# Supplementary material for: Large-scale transcriptomic analyses of major depressive disorder reveal convergent dysregulation of synaptic pathways in excitatory neurons
Source: Nat Commun. 2025 Apr 28;16:3981. doi: 10.1038/s41467-025-59115-4 (PMC12037741; doi:10.1038/s41467-025-59115-4)
Supplement: Supplementary file 2 — Supplementary Dataset 1 [file 41467_2025_59115_MOESM2_ESM.xlsx]

## Sheet: Sheet1
RNum	BrNum	Sex	Race	AgeDeath	BrainRegion	RIN	PrimaryDx	overallMapRate	totalAssignedGene	mitoRate	rRNA_rate	ERCCsumLogErr	snpPC1	snpPC2	snpPC3	snpPC4	snpPC5	Marital Status	Smoking	Education	Manner Of Death	pH	PMI	BMI (calculated)	Dx Axis I	Dx Axis II	Ethanol	ETOH Tox Comments	Delta-9 THC (Active)	11-Hydroxy Delta-9 THC (Active)	Nicotine	Cotinine	Codeine	Hydrocodone	Hydromorphone	Morphine	Fentanyl	Oxycodone	Oxymorphone	6-AM	Tramadol	Amphetamines	Barbiturates	Benzodiazepines	Ketamine	Methadone	PCP	Anticholinergics/ Antiparkinsonians	Anticonvulsants
R13950	Br1279	M	CAUC	18.41	Amygdala	7.7	Control	0.873	0.502718	0.0272218	2.08875e-05	-17.7166	0.00612796	-0.00297122	-0.00568833	-0.00110549	0.00628775	Single	No	1 yr college	Natural	6.84	43.5	37.4	No Diagnosis on Axis I	Deferred	Negative	AFIP	Negative	Negative	Negative	Negative	Negative	Negative	Negative	Negative	Negative	Negative	Negative	Negative	Negative	Negative	Negative	Negative	Not Tested	Not Tested	Negative	Not Tested	Not Tested
R13978	Br1735	M	CAUC	31.54	Amygdala	7.7	Control	0.8307	0.496481	0.0269998	0.000196247	-9.31601	0.00226645	-0.00220592	-0.00364736	-0.01608	0.00213696	Single	Yes	H.S. diploma	Natural	6.37	25	24.6	No Diagnosis on Axis I	Deferred	Negative	OCME VA; Negative in blood and vitreous (DFS-VA)	Negative	Negative	Positive	Positive	Negative	Negative	Negative	Negative	Negative	Negative	Negative	Negative	Negative	Negative	Negative	Negative	Not Tested	Negative	Negative	Negative	Negative
R14015	Br5161	M	CAUC	54.43	Amygdala	8.1	Control	0.8469	0.49708	0.0229019	0.000151208	-8.78412	0.00228297	-0.0038269	0.00310295	0.00385289	-0.0153474	Married	No	1 yr college	Natural	6.21	21.5	36.6192	No Diagnosis on Axis I	Deferred	Negative	Negative in blood (NMS); Negative in TRC blood (MD-ME)	Negative	Negative	Negative	Negative	Negative	Negative	Negative	Negative	Negative	Negative	Negative	Negative	Negative	Negative	Negative	Negative	Negative	Negative	Negative	Negative	Negative
R14031	Br5287	M	CAUC	40.08	Amygdala	7.9	Control	0.7918	0.444558	0.0253445	0.000230424	-5.00782	0.00518343	0.00445958	0.00368865	0.00297464	0.00548825	Married	No	H.S. diploma	Natural	6.24	28	53.1875	No Diagnosis on Axis I	Deferred	Negative	Negative in blood (NMS); Negative in heart blood (MD-ME)	Negative	Negative	Negative	Negative	Negative	Negative	Negative	Negative	Negative	Negative	Negative	Negative	Negative	Negative	Negative	Negative	Negative	Negative	Negative	Negative	Negative
R14149	Br1304	M	CAUC	58.57	sACC	7.8	Control	0.8759	0.472364	0.0267467	2.46086e-05	-22.3737	0.00490244	-0.00285008	0.00471369	0.00187767	-0.0152394	Married	Yes	Master's	Natural	6.87	64	37.5	No Diagnosis on Axis I	Deferred	Positive	33 mg/dL in urine; 40 mg/dL in blood. OCME DC	Negative	Not Tested	Positive	Positive	Negative	Negative	Negative	Negative	Negative	Negative	Negative	Negative	Negative	Negative	Negative	Negative	Not Tested	Negative	Negative	Not Tested	Not Tested
R14152	Br1204	M	CAUC	27.48	sACC	7.4	Control	0.7862	0.396453	0.0232564	0.000142585	-7.93078	0.000335574	-0.00351127	0.00162443	-0.00388929	0.00369594		No	H.S. diploma	Accident	6.59	19.5	24.6	No Diagnosis on Axis I	Deferred	Negative	AFIP	Negative	Negative	Negative	Negative	Negative	Negative	Negative	Negative	Negative	Negative	Negative	Negative	Negative	Negative	Negative	Negative	Not Tested	Not Tested	Negative	Not Tested	Not Tested
R14153	Br1356	M	CAUC	49.17	sACC	7.7	Control	0.8244	0.45646	0.0210608	7.54442e-05	-14.5444	0.00235565	0.0025652	-0.00431496	-0.00396801	0.0139533	Single	No	PhD	Natural	6.95	28	29.5	No Diagnosis on Axis I	Deferred	Negative	AFIP	Negative	Negative	Negative	Negative	Negative	Negative	Negative	Negative	Negative	Negative	Negative	Negative	Negative	Negative	Negative	Negative	Not Tested	Not Tested	Negative	Not Tested	Not Tested
R14178	Br1389	M	CAUC	28.35	sACC	7.2	Control	0.7842	0.430178	0.0310705	0.000111629	-28.2174	-0.00352734	0.000252586	0.00876943	0.00184929	0.00313708	Single	No	Bachelor's	Accident	6.29	19	27.1	No Diagnosis on Axis I	Deferred	Negative	OCME VA; Isopropanol 0.06% by wt/vol in vitreous humor (DFS-VA)	Negative	Negative	Negative	Negative	Negative	Negative	Negative	Negative	Not Tested	Negative	Negative	Not Tested	Not Tested	Negative	Not Tested	Negative	Not Tested	Negative	Negative	Negative	Negative
R14179	Br1469	M	CAUC	28.57	Amygdala	7.6	Control	0.8547	0.488064	0.0203426	6.16157e-05	-13.7445	0.00342445	-0.00199719	-0.00105026	-0.000658147	-0.0134816	Divorced	No	Associate's or 2 yrs college	Natural	6.85	7.5	22.3	No Diagnosis on Axis I	Deferred	Negative	Negative in blood(DFS-VA)	Negative	Negative	Positive	Positive	Negative	Negative	Negative	Negative	Not Tested	Negative	Negative	Not Tested	Not Tested	Negative	Negative	Negative	Not Tested	Negative	Negative	Negative	Negative
R14218	Br2063	M	CAUC	18.77	sACC	6.5	Control	0.8112	0.361762	0.0344521	0.000164992	-20.4348	0.00214179	-6.78427e-05	-0.0143161	-0.01032	0.000169591	Single	Yes	1 yr college	Natural	6.48	28	24	No Diagnosis on Axis I	Deferred	Negative	Negative in IVC blood and vitreous humor (DFS-VA)	Negative	Negative	Negative	Positive	Negative	Negative	Negative	Negative	Negative	Negative	Negative	Negative	Negative	Negative	Negative	Negative	Not Tested	Negative	Negative	Negative	Negative
R17480	Br1204	M	CAUC	27.48	Amygdala	8.5	Control	0.9047	0.440253	0.0238947	9.65737e-05	-13.3293	0.000335574	-0.00351127	0.00162443	-0.00388929	0.00369594		No	H.S. diploma	Accident	6.59	19.5	24.6	No Diagnosis on Axis I	Deferred	Negative	AFIP	Negative	Negative	Negative	Negative	Negative	Negative	Negative	Negative	Negative	Negative	Negative	Negative	Negative	Negative	Negative	Negative	Not Tested	Not Tested	Negative	Not Tested	Not Tested
R17481	Br1225	M	CAUC	32.67	Amygdala	8.3	Control	0.6545	0.445342	0.0168752	7.33915e-05	-21.784	-0.0473798	0.00201053	0.01357	-0.0055839	0.00373575	Married	No	Bachelor's	Natural	6.38	22.5	28.7	No Diagnosis on Axis I	Deferred	Negative	AFIP	Negative	Negative	Negative	Negative	Negative	Negative	Negative	Negative	Negative	Negative	Negative	Negative	Negative	Negative	Negative	Negative	Not Tested	Not Tested	Negative	Not Tested	Not Tested
R17482	Br1304	M	CAUC	58.57	Amygdala	7.2	Control	0.7601	0.398021	0.0227434	3.55105e-05	-9.92552	0.00490244	-0.00285008	0.00471369	0.00187767	-0.0152394	Married	Yes	Master's	Natural	6.87	64	37.5	No Diagnosis on Axis I	Deferred	Positive	33 mg/dL in urine; 40 mg/dL in blood. OCME DC	Negative	Not Tested	Positive	Positive	Negative	Negative	Negative	Negative	Negative	Negative	Negative	Negative	Negative	Negative	Negative	Negative	Not Tested	Negative	Negative	Not Tested	Not Tested
R17483	Br1316	F	CAUC	26.18	Amygdala	7.8	MDD	0.853	0.395031	0.0122713	3.99145e-05	-15.4317	-0.00861371	-0.00271946	0.00196604	-0.00073869	-0.00155901	Single	No	JD	Suicide	5.99	48.5	21.4	MDD Recurrent without Psychotic	Deferred	Negative	AFIP-DOD; Negative in blood (NMS)	Negative	Negative	Negative	Negative	Negative	Negative	Negative	Negative	Negative	Negative	Negative	Negative	Negative	Positive	Negative	Negative	Not Tested	Negative	Negative	Negative	Negative
R17485	Br1356	M	CAUC	49.17	Amygdala	8.8	Control	0.8474	0.507326	0.0122175	0.000104545	-8.32108	0.00235565	0.0025652	-0.00431496	-0.00396801	0.0139533	Single	No	PhD	Natural	6.95	28	29.5	No Diagnosis on Axis I	Deferred	Negative	AFIP	Negative	Negative	Negative	Negative	Negative	Negative	Negative	Negative	Negative	Negative	Negative	Negative	Negative	Negative	Negative	Negative	Not Tested	Not Tested	Negative	Not Tested	Not Tested
R17486	Br1373	F	CAUC	67.44	Amygdala	7	MDD	0.8714	0.386171	0.0222288	0.00013686	-14.6917	0.00416987	-0.00115705	0.00360885	0.00678023	0.00311591	Married	No	Master's	Suicide	6.09	17.5	20.1	MDD Recurrent with Psychotic	Deferred	Negative	AFIP-DOD; Negative in blood (NMS)	Negative	Negative	Negative	Negative	Negative	Negative	Negative	Negative	Negative	Negative	Negative	Negative	Negative	Negative	Negative	Negative	Not Tested	Negative	Negative	Negative	Negative
R17487	Br1374	M	CAUC	35.35	Amygdala	8.3	MDD	0.8834	0.456284	0.02026	4.42726e-05	-10.3015	0.00571463	-0.00459703	-0.00243154	-0.0120868	0.00217588	Married	Yes	H.S. diploma	Natural	6.32	35	25.8	MDD Recurrent without Psychotic, Alcohol Dependence	Deferred	Positive	260mg/dL blood ethanol; 290mg/dL vitreous fluid ethanol (AFIP-DOD); Ethyl Alcohol 253 mg/100g in CB (NMS)	Negative	Negative	Negative	Negative	Negative	Negative	Negative	Negative	Negative	Negative	Negative	Negative	Negative	Negative	Negative	Negative	Not Tested	Negative	Negative	Negative	Positive
R17488	Br1389	M	CAUC	28.35	Amygdala	8.6	Control	0.9195	0.469743	0.0252152	3.66601e-05	-18.0473	-0.00352734	0.000252586	0.00876943	0.00184929	0.00313708	Single	No	Bachelor's	Accident	6.29	19	27.1	No Diagnosis on Axis I	Deferred	Negative	OCME VA; Isopropanol 0.06% by wt/vol in vitreous humor (DFS-VA)	Negative	Negative	Negative	Negative	Negative	Negative	Negative	Negative	Not Tested	Negative	Negative	Not Tested	Not Tested	Negative	Not Tested	Negative	Not Tested	Negative	Negative	Negative	Negative
R17489	Br1225	M	CAUC	32.67	sACC	9.1	Control	0.8245	0.425036	0.0159622	5.13612e-05	-17.2201	-0.0473798	0.00201053	0.01357	-0.0055839	0.00373575	Married	No	Bachelor's	Natural	6.38	22.5	28.7	No Diagnosis on Axis I	Deferred	Negative	AFIP	Negative	Negative	Negative	Negative	Negative	Negative	Negative	Negative	Negative	Negative	Negative	Negative	Negative	Negative	Negative	Negative	Not Tested	Not Tested	Negative	Not Tested	Not Tested
R17490	Br1279	M	CAUC	18.41	sACC	7.8	Control	0.8235	0.41771	0.0228587	2.70925e-05	-18.6245	0.00612796	-0.00297122	-0.00568833	-0.00110549	0.00628775	Single	No	1 yr college	Natural	6.84	43.5	37.4	No Diagnosis on Axis I	Deferred	Negative	AFIP	Negative	Negative	Negative	Negative	Negative	Negative	Negative	Negative	Negative	Negative	Negative	Negative	Negative	Negative	Negative	Negative	Not Tested	Not Tested	Negative	Not Tested	Not Tested
R17491	Br1316	F	CAUC	26.18	sACC	8.4	MDD	0.8439	0.379288	0.00889599	4.03455e-05	-14.0809	-0.00861371	-0.00271946	0.00196604	-0.00073869	-0.00155901	Single	No	JD	Suicide	5.99	48.5	21.4	MDD Recurrent without Psychotic	Deferred	Negative	AFIP-DOD; Negative in blood (NMS)	Negative	Negative	Negative	Negative	Negative	Negative	Negative	Negative	Negative	Negative	Negative	Negative	Negative	Positive	Negative	Negative	Not Tested	Negative	Negative	Negative	Negative
R17492	Br1355	M	CAUC	51.97	sACC	7.3	MDD	0.8617	0.391115	0.0173802	0.000117083	-8.28537	-0.020393	0.000385046	-0.00250712	0.00641406	0.0106988	Married	Yes	1 yr college	Natural	6.04	33	35.6	MDD Recurrent without Psychotic	Deferred	Negative	AFIP-DOD; Negative in blood (NMS)	Negative	Negative	Positive	Positive	Negative	Negative	Negative	Negative	Negative	Negative	Negative	Negative	Negative	Negative	Positive	Positive	Negative	Negative	Negative	Negative	Negative
R17493	Br1373	F	CAUC	67.44	sACC	8.8	MDD	0.9028	0.430957	0.0188232	8.62549e-05	-7.99738	0.00416987	-0.00115705	0.00360885	0.00678023	0.00311591	Married	No	Master's	Suicide	6.09	17.5	20.1	MDD Recurrent with Psychotic	Deferred	Negative	AFIP-DOD; Negative in blood (NMS)	Negative	Negative	Negative	Negative	Negative	Negative	Negative	Negative	Negative	Negative	Negative	Negative	Negative	Negative	Negative	Negative	Not Tested	Negative	Negative	Negative	Negative
R17494	Br1374	M	CAUC	35.35	sACC	8.2	MDD	0.8129	0.428403	0.0208226	8.25388e-05	-16.7532	0.00571463	-0.00459703	-0.00243154	-0.0120868	0.00217588	Married	Yes	H.S. diploma	Natural	6.32	35	25.8	MDD Recurrent without Psychotic, Alcohol Dependence	Deferred	Positive	260mg/dL blood ethanol; 290mg/dL vitreous fluid ethanol (AFIP-DOD); Ethyl Alcohol 253 mg/100g in CB (NMS)	Negative	Negative	Negative	Negative	Negative	Negative	Negative	Negative	Negative	Negative	Negative	Negative	Negative	Negative	Negative	Negative	Not Tested	Negative	Negative	Negative	Positive
R17495	Br1402	F	CAUC	49.55	Amygdala	5.7	MDD	0.7227	0.404799	0.0312004	3.72175e-05	-6.42282	0.00391046	-0.00278952	0.00602247	0.00780016	-0.0128544	Divorced	Yes	Associate's or 2 yrs college	Natural	5.92	25	21.9	MDD Recurrent without Psychotic, Alcohol Dependence	Deferred	Negative	DFS-VA; Negative in blood (NMS)	Negative	Negative	Positive	Positive	Negative	Negative	Negative	Negative	Negative	Negative	Negative	Negative	Negative	Negative	Negative	Negative	Not Tested	Negative	Negative	Negative	Negative
R17496	Br1469	M	CAUC	28.57	sACC	8	Control	0.8149	0.48957	0.0386685	0.000118814	-16.9559	0.00342445	-0.00199719	-0.00105026	-0.000658147	-0.0134816	Divorced	No	Associate's or 2 yrs college	Natural	6.85	7.5	22.3	No Diagnosis on Axis I	Deferred	Negative	Negative in blood(DFS-VA)	Negative	Negative	Positive	Positive	Negative	Negative	Negative	Negative	Not Tested	Negative	Negative	Not Tested	Not Tested	Negative	Negative	Negative	Not Tested	Negative	Negative	Negative	Negative
R17497	Br1475	M	CAUC	43.3	Amygdala	7.4	MDD	0.8689	0.474702	0.020776	2.01805e-05	-19.3528	-0.0106889	-0.00388471	0.00649961	-0.00326796	-0.000681348	Married	No	Associate's or 2 yrs college	Suicide	6.03	20.5	29.8	MDD Recurrent without Psychotic, Alcohol Abuse	Deferred	Negative	Negative in blood and vitreous humor (DFS-VA); Negative in blood (NMS)	Negative	Negative	Negative	Negative	Negative	Negative	Negative	Negative	Negative	Negative	Negative	Negative	Negative	Negative	Negative	Negative	Not Tested	Negative	Negative	Negative	Negative
R17498	Br1484	F	CAUC	44.15	Amygdala	7.6	MDD	0.8805	0.479252	0.0177038	6.19224e-05	-15.1353	0.00529442	-0.00302895	0.00623908	0.00168792	0.00180778	Married	No	H.S. diploma	Suicide	6.19	29.5	35.3	MDD Recurrent with Psychotic, Sed/Hypnot/Anxiol Dependence, Panic with Agoraphobia	Deferred	Negative	Negative in blood and vitreous humor (DFS-VA); Negative in blood (NMS)	Negative	Negative	Negative	Negative	Negative	Negative	Negative	Negative	Negative	Negative	Negative	Negative	Negative	Negative	Negative	Negative	Negative	Negative	Negative	Negative	Negative
R17499	Br1489	M	CAUC	52.7	Amygdala	7.5	MDD	0.8964	0.503562	0.0191903	5.59092e-05	-4.93913	0.00194509	-0.000914176	0.00231379	0.00497311	0.00131527	Married	No	Master's	Suicide	6.47	28	30.8	MDD Recurrent without Psychotic, Alcohol Dependence, GAD	Deferred	Negative	Negative in blood and vitreous humor (DFS-VA); Negative in blood (NMS)	Negative	Negative	Negative	Negative	Negative	Negative	Negative	Negative	Negative	Negative	Negative	Negative	Negative	Negative	Negative	Negative	Not Tested	Negative	Negative	Negative	Negative
R17500	Br1513	F	CAUC	58.43	Amygdala	6.6	MDD	0.8789	0.384015	0.0196507	9.86857e-05	-12.4217	0.00370924	-0.00275592	-0.00181492	0.00155949	-0.0123786	Single	Yes	Bachelor's	Natural	6.01	28.5	31.5	MDD Recurrent without Psychotic, Alcohol Dependence, R/O PTSD	Borderline	Negative	Negative in blood (OCME-DC); Negative in blood (NMS)	Negative	Negative	Positive	Positive	Negative	Negative	Negative	Negative	Negative	Positive	Positive	Negative	Negative	Negative	Negative	Positive	Negative	Negative	Negative	Negative	Negative
R17501	Br1514	M	CAUC	56.35	Amygdala	7.6	MDD	0.8785	0.418549	0.0166628	5.43065e-05	-26.0716	0.012049	0.000531494	0.00236828	-0.00114518	0.00110012	Married	No	Master's	Suicide	6.21	20.5	24.4	MDD Recurrent with Psychotic	Deferred	Negative	Negative in IVC blood and vitreous humor (DFS-VA); Negative in blood (NMS)	Negative	Negative	Negative	Negative	Negative	Negative	Negative	Negative	Negative	Negative	Negative	Negative	Negative	Negative	Negative	Negative	Not Tested	Negative	Negative	Negative	Negative
R17502	Br1546	F	CAUC	35.08	Amygdala	7.5	MDD	0.8662	0.423351	0.0144951	5.91844e-05	-24.3297	-0.00132842	-0.00454326	-0.00537598	0.0078304	-0.00830763	Married	No	JD	Suicide	6.02	21	19.9	MDD Recurrent without Psychotic	Deferred	Negative	Negative in blood and vitreous humor (DFS-VA); negative in blood (NMS)	Negative	Negative	Negative	Negative	Negative	Negative	Negative	Negative	Negative	Negative	Negative	Negative	Negative	Negative	Negative	Negative	Not Tested	Negative	Negative	Negative	Negative
R17503	Br1551	F	CAUC	52.55	Amygdala	6.5	MDD	0.8103	0.467354	0.0316328	2.24351e-05	-12.5355	0.00796766	-0.000588167	0.00472775	0.00951449	-0.00324691	Divorced	No	Master's	Suicide	6.01	48	19.6	MDD Recurrent with Psychotic	Deferred	Negative	Negative in pleural blood and vitreous humor (DFS-VA); Negative in blood (NMS)	Negative	Negative	Negative	Negative	Negative	Negative	Negative	Negative	Negative	Negative	Negative	Negative	Negative	Negative	Negative	Negative	Not Tested	Negative	Negative	Negative	Negative
R17504	Br1402	F	CAUC	49.55	sACC	6.1	MDD	0.7675	0.389105	0.0110255	5.01018e-05	-19.0649	0.00391046	-0.00278952	0.00602247	0.00780016	-0.0128544	Divorced	Yes	Associate's or 2 yrs college	Natural	5.92	25	21.9	MDD Recurrent without Psychotic, Alcohol Dependence	Deferred	Negative	DFS-VA; Negative in blood (NMS)	Negative	Negative	Positive	Positive	Negative	Negative	Negative	Negative	Negative	Negative	Negative	Negative	Negative	Negative	Negative	Negative	Not Tested	Negative	Negative	Negative	Negative
R17506	Br1484	F	CAUC	44.15	sACC	7.3	MDD	0.8366	0.473004	0.0248948	6.09457e-05	-17.8631	0.00529442	-0.00302895	0.00623908	0.00168792	0.00180778	Married	No	H.S. diploma	Suicide	6.19	29.5	35.3	MDD Recurrent with Psychotic, Sed/Hypnot/Anxiol Dependence, Panic with Agoraphobia	Deferred	Negative	Negative in blood and vitreous humor (DFS-VA); Negative in blood (NMS)	Negative	Negative	Negative	Negative	Negative	Negative	Negative	Negative	Negative	Negative	Negative	Negative	Negative	Negative	Negative	Negative	Negative	Negative	Negative	Negative	Negative
R17507	Br1489	M	CAUC	52.7	sACC	7.3	MDD	0.8961	0.453442	0.0193573	7.86963e-05	-8.63124	0.00194509	-0.000914176	0.00231379	0.00497311	0.00131527	Married	No	Master's	Suicide	6.47	28	30.8	MDD Recurrent without Psychotic, Alcohol Dependence, GAD	Deferred	Negative	Negative in blood and vitreous humor (DFS-VA); Negative in blood (NMS)	Negative	Negative	Negative	Negative	Negative	Negative	Negative	Negative	Negative	Negative	Negative	Negative	Negative	Negative	Negative	Negative	Not Tested	Negative	Negative	Negative	Negative
R17508	Br1513	F	CAUC	58.43	sACC	6.7	MDD	0.9116	0.385877	0.0149917	4.06229e-05	-14.1164	0.00370924	-0.00275592	-0.00181492	0.00155949	-0.0123786	Single	Yes	Bachelor's	Natural	6.01	28.5	31.5	MDD Recurrent without Psychotic, Alcohol Dependence, R/O PTSD	Borderline	Negative	Negative in blood (OCME-DC); Negative in blood (NMS)	Negative	Negative	Positive	Positive	Negative	Negative	Negative	Negative	Negative	Positive	Positive	Negative	Negative	Negative	Negative	Positive	Negative	Negative	Negative	Negative	Negative
R17509	Br1514	M	CAUC	56.35	sACC	7.2	MDD	0.9174	0.444551	0.0158818	2.49488e-05	-32.3769	0.012049	0.000531494	0.00236828	-0.00114518	0.00110012	Married	No	Master's	Suicide	6.21	20.5	24.4	MDD Recurrent with Psychotic	Deferred	Negative	Negative in IVC blood and vitreous humor (DFS-VA); Negative in blood (NMS)	Negative	Negative	Negative	Negative	Negative	Negative	Negative	Negative	Negative	Negative	Negative	Negative	Negative	Negative	Negative	Negative	Not Tested	Negative	Negative	Negative	Negative
R17510	Br1546	F	CAUC	35.08	sACC	6.7	MDD	0.8446	0.367784	0.0164017	6.07355e-05	-23.648	-0.00132842	-0.00454326	-0.00537598	0.0078304	-0.00830763	Married	No	JD	Suicide	6.02	21	19.9	MDD Recurrent without Psychotic	Deferred	Negative	Negative in blood and vitreous humor (DFS-VA); negative in blood (NMS)	Negative	Negative	Negative	Negative	Negative	Negative	Negative	Negative	Negative	Negative	Negative	Negative	Negative	Negative	Negative	Negative	Not Tested	Negative	Negative	Negative	Negative
R17511	Br1551	F	CAUC	52.55	sACC	6.4	MDD	0.8622	0.408496	0.022284	2.82974e-05	-13.2884	0.00796766	-0.000588167	0.00472775	0.00951449	-0.00324691	Divorced	No	Master's	Suicide	6.01	48	19.6	MDD Recurrent with Psychotic	Deferred	Negative	Negative in pleural blood and vitreous humor (DFS-VA); Negative in blood (NMS)	Negative	Negative	Negative	Negative	Negative	Negative	Negative	Negative	Negative	Negative	Negative	Negative	Negative	Negative	Negative	Negative	Not Tested	Negative	Negative	Negative	Negative
R17512	Br1559	M	CAUC	75.51	Amygdala	5.8	MDD	0.8372	0.357876	0.0121933	3.20591e-05	-14.3246	0.00553728	0.00127336	0.00506305	-0.00446384	0.00276685	Married	No	8th	Suicide	6.01	26	30.8	MDD Recurrent without Psychotic	Deferred	Negative	Negative in pleural blood and vitreous humor (DFS-VA); Negative in blood (NMS)	Negative	Negative	Negative	Negative	Negative	Negative	Negative	Negative	Negative	Negative	Negative	Negative	Negative	Negative	Negative	Negative	Not Tested	Negative	Negative	Negative	Negative
R17513	Br1559	M	CAUC	75.51	sACC	6.6	MDD	0.8994	0.38321	0.00823874	2.60889e-05	-13.5144	0.00553728	0.00127336	0.00506305	-0.00446384	0.00276685	Married	No	8th	Suicide	6.01	26	30.8	MDD Recurrent without Psychotic	Deferred	Negative	Negative in pleural blood and vitreous humor (DFS-VA); Negative in blood (NMS)	Negative	Negative	Negative	Negative	Negative	Negative	Negative	Negative	Negative	Negative	Negative	Negative	Negative	Negative	Negative	Negative	Not Tested	Negative	Negative	Negative	Negative
R17515	Br1582	F	CAUC	80.43	sACC	6.9	MDD	0.8844	0.409057	0.0147576	0.00012704	-12.9657	0.00394218	0.00295877	-0.00598801	0.00268783	0.000926959	Widowed	No	Unknown	Suicide	6.2	44.5	30.6	MDD Recurrent without Psychotic	Deferred	Negative	AFIP-DOD; Negative in subclavian blood (OCME-DC); Negative in blood (NMS)	Negative	Negative	Negative	Negative	Negative	Negative	Negative	Negative	Negative	Negative	Negative	Negative	Negative	Negative	Negative	Positive	Not Tested	Negative	Negative	Negative	Negative
R17516	Br1619	M	CAUC	43.73	sACC	7.1	MDD	0.8389	0.444691	0.0219407	0.000195179	-12.3048	0.00712699	0.00084648	-0.00472194	0.00164962	-0.00607469	Single	No	JD	Suicide	6.12	28.5	26.6	MDD Recurrent without Psychotic, Bulimia Purging	Deferred	Negative	Negative in IVC blood and vitreous humor (DFS-VA); Negative in blood (NMS)	Negative	Negative	Negative	Negative	Negative	Negative	Negative	Negative	Negative	Negative	Negative	Negative	Negative	Negative	Negative	Negative	Not Tested	Negative	Negative	Negative	Negative
R17517	Br1619	M	CAUC	43.73	Amygdala	6.8	MDD	0.8803	0.445611	0.0239729	7.71148e-05	-10.5641	0.00712699	0.00084648	-0.00472194	0.00164962	-0.00607469	Single	No	JD	Suicide	6.12	28.5	26.6	MDD Recurrent without Psychotic, Bulimia Purging	Deferred	Negative	Negative in IVC blood and vitreous humor (DFS-VA); Negative in blood (NMS)	Negative	Negative	Negative	Negative	Negative	Negative	Negative	Negative	Negative	Negative	Negative	Negative	Negative	Negative	Negative	Negative	Not Tested	Negative	Negative	Negative	Negative
R17518	Br1634	M	CAUC	41.44	sACC	6.6	MDD	0.8795	0.418198	0.0226683	6.82872e-05	-22.0514	0.00273061	-0.00028028	0.00180707	0.00987285	0.00154777	Divorced	No	Associate's or 2 yrs college	Suicide	6.13	25	23.1	MDD Recurrent without Psychotic, Alcohol Dependence	Deferred	Negative	Negative in heart blood and vitreous humor (DFS-VA); Acetone 2.5 mg/100 g in CB (NMS)	Not Tested	Not Tested	Positive	Negative	Negative	Negative	Negative	Negative	Negative	Negative	Negative	Negative	Negative	Positive	Negative	Negative	Not Tested	Negative	Negative	Negative	Negative
R17519	Br1634	M	CAUC	41.44	Amygdala	6.9	MDD	0.8	0.379971	0.0343268	8.24857e-05	-21.7951	0.00273061	-0.00028028	0.00180707	0.00987285	0.00154777	Divorced	No	Associate's or 2 yrs college	Suicide	6.13	25	23.1	MDD Recurrent without Psychotic, Alcohol Dependence	Deferred	Negative	Negative in heart blood and vitreous humor (DFS-VA); Acetone 2.5 mg/100 g in CB (NMS)	Not Tested	Not Tested	Positive	Negative	Negative	Negative	Negative	Negative	Negative	Negative	Negative	Negative	Negative	Positive	Negative	Negative	Not Tested	Negative	Negative	Negative	Negative
R17521	Br1635	M	CAUC	52.31	Amygdala	6.1	MDD	0.8705	0.448133	0.0274924	0.000102229	-15.0984	0.00617853	-0.000787449	0.000262615	-0.00365455	-0.000698836	Single	No	3 yrs college	Natural	6.73	17.5	27.9	MDD Recurrent without Psychotic, Alcohol Dependence	Deferred	Negative	AFIP-DOD; Negative in subclavian blood (OCME-DC); Negative in blood (NMS)	Negative	Negative	Negative	Negative	Negative	Negative	Negative	Negative	Negative	Negative	Negative	Negative	Negative	Negative	Negative	Negative	Not Tested	Negative	Negative	Negative	Negative
R17522	Br1659	F	CAUC	18.11	sACC	6.7	MDD	0.8887	0.433528	0.0213482	5.05717e-05	-11.1402	-0.00224974	0.00202116	0.00444421	0.00620934	-0.00254633	Single	No	11th	Suicide	6.1	44.5	20.9	MDD Recurrent without Psychotic	Deferred	Negative	Negative in blood and vitreous humor (DFS-VA); Ethanol 99 mg/dL; Isopropanol 1.2 mg/dL in blood (NMS)	Negative	Negative	Negative	Negative	Negative	Negative	Negative	Negative	Negative	Negative	Negative	Negative	Negative	Negative	Negative	Negative	Not Tested	Negative	Negative	Negative	Negative
R17523	Br1659	F	CAUC	18.11	Amygdala	7.3	MDD	0.8881	0.489463	0.0316304	0.000115209	-16.4417	-0.00224974	0.00202116	0.00444421	0.00620934	-0.00254633	Single	No	11th	Suicide	6.1	44.5	20.9	MDD Recurrent without Psychotic	Deferred	Negative	Negative in blood and vitreous humor (DFS-VA); Ethanol 99 mg/dL; Isopropanol 1.2 mg/dL in blood (NMS)	Negative	Negative	Negative	Negative	Negative	Negative	Negative	Negative	Negative	Negative	Negative	Negative	Negative	Negative	Negative	Negative	Not Tested	Negative	Negative	Negative	Negative
R17524	Br1669	F	CAUC	83.59	sACC	7.2	Control	0.8185	0.430288	0.0207062	0.000104417	-15.2961	0.00279681	-0.00853613	-0.000237831	0.00219804	-0.0048532	Widowed	No	Bachelor's	Accident	6.49	33.5	25.3	No Diagnosis on Axis I	Deferred	Negative	Negative in blood (OCME-DC)	Negative	Negative	Negative	Not Tested	Negative	Negative	Negative	Negative	Not Tested	Negative	Negative	Not Tested	Not Tested	Negative	Negative	Negative	Not Tested	Negative	Negative	Negative	Negative
R17525	Br1669	F	CAUC	83.59	Amygdala	7.2	Control	0.8801	0.495288	0.0223673	8.42218e-05	-13.9195	0.00279681	-0.00853613	-0.000237831	0.00219804	-0.0048532	Widowed	No	Bachelor's	Accident	6.49	33.5	25.3	No Diagnosis on Axis I	Deferred	Negative	Negative in blood (OCME-DC)	Negative	Negative	Negative	Not Tested	Negative	Negative	Negative	Negative	Not Tested	Negative	Negative	Not Tested	Not Tested	Negative	Negative	Negative	Not Tested	Negative	Negative	Negative	Negative
R17528	Br1685	M	CAUC	41.81	Amygdala	6.7	MDD	0.8901	0.448131	0.0214139	3.83827e-05	-14.8014	0.00447064	-0.00372235	0.000155064	0.00557551	-0.00363897	Divorced	Yes	H.S. diploma	Suicide	6.75	27.5	28.7	MDD Recurrent without Psychotic, Alcohol Dependence, Alcohol Intoxication	Deferred	Positive	Negative in blood and vitreous humor (DFS-VA); Ethanol 158 mg/dL in blood (NMS)	Negative	Negative	Positive	Positive	Negative	Negative	Negative	Negative	Negative	Negative	Negative	Negative	Negative	Negative	Negative	Negative	Not Tested	Negative	Negative	Negative	Negative
R17529	Br1685	M	CAUC	41.81	sACC	6.5	MDD	0.8893	0.416218	0.0150399	3.4793e-05	-28.3024	0.00447064	-0.00372235	0.000155064	0.00557551	-0.00363897	Divorced	Yes	H.S. diploma	Suicide	6.75	27.5	28.7	MDD Recurrent without Psychotic, Alcohol Dependence, Alcohol Intoxication	Deferred	Positive	Negative in blood and vitreous humor (DFS-VA); Ethanol 158 mg/dL in blood (NMS)	Negative	Negative	Positive	Positive	Negative	Negative	Negative	Negative	Negative	Negative	Negative	Negative	Negative	Negative	Negative	Negative	Not Tested	Negative	Negative	Negative	Negative
R17530	Br1699	F	CAUC	83.85	Amygdala	6.1	MDD	0.8137	0.368893	0.0339776	0.000108956	-16.1575	0.000826015	-0.00098818	-0.00243315	-0.00568078	-0.00252881	Divorced	No	MD	Suicide	5.94	27.5	20.6	MDD Recurrent without Psychotic	Deferred	Negative	Negative in IVC blood and vitreous humor (DFS-VA); Negative in blood (NMS)	Negative	Negative	Negative	Negative	Negative	Negative	Negative	Positive	Negative	Negative	Negative	Negative	Negative	Negative	Negative	Negative	Not Tested	Negative	Negative	Negative	Negative
R17531	Br1699	F	CAUC	83.85	sACC	6.5	MDD	0.8305	0.337565	0.0302389	9.03592e-05	-28.7338	0.000826015	-0.00098818	-0.00243315	-0.00568078	-0.00252881	Divorced	No	MD	Suicide	5.94	27.5	20.6	MDD Recurrent without Psychotic	Deferred	Negative	Negative in IVC blood and vitreous humor (DFS-VA); Negative in blood (NMS)	Negative	Negative	Negative	Negative	Negative	Negative	Negative	Positive	Negative	Negative	Negative	Negative	Negative	Negative	Negative	Negative	Not Tested	Negative	Negative	Negative	Negative
R17532	Br1709	M	CAUC	28.55	Amygdala	6.7	MDD	0.8909	0.424059	0.0210585	4.30317e-05	-12.3691	-0.00491164	-0.0008842	0.000625686	-0.00340607	0.00413074	Single	Yes	Bachelor's	Suicide	6.25	69	26.9	MDD Recurrent without Psychotic, ADHD NOS	Deferred	Negative	Negative in IVC blood and vitreous humor (DFS-VA); Negative in blood (NMS)	Negative	Negative	Positive	Positive	Negative	Negative	Negative	Negative	Negative	Negative	Negative	Negative	Negative	Negative	Negative	Negative	Not Tested	Negative	Negative	Negative	Negative
R17533	Br1715	M	CAUC	53.58	sACC	6.8	MDD	0.7269	0.368101	0.0163642	4.56538e-05	-16.2676	-0.000259082	-0.000388655	0.00804335	0.00677961	-0.00307085	Single	Yes	Associate's or 2 yrs college	Natural	6.23	25	27	MDD Recurrent without Psychotic, Alcohol Dependence, Anxiety Disorder NOS	Deferred	Negative	Negative in femoral blood (OCME-DC); Negative in blood (NMS)	Negative	Negative	Positive	Positive	Negative	Negative	Negative	Negative	Negative	Negative	Negative	Negative	Negative	Positive	Negative	Positive	Not Tested	Negative	Negative	Negative	Negative
R17534	Br1715	M	CAUC	53.58	Amygdala	7	MDD	0.7608	0.40099	0.0155881	8.82101e-05	-23.9313	-0.000259082	-0.000388655	0.00804335	0.00677961	-0.00307085	Single	Yes	Associate's or 2 yrs college	Natural	6.23	25	27	MDD Recurrent without Psychotic, Alcohol Dependence, Anxiety Disorder NOS	Deferred	Negative	Negative in femoral blood (OCME-DC); Negative in blood (NMS)	Negative	Negative	Positive	Positive	Negative	Negative	Negative	Negative	Negative	Negative	Negative	Negative	Negative	Positive	Negative	Positive	Not Tested	Negative	Negative	Negative	Negative
R17535	Br1719	M	CAUC	23.22	sACC	6.4	MDD	0.8281	0.384927	0.0307205	0.000134886	-15.8866	0.00637707	0.00267537	0.00672498	0.00503433	-0.00556868	Single	Yes	H.S. diploma	Suicide	6	26.5	24.8	MDD Recurrent without Psychotic, Alcohol Dependence	Deferred	Negative	Negative in VC blood (DFS-VA); Negative in blood (NMS)	Negative	Negative	Negative	Negative	Negative	Negative	Negative	Negative	Negative	Negative	Negative	Negative	Negative	Negative	Negative	Negative	Not Tested	Positive	Negative	Negative	Positive
R17536	Br1719	M	CAUC	23.22	Amygdala	6.7	MDD	0.867	0.384971	0.0272232	8.27709e-05	-10.4281	0.00637707	0.00267537	0.00672498	0.00503433	-0.00556868	Single	Yes	H.S. diploma	Suicide	6	26.5	24.8	MDD Recurrent without Psychotic, Alcohol Dependence	Deferred	Negative	Negative in VC blood (DFS-VA); Negative in blood (NMS)	Negative	Negative	Negative	Negative	Negative	Negative	Negative	Negative	Negative	Negative	Negative	Negative	Negative	Negative	Negative	Negative	Not Tested	Positive	Negative	Negative	Positive
R17537	Br1723	F	CAUC	55.7	sACC	6.9	MDD	0.782	0.400998	0.0142226	6.16662e-05	-25.1423	-0.000838188	0.000786345	-0.00325058	0.0154867	0.011369	Married	Yes	H.S. diploma	Accident	6.15	74	43.8	MDD Recurrent without Psychotic, Polysubstance Intoxication	Deferred	Negative	Negative in IVC blood (DFS-VA)	Negative	Negative	Positive	Positive	Negative	Positive	Negative	Negative	Negative	Negative	Negative	Negative	Not Tested	Negative	Not Tested	Positive	Not Tested	Positive	Negative	Negative	Negative
R17539	Br1728	F	CAUC	37.47	sACC	5.9	MDD	0.7869	0.405681	0.0537582	0.000132997	-16.0809	0.00544216	-0.000926278	0.00758521	0.0140663	0.00167423	Divorced	Yes	11th	Accident	5.97	31	27.6	MDD Recurrent without Psychotic, Alcohol Abuse, Opioid Abuse, Opioid Intoxication	Deferred	Negative	Negative in IVC blood & vitreous humor (DFS-VA); Negative in blood (NMS)	Negative	Negative	Positive	Positive	Negative	Negative	Negative	Negative	Negative	Negative	Negative	Negative	Negative	Negative	Negative	Negative	Not Tested	Positive	Negative	Negative	Negative
R17540	Br1728	F	CAUC	37.47	Amygdala	5.4	MDD	0.7948	0.397844	0.0417484	5.27391e-05	-11.7838	0.00544216	-0.000926278	0.00758521	0.0140663	0.00167423	Divorced	Yes	11th	Accident	5.97	31	27.6	MDD Recurrent without Psychotic, Alcohol Abuse, Opioid Abuse, Opioid Intoxication	Deferred	Negative	Negative in IVC blood & vitreous humor (DFS-VA); Negative in blood (NMS)	Negative	Negative	Positive	Positive	Negative	Negative	Negative	Negative	Negative	Negative	Negative	Negative	Negative	Negative	Negative	Negative	Not Tested	Positive	Negative	Negative	Negative
R17541	Br1732	F	CAUC	62.74	sACC	7.3	MDD	0.8429	0.442209	0.0218204	7.30261e-05	-15.63	0.00557908	-0.00121061	-0.000824228	-0.000250749	-0.0143481	Divorced	No	Bachelor's	Suicide	6.23	13	25.9	MDD Recurrent without Psychotic, Alcohol Abuse	Deferred	Negative	Negative in VC blood and vitreous humor (DFS-VA); Negative in blood (NMS)	Negative	Negative	Negative	Negative	Negative	Negative	Negative	Positive	Negative	Positive	Positive	Negative	Negative	Negative	Negative	Negative	Not Tested	Negative	Negative	Negative	Negative
R17542	Br1732	F	CAUC	62.74	Amygdala	7	MDD	0.8789	0.465352	0.0215531	5.16525e-05	-21.2162	0.00557908	-0.00121061	-0.000824228	-0.000250749	-0.0143481	Divorced	No	Bachelor's	Suicide	6.23	13	25.9	MDD Recurrent without Psychotic, Alcohol Abuse	Deferred	Negative	Negative in VC blood and vitreous humor (DFS-VA); Negative in blood (NMS)	Negative	Negative	Negative	Negative	Negative	Negative	Negative	Positive	Negative	Positive	Positive	Negative	Negative	Negative	Negative	Negative	Not Tested	Negative	Negative	Negative	Negative
R17544	Br1746	M	CAUC	49.33	Amygdala	7.3	MDD	0.8858	0.468858	0.00943855	2.67808e-05	-15.2814	0.00458293	0.00107565	-0.00112121	0.000284454	0.00499695	Separated	No	Bachelor's	Suicide	6.95	20	26.7	MDD Recurrent without Psychotic	Deferred	Negative	NMS; Negative in blood and vitreous (DFS-VA)	Not Tested	Not Tested	Not Tested	Not Tested	Negative	Negative	Negative	Negative	Negative	Negative	Negative	Negative	Negative	Not Tested	Not Tested	Not Tested	Not Tested	Not Tested	Not Tested	Not Tested	Not Tested
R17545	Br1748	M	CAUC	42.64	sACC	5.7	MDD	0.7557	0.382339	0.0170013	8.98156e-05	-18.3497	0.0039057	0.00134382	-0.00399612	-0.00104403	-0.00490458	Married	No	Bachelor's	Suicide	6.14	28	32.8	MDD Recurrent without Psychotic, Polysubstance Intoxication	Deferred	Positive	Negative in blood and vitreous humor (DFS-VA); Ethanol 153 mg/dL in blood (NMS)	Negative	Negative	Negative	Negative	Negative	Negative	Negative	Negative	Negative	Positive	Negative	Negative	Negative	Negative	Negative	Positive	Not Tested	Negative	Negative	Negative	Negative
R17546	Br1754	F	CAUC	25.98	Amygdala	5.5	MDD	0.8547	0.399633	0.0257625	4.11089e-05	-18.1491	-0.00145643	0.00136439	-0.00845866	0.011031	-0.00217859	Single	Yes	11th	Accident	6.17	69	21.4	MDD Recurrent without Psychotic, Polysubstance Dependence, Cocaine Intoxication	Deferred	Negative	Negative in IVC blood and vitreous humor (DFS-VA)	Negative	Negative	Positive	Positive	Negative	Negative	Negative	Negative	Negative	Negative	Negative	Negative	Negative	Negative	Negative	Negative	Not Tested	Negative	Negative	Negative	Positive
R17548	Br1766	M	CAUC	35.63	Amygdala	6.1	MDD	0.7864	0.352755	0.0387528	0.000140273	-12.5797	-0.000564346	-0.00352976	0.00320473	0.00303836	-0.0132923	Separated	Yes	3 yrs college	Suicide	6.32	30	28.4	MDD Recurrent without Psychotic, Alcohol Abuse	Deferred	Positive	ethanol (in blood 0.03% and in VH 0.01%), DFS-VA; Ethanol 23 mg/dL in blood (NMS)	Negative	Negative	Negative	Positive	Negative	Negative	Negative	Negative	Negative	Negative	Negative	Negative	Negative	Negative	Negative	Negative	Negative	Negative	Negative	Negative	Negative
R17549	Br1766	M	CAUC	35.63	sACC	6.9	MDD	0.8567	0.381633	0.0245209	0.000137379	-25.8976	-0.000564346	-0.00352976	0.00320473	0.00303836	-0.0132923	Separated	Yes	3 yrs college	Suicide	6.32	30	28.4	MDD Recurrent without Psychotic, Alcohol Abuse	Deferred	Positive	ethanol (in blood 0.03% and in VH 0.01%), DFS-VA; Ethanol 23 mg/dL in blood (NMS)	Negative	Negative	Negative	Positive	Negative	Negative	Negative	Negative	Negative	Negative	Negative	Negative	Negative	Negative	Negative	Negative	Negative	Negative	Negative	Negative	Negative
R17550	Br1770	M	CAUC	40.3	Amygdala	6.9	MDD	0.8264	0.438234	0.0251569	0.000189863	-13.7047	0.00819903	0.00311398	0.00565488	0.0109017	0.00147333	Single	Yes	JD	Suicide	6.22	27.5	27.3	MDD Recurrent with Psychotic, Alcohol Dependence	Deferred	Negative	Negative in femoral blood (OCME-DC)	Not Tested	Not Tested	Negative	Not Tested	Negative	Negative	Negative	Negative	Negative	Negative	Negative	Negative	Negative	Negative	Negative	Negative	Not Tested	Negative	Negative	Negative	Negative
R17551	Br1770	M	CAUC	40.3	sACC	7.8	MDD	0.8777	0.508513	0.0223931	0.00010414	-12.5363	0.00819903	0.00311398	0.00565488	0.0109017	0.00147333	Single	Yes	JD	Suicide	6.22	27.5	27.3	MDD Recurrent with Psychotic, Alcohol Dependence	Deferred	Negative	Negative in femoral blood (OCME-DC)	Not Tested	Not Tested	Negative	Not Tested	Negative	Negative	Negative	Negative	Negative	Negative	Negative	Negative	Negative	Negative	Negative	Negative	Not Tested	Negative	Negative	Negative	Negative
R17552	Br1774	F	CAUC	35.66	Amygdala	5.6	MDD	0.8313	0.418471	0.0188691	6.03567e-05	-22.1444	0.00547788	0.000930544	-0.0088668	-0.00733033	-0.0117671	Divorced	Yes	Associate's or 2 yrs college	Suicide	6.2	33	23.1	MDD Recurrent without Psychotic, Cocaine Intoxication, Eating Disorder NOS	Personality NOS	Negative	Negative in blood and vitreous humor (DFS-VA)	Not Tested	Not Tested	Not Tested	Not Tested	Negative	Negative	Negative	Negative	Not Tested	Negative	Negative	Not Tested	Not Tested	Not Tested	Not Tested	Not Tested	Not Tested	Not Tested	Not Tested	Not Tested	Not Tested
R17553	Br1774	F	CAUC	35.66	sACC	6.4	MDD	0.8277	0.355918	0.00859203	0.000105598	-28.6515	0.00547788	0.000930544	-0.0088668	-0.00733033	-0.0117671	Divorced	Yes	Associate's or 2 yrs college	Suicide	6.2	33	23.1	MDD Recurrent without Psychotic, Cocaine Intoxication, Eating Disorder NOS	Personality NOS	Negative	Negative in blood and vitreous humor (DFS-VA)	Not Tested	Not Tested	Not Tested	Not Tested	Negative	Negative	Negative	Negative	Not Tested	Negative	Negative	Not Tested	Not Tested	Not Tested	Not Tested	Not Tested	Not Tested	Not Tested	Not Tested	Not Tested	Not Tested
R17554	Br1775	M	CAUC	60.02	Amygdala	7.2	MDD	0.8619	0.445983	0.0231941	3.21182e-05	-21.6074	0.00655423	0.00154531	0.00393273	0.00471551	0.000986781	Married	No	Bachelor's	Suicide	6.29	70.5	27.3	MDD Recurrent without Psychotic	Deferred	Negative	Negative in blood and vitreous humor (DFS-VA)	Not Tested	Not Tested	Not Tested	Not Tested	Not Tested	Not Tested	Not Tested	Not Tested	Not Tested	Not Tested	Not Tested	Not Tested	Not Tested	Not Tested	Not Tested	Not Tested	Not Tested	Not Tested	Not Tested	Not Tested	Not Tested
R17555	Br1775	M	CAUC	60.02	sACC	6.4	MDD	0.8669	0.435918	0.0260641	3.41083e-05	-30.0251	0.00655423	0.00154531	0.00393273	0.00471551	0.000986781	Married	No	Bachelor's	Suicide	6.29	70.5	27.3	MDD Recurrent without Psychotic	Deferred	Negative	Negative in blood and vitreous humor (DFS-VA)	Not Tested	Not Tested	Not Tested	Not Tested	Not Tested	Not Tested	Not Tested	Not Tested	Not Tested	Not Tested	Not Tested	Not Tested	Not Tested	Not Tested	Not Tested	Not Tested	Not Tested	Not Tested	Not Tested	Not Tested	Not Tested
R17556	Br1776	M	CAUC	42.41	Amygdala	6.7	MDD	0.8301	0.37349	0.0274429	9.56294e-05	-12.004	0.000706907	-0.00235505	-0.00428758	-0.0138932	-0.00626648	Married	Yes	H.S. diploma	Accident	6.13	28.5	29	MDD Recurrent without Psychotic, Polysubstance Dependence, Polysubstance Intoxication	Deferred	Positive	ethanol (0.03% by w/v in blood and 0.06% by w/v in vitreous humor) DFS-OCME VA	Not Tested	Not Tested	Not Tested	Not Tested	Negative	Negative	Negative	Positive	Negative	Negative	Negative	Positive	Not Tested	Negative	Negative	Negative	Not Tested	Negative	Negative	Negative	Negative
R17557	Br1776	M	CAUC	42.41	sACC	6.1	MDD	0.7989	0.37192	0.0272703	0.000235997	-8.65034	0.000706907	-0.00235505	-0.00428758	-0.0138932	-0.00626648	Married	Yes	H.S. diploma	Accident	6.13	28.5	29	MDD Recurrent without Psychotic, Polysubstance Dependence, Polysubstance Intoxication	Deferred	Positive	ethanol (0.03% by w/v in blood and 0.06% by w/v in vitreous humor) DFS-OCME VA	Not Tested	Not Tested	Not Tested	Not Tested	Negative	Negative	Negative	Positive	Negative	Negative	Negative	Positive	Not Tested	Negative	Negative	Negative	Not Tested	Negative	Negative	Negative	Negative
R17558	Br1818	M	CAUC	54.28	Amygdala	6.8	MDD	0.8569	0.414121	0.0205415	2.29508e-05	-7.57283	-0.0452835	0.000937499	0.00880756	0.00224511	0.0070075	Separated	No	JD	Accident	6.1	19	31.1	MDD Recurrent without Psychotic	Deferred	Negative	Negative in blood (OCME-DC)	Not Tested	Not Tested	Negative	Not Tested	Negative	Negative	Negative	Negative	Negative	Negative	Negative	Negative	Negative	Negative	Negative	Negative	Not Tested	Negative	Negative	Negative	Negative
R17559	Br1818	M	CAUC	54.28	sACC	7.2	MDD	0.8134	0.455578	0.0176822	4.95915e-05	-16.621	-0.0452835	0.000937499	0.00880756	0.00224511	0.0070075	Separated	No	JD	Accident	6.1	19	31.1	MDD Recurrent without Psychotic	Deferred	Negative	Negative in blood (OCME-DC)	Not Tested	Not Tested	Negative	Not Tested	Negative	Negative	Negative	Negative	Negative	Negative	Negative	Negative	Negative	Negative	Negative	Negative	Not Tested	Negative	Negative	Negative	Negative
R17560	Br1827	F	CAUC	36.88	Amygdala	6.5	MDD	0.8287	0.39078	0.026219	0.000105738	-25.7935	-0.0250943	-0.0033143	0.00880735	0.00316664	0.00711457	Separated	Yes	Associate's or 2 yrs college	Natural	6.04	52.5	19.2	MDD Recurrent without Psychotic, Phencyclidine Intoxication	Deferred	Negative	DFS-VA; Negative in vena cava blood and vitreous humor (DFS-VA)	Not Tested	Not Tested	Not Tested	Not Tested	Positive	Negative	Negative	Negative	Negative	Negative	Negative	Negative	Not Tested	Negative	Negative	Negative	Not Tested	Negative	Negative	Negative	Negative
R17561	Br1827	F	CAUC	36.88	sACC	6.9	MDD	0.8189	0.438105	0.0270707	0.000186858	-8.33644	-0.0250943	-0.0033143	0.00880735	0.00316664	0.00711457	Separated	Yes	Associate's or 2 yrs college	Natural	6.04	52.5	19.2	MDD Recurrent without Psychotic, Phencyclidine Intoxication	Deferred	Negative	DFS-VA; Negative in vena cava blood and vitreous humor (DFS-VA)	Not Tested	Not Tested	Not Tested	Not Tested	Positive	Negative	Negative	Negative	Negative	Negative	Negative	Negative	Not Tested	Negative	Negative	Negative	Not Tested	Negative	Negative	Negative	Negative
R17562	Br6041	M	CAUC	79.4797	Amygdala	6.5	Control	0.868	0.383492	0.0243226	0.000147576	-8.4938	0.00448227	-0.00610028	-0.000518718	0.00241926	-0.00839873	Widowed	No	3 yrs college	Natural	6.31	32	40.7213	No Diagnosis on Axis I	Deferred	Negative	Negative in blood (MD-ME)	Negative	Negative	Negative	Negative	Negative	Negative	Negative	Negative	Negative	Negative	Negative	Negative	Negative	Negative	Negative	Negative	Negative	Negative	Negative	Negative	Negative
R17563	Br6041	M	CAUC	79.4797	sACC	7.4	Control	0.8926	0.41221	0.0167051	0.000106861	-17.2509	0.00448227	-0.00610028	-0.000518718	0.00241926	-0.00839873	Widowed	No	3 yrs college	Natural	6.31	32	40.7213	No Diagnosis on Axis I	Deferred	Negative	Negative in blood (MD-ME)	Negative	Negative	Negative	Negative	Negative	Negative	Negative	Negative	Negative	Negative	Negative	Negative	Negative	Negative	Negative	Negative	Negative	Negative	Negative	Negative	Negative
R17564	Br6045	F	CAUC	20.8761	Amygdala	6.4	MDD	0.77	0.377476	0.0424183	9.88093e-05	-12.5963	0.0012519	-4.6376e-05	-0.0131167	-0.0158241	0.00989469	Single	Yes	3 yrs college	Accident		39	28.3455	MDD Recurrent without Psychotic,Anxiety Disorder NOS,Alcohol Intoxication,Polysubstance Dependence	Deferred	Positive	Ethanol 0.03 % (wt/vol) in heart blood; Ethanol 0.04 % (wt/vol) in cavity blood; Ethanol 0.04 % (wt/vol) in vitreous (MD-ME); Ethanol 67 mg/dL, BAC 0.067 g/100 mL in blood (NMS)	Negative	Negative	Negative	Negative	Negative	Negative	Negative	Negative	Negative	Negative	Negative	Negative	Negative	Negative	Negative	Negative	Negative	Negative	Negative	Negative	Negative
R17565	Br6045	F	CAUC	20.8761	sACC	6.4	MDD	0.8341	0.446182	0.0411409	0.00017287	-8.0023	0.0012519	-4.6376e-05	-0.0131167	-0.0158241	0.00989469	Single	Yes	3 yrs college	Accident		39	28.3455	MDD Recurrent without Psychotic,Anxiety Disorder NOS,Alcohol Intoxication,Polysubstance Dependence	Deferred	Positive	Ethanol 0.03 % (wt/vol) in heart blood; Ethanol 0.04 % (wt/vol) in cavity blood; Ethanol 0.04 % (wt/vol) in vitreous (MD-ME); Ethanol 67 mg/dL, BAC 0.067 g/100 mL in blood (NMS)	Negative	Negative	Negative	Negative	Negative	Negative	Negative	Negative	Negative	Negative	Negative	Negative	Negative	Negative	Negative	Negative	Negative	Negative	Negative	Negative	Negative
R17566	Br6050	F	CAUC	19.2444	Amygdala	7.4	MDD	0.849	0.566807	0.0268582	0.00010828	-15.4101	0.000703139	-0.00122623	-0.000332729	-0.00173526	-0.0118944	Single	Yes	10th	Undetermined	6.59	17.5	24.7	MDD Recurrent without Psychotic,Opioid Dependence	Deferred	Negative	Negative in heart blood (MD-ME); Negative in blood (NMS)	Positive	Negative	Positive	Positive	Negative	Negative	Negative	Negative	Negative	Negative	Negative	Negative	Negative	Negative	Negative	Negative	Negative	Negative	Negative	Negative	Negative
R17567	Br6050	F	CAUC	19.2444	sACC	7.4	MDD	0.8791	0.467767	0.0144359	2.34855e-05	-7.5769	0.000703139	-0.00122623	-0.000332729	-0.00173526	-0.0118944	Single	Yes	10th	Undetermined	6.59	17.5	24.7	MDD Recurrent without Psychotic,Opioid Dependence	Deferred	Negative	Negative in heart blood (MD-ME); Negative in blood (NMS)	Positive	Negative	Positive	Positive	Negative	Negative	Negative	Negative	Negative	Negative	Negative	Negative	Negative	Negative	Negative	Negative	Negative	Negative	Negative	Negative	Negative
R17568	Br6053	M	CAUC	44.1834	Amygdala	6.3	Control	0.7987	0.37326	0.0126376	5.21656e-05	-11.7723	0.00366463	-0.00149549	0.00668096	0.00187262	0.00659481	Separated	No	H.S. diploma	Accident	6.13	26.5	37.9	No Diagnosis on Axis I	Deferred	Negative	Negative in heart blood (MD-ME); Negative in blood (NMS)	Negative	Negative	Positive	Positive	Negative	Negative	Negative	Negative	Negative	Negative	Negative	Negative	Negative	Negative	Negative	Negative	Negative	Negative	Negative	Negative	Negative
R17569	Br6053	M	CAUC	44.1834	sACC	6.7	Control	0.8383	0.440639	0.00940702	2.4389e-05	-11.4212	0.00366463	-0.00149549	0.00668096	0.00187262	0.00659481	Separated	No	H.S. diploma	Accident	6.13	26.5	37.9	No Diagnosis on Axis I	Deferred	Negative	Negative in heart blood (MD-ME); Negative in blood (NMS)	Negative	Negative	Positive	Positive	Negative	Negative	Negative	Negative	Negative	Negative	Negative	Negative	Negative	Negative	Negative	Negative	Negative	Negative	Negative	Negative	Negative
R17570	Br6068	M	CAUC	25.6289	Amygdala	6.5	MDD	0.8307	0.367169	0.00909943	3.47566e-05	-14.9761	-0.0463459	0.00401999	0.0113856	0.00431763	-0.00132063	Single	No	H.S. diploma	Accident	6.19	23	42.1	MDD Recurrent without Psychotic,Anxiety Disorder NOS,Opioid Dependence,Opioid Intoxication,Sed/Hypnot/Anxiol Intoxication	Deferred	Negative	Negative in heart blood (MD-ME); Negative in blood (NMS)	Negative	Negative	Negative	Negative	Negative	Negative	Negative	Negative	Negative	Negative	Negative	Negative	Negative	Negative	Negative	Positive	Negative	Positive	Negative	Negative	Negative
R17571	Br6068	M	CAUC	25.6289	sACC	7	MDD	0.8868	0.457969	0.00894654	4.15076e-05	-17.4626	-0.0463459	0.00401999	0.0113856	0.00431763	-0.00132063	Single	No	H.S. diploma	Accident	6.19	23	42.1	MDD Recurrent without Psychotic,Anxiety Disorder NOS,Opioid Dependence,Opioid Intoxication,Sed/Hypnot/Anxiol Intoxication	Deferred	Negative	Negative in heart blood (MD-ME); Negative in blood (NMS)	Negative	Negative	Negative	Negative	Negative	Negative	Negative	Negative	Negative	Negative	Negative	Negative	Negative	Negative	Negative	Positive	Negative	Positive	Negative	Negative	Negative
R17572	Br6071	M	CAUC	55.8631	Amygdala	5.2	MDD	0.7973	0.359758	0.0208925	5.91792e-05	-14.529	-0.00259401	0.00185049	0.00498539	-0.00215247	0.00509932	Single	No	Bachelor's	Undetermined	5.75	26	21.4	MDD Recurrent with Psychotic,Alcohol Dependence,Alcohol Intoxication,Opioid Intoxication,Sed/Hypnot/Anxiol Intoxication	Deferred	Positive	Ethanol 190 mg/100 g in CB Tissue (NMS); Ethanol 0.25 % (wt/vol) in heart blood; Ethanol 0.25 % (wt/vol) in femoral blood; Ethanol 0.32 % (wt/vol) in urine; Ethanol 0.27 % (wt/vol) in vitreous (MD-ME)	Negative	Negative	Negative	Negative	Negative	Negative	Negative	Positive	Negative	Negative	Negative	Negative	Positive	Negative	Negative	Positive	Negative	Negative	Negative	Negative	Negative
R17573	Br6071	M	CAUC	55.8631	sACC	6	MDD	0.8206	0.458563	0.0426523	0.000453205	-11.1127	-0.00259401	0.00185049	0.00498539	-0.00215247	0.00509932	Single	No	Bachelor's	Undetermined	5.75	26	21.4	MDD Recurrent with Psychotic,Alcohol Dependence,Alcohol Intoxication,Opioid Intoxication,Sed/Hypnot/Anxiol Intoxication	Deferred	Positive	Ethanol 190 mg/100 g in CB Tissue (NMS); Ethanol 0.25 % (wt/vol) in heart blood; Ethanol 0.25 % (wt/vol) in femoral blood; Ethanol 0.32 % (wt/vol) in urine; Ethanol 0.27 % (wt/vol) in vitreous (MD-ME)	Negative	Negative	Negative	Negative	Negative	Negative	Negative	Positive	Negative	Negative	Negative	Negative	Positive	Negative	Negative	Positive	Negative	Negative	Negative	Negative	Negative
R17574	Br6074	M	CAUC	48.4271	Amygdala	5.4	MDD	0.7885	0.348277	0.0384604	0.000199699	-16.7527	0.00496473	0.00155143	0.00631998	0.000370984	-0.0117572	Single	Yes	H.S. diploma	Accident	5.81	18	39.1671	MDD Recurrent without Psychotic,Opioid Dependence,Polysubstance Intoxication	Deferred	Negative	Negative in heart blood (MD-ME); Negative in blood (NMS)	Negative	Negative	Positive	Positive	Negative	Negative	Negative	Positive	Positive	Negative	Negative	Positive	Negative	Negative	Negative	Positive	Negative	Negative	Negative	Negative	Negative
R17575	Br6074	M	CAUC	48.4271	sACC	7.2	MDD	0.7456	0.389761	0.0131118	8.38776e-05	-18.5214	0.00496473	0.00155143	0.00631998	0.000370984	-0.0117572	Single	Yes	H.S. diploma	Accident	5.81	18	39.1671	MDD Recurrent without Psychotic,Opioid Dependence,Polysubstance Intoxication	Deferred	Negative	Negative in heart blood (MD-ME); Negative in blood (NMS)	Negative	Negative	Positive	Positive	Negative	Negative	Negative	Positive	Positive	Negative	Negative	Positive	Negative	Negative	Negative	Positive	Negative	Negative	Negative	Negative	Negative
R17576	Br6081	F	CAUC	61.42	Amygdala	5.8	MDD	0.5928	0.396643	0.0155608	5.38133e-05	-13.4189	0.00390363	-0.00177757	7.97959e-05	0.00405179	0.00625839	Married	No	1 yr college	Natural	5.38	26	22.11	MDD Recurrent without Psychotic,Alcohol Dependence,Opioid Abuse,Sed/Hypnot/Anxiol Abuse,Polysubstance Intoxication	Deferred	Negative	Negative in cavity blood; negative in hospital blood (MD-ME); Negative in blood (NMS)	Negative	Negative	Negative	Negative	Negative	Positive	Positive	Negative	Negative	Negative	Negative	Negative	Negative	Negative	Negative	Positive	Negative	Negative	Negative	Negative	Negative
R17577	Br6081	F	CAUC	61.42	sACC	6.7	MDD	0.8929	0.399267	0.0138002	8.37529e-05	-13.2916	0.00390363	-0.00177757	7.97959e-05	0.00405179	0.00625839	Married	No	1 yr college	Natural	5.38	26	22.11	MDD Recurrent without Psychotic,Alcohol Dependence,Opioid Abuse,Sed/Hypnot/Anxiol Abuse,Polysubstance Intoxication	Deferred	Negative	Negative in cavity blood; negative in hospital blood (MD-ME); Negative in blood (NMS)	Negative	Negative	Negative	Negative	Negative	Positive	Positive	Negative	Negative	Negative	Negative	Negative	Negative	Negative	Negative	Positive	Negative	Negative	Negative	Negative	Negative
R17578	Br6099	M	CAUC	26.6638	Amygdala	6.7	MDD	0.8937	0.497573	0.0451855	7.92915e-05	-13.1277	0.00120453	0.00174555	-0.00300771	-0.0152152	0.00822322	Divorced	Yes	H.S. diploma	Suicide	6.45	26	32.0039	MDD Recurrent without Psychotic,Eating Disorder NOS,Alcohol Dependence,Polysubstance Intoxication	Deferred	Negative	Negative in heart blood (MD-ME)	Not Tested	Not Tested	Not Tested	Not Tested	Negative	Negative	Negative	Negative	Negative	Negative	Negative	Negative	Positive	Negative	Negative	Negative	Negative	Negative	Negative	Negative	Negative
R17581	Br6121	F	CAUC	37.4868	sACC	5.6	MDD	0.7949	0.323291	0.0101746	4.49647e-05	-11.833	0.00624551	0.00102235	0.00477974	0.00488924	-0.015337	Single	Yes	H.S. diploma	Undetermined	6.3	32	25.6936	MDD Recurrent without Psychotic,Alcohol Abuse,Cannabis Abuse,Opioid Abuse,Opioid Intoxication	Deferred	Negative	Negative in heart blood (MD-ME); Negative in blood (NMS)	Positive	Negative	Positive	Positive	Negative	Negative	Negative	Negative	Positive	Negative	Negative	Negative	Negative	Negative	Negative	Positive	Negative	Negative	Negative	Negative	Negative
R17582	Br6143	M	CAUC	52.9473	Amygdala	6.4	MDD	0.8101	0.383508	0.0101935	4.16396e-05	-17.7174	0.00219263	-0.00037431	0.000617915	0.00672404	0.00829439	Single	No	GED	Natural	6.38	23.5	28	MDD Recurrent with Psychotic,Alcohol Dependence,Cannabis Abuse,Cocaine Abuse,Opioid Abuse	Deferred	Negative	Negative in heart blood (MD-ME); Negative in blood (NMS)	Negative	Negative	Negative	Negative	Negative	Negative	Negative	Negative	Negative	Negative	Negative	Negative	Negative	Negative	Negative	Positive	Negative	Negative	Negative	Negative	Negative
R17583	Br6143	M	CAUC	52.9473	sACC	7.4	MDD	0.8786	0.49941	0.0158312	4.77699e-05	-25.7959	0.00219263	-0.00037431	0.000617915	0.00672404	0.00829439	Single	No	GED	Natural	6.38	23.5	28	MDD Recurrent with Psychotic,Alcohol Dependence,Cannabis Abuse,Cocaine Abuse,Opioid Abuse	Deferred	Negative	Negative in heart blood (MD-ME); Negative in blood (NMS)	Negative	Negative	Negative	Negative	Negative	Negative	Negative	Negative	Negative	Negative	Negative	Negative	Negative	Negative	Negative	Positive	Negative	Negative	Negative	Negative	Negative
R17584	Br6150	M	CAUC	69.5169	Amygdala	5.7	MDD	0.6827	0.395587	0.0306739	4.32795e-05	-7.66683	0.00317226	-0.000575202	0.00630616	0.00290826	0.000821789	Married	No	GED	Natural	6.12	20.5	25.5205	MDD Recurrent without Psychotic	Deferred	Negative	Negative in heart blood (MD-ME); Negative in blood (NMS)	Negative	Negative	Negative	Negative	Negative	Negative	Negative	Negative	Negative	Negative	Negative	Negative	Negative	Negative	Negative	Negative	Negative	Negative	Negative	Negative	Negative
R17585	Br6150	M	CAUC	69.5169	sACC	6.9	MDD	0.9052	0.401739	0.0078643	2.09826e-05	-15.8371	0.00317226	-0.000575202	0.00630616	0.00290826	0.000821789	Married	No	GED	Natural	6.12	20.5	25.5205	MDD Recurrent without Psychotic	Deferred	Negative	Negative in heart blood (MD-ME); Negative in blood (NMS)	Negative	Negative	Negative	Negative	Negative	Negative	Negative	Negative	Negative	Negative	Negative	Negative	Negative	Negative	Negative	Negative	Negative	Negative	Negative	Negative	Negative
R17586	Br6153	M	CAUC	40.0246	Amygdala	6.7	MDD	0.8287	0.414892	0.00888968	3.42882e-05	-23.2531	-0.0260217	-0.000567285	0.000528577	-0.00489445	0.00102405	Single	Yes	3 yrs college	Undetermined	6.23	31.5	38.5388	MDD Recurrent without Psychotic,Opioid Dependence,Opioid Intoxication	Deferred	Positive	Ethanol 0.03 % (wt/vol) in heart blood; Ethanol 0.02 % (wt/vol) in subclavian blood; Ethanol negative in urine, vitreous (MD-ME); Negative in blood (NMS)	Negative	Negative	Positive	Positive	Negative	Negative	Negative	Negative	Positive	Negative	Negative	Negative	Negative	Negative	Negative	Negative	Negative	Negative	Negative	Negative	Negative
R17587	Br6153	M	CAUC	40.0246	sACC	7.3	MDD	0.8682	0.457886	0.0249826	0.000156756	-14.2895	-0.0260217	-0.000567285	0.000528577	-0.00489445	0.00102405	Single	Yes	3 yrs college	Undetermined	6.23	31.5	38.5388	MDD Recurrent without Psychotic,Opioid Dependence,Opioid Intoxication	Deferred	Positive	Ethanol 0.03 % (wt/vol) in heart blood; Ethanol 0.02 % (wt/vol) in subclavian blood; Ethanol negative in urine, vitreous (MD-ME); Negative in blood (NMS)	Negative	Negative	Positive	Positive	Negative	Negative	Negative	Negative	Positive	Negative	Negative	Negative	Negative	Negative	Negative	Negative	Negative	Negative	Negative	Negative	Negative
R17588	Br6154	F	CAUC	68.2602	Amygdala	7.2	Control	0.8373	0.483881	0.0153152	0.000220405	-6.73322	-0.0139743	0.00339344	-0.00926364	0.00629523	0.0024705	Married	Yes	1 yr college	Natural	6.43	26.5	32.7789	No Diagnosis on Axis I	Deferred	Negative	Negative in heart blood (MD-ME); Negative in blood (NMS)	Negative	Negative	Positive	Positive	Negative	Negative	Negative	Negative	Negative	Negative	Negative	Negative	Negative	Negative	Negative	Negative	Negative	Negative	Negative	Negative	Negative
R17589	Br6154	F	CAUC	68.2602	sACC	7	Control	0.8482	0.456367	0.0177458	0.000132494	-5.49883	-0.0139743	0.00339344	-0.00926364	0.00629523	0.0024705	Married	Yes	1 yr college	Natural	6.43	26.5	32.7789	No Diagnosis on Axis I	Deferred	Negative	Negative in heart blood (MD-ME); Negative in blood (NMS)	Negative	Negative	Positive	Positive	Negative	Negative	Negative	Negative	Negative	Negative	Negative	Negative	Negative	Negative	Negative	Negative	Negative	Negative	Negative	Negative	Negative
R17590	Br1829	M	CAUC	23.68	Amygdala	6.3	MDD	0.8563	0.446028	0.0194118	5.15997e-05	-21.0877	-0.00156411	0.00296058	-0.00418784	0.00219793	0.000733879	Single	Yes	H.S. diploma	Suicide	6.16	32	28.9	MDD Recurrent without Psychotic, Opioid Dependence, OCD, Panic w/o Agoraphobia, Alcohol Intoxication	Deferred	Positive	DFS-VA, Ethanol 0.06% wt/vol in VC blood and 0.07% wt/vol in vitreous humor.	Not Tested	Not Tested	Not Tested	Not Tested	Not Tested	Not Tested	Not Tested	Not Tested	Negative	Not Tested	Not Tested	Negative	Negative	Not Tested	Not Tested	Not Tested	Not Tested	Not Tested	Not Tested	Not Tested	Not Tested
R17591	Br1829	M	CAUC	23.68	sACC	6.2	MDD	0.8389	0.421249	0.0194021	5.85874e-05	-18.1366	-0.00156411	0.00296058	-0.00418784	0.00219793	0.000733879	Single	Yes	H.S. diploma	Suicide	6.16	32	28.9	MDD Recurrent without Psychotic, Opioid Dependence, OCD, Panic w/o Agoraphobia, Alcohol Intoxication	Deferred	Positive	DFS-VA, Ethanol 0.06% wt/vol in VC blood and 0.07% wt/vol in vitreous humor.	Not Tested	Not Tested	Not Tested	Not Tested	Not Tested	Not Tested	Not Tested	Not Tested	Negative	Not Tested	Not Tested	Negative	Negative	Not Tested	Not Tested	Not Tested	Not Tested	Not Tested	Not Tested	Not Tested	Not Tested
R17592	Br1835	F	CAUC	48.5	Amygdala	6	MDD	0.8768	0.374567	0.0249041	4.28125e-05	-38.909	0.00380347	-0.00160143	0.00186387	0.00883255	0.0152963	Married	Yes	JD	Suicide	6.01	48	23.3	MDD Recurrent without Psychotic, Alcohol Abuse, Polysubstance Intoxication	Deferred	Positive	ethanol less than 0.01 g/100mL in blood and 0.01 g/100mL in vitreous fluid OCME-DC	Not Tested	Not Tested	Negative	Not Tested	Negative	Negative	Negative	Negative	Negative	Negative	Negative	Negative	Negative	Negative	Negative	Negative	Not Tested	Negative	Negative	Negative	Negative
R17593	Br1835	F	CAUC	48.5	sACC	6.6	MDD	0.8352	0.372357	0.0149614	3.67155e-05	-16.7807	0.00380347	-0.00160143	0.00186387	0.00883255	0.0152963	Married	Yes	JD	Suicide	6.01	48	23.3	MDD Recurrent without Psychotic, Alcohol Abuse, Polysubstance Intoxication	Deferred	Positive	ethanol less than 0.01 g/100mL in blood and 0.01 g/100mL in vitreous fluid OCME-DC	Not Tested	Not Tested	Negative	Not Tested	Negative	Negative	Negative	Negative	Negative	Negative	Negative	Negative	Negative	Negative	Negative	Negative	Not Tested	Negative	Negative	Negative	Negative
R17596	Br1887	M	CAUC	64.1	Amygdala	6.6	MDD	0.8927	0.445506	0.0166453	3.65848e-05	-20.5301	0.00242094	-0.00171705	0.00202732	0.00526507	-0.00964302	Divorced	Yes	11th	Suicide	6.26	23	25.3	MDD Recurrent with Psychotic, Polysubstance Dependence, Alcohol Intoxication	Deferred	Negative	Isopropanol 0.11 g/dL; Acetone 0.22 g/dL in femoral blood; Isopropanol 0.13 g/dL; Acetone 0.27 g/dL in vitreous humor (OCME-DC); Isopropanol 100 mg/dL; Acetone 180 mg/dL in blood (NMS)	Negative	Negative	Negative	Positive	Negative	Negative	Negative	Negative	Negative	Negative	Negative	Negative	Negative	Negative	Negative	Negative	Not Tested	Negative	Negative	Negative	Positive
R17597	Br1887	M	CAUC	64.1	sACC	7.5	MDD	0.887	0.508611	0.0192577	7.19635e-05	-15.9622	0.00242094	-0.00171705	0.00202732	0.00526507	-0.00964302	Divorced	Yes	11th	Suicide	6.26	23	25.3	MDD Recurrent with Psychotic, Polysubstance Dependence, Alcohol Intoxication	Deferred	Negative	Isopropanol 0.11 g/dL; Acetone 0.22 g/dL in femoral blood; Isopropanol 0.13 g/dL; Acetone 0.27 g/dL in vitreous humor (OCME-DC); Isopropanol 100 mg/dL; Acetone 180 mg/dL in blood (NMS)	Negative	Negative	Negative	Positive	Negative	Negative	Negative	Negative	Negative	Negative	Negative	Negative	Negative	Negative	Negative	Negative	Not Tested	Negative	Negative	Negative	Positive
R17598	Br1897	F	CAUC	56.45	Amygdala	7	MDD	0.8379	0.442547	0.0234425	0.000137891	-8.54466	0.00114408	0.00116378	0.00368491	0.00361405	-0.00853931	Married	Yes	H.S. diploma	Suicide	6.03	20	28.4	MDD Recurrent without Psychotic, Alcohol Abuse, Polysubstance Intoxication	Deferred	Negative	Negative in blood & vitreous humor (DFS-VA)	Not Tested	Not Tested	Not Tested	Not Tested	Negative	Negative	Negative	Negative	Negative	Negative	Negative	Negative	Positive	Negative	Not Tested	Negative	Not Tested	Negative	Negative	Negative	Negative
R17599	Br1897	F	CAUC	56.45	sACC	7.2	MDD	0.8809	0.449271	0.0194886	0.000106875	-8.8552	0.00114408	0.00116378	0.00368491	0.00361405	-0.00853931	Married	Yes	H.S. diploma	Suicide	6.03	20	28.4	MDD Recurrent without Psychotic, Alcohol Abuse, Polysubstance Intoxication	Deferred	Negative	Negative in blood & vitreous humor (DFS-VA)	Not Tested	Not Tested	Not Tested	Not Tested	Negative	Negative	Negative	Negative	Negative	Negative	Negative	Negative	Positive	Negative	Not Tested	Negative	Not Tested	Negative	Negative	Negative	Negative
R17600	Br1903	M	CAUC	34.87	Amygdala	6	MDD	0.8486	0.494054	0.0369605	1.47407e-05	-15.9174	-6.54939e-05	-0.000951593	0.00442593	0.0108289	0.00661304	Single	No	Bachelor's	Natural	6.44	26	21.9	MDD Recurrent without Psychotic	Deferred	Negative	Negative in blood (DFS-VA)	Negative	Negative	Not Tested	Not Tested	Negative	Negative	Negative	Negative	Negative	Negative	Negative	Negative	Negative	Negative	Negative	Negative	Not Tested	Negative	Negative	Negative	Negative
R17601	Br1903	M	CAUC	34.87	sACC	6.5	MDD	0.8139	0.469498	0.0311999	5.02377e-05	-14.5603	-6.54939e-05	-0.000951593	0.00442593	0.0108289	0.00661304	Single	No	Bachelor's	Natural	6.44	26	21.9	MDD Recurrent without Psychotic	Deferred	Negative	Negative in blood (DFS-VA)	Negative	Negative	Not Tested	Not Tested	Negative	Negative	Negative	Negative	Negative	Negative	Negative	Negative	Negative	Negative	Negative	Negative	Not Tested	Negative	Negative	Negative	Negative
R17602	Br1910	F	CAUC	25.61	Amygdala	7.2	MDD	0.8375	0.469339	0.00837482	2.82608e-05	-11.3274	-0.00713555	0.000580936	-0.0135683	0.0136396	0.00644612	Married	Yes	9th	Accident	6.17	26	24.6	MDD Recurrent without Psychotic, Polysubstance Abuse, Opioid Intoxication	Deferred	Negative	Negative in blood (DFS-VA)	Not Tested	Not Tested	Not Tested	Not Tested	Negative	Negative	Negative	Negative	Negative	Negative	Negative	Negative	Negative	Negative	Negative	Positive	Not Tested	Positive	Negative	Negative	Negative
R17603	Br1919	M	CAUC	40.94	sACC	5.7	MDD	0.8914	0.406343	0.0100921	2.53128e-05	-13.2461	-0.00312475	-0.000441737	0.0024508	-0.00595586	0.00621194	Single	Yes	10th	Suicide	6.19	23.5	24.5	MDD Recurrent without Psychotic, Alcohol Dependence, Polysubstance Abuse, Polysubstance Intoxication	Deferred	Positive	Ethanol 0.03% wt/vol DFS-VA; Negative in blood (DFS-VA)	Negative	Negative	Not Tested	Not Tested	Negative	Negative	Positive	Negative	Negative	Negative	Negative	Negative	Negative	Negative	Negative	Negative	Not Tested	Negative	Negative	Negative	Negative
R17604	Br1911	F	CAUC	44.69	Amygdala	5.6	MDD	0.673	0.334936	0.0332413	0.000189398	-22.6528	-0.0225824	0.000860521	0.00250475	-0.000110288	-0.00606835	Divorced	No	MD	Suicide	6	19	40.6	MDD Recurrent without Psychotic, Polysubstance Intoxication	Deferred	Negative	Negative in blood (DFS-VA)	Not Tested	Not Tested	Not Tested	Not Tested	Negative	Negative	Negative	Negative	Negative	Negative	Negative	Negative	Negative	Negative	Positive	Positive	Not Tested	Negative	Negative	Negative	Positive
R17605	Br1911	F	CAUC	44.69	sACC	6.6	MDD	0.828	0.358955	0.014929	7.76478e-05	-19.6799	-0.0225824	0.000860521	0.00250475	-0.000110288	-0.00606835	Divorced	No	MD	Suicide	6	19	40.6	MDD Recurrent without Psychotic, Polysubstance Intoxication	Deferred	Negative	Negative in blood (DFS-VA)	Not Tested	Not Tested	Not Tested	Not Tested	Negative	Negative	Negative	Negative	Negative	Negative	Negative	Negative	Negative	Negative	Positive	Positive	Not Tested	Negative	Negative	Negative	Positive
R17606	Br1920	M	CAUC	45.35	Amygdala	7.1	MDD	0.8507	0.461621	0.0352047	0.000217116	-11.6921	0.000379681	0.00416457	0.0118324	0.000735078	-0.00170058	Divorced	No	PhD	Natural	6.07	22	28.6	OCD, MDD Recurrent without Psychotic	Deferred	Negative	Negative in IVC blood and vitreous humor (DFS-VA)	Not Tested	Not Tested	Not Tested	Not Tested	Negative	Negative	Negative	Negative	Negative	Negative	Negative	Negative	Negative	Negative	Negative	Negative	Not Tested	Negative	Negative	Negative	Negative
R17607	Br1920	M	CAUC	45.35	sACC	7.6	MDD	0.8758	0.53584	0.0184895	0.000105698	-10.1625	0.000379681	0.00416457	0.0118324	0.000735078	-0.00170058	Divorced	No	PhD	Natural	6.07	22	28.6	OCD, MDD Recurrent without Psychotic	Deferred	Negative	Negative in IVC blood and vitreous humor (DFS-VA)	Not Tested	Not Tested	Not Tested	Not Tested	Negative	Negative	Negative	Negative	Negative	Negative	Negative	Negative	Negative	Negative	Negative	Negative	Not Tested	Negative	Negative	Negative	Negative
R17608	Br1937	M	CAUC	49.82	Amygdala	6.3	MDD	0.8578	0.365047	0.0268385	0.000104595	-15.1853	0.0047151	0.00130107	0.00374047	0.0062952	-0.00127773	Married	No	Associate's or 2 yrs college	Accident	6.01	20.5	35.6	Polysubstance Dependence, Polysubstance Intoxication, MDD Recurrent without Psychotic	Deferred	Negative	Negative in blood and vitreous humor (DFS-VA)	Not Tested	Not Tested	Not Tested	Not Tested	Negative	Positive	Negative	Negative	Negative	Negative	Negative	Negative	Negative	Negative	Negative	Negative	Not Tested	Positive	Negative	Negative	Negative
R17609	Br1937	M	CAUC	49.82	sACC	6.3	MDD	0.8253	0.385449	0.0263085	0.000135863	-7.83424	0.0047151	0.00130107	0.00374047	0.0062952	-0.00127773	Married	No	Associate's or 2 yrs college	Accident	6.01	20.5	35.6	Polysubstance Dependence, Polysubstance Intoxication, MDD Recurrent without Psychotic	Deferred	Negative	Negative in blood and vitreous humor (DFS-VA)	Not Tested	Not Tested	Not Tested	Not Tested	Negative	Positive	Negative	Negative	Negative	Negative	Negative	Negative	Negative	Negative	Negative	Negative	Not Tested	Positive	Negative	Negative	Negative
R17610	Br1938	M	CAUC	26.98	Amygdala	6.5	MDD	0.8006	0.481756	0.0230687	3.40465e-05	-14.9673	0.000951959	-0.0035838	-0.00269893	-0.0137107	0.00498691	Separated	Yes	10th	Accident	6.74	19	25.3	ADHD Combined, Alcohol Dependence, Polysubstance Abuse, Polysubstance Intoxication, MDD Recurrent with Psychotic, R/O PTSD	Deferred	Negative	Negative in blood and vitreous humor (DFS-VA)	Not Tested	Not Tested	Not Tested	Not Tested	Negative	Negative	Negative	Positive	Negative	Negative	Negative	Negative	Negative	Negative	Negative	Positive	Negative	Negative	Negative	Negative	Negative
R17611	Br1938	M	CAUC	26.98	sACC	7.1	MDD	0.8146	0.488003	0.0221607	6.56943e-05	-10.9768	0.000951959	-0.0035838	-0.00269893	-0.0137107	0.00498691	Separated	Yes	10th	Accident	6.74	19	25.3	ADHD Combined, Alcohol Dependence, Polysubstance Abuse, Polysubstance Intoxication, MDD Recurrent with Psychotic, R/O PTSD	Deferred	Negative	Negative in blood and vitreous humor (DFS-VA)	Not Tested	Not Tested	Not Tested	Not Tested	Negative	Negative	Negative	Positive	Negative	Negative	Negative	Negative	Negative	Negative	Negative	Positive	Negative	Negative	Negative	Negative	Negative
R17612	Br1973	F	CAUC	63.89	Amygdala	7.2	MDD	0.8465	0.398507	0.0212579	0.00010469	-3.98647	0.00375172	6.83645e-05	0.000117986	0.00382783	-0.0111753	Divorced	Yes	H.S. diploma	Suicide	6.4	16	28.7	MDD Recurrent without Psychotic, Alcohol Abuse, Polysubstance Intoxication	Deferred	Positive	ethanol 0.14% wt/vol DFS-VA; Negative in blood and vitreous humor (DFS-VA)	Not Tested	Not Tested	Not Tested	Not Tested	Negative	Negative	Negative	Negative	Negative	Negative	Negative	Negative	Negative	Negative	Negative	Positive	Not Tested	Negative	Negative	Negative	Negative
R17613	Br1973	F	CAUC	63.89	sACC	7.1	MDD	0.8417	0.395057	0.0246415	9.10085e-05	-26.126	0.00375172	6.83645e-05	0.000117986	0.00382783	-0.0111753	Divorced	Yes	H.S. diploma	Suicide	6.4	16	28.7	MDD Recurrent without Psychotic, Alcohol Abuse, Polysubstance Intoxication	Deferred	Positive	ethanol 0.14% wt/vol DFS-VA; Negative in blood and vitreous humor (DFS-VA)	Not Tested	Not Tested	Not Tested	Not Tested	Negative	Negative	Negative	Negative	Negative	Negative	Negative	Negative	Negative	Negative	Negative	Positive	Not Tested	Negative	Negative	Negative	Negative
R17614	Br1983	M	CAUC	25.64	Amygdala	7.4	MDD	0.8165	0.464782	0.010418	5.12733e-05	-15.0838	0.00051101	0.00720997	-0.00368863	-0.00622066	0.0127096	Single	No	Bachelor's	Suicide	7.31	17	30	MDD Recurrent without Psychotic, Polysubstance Abuse	Deferred	Positive	ethanol 0.04% DFS-VA; Negative in blood and vitreous humor (DFS-VA)	Not Tested	Not Tested	Not Tested	Not Tested	Not Tested	Not Tested	Not Tested	Not Tested	Not Tested	Not Tested	Not Tested	Not Tested	Not Tested	Not Tested	Not Tested	Not Tested	Not Tested	Not Tested	Not Tested	Not Tested	Not Tested
R17615	Br1983	M	CAUC	25.64	sACC	6.5	MDD	0.8833	0.432536	0.0132671	2.34193e-05	-9.80326	0.00051101	0.00720997	-0.00368863	-0.00622066	0.0127096	Single	No	Bachelor's	Suicide	7.31	17	30	MDD Recurrent without Psychotic, Polysubstance Abuse	Deferred	Positive	ethanol 0.04% DFS-VA; Negative in blood and vitreous humor (DFS-VA)	Not Tested	Not Tested	Not Tested	Not Tested	Not Tested	Not Tested	Not Tested	Not Tested	Not Tested	Not Tested	Not Tested	Not Tested	Not Tested	Not Tested	Not Tested	Not Tested	Not Tested	Not Tested	Not Tested	Not Tested	Not Tested
R17617	Br1986	M	CAUC	25.35	sACC	7.2	MDD	0.8971	0.48575	0.0179265	3.0042e-05	-34.1644	-0.0191279	0.00251208	-0.0712323	0.0231824	0.0018979	Single	Yes	Bachelor's	Accident	6.67	17.5	23.2	MDD Recurrent with Psychotic, Polysubstance Dependence, Polysubstance Intoxication	Deferred	Negative	Negative in IVC blood and vitreous humor (DFS-VA)	Not Tested	Not Tested	Not Tested	Not Tested	Negative	Negative	Negative	Negative	Negative	Positive	Not Tested	Negative	Negative	Negative	Negative	Positive	Not Tested	Negative	Negative	Negative	Negative
R17618	Br2026	M	CAUC	83.49	Amygdala	5.9	Control	0.8531	0.386028	0.0292198	0.000109421	-12.8165	0.00911789	-0.00557768	-0.00587853	-0.012633	0.00267536	Married	No	Bachelor's	Natural	6.55	32		No Diagnosis on Axis I	Deferred	Negative	Negative in blood (NMS)	Not Tested	Not Tested	Not Tested	Not Tested	Not Tested	Not Tested	Not Tested	Not Tested	Not Tested	Not Tested	Not Tested	Not Tested	Not Tested	Not Tested	Not Tested	Not Tested	Not Tested	Not Tested	Not Tested	Not Tested	Not Tested
R17619	Br2026	M	CAUC	83.49	sACC	6	Control	0.8492	0.385357	0.0232835	0.000158556	-37.4137	0.00911789	-0.00557768	-0.00587853	-0.012633	0.00267536	Married	No	Bachelor's	Natural	6.55	32		No Diagnosis on Axis I	Deferred	Negative	Negative in blood (NMS)	Not Tested	Not Tested	Not Tested	Not Tested	Not Tested	Not Tested	Not Tested	Not Tested	Not Tested	Not Tested	Not Tested	Not Tested	Not Tested	Not Tested	Not Tested	Not Tested	Not Tested	Not Tested	Not Tested	Not Tested	Not Tested
R17620	Br2060	M	CAUC	40.28	Amygdala	6.8	MDD	0.8963	0.427169	0.0164073	4.52317e-05	-12.0776	0.00391714	-0.000910622	0.00538763	-0.00982128	0.00565109	Married	Yes	H.S. diploma	Accident	6.36	23.5	32.4	MDD Recurrent without Psychotic, Alcohol Dependence, Opioid Intoxication	Deferred	Negative	Negative in blood and vitreous humor (DFS-VA)	Not Tested	Not Tested	Not Tested	Not Tested	Negative	Negative	Negative	Positive	Negative	Negative	Negative	Negative	Negative	Negative	Positive	Positive	Not Tested	Negative	Negative	Negative	Positive
R17621	Br2060	M	CAUC	40.28	sACC	7.1	MDD	0.8338	0.414068	0.0169051	3.85378e-05	-24.236	0.00391714	-0.000910622	0.00538763	-0.00982128	0.00565109	Married	Yes	H.S. diploma	Accident	6.36	23.5	32.4	MDD Recurrent without Psychotic, Alcohol Dependence, Opioid Intoxication	Deferred	Negative	Negative in blood and vitreous humor (DFS-VA)	Not Tested	Not Tested	Not Tested	Not Tested	Negative	Negative	Negative	Positive	Negative	Negative	Negative	Negative	Negative	Negative	Positive	Positive	Not Tested	Negative	Negative	Negative	Positive
R17622	Br2063	M	CAUC	18.77	Amygdala	5.3	Control	0.7681	0.398493	0.0508809	0.000141429	-12.1019	0.00214179	-6.78427e-05	-0.0143161	-0.01032	0.000169591	Single	Yes	1 yr college	Natural	6.48	28	24	No Diagnosis on Axis I	Deferred	Negative	Negative in IVC blood and vitreous humor (DFS-VA)	Negative	Negative	Negative	Positive	Negative	Negative	Negative	Negative	Negative	Negative	Negative	Negative	Negative	Negative	Negative	Negative	Not Tested	Negative	Negative	Negative	Negative
R17624	Br2265	F	CAUC	37.87	Amygdala	6.8	MDD	0.7557	0.421748	0.0171918	5.50163e-05	-22.4531	0.00441359	0.00126612	0.00214932	-0.010285	-0.00433229	Single	No	Associate's or 2 yrs college	Natural	6.78	26.5	63	Dysthymic Disorder, OCD, MDD Recurrent without Psychotic	Deferred	Negative	Negative in blood (OCME-DC)	Negative	Not Tested	Not Tested	Not Tested	Negative	Negative	Negative	Negative	Negative	Negative	Negative	Negative	Negative	Negative	Negative	Negative	Not Tested	Negative	Negative	Negative	Negative
R17625	Br2307	F	CAUC	48.54	Amygdala	6.7	MDD	0.8353	0.404827	0.0277515	0.000150891	-21.6219	0.00279976	-0.00174185	0.00622851	-0.000465842	0.00341163	Married	No	Bachelor's	Suicide	6.25	31.5	17.2	Bulimia Purging, MDD Recurrent without Psychotic	Deferred	Negative	Negative in blood and vitreous humor (DFS-VA); Negative in blood (NMS)	Negative	Negative	Negative	Negative	Negative	Negative	Negative	Negative	Negative	Negative	Negative	Negative	Negative	Positive	Negative	Negative	Not Tested	Negative	Negative	Negative	Positive
R17626	Br2307	F	CAUC	48.54	sACC	7.1	MDD	0.8125	0.395142	0.0264795	0.000160112	-19.0114	0.00279976	-0.00174185	0.00622851	-0.000465842	0.00341163	Married	No	Bachelor's	Suicide	6.25	31.5	17.2	Bulimia Purging, MDD Recurrent without Psychotic	Deferred	Negative	Negative in blood and vitreous humor (DFS-VA); Negative in blood (NMS)	Negative	Negative	Negative	Negative	Negative	Negative	Negative	Negative	Negative	Negative	Negative	Negative	Negative	Positive	Negative	Negative	Not Tested	Negative	Negative	Negative	Positive
R17628	Br5069	M	CAUC	63.34	sACC	6.4	MDD	0.8498	0.394755	0.015856	0.000164917	-22.0661	0.00417914	-0.00255857	0.00725262	0.00133616	0.00163094	Divorced	Yes	8th	Accident	5.965	19	35.8798	MDD Recurrent with Psychotic, Alcohol Dependence, Opioid Abuse, Opioid Intoxication	Deferred	Negative	Negative in heart blood (MD-ME); Negative in blood (NMS)	Negative	Negative	Positive	Positive	Negative	Negative	Negative	Negative	Negative	Positive	Positive	Negative	Negative	Negative	Negative	Positive	Negative	Negative	Negative	Negative	Negative
R17629	Br5072	M	CAUC	24.56	Amygdala	6.6	MDD	0.8183	0.486339	0.0342453	2.18792e-05	-21.9023	-0.0456521	0.00384707	0.00691414	7.60498e-06	-0.00451511	Single	Yes	H.S. diploma	Undetermined	6.28	36.5	27.0927	Opioid Intoxication, MDD Recurrent without Psychotic, Polysubstance Dependence	Deferred	Negative	Negative in heart blood (MD-ME); Negative in blood (NMS)	Negative	Negative	Positive	Positive	Positive	Negative	Negative	Positive	Negative	Negative	Negative	Positive	Negative	Negative	Negative	Negative	Negative	Negative	Negative	Negative	Negative
R17630	Br5072	M	CAUC	24.56	sACC	6.3	MDD	0.8475	0.448774	0.031386	2.61432e-05	-16.0715	-0.0456521	0.00384707	0.00691414	7.60498e-06	-0.00451511	Single	Yes	H.S. diploma	Undetermined	6.28	36.5	27.0927	Opioid Intoxication, MDD Recurrent without Psychotic, Polysubstance Dependence	Deferred	Negative	Negative in heart blood (MD-ME); Negative in blood (NMS)	Negative	Negative	Positive	Positive	Positive	Negative	Negative	Positive	Negative	Negative	Negative	Positive	Negative	Negative	Negative	Negative	Negative	Negative	Negative	Negative	Negative
R17631	Br5074	F	CAUC	32.27	Amygdala	7.7	MDD	0.8862	0.499404	0.0221906	0.000166439	-11.6846	-0.000346004	0.00126544	0.00563349	-0.00434369	-0.00285243	Married	Yes	11th	Undetermined	6.68	18	29.8098	MDD Recurrent without Psychotic, Opioid Abuse, Opioid Intoxication, Polysubstance Intoxication	Deferred	Negative	Negative in heart blood (MD-ME); Negative in blood (NMS)	Positive	Negative	Negative	Positive	Negative	Negative	Negative	Negative	Negative	Negative	Negative	Negative	Negative	Negative	Negative	Negative	Negative	Positive	Negative	Negative	Negative
R17632	Br5074	F	CAUC	32.27	sACC	8	MDD	0.8742	0.529896	0.0232067	4.89328e-05	-8.79396	-0.000346004	0.00126544	0.00563349	-0.00434369	-0.00285243	Married	Yes	11th	Undetermined	6.68	18	29.8098	MDD Recurrent without Psychotic, Opioid Abuse, Opioid Intoxication, Polysubstance Intoxication	Deferred	Negative	Negative in heart blood (MD-ME); Negative in blood (NMS)	Positive	Negative	Negative	Positive	Negative	Negative	Negative	Negative	Negative	Negative	Negative	Negative	Negative	Negative	Negative	Negative	Negative	Positive	Negative	Negative	Negative
R17634	Br5137	F	CAUC	53.48	sACC	6	MDD	0.7866	0.329553	0.0107193	3.96157e-05	-9.46077	0.00221589	-0.0040822	-0.00248145	-0.00667737	-0.0128468	Divorced	Yes	11th	Undetermined	6.16	24	30.9965	MDD Recurrent without Psychotic, Polysubstance Intoxication, Polysubstance Abuse	Deferred	Negative	Negative in heart blood (MD-ME); Negative in blood (NMS)	Negative	Negative	Negative	Positive	Positive	Negative	Negative	Positive	Negative	Negative	Negative	Positive	Negative	Negative	Negative	Positive	Negative	Negative	Negative	Negative	Negative
R17635	Br5149	M	CAUC	83.03	Amygdala	5.5	MDD	0.8002	0.347186	0.0270547	7.24299e-05	-22.2199	0.00432707	-0.000312915	-0.00336667	0.00884119	0.0189082	Married	No	H.S. diploma	Suicide	6.12	29.5	30.3765	MDD Recurrent without Psychotic,Polysubstance Intoxication	Deferred	Positive	Ethanol 0.03% wt/vol in heart blood; Ethanol 0.02% wt/vol in peripheral blood; Ethanol 0.03% wt/vol in vitreous (MD-ME)	Not Tested	Not Tested	Not Tested	Not Tested	Negative	Negative	Positive	Negative	Negative	Negative	Negative	Negative	Negative	Negative	Negative	Positive	Negative	Negative	Negative	Negative	Negative
R17636	Br5149	M	CAUC	83.03	sACC	6.1	MDD	0.8397	0.367024	0.0139755	6.45118e-05	-10.5669	0.00432707	-0.000312915	-0.00336667	0.00884119	0.0189082	Married	No	H.S. diploma	Suicide	6.12	29.5	30.3765	MDD Recurrent without Psychotic,Polysubstance Intoxication	Deferred	Positive	Ethanol 0.03% wt/vol in heart blood; Ethanol 0.02% wt/vol in peripheral blood; Ethanol 0.03% wt/vol in vitreous (MD-ME)	Not Tested	Not Tested	Not Tested	Not Tested	Negative	Negative	Positive	Negative	Negative	Negative	Negative	Negative	Negative	Negative	Negative	Positive	Negative	Negative	Negative	Negative	Negative
R17637	Br5152	M	CAUC	44.16	Amygdala	7.7	MDD	0.8552	0.510338	0.00936369	3.25508e-05	-14.2762	0.00467139	-0.00210001	0.00538484	0.00867001	-0.0147368	Separated	No	Bachelor's	Natural	6.62	29	31.0988	MDD Recurrent without Psychotic, Alcohol Dependence, Polysubstance Abuse	Deferred	Negative	Negative in heart blood (MD-ME); Negative in blood (NMS)	Negative	Negative	Positive	Positive	Positive	Negative	Negative	Negative	Negative	Negative	Negative	Negative	Negative	Negative	Negative	Positive	Negative	Positive	Negative	Negative	Negative
R17638	Br5152	M	CAUC	44.16	sACC	7.5	MDD	0.8325	0.515573	0.0221982	2.24385e-05	-16.5739	0.00467139	-0.00210001	0.00538484	0.00867001	-0.0147368	Separated	No	Bachelor's	Natural	6.62	29	31.0988	MDD Recurrent without Psychotic, Alcohol Dependence, Polysubstance Abuse	Deferred	Negative	Negative in heart blood (MD-ME); Negative in blood (NMS)	Negative	Negative	Positive	Positive	Positive	Negative	Negative	Negative	Negative	Negative	Negative	Negative	Negative	Negative	Negative	Positive	Negative	Positive	Negative	Negative	Negative
R17639	Br5163	M	CAUC	54.2	Amygdala	6.2	MDD	0.8631	0.436127	0.0366704	0.000125606	-17.5988	0.00134666	-0.000241474	0.00519758	0.00757703	0.00977099	Separated	Yes	Associate's or 2 yrs college	Natural	6.41	40	34.5038	Alcohol Dependence, Alcohol Intoxication, MDD Recurrent with Psychotic	Deferred	Positive	Ethanol 397 mg/dL, Blood Alcohol Concentration (BAC) 0.397 g/100 mL in blood (NMS); Ethanol 0.36% wt/vol in heart blood; Ethanol 0.38% wt/vol in peripheral blood; Ethanol 0.48% wt/vol in urine; Ethanol 0.48% wt/vol in vitreous (MD-ME)	Negative	Negative	Negative	Negative	Negative	Negative	Negative	Negative	Negative	Negative	Negative	Negative	Negative	Negative	Negative	Positive	Negative	Negative	Negative	Negative	Negative
R17640	Br5163	M	CAUC	54.2	sACC	6.2	MDD	0.8707	0.429254	0.0248808	8.80029e-05	-17.331	0.00134666	-0.000241474	0.00519758	0.00757703	0.00977099	Separated	Yes	Associate's or 2 yrs college	Natural	6.41	40	34.5038	Alcohol Dependence, Alcohol Intoxication, MDD Recurrent with Psychotic	Deferred	Positive	Ethanol 397 mg/dL, Blood Alcohol Concentration (BAC) 0.397 g/100 mL in blood (NMS); Ethanol 0.36% wt/vol in heart blood; Ethanol 0.38% wt/vol in peripheral blood; Ethanol 0.48% wt/vol in urine; Ethanol 0.48% wt/vol in vitreous (MD-ME)	Negative	Negative	Negative	Negative	Negative	Negative	Negative	Negative	Negative	Negative	Negative	Negative	Negative	Negative	Negative	Positive	Negative	Negative	Negative	Negative	Negative
R17641	Br5171	M	CAUC	50.11	Amygdala	6.4	MDD	0.8674	0.456821	0.0156244	2.09154e-05	-16.2148	-0.00923197	0.00367536	-0.00386646	0.00164217	-0.000370953	Separated	Yes	Master's	Undetermined	6.36	30.5	27.9199	MDD Recurrent without Psychotic, Polysubstance Dependence, Opioid Intoxication	Deferred	Negative	Negative in heart blood (MD-ME); Negative in blood (NMS)	Negative	Negative	Positive	Positive	Negative	Negative	Positive	Positive	Negative	Negative	Negative	Negative	Negative	Negative	Negative	Positive	Negative	Negative	Negative	Negative	Negative
R17642	Br5171	M	CAUC	50.11	sACC	7.6	MDD	0.8566	0.50801	0.019556	3.06641e-05	-23.7658	-0.00923197	0.00367536	-0.00386646	0.00164217	-0.000370953	Separated	Yes	Master's	Undetermined	6.36	30.5	27.9199	MDD Recurrent without Psychotic, Polysubstance Dependence, Opioid Intoxication	Deferred	Negative	Negative in heart blood (MD-ME); Negative in blood (NMS)	Negative	Negative	Positive	Positive	Negative	Negative	Positive	Positive	Negative	Negative	Negative	Negative	Negative	Negative	Negative	Positive	Negative	Negative	Negative	Negative	Negative
R17643	Br5176	F	CAUC	41.85	Amygdala	5.9	MDD	0.8726	0.409865	0.0239716	4.23865e-05	-22.8754	0.00763971	-0.0027102	0.00137824	0.00230654	-0.0143316	Separated	Yes	1 yr college	Natural	6.12	35.5	30.0179	MDD Recurrent without Psychotic,Cannabis Intoxication,Opioid Intoxication,Polysubstance Dependence	Deferred	Negative	Negative in urine (MD-ME); Negative in blood (NMS)	Positive	Positive	Positive	Positive	Negative	Negative	Negative	Negative	Negative	Negative	Negative	Negative	Negative	Negative	Negative	Negative	Negative	Positive	Negative	Negative	Negative
R17644	Br5176	F	CAUC	41.85	sACC	6.5	MDD	0.8892	0.374422	0.0163974	4.9792e-05	-35.8653	0.00763971	-0.0027102	0.00137824	0.00230654	-0.0143316	Separated	Yes	1 yr college	Natural	6.12	35.5	30.0179	MDD Recurrent without Psychotic,Cannabis Intoxication,Opioid Intoxication,Polysubstance Dependence	Deferred	Negative	Negative in urine (MD-ME); Negative in blood (NMS)	Positive	Positive	Positive	Positive	Negative	Negative	Negative	Negative	Negative	Negative	Negative	Negative	Negative	Negative	Negative	Negative	Negative	Positive	Negative	Negative	Negative
R17645	Br5177	F	CAUC	34.91	Amygdala	6.6	MDD	0.8832	0.401966	0.00941027	2.83602e-05	-10.3196	-0.005768	-0.0060631	-0.00370916	-0.0028416	-0.00800532	Single	Yes	1 yr college	Natural	6.61	34	21.6255	MDD Recurrent without Psychotic,Alcohol Abuse,Cannabis Intoxication,Polysubstance Intoxication	Deferred	Negative	Negative in heart blood (MD-ME); Negative in blood (NMS)	Negative	Negative	Negative	Negative	Negative	Negative	Negative	Positive	Negative	Positive	Negative	Negative	Negative	Positive	Negative	Positive	Negative	Negative	Negative	Negative	Negative
R17646	Br5177	F	CAUC	34.91	sACC	6.9	MDD	0.8924	0.42453	0.00950196	3.15462e-05	-14.8214	-0.005768	-0.0060631	-0.00370916	-0.0028416	-0.00800532	Single	Yes	1 yr college	Natural	6.61	34	21.6255	MDD Recurrent without Psychotic,Alcohol Abuse,Cannabis Intoxication,Polysubstance Intoxication	Deferred	Negative	Negative in heart blood (MD-ME); Negative in blood (NMS)	Negative	Negative	Negative	Negative	Negative	Negative	Negative	Positive	Negative	Positive	Negative	Negative	Negative	Positive	Negative	Positive	Negative	Negative	Negative	Negative	Negative
R17647	Br5199	F	CAUC	49.27	Amygdala	6.2	MDD	0.8709	0.384986	0.016961	3.53718e-05	-10.0184	0.00353435	0.000420826	0.00121259	0.0115255	-0.0120427	Separated	Yes	Associate's or 2 yrs college	Accident	6.04	23	24.6293	MDD Recurrent without Psychotic, Alcohol Dependence, Polysubstance Abuse, Polysubstance Intoxication	Deferred	Positive	Ethanol 275 mg/dL, Blood Alcohol Concentration (BAC) 0.275 g/100 mL in blood (NMS); Ethanol 0.25% wt/vol in heart blood; Ethanol 0.29% wt/vol in femoral blood; Ethanol 0.40% wt/vol in urine; Ethanol 0.37% wt/vol in vitreous (MD-ME)	Negative	Negative	Positive	Positive	Negative	Negative	Negative	Negative	Negative	Positive	Positive	Negative	Negative	Negative	Negative	Negative	Negative	Negative	Negative	Negative	Negative
R17648	Br5199	F	CAUC	49.27	sACC	6.9	MDD	0.845	0.424945	0.00867563	3.09206e-05	-13.3869	0.00353435	0.000420826	0.00121259	0.0115255	-0.0120427	Separated	Yes	Associate's or 2 yrs college	Accident	6.04	23	24.6293	MDD Recurrent without Psychotic, Alcohol Dependence, Polysubstance Abuse, Polysubstance Intoxication	Deferred	Positive	Ethanol 275 mg/dL, Blood Alcohol Concentration (BAC) 0.275 g/100 mL in blood (NMS); Ethanol 0.25% wt/vol in heart blood; Ethanol 0.29% wt/vol in femoral blood; Ethanol 0.40% wt/vol in urine; Ethanol 0.37% wt/vol in vitreous (MD-ME)	Negative	Negative	Positive	Positive	Negative	Negative	Negative	Negative	Negative	Positive	Positive	Negative	Negative	Negative	Negative	Negative	Negative	Negative	Negative	Negative	Negative
R17649	Br2483	M	CAUC	59.41	Amygdala	6	MDD	0.7787	0.402654	0.0122585	4.40561e-05	-19.056	0.00312421	-0.00386274	0.00277131	0.00470115	0.0073693	Married	No	Master's	Natural	6.39	29	31	MDD Recurrent without Psychotic	Deferred	Negative	Negative in femoral blood and vitreous humor (OCME-DC)	Negative	Negative	Not Tested	Not Tested	Negative	Negative	Negative	Negative	Not Tested	Negative	Negative	Not Tested	Not Tested	Negative	Negative	Negative	Not Tested	Negative	Negative	Negative	Negative
R17650	Br2483	M	CAUC	59.41	sACC	6.2	MDD	0.8257	0.409838	0.011054	2.24298e-05	-5.97986	0.00312421	-0.00386274	0.00277131	0.00470115	0.0073693	Married	No	Master's	Natural	6.39	29	31	MDD Recurrent without Psychotic	Deferred	Negative	Negative in femoral blood and vitreous humor (OCME-DC)	Negative	Negative	Not Tested	Not Tested	Negative	Negative	Negative	Negative	Not Tested	Negative	Negative	Not Tested	Not Tested	Negative	Negative	Negative	Not Tested	Negative	Negative	Negative	Negative
R17651	Br2514	M	CAUC	55.95	Amygdala	5.3	MDD	0.7441	0.336669	0.0481577	0.000210659	-14.6629	-0.0471573	-0.00210728	0.00829368	-0.00830363	0.00148001	Divorced	No	1 yr college	Suicide	6.26	56	39.4	Polysubstance Abuse, MDD Recurrent without Psychotic	Deferred	Negative	Negative in femoral blood and vitreous humor (DFS-VA)	Not Tested	Not Tested	Not Tested	Not Tested	Negative	Negative	Negative	Negative	Negative	Negative	Negative	Negative	Negative	Negative	Negative	Negative	Not Tested	Negative	Negative	Negative	Negative
R17652	Br2514	M	CAUC	55.95	sACC	5.7	MDD	0.8501	0.349024	0.0273958	0.000125691	-17.1431	-0.0471573	-0.00210728	0.00829368	-0.00830363	0.00148001	Divorced	No	1 yr college	Suicide	6.26	56	39.4	Polysubstance Abuse, MDD Recurrent without Psychotic	Deferred	Negative	Negative in femoral blood and vitreous humor (DFS-VA)	Not Tested	Not Tested	Not Tested	Not Tested	Negative	Negative	Negative	Negative	Negative	Negative	Negative	Negative	Negative	Negative	Negative	Negative	Not Tested	Negative	Negative	Negative	Negative
R17653	Br2540	M	CAUC	47.06	Amygdala	6.5	MDD	0.6907	0.423629	0.0211353	8.69537e-05	-18.362	0.00624589	0.00117483	0.00573658	0.00223674	0.00344375	Single	Yes	1 yr college	Natural	6.57	28	25	MDD Recurrent with Psychotic,Polysubstance Dependence,Polysubstance Intoxication	Deferred	Positive	Ethanol 0.05% wt/vol in IVC blood, Ethanol 0.07% wt/vol in vitreous (DFS-VA); Ethanol 51 mg/dL, BAC 0.051 g/100 mL in blood (NMS)	Negative	Negative	Negative	Negative	Negative	Negative	Positive	Negative	Negative	Negative	Negative	Negative	Negative	Negative	Negative	Positive	Negative	Positive	Negative	Negative	Negative
R17654	Br2540	M	CAUC	47.06	sACC	6.9	MDD	0.7478	0.453154	0.0161691	6.10647e-05	-18.0303	0.00624589	0.00117483	0.00573658	0.00223674	0.00344375	Single	Yes	1 yr college	Natural	6.57	28	25	MDD Recurrent with Psychotic,Polysubstance Dependence,Polysubstance Intoxication	Deferred	Positive	Ethanol 0.05% wt/vol in IVC blood, Ethanol 0.07% wt/vol in vitreous (DFS-VA); Ethanol 51 mg/dL, BAC 0.051 g/100 mL in blood (NMS)	Negative	Negative	Negative	Negative	Negative	Negative	Positive	Negative	Negative	Negative	Negative	Negative	Negative	Negative	Negative	Positive	Negative	Positive	Negative	Negative	Negative
R17655	Br2550	M	CAUC	35.28	Amygdala	6.2	MDD	0.7956	0.398678	0.0274312	3.8867e-05	-14.6858	0.00110475	0.0036809	0.00240319	-0.00221584	0.0046622	Single	Yes	GED	Suicide	6.25	31	31.7	MDD Recurrent without Psychotic,Polysubstance Abuse,Polysubstance Intoxication	Deferred	Negative	Negative in IVC blood and vitreous humor (DFS-VA); Negative in blood (NMS)	Negative	Negative	Positive	Positive	Positive	Negative	Negative	Positive	Negative	Negative	Negative	Positive	Negative	Negative	Negative	Positive	Negative	Negative	Negative	Negative	Negative
R17656	Br2550	M	CAUC	35.28	sACC	6.6	MDD	0.8406	0.414193	0.0262805	3.31987e-05	-12.3932	0.00110475	0.0036809	0.00240319	-0.00221584	0.0046622	Single	Yes	GED	Suicide	6.25	31	31.7	MDD Recurrent without Psychotic,Polysubstance Abuse,Polysubstance Intoxication	Deferred	Negative	Negative in IVC blood and vitreous humor (DFS-VA); Negative in blood (NMS)	Negative	Negative	Positive	Positive	Positive	Negative	Negative	Positive	Negative	Negative	Negative	Positive	Negative	Negative	Negative	Positive	Negative	Negative	Negative	Negative	Negative
R17657	Br2637	F	CAUC	25.79	Amygdala	7.2	MDD	0.8272	0.441728	0.0166269	4.24676e-05	-21.5004	-0.0108893	-0.002873	0.00719181	0.00616752	0.000661873	Single	Yes	H.S. diploma	Accident	6.46	13	25.685	MDD Recurrent without Psychotic,Anxiety Disorder NOS,Opioid Intoxication,Opioid Dependence	Deferred	Negative		NotTested	NotTested	NotTested	NotTested	Positive	Negative	NotTested	Positive	Negative	Positive	Positive	Positive	Negative	Negative	Negative	Positive	Not Tested	Negative	Negative	Not Tested	NotTested
R17658	Br2637	F	CAUC	25.79	sACC	7.5	MDD	0.8105	0.46986	0.0179864	7.13639e-05	-23.1869	-0.0108893	-0.002873	0.00719181	0.00616752	0.000661873	Single	Yes	H.S. diploma	Accident	6.46	13	25.685	MDD Recurrent without Psychotic,Anxiety Disorder NOS,Opioid Intoxication,Opioid Dependence	Deferred	Negative		NotTested	NotTested	NotTested	NotTested	Positive	Negative	NotTested	Positive	Negative	Positive	Positive	Positive	Negative	Negative	Negative	Positive	Not Tested	Negative	Negative	Not Tested	NotTested
R17661	Br2701	M	CAUC	30.6419	Amygdala	5.2	Control	0.8106	0.373905	0.0230907	5.10384e-05	-11.5373	0.00227287	0.00455601	-0.00475528	-0.00984974	0.0104844	Married	No	Bachelor's	Natural	6.44	32.5	32	No Diagnosis on Axis I	Deferred	Negative	Negative in blood (NMS); Negative in iliac blood (HCMC)	Negative	Negative	Negative	Negative	Negative	Negative	Negative	Negative	Negative	Negative	Negative	Negative	Negative	Negative	Negative	Negative	Negative	Negative	Negative	Negative	Negative
R17662	Br2701	M	CAUC	30.6419	sACC	6.1	Control	0.8332	0.402179	0.0136037	3.32544e-05	-15.2702	0.00227287	0.00455601	-0.00475528	-0.00984974	0.0104844	Married	No	Bachelor's	Natural	6.44	32.5	32	No Diagnosis on Axis I	Deferred	Negative	Negative in blood (NMS); Negative in iliac blood (HCMC)	Negative	Negative	Negative	Negative	Negative	Negative	Negative	Negative	Negative	Negative	Negative	Negative	Negative	Negative	Negative	Negative	Negative	Negative	Negative	Negative	Negative
R17663	Br5013	F	CAUC	54.62	Amygdala	6.5	MDD	0.8497	0.424837	0.0167936	0.000129127	-14.0989	0.00524654	0.000627436	0.000688465	0.000609597	-0.00218502	Divorced	Yes	1 yr college	Natural	6.3	19.5	19.0436	MDD Recurrent without Psychotic, Opioid Abuse, Opioid Intoxication, Polysubstance Intoxication	Deferred	Negative	Negative in heart blood (MD-ME); Negative in blood (NMS)	Negative	Negative	Positive	Positive	Negative	Negative	Positive	Negative	Positive	Negative	Negative	Negative	Negative	Negative	Negative	Positive	Negative	Negative	Negative	Negative	Positive
R17664	Br5013	F	CAUC	54.62	sACC	6.6	MDD	0.8326	0.383306	0.0158365	0.000182778	-9.5397	0.00524654	0.000627436	0.000688465	0.000609597	-0.00218502	Divorced	Yes	1 yr college	Natural	6.3	19.5	19.0436	MDD Recurrent without Psychotic, Opioid Abuse, Opioid Intoxication, Polysubstance Intoxication	Deferred	Negative	Negative in heart blood (MD-ME); Negative in blood (NMS)	Negative	Negative	Positive	Positive	Negative	Negative	Positive	Negative	Positive	Negative	Negative	Negative	Negative	Negative	Negative	Positive	Negative	Negative	Negative	Negative	Positive
R17665	Br5015	F	CAUC	42.28	Amygdala	6.9	MDD	0.8905	0.479149	0.0178266	2.37887e-05	-15.6053	-0.0073995	0.000230945	0.00215269	0.0061103	-0.002801	Separated	Yes	H.S. diploma	Accident	6.48	26	41.3192	MDD Recurrent without Psychotic, Polysubstance Abuse, Opioid Intoxication	Deferred	Negative	Negative in heart blood (MD-ME); Negative in blood (NMS)	Negative	Negative	Positive	Positive	Negative	Negative	Negative	Negative	Negative	Positive	Positive	Negative	Negative	Negative	Negative	Positive	Negative	Negative	Negative	Negative	Negative
R17666	Br5015	F	CAUC	42.28	sACC	7.1	MDD	0.8264	0.471081	0.0201775	3.21396e-05	-13.4577	-0.0073995	0.000230945	0.00215269	0.0061103	-0.002801	Separated	Yes	H.S. diploma	Accident	6.48	26	41.3192	MDD Recurrent without Psychotic, Polysubstance Abuse, Opioid Intoxication	Deferred	Negative	Negative in heart blood (MD-ME); Negative in blood (NMS)	Negative	Negative	Positive	Positive	Negative	Negative	Negative	Negative	Negative	Positive	Positive	Negative	Negative	Negative	Negative	Positive	Negative	Negative	Negative	Negative	Negative
R17667	Br5026	M	CAUC	86.07	Amygdala	5.7	Control	0.7513	0.394203	0.035714	5.10297e-05	-20.574	0.00856206	-0.00465441	0.00255374	-0.00826043	-0.000397803	Married	No	Bachelor's	Accident	6	22	23.1209	No Diagnosis on Axis I	Deferred	Negative	Negative in heart blood (MD-ME)	Not Tested	Not Tested	Negative	Negative	Negative	Negative	Negative	Negative	Negative	Negative	Negative	Not Tested	Not Tested	Negative	Negative	Negative	Negative	Negative	Negative	Negative	Negative
R17668	Br5026	M	CAUC	86.07	sACC	6.7	Control	0.8767	0.425621	0.0194154	0.00010807	-16.3658	0.00856206	-0.00465441	0.00255374	-0.00826043	-0.000397803	Married	No	Bachelor's	Accident	6	22	23.1209	No Diagnosis on Axis I	Deferred	Negative	Negative in heart blood (MD-ME)	Not Tested	Not Tested	Negative	Negative	Negative	Negative	Negative	Negative	Negative	Negative	Negative	Not Tested	Not Tested	Negative	Negative	Negative	Negative	Negative	Negative	Negative	Negative
R17669	Br5060	M	CAUC	52.5	Amygdala	6.1	MDD	0.8697	0.39459	0.0219936	6.95109e-05	-14.1511	0.00277576	0.00337455	0.001169	0.00249702	-0.0044883	Single	Yes	8th	Natural	5.83	25	22.4627	MDD Recurrent with Psychotic, Alcohol Dependence	Schizotypal	Negative	Negative in heart blood (MD-ME); Negative in CB tissue (NMS)	Negative	Negative	Negative	Negative	Negative	Negative	Negative	Negative	Negative	Negative	Negative	Negative	Negative	Negative	Negative	Negative	Negative	Negative	Negative	Negative	Negative
R17670	Br5060	M	CAUC	52.5	sACC	6.8	MDD	0.8927	0.464666	0.0152911	9.63511e-05	-18.9416	0.00277576	0.00337455	0.001169	0.00249702	-0.0044883	Single	Yes	8th	Natural	5.83	25	22.4627	MDD Recurrent with Psychotic, Alcohol Dependence	Schizotypal	Negative	Negative in heart blood (MD-ME); Negative in CB tissue (NMS)	Negative	Negative	Negative	Negative	Negative	Negative	Negative	Negative	Negative	Negative	Negative	Negative	Negative	Negative	Negative	Negative	Negative	Negative	Negative	Negative	Negative
R17671	Br5062	M	CAUC	82.66	Amygdala	7.6	Control	0.8914	0.494314	0.0233878	8.56717e-05	-16.4026	0.00212582	-0.00241027	-0.00329916	-0.0233567	0.00705037	Married	No	Associate's or 2 yrs college	Accident	6.05	25.5	28.3191	No Diagnosis on Axis I	Deferred	Negative	Negative in blood (NMS);Negative in heart blood (MD-ME)	Negative	Negative	Negative	Negative	Negative	Negative	Negative	Negative	Not Tested	Negative	Negative	Negative	Negative	Negative	Negative	Negative	Not Tested	Negative	Negative	Negative	Negative
R17672	Br5062	M	CAUC	82.66	sACC	7.4	Control	0.8876	0.481469	0.018253	7.75945e-05	-14.6933	0.00212582	-0.00241027	-0.00329916	-0.0233567	0.00705037	Married	No	Associate's or 2 yrs college	Accident	6.05	25.5	28.3191	No Diagnosis on Axis I	Deferred	Negative	Negative in blood (NMS);Negative in heart blood (MD-ME)	Negative	Negative	Negative	Negative	Negative	Negative	Negative	Negative	Not Tested	Negative	Negative	Negative	Negative	Negative	Negative	Negative	Not Tested	Negative	Negative	Negative	Negative
R17673	Br5206	M	CAUC	31.73	Amygdala	7	MDD	0.7612	0.371307	0.0457897	3.98563e-05	-21.7885	0.00225278	0.00249382	-0.00129184	0.00474609	0.0145974	Single	Yes	Associate's or 2 yrs college	Undetermined	5.96	19	28.7449	MDD Recurrent without Psychotic, Polysubstance Dependence, Polysubstance Intoxication, Opioid Intoxication	Deferred	Negative	Negative in heart blood (MD-ME)	Not Tested	Not Tested	Not Tested	Not Tested	Negative	Negative	Negative	Positive	Negative	Negative	Negative	Positive	Negative	Negative	Negative	Positive	Negative	Negative	Negative	Negative	Negative
R17674	Br5206	M	CAUC	31.73	sACC	7.1	MDD	0.8943	0.422154	0.0201341	5.11957e-05	-15.1795	0.00225278	0.00249382	-0.00129184	0.00474609	0.0145974	Single	Yes	Associate's or 2 yrs college	Undetermined	5.96	19	28.7449	MDD Recurrent without Psychotic, Polysubstance Dependence, Polysubstance Intoxication, Opioid Intoxication	Deferred	Negative	Negative in heart blood (MD-ME)	Not Tested	Not Tested	Not Tested	Not Tested	Negative	Negative	Negative	Positive	Negative	Negative	Negative	Positive	Negative	Negative	Negative	Positive	Negative	Negative	Negative	Negative	Negative
R17675	Br5233	F	CAUC	47.62	Amygdala	6.3	MDD	0.7799	0.389168	0.0276238	0.000255278	-7.35056	0.00584486	-0.00392492	-0.00301989	-0.0142133	0.0054662	Divorced	Yes	H.S. diploma	Natural	6.03	28.5	44.5427	MDD Recurrent with Psychotic	Deferred	Negative	Negative in heart blood (MD-ME); Negative in blood (NMS)	Negative	Negative	Positive	Positive	Negative	Negative	Negative	Negative	Negative	Positive	Negative	Negative	Positive	Negative	Negative	Positive	Negative	Negative	Negative	Negative	Negative
R17676	Br5233	F	CAUC	47.62	sACC	7.2	MDD	0.8936	0.418565	0.0146883	0.000115738	-6.77748	0.00584486	-0.00392492	-0.00301989	-0.0142133	0.0054662	Divorced	Yes	H.S. diploma	Natural	6.03	28.5	44.5427	MDD Recurrent with Psychotic	Deferred	Negative	Negative in heart blood (MD-ME); Negative in blood (NMS)	Negative	Negative	Positive	Positive	Negative	Negative	Negative	Negative	Negative	Positive	Negative	Negative	Positive	Negative	Negative	Positive	Negative	Negative	Negative	Negative	Negative
R17677	Br5248	M	CAUC	20.11	Amygdala	6.7	MDD	0.7009	0.440654	0.024159	0.000172024	-17.3935	0.00495026	-3.94555e-05	-0.000519734	0.0044032	-0.00626261	Single	No	9th	Natural	6.85	25	15.3317	MDD Recurrent without Psychotic,Anorexia Binge-Purge,ADHD NOS	Deferred	Negative	Negative in heart blood (MD-ME)	Not Tested	Not Tested	Not Tested	Not Tested	Negative	Negative	Negative	Negative	Negative	Negative	Negative	Not Tested	Not Tested	Negative	Negative	Negative	Negative	Negative	Negative	Negative	Negative
R17678	Br5248	M	CAUC	20.11	sACC	6	MDD	0.8502	0.367869	0.0248711	0.00013421	-15.6041	0.00495026	-3.94555e-05	-0.000519734	0.0044032	-0.00626261	Single	No	9th	Natural	6.85	25	15.3317	MDD Recurrent without Psychotic,Anorexia Binge-Purge,ADHD NOS	Deferred	Negative	Negative in heart blood (MD-ME)	Not Tested	Not Tested	Not Tested	Not Tested	Negative	Negative	Negative	Negative	Negative	Negative	Negative	Not Tested	Not Tested	Negative	Negative	Negative	Negative	Negative	Negative	Negative	Negative
R17679	Br5254	M	CAUC	28.8	Amygdala	5.6	MDD	0.8658	0.373809	0.0219439	2.48595e-05	-6.5283	0.00357014	-0.00136228	-0.00439649	-0.00633944	0.0202267	Single	No	Bachelor's	Natural	5.84	27.5	27.1219	MDD Recurrent without Psychotic, Alcohol Dependence, Polysubstance Abuse	Deferred	Negative	Negative in heart blood (MD-ME); Negative in blood (NMS)	Negative	Negative	Negative	Positive	Negative	Negative	Negative	Negative	Negative	Negative	Negative	Negative	Negative	Negative	Negative	Negative	Negative	Negative	Negative	Negative	Negative
R17680	Br5254	M	CAUC	28.8	sACC	6.7	MDD	0.8327	0.394534	0.0157674	2.82509e-05	-19.2546	0.00357014	-0.00136228	-0.00439649	-0.00633944	0.0202267	Single	No	Bachelor's	Natural	5.84	27.5	27.1219	MDD Recurrent without Psychotic, Alcohol Dependence, Polysubstance Abuse	Deferred	Negative	Negative in heart blood (MD-ME); Negative in blood (NMS)	Negative	Negative	Negative	Positive	Negative	Negative	Negative	Negative	Negative	Negative	Negative	Negative	Negative	Negative	Negative	Negative	Negative	Negative	Negative	Negative	Negative
R17681	Br5265	M	CAUC	46.58	Amygdala	6.4	MDD	0.826	0.452369	0.0139943	3.55153e-05	-10.9859	0.0071905	-0.00401883	-0.00371673	-0.00994868	1.77713e-06	Divorced	No	Associate's or 2 yrs college	Suicide	6.11	28.5	28.8904	MDD Recurrent without Psychotic, ADHD Inattentive, Polysubstance Dependence, Polysubstance Intoxication	Deferred	Positive	Ethanol 140 mg/dL, Blood Alcohol Concentration (BAC) 0.140 g/100 mL in blood (NMS); Ethanol 0.13% wt/vol in heart blood; Ethanol 0.14% wt/vol in femoral blood; Ethanol 0.23% wt/vol in urine; Ethanol 0.20% wt/vol in vitreous (MD-ME)	Negative	Negative	Negative	Positive	Negative	Negative	Negative	Negative	Negative	Negative	Negative	Negative	Negative	Negative	Negative	Positive	Negative	Negative	Negative	Negative	Negative
R17682	Br5265	M	CAUC	46.58	sACC	6.9	MDD	0.8948	0.4356	0.00954066	2.81531e-05	-11.8176	0.0071905	-0.00401883	-0.00371673	-0.00994868	1.77713e-06	Divorced	No	Associate's or 2 yrs college	Suicide	6.11	28.5	28.8904	MDD Recurrent without Psychotic, ADHD Inattentive, Polysubstance Dependence, Polysubstance Intoxication	Deferred	Positive	Ethanol 140 mg/dL, Blood Alcohol Concentration (BAC) 0.140 g/100 mL in blood (NMS); Ethanol 0.13% wt/vol in heart blood; Ethanol 0.14% wt/vol in femoral blood; Ethanol 0.23% wt/vol in urine; Ethanol 0.20% wt/vol in vitreous (MD-ME)	Negative	Negative	Negative	Positive	Negative	Negative	Negative	Negative	Negative	Negative	Negative	Negative	Negative	Negative	Negative	Positive	Negative	Negative	Negative	Negative	Negative
R17683	Br5275	F	CAUC	52.79	Amygdala	5.3	MDD	0.7969	0.370057	0.0227434	4.98084e-05	-12.7014	0.00183896	0.00349609	0.00290005	-0.000667465	0.00117578	Separated	Yes	H.S. diploma	Natural	6.15	20	27.288	Alcohol Dependence, MDD Recurrent without Psychotic	Deferred	Positive	Ethanol 41 mg/dL, Blood Alcohol Concentration (BAC) 0.041 g/100 mL in blood (NMS); Ethanol 0.04% wt/vol in heart blood; Ethanol 0.04% wt/vol in femoral blood; Ethanol 0.05% wt/vol in vitreous (MD-ME)	Positive	Negative	Positive	Positive	Negative	Negative	Negative	Positive	Negative	Negative	Negative	Negative	Negative	Negative	Negative	Negative	Negative	Negative	Negative	Negative	Negative
R17684	Br5275	F	CAUC	52.79	sACC	5.8	MDD	0.8934	0.337812	0.0136216	2.91033e-05	-18.8123	0.00183896	0.00349609	0.00290005	-0.000667465	0.00117578	Separated	Yes	H.S. diploma	Natural	6.15	20	27.288	Alcohol Dependence, MDD Recurrent without Psychotic	Deferred	Positive	Ethanol 41 mg/dL, Blood Alcohol Concentration (BAC) 0.041 g/100 mL in blood (NMS); Ethanol 0.04% wt/vol in heart blood; Ethanol 0.04% wt/vol in femoral blood; Ethanol 0.05% wt/vol in vitreous (MD-ME)	Positive	Negative	Positive	Positive	Negative	Negative	Negative	Positive	Negative	Negative	Negative	Negative	Negative	Negative	Negative	Negative	Negative	Negative	Negative	Negative	Negative
R17685	Br5284	F	CAUC	47.71	Amygdala	5.7	MDD	0.7793	0.390943	0.0457088	0.000119785	-9.66329	0.00642183	0.00150536	-0.00773973	-0.0107314	0.0132257	Divorced	Yes	1 yr college	Suicide	6.64	33	28.2781	MDD Recurrent without Psychotic, OCD, Polysubstance Abuse	Deferred	Positive	Ethanol 0.01% wt/vol in heart blood; Ethanol 0.01% wt/vol in femoral blood (MD-ME)	Not Tested	Not Tested	Not Tested	Not Tested	Negative	Negative	Negative	Negative	Negative	Negative	Negative	Not Tested	Not Tested	Negative	Negative	Positive	Negative	Negative	Negative	Negative	Negative
R17686	Br5284	F	CAUC	47.71	sACC	6.3	MDD	0.8343	0.442603	0.0137011	3.64824e-05	-10.7401	0.00642183	0.00150536	-0.00773973	-0.0107314	0.0132257	Divorced	Yes	1 yr college	Suicide	6.64	33	28.2781	MDD Recurrent without Psychotic, OCD, Polysubstance Abuse	Deferred	Positive	Ethanol 0.01% wt/vol in heart blood; Ethanol 0.01% wt/vol in femoral blood (MD-ME)	Not Tested	Not Tested	Not Tested	Not Tested	Negative	Negative	Negative	Negative	Negative	Negative	Negative	Not Tested	Not Tested	Negative	Negative	Positive	Negative	Negative	Negative	Negative	Negative
R17687	Br5300	M	CAUC	38.04	Amygdala	6.6	MDD	0.8649	0.407023	0.0227688	9.13884e-05	-12.4863	0.00488278	-0.000255467	0.00339227	0.00851657	-0.00230745	Single	No	H.S. diploma	Undetermined	6.25	41.5	30.1226	OCD, MDD Recurrent with Psychotic	Deferred	Negative	Negative in TRC blood (MD-ME)	Not Tested	Not Tested	Not Tested	Not Tested	Negative	Negative	Negative	Negative	Negative	Negative	Negative	Negative	Positive	Negative	Negative	Positive	Negative	Negative	Negative	Negative	Negative
R17688	Br5300	M	CAUC	38.04	sACC	6.7	MDD	0.8672	0.384257	0.0249598	8.1667e-05	-14.2355	0.00488278	-0.000255467	0.00339227	0.00851657	-0.00230745	Single	No	H.S. diploma	Undetermined	6.25	41.5	30.1226	OCD, MDD Recurrent with Psychotic	Deferred	Negative	Negative in TRC blood (MD-ME)	Not Tested	Not Tested	Not Tested	Not Tested	Negative	Negative	Negative	Negative	Negative	Negative	Negative	Negative	Positive	Negative	Negative	Positive	Negative	Negative	Negative	Negative	Negative
R17690	Br5316	M	CAUC	44.99	sACC	6.3	MDD	0.7868	0.376219	0.0226768	8.18093e-05	-27.9005	0.0070356	0.00196612	-0.00523432	-0.0202015	0.00882038	Married	Yes	H.S. diploma	Natural	6	16.5	33.8267	MDD Recurrent without Psychotic, Alcohol Dependence, Cocaine Abuse, Polysubstance Intoxication	Deferred	Negative	Negative in heart blood (MD-ME); Negative in blood (NMS)	Negative	Negative	Positive	Positive	Negative	Negative	Positive	Negative	Negative	Positive	Positive	Negative	Negative	Positive	Negative	Negative	Negative	Negative	Negative	Negative	Positive
R17691	Br5325	M	CAUC	47.86	sACC	7.6	MDD	0.7849	0.463113	0.00695276	1.74042e-05	-10.0212	0.00414357	-0.000375235	0.0103218	-0.000695301	-0.00492409	Divorced	Yes	Bachelor's	Undetermined	6.41	31.5	34.0353	Alcohol Dependence, Alcohol Intoxication, Polysubstance Intoxication, MDD Recurrent without Psychotic	Deferred	Positive	Ethanol 221 mg/dL, Blood Alcohol Concentration (BAC) 0.221 g/100 mL in blood (NMS); Ethanol 0.31% wt/vol in heart blood; Ethanol 0.14% wt/vol in femoral blood; Ethanol 0.19% wt/vol in urine; Ethanol 0.17% wt/vol in vitreous (MD-ME)	Negative	Negative	Positive	Positive	Negative	Negative	Negative	Negative	Negative	Positive	Positive	Negative	Negative	Negative	Negative	Positive	Negative	Negative	Negative	Negative	Negative
R17692	Br5326	M	CAUC	60.27	Amygdala	6.3	MDD	0.784	0.406646	0.0247192	8.78116e-05	-26.8112	8.27582e-05	0.00277732	0.00158255	-0.00300711	-0.00140601	Separated	No	H.S. diploma	Accident		19	24.3253	Alcohol Dependence, MDD Recurrent with Psychotic, Alcohol Intoxication	Deferred	Positive	Ethanol 373 mg/dL, Blood Alcohol Concentration (BAC) 0.373 g/100 mL in blood (NMS); Ethanol 0.43% wt/vol in heart blood; Ethanol 0.42% wt/vol in femoral blood; Ethanol 0.46% wt/vol in urine; Ethanol 0.52% wt/vol in vitreous (MD-ME)	Negative	Negative	Negative	Negative	Negative	Negative	Negative	Positive	Negative	Negative	Negative	Negative	Negative	Negative	Negative	Positive	Negative	Negative	Negative	Negative	Negative
R17693	Br5326	M	CAUC	60.27	sACC	7.1	MDD	0.8899	0.434245	0.0198735	8.03096e-05	-8.50197	8.27582e-05	0.00277732	0.00158255	-0.00300711	-0.00140601	Separated	No	H.S. diploma	Accident		19	24.3253	Alcohol Dependence, MDD Recurrent with Psychotic, Alcohol Intoxication	Deferred	Positive	Ethanol 373 mg/dL, Blood Alcohol Concentration (BAC) 0.373 g/100 mL in blood (NMS); Ethanol 0.43% wt/vol in heart blood; Ethanol 0.42% wt/vol in femoral blood; Ethanol 0.46% wt/vol in urine; Ethanol 0.52% wt/vol in vitreous (MD-ME)	Negative	Negative	Negative	Negative	Negative	Negative	Negative	Positive	Negative	Negative	Negative	Negative	Negative	Negative	Negative	Positive	Negative	Negative	Negative	Negative	Negative
R17694	Br5328	M	CAUC	40.8	Amygdala	7.5	MDD	0.7307	0.426137	0.0226845	0.000211636	-18.7509	0.00694127	0.0011048	0.00367213	0.0109037	0.00293456	Divorced	No	Bachelor's	Undetermined		14.5	28.5504	MDD Recurrent with Psychotic, Polysubstance Dependence, Opioid Intoxication	Deferred	Negative	Negative in heart blood (MD-ME); Negative in blood (NMS)	Negative	Negative	Negative	Negative	Positive	Negative	Negative	Positive	Negative	Negative	Negative	Positive	Negative	Negative	Negative	Negative	Negative	Negative	Negative	Negative	Negative
R17695	Br5328	M	CAUC	40.8	sACC	7.7	MDD	0.8078	0.486827	0.0182242	5.18322e-05	-13.9963	0.00694127	0.0011048	0.00367213	0.0109037	0.00293456	Divorced	No	Bachelor's	Undetermined		14.5	28.5504	MDD Recurrent with Psychotic, Polysubstance Dependence, Opioid Intoxication	Deferred	Negative	Negative in heart blood (MD-ME); Negative in blood (NMS)	Negative	Negative	Negative	Negative	Positive	Negative	Negative	Positive	Negative	Negative	Negative	Positive	Negative	Negative	Negative	Negative	Negative	Negative	Negative	Negative	Negative
R17696	Br5337	M	CAUC	57.61	Amygdala	7.2	MDD	0.8799	0.529736	0.0229219	0.000117131	-17.0325	-0.0119954	0.000744259	-0.00296638	0.00550602	-0.00467369	Single	No	H.S. diploma	Suicide		12.5	33.7668	MDD Recurrent without Psychotic, Opioid Abuse	Deferred	Negative	Negative in heart blood (MD-ME); Negative in blood (NMS)	Negative	Negative	Negative	Negative	Negative	Negative	Negative	Negative	Negative	Negative	Negative	Negative	Positive	Negative	Negative	Positive	Negative	Negative	Negative	Negative	Negative
R17697	Br5337	M	CAUC	57.61	sACC	7.5	MDD	0.8787	0.479111	0.0227228	0.000192258	-12.489	-0.0119954	0.000744259	-0.00296638	0.00550602	-0.00467369	Single	No	H.S. diploma	Suicide		12.5	33.7668	MDD Recurrent without Psychotic, Opioid Abuse	Deferred	Negative	Negative in heart blood (MD-ME); Negative in blood (NMS)	Negative	Negative	Negative	Negative	Negative	Negative	Negative	Negative	Negative	Negative	Negative	Negative	Positive	Negative	Negative	Positive	Negative	Negative	Negative	Negative	Negative
R17698	Br5362	M	CAUC	57.15	Amygdala	5.9	MDD	0.8172	0.40789	0.0266754	0.000156274	-1.60194	0.00242097	-0.000135568	0.00286404	-0.000275294	-0.0186522	Married	Yes	H.S. diploma	Suicide		26.5	28.0989	MDD Recurrent without Psychotic,Polysubstance Dependence	Deferred	Negative	Negative in heart blood (MD-ME); Negative in blood (NMS)	Positive	Negative	Positive	Positive	Negative	Negative	Negative	Negative	Negative	Negative	Negative	Negative	Negative	Negative	Negative	Negative	Negative	Negative	Negative	Negative	Negative
R17699	Br5362	M	CAUC	57.15	sACC	6.7	MDD	0.8587	0.415696	0.0209848	7.60034e-05	-12.6248	0.00242097	-0.000135568	0.00286404	-0.000275294	-0.0186522	Married	Yes	H.S. diploma	Suicide		26.5	28.0989	MDD Recurrent without Psychotic,Polysubstance Dependence	Deferred	Negative	Negative in heart blood (MD-ME); Negative in blood (NMS)	Positive	Negative	Positive	Positive	Negative	Negative	Negative	Negative	Negative	Negative	Negative	Negative	Negative	Negative	Negative	Negative	Negative	Negative	Negative	Negative	Negative
R17700	Br5386	F	CAUC	25.07	Amygdala	7.2	MDD	0.8876	0.47334	0.0229339	0.00011084	-11.5666	-0.00452233	0.00346196	0.00334061	0.00467721	0.014129	Single	Yes	H.S. diploma	Undetermined	6.41	31	30.6159	ADHD Inattentive, Anxiety Disorder NOS, MDD Recurrent without Psychotic, Opioid Intoxication	Deferred	Negative	Negative in heart blood (MD-ME); Negative in blood (NMS)	Negative	Negative	Positive	Positive	Negative	Negative	Negative	Positive	Positive	Negative	Negative	Positive	Negative	Negative	Negative	Negative	Negative	Negative	Negative	Negative	Negative
R17701	Br5386	F	CAUC	25.07	sACC	7.5	MDD	0.8096	0.469716	0.0185114	0.000167539	-9.50086	-0.00452233	0.00346196	0.00334061	0.00467721	0.014129	Single	Yes	H.S. diploma	Undetermined	6.41	31	30.6159	ADHD Inattentive, Anxiety Disorder NOS, MDD Recurrent without Psychotic, Opioid Intoxication	Deferred	Negative	Negative in heart blood (MD-ME); Negative in blood (NMS)	Negative	Negative	Positive	Positive	Negative	Negative	Negative	Positive	Positive	Negative	Negative	Positive	Negative	Negative	Negative	Negative	Negative	Negative	Negative	Negative	Negative
R17702	Br5393	F	CAUC	33.81	Amygdala	6.4	MDD	0.8798	0.379768	0.0198522	4.88222e-05	-37.3189	0.00400478	-0.00368769	0.00552645	0.00385374	4.03766e-05	Widowed	Yes	10th	Undetermined	6.08	17	28.1889	MDD Recurrent without Psychotic, Anorexia Binge-Purge, Polysubstance Dependence, Opioid Intoxication	Deferred	Negative	Negative in heart blood (MD-ME); Negative in blood (NMS)	Negative	Negative	Positive	Positive	Negative	Negative	Negative	Negative	Negative	Positive	Negative	Negative	Negative	Negative	Negative	Positive	Negative	Negative	Negative	Negative	Negative
R17703	Br5393	F	CAUC	33.81	sACC	6.9	MDD	0.8871	0.434472	0.0146159	4.39906e-05	-42.8262	0.00400478	-0.00368769	0.00552645	0.00385374	4.03766e-05	Widowed	Yes	10th	Undetermined	6.08	17	28.1889	MDD Recurrent without Psychotic, Anorexia Binge-Purge, Polysubstance Dependence, Opioid Intoxication	Deferred	Negative	Negative in heart blood (MD-ME); Negative in blood (NMS)	Negative	Negative	Positive	Positive	Negative	Negative	Negative	Negative	Negative	Positive	Negative	Negative	Negative	Negative	Negative	Positive	Negative	Negative	Negative	Negative	Negative
R17704	Br5396	M	CAUC	18.12	sACC	7.3	MDD	0.9005	0.528901	0.0200414	1.86207e-05	-23.705	0.00191666	-0.00176967	0.00885932	-0.00240864	0.00370455	Single	Yes	9th	Suicide		12.5	16.7236	Opioid Abuse, MDD Recurrent without Psychotic, Anxiety Disorder NOS	Deferred	Positive	Ethanol 21 mg/dL, Blood Alcohol Concentration (BAC) 0.021 g/100 mL in blood (NMS); Ethanol 0.03 % wt/vol in heart blood; Ethanol 0.03 % wt/vol in femoral blood; Ethanol 0.05 % wt/vol in urine; Ethanol 0.06 % wt/vol in vitreous MD-ME)	Positive	Negative	Positive	Positive	Negative	Positive	Positive	Negative	Negative	Negative	Negative	Negative	Negative	Negative	Negative	Positive	Negative	Negative	Negative	Negative	Negative
R17705	Br5401	M	CAUC	86.87	Amygdala	5.2	Control	0.7713	0.38294	0.0433002	6.59588e-05	-21.6694	0.00506538	0.00379709	-0.0118477	0.00622785	0.0228985	Married	No	11th	Natural		27	25.3286	No Diagnosis on Axis I	Deferred	Negative	Negative in heart blood (MD-ME)	Not Tested	Not Tested	Negative	Negative	Negative	Negative	Negative	Negative	Negative	Negative	Negative	Not Tested	Not Tested	Negative	Negative	Negative	Negative	Negative	Negative	Negative	Negative
R17706	Br5401	M	CAUC	86.87	sACC	6	Control	0.8655	0.366009	0.0196464	5.81734e-05	-11.3629	0.00506538	0.00379709	-0.0118477	0.00622785	0.0228985	Married	No	11th	Natural		27	25.3286	No Diagnosis on Axis I	Deferred	Negative	Negative in heart blood (MD-ME)	Not Tested	Not Tested	Negative	Negative	Negative	Negative	Negative	Negative	Negative	Negative	Negative	Not Tested	Not Tested	Negative	Negative	Negative	Negative	Negative	Negative	Negative	Negative
R17707	Br5410	M	CAUC	53	Amygdala	6.8	MDD	0.7712	0.421085	0.0173431	5.21808e-05	-23.0048	0.000126334	-0.0039259	-0.0054033	-0.00208303	-0.0141987	Divorced	Yes	9th	Natural	6.51	15.5	27.974	MDD Recurrent with Psychotic, Alcohol Dependence, Polysubstance Abuse, Alcohol Intoxication	Deferred	Positive	Ethanol 0.28% wt/vol in heart blood; Ethanol 0.295 wt/vol in femoral blood; Ethanol 0.36% wt/vol in urine; Ethanol 0.37% wt/vol in vitreous (MD-ME)	Not Tested	Not Tested	Not Tested	Not Tested	Negative	Negative	Negative	Negative	Negative	Positive	Negative	Negative	Positive	Negative	Negative	Negative	Negative	Negative	Negative	Negative	Positive
R17708	Br5410	M	CAUC	53	sACC	6.9	MDD	0.7347	0.43305	0.0177118	8.44919e-05	-23.7609	0.000126334	-0.0039259	-0.0054033	-0.00208303	-0.0141987	Divorced	Yes	9th	Natural	6.51	15.5	27.974	MDD Recurrent with Psychotic, Alcohol Dependence, Polysubstance Abuse, Alcohol Intoxication	Deferred	Positive	Ethanol 0.28% wt/vol in heart blood; Ethanol 0.295 wt/vol in femoral blood; Ethanol 0.36% wt/vol in urine; Ethanol 0.37% wt/vol in vitreous (MD-ME)	Not Tested	Not Tested	Not Tested	Not Tested	Negative	Negative	Negative	Negative	Negative	Positive	Negative	Negative	Positive	Negative	Negative	Negative	Negative	Negative	Negative	Negative	Positive
R17709	Br5419	M	CAUC	59.55	Amygdala	6.8	MDD	0.7897	0.411539	0.0192451	9.83268e-05	-22.7262	0.00667243	0.00106106	0.00208047	0.009503	-0.0132451	Married	No	Bachelor's	Natural		23.5	40.8185	MDD Recurrent with Psychotic,Polysubstance Dependence	Deferred	Negative	Negative in heart blood (MD-ME); Negative in blood (NMS)	Negative	Negative	Negative	Negative	Negative	Negative	Negative	Negative	Negative	Negative	Negative	Negative	Negative	Negative	Negative	Negative	Negative	Negative	Negative	Negative	Negative
R17710	Br5419	M	CAUC	59.55	sACC	7.2	MDD	0.6964	0.460785	0.0161913	3.76937e-05	-15.28	0.00667243	0.00106106	0.00208047	0.009503	-0.0132451	Married	No	Bachelor's	Natural		23.5	40.8185	MDD Recurrent with Psychotic,Polysubstance Dependence	Deferred	Negative	Negative in heart blood (MD-ME); Negative in blood (NMS)	Negative	Negative	Negative	Negative	Negative	Negative	Negative	Negative	Negative	Negative	Negative	Negative	Negative	Negative	Negative	Negative	Negative	Negative	Negative	Negative	Negative
R17711	Br5427	F	CAUC	90.76	Amygdala	6.5	Control	0.8826	0.425766	0.00988747	2.05618e-05	-21.8856	0.00339051	-6.54061e-06	0.00290456	0.00441817	-0.00366737	Widowed	No	H.S. diploma	Accident		25.5	27.6152	No Diagnosis on Axis I	Deferred	Negative	Negative in heart blood and subdural blood (MD-ME)	Not Tested	Not Tested	Negative	Negative	Negative	Negative	Negative	Negative	Negative	Negative	Negative	Not Tested	Not Tested	Negative	Negative	Negative	Negative	Negative	Negative	Negative	Negative
R17712	Br5427	F	CAUC	90.76	sACC	6.3	Control	0.7303	0.420902	0.0139053	3.5701e-05	-20.3641	0.00339051	-6.54061e-06	0.00290456	0.00441817	-0.00366737	Widowed	No	H.S. diploma	Accident		25.5	27.6152	No Diagnosis on Axis I	Deferred	Negative	Negative in heart blood and subdural blood (MD-ME)	Not Tested	Not Tested	Negative	Negative	Negative	Negative	Negative	Negative	Negative	Negative	Negative	Not Tested	Not Tested	Negative	Negative	Negative	Negative	Negative	Negative	Negative	Negative
R17713	Br5439	M	CAUC	50.17	Amygdala	6.8	MDD	0.8758	0.47046	0.0247632	0.000147397	-20.0784	-0.00214734	-0.000831248	0.00250618	0.00469068	0.00577122	Married	No	10th	Accident		16	32.2806	MDD Recurrent with Psychotic,Alcohol Dependence,Opioid Dependence,Alcohol Intoxication	Deferred	Positive	Ethanol 288 mg/dL, Blood Alcohol Concentration (BAC) 0.288 g/100 mL in blood (NMS); Ethanol 0.31% wt/vol in heart blood; Ethanol 0.33% wt/vol in subclavian blood; Ethanol 0.44% wt/vol in urine; Ethanol 0.40% wt/vol in vitreous (MD-ME)	Positive	Negative	Positive	Positive	Negative	Negative	Negative	Negative	Negative	Positive	Positive	Negative	Negative	Negative	Negative	Negative	Negative	Negative	Negative	Negative	Negative
R17714	Br5439	M	CAUC	50.17	sACC	7.8	MDD	0.8681	0.510867	0.0223762	0.000147265	-4.7449	-0.00214734	-0.000831248	0.00250618	0.00469068	0.00577122	Married	No	10th	Accident		16	32.2806	MDD Recurrent with Psychotic,Alcohol Dependence,Opioid Dependence,Alcohol Intoxication	Deferred	Positive	Ethanol 288 mg/dL, Blood Alcohol Concentration (BAC) 0.288 g/100 mL in blood (NMS); Ethanol 0.31% wt/vol in heart blood; Ethanol 0.33% wt/vol in subclavian blood; Ethanol 0.44% wt/vol in urine; Ethanol 0.40% wt/vol in vitreous (MD-ME)	Positive	Negative	Positive	Positive	Negative	Negative	Negative	Negative	Negative	Positive	Positive	Negative	Negative	Negative	Negative	Negative	Negative	Negative	Negative	Negative	Negative
R17715	Br5441	M	CAUC	59.74	Amygdala	6.5	MDD	0.7347	0.409292	0.0253932	0.000148023	-13.4359	0.00971904	0.00350488	-0.00938482	0.0103997	0.0236028	Divorced	Yes	Bachelor's	Natural		26	24.126	Alcohol Dependence, MDD Recurrent without Psychotic, Alcohol Intoxication	Deferred	Positive	Ethanol 186 mg/dL, Blood Alcohol Concentration (BAC) 0.186 g/100 mL in blood (NMS); Ethanol 0.20% wt/vol in heart blood;Ethanol 0.20% wt/vol in femoral blood;Ethanol 0.29% wt/vol in vitreous (MD-ME)	Negative	Negative	Positive	Positive	Negative	Negative	Negative	Negative	Negative	Negative	Negative	Negative	Negative	Negative	Negative	Negative	Negative	Negative	Negative	Negative	Negative
R17716	Br5441	M	CAUC	59.74	sACC	5.5	MDD	0.8042	0.432345	0.026752	5.34806e-05	-18.985	0.00971904	0.00350488	-0.00938482	0.0103997	0.0236028	Divorced	Yes	Bachelor's	Natural		26	24.126	Alcohol Dependence, MDD Recurrent without Psychotic, Alcohol Intoxication	Deferred	Positive	Ethanol 186 mg/dL, Blood Alcohol Concentration (BAC) 0.186 g/100 mL in blood (NMS); Ethanol 0.20% wt/vol in heart blood;Ethanol 0.20% wt/vol in femoral blood;Ethanol 0.29% wt/vol in vitreous (MD-ME)	Negative	Negative	Positive	Positive	Negative	Negative	Negative	Negative	Negative	Negative	Negative	Negative	Negative	Negative	Negative	Negative	Negative	Negative	Negative	Negative	Negative
R17717	Br5443	F	CAUC	64.99	Amygdala	6.5	MDD	0.827	0.416962	0.0302262	3.36925e-05	-10.9614	0.00180576	-0.00101908	-0.00258374	-0.0220376	0.0106614	Widowed	No	H.S. diploma	Undetermined		30.5	30.8248	MDD Recurrent without Psychotic,Opioid Intoxication,Polysubstance Intoxication	Deferred	Negative	Negative in heart blood (MD-ME); Negative in blood (NMS)	Negative	Negative	Negative	Negative	Negative	Negative	Negative	Negative	Negative	Positive	Positive	Negative	Negative	Negative	Negative	Negative	Negative	Negative	Negative	Negative	Negative
R17718	Br5443	F	CAUC	64.99	sACC	6.9	MDD	0.8685	0.497485	0.0233585	3.86186e-05	-13.7344	0.00180576	-0.00101908	-0.00258374	-0.0220376	0.0106614	Widowed	No	H.S. diploma	Undetermined		30.5	30.8248	MDD Recurrent without Psychotic,Opioid Intoxication,Polysubstance Intoxication	Deferred	Negative	Negative in heart blood (MD-ME); Negative in blood (NMS)	Negative	Negative	Negative	Negative	Negative	Negative	Negative	Negative	Negative	Positive	Positive	Negative	Negative	Negative	Negative	Negative	Negative	Negative	Negative	Negative	Negative
R17719	Br5444	M	CAUC	71.48	Amygdala	6.9	MDD	0.758	0.463336	0.0250656	8.95474e-05	-11.0112	0.00458156	-0.00388259	-0.00943846	-0.0111046	-0.0108038	Widowed	No	10th	Suicide		30	30.1222	MDD Recurrent with Psychotic, Alcohol Intoxication	Deferred	Positive	Ethanol 213 mg/d, Blood Alcohol Concentration (BAC) 0.213 g/100 mL in blood (NMS); Ethanol 0.17% wt/vol in cavity blood;Ethanol 0.24% wt/vol in urine;Ethanol 0.20% wt/vol in vitreous (MD-ME)	Negative	Negative	Negative	Negative	Negative	Negative	Negative	Negative	Negative	Negative	Negative	Negative	Negative	Negative	Negative	Negative	Negative	Negative	Negative	Negative	Negative
R17720	Br5444	M	CAUC	71.48	sACC	7.2	MDD	0.779	0.49966	0.0241899	0.00012591	-9.94353	0.00458156	-0.00388259	-0.00943846	-0.0111046	-0.0108038	Widowed	No	10th	Suicide		30	30.1222	MDD Recurrent with Psychotic, Alcohol Intoxication	Deferred	Positive	Ethanol 213 mg/d, Blood Alcohol Concentration (BAC) 0.213 g/100 mL in blood (NMS); Ethanol 0.17% wt/vol in cavity blood;Ethanol 0.24% wt/vol in urine;Ethanol 0.20% wt/vol in vitreous (MD-ME)	Negative	Negative	Negative	Negative	Negative	Negative	Negative	Negative	Negative	Negative	Negative	Negative	Negative	Negative	Negative	Negative	Negative	Negative	Negative	Negative	Negative
R17721	Br5448	M	CAUC	49.85	Amygdala	5.7	MDD	0.8288	0.375244	0.0331212	0.000200122	-31.2589	0.0041045	0.00103276	-0.00208962	0.0051703	0.014785	Widowed	No	H.S. diploma	Natural		29	28.6457	Alcohol Abuse, MDD Recurrent without Psychotic	Deferred	Negative	Negative in heart blood (MD-ME); Negative in blood (NMS)_x000D_	Positive	Negative	Negative	Negative	Negative	Negative	Negative	Negative	Negative	Negative	Negative	Not Tested	Negative	Negative	Negative	Negative	Negative	Negative	Negative	Negative	Negative
R17722	Br5448	M	CAUC	49.85	sACC	6.8	MDD	0.8635	0.370177	0.018366	9.05644e-05	-12.0312	0.0041045	0.00103276	-0.00208962	0.0051703	0.014785	Widowed	No	H.S. diploma	Natural		29	28.6457	Alcohol Abuse, MDD Recurrent without Psychotic	Deferred	Negative	Negative in heart blood (MD-ME); Negative in blood (NMS)_x000D_	Positive	Negative	Negative	Negative	Negative	Negative	Negative	Negative	Negative	Negative	Negative	Not Tested	Negative	Negative	Negative	Negative	Negative	Negative	Negative	Negative	Negative
R17723	Br5452	M	CAUC	52.52	Amygdala	6.5	MDD	0.8093	0.405498	0.0199752	0.000242021	-6.31931	0.00295803	-0.00301597	-0.00400729	-0.0132193	0.00964228	Separated	Yes	3 yrs college	Undetermined		26.5	31.9662	MDD Recurrent without Psychotic, Cocaine Intoxication, Polysubstance Dependence	Deferred	Negative	Negative in heart blood (MD-ME); Negative in blood (NMS)	Negative	Negative	Negative	Negative	Negative	Negative	Negative	Positive	Negative	Negative	Negative	Positive	Negative	Positive	Negative	Negative	Negative	Negative	Negative	Negative	Positive
R17724	Br5452	M	CAUC	52.52	sACC	6.9	MDD	0.8679	0.440891	0.0177983	0.000155266	-15.369	0.00295803	-0.00301597	-0.00400729	-0.0132193	0.00964228	Separated	Yes	3 yrs college	Undetermined		26.5	31.9662	MDD Recurrent without Psychotic, Cocaine Intoxication, Polysubstance Dependence	Deferred	Negative	Negative in heart blood (MD-ME); Negative in blood (NMS)	Negative	Negative	Negative	Negative	Negative	Negative	Negative	Positive	Negative	Negative	Negative	Positive	Negative	Positive	Negative	Negative	Negative	Negative	Negative	Negative	Positive
R17725	Br5454	F	CAUC	34.77	Amygdala	7	MDD	0.8685	0.412483	0.0233401	7.69529e-05	-25.5596	0.00670066	-0.000205833	-0.00071394	0.00931573	-0.00341485	Divorced	No	Bachelor's	Natural		27	37.272	MDD Recurrent without Psychotic	Deferred	Negative	Negative in heart blood (MD-ME)	Not Tested	Not Tested	Not Tested	Not Tested	Negative	Negative	Negative	Negative	Negative	Negative	Negative	Not Tested	Not Tested	Negative	Negative	Negative	Negative	Negative	Negative	Negative	Negative
R17726	Br5454	F	CAUC	34.77	sACC	7.5	MDD	0.8766	0.466117	0.0233093	0.000137475	-18.2751	0.00670066	-0.000205833	-0.00071394	0.00931573	-0.00341485	Divorced	No	Bachelor's	Natural		27	37.272	MDD Recurrent without Psychotic	Deferred	Negative	Negative in heart blood (MD-ME)	Not Tested	Not Tested	Not Tested	Not Tested	Negative	Negative	Negative	Negative	Negative	Negative	Negative	Not Tested	Not Tested	Negative	Negative	Negative	Negative	Negative	Negative	Negative	Negative
R17727	Br5455	M	CAUC	62.42	Amygdala	6.7	MDD	0.7958	0.435552	0.0277097	0.000151515	-17.7519	-0.00827608	0.00128832	-0.0586382	0.0167727	-0.0104736	Widowed	No	GED	Accident		41.5	50.3526	MDD Recurrent with Psychotic, Alcohol Dependence, Alcohol Intoxication	Deferred	Positive	Ethanol 91 mg/dL, Blood Alcohol Concentration (BAC) 0.091 g/100 mL in blood (NMS); Ethanol 0.10% wt/vol in heart blood;Ethanol 0.12% wt/vol in subdural blood;Ethanol 0.10% wt/vol in TRC blood;Ethanol 0.10% wt/vol in urine;Ethanol 0.13% wt/vol in vitreous (MD-ME)	Negative	Negative	Negative	Negative	Negative	Negative	Negative	Negative	Negative	Negative	Negative	Negative	Negative	Negative	Negative	Positive	Negative	Negative	Negative	Negative	Negative
R17728	Br5455	M	CAUC	62.42	sACC	7.1	MDD	0.867	0.487975	0.0215311	0.00018047	-9.38862	-0.00827608	0.00128832	-0.0586382	0.0167727	-0.0104736	Widowed	No	GED	Accident		41.5	50.3526	MDD Recurrent with Psychotic, Alcohol Dependence, Alcohol Intoxication	Deferred	Positive	Ethanol 91 mg/dL, Blood Alcohol Concentration (BAC) 0.091 g/100 mL in blood (NMS); Ethanol 0.10% wt/vol in heart blood;Ethanol 0.12% wt/vol in subdural blood;Ethanol 0.10% wt/vol in TRC blood;Ethanol 0.10% wt/vol in urine;Ethanol 0.13% wt/vol in vitreous (MD-ME)	Negative	Negative	Negative	Negative	Negative	Negative	Negative	Negative	Negative	Negative	Negative	Negative	Negative	Negative	Negative	Positive	Negative	Negative	Negative	Negative	Negative
R17729	Br5463	M	CAUC	50.22	Amygdala	6.1	MDD	0.8162	0.409092	0.0142886	4.7779e-05	-19.5505	0.00151807	-0.00350563	0.00169523	0.00153873	-0.00108316	Single	No	H.S. diploma	Undetermined		20.5	19.1055	MDD Recurrent with Psychotic, Polysubstance Dependence, Polysubstance Intoxication	Deferred	Negative	Negative in heart blood (MD-ME); Negative in blood (NMS)	Negative	Negative	Negative	Negative	Negative	Negative	Negative	Positive	Negative	Negative	Negative	Negative	Positive	Negative	Negative	Positive	Negative	Positive	Negative	Negative	Negative
R17730	Br5463	M	CAUC	50.22	sACC	7.5	MDD	0.9098	0.465666	0.0125415	2.88521e-05	-21.9092	0.00151807	-0.00350563	0.00169523	0.00153873	-0.00108316	Single	No	H.S. diploma	Undetermined		20.5	19.1055	MDD Recurrent with Psychotic, Polysubstance Dependence, Polysubstance Intoxication	Deferred	Negative	Negative in heart blood (MD-ME); Negative in blood (NMS)	Negative	Negative	Negative	Negative	Negative	Negative	Negative	Positive	Negative	Negative	Negative	Negative	Positive	Negative	Negative	Positive	Negative	Positive	Negative	Negative	Negative
R17731	Br5464	M	CAUC	44.48	Amygdala	6	MDD	0.8224	0.336623	0.0295	0.000113631	-15.5876	0.00501422	-0.000580407	0.000449928	0.00666134	0.00359081	Married	Yes	H.S. diploma	Natural		34	31.7749	MDD Recurrent without Psychotic,Alcohol Dependence,Cannabis Abuse	Deferred	Negative	Negative in heart blood (MD-ME); Negative in blood (NMS)	Positive	Positive	Positive	Positive	Negative	Negative	Negative	Negative	Negative	Negative	Negative	Negative	Negative	Negative	Negative	Positive	Negative	Negative	Negative	Negative	Positive
R17732	Br5464	M	CAUC	44.48	sACC	6.5	MDD	0.8528	0.370249	0.0240492	9.45953e-05	-9.42519	0.00501422	-0.000580407	0.000449928	0.00666134	0.00359081	Married	Yes	H.S. diploma	Natural		34	31.7749	MDD Recurrent without Psychotic,Alcohol Dependence,Cannabis Abuse	Deferred	Negative	Negative in heart blood (MD-ME); Negative in blood (NMS)	Positive	Positive	Positive	Positive	Negative	Negative	Negative	Negative	Negative	Negative	Negative	Negative	Negative	Negative	Negative	Positive	Negative	Negative	Negative	Negative	Positive
R17733	Br5486	M	CAUC	82.26	Amygdala	6.5	Control	0.8263	0.494949	0.0216946	4.26727e-05	-17.6064	-0.00326648	-0.000715814	-0.00507426	-0.0181239	-0.00164889	Married	No	H.S. diploma	Accident		22.5	23.9206	No Diagnosis on Axis I	Deferred	Positive	Ethanol 0.03% wt/vol in heart blood;Ethanol negative in urine and vitreous (MD-ME); Negative in blood (NMS)	Negative	Negative	Negative	Negative	Negative	Negative	Negative	Negative	Negative	Negative	Negative	Negative	Negative	Negative	Negative	Negative	Negative	Negative	Negative	Negative	Negative
R17735	Br5673	M	CAUC	51.47	Amygdala	6.4	MDD	0.7978	0.427962	0.0243516	2.33721e-05	-11.62	0.00801755	8.72575e-05	0.00964432	0.00639492	-0.00646472	Single	No	Associate's or 2 yrs college	Suicide		36	27.3335	MDD Recurrent with Psychotic	Deferred	Negative	Negative in heart blood (MD-ME)	Not Tested	Not Tested	Not Tested	Not Tested	Negative	Negative	Negative	Negative	Negative	Negative	Negative	Negative	Negative	Negative	Positive	Negative	Negative	Negative	Negative	Negative	Negative
R17736	Br5673	M	CAUC	51.47	sACC	7.1	MDD	0.8245	0.441395	0.0163341	3.95028e-05	-4.97747	0.00801755	8.72575e-05	0.00964432	0.00639492	-0.00646472	Single	No	Associate's or 2 yrs college	Suicide		36	27.3335	MDD Recurrent with Psychotic	Deferred	Negative	Negative in heart blood (MD-ME)	Not Tested	Not Tested	Not Tested	Not Tested	Negative	Negative	Negative	Negative	Negative	Negative	Negative	Negative	Negative	Negative	Positive	Negative	Negative	Negative	Negative	Negative	Negative
R17737	Br5694	M	CAUC	59.94	Amygdala	6.8	MDD	0.8422	0.469176	0.0285161	2.68627e-05	-9.81327	0.00331108	0.00173727	-0.00675284	-0.0195011	-0.00187349	Married	Yes	H.S. diploma	Natural		21.5	30.3696	MDD Recurrent without Psychotic,Alcohol Dependence	Deferred	Negative	Negative in heart blood (MD-ME)	Not Tested	Not Tested	Not Tested	Not Tested	Negative	Positive	Negative	Negative	Negative	Negative	Negative	Negative	Negative	Negative	Negative	Negative	Negative	Negative	Negative	Negative	Negative
R17739	Br5696	M	CAUC	61.52	Amygdala	6	MDD	0.8079	0.362211	0.0234924	0.000299396	-13.4969	0.00243105	0.00136864	0.00153082	0.00473996	0.00520782	Separated	Yes	10th	Undetermined		33	27.9765	MDD Recurrent without Psychotic,Alcohol Dependence,Polysubstance Dependence,Opioid Intoxication	Deferred	Negative	Negative in heart blood (MD-ME)	Not Tested	Not Tested	Not Tested	Not Tested	Negative	Negative	Negative	Positive	Negative	Negative	Negative	Positive	Negative	Negative	Negative	Positive	Negative	Negative	Negative	Negative	Negative
R17740	Br5696	M	CAUC	61.52	sACC	6.6	MDD	0.8205	0.423093	0.0186546	0.000166935	-9.00253	0.00243105	0.00136864	0.00153082	0.00473996	0.00520782	Separated	Yes	10th	Undetermined		33	27.9765	MDD Recurrent without Psychotic,Alcohol Dependence,Polysubstance Dependence,Opioid Intoxication	Deferred	Negative	Negative in heart blood (MD-ME)	Not Tested	Not Tested	Not Tested	Not Tested	Negative	Negative	Negative	Positive	Negative	Negative	Negative	Positive	Negative	Negative	Negative	Positive	Negative	Negative	Negative	Negative	Negative
R17741	Br5700	M	CAUC	21.1	Amygdala	6.8	MDD	0.8019	0.422115	0.021317	6.34109e-05	-11.3693	0.00632448	-0.00163263	-0.00034758	0.00275192	0.0056084	Single	Yes	11th	Undetermined		35	22.7555	MDD Recurrent with Psychotic,Polysubstance Dependence,Opioid Intoxication	Deferred	Negative	Negative in heart blood (MD-ME)	Not Tested	Not Tested	Not Tested	Not Tested	Negative	Negative	Negative	Positive	Negative	Negative	Negative	Positive	Negative	Negative	Negative	Negative	Negative	Negative	Negative	Negative	Negative
R17742	Br5700	M	CAUC	21.1	sACC	7.5	MDD	0.8862	0.469222	0.0232957	0.000139119	-12.3791	0.00632448	-0.00163263	-0.00034758	0.00275192	0.0056084	Single	Yes	11th	Undetermined		35	22.7555	MDD Recurrent with Psychotic,Polysubstance Dependence,Opioid Intoxication	Deferred	Negative	Negative in heart blood (MD-ME)	Not Tested	Not Tested	Not Tested	Not Tested	Negative	Negative	Negative	Positive	Negative	Negative	Negative	Positive	Negative	Negative	Negative	Negative	Negative	Negative	Negative	Negative	Negative
R17743	Br5703	M	CAUC	68	Amygdala	7.4	MDD	0.8084	0.448265	0.0119373	2.3612e-05	-15.8003	-0.000248203	-0.00199405	0.00662015	0.00508104	0.00506526	Divorced	Yes	H.S. diploma	Natural		34.5	25.3972	MDD Recurrent without Psychotic,Hoarding	Deferred	Negative	Negative in heart blood (MD-ME)	Not Tested	Not Tested	Not Tested	Not Tested	Negative	Negative	Negative	Negative	Negative	Negative	Negative	Negative	Negative	Negative	Negative	Negative	Negative	Negative	Negative	Negative	Negative
R17744	Br5703	M	CAUC	68	sACC	6.4	MDD	0.8674	0.456348	0.0097055	2.42424e-05	-9.26356	-0.000248203	-0.00199405	0.00662015	0.00508104	0.00506526	Divorced	Yes	H.S. diploma	Natural		34.5	25.3972	MDD Recurrent without Psychotic,Hoarding	Deferred	Negative	Negative in heart blood (MD-ME)	Not Tested	Not Tested	Not Tested	Not Tested	Negative	Negative	Negative	Negative	Negative	Negative	Negative	Negative	Negative	Negative	Negative	Negative	Negative	Negative	Negative	Negative	Negative
R17745	Br5726	M	CAUC	29.37	Amygdala	5.9	MDD	0.791	0.393405	0.0305514	2.97194e-05	-22.8642	0.00294102	-0.000226745	-0.00130364	-0.00277673	-0.00157134	Single	Yes	Bachelor's	Undetermined		41	41.625	MDD Recurrent without Psychotic, Alcohol Dependence, Alcohol Intoxication	Deferred	Positive	Ethanol 0.50% (wt/vol) in heart blood; Ethanol 0.43% (wt/vol) in clot blood; Ethanol 0.56% (wt/vol) in urine; Ethanol 0.60% (wt/vol) in vitreous (MD-ME)	Not Tested	Not Tested	Not Tested	Not Tested	Negative	Negative	Negative	Negative	Negative	Negative	Negative	Negative	Negative	Negative	Negative	Negative	Negative	Negative	Negative	Negative	Negative
R17746	Br5726	M	CAUC	29.37	sACC	6.9	MDD	0.8487	0.448005	0.0209701	1.77467e-05	-18.4338	0.00294102	-0.000226745	-0.00130364	-0.00277673	-0.00157134	Single	Yes	Bachelor's	Undetermined		41	41.625	MDD Recurrent without Psychotic, Alcohol Dependence, Alcohol Intoxication	Deferred	Positive	Ethanol 0.50% (wt/vol) in heart blood; Ethanol 0.43% (wt/vol) in clot blood; Ethanol 0.56% (wt/vol) in urine; Ethanol 0.60% (wt/vol) in vitreous (MD-ME)	Not Tested	Not Tested	Not Tested	Not Tested	Negative	Negative	Negative	Negative	Negative	Negative	Negative	Negative	Negative	Negative	Negative	Negative	Negative	Negative	Negative	Negative	Negative
R17747	Br5727	M	CAUC	31.12	Amygdala	6.3	MDD	0.8728	0.407273	0.0133181	5.347e-05	-16.7064	0.00575614	-0.00148725	0.00426237	0.00529577	-0.0103669	Single	Yes	H.S. diploma	Undetermined		18.5	32.4522	MDD Recurrent without Psychotic, Polysubstance Abuse, Polysubstance Intoxication	Deferred	Negative	Negative in cavity blood (MD-ME)	Not Tested	Not Tested	Not Tested	Not Tested	Negative	Negative	Negative	Negative	Negative	Positive	Negative	Negative	Negative	Positive	Negative	Positive	Negative	Negative	Negative	Negative	Negative
R17748	Br5727	M	CAUC	31.12	sACC	6.8	MDD	0.7632	0.401621	0.0128613	4.03149e-05	-13.3458	0.00575614	-0.00148725	0.00426237	0.00529577	-0.0103669	Single	Yes	H.S. diploma	Undetermined		18.5	32.4522	MDD Recurrent without Psychotic, Polysubstance Abuse, Polysubstance Intoxication	Deferred	Negative	Negative in cavity blood (MD-ME)	Not Tested	Not Tested	Not Tested	Not Tested	Negative	Negative	Negative	Negative	Negative	Positive	Negative	Negative	Negative	Positive	Negative	Positive	Negative	Negative	Negative	Negative	Negative
R17749	Br5628	M	CAUC	57.1	Amygdala	6.7	MDD	0.8391	0.408677	0.0257086	0.0001884	-10.1114	-0.000304788	0.00330382	0.0144687	-0.00422286	0.00796705	Widowed	Yes	9th	Suicide		32.5	23.3649	MDD Recurrent without Psychotic,Polysubstance Abuse,Alcohol Intoxication	Deferred	Positive	Ethanol 0.09% (wt/vol) in heart blood; Ethanol 0.18% (wt/vol) in urine; Ethanol 0.14% (wt/vol) in vitreous (MD-ME)	Not Tested	Not Tested	Not Tested	Not Tested	Negative	Negative	Negative	Negative	Negative	Negative	Negative	Negative	Negative	Negative	Negative	Negative	Negative	Negative	Negative	Negative	Negative
R17750	Br5628	M	CAUC	57.1	sACC	7.2	MDD	0.902	0.474675	0.020642	4.51631e-05	-7.24267	-0.000304788	0.00330382	0.0144687	-0.00422286	0.00796705	Widowed	Yes	9th	Suicide		32.5	23.3649	MDD Recurrent without Psychotic,Polysubstance Abuse,Alcohol Intoxication	Deferred	Positive	Ethanol 0.09% (wt/vol) in heart blood; Ethanol 0.18% (wt/vol) in urine; Ethanol 0.14% (wt/vol) in vitreous (MD-ME)	Not Tested	Not Tested	Not Tested	Not Tested	Negative	Negative	Negative	Negative	Negative	Negative	Negative	Negative	Negative	Negative	Negative	Negative	Negative	Negative	Negative	Negative	Negative
R17751	Br5643	M	CAUC	73.3	Amygdala	6.4	MDD	0.8053	0.387549	0.017826	8.97698e-05	-11.6291	0.00517875	0.00408427	0.00401047	-0.00151115	0.00437491	Divorced	No	Associate's or 2 yrs college	Suicide		10	22.4327	MDD Recurrent without Psychotic,Alcohol Dependence	Deferred	Negative	Negative in heart blood (MD-ME)	Not Tested	Not Tested	Not Tested	Not Tested	Negative	Negative	Negative	Negative	Negative	Negative	Negative	Negative	Negative	Negative	Negative	Negative	Negative	Negative	Negative	Negative	Negative
R17752	Br5643	M	CAUC	73.3	sACC	6.7	MDD	0.7901	0.386648	0.017031	0.000136446	-15.4352	0.00517875	0.00408427	0.00401047	-0.00151115	0.00437491	Divorced	No	Associate's or 2 yrs college	Suicide		10	22.4327	MDD Recurrent without Psychotic,Alcohol Dependence	Deferred	Negative	Negative in heart blood (MD-ME)	Not Tested	Not Tested	Not Tested	Not Tested	Negative	Negative	Negative	Negative	Negative	Negative	Negative	Negative	Negative	Negative	Negative	Negative	Negative	Negative	Negative	Negative	Negative
R17753	Br5644	M	CAUC	49.13	Amygdala	6.2	MDD	0.6687	0.393767	0.025335	0.00010715	-16.3186	0.00175543	0.000786562	-0.00517186	-0.000305662	-0.00319055	Divorced	Yes	Bachelor's	Suicide		37	34.1668	MDD Recurrent without Psychotic,Anxiety Disorder NOS,Polysubstance Dependence,Alcohol Intoxication	Deferred	Positive	Ethanol 0.24% wt/vol in cavity blood; Ethanol 0.18% wt/vol in urine; Ethanol 0.18% wt/vol in vitreous (MD-ME)	Not Tested	Not Tested	Not Tested	Not Tested	Negative	Negative	Negative	Negative	Negative	Negative	Negative	Negative	Negative	Negative	Negative	Positive	Negative	Negative	Negative	Negative	Positive
R17754	Br5644	M	CAUC	49.13	sACC	6.5	MDD	0.6954	0.419008	0.0221512	6.38386e-05	-17.4351	0.00175543	0.000786562	-0.00517186	-0.000305662	-0.00319055	Divorced	Yes	Bachelor's	Suicide		37	34.1668	MDD Recurrent without Psychotic,Anxiety Disorder NOS,Polysubstance Dependence,Alcohol Intoxication	Deferred	Positive	Ethanol 0.24% wt/vol in cavity blood; Ethanol 0.18% wt/vol in urine; Ethanol 0.18% wt/vol in vitreous (MD-ME)	Not Tested	Not Tested	Not Tested	Not Tested	Negative	Negative	Negative	Negative	Negative	Negative	Negative	Negative	Negative	Negative	Negative	Positive	Negative	Negative	Negative	Negative	Positive
R17755	Br5647	F	CAUC	87.73	Amygdala	6.7	Control	0.8216	0.416032	0.018902	6.62525e-05	-21.7129	0.0105721	0.000119616	0.000706059	-0.00276833	0.005767	Widowed	No	H.S. diploma	Natural		43.5	20.9652	No Diagnosis on Axis I	Deferred	Negative	Negative in heart blood (MD-ME); Negative in blood (NMS)	Negative	Negative	Negative	Negative	Negative	Negative	Negative	Negative	Negative	Negative	Negative	Negative	Positive	Negative	Negative	Negative	Negative	Negative	Negative	Negative	Negative
R17756	Br5647	F	CAUC	87.73	sACC	7.1	Control	0.8023	0.422928	0.0175068	5.21443e-05	-23.1287	0.0105721	0.000119616	0.000706059	-0.00276833	0.005767	Widowed	No	H.S. diploma	Natural		43.5	20.9652	No Diagnosis on Axis I	Deferred	Negative	Negative in heart blood (MD-ME); Negative in blood (NMS)	Negative	Negative	Negative	Negative	Negative	Negative	Negative	Negative	Negative	Negative	Negative	Negative	Positive	Negative	Negative	Negative	Negative	Negative	Negative	Negative	Negative
R17757	Br5657	M	CAUC	66.26	Amygdala	6.4	MDD	0.8462	0.425983	0.0280257	2.37392e-05	-16.6105	0.00594142	-0.00361587	0.00311848	0.00245452	-0.011454	Married	No	PhD	Accident		37	28.728	MDD Recurrent without Psychotic,Alcohol Dependence,Alcohol Intoxication	Deferred	Positive	Ethanol 0.35 % (wt/vol) in heart blood; Ethanol 0.30 % (wt/vol) in femoral blood; Ethanol 0.40 % (wt/vol) in urine; Ethanol 0.44 % (wt/vol) in vitreous (MD-ME)	Not Tested	Not Tested	Not Tested	Not Tested	Negative	Negative	Negative	Negative	Negative	Negative	Negative	Negative	Negative	Negative	Negative	Positive	Negative	Negative	Negative	Negative	Negative
R17758	Br5657	M	CAUC	66.26	sACC	7	MDD	0.8751	0.480719	0.0226859	2.48479e-05	-32.2131	0.00594142	-0.00361587	0.00311848	0.00245452	-0.011454	Married	No	PhD	Accident		37	28.728	MDD Recurrent without Psychotic,Alcohol Dependence,Alcohol Intoxication	Deferred	Positive	Ethanol 0.35 % (wt/vol) in heart blood; Ethanol 0.30 % (wt/vol) in femoral blood; Ethanol 0.40 % (wt/vol) in urine; Ethanol 0.44 % (wt/vol) in vitreous (MD-ME)	Not Tested	Not Tested	Not Tested	Not Tested	Negative	Negative	Negative	Negative	Negative	Negative	Negative	Negative	Negative	Negative	Negative	Positive	Negative	Negative	Negative	Negative	Negative
R17759	Br5658	F	CAUC	30.56	Amygdala	7.6	MDD	0.8652	0.510673	0.0238773	0.000192436	-20.3808	0.00569431	-0.00423348	0.00381028	0.00715797	0.00777385	Single	Yes	3 yrs college	Accident		8	31.7517	MDD Recurrent with Psychotic,Alcohol Intoxication,Cannabis Intoxication,Cocaine Intoxication,Polysubstance Dependence,Polysubstance Intoxication	Deferred	Positive	Ethanol 0.04 % (wt/vol) in heart blood;Ethanol 0.11 % (wt/vol) in urine;Ethanol 0.06 % (wt/vol) in vitreous (MD-ME); Ethanol 29 mg/dL, BAC 0.029 g/100 mL in blood (NMS)	Positive	Negative	Positive	Positive	Negative	Negative	Negative	Negative	Negative	Negative	Negative	Negative	Negative	Negative	Negative	Positive	Negative	Negative	Negative	Negative	Negative
R17760	Br5658	F	CAUC	30.56	sACC	7.7	MDD	0.8697	0.52157	0.0266513	0.00014367	-6.675	0.00569431	-0.00423348	0.00381028	0.00715797	0.00777385	Single	Yes	3 yrs college	Accident		8	31.7517	MDD Recurrent with Psychotic,Alcohol Intoxication,Cannabis Intoxication,Cocaine Intoxication,Polysubstance Dependence,Polysubstance Intoxication	Deferred	Positive	Ethanol 0.04 % (wt/vol) in heart blood;Ethanol 0.11 % (wt/vol) in urine;Ethanol 0.06 % (wt/vol) in vitreous (MD-ME); Ethanol 29 mg/dL, BAC 0.029 g/100 mL in blood (NMS)	Positive	Negative	Positive	Positive	Negative	Negative	Negative	Negative	Negative	Negative	Negative	Negative	Negative	Negative	Negative	Positive	Negative	Negative	Negative	Negative	Negative
R17761	Br5661	M	CAUC	44.34	Amygdala	5.9	MDD	0.7712	0.37987	0.0106123	3.80383e-05	-18.3527	0.00618653	-0.0015866	0.00906821	0.00906853	0.00487503	Divorced	Yes	H.S. diploma	Accident		45.5	31.6342	MDD Recurrent with Psychotic,Polysubstance Dependence,Polysubstance Intoxication	Deferred	Negative	Negative in TRC blood (MD-ME)	Not Tested	Not Tested	Not Tested	Not Tested	Negative	Negative	Negative	Negative	Positive	Negative	Negative	Negative	Negative	Negative	Negative	Positive	Negative	Negative	Negative	Negative	Negative
R17762	Br5661	M	CAUC	44.34	sACC	6.5	MDD	0.8604	0.408259	0.00804888	3.15806e-05	-24.6706	0.00618653	-0.0015866	0.00906821	0.00906853	0.00487503	Divorced	Yes	H.S. diploma	Accident		45.5	31.6342	MDD Recurrent with Psychotic,Polysubstance Dependence,Polysubstance Intoxication	Deferred	Negative	Negative in TRC blood (MD-ME)	Not Tested	Not Tested	Not Tested	Not Tested	Negative	Negative	Negative	Negative	Positive	Negative	Negative	Negative	Negative	Negative	Negative	Positive	Negative	Negative	Negative	Negative	Negative
R17763	Br5662	M	CAUC	28.12	Amygdala	7.1	MDD	0.8154	0.458203	0.0109499	2.49594e-05	-13.0099	0.00934438	0.00277649	0.00500698	0.0085475	-0.0201663	Single	Yes	1 yr college	Undetermined		20	28.6457	MDD Recurrent without Psychotic,ADHD NOS,Polysubstance Dependence,Opioid Intoxication,Cocaine Intoxication	Deferred	Negative	Negative in heart blood (MD-ME)	Not Tested	Not Tested	Not Tested	Not Tested	Negative	Negative	Negative	Positive	Positive	Negative	Negative	Negative	Negative	Positive	Negative	Positive	Negative	Negative	Negative	Negative	Negative
R17764	Br5662	M	CAUC	28.12	sACC	5.8	MDD	0.8829	0.386638	0.00938874	2.85557e-05	-12.7197	0.00934438	0.00277649	0.00500698	0.0085475	-0.0201663	Single	Yes	1 yr college	Undetermined		20	28.6457	MDD Recurrent without Psychotic,ADHD NOS,Polysubstance Dependence,Opioid Intoxication,Cocaine Intoxication	Deferred	Negative	Negative in heart blood (MD-ME)	Not Tested	Not Tested	Not Tested	Not Tested	Negative	Negative	Negative	Positive	Positive	Negative	Negative	Negative	Negative	Positive	Negative	Positive	Negative	Negative	Negative	Negative	Negative
R17765	Br5664	F	CAUC	37.08	Amygdala	5.9	MDD	0.8211	0.400148	0.0142037	3.81795e-05	-12.2928	0.00309915	0.0050944	-2.95621e-05	-0.0114066	-0.000882372	Married	No	H.S. diploma	Undetermined		33.5	34.0274	MDD Recurrent without Psychotic,Polysubstance Abuse	Deferred	Negative	Negative in heart blood (MD-ME); Negative blood (NMS)	Negative	Negative	Negative	Negative	Positive	Negative	Negative	Positive	Negative	Negative	Negative	Positive	Negative	Negative	Negative	Negative	Negative	Negative	Negative	Negative	Negative
R17766	Br5664	F	CAUC	37.08	sACC	7.1	MDD	0.8475	0.433099	0.00773692	2.10088e-05	-12.102	0.00309915	0.0050944	-2.95621e-05	-0.0114066	-0.000882372	Married	No	H.S. diploma	Undetermined		33.5	34.0274	MDD Recurrent without Psychotic,Polysubstance Abuse	Deferred	Negative	Negative in heart blood (MD-ME); Negative blood (NMS)	Negative	Negative	Negative	Negative	Positive	Negative	Negative	Positive	Negative	Negative	Negative	Positive	Negative	Negative	Negative	Negative	Negative	Negative	Negative	Negative	Negative
R17767	Br5666	F	CAUC	48.46	Amygdala	6.2	MDD	0.8519	0.39627	0.0220969	5.01291e-05	-13.4042	0.00371345	-0.00295147	-0.00625245	-0.0142673	0.000543978	Married	Yes	Associate's or 2 yrs college	Suicide		32	20.9652	MDD Recurrent without Psychotic,Alcohol Dependence,Polysubstance Intoxication	Deferred	Negative	Negative in heart blood (MD-ME)	Not Tested	Not Tested	Not Tested	Not Tested	Negative	Negative	Negative	Negative	Negative	Negative	Negative	Negative	Negative	Negative	Negative	Negative	Negative	Negative	Negative	Negative	Negative
R17768	Br5666	F	CAUC	48.46	sACC	7.2	MDD	0.8596	0.429808	0.0131491	3.91573e-05	-18.0197	0.00371345	-0.00295147	-0.00625245	-0.0142673	0.000543978	Married	Yes	Associate's or 2 yrs college	Suicide		32	20.9652	MDD Recurrent without Psychotic,Alcohol Dependence,Polysubstance Intoxication	Deferred	Negative	Negative in heart blood (MD-ME)	Not Tested	Not Tested	Not Tested	Not Tested	Negative	Negative	Negative	Negative	Negative	Negative	Negative	Negative	Negative	Negative	Negative	Negative	Negative	Negative	Negative	Negative	Negative
R17769	Br5531	M	CAUC	27.45	Amygdala	7.1	MDD	0.8102	0.474823	0.0181722	4.48405e-05	-20.3549	0.00333071	0.00168127	0.00102732	0.00196359	0.00315357	Separated	Yes	H.S. diploma	Suicide		18.5	21.6639	MDD Recurrent without Psychotic, Alcohol Intoxication	Deferred	Positive	Ethanol 0.18% wt/vol in heart blood; Ethanol 0.18% wt/vol; Ethanol 0.16% wt/vol in vitreous	Not Tested	Not Tested	Not Tested	Not Tested	Negative	Negative	Negative	Negative	Negative	Negative	Negative	Negative	Negative	Negative	Negative	Negative	Negative	Negative	Negative	Negative	Negative
R17770	Br5531	M	CAUC	27.45	sACC	7	MDD	0.8709	0.447536	0.025781	8.06118e-05	-4.83299	0.00333071	0.00168127	0.00102732	0.00196359	0.00315357	Separated	Yes	H.S. diploma	Suicide		18.5	21.6639	MDD Recurrent without Psychotic, Alcohol Intoxication	Deferred	Positive	Ethanol 0.18% wt/vol in heart blood; Ethanol 0.18% wt/vol; Ethanol 0.16% wt/vol in vitreous	Not Tested	Not Tested	Not Tested	Not Tested	Negative	Negative	Negative	Negative	Negative	Negative	Negative	Negative	Negative	Negative	Negative	Negative	Negative	Negative	Negative	Negative	Negative
R17771	Br5542	M	CAUC	31.93	Amygdala	6.2	MDD	0.7485	0.447249	0.034443	0.000144417	-13.6283	0.000748717	0.000840789	-0.00140833	0.00381561	0.00380049	Single	Yes	GED	Undetermined		20.5	21.9508	MDD Recurrent without Psychotic,Anxiety Disorder NOS,Alcohol Abuse,Alcohol Intoxication,Cannabis Intoxication	Deferred	Positive	Ethanol 0.14% wt/vol in cavity blood;Ethanol 0.12 mg/L in vitreous (MD-ME); Ethanol 127 mg/dL, BAC 0.127 g/100 mL in blood (NMS)	Positive	Negative	Positive	Positive	Negative	Negative	Negative	Negative	Negative	Negative	Negative	Negative	Negative	Negative	Negative	Negative	Negative	Negative	Negative	Negative	Negative
R17772	Br5542	M	CAUC	31.93	sACC	6.7	MDD	0.8739	0.449085	0.0322719	8.24624e-05	-10.7526	0.000748717	0.000840789	-0.00140833	0.00381561	0.00380049	Single	Yes	GED	Undetermined		20.5	21.9508	MDD Recurrent without Psychotic,Anxiety Disorder NOS,Alcohol Abuse,Alcohol Intoxication,Cannabis Intoxication	Deferred	Positive	Ethanol 0.14% wt/vol in cavity blood;Ethanol 0.12 mg/L in vitreous (MD-ME); Ethanol 127 mg/dL, BAC 0.127 g/100 mL in blood (NMS)	Positive	Negative	Positive	Positive	Negative	Negative	Negative	Negative	Negative	Negative	Negative	Negative	Negative	Negative	Negative	Negative	Negative	Negative	Negative	Negative	Negative
R17773	Br5544	M	CAUC	20.03	Amygdala	6.8	MDD	0.8138	0.448266	0.0108285	2.56512e-05	-13.1771	-0.00380541	-0.00344332	0.00171211	0.00190441	0.00270591	Single	Yes	H.S. diploma	Accident		29	24.9334	MDD Recurrent without Psychotic,Cannabis Intoxication,Polysubstance Dependence,Polysubstance Intoxication	Deferred	Negative	Negative in heart blood (MD-ME); Negative in blood (NMS)	Positive	Negative	Negative	Positive	Positive	Positive	Negative	Negative	Negative	Positive	Positive	Negative	Positive	Positive	Negative	Positive	Negative	Negative	Negative	Negative	Negative
R17774	Br5544	M	CAUC	20.03	sACC	7.3	MDD	0.8738	0.44658	0.011602	2.71926e-05	-13.3003	-0.00380541	-0.00344332	0.00171211	0.00190441	0.00270591	Single	Yes	H.S. diploma	Accident		29	24.9334	MDD Recurrent without Psychotic,Cannabis Intoxication,Polysubstance Dependence,Polysubstance Intoxication	Deferred	Negative	Negative in heart blood (MD-ME); Negative in blood (NMS)	Positive	Negative	Negative	Positive	Positive	Positive	Negative	Negative	Negative	Positive	Positive	Negative	Positive	Positive	Negative	Positive	Negative	Negative	Negative	Negative	Negative
R17775	Br5566	F	CAUC	54.6091	Amygdala	6.8	MDD	0.8757	0.444121	0.0255935	6.06966e-05	-16.3226	0.00333652	-0.00574118	0.00723833	0.00346068	-0.005591	Divorced	Yes	1 yr college	Suicide		31.5	30.5652	MDD Recurrent with Psychotic,Alcohol Abuse,Opioid Intoxication,Polysubstance Intoxication	Deferred	Negative	Negative in heart blood (MD-ME); Negative in blood (NMS)	Negative	Negative	Negative	Positive	Positive	Positive	Positive	Negative	Negative	Negative	Negative	Negative	Positive	Negative	Negative	Positive	Negative	Negative	Negative	Negative	Negative
R17776	Br5566	F	CAUC	54.6091	sACC	7.4	MDD	0.8614	0.461412	0.028627	6.46261e-05	-24.9127	0.00333652	-0.00574118	0.00723833	0.00346068	-0.005591	Divorced	Yes	1 yr college	Suicide		31.5	30.5652	MDD Recurrent with Psychotic,Alcohol Abuse,Opioid Intoxication,Polysubstance Intoxication	Deferred	Negative	Negative in heart blood (MD-ME); Negative in blood (NMS)	Negative	Negative	Negative	Positive	Positive	Positive	Positive	Negative	Negative	Negative	Negative	Negative	Positive	Negative	Negative	Positive	Negative	Negative	Negative	Negative	Negative
R17777	Br5598	F	CAUC	54.72	Amygdala	6.1	MDD	0.8649	0.385439	0.0122649	4.1728e-05	-12.4674	0.00507653	-0.00153156	-0.00118568	-0.00124963	-0.0103778	Married	Yes	GED	Natural		22.5	38.9602	MDD Recurrent without Psychotic	Deferred	Negative	Negative in heart blood (MD-ME)	Not Tested	Not Tested	Not Tested	Not Tested	Negative	Negative	Positive	Positive	Negative	Negative	Positive	Negative	Negative	Negative	Negative	Positive	Negative	Negative	Negative	Negative	Negative
R17780	Br5601	M	CAUC	53.83	sACC	7.5	MDD	0.818	0.447989	0.0229319	0.00018191	-12.4552	0.000537508	-0.000801958	-0.00296371	-0.000519195	-0.00261997	Married	Yes	H.S. diploma	Natural		25	43.6334	MDD Recurrent without Psychotic,Alcohol Dependence,Polysubstance Intoxication	Deferred	Negative	Negative in heart blood (MD-ME)	Not Tested	Not Tested	Not Tested	Not Tested	Negative	Negative	Negative	Negative	Positive	Negative	Negative	Negative	Negative	Negative	Negative	Negative	Negative	Positive	Negative	Negative	Negative
R17781	Br5609	F	CAUC	50.91	Amygdala	5.1	MDD	0.6116	0.380076	0.040379	8.89709e-05	-17.0549	0.00568487	0.00165199	-0.0017467	0.0101754	-0.0155203	Widowed	Yes	Bachelor's	Accident		29	36.7594	MDD Recurrent with Psychotic,Polysubstance Abuse,Polysubstance Intoxication,Opioid Intoxication	Deferred	Negative	Negative in heart blood (MD-ME)	Not Tested	Not Tested	Not Tested	Not Tested	Negative	Negative	Negative	Negative	Negative	Negative	Negative	Negative	Negative	Negative	Negative	Positive	Negative	Positive	Negative	Negative	Negative
R17782	Br5609	F	CAUC	50.91	sACC	6.2	MDD	0.8024	0.370415	0.0181581	6.21391e-05	-16.917	0.00568487	0.00165199	-0.0017467	0.0101754	-0.0155203	Widowed	Yes	Bachelor's	Accident		29	36.7594	MDD Recurrent with Psychotic,Polysubstance Abuse,Polysubstance Intoxication,Opioid Intoxication	Deferred	Negative	Negative in heart blood (MD-ME)	Not Tested	Not Tested	Not Tested	Not Tested	Negative	Negative	Negative	Negative	Negative	Negative	Negative	Negative	Negative	Negative	Negative	Positive	Negative	Positive	Negative	Negative	Negative
R17784	Br5615	M	CAUC	18.93	sACC	5.8	MDD	0.8749	0.350333	0.0209622	5.764e-05	-11.8435	0.004387	-0.00146929	0.00587838	0.00838126	-0.00306083	Single	Yes	H.S. diploma	Accident		29	31.9474	MDD Recurrent without Psychotic,Eating Disorder NOS,Polysubstance Dependence,Polysubstance Intoxication	Deferred	Negative	Negative in femoral blood (MD-ME)	Negative	Negative	Not Tested	Not Tested	Negative	Negative	Negative	Negative	Negative	Negative	Negative	Negative	Negative	Negative	Negative	Positive	Negative	Negative	Negative	Positive	Negative
R17785	Br5733	F	CAUC	48.84	Amygdala	6.2	MDD	0.7187	0.389446	0.0172978	7.36018e-05	-19.8391	0.00390236	0.00191852	-0.0178952	-0.00214907	0.0170636	Separated	Yes	H.S. diploma	Undetermined		39	33.407	MDD Recurrent without Psychotic,Polysubstance Dependence,Polysubstance Intoxication	Deferred	Negative	Negative in heart blood (MD-ME)	Not Tested	Not Tested	Not Tested	Not Tested	Negative	Negative	Negative	Negative	Negative	Negative	Negative	Negative	Negative	Negative	Negative	Negative	Negative	Negative	Negative	Negative	Positive
R17786	Br5733	F	CAUC	48.84	sACC	7	MDD	0.7776	0.431045	0.0187537	9.44536e-05	-26.9418	0.00390236	0.00191852	-0.0178952	-0.00214907	0.0170636	Separated	Yes	H.S. diploma	Undetermined		39	33.407	MDD Recurrent without Psychotic,Polysubstance Dependence,Polysubstance Intoxication	Deferred	Negative	Negative in heart blood (MD-ME)	Not Tested	Not Tested	Not Tested	Not Tested	Negative	Negative	Negative	Negative	Negative	Negative	Negative	Negative	Negative	Negative	Negative	Negative	Negative	Negative	Negative	Negative	Positive
R17787	Br5737	M	CAUC	32.6	Amygdala	5.5	MDD	0.7323	0.434073	0.0516729	0.000284789	-16.7496	-0.00503592	-0.00223963	-0.0129862	-0.0106344	-0.00805213	Single	Yes	Bachelor's	Undetermined		34.5	21.4644	MDD Recurrent with Psychotic,Alcohol Dependence,Inhalant Dependence,Inhalant Intoxication,Polysubstance Intoxication,Polysubstance Dependence	Deferred	Negative	Negative in heart blood (MD-ME); Negative in blood (NMS)	Negative	Negative	Negative	Negative	Negative	Negative	Negative	Negative	Negative	Negative	Negative	Negative	Positive	Negative	Negative	Positive	Negative	Negative	Negative	Negative	Negative
R17788	Br5737	M	CAUC	32.6	sACC	7.2	MDD	0.8256	0.453692	0.0253044	4.47013e-05	-11.4178	-0.00503592	-0.00223963	-0.0129862	-0.0106344	-0.00805213	Single	Yes	Bachelor's	Undetermined		34.5	21.4644	MDD Recurrent with Psychotic,Alcohol Dependence,Inhalant Dependence,Inhalant Intoxication,Polysubstance Intoxication,Polysubstance Dependence	Deferred	Negative	Negative in heart blood (MD-ME); Negative in blood (NMS)	Negative	Negative	Negative	Negative	Negative	Negative	Negative	Negative	Negative	Negative	Negative	Negative	Positive	Negative	Negative	Positive	Negative	Negative	Negative	Negative	Negative
R17789	Br5759	M	CAUC	51.87	Amygdala	7.6	MDD	0.9086	0.573456	0.0175443	2.80469e-05	-13.9244	-0.0209012	-0.000934117	-0.00206313	-0.0180244	0.00328415	Married	No	Master's	Accident		32	33.9614	MDD Recurrent with Psychotic,Anxiety Disorder NOS	Deferred	Negative	Negative in heart blood (MD-ME)	Not Tested	Not Tested	Not Tested	Not Tested	Negative	Negative	Negative	Negative	Negative	Negative	Negative	Negative	Negative	Negative	Negative	Negative	Negative	Negative	Negative	Negative	Positive
R17790	Br5759	M	CAUC	51.87	sACC	7.7	MDD	0.882	0.543533	0.0223106	3.04299e-05	-18.5904	-0.0209012	-0.000934117	-0.00206313	-0.0180244	0.00328415	Married	No	Master's	Accident		32	33.9614	MDD Recurrent with Psychotic,Anxiety Disorder NOS	Deferred	Negative	Negative in heart blood (MD-ME)	Not Tested	Not Tested	Not Tested	Not Tested	Negative	Negative	Negative	Negative	Negative	Negative	Negative	Negative	Negative	Negative	Negative	Negative	Negative	Negative	Negative	Negative	Positive
R17791	Br5760	F	CAUC	52.08	Amygdala	6	MDD	0.6773	0.363529	0.028427	0.000290509	-9.51519	0.00514147	0.00335468	0.00241882	0.0132968	-0.0022903	Separated	Yes	11th	Natural		27.5	36.6059	MDD Recurrent without Psychotic,Polysubstance Dependence	Deferred	Positive	Ethanol 0.03 % (wt/vol) in heart blood; Ethanol 0.02 % (wt/vol) in femoral blood; Negative in urine; Negative in vitreous (MD-ME)	Not Tested	Not Tested	Not Tested	Not Tested	Negative	Negative	Negative	Negative	Not Tested	Positive	Not Tested	Negative	Negative	Negative	Negative	Negative	Negative	Negative	Negative	Negative	Negative
R17792	Br5760	F	CAUC	52.08	sACC	6.6	MDD	0.8926	0.425935	0.0178988	7.09544e-05	-14.191	0.00514147	0.00335468	0.00241882	0.0132968	-0.0022903	Separated	Yes	11th	Natural		27.5	36.6059	MDD Recurrent without Psychotic,Polysubstance Dependence	Deferred	Positive	Ethanol 0.03 % (wt/vol) in heart blood; Ethanol 0.02 % (wt/vol) in femoral blood; Negative in urine; Negative in vitreous (MD-ME)	Not Tested	Not Tested	Not Tested	Not Tested	Negative	Negative	Negative	Negative	Not Tested	Positive	Not Tested	Negative	Negative	Negative	Negative	Negative	Negative	Negative	Negative	Negative	Negative
R17793	Br5763	M	CAUC	53.89	Amygdala	6.6	MDD	0.7896	0.398004	0.0250912	0.000156562	-17.9299	0.00464262	0.00346263	-0.00462663	-0.00210382	0.00461551	Widowed	Yes	H.S. diploma	Undetermined		27.5		MDD Recurrent without Psychotic,Polysubstance Dependence,Opioid Intoxication	Deferred	Negative	Negative in heart blood (MD-ME)	Not Tested	Not Tested	Not Tested	Not Tested	Negative	Negative	Negative	Positive	Negative	Negative	Negative	Negative	Negative	Negative	Negative	Negative	Negative	Positive	Negative	Negative	Negative
R17795	Br5768	M	CAUC	62.93	Amygdala	5.5	MDD	0.8139	0.326737	0.0356931	9.63978e-05	-17.1268	0.0048297	-0.0033072	0.00471927	0.00206949	0.00870471	Married	No	H.S. diploma	Natural		40	41.7496	MDD Recurrent with Psychotic,OCD,Tourette's	Deferred	Negative	Negative in TRC blood (MD-ME)	Not Tested	Not Tested	Not Tested	Not Tested	Negative	Negative	Negative	Negative	Negative	Negative	Negative	Not Tested	Not Tested	Negative	Negative	Negative	Negative	Negative	Negative	Negative	Negative
R17796	Br5768	M	CAUC	62.93	sACC	6.3	MDD	0.8594	0.343678	0.0242862	0.000101761	-0.433926	0.0048297	-0.0033072	0.00471927	0.00206949	0.00870471	Married	No	H.S. diploma	Natural		40	41.7496	MDD Recurrent with Psychotic,OCD,Tourette's	Deferred	Negative	Negative in TRC blood (MD-ME)	Not Tested	Not Tested	Not Tested	Not Tested	Negative	Negative	Negative	Negative	Negative	Negative	Negative	Not Tested	Not Tested	Negative	Negative	Negative	Negative	Negative	Negative	Negative	Negative
R17797	Br5781	M	CAUC	22.85	Amygdala	6.1	MDD	0.8754	0.473377	0.0363041	1.55073e-05	-16.3719	0.00207057	0.000196414	0.00472327	0.00625396	0.00247485	Single	Yes	H.S. diploma	Suicide		45	21.1071	MDD Recurrent with Psychotic,Anxiety Disorder NOS,ADHD NOS,Polysubstance Abuse	Deferred	Negative	Negative in femoral blood (MD-ME)	Not Tested	Not Tested	Not Tested	Not Tested	Negative	Negative	Negative	Negative	Negative	Negative	Negative	Negative	Negative	Negative	Negative	Negative	Negative	Negative	Negative	Negative	Negative
R17798	Br5781	M	CAUC	22.85	sACC	5.4	MDD	0.7971	0.490411	0.041679	2.29713e-05	-16.4313	0.00207057	0.000196414	0.00472327	0.00625396	0.00247485	Single	Yes	H.S. diploma	Suicide		45	21.1071	MDD Recurrent with Psychotic,Anxiety Disorder NOS,ADHD NOS,Polysubstance Abuse	Deferred	Negative	Negative in femoral blood (MD-ME)	Not Tested	Not Tested	Not Tested	Not Tested	Negative	Negative	Negative	Negative	Negative	Negative	Negative	Negative	Negative	Negative	Negative	Negative	Negative	Negative	Negative	Negative	Negative
R17800	Br5794	M	CAUC	25.72	sACC	7.3	MDD	0.8489	0.506959	0.0211724	2.82471e-05	-14.2348	0.00108574	0.00244519	0.00473968	0.00792456	-0.0127425	Single	Yes	H.S. diploma	Undetermined		34.5	27.2743	MDD Recurrent without Psychotic,ODD,ADHD NOS,Polysubstance Dependence,Opioid Intoxication	Deferred	Negative	Negative in heart blood (MD-ME)	Not Tested	Not Tested	Not Tested	Not Tested	Negative	Negative	Negative	Negative	Negative	Negative	Negative	Negative	Negative	Not Tested	Not Tested	Not Tested	Negative	Positive	Not Tested	Negative	Positive
R17801	Br5802	F	CAUC	84.78	Amygdala	5.9	Control	0.7454	0.416013	0.0276534	0.000134181	-18.103	0.00415743	0.00469737	-0.00227884	0.00590801	0.0261	Widowed	No	H.S. diploma	Natural		28.5	28.2	No Diagnosis on Axis I	Deferred	Negative	Negative in heart blood (MD-ME); Negative in blood (NMS)	Negative	Negative	Negative	Negative	Negative	Negative	Negative	Negative	Negative	Negative	Negative	Negative	Negative	Negative	Negative	Negative	Negative	Negative	Negative	Negative	Negative
R17802	Br5802	F	CAUC	84.78	sACC	6.1	Control	0.8059	0.429804	0.0285858	5.77456e-05	-12.8754	0.00415743	0.00469737	-0.00227884	0.00590801	0.0261	Widowed	No	H.S. diploma	Natural		28.5	28.2	No Diagnosis on Axis I	Deferred	Negative	Negative in heart blood (MD-ME); Negative in blood (NMS)	Negative	Negative	Negative	Negative	Negative	Negative	Negative	Negative	Negative	Negative	Negative	Negative	Negative	Negative	Negative	Negative	Negative	Negative	Negative	Negative	Negative
R17803	Br5817	M	CAUC	52.91	Amygdala	6.8	MDD	0.8391	0.447417	0.021267	0.000157313	-17.2218	0.00517517	0.00547239	-0.00765891	0.00808362	0.0236486	Separated	Yes	9th	Natural		22	21.2993	MDD Recurrent with Psychotic,Polysubstance Dependence	Deferred	Negative	Negative in heart blood (MD-ME)	Not Tested	Not Tested	Not Tested	Not Tested	Negative	Negative	Negative	Negative	Negative	Negative	Negative	Negative	Negative	Negative	Negative	Negative	Negative	Negative	Negative	Negative	Negative
R17804	Br5817	M	CAUC	52.91	sACC	7.3	MDD	0.7973	0.528531	0.0208703	1.81777e-05	-19.1661	0.00517517	0.00547239	-0.00765891	0.00808362	0.0236486	Separated	Yes	9th	Natural		22	21.2993	MDD Recurrent with Psychotic,Polysubstance Dependence	Deferred	Negative	Negative in heart blood (MD-ME)	Not Tested	Not Tested	Not Tested	Not Tested	Negative	Negative	Negative	Negative	Negative	Negative	Negative	Negative	Negative	Negative	Negative	Negative	Negative	Negative	Negative	Negative	Negative
R17805	Br5818	M	CAUC	42.88	Amygdala	5.9	MDD	0.8567	0.436534	0.0241716	4.76927e-05	-22.2977	0.00282146	-0.00321644	0.00709164	-0.000768798	0.00371712	Separated	No	H.S. diploma	Undetermined		28.5	29.0204	MDD Recurrent with Psychotic,Alcohol Dependence,Opioid Intoxication,Polysubstance Dependence	Deferred	Negative	Negative in heart blood (MD-ME)	Not Tested	Not Tested	Not Tested	Not Tested	Negative	Negative	Negative	Negative	Negative	Negative	Positive	Negative	Negative	Negative	Negative	Negative	Negative	Negative	Negative	Negative	Negative
R17806	Br5818	M	CAUC	42.88	sACC	6.4	MDD	0.7942	0.449276	0.0258661	0.000102855	-6.8257	0.00282146	-0.00321644	0.00709164	-0.000768798	0.00371712	Separated	No	H.S. diploma	Undetermined		28.5	29.0204	MDD Recurrent with Psychotic,Alcohol Dependence,Opioid Intoxication,Polysubstance Dependence	Deferred	Negative	Negative in heart blood (MD-ME)	Not Tested	Not Tested	Not Tested	Not Tested	Negative	Negative	Negative	Negative	Negative	Negative	Positive	Negative	Negative	Negative	Negative	Negative	Negative	Negative	Negative	Negative	Negative
R17807	Br5822	M	CAUC	57.95	Amygdala	5.1	MDD	0.7246	0.366378	0.0334466	0.000159826	-12.1558	0.00457572	-0.00431689	-0.00132098	-0.000930648	0.00426793	Married	Yes	H.S. diploma	Undetermined		39	27.5287	MDD Recurrent without Psychotic,Polysubstance Dependence,Opioid Intoxication,Alcohol Intoxication	Deferred	Positive	Ethanol 0.15 % (wt/vol) in heart blood, Ethanol 0.15 % (wt/vol) in femoral blood, Ethanol 0.18 % (wt/vol) in vitreous (MD-ME)	Not Tested	Not Tested	Not Tested	Not Tested	Negative	Negative	Negative	Positive	Negative	Negative	Negative	Negative	Negative	Negative	Negative	Negative	Negative	Negative	Negative	Negative	Negative
R17808	Br5822	M	CAUC	57.95	sACC	6.1	MDD	0.8762	0.362095	0.0236396	4.09892e-05	-11.8005	0.00457572	-0.00431689	-0.00132098	-0.000930648	0.00426793	Married	Yes	H.S. diploma	Undetermined		39	27.5287	MDD Recurrent without Psychotic,Polysubstance Dependence,Opioid Intoxication,Alcohol Intoxication	Deferred	Positive	Ethanol 0.15 % (wt/vol) in heart blood, Ethanol 0.15 % (wt/vol) in femoral blood, Ethanol 0.18 % (wt/vol) in vitreous (MD-ME)	Not Tested	Not Tested	Not Tested	Not Tested	Negative	Negative	Negative	Positive	Negative	Negative	Negative	Negative	Negative	Negative	Negative	Negative	Negative	Negative	Negative	Negative	Negative
R17809	Br5833	M	CAUC	21	Amygdala	6.7	MDD	0.8628	0.489359	0.0294791	5.66828e-05	-15.141	0.0032084	-0.00197178	-0.00035646	-0.00255616	0.00145932	Single	Yes	1 yr college	Accident		13.5	21.8534	MDD Recurrent with Psychotic,ADHD NOS,ODD,Alcohol Intoxication,Polysubstance Dependence	Personality NOS	Positive	Ethanol 0.10 % (wt/vol) in heart blood, Ethanol 0.08 % (wt/vol) in subclavian blood, Ethanol 0.13 % (wt/vol) in urine, Ethanol 0.13 % (wt/vol) in vitreous (MD-ME)	Not Tested	Not Tested	Not Tested	Not Tested	Negative	Negative	Negative	Negative	Negative	Negative	Negative	Negative	Negative	Negative	Negative	Negative	Negative	Negative	Negative	Negative	Negative
R17810	Br5833	M	CAUC	21	sACC	7.3	MDD	0.7403	0.404528	0.03092	0.000129043	-28.4838	0.0032084	-0.00197178	-0.00035646	-0.00255616	0.00145932	Single	Yes	1 yr college	Accident		13.5	21.8534	MDD Recurrent with Psychotic,ADHD NOS,ODD,Alcohol Intoxication,Polysubstance Dependence	Personality NOS	Positive	Ethanol 0.10 % (wt/vol) in heart blood, Ethanol 0.08 % (wt/vol) in subclavian blood, Ethanol 0.13 % (wt/vol) in urine, Ethanol 0.13 % (wt/vol) in vitreous (MD-ME)	Not Tested	Not Tested	Not Tested	Not Tested	Negative	Negative	Negative	Negative	Negative	Negative	Negative	Negative	Negative	Negative	Negative	Negative	Negative	Negative	Negative	Negative	Negative
R17811	Br5834	M	CAUC	21.21	Amygdala	7.3	MDD	0.8494	0.465161	0.0288299	7.71121e-05	-12.8204	0.00309146	-0.00380065	0.000782183	-0.000423279	0.000782354	Single	Yes	H.S. Diploma plus some Community college;	Suicide		22.5	42.2302	MDD Recurrent without Psychotic	Deferred	Negative	Negative in heart blood (MD-ME)	Not Tested	Not Tested	Not Tested	Not Tested	Negative	Negative	Negative	Negative	Negative	Negative	Negative	Negative	Negative	Negative	Negative	Negative	Negative	Negative	Negative	Negative	Negative
R17812	Br5834	M	CAUC	21.21	sACC	7.1	MDD	0.8623	0.432257	0.0327128	0.000161393	-14.2318	0.00309146	-0.00380065	0.000782183	-0.000423279	0.000782354	Single	Yes	H.S. Diploma plus some Community college;	Suicide		22.5	42.2302	MDD Recurrent without Psychotic	Deferred	Negative	Negative in heart blood (MD-ME)	Not Tested	Not Tested	Not Tested	Not Tested	Negative	Negative	Negative	Negative	Negative	Negative	Negative	Negative	Negative	Negative	Negative	Negative	Negative	Negative	Negative	Negative	Negative
R17813	Br5855	F	CAUC	49.5742	Amygdala	5.1	MDD	0.7158	0.361335	0.0523588	0.000229286	-15.4382	0.00401509	0.00046007	0.00298776	0.000530169	0.00191485	Married	Yes	H.S. diploma	Accident		23.8	32.736	MDD Recurrent with Psychotic,Anxiety Disorder NOS,Polysubstance Dependence,Opioid Intoxication	Deferred	Negative	Negative in heart blood (MD-ME)	Not Tested	Not Tested	Not Tested	Not Tested	Negative	Negative	Negative	Positive	Negative	Negative	Negative	Negative	Negative	Negative	Negative	Negative	Negative	Negative	Negative	Negative	Negative
R17815	Br5861	F	CAUC	58.6611	Amygdala	7.4	MDD	0.8909	0.533823	0.0287216	2.84213e-05	-22.7398	0.00343782	6.32228e-05	0.000669318	0.00392874	-0.00254465	Married	Yes	H.S. diploma	Accident		21	21.3972	MDD Recurrent without Psychotic,Polysubstance Dependence,Polysubstance Intoxication,Alcohol Intoxication	Deferred	Positive	Ethanol 0.13 % (wt/vol) in heart blood, Ethanol 0.14 % (wt/vol) in subclavian blood, Ethanol 0.20 % (wt/vol) in urine, Ethanol 0.17 % (wt/vol) in vitreous (MD-ME)	Not Tested	Not Tested	Not Tested	Not Tested	Negative	Negative	Negative	Negative	Negative	Negative	Negative	Negative	Positive	Negative	Negative	Negative	Negative	Negative	Negative	Negative	Negative
R17816	Br5861	F	CAUC	58.6611	sACC	7	MDD	0.8539	0.498864	0.0183655	5.21036e-05	-19.8273	0.00343782	6.32228e-05	0.000669318	0.00392874	-0.00254465	Married	Yes	H.S. diploma	Accident		21	21.3972	MDD Recurrent without Psychotic,Polysubstance Dependence,Polysubstance Intoxication,Alcohol Intoxication	Deferred	Positive	Ethanol 0.13 % (wt/vol) in heart blood, Ethanol 0.14 % (wt/vol) in subclavian blood, Ethanol 0.20 % (wt/vol) in urine, Ethanol 0.17 % (wt/vol) in vitreous (MD-ME)	Not Tested	Not Tested	Not Tested	Not Tested	Negative	Negative	Negative	Negative	Negative	Negative	Negative	Negative	Positive	Negative	Negative	Negative	Negative	Negative	Negative	Negative	Negative
R17817	Br5884	M	CAUC	72.6816	Amygdala	5.9	MDD	0.7896	0.37173	0.0200961	0.000101892	-18.5151	0.00478184	5.72538e-05	0.00380781	0.00481366	0.00528492	Divorced	No	3 yrs college	Natural		28.5	34.3063	MDD Recurrent without Psychotic	Deferred	Negative	Negative in heart blood (MD-ME); Negative in blood (NMS)	Negative	Negative	Negative	Negative	Negative	Negative	Negative	Negative	Negative	Negative	Negative	Negative	Negative	Negative	Negative	Negative	Negative	Negative	Negative	Negative	Negative
R17818	Br5884	M	CAUC	72.6816	sACC	6.6	MDD	0.9047	0.407369	0.0223482	2.32262e-05	-16.3652	0.00478184	5.72538e-05	0.00380781	0.00481366	0.00528492	Divorced	No	3 yrs college	Natural		28.5	34.3063	MDD Recurrent without Psychotic	Deferred	Negative	Negative in heart blood (MD-ME); Negative in blood (NMS)	Negative	Negative	Negative	Negative	Negative	Negative	Negative	Negative	Negative	Negative	Negative	Negative	Negative	Negative	Negative	Negative	Negative	Negative	Negative	Negative	Negative
R17819	Br5885	F	CAUC	51.2252	Amygdala	5.2	MDD	0.8337	0.394723	0.0330458	2.8905e-05	-16.3173	0.00655154	-0.00384306	0.00601508	-0.00344828	-0.00588114	Divorced	No	H.S. diploma	Natural		24	25.1514	MDD Recurrent without Psychotic,Alcohol Dependence	Deferred	Negative	Negative in heart blood (MD-ME); Negative in blood (NMS)	Negative	Negative	Negative	Negative	Negative	Negative	Negative	Negative	Negative	Negative	Negative	Negative	Negative	Negative	Negative	Negative	Negative	Negative	Negative	Negative	Negative
R17820	Br5885	F	CAUC	51.2252	sACC	5.1	MDD	0.7721	0.365822	0.0337461	0.000136146	-7.51143	0.00655154	-0.00384306	0.00601508	-0.00344828	-0.00588114	Divorced	No	H.S. diploma	Natural		24	25.1514	MDD Recurrent without Psychotic,Alcohol Dependence	Deferred	Negative	Negative in heart blood (MD-ME); Negative in blood (NMS)	Negative	Negative	Negative	Negative	Negative	Negative	Negative	Negative	Negative	Negative	Negative	Negative	Negative	Negative	Negative	Negative	Negative	Negative	Negative	Negative	Negative
R17821	Br5896	F	CAUC	42.8692	Amygdala	6.7	MDD	0.7963	0.382351	0.0300736	9.81464e-05	-23.2779	0.00220424	0.00331711	0.0123632	0.0019191	-0.000404345	Divorced	Yes	Bachelor's	Undetermined		33	23.08	MDD Recurrent with Psychotic,Polysubstance Dependence,Polysubstance Intoxication,Opioid Intoxication,Alcohol Intoxication	Deferred	Positive	Ethanol 0.09 % (wt/vol) in heart blood; Ethanol 0.24 % (wt/vol) in hospital blood; Ethanol 0.09 % (wt/vol) in femoral blood; Ethanol 0.16 % (wt/vol) in urine; Ethanol 0.13 % (wt/vol) in vitreous (MD-ME); Ethanol 93 ng/mL, BAC 0.093 g/100 mL in blood (NMS)	Negative	Negative	Positive	Positive	Negative	Negative	Negative	Negative	Negative	Positive	Negative	Negative	Negative	Negative	Negative	Positive	Negative	Positive	Negative	Negative	Negative
R17822	Br5896	F	CAUC	42.8692	sACC	6.6	MDD	0.8772	0.434941	0.0108346	8.46844e-05	-10.4205	0.00220424	0.00331711	0.0123632	0.0019191	-0.000404345	Divorced	Yes	Bachelor's	Undetermined		33	23.08	MDD Recurrent with Psychotic,Polysubstance Dependence,Polysubstance Intoxication,Opioid Intoxication,Alcohol Intoxication	Deferred	Positive	Ethanol 0.09 % (wt/vol) in heart blood; Ethanol 0.24 % (wt/vol) in hospital blood; Ethanol 0.09 % (wt/vol) in femoral blood; Ethanol 0.16 % (wt/vol) in urine; Ethanol 0.13 % (wt/vol) in vitreous (MD-ME); Ethanol 93 ng/mL, BAC 0.093 g/100 mL in blood (NMS)	Negative	Negative	Positive	Positive	Negative	Negative	Negative	Negative	Negative	Positive	Negative	Negative	Negative	Negative	Negative	Positive	Negative	Positive	Negative	Negative	Negative
R17823	Br5902	F	CAUC	47.5209	Amygdala	7.1	MDD	0.8844	0.447905	0.0157385	0.000129359	-13.5544	0.00413002	-0.00149718	0.00165795	0.00100081	0.00348799	Divorced	Yes	H.S. diploma	Natural		17.5	33.4445	MDD Recurrent without Psychotic,Alcohol Dependence,Cocaine Dependence	Deferred	Positive	Negative in heart blood (MD-ME); Ethanol detected, but concentration decreased from 35 to 20 mg/dL over multiple analyses, which may be due to nature of specimen and/or container type which may not contain preservatives, and may explain the variable results in blood (NMS)	Negative	Negative	Positive	Positive	Negative	Negative	Negative	Negative	Negative	Negative	Negative	Negative	Negative	Negative	Negative	Positive	Negative	Positive	Negative	Negative	Positive
R17824	Br5902	F	CAUC	47.5209	sACC	7.3	MDD	0.8867	0.449672	0.0205635	7.82053e-05	-19.2613	0.00413002	-0.00149718	0.00165795	0.00100081	0.00348799	Divorced	Yes	H.S. diploma	Natural		17.5	33.4445	MDD Recurrent without Psychotic,Alcohol Dependence,Cocaine Dependence	Deferred	Positive	Negative in heart blood (MD-ME); Ethanol detected, but concentration decreased from 35 to 20 mg/dL over multiple analyses, which may be due to nature of specimen and/or container type which may not contain preservatives, and may explain the variable results in blood (NMS)	Negative	Negative	Positive	Positive	Negative	Negative	Negative	Negative	Negative	Negative	Negative	Negative	Negative	Negative	Negative	Positive	Negative	Positive	Negative	Negative	Positive
R17825	Br5910	M	CAUC	52.9225	Amygdala	6.3	MDD	0.7785	0.406219	0.0391667	0.000175729	-17.7032	0.000969468	-0.00561717	-0.00575387	-0.0166692	0.00208506	Single	No	Bachelor's	Natural		25	32.375	MDD Recurrent with Psychotic,Alcohol Dependence,Alcohol Intoxication	Deferred	Positive	Ethanol 0.18 % (wt/vol) in heart blood; Ethanol 0.19 % (wt/vol) in femoral blood; Ethanol 0.29 % (wt/vol) in urine; Ethanol 0.25 % (wt/vol) in vitreous (MD-ME); Ethanol 189 mg/dL, BAC 0.189 g/100 mL in blood (NMS)	Negative	Negative	Positive	Positive	Negative	Negative	Negative	Negative	Negative	Negative	Negative	Negative	Negative	Negative	Negative	Positive	Negative	Negative	Negative	Negative	Negative
R17826	Br5910	M	CAUC	52.9225	sACC	6.4	MDD	0.8664	0.445266	0.023886	7.85277e-05	-9.98505	0.000969468	-0.00561717	-0.00575387	-0.0166692	0.00208506	Single	No	Bachelor's	Natural		25	32.375	MDD Recurrent with Psychotic,Alcohol Dependence,Alcohol Intoxication	Deferred	Positive	Ethanol 0.18 % (wt/vol) in heart blood; Ethanol 0.19 % (wt/vol) in femoral blood; Ethanol 0.29 % (wt/vol) in urine; Ethanol 0.25 % (wt/vol) in vitreous (MD-ME); Ethanol 189 mg/dL, BAC 0.189 g/100 mL in blood (NMS)	Negative	Negative	Positive	Positive	Negative	Negative	Negative	Negative	Negative	Negative	Negative	Negative	Negative	Negative	Negative	Positive	Negative	Negative	Negative	Negative	Negative
R17827	Br5914	F	CAUC	51.3621	Amygdala	6.2	MDD	0.8561	0.353548	0.024849	0.000129065	-11.2032	0.00411891	-0.00429387	-0.0031154	-0.0150772	0.00857764	Divorced	Yes	H.S. diploma	Accident		15.5	27.2493	MDD Recurrent with Psychotic,Polysubstance Dependence,Opioid Intoxication,Sed/Hypnot/Anxiol Intoxication	Deferred	Negative	Negative in heart blood (MD-ME); Negative in blood (NMS)	Negative	Negative	Positive	Positive	Negative	Negative	Negative	Negative	Positive	Negative	Negative	Negative	Positive	Negative	Negative	Positive	Negative	Negative	Negative	Negative	Negative
R17828	Br5914	F	CAUC	51.3621	sACC	6.5	MDD	0.8472	0.386945	0.0135082	2.10727e-05	-35.5616	0.00411891	-0.00429387	-0.0031154	-0.0150772	0.00857764	Divorced	Yes	H.S. diploma	Accident		15.5	27.2493	MDD Recurrent with Psychotic,Polysubstance Dependence,Opioid Intoxication,Sed/Hypnot/Anxiol Intoxication	Deferred	Negative	Negative in heart blood (MD-ME); Negative in blood (NMS)	Negative	Negative	Positive	Positive	Negative	Negative	Negative	Negative	Positive	Negative	Negative	Negative	Positive	Negative	Negative	Positive	Negative	Negative	Negative	Negative	Negative
R17829	Br5925	M	CAUC	27.8576	Amygdala	5.3	MDD	0.7721	0.343732	0.0441481	6.16221e-05	-7.73639	0.00192546	-0.00302175	-0.00948456	-0.0175295	-0.000311727	Divorced	Yes	1 yr college	Accident		32	35.0127	MDD Recurrent without Psychotic,Polysubstance Abuse,Cannabis Intoxication,Opioid Intoxication	Deferred	Negative	Negative in femoral blood (MD-ME); Negative in blood (NMS)	Positive	Positive	Positive	Positive	Positive	Negative	Negative	Positive	Negative	Negative	Negative	Positive	Negative	Negative	Negative	Negative	Negative	Negative	Negative	Negative	Negative
R17830	Br5925	M	CAUC	27.8576	sACC	6.2	MDD	0.7184	0.359914	0.0242775	0.000106297	-27.3447	0.00192546	-0.00302175	-0.00948456	-0.0175295	-0.000311727	Divorced	Yes	1 yr college	Accident		32	35.0127	MDD Recurrent without Psychotic,Polysubstance Abuse,Cannabis Intoxication,Opioid Intoxication	Deferred	Negative	Negative in femoral blood (MD-ME); Negative in blood (NMS)	Positive	Positive	Positive	Positive	Positive	Negative	Negative	Positive	Negative	Negative	Negative	Positive	Negative	Negative	Negative	Negative	Negative	Negative	Negative	Negative	Negative
R17832	Br5930	M	CAUC	49.4402	sACC	7.2	MDD	0.8934	0.487153	0.0163396	2.98222e-05	-22.2968	0.00388302	0.000248138	0.000137729	0.000987563	0.00525051	Divorced	Yes	10th	Natural		21	29.55	MDD Recurrent without Psychotic,Polysubstance Abuse	Dyslexia	Negative	Negative in heart blood (MD-ME); Negative in blood (NMS)	Positive	Negative	Positive	Positive	Negative	Negative	Negative	Negative	Negative	Positive	Positive	Negative	Negative	Negative	Negative	Negative	Negative	Negative	Negative	Negative	Negative
R17833	Br5807	F	CAUC	36.93	Amygdala	5.3	MDD	0.8132	0.377572	0.0288311	8.78932e-05	-14.181	0.00216489	0.000690052	-0.00307098	-0.0155837	0.00747217	Single	Yes	Bachelor's	Undetermined		10.5	29.7984	MDD Recurrent without Psychotic,Alcohol Dependence,Polysubstance Abuse,Polysubstance Intoxication	Deferred	Negative	Negative in heart blood (MD-ME); Ethanol concentration decreased from 32 to 0 mg/dL over multiple analyses, which may be explained by the container type which may not contain preservation and/or the nature of the specimen in postmortem blood (NMS)	Negative	Negative	Positive	Positive	Positive	Negative	Negative	Negative	Negative	Negative	Negative	Negative	Negative	Negative	Negative	Positive	Negative	Positive	Negative	Negative	Negative
R17834	Br5956	F	CAUC	57.5114	sACC	7.3	MDD	0.8716	0.535761	0.0218078	3.70895e-05	-19.1992	0.0056949	0.00380405	-0.000253825	-0.0107213	0.00446552	Widowed	Yes	1 yr college	Suicide		21	38.09	MDD Recurrent without Psychotic,Anxiety Disorder NOS,Polysubstance Intoxication	Deferred	Negative	Negative in heart blood (MD-ME); Negative in blood (NMS)	Negative	Negative	Positive	Positive	Negative	Negative	Negative	Negative	Negative	Negative	Negative	Negative	Negative	Negative	Negative	Positive	Negative	Negative	Negative	Negative	Negative
R17835	Br5958	F	CAUC	31.5675	Amygdala	7	MDD	0.8125	0.467723	0.0220814	7.17786e-05	-13.2985	0.00675779	-0.00140274	-0.000836362	-0.00376881	-0.0122227	Single	Yes	H.S. diploma	Natural		23	20.2058	MDD Recurrent without Psychotic,Cannabis Abuse,Opioid Abuse,Polysubstance Intoxication	Deferred	Negative	Negative in heart blood (MD-ME); Negative in blood (NMS)	Positive	Negative	Positive	Positive	Negative	Negative	Negative	Negative	Negative	Positive	Negative	Negative	Negative	Negative	Negative	Positive	Negative	Negative	Negative	Negative	Negative
R17836	Br5958	F	CAUC	31.5675	sACC	6.9	MDD	0.7802	0.409584	0.0308975	0.000197889	-13.5614	0.00675779	-0.00140274	-0.000836362	-0.00376881	-0.0122227	Single	Yes	H.S. diploma	Natural		23	20.2058	MDD Recurrent without Psychotic,Cannabis Abuse,Opioid Abuse,Polysubstance Intoxication	Deferred	Negative	Negative in heart blood (MD-ME); Negative in blood (NMS)	Positive	Negative	Positive	Positive	Negative	Negative	Negative	Negative	Negative	Positive	Negative	Negative	Negative	Negative	Negative	Positive	Negative	Negative	Negative	Negative	Negative
R17837	Br5961	F	CAUC	58.2287	Amygdala	7.2	MDD	0.8651	0.47411	0.0247303	5.97235e-05	-27.8225	0.0088557	-0.00248088	0.00268735	0.00180575	0.00269866	Married	No	Bachelor's	Accident		24	31.95	MDD Recurrent without Psychotic,GAD,Sed/Hypnot/Anxiol Abuse	Deferred	Negative	Negative in heart blood (MD-ME); Negative in blood (NMS)	Negative	Negative	Negative	Negative	Negative	Negative	Negative	Negative	Negative	Negative	Negative	Negative	Negative	Negative	Negative	Positive	Negative	Negative	Negative	Negative	Positive
R17838	Br5961	F	CAUC	58.2287	sACC	7.4	MDD	0.8822	0.541947	0.0205969	1.64767e-05	-15.492	0.0088557	-0.00248088	0.00268735	0.00180575	0.00269866	Married	No	Bachelor's	Accident		24	31.95	MDD Recurrent without Psychotic,GAD,Sed/Hypnot/Anxiol Abuse	Deferred	Negative	Negative in heart blood (MD-ME); Negative in blood (NMS)	Negative	Negative	Negative	Negative	Negative	Negative	Negative	Negative	Negative	Negative	Negative	Negative	Negative	Negative	Negative	Positive	Negative	Negative	Negative	Negative	Positive
R17840	Br5965	M	CAUC	30.1218	sACC	7.1	MDD	0.8619	0.496893	0.0238464	7.31666e-05	-19.4413	0.00190757	0.00258133	-0.00204235	0.00204291	0.00107916	Single	Yes	8th	Natural		33	27.0214	MDD Recurrent with Psychotic,Alcohol Dependence,Cannabis Abuse	Deferred	Positive	Ethanol 0.02 % (wt/vol) in TRC Blood; Ethanol 0.01 % (wt/vol) in vitreous (MD-ME); Ethanol 29 mg/dL, BAC 0.029 g/100 mL in blood (NMS)	Negative	Negative	Positive	Positive	Negative	Negative	Negative	Negative	Negative	Positive	Negative	Negative	Positive	Negative	Negative	Negative	Negative	Negative	Negative	Negative	Negative
R17841	Br5972	F	CAUC	46.4806	Amygdala	6.5	MDD	0.8648	0.468133	0.0297365	7.78265e-05	-2.28869	0.00423254	-0.00427167	0.000367214	0.00960641	0.0110234	Divorced	Yes	Bachelor's	Suicide	5.9	24.5	26.31	MDD Recurrent without Psychotic,Anxiety Disorder NOS,Alcohol Abuse,Polysubstance Intoxication	Deferred	Negative	Negative in heart blood (MD-ME); Negative in CB Tissue (NMS)	Negative	Negative	Negative	Negative	Negative	Negative	Negative	Negative	Negative	Negative	Negative	Negative	Negative	Negative	Positive	Negative	Negative	Negative	Negative	Negative	Negative
R17842	Br5972	F	CAUC	46.4806	sACC	7.2	MDD	0.8299	0.501081	0.0275087	2.21601e-05	-18.2599	0.00423254	-0.00427167	0.000367214	0.00960641	0.0110234	Divorced	Yes	Bachelor's	Suicide	5.9	24.5	26.31	MDD Recurrent without Psychotic,Anxiety Disorder NOS,Alcohol Abuse,Polysubstance Intoxication	Deferred	Negative	Negative in heart blood (MD-ME); Negative in CB Tissue (NMS)	Negative	Negative	Negative	Negative	Negative	Negative	Negative	Negative	Negative	Negative	Negative	Negative	Negative	Negative	Positive	Negative	Negative	Negative	Negative	Negative	Negative
R17843	Br5980	M	CAUC	57.3636	Amygdala	5.4	MDD	0.6101	0.362064	0.0215407	6.68789e-05	-19.1293	-0.00661171	-0.000748567	0.00397011	0.0022646	0.000118534	Separated	Yes	H.S. diploma	Accident	5.95	33.5	29.15	MDD Recurrent without Psychotic,Opioid Intoxication,Polysubstance Dependence	Deferred	Negative	Negative in heart blood (MD-ME); Negative in blood (NMS)	Positive	Negative	Positive	Positive	Negative	Negative	Negative	Positive	Positive	Negative	Negative	Positive	Negative	Negative	Positive	Positive	Negative	Negative	Negative	Negative	Negative
R17844	Br5980	M	CAUC	57.3636	sACC	6.8	MDD	0.8496	0.460808	0.0135876	0.000137314	-10.0561	-0.00661171	-0.000748567	0.00397011	0.0022646	0.000118534	Separated	Yes	H.S. diploma	Accident	5.95	33.5	29.15	MDD Recurrent without Psychotic,Opioid Intoxication,Polysubstance Dependence	Deferred	Negative	Negative in heart blood (MD-ME); Negative in blood (NMS)	Positive	Negative	Positive	Positive	Negative	Negative	Negative	Positive	Positive	Negative	Negative	Positive	Negative	Negative	Positive	Positive	Negative	Negative	Negative	Negative	Negative
R17846	Br5984	M	CAUC	52.0274	sACC	6.3	MDD	0.7566	0.38177	0.0200717	0.000124134	-28.0866	0.00635024	-0.00893308	-0.0103885	-0.0171487	-0.00961132	Separated	No	Associate's or 2 yrs college	Natural	6.15	31	31.92	MDD Recurrent without Psychotic,Alcohol Dependence,Polysubstance Intoxication	Deferred	Negative	Negative in heart blood (MD-ME); Negative in blood (NMS)	Negative	Negative	Negative	Positive	Negative	Negative	Negative	Negative	Negative	Negative	Negative	Negative	Negative	Negative	Negative	Negative	Negative	Negative	Negative	Negative	Negative
R17847	Br5990	M	CAUC	46.5955	Amygdala	6.4	Control	0.8715	0.397426	0.0147678	2.87749e-05	-15.468	-0.0347735	0.00227712	-0.018299	0.0081122	0.0024952	Single	Yes	3 yrs college	Natural	6.2	26	29.9831	No Diagnosis on Axis I	Deferred	Negative	Negative in heart blood (MD-ME)	Negative	Negative	Positive	Positive	Negative	Negative	Negative	Negative	Negative	Negative	Negative	Negative	Negative	Negative	Negative	Negative	Negative	Negative	Negative	Negative	Negative
R17848	Br5990	M	CAUC	46.5955	sACC	6.6	Control	0.8485	0.391808	0.0126635	7.78235e-05	-25.0949	-0.0347735	0.00227712	-0.018299	0.0081122	0.0024952	Single	Yes	3 yrs college	Natural	6.2	26	29.9831	No Diagnosis on Axis I	Deferred	Negative	Negative in heart blood (MD-ME)	Negative	Negative	Positive	Positive	Negative	Negative	Negative	Negative	Negative	Negative	Negative	Negative	Negative	Negative	Negative	Negative	Negative	Negative	Negative	Negative	Negative
R17849	Br6005	M	CAUC	19.1648	Amygdala	5.9	MDD	0.7065	0.398999	0.0218849	5.20143e-05	-16.8308	-0.00138582	-0.00482053	0.00150952	-0.00414625	-0.000754709	Single	Yes	H.S. diploma	Undetermined	6.17	23.5	23.0536	MDD Recurrent without Psychotic,Anxiety Disorder NOS,Cannabis Abuse,Opioid Intoxication,Polysubstance Dependence	Deferred	Negative	Negative in heart blood (MD-ME); Negative in blood (NMS)	Positive	Positive	Positive	Positive	Negative	Negative	Negative	Negative	Positive	Negative	Negative	Negative	Negative	Negative	Negative	Positive	Negative	Negative	Negative	Negative	Negative
R17850	Br6005	M	CAUC	19.1648	sACC	6.8	MDD	0.7519	0.392075	0.0212502	0.000224481	-14.7787	-0.00138582	-0.00482053	0.00150952	-0.00414625	-0.000754709	Single	Yes	H.S. diploma	Undetermined	6.17	23.5	23.0536	MDD Recurrent without Psychotic,Anxiety Disorder NOS,Cannabis Abuse,Opioid Intoxication,Polysubstance Dependence	Deferred	Negative	Negative in heart blood (MD-ME); Negative in blood (NMS)	Positive	Positive	Positive	Positive	Negative	Negative	Negative	Negative	Positive	Negative	Negative	Negative	Negative	Negative	Negative	Positive	Negative	Negative	Negative	Negative	Negative
R17851	Br6014	M	CAUC	24.7967	Amygdala	5	MDD	0.6553	0.354163	0.0536865	0.000587135	-15.158	-0.0186691	0.00228449	-0.0476228	0.033542	-0.0043402	Single	Yes	Bachelor's	Undetermined	5.58	19	30.9486	MDD Recurrent without Psychotic,Opioid Dependence,Opioid Intoxication,ADHD NOS	Deferred	Negative	Negative in heart blood (MD-ME); Negative in blood (NMS)	Negative	Negative	Positive	Positive	Negative	Negative	Negative	Negative	Positive	Negative	Negative	Positive	Negative	Positive	Negative	Negative	Negative	Negative	Negative	Negative	Negative
R17852	Br6014	M	CAUC	24.7967	sACC	6.3	MDD	0.8694	0.37182	0.0262466	9.57324e-05	-11.4739	-0.0186691	0.00228449	-0.0476228	0.033542	-0.0043402	Single	Yes	Bachelor's	Undetermined	5.58	19	30.9486	MDD Recurrent without Psychotic,Opioid Dependence,Opioid Intoxication,ADHD NOS	Deferred	Negative	Negative in heart blood (MD-ME); Negative in blood (NMS)	Negative	Negative	Positive	Positive	Negative	Negative	Negative	Negative	Positive	Negative	Negative	Positive	Negative	Positive	Negative	Negative	Negative	Negative	Negative	Negative	Negative
R17853	Br6021	F	CAUC	27.1648	Amygdala	6.8	MDD	0.8533	0.448776	0.0308461	0.000132318	-10.8442	0.00363944	0.00173468	0.00256157	0.00187981	0.00421437	Divorced	No	1 yr college	Accident	6.05	26.5	21.298	MDD Recurrent without Psychotic	Deferred	Negative	Negative in heart blood (MD-ME); Negative in blood (NMS)	Negative	Negative	Negative	Negative	Negative	Negative	Negative	Negative	Negative	Negative	Negative	Positive	Negative	Negative	Negative	Negative	Negative	Negative	Negative	Negative	Negative
R17854	Br6021	F	CAUC	27.1648	sACC	7.7	MDD	0.5742	0.460038	0.0273903	0.000211123	-12.8563	0.00363944	0.00173468	0.00256157	0.00187981	0.00421437	Divorced	No	1 yr college	Accident	6.05	26.5	21.298	MDD Recurrent without Psychotic	Deferred	Negative	Negative in heart blood (MD-ME); Negative in blood (NMS)	Negative	Negative	Negative	Negative	Negative	Negative	Negative	Negative	Negative	Negative	Negative	Positive	Negative	Negative	Negative	Negative	Negative	Negative	Negative	Negative	Negative
R17855	Br6025	M	CAUC	52.7611	Amygdala	6.4	MDD	0.7509	0.398847	0.0230658	0.000116297	-10.651	-0.000211339	-0.000698179	0.00595997	-0.00107147	0.0062695	Divorced	Yes	Bachelor's	Accident	5.95	31.5	34.3092	MDD Recurrent without Psychotic,Polysubstance Dependence,Opioid Intoxication,Cocaine Intoxication	Deferred	Negative	Negative in heart blood (MD-ME); Negative in blood (NMS)	Negative	Negative	Positive	Positive	Negative	Negative	Negative	Positive	Positive	Negative	Negative	Positive	Negative	Negative	Negative	Negative	Negative	Negative	Negative	Negative	Negative
R17856	Br6025	M	CAUC	52.7611	sACC	6.2	MDD	0.8796	0.398415	0.0196402	2.24379e-05	-13.5433	-0.000211339	-0.000698179	0.00595997	-0.00107147	0.0062695	Divorced	Yes	Bachelor's	Accident	5.95	31.5	34.3092	MDD Recurrent without Psychotic,Polysubstance Dependence,Opioid Intoxication,Cocaine Intoxication	Deferred	Negative	Negative in heart blood (MD-ME); Negative in blood (NMS)	Negative	Negative	Positive	Positive	Negative	Negative	Negative	Positive	Positive	Negative	Negative	Positive	Negative	Negative	Negative	Negative	Negative	Negative	Negative	Negative	Negative
R17857	Br6026	F	CAUC	48.4462	Amygdala	7.1	MDD	0.8837	0.488495	0.0220636	2.019e-05	-20.1801	-0.00194568	0.00442892	-0.00163996	-0.00290072	0.00356917	Divorced	Yes	11th	Natural	6.33	22.5	28.9719	MDD Recurrent without Psychotic	Deferred	Negative	Negative in heart blood (MD-ME); Negative in blood (NMS)	Negative	Negative	Negative	Negative	Negative	Negative	Negative	Negative	Negative	Negative	Negative	Negative	Negative	Negative	Negative	Negative	Negative	Negative	Negative	Negative	Negative
R17858	Br6026	F	CAUC	48.4462	sACC	7.3	MDD	0.8224	0.45419	0.0271723	8.29116e-05	-15.9306	-0.00194568	0.00442892	-0.00163996	-0.00290072	0.00356917	Divorced	Yes	11th	Natural	6.33	22.5	28.9719	MDD Recurrent without Psychotic	Deferred	Negative	Negative in heart blood (MD-ME); Negative in blood (NMS)	Negative	Negative	Negative	Negative	Negative	Negative	Negative	Negative	Negative	Negative	Negative	Negative	Negative	Negative	Negative	Negative	Negative	Negative	Negative	Negative	Negative
R17859	Br6180	M	CAUC	22.3763	Amygdala	6.9	MDD	0.8594	0.504942	0.0310377	0.000107508	-10.8151	0.00101541	0.00106136	0.00645066	0.0116414	-4.69851e-05	Single	Yes	Associate's or 2 yrs college	Accident	6.4	33.5	25.5	MDD Recurrent without Psychotic,Alcohol Dependence,Cannabis Dependence,Opioid Intoxication,Polysubstance Dependence	Deferred	Negative	Negative in heart blood (MD-ME)	Not Tested	Not Tested	Not Tested	Not Tested	Negative	Negative	Negative	Negative	Negative	Negative	Negative	Negative	Negative	Negative	Negative	Negative	Negative	Positive	Negative	Negative	Negative
R17860	Br6180	M	CAUC	22.3763	sACC	7.5	MDD	0.7933	0.47235	0.0347921	6.70599e-05	-13.819	0.00101541	0.00106136	0.00645066	0.0116414	-4.69851e-05	Single	Yes	Associate's or 2 yrs college	Accident	6.4	33.5	25.5	MDD Recurrent without Psychotic,Alcohol Dependence,Cannabis Dependence,Opioid Intoxication,Polysubstance Dependence	Deferred	Negative	Negative in heart blood (MD-ME)	Not Tested	Not Tested	Not Tested	Not Tested	Negative	Negative	Negative	Negative	Negative	Negative	Negative	Negative	Negative	Negative	Negative	Negative	Negative	Positive	Negative	Negative	Negative
R17861	Br6191	M	CAUC	40.3257	Amygdala	6.7	MDD	0.8339	0.396651	0.0259437	0.000122759	-12.56	0.00657482	-0.00481762	-0.00754818	-0.0124959	0.00562841	Married	Yes	H.S. diploma	Undetermined		20	30.08	MDD Recurrent without Psychotic,Anxiety Disorder NOS,Opioid Intoxication,Cocaine Intoxication	Deferred	Negative	Negative in heart blood (MD-ME); Negative in blood (NMS)	Negative	Negative	Positive	Positive	Negative	Negative	Negative	Negative	Positive	Negative	Negative	Negative	Positive	Negative	Negative	Negative	Negative	Negative	Negative	Negative	Negative
R17862	Br6191	M	CAUC	40.3257	sACC	7.4	MDD	0.8879	0.455196	0.00862155	3.33743e-05	-11.7854	0.00657482	-0.00481762	-0.00754818	-0.0124959	0.00562841	Married	Yes	H.S. diploma	Undetermined		20	30.08	MDD Recurrent without Psychotic,Anxiety Disorder NOS,Opioid Intoxication,Cocaine Intoxication	Deferred	Negative	Negative in heart blood (MD-ME); Negative in blood (NMS)	Negative	Negative	Positive	Positive	Negative	Negative	Negative	Negative	Positive	Negative	Negative	Negative	Positive	Negative	Negative	Negative	Negative	Negative	Negative	Negative	Negative
R17863	Br6195	M	CAUC	35.6057	Amygdala	7.2	MDD	0.8335	0.465492	0.00647557	2.04365e-05	-12.0663	-0.00154927	-0.00123934	-0.000863528	0.00186116	0.0032852	Single	No	3 yrs college	Natural	6.21	20	32.3	MDD Recurrent without Psychotic,Anxiety Disorder NOS,Alcohol Dependence	Deferred	Negative	Negative in heart blood (MD-ME)	Not Tested	Not Tested	Not Tested	Not Tested	Negative	Negative	Negative	Negative	Negative	Negative	Negative	Negative	Negative	Negative	Negative	Negative	Negative	Negative	Negative	Negative	Positive
R17864	Br6195	M	CAUC	35.6057	sACC	7.5	MDD	0.8509	0.462616	0.0154598	0.000196286	-7.96604	-0.00154927	-0.00123934	-0.000863528	0.00186116	0.0032852	Single	No	3 yrs college	Natural	6.21	20	32.3	MDD Recurrent without Psychotic,Anxiety Disorder NOS,Alcohol Dependence	Deferred	Negative	Negative in heart blood (MD-ME)	Not Tested	Not Tested	Not Tested	Not Tested	Negative	Negative	Negative	Negative	Negative	Negative	Negative	Negative	Negative	Negative	Negative	Negative	Negative	Negative	Negative	Negative	Positive
R17865	Br6197	M	CAUC	28.5558	Amygdala	6.2	Control	0.847	0.444965	0.0146143	2.68057e-05	-14.0595	0.00309989	0.0016721	0.00589537	0.00706538	-0.00121586	Married	No	Bachelor's	Natural	6.49	42	24.5	No Diagnosis on Axis I	Deferred	Negative	Negative in heart blood (MD-ME); Negative in blood (NMS)	Negative	Negative	Negative	Negative	Negative	Negative	Negative	Negative	Negative	Negative	Negative	Negative	Negative	Negative	Negative	Negative	Negative	Negative	Negative	Negative	Negative
R17866	Br6197	M	CAUC	28.5558	sACC	6	Control	0.8622	0.413621	0.0127636	3.69182e-05	-14.5193	0.00309989	0.0016721	0.00589537	0.00706538	-0.00121586	Married	No	Bachelor's	Natural	6.49	42	24.5	No Diagnosis on Axis I	Deferred	Negative	Negative in heart blood (MD-ME); Negative in blood (NMS)	Negative	Negative	Negative	Negative	Negative	Negative	Negative	Negative	Negative	Negative	Negative	Negative	Negative	Negative	Negative	Negative	Negative	Negative	Negative	Negative	Negative
R17867	Br6203	M	CAUC	53.9083	Amygdala	6.2	MDD	0.7976	0.395382	0.0314602	0.000177702	-8.80963	0.00123212	0.00228327	-0.0027241	-0.0178469	0.00653906	Single	Yes	H.S. diploma	Undetermined	6.19	19	27.7	MDD Recurrent without Psychotic,Cannabis Dependence,Cocaine Dependence,Polysubstance Intoxication,Conduct Disorder	Deferred	Negative	Negative in heart blood (MD-ME)	Not Tested	Not Tested	Not Tested	Not Tested	Negative	Negative	Negative	Negative	Negative	Negative	Negative	Negative	Negative	Negative	Negative	Negative	Negative	Negative	Negative	Negative	Negative
R17868	Br6203	M	CAUC	53.9083	sACC	6.8	MDD	0.9163	0.419524	0.018524	4.01776e-05	-18.2797	0.00123212	0.00228327	-0.0027241	-0.0178469	0.00653906	Single	Yes	H.S. diploma	Undetermined	6.19	19	27.7	MDD Recurrent without Psychotic,Cannabis Dependence,Cocaine Dependence,Polysubstance Intoxication,Conduct Disorder	Deferred	Negative	Negative in heart blood (MD-ME)	Not Tested	Not Tested	Not Tested	Not Tested	Negative	Negative	Negative	Negative	Negative	Negative	Negative	Negative	Negative	Negative	Negative	Negative	Negative	Negative	Negative	Negative	Negative
R17869	Br6210	M	CAUC	47.4222	Amygdala	6	Control	0.8608	0.414552	0.0152383	2.77829e-05	-11.4699	0.00380261	0.00740038	0.00343179	-0.000617121	0.00237592	Single	Yes	H.S. diploma	Natural	6.09	35	32.48	No Diagnosis on Axis I	Deferred	Positive	Ethanol 0.03 % (wt/vol) in heart blood; Ethanol 0.01 % (wt/vol) in femoral blood; Ethanol negative in vitreous (MD-ME); Negative in blood (NMS)	Negative	Negative	Negative	Positive	Negative	Negative	Negative	Negative	Negative	Negative	Negative	Negative	Negative	Negative	Negative	Negative	Negative	Negative	Negative	Negative	Negative
R17870	Br6210	M	CAUC	47.4222	sACC	6.7	Control	0.8012	0.4022	0.00932905	4.22788e-05	-18.1093	0.00380261	0.00740038	0.00343179	-0.000617121	0.00237592	Single	Yes	H.S. diploma	Natural	6.09	35	32.48	No Diagnosis on Axis I	Deferred	Positive	Ethanol 0.03 % (wt/vol) in heart blood; Ethanol 0.01 % (wt/vol) in femoral blood; Ethanol negative in vitreous (MD-ME); Negative in blood (NMS)	Negative	Negative	Negative	Positive	Negative	Negative	Negative	Negative	Negative	Negative	Negative	Negative	Negative	Negative	Negative	Negative	Negative	Negative	Negative	Negative	Negative
R17871	Br6217	M	CAUC	69.2785	Amygdala	5.7	MDD	0.8109	0.349911	0.0219155	9.65273e-05	-11.8967	-0.0125664	-0.00250022	0.00263295	0.00586346	0.00129608	Divorced	Yes	H.S. diploma	Natural	6.44	36.5	23.89	MDD Recurrent without Psychotic,Opioid Abuse,Opioid Intoxication	Deferred	Negative	Ethanol negative in heart blood (MD-ME)	Not Tested	Not Tested	Not Tested	Not Tested	Negative	Negative	Negative	Negative	Negative	Negative	Negative	Negative	Negative	Negative	Negative	Negative	Negative	Positive	Negative	Negative	Negative
R17872	Br6217	M	CAUC	69.2785	sACC	7	MDD	0.9046	0.39393	0.0168929	2.48775e-05	-20.4785	-0.0125664	-0.00250022	0.00263295	0.00586346	0.00129608	Divorced	Yes	H.S. diploma	Natural	6.44	36.5	23.89	MDD Recurrent without Psychotic,Opioid Abuse,Opioid Intoxication	Deferred	Negative	Ethanol negative in heart blood (MD-ME)	Not Tested	Not Tested	Not Tested	Not Tested	Negative	Negative	Negative	Negative	Negative	Negative	Negative	Negative	Negative	Negative	Negative	Negative	Negative	Positive	Negative	Negative	Negative
R17873	Br6219	M	CAUC	19.9699	Amygdala	6.7	MDD	0.8276	0.48553	0.0307747	3.50478e-05	-9.99539	-0.00529088	-0.00398706	-0.00762454	-0.0194468	-0.000668423	Single	No	1 yr college	Suicide	6.12	31.5	21.7	MDD Recurrent without Psychotic	Deferred	Negative	Negative in heart blood (MD-ME)	Not Tested	Not Tested	Not Tested	Not Tested	Negative	Negative	Negative	Negative	Negative	Negative	Negative	Negative	Negative	Negative	Negative	Negative	Negative	Negative	Negative	Negative	Negative
R17874	Br6219	M	CAUC	19.9699	sACC	6.8	MDD	0.8372	0.437907	0.0133578	6.6661e-05	-11.8254	-0.00529088	-0.00398706	-0.00762454	-0.0194468	-0.000668423	Single	No	1 yr college	Suicide	6.12	31.5	21.7	MDD Recurrent without Psychotic	Deferred	Negative	Negative in heart blood (MD-ME)	Not Tested	Not Tested	Not Tested	Not Tested	Negative	Negative	Negative	Negative	Negative	Negative	Negative	Negative	Negative	Negative	Negative	Negative	Negative	Negative	Negative	Negative	Negative
R17875	Br6220	M	CAUC	59.7207	Amygdala	6.9	MDD	0.9044	0.414703	0.00920381	2.6332e-05	-12.391	-0.00119595	0.0011208	0.00622242	0.00572413	-0.00271372	Divorced	No	H.S. diploma	Accident	6.72	27.5	36.8	MDD Recurrent without Psychotic,Cocaine Dependence,Opioid Dependence,Opioid Intoxication	Deferred	Positive	Ethanol 0.01 % (wt/vol) in heart blood; Ethanol Negative in subclavian blood, urine, and vitreous (MD-ME)	Not Tested	Not Tested	Not Tested	Not Tested	Negative	Negative	Negative	Negative	Negative	Negative	Negative	Negative	Negative	Negative	Negative	Negative	Negative	Positive	Negative	Negative	Negative
R17877	Br6222	M	CAUC	60.5557	Amygdala	7.3	Control	0.8648	0.483616	0.0271495	0.00013969	-22.3095	0.00242393	-0.000132633	-0.00207287	-0.00587508	-0.00484693	Married	No	H.S. diploma	Natural	6.03	19.5	45.3	No Diagnosis on Axis I	Deferred	Positive	Ethanol 0.03 % (w/v) in heart blood; Ethanol 0.02 % (w/v) in subclavian blood; Ethanol negative in vitreous (MD-ME); Negative in blood (NMS)	Negative	Negative	Negative	Negative	Negative	Negative	Negative	Negative	Negative	Negative	Negative	Negative	Negative	Negative	Negative	Negative	Negative	Negative	Negative	Negative	Negative
R17878	Br6222	M	CAUC	60.5557	sACC	7.5	Control	0.7995	0.390449	0.0368002	0.000135403	-18.5637	0.00242393	-0.000132633	-0.00207287	-0.00587508	-0.00484693	Married	No	H.S. diploma	Natural	6.03	19.5	45.3	No Diagnosis on Axis I	Deferred	Positive	Ethanol 0.03 % (w/v) in heart blood; Ethanol 0.02 % (w/v) in subclavian blood; Ethanol negative in vitreous (MD-ME); Negative in blood (NMS)	Negative	Negative	Negative	Negative	Negative	Negative	Negative	Negative	Negative	Negative	Negative	Negative	Negative	Negative	Negative	Negative	Negative	Negative	Negative	Negative	Negative
R17879	Br6227	M	HISP	18.6282	Amygdala	7.3	Control	0.8111	0.427732	0.0244496	4.03685e-05	-19.5556	-0.000369135	2.32698e-07	0.00389452	-0.00480532	0.00700353	Single	No	H.S. diploma	Accident	6.73	21.5	37.7	No Diagnosis on Axis I	Deferred	Negative	Negative in heart blood (MD-ME); Negative in blood (NMS)	Negative	Negative	Negative	Negative	Negative	Negative	Negative	Negative	Negative	Negative	Negative	Negative	Negative	Negative	Negative	Negative	Negative	Negative	Negative	Negative	Negative
R17881	Br6279	M	CAUC	37.1499	Amygdala	6.2	Control	0.7526	0.432326	0.0232133	8.61204e-05	-14.1689	-0.000926914	-0.00343559	0.00123472	-0.00112497	-0.022488	Married	No	Bachelor's	Natural	6.03	45	24.7	No Diagnosis on Axis I	Deferred	Negative	Negative in heart blood (MD-ME); Negative in blood (NMS)	Negative	Negative	Negative	Negative	Negative	Negative	Negative	Negative	Negative	Negative	Negative	Negative	Negative	Negative	Negative	Negative	Negative	Negative	Negative	Negative	Negative
R17882	Br6279	M	CAUC	37.1499	sACC	6.3	Control	0.762	0.387895	0.0216892	8.66615e-05	-15.3973	-0.000926914	-0.00343559	0.00123472	-0.00112497	-0.022488	Married	No	Bachelor's	Natural	6.03	45	24.7	No Diagnosis on Axis I	Deferred	Negative	Negative in heart blood (MD-ME); Negative in blood (NMS)	Negative	Negative	Negative	Negative	Negative	Negative	Negative	Negative	Negative	Negative	Negative	Negative	Negative	Negative	Negative	Negative	Negative	Negative	Negative	Negative	Negative
R17883	Br6297	F	CAUC	36.6654	Amygdala	5.6	Control	0.7874	0.389653	0.0254334	9.44649e-05	-21.6419	-0.0028397	0.00284727	0.000992827	-0.00664334	-0.00790579	Single	No	H.S. diploma	Natural	5.86	20.5	57.2	No Diagnosis on Axis I	Deferred	Positive	Ethanol 45 mg/dL, Blood Alcohol Concentration (BAC) 0.045 g/100 mL in blood (NMS); Ethanol 0.06 % (wt/vol) in heart blood; Ethanol 0.06 % (wt/vol) in subclavian blood; Ethanol 0.06 % (wt/vol) in vitreous (MD-ME)	Negative	Negative	Negative	Negative	Negative	Negative	Negative	Negative	Negative	Negative	Negative	Negative	Negative	Negative	Negative	Negative	Negative	Negative	Negative	Negative	Negative
R17884	Br6297	F	CAUC	36.6654	sACC	7.2	Control	0.8897	0.411005	0.0223847	9.48416e-05	-15.1507	-0.0028397	0.00284727	0.000992827	-0.00664334	-0.00790579	Single	No	H.S. diploma	Natural	5.86	20.5	57.2	No Diagnosis on Axis I	Deferred	Positive	Ethanol 45 mg/dL, Blood Alcohol Concentration (BAC) 0.045 g/100 mL in blood (NMS); Ethanol 0.06 % (wt/vol) in heart blood; Ethanol 0.06 % (wt/vol) in subclavian blood; Ethanol 0.06 % (wt/vol) in vitreous (MD-ME)	Negative	Negative	Negative	Negative	Negative	Negative	Negative	Negative	Negative	Negative	Negative	Negative	Negative	Negative	Negative	Negative	Negative	Negative	Negative	Negative	Negative
R17885	Br8003	F	CAUC	19.0527	Amygdala	6.4	MDD	0.8681	0.465903	0.0388573	1.86711e-05	-10.4976	0.00026837	-0.00115196	0.0027211	-0.000456223	0.000499092	Single	No	1 yr college	Accident		31.5	20.8	MDD Recurrent with Psychotic,PTSD	Deferred	Negative	Negative in urine (AIT Labs); Negative in subclavical blood (AIT Labs); Negative in blood (NMS)	Negative	Negative	Negative	Negative	Negative	Negative	Negative	Negative	Negative	Negative	Negative	Negative	Negative	Negative	Negative	Negative	Negative	Negative	Negative	Negative	Negative
R17886	Br8003	F	CAUC	19.0527	sACC	7.1	MDD	0.8603	0.48825	0.0287872	8.81234e-05	-12.8571	0.00026837	-0.00115196	0.0027211	-0.000456223	0.000499092	Single	No	1 yr college	Accident		31.5	20.8	MDD Recurrent with Psychotic,PTSD	Deferred	Negative	Negative in urine (AIT Labs); Negative in subclavical blood (AIT Labs); Negative in blood (NMS)	Negative	Negative	Negative	Negative	Negative	Negative	Negative	Negative	Negative	Negative	Negative	Negative	Negative	Negative	Negative	Negative	Negative	Negative	Negative	Negative	Negative
R17887	Br8006	M	CAUC	32.1889	Amygdala	6.9	MDD	0.8502	0.446007	0.0254167	7.10253e-05	-16.6649	0.0088912	0.145559	0.0010388	-0.00901677	-0.0112638	Married	Yes	GED	Suicide		25	28.3	MDD Recurrent with Psychotic,Alcohol Dependence,Cannabis Abuse,Opioid Dependence,Cannabis Intoxication	Borderline	Negative	Negative in femoral blood (AIT Labs)	Positive	Not Tested	Positive	Positive	Positive	Positive	Negative	Positive	Negative	Negative	Negative	Negative	Negative	Negative	Negative	Negative	Negative	Negative	Negative	Negative	Positive
R17888	Br8006	M	CAUC	32.1889	sACC	6	MDD	0.7583	0.411106	0.0286738	5.04355e-05	-11.6751	0.0088912	0.145559	0.0010388	-0.00901677	-0.0112638	Married	Yes	GED	Suicide		25	28.3	MDD Recurrent with Psychotic,Alcohol Dependence,Cannabis Abuse,Opioid Dependence,Cannabis Intoxication	Borderline	Negative	Negative in femoral blood (AIT Labs)	Positive	Not Tested	Positive	Positive	Positive	Positive	Negative	Positive	Negative	Negative	Negative	Negative	Negative	Negative	Negative	Negative	Negative	Negative	Negative	Negative	Positive
R17889	Br8010	M	CAUC	22.5899	Amygdala	5.1	MDD	0.6396	0.338956	0.0356611	0.000188175	-15.2142	0.00275821	-0.000578786	-0.00168948	-0.0108642	0.0101373	Single	Yes	10th	Accident		29	23.6	MDD Recurrent without Psychotic,Polysubstance Dependence,Polysubstance Intoxication	Deferred	Negative	Negative in iliac blood; Negative in urine (AIT Labs)	Negative	Not Tested	Positive	Positive	Negative	Negative	Negative	Negative	Negative	Negative	Negative	Negative	Positive	Negative	Negative	Positive	Negative	Positive	Negative	Negative	Negative
R17890	Br8010	M	CAUC	22.5899	sACC	6.1	MDD	0.8088	0.334509	0.0305429	0.000111337	-16.5961	0.00275821	-0.000578786	-0.00168948	-0.0108642	0.0101373	Single	Yes	10th	Accident		29	23.6	MDD Recurrent without Psychotic,Polysubstance Dependence,Polysubstance Intoxication	Deferred	Negative	Negative in iliac blood; Negative in urine (AIT Labs)	Negative	Not Tested	Positive	Positive	Negative	Negative	Negative	Negative	Negative	Negative	Negative	Negative	Positive	Negative	Negative	Positive	Negative	Positive	Negative	Negative	Negative
R17891	Br8011	M	CAUC	38.9295	Amygdala	5.8	MDD	0.7297	0.309349	0.0389487	0.000100786	-26.6054	0.0054934	-0.00183617	0.00394557	0.00183989	0.00131259	Single	Yes	Associate's or 2 yrs college	Accident		39	33.5	MDD Recurrent with Psychotic,Alcohol Dependence,Cocaine Dependence,Opioid Dependence,Opioid Intoxication,Polysubstance Intoxication	Deferred	Negative	Negative in urine; Negative in subclavical blood (AIT Labs)	Negative	Not Tested	Positive	Positive	Positive	Negative	Positive	Positive	Negative	Negative	Negative	Positive	Negative	Negative	Negative	Negative	Negative	Negative	Negative	Negative	Positive
R17892	Br8011	M	CAUC	38.9295	sACC	6.3	MDD	0.8375	0.391734	0.022499	0.000126293	-10.2573	0.0054934	-0.00183617	0.00394557	0.00183989	0.00131259	Single	Yes	Associate's or 2 yrs college	Accident		39	33.5	MDD Recurrent with Psychotic,Alcohol Dependence,Cocaine Dependence,Opioid Dependence,Opioid Intoxication,Polysubstance Intoxication	Deferred	Negative	Negative in urine; Negative in subclavical blood (AIT Labs)	Negative	Not Tested	Positive	Positive	Positive	Negative	Positive	Positive	Negative	Negative	Negative	Positive	Negative	Negative	Negative	Negative	Negative	Negative	Negative	Negative	Positive
R17893	Br8017	M	CAUC	49.295	Amygdala	6.7	MDD	0.8299	0.44298	0.0308269	0.000192367	-16.8946	0.00657671	-0.00236768	5.50185e-06	0.00400106	0.00841245	Single	No	H.S. diploma	Suicide		59.5	28.4	MDD Recurrent without Psychotic	Deferred	Negative	Negative in femoral blood (AIT Labs)	Negative	Negative	Negative	Negative	Negative	Negative	Negative	Negative	Negative	Negative	Negative	Negative	Negative	Negative	Negative	Negative	Negative	Negative	Negative	Negative	Negative
R17895	Br8020	F	CAUC	66.2396	Amygdala	6.4	MDD	0.8794	0.396418	0.010489	2.56616e-05	-6.95736	0.00228854	-0.00344846	-0.00242266	-0.00256953	-0.00138824	Widowed	Yes	GED	Suicide		24	19.8	MDD Recurrent without Psychotic,Alcohol Abuse,Alcohol Intoxication,Polysubstance Intoxication	Deferred	Positive	Ethanol 0.264 % (wt/vol) in vitreous; Ethanol 0.210 % (wt/vol) in liliac blood (AIT Labs)	Negative	Negative	Positive	Positive	Negative	Negative	Negative	Negative	Negative	Negative	Negative	Negative	Negative	Negative	Negative	Positive	Negative	Negative	Negative	Negative	Negative
R17896	Br8020	F	CAUC	66.2396	sACC	7.2	MDD	0.8838	0.446277	0.0220015	0.000100757	-18.2443	0.00228854	-0.00344846	-0.00242266	-0.00256953	-0.00138824	Widowed	Yes	GED	Suicide		24	19.8	MDD Recurrent without Psychotic,Alcohol Abuse,Alcohol Intoxication,Polysubstance Intoxication	Deferred	Positive	Ethanol 0.264 % (wt/vol) in vitreous; Ethanol 0.210 % (wt/vol) in liliac blood (AIT Labs)	Negative	Negative	Positive	Positive	Negative	Negative	Negative	Negative	Negative	Negative	Negative	Negative	Negative	Negative	Negative	Positive	Negative	Negative	Negative	Negative	Negative
R17897	Br8023	M	CAUC	51.7344	Amygdala	5.8	Control	0.8478	0.384653	0.0218572	9.72037e-05	-7.48509	0.0033471	-0.00245986	0.00388467	-0.000194916	0.00298729	Single	No	H.S. diploma	Accident		16.5	59.2	No Diagnosis on Axis I	Deferred	Negative	Negative in blood (NMS)	Negative	Negative	Negative	Negative	Negative	Positive	Negative	Negative	Positive	Negative	Negative	Negative	Negative	Negative	Negative	Positive	Negative	Negative	Negative	Negative	Negative
R17898	Br8023	M	CAUC	51.7344	sACC	6.3	Control	0.7474	0.390325	0.032211	0.000221595	-14.9598	0.0033471	-0.00245986	0.00388467	-0.000194916	0.00298729	Single	No	H.S. diploma	Accident		16.5	59.2	No Diagnosis on Axis I	Deferred	Negative	Negative in blood (NMS)	Negative	Negative	Negative	Negative	Negative	Positive	Negative	Negative	Positive	Negative	Negative	Negative	Negative	Negative	Negative	Positive	Negative	Negative	Negative	Negative	Negative
R17899	Br8025	F	CAUC	33.4263	Amygdala	7	MDD	0.8703	0.441477	0.0197567	7.54265e-05	-13.9877	0.00574475	-0.00143832	-0.0133531	-0.0129431	0.000752737	Married	Yes	Associate's or 2 yrs college	Accident		26.5	21.9	MDD Recurrent without Psychotic,Anxiety Disorder NOS,Amphetamine Intoxication,Alcohol Dependence	Deferred	Negative	Negative in urine (AIT Labs)	Negative	Negative	Positive	Positive	Negative	Negative	Negative	Negative	Negative	Negative	Negative	Negative	Negative	Positive	Negative	Negative	Negative	Negative	Negative	Negative	Negative
R17900	Br8033	F	CAUC	20.7282	Amygdala	6.4	MDD	0.7056	0.436701	0.0374805	0.000312724	-7.15879	0.00334483	-0.00246421	0.00379774	0.00577781	0.000460771	Single	Yes	10th	Suicide		39.5	19.1	MDD Recurrent without Psychotic,Alcohol Intoxication,Cannabis Intoxication	Deferred	Positive	Ethanol 0.161 % (wt/vol) in iliac blood; Ethanol 0.236 % (wt/vol) in urine; Ethanol 0.168 % (wt/vol) in vitreous (AIT Labs)	Negative	Positive	Positive	Positive	Negative	Negative	Negative	Negative	Negative	Negative	Negative	Negative	Negative	Negative	Negative	Negative	Negative	Negative	Negative	Negative	Negative
R17901	Br8033	F	CAUC	20.7282	sACC	6.5	MDD	0.8234	0.418035	0.03038	0.00014445	-8.31247	0.00334483	-0.00246421	0.00379774	0.00577781	0.000460771	Single	Yes	10th	Suicide		39.5	19.1	MDD Recurrent without Psychotic,Alcohol Intoxication,Cannabis Intoxication	Deferred	Positive	Ethanol 0.161 % (wt/vol) in iliac blood; Ethanol 0.236 % (wt/vol) in urine; Ethanol 0.168 % (wt/vol) in vitreous (AIT Labs)	Negative	Positive	Positive	Positive	Negative	Negative	Negative	Negative	Negative	Negative	Negative	Negative	Negative	Negative	Negative	Negative	Negative	Negative	Negative	Negative	Negative
R17902	Br8036	M	CAUC	27.9343	Amygdala	6.2	MDD	0.7871	0.457548	0.042318	0.000121558	-17.7432	0.00428338	0.00433804	0.000342068	0.0079902	0.00107207	Single	Yes	H.S. diploma	Accident		25	29.8	MDD Recurrent with Psychotic,Opioid Dependence,Alcohol Abuse,Cannabis Abuse,Amphetamine Abuse	Deferred	Negative	Negative in subclavical blood (AIT Labs)	Negative	Negative	Positive	Positive	Negative	Positive	Negative	Negative	Negative	Negative	Negative	Negative	Negative	Negative	Negative	Negative	Negative	Negative	Negative	Negative	Negative
R17903	Br8036	M	CAUC	27.9343	sACC	6.8	MDD	0.825	0.446328	0.0291204	8.25875e-05	-12.1322	0.00428338	0.00433804	0.000342068	0.0079902	0.00107207	Single	Yes	H.S. diploma	Accident		25	29.8	MDD Recurrent with Psychotic,Opioid Dependence,Alcohol Abuse,Cannabis Abuse,Amphetamine Abuse	Deferred	Negative	Negative in subclavical blood (AIT Labs)	Negative	Negative	Positive	Positive	Negative	Positive	Negative	Negative	Negative	Negative	Negative	Negative	Negative	Negative	Negative	Negative	Negative	Negative	Negative	Negative	Negative
R17904	Br8039	M	CAUC	44.8542	Amygdala	7.1	Control	0.7959	0.416218	0.0366837	0.000214429	-15.7373	0.00459871	-0.00172495	-0.00343527	-0.00630609	0.00395762	Married	No	H.S. diploma	Natural		41.5	23.5	No Diagnosis on Axis I	Deferred	Positive	Ethanol 0.023 % (wt/vol) in urine; Negative in femoral blood; Negative in vitreous (AIT Labs)	Negative	Negative	Negative	Negative	Negative	Negative	Negative	Negative	Negative	Negative	Negative	Negative	Negative	Negative	Negative	Negative	Negative	Negative	Negative	Negative	Negative
R17905	Br8039	M	CAUC	44.8542	sACC	7.4	Control	0.8244	0.471489	0.0317394	0.00014429	-13.074	0.00459871	-0.00172495	-0.00343527	-0.00630609	0.00395762	Married	No	H.S. diploma	Natural		41.5	23.5	No Diagnosis on Axis I	Deferred	Positive	Ethanol 0.023 % (wt/vol) in urine; Negative in femoral blood; Negative in vitreous (AIT Labs)	Negative	Negative	Negative	Negative	Negative	Negative	Negative	Negative	Negative	Negative	Negative	Negative	Negative	Negative	Negative	Negative	Negative	Negative	Negative	Negative	Negative
R17906	Br8042	F	CAUC	54.2834	Amygdala	6.8	Control	0.8647	0.413	0.0288255	5.91493e-05	-11.6516	0.00375333	0.00137556	-0.00646269	0.00612839	0.0128276	Married	Yes	H.S. diploma	Natural		31	18.2	No Diagnosis on Axis I	Deferred	Negative	Negative in femoral blood (AIT Labs)	Negative	Negative	Positive	Positive	Negative	Negative	Negative	Negative	Negative	Negative	Negative	Negative	Negative	Negative	Negative	Negative	Negative	Negative	Negative	Negative	Negative
R17907	Br8042	F	CAUC	54.2834	sACC	7.1	Control	0.8575	0.433471	0.027765	7.82761e-05	-19.362	0.00375333	0.00137556	-0.00646269	0.00612839	0.0128276	Married	Yes	H.S. diploma	Natural		31	18.2	No Diagnosis on Axis I	Deferred	Negative	Negative in femoral blood (AIT Labs)	Negative	Negative	Positive	Positive	Negative	Negative	Negative	Negative	Negative	Negative	Negative	Negative	Negative	Negative	Negative	Negative	Negative	Negative	Negative	Negative	Negative
R17908	Br8047	M	CAUC	74.9706	Amygdala	6.5	MDD	0.8207	0.381213	0.0251951	0.000132788	-12.142	0.00506088	-0.00137602	0.00490942	-0.0113941	-0.00552853	Divorced	No	Bachelor's	Suicide		17	32.1	MDD Recurrent without Psychotic,Opioid Intoxication,Sed/Hypnot/Anxiol Intoxication,Polysubstance Intoxication	Deferred	Negative	Negative in heart blood; negative in urine (AIT Labs)	Negative	Negative	Negative	Negative	Negative	Negative	Negative	Negative	Negative	Positive	Negative	Negative	Negative	Negative	Positive	Negative	Negative	Negative	Negative	Negative	Positive
R17909	Br8047	M	CAUC	74.9706	sACC	7	MDD	0.8159	0.388849	0.00950423	4.10486e-05	-17.8274	0.00506088	-0.00137602	0.00490942	-0.0113941	-0.00552853	Divorced	No	Bachelor's	Suicide		17	32.1	MDD Recurrent without Psychotic,Opioid Intoxication,Sed/Hypnot/Anxiol Intoxication,Polysubstance Intoxication	Deferred	Negative	Negative in heart blood; negative in urine (AIT Labs)	Negative	Negative	Negative	Negative	Negative	Negative	Negative	Negative	Negative	Positive	Negative	Negative	Negative	Negative	Positive	Negative	Negative	Negative	Negative	Negative	Positive
R17910	Br8050	M	CAUC	43.7151	Amygdala	6.3	Control	0.7019	0.444723	0.0324964	0.000104204	-16.2292	0.00681343	-0.00439234	-0.00204675	0.00416993	-0.013051	Single	No	H.S. diploma	Natural	6.37	25	74.2	No Diagnosis on Axis I	Deferred	Positive	Ethanol 0.031 % (wt/vol) in iliac blood; Negative in vitreous (AIT Labs)	Negative	Negative	Negative	Negative	Negative	Negative	Negative	Negative	Negative	Negative	Negative	Negative	Negative	Negative	Negative	Negative	Negative	Negative	Negative	Negative	Negative
R17911	Br8050	M	CAUC	43.7151	sACC	6.9	Control	0.6601	0.444709	0.0259186	9.70592e-05	-16.5371	0.00681343	-0.00439234	-0.00204675	0.00416993	-0.013051	Single	No	H.S. diploma	Natural	6.37	25	74.2	No Diagnosis on Axis I	Deferred	Positive	Ethanol 0.031 % (wt/vol) in iliac blood; Negative in vitreous (AIT Labs)	Negative	Negative	Negative	Negative	Negative	Negative	Negative	Negative	Negative	Negative	Negative	Negative	Negative	Negative	Negative	Negative	Negative	Negative	Negative	Negative	Negative
R17912	Br8051	F	CAUC	21.4784	Amygdala	6.4	MDD	0.8072	0.437935	0.0176218	4.7688e-05	-13.4062	0.00128646	0.00199538	0.00191825	0.000147772	-0.00553861	Single	Yes	H.S. diploma	Suicide	6.36	31	23.8	MDD Recurrent without Psychotic,Alcohol Dependence,Alcohol Intoxication,Polysubstance Intoxication	Deferred	Positive	Ethanol 0.020 % (wt/vol) in iliac blood; Ethanol 0.088 % (wt/vol) in urine; Ethanol 0.060 % (wt/vol) in vitreous (AIT Labs)	Negative	Negative	Positive	Positive	Negative	Negative	Negative	Negative	Negative	Negative	Negative	Negative	Negative	Positive	Negative	Negative	Negative	Negative	Negative	Negative	Negative
R17913	Br8051	F	CAUC	21.4784	sACC	6.8	MDD	0.7957	0.417206	0.0370807	0.00012636	-15.0247	0.00128646	0.00199538	0.00191825	0.000147772	-0.00553861	Single	Yes	H.S. diploma	Suicide	6.36	31	23.8	MDD Recurrent without Psychotic,Alcohol Dependence,Alcohol Intoxication,Polysubstance Intoxication	Deferred	Positive	Ethanol 0.020 % (wt/vol) in iliac blood; Ethanol 0.088 % (wt/vol) in urine; Ethanol 0.060 % (wt/vol) in vitreous (AIT Labs)	Negative	Negative	Positive	Positive	Negative	Negative	Negative	Negative	Negative	Negative	Negative	Negative	Negative	Positive	Negative	Negative	Negative	Negative	Negative	Negative	Negative
R17915	Br8053	M	CAUC	47.0062	sACC	5.2	Control	0.7818	0.411465	0.0415473	6.16034e-05	-15.6427	0.00603353	-0.00487022	0.00463628	0.00488236	0.00362376	Married	No	H.S. diploma	Accident	6.41	48	28.7	No Diagnosis on Axis I	Deferred	Negative	Negative in subclavial blood; Negative in urine (AIT Labs); Negative in blood (NMS)	Negative	Negative	Positive	Positive	Negative	Negative	Negative	Negative	Negative	Negative	Negative	Negative	Negative	Negative	Negative	Negative	Negative	Negative	Negative	Negative	Negative
R17916	Br8066	M	CAUC	61.1554	Amygdala	7.1	MDD	0.8713	0.466953	0.027415	6.57564e-05	-14.7939	0.012734	-0.00534032	-0.00513989	-0.0142064	-0.00869983	Married	No	Bachelor's	Accident		44.5	25.6	Alcohol Dependence,Alcohol Intoxication,MDD Recurrent without Psychotic	Deferred	Positive	Ethanol 0.291 % (wt/vol) in vitreous; Ethanol 0.325 % (wt/vol) in urine; Ethanol 0.250 % (wt/vol) in femoral blood (AIT Labs)	Negative	Negative	Positive	Positive	Negative	Negative	Negative	Negative	Negative	Negative	Negative	Negative	Negative	Negative	Negative	Negative	Negative	Negative	Negative	Negative	Negative
R17917	Br8066	M	CAUC	61.1554	sACC	7.8	MDD	0.7517	0.469226	0.0181614	0.000119516	-21.6037	0.012734	-0.00534032	-0.00513989	-0.0142064	-0.00869983	Married	No	Bachelor's	Accident		44.5	25.6	Alcohol Dependence,Alcohol Intoxication,MDD Recurrent without Psychotic	Deferred	Positive	Ethanol 0.291 % (wt/vol) in vitreous; Ethanol 0.325 % (wt/vol) in urine; Ethanol 0.250 % (wt/vol) in femoral blood (AIT Labs)	Negative	Negative	Positive	Positive	Negative	Negative	Negative	Negative	Negative	Negative	Negative	Negative	Negative	Negative	Negative	Negative	Negative	Negative	Negative	Negative	Negative
R17918	Br8073	F	CAUC	51.1267	Amygdala	7	Control	0.8771	0.454493	0.0180151	2.42761e-05	-16.4508	0.00458175	0.000354399	-0.00203311	-0.00337824	0.0126761	Divorced	No	3 yrs college	Undetermined	6	33.5	31.8	No Diagnosis on Axis I	Deferred	Negative	Negative in blood (NMS); Negative in iliac blood; Negative in urine (Axis Forensic)	Negative	Negative	Negative	Negative	Negative	Negative	Negative	Negative	Negative	Negative	Negative	Negative	Negative	Negative	Negative	Negative	Negative	Negative	Negative	Negative	Negative
R17919	Br8073	F	CAUC	51.1267	sACC	7.5	Control	0.9046	0.485052	0.0170706	1.59473e-05	-11.6771	0.00458175	0.000354399	-0.00203311	-0.00337824	0.0126761	Divorced	No	3 yrs college	Undetermined	6	33.5	31.8	No Diagnosis on Axis I	Deferred	Negative	Negative in blood (NMS); Negative in iliac blood; Negative in urine (Axis Forensic)	Negative	Negative	Negative	Negative	Negative	Negative	Negative	Negative	Negative	Negative	Negative	Negative	Negative	Negative	Negative	Negative	Negative	Negative	Negative	Negative	Negative
R17920	Br8079	M	CAUC	39.6825	Amygdala	6.6	Control	0.8503	0.383947	0.0145465	9.46407e-05	-4.52266	-0.0163272	0.00143697	0.00649467	0.00380915	0.00152073	Single	No	3 yrs college	Natural	5.72	32.5	19.5	No Diagnosis on Axis I	Deferred	Negative	Negative in heart blood; Negative in urine (AXIS Forensic)	Negative	Negative	Negative	Negative	Negative	Negative	Negative	Negative	Negative	Negative	Negative	Negative	Negative	Negative	Negative	Negative	Negative	Negative	Negative	Negative	Negative
R17921	Br8079	M	CAUC	39.6825	sACC	7	Control	0.8248	0.445768	0.0320905	8.16415e-05	-14.4225	-0.0163272	0.00143697	0.00649467	0.00380915	0.00152073	Single	No	3 yrs college	Natural	5.72	32.5	19.5	No Diagnosis on Axis I	Deferred	Negative	Negative in heart blood; Negative in urine (AXIS Forensic)	Negative	Negative	Negative	Negative	Negative	Negative	Negative	Negative	Negative	Negative	Negative	Negative	Negative	Negative	Negative	Negative	Negative	Negative	Negative	Negative	Negative
R17922	Br8082	F	CAUC	47.3211	Amygdala	5.5	Control	0.7897	0.416074	0.0413339	0.000124398	-18.8377	0.00791383	-0.00273034	0.00409178	-0.00638532	-0.00317194	Married	No	11th	Accident	5.8	19	43.9	No Diagnosis on Axis I	Deferred	Negative	Negative in iliac blood (AXIS Forensic); Negative in blood (NMS)	Negative	Negative	Negative	Negative	Negative	Negative	Negative	Negative	Negative	Negative	Negative	Negative	Negative	Negative	Negative	Negative	Negative	Negative	Negative	Negative	Positive
R17923	Br8082	F	CAUC	47.3211	sACC	7.1	Control	0.9044	0.446669	0.0219356	3.52131e-05	-19.8546	0.00791383	-0.00273034	0.00409178	-0.00638532	-0.00317194	Married	No	11th	Accident	5.8	19	43.9	No Diagnosis on Axis I	Deferred	Negative	Negative in iliac blood (AXIS Forensic); Negative in blood (NMS)	Negative	Negative	Negative	Negative	Negative	Negative	Negative	Negative	Negative	Negative	Negative	Negative	Negative	Negative	Negative	Negative	Negative	Negative	Negative	Negative	Positive
R17924	Br8086	M	CAUC	95.2691	Amygdala	7	MDD	0.78	0.451705	0.0206778	0.00013802	-18.3533	0.0060949	-0.000496256	0.00413423	-0.00514989	-0.0148329	Divorced	No	Bachelor's	Accident		31.5	25	MDD Recurrent without Psychotic	Deferred	Negative	Negative in iliac blood (AXIS Forensic)	Negative	Negative	Negative	Negative	Negative	Negative	Negative	Negative	Negative	Negative	Negative	Negative	Negative	Negative	Negative	Negative	Negative	Negative	Negative	Negative	Negative
R17925	Br8086	M	CAUC	95.2691	sACC	6.9	MDD	0.8032	0.490229	0.0201119	3.26369e-05	-18.4543	0.0060949	-0.000496256	0.00413423	-0.00514989	-0.0148329	Divorced	No	Bachelor's	Accident		31.5	25	MDD Recurrent without Psychotic	Deferred	Negative	Negative in iliac blood (AXIS Forensic)	Negative	Negative	Negative	Negative	Negative	Negative	Negative	Negative	Negative	Negative	Negative	Negative	Negative	Negative	Negative	Negative	Negative	Negative	Negative	Negative	Negative
R17926	Br8090	F	CAUC	48.8624	Amygdala	6.2	MDD	0.8467	0.407942	0.022958	4.28661e-05	-16.8304	0.0046613	0.00105057	-3.14106e-05	-7.5898e-05	-0.0156701	Divorced	No	H.S. diploma	Natural	5.75	28	30.6	MDD Recurrent without Psychotic,Alcohol Abuse	Deferred	Negative	Negative in cavity blood (AXIS Forensic)	Negative	Negative	Negative	Negative	Negative	Negative	Negative	Negative	Negative	Negative	Negative	Negative	Negative	Negative	Negative	Negative	Negative	Negative	Negative	Negative	Negative
R17927	Br8090	F	CAUC	48.8624	sACC	6.6	MDD	0.9025	0.436752	0.00783664	2.33579e-05	-12.0439	0.0046613	0.00105057	-3.14106e-05	-7.5898e-05	-0.0156701	Divorced	No	H.S. diploma	Natural	5.75	28	30.6	MDD Recurrent without Psychotic,Alcohol Abuse	Deferred	Negative	Negative in cavity blood (AXIS Forensic)	Negative	Negative	Negative	Negative	Negative	Negative	Negative	Negative	Negative	Negative	Negative	Negative	Negative	Negative	Negative	Negative	Negative	Negative	Negative	Negative	Negative
R17928	Br8100	F	CAUC	30.2917	Amygdala	7.1	Control	0.8215	0.460921	0.0224405	0.000120639	-10.2868	0.00381586	0.00307712	-0.000586907	0.00441643	0.00858412	Married	No	Bachelor's	Natural		37.5	37.16	No Diagnosis on Axis I	Deferred	Negative	Negative in femoral blood (AXIS Forensic)	Negative	Negative	Negative	Negative	Negative	Negative	Negative	Negative	Negative	Negative	Negative	Negative	Negative	Negative	Negative	Negative	Negative	Negative	Negative	Negative	Negative
R17929	Br8100	F	CAUC	30.2917	sACC	6.9	Control	0.7996	0.476915	0.0265864	0.000103311	-13.7851	0.00381586	0.00307712	-0.000586907	0.00441643	0.00858412	Married	No	Bachelor's	Natural		37.5	37.16	No Diagnosis on Axis I	Deferred	Negative	Negative in femoral blood (AXIS Forensic)	Negative	Negative	Negative	Negative	Negative	Negative	Negative	Negative	Negative	Negative	Negative	Negative	Negative	Negative	Negative	Negative	Negative	Negative	Negative	Negative	Negative
R17930	Br8104	M	CAUC	49.933	Amygdala	6.8	MDD	0.8647	0.447771	0.0112898	3.608e-05	-13.6882	0.00270737	-0.00319678	-0.0110052	-0.0196823	0.00431225	Divorced	Yes	H.S. diploma	Accident	6.13	18.5	38	MDD Recurrent without Psychotic,Alcohol Dependence,Alcohol Intoxication,Opioid Intoxication,Sed/Hypnot/Anxiol Intoxication	Deferred	Positive	Ethanol 0.139 % (wt/vol) in femoral blood; Ethanol 0.131 % (wt/vol) in vitreous (AXIS Forensic)	Negative	Negative	Negative	Negative	Negative	Positive	Positive	Negative	Negative	Negative	Negative	Negative	Negative	Negative	Negative	Positive	Negative	Positive	Negative	Not Tested	Not Tested
R17931	Br8104	M	CAUC	49.933	sACC	7.3	MDD	0.8551	0.436803	0.0194354	0.000169787	-6.07514	0.00270737	-0.00319678	-0.0110052	-0.0196823	0.00431225	Divorced	Yes	H.S. diploma	Accident	6.13	18.5	38	MDD Recurrent without Psychotic,Alcohol Dependence,Alcohol Intoxication,Opioid Intoxication,Sed/Hypnot/Anxiol Intoxication	Deferred	Positive	Ethanol 0.139 % (wt/vol) in femoral blood; Ethanol 0.131 % (wt/vol) in vitreous (AXIS Forensic)	Negative	Negative	Negative	Negative	Negative	Positive	Positive	Negative	Negative	Negative	Negative	Negative	Negative	Negative	Negative	Positive	Negative	Positive	Negative	Not Tested	Not Tested
R17932	Br8105	M	CAUC	63.4115	Amygdala	6.9	Control	0.8771	0.445387	0.0261959	2.38239e-05	-12.9602	0.00781072	0.00042595	-0.011412	-0.00588727	-0.0019406	Divorced	No	Bachelor's	Natural	6.44	89.5	31.1	No Diagnosis on Axis I	Deferred	Positive	Ethanol 33.00 mg/dL, BAC 0.033 g/100 mL in blood (NMS); Negative in femoral blood (MD-ME)	Negative	Negative	Negative	Negative	Negative	Negative	Negative	Negative	Negative	Negative	Negative	Negative	Negative	Negative	Negative	Negative	Negative	Negative	Negative	Negative	Negative
R17933	Br8105	M	CAUC	63.4115	sACC	6.6	Control	0.8579	0.450404	0.0351361	1.76353e-05	-14.8163	0.00781072	0.00042595	-0.011412	-0.00588727	-0.0019406	Divorced	No	Bachelor's	Natural	6.44	89.5	31.1	No Diagnosis on Axis I	Deferred	Positive	Ethanol 33.00 mg/dL, BAC 0.033 g/100 mL in blood (NMS); Negative in femoral blood (MD-ME)	Negative	Negative	Negative	Negative	Negative	Negative	Negative	Negative	Negative	Negative	Negative	Negative	Negative	Negative	Negative	Negative	Negative	Negative	Negative	Negative	Negative
R17934	Br8106	M	CAUC	25.4347	Amygdala	7.1	MDD	0.8382	0.48172	0.0158083	0.000127442	-12.2244	0.00852626	-0.00375024	-0.00143397	0.00601347	-0.0092001	Single	Yes	GED	Accident	6.48	11	26.6	MDD Recurrent without Psychotic,Alcohol Dependence,Cannabis Dependence,Opioid Dependence,Opioid Intoxication,Amphetamine Intoxication	Deferred	Negative	Negative in femoral blood (AXIS Forensic)	Negative	Negative	Positive	Positive	Positive	Negative	Negative	Positive	Positive	Negative	Negative	Positive	Positive	Positive	Negative	Negative	Negative	Negative	Positive	Negative	Negative
R17935	Br8106	M	CAUC	25.4347	sACC	7.4	MDD	0.7504	0.467903	0.0159615	8.23681e-05	-14.5355	0.00852626	-0.00375024	-0.00143397	0.00601347	-0.0092001	Single	Yes	GED	Accident	6.48	11	26.6	MDD Recurrent without Psychotic,Alcohol Dependence,Cannabis Dependence,Opioid Dependence,Opioid Intoxication,Amphetamine Intoxication	Deferred	Negative	Negative in femoral blood (AXIS Forensic)	Negative	Negative	Positive	Positive	Positive	Negative	Negative	Positive	Positive	Negative	Negative	Positive	Positive	Positive	Negative	Negative	Negative	Negative	Positive	Negative	Negative
R17936	Br8108	M	CAUC	39.5675	Amygdala	5.7	MDD	0.8365	0.394046	0.0309925	8.43755e-05	-35.4204	0.0024542	0.00238271	-0.00332003	-0.00846041	0.00840113	Married	No	Bachelor's	Undetermined	6.42	34.5	29.8	MDD Recurrent without Psychotic,Alcohol Dependence,Alcohol Intoxication,Amphetamine Abuse,Hallucinogen Abuse,Sed/Hypnot/Anxiol Abuse,Sed/Hypnot/Anxiol Intoxication,Polysubstance Intoxication	Deferred	Positive	Ethanol 0.125 % (wt/vol) in femoral blood; Ethanol 0.135 % (wt/vol) in vitreous (AXIS Forensic)	Negative	Negative	Negative	Negative	Negative	Negative	Negative	Negative	Negative	Negative	Negative	Negative	Negative	Negative	Positive	Positive	Negative	Negative	Negative	Negative	Positive
R17937	Br8108	M	CAUC	39.5675	sACC	6.4	MDD	0.8508	0.407504	0.0165901	4.91012e-05	-16.4892	0.0024542	0.00238271	-0.00332003	-0.00846041	0.00840113	Married	No	Bachelor's	Undetermined	6.42	34.5	29.8	MDD Recurrent without Psychotic,Alcohol Dependence,Alcohol Intoxication,Amphetamine Abuse,Hallucinogen Abuse,Sed/Hypnot/Anxiol Abuse,Sed/Hypnot/Anxiol Intoxication,Polysubstance Intoxication	Deferred	Positive	Ethanol 0.125 % (wt/vol) in femoral blood; Ethanol 0.135 % (wt/vol) in vitreous (AXIS Forensic)	Negative	Negative	Negative	Negative	Negative	Negative	Negative	Negative	Negative	Negative	Negative	Negative	Negative	Negative	Positive	Positive	Negative	Negative	Negative	Negative	Positive
R17938	Br8131	M	CAUC	34.171	Amygdala	5.8	MDD	0.8533	0.353332	0.0305224	0.00014147	-20.3259	0.00426887	-0.00474348	0.00392393	9.03377e-05	0.0117703	Married	No	Master's	Natural	6.27	29.5	25.4	MDD Recurrent without Psychotic	Deferred	Negative	Negative in femoral blood (AXIS Forensic)	Negative	Negative	Negative	Negative	Negative	Negative	Negative	Negative	Negative	Negative	Positive	Negative	Negative	Negative	Negative	Positive	Negative	Negative	Negative	Not Tested	Not Tested
R17939	Br8131	M	CAUC	34.171	sACC	5.6	MDD	0.7849	0.353776	0.0210219	7.82775e-05	-16.5614	0.00426887	-0.00474348	0.00392393	9.03377e-05	0.0117703	Married	No	Master's	Natural	6.27	29.5	25.4	MDD Recurrent without Psychotic	Deferred	Negative	Negative in femoral blood (AXIS Forensic)	Negative	Negative	Negative	Negative	Negative	Negative	Negative	Negative	Negative	Negative	Positive	Negative	Negative	Negative	Negative	Positive	Negative	Negative	Negative	Not Tested	Not Tested
R17940	Br8133	M	CAUC	62.3681	Amygdala	6.3	MDD	0.6353	0.400112	0.0379251	0.000184815	-20.5057	0.00228896	0.00149668	-0.00340839	-0.00147801	-0.0117329	Single	Yes	H.S. diploma	Suicide	6.53	28.5	31.7	MDD Recurrent without Psychotic,Alcohol Dependence,Cannabis Abuse	Deferred	Negative	Negative in subclavical blood; Negative in urine (AXIS Forensic)	Negative	Negative	Negative	Negative	Negative	Negative	Negative	Negative	Negative	Negative	Negative	Negative	Negative	Negative	Negative	Negative	Negative	Negative	Negative	Not Tested	Not Tested
R17942	Br8136	F	CAUC	33.013	Amygdala	6.1	MDD	0.7746	0.413717	0.0261799	0.000105675	-30.2963	0.00139888	-0.00325181	-0.00544825	-0.00145763	-0.000896847	Divorced	Yes	GED	Accident	6.54	24	22.6	MDD Recurrent without Psychotic,Polysubstance Dependence,Alcohol Dependence,Cannabis Intoxication,Cocaine Intoxication,Opioid Intoxication	Deferred	Negative	Negative in femoral blood (AXIS Forensic)	Positive	Positive	Positive	Positive	Positive	Negative	Negative	Positive	Negative	Negative	Negative	Positive	Negative	Negative	Negative	Negative	Negative	Negative	Negative	Negative	Negative
R17943	Br8136	F	CAUC	33.013	sACC	6	MDD	0.8272	0.42561	0.0317991	2.19085e-05	-14.3772	0.00139888	-0.00325181	-0.00544825	-0.00145763	-0.000896847	Divorced	Yes	GED	Accident	6.54	24	22.6	MDD Recurrent without Psychotic,Polysubstance Dependence,Alcohol Dependence,Cannabis Intoxication,Cocaine Intoxication,Opioid Intoxication	Deferred	Negative	Negative in femoral blood (AXIS Forensic)	Positive	Positive	Positive	Positive	Positive	Negative	Negative	Positive	Negative	Negative	Negative	Positive	Negative	Negative	Negative	Negative	Negative	Negative	Negative	Negative	Negative
R17944	Br8140	M	CAUC	47.8111	Amygdala	6.6	MDD	0.862	0.433257	0.0301654	2.25066e-05	-17.0952	0.00276633	0.00217436	0.00758258	0.00908092	0.00611317	Married	Yes	Bachelor's	Suicide	6.21	26.5	19	MDD Recurrent without Psychotic,Alcohol Dependence,Alcohol Intoxication	Deferred	Positive	Ethanol 0.327 % (wt/vol) in femoral blood; Ethanol 0.384 % (wt/vol) in vitreous fluid (AXIS Forensic)	Negative	Negative	Negative	Negative	Negative	Negative	Negative	Negative	Negative	Negative	Negative	Negative	Negative	Negative	Negative	Negative	Negative	Negative	Negative	Negative	Negative
R17945	Br8140	M	CAUC	47.8111	sACC	7.4	MDD	0.8814	0.473461	0.0180786	1.94948e-05	-13.4959	0.00276633	0.00217436	0.00758258	0.00908092	0.00611317	Married	Yes	Bachelor's	Suicide	6.21	26.5	19	MDD Recurrent without Psychotic,Alcohol Dependence,Alcohol Intoxication	Deferred	Positive	Ethanol 0.327 % (wt/vol) in femoral blood; Ethanol 0.384 % (wt/vol) in vitreous fluid (AXIS Forensic)	Negative	Negative	Negative	Negative	Negative	Negative	Negative	Negative	Negative	Negative	Negative	Negative	Negative	Negative	Negative	Negative	Negative	Negative	Negative	Negative	Negative
R17946	Br8153	M	CAUC	40.668	Amygdala	7.3	Control	0.8971	0.419572	0.0181274	4.88507e-05	-14.0326	0.00720384	0.00223025	0.000441017	0.0111742	0.00533531	Married	No	Associate's or 2 yrs college	Natural	5.9	45.5	22.7	No Diagnosis on Axis I	Deferred	Negative	Negative in femoral blood (AIT Labs); Negative in blood (NMS)	Negative	Negative	Negative	Negative	Negative	Negative	Negative	Negative	Negative	Negative	Negative	Negative	Negative	Negative	Negative	Negative	Negative	Negative	Negative	Negative	Negative
R17947	Br8153	M	CAUC	40.668	sACC	6.7	Control	0.7868	0.454829	0.0219212	5.48912e-05	-19.9187	0.00720384	0.00223025	0.000441017	0.0111742	0.00533531	Married	No	Associate's or 2 yrs college	Natural	5.9	45.5	22.7	No Diagnosis on Axis I	Deferred	Negative	Negative in femoral blood (AIT Labs); Negative in blood (NMS)	Negative	Negative	Negative	Negative	Negative	Negative	Negative	Negative	Negative	Negative	Negative	Negative	Negative	Negative	Negative	Negative	Negative	Negative	Negative	Negative	Negative
R17948	Br8162	M	CAUC	45.128	Amygdala	6.7	Control	0.8987	0.4192	0.0195591	2.0333e-05	-19.465	0.00296309	-3.6066e-05	-0.00120207	0.00867993	-0.0103411	Married	Yes	1 yr college	Natural	6.54	35.5	18.9	No Diagnosis on Axis I	Deferred	Negative	Negative in iliac blood (AXIS Forensic)	Negative	Negative	Negative	Negative	Negative	Negative	Negative	Negative	Negative	Negative	Negative	Negative	Negative	Negative	Negative	Negative	Negative	Negative	Negative	Negative	Negative
R17949	Br8162	M	CAUC	45.128	sACC	6.3	Control	0.7688	0.431188	0.018958	6.05565e-05	-15.282	0.00296309	-3.6066e-05	-0.00120207	0.00867993	-0.0103411	Married	Yes	1 yr college	Natural	6.54	35.5	18.9	No Diagnosis on Axis I	Deferred	Negative	Negative in iliac blood (AXIS Forensic)	Negative	Negative	Negative	Negative	Negative	Negative	Negative	Negative	Negative	Negative	Negative	Negative	Negative	Negative	Negative	Negative	Negative	Negative	Negative	Negative	Negative
R17953	Br5807	F	CAUC	36.93	sACC	6.4	MDD	0.819	0.304321	0.0122207	7.99545e-05	-27.7131	0.00216489	0.000690052	-0.00307098	-0.0155837	0.00747217	Single	Yes	Bachelor's	Undetermined		10.5	29.7984	MDD Recurrent without Psychotic,Alcohol Dependence,Polysubstance Abuse,Polysubstance Intoxication	Deferred	Negative	Negative in heart blood (MD-ME); Ethanol concentration decreased from 32 to 0 mg/dL over multiple analyses, which may be explained by the container type which may not contain preservation and/or the nature of the specimen in postmortem blood (NMS)	Negative	Negative	Positive	Positive	Positive	Negative	Negative	Negative	Negative	Negative	Negative	Negative	Negative	Negative	Negative	Positive	Negative	Positive	Negative	Negative	Negative
R17954	Br6201	M	CAUC	19.729	sACC	7	MDD	0.8472	0.468213	0.027236	0.000171433	-12.3426	0.0047225	0.000732521	-0.00416332	-0.00630343	-0.000122145	Single	Yes	H.S. diploma	Undetermined		29.5	27.1	MDD Recurrent without Psychotic,Polysubstance Abuse,Opioid Intoxication,Cocaine Intoxication	Deferred	Negative	Negative in heart blood (MD-ME)	Not Tested	Not Tested	Not Tested	Not Tested	Negative	Negative	Negative	Positive	Negative	Negative	Negative	Positive	Negative	Negative	Negative	Negative	Negative	Negative	Negative	Negative	Negative
R17955	Br8025	F	CAUC	33.4263	sACC	7.7	MDD	0.8425	0.467845	0.0163994	0.000120821	-6.98322	0.00574475	-0.00143832	-0.0133531	-0.0129431	0.000752737	Married	Yes	Associate's or 2 yrs college	Accident		26.5	21.9	MDD Recurrent without Psychotic,Anxiety Disorder NOS,Amphetamine Intoxication,Alcohol Dependence	Deferred	Negative	Negative in urine (AIT Labs)	Negative	Negative	Positive	Positive	Negative	Negative	Negative	Negative	Negative	Negative	Negative	Negative	Negative	Positive	Negative	Negative	Negative	Negative	Negative	Negative	Negative
R17956	Br8170	M	CAUC	52.0958	sACC	6.4	Control	0.9056	0.352542	0.0109704	2.56004e-05	-9.31876	0.00312366	0.00104029	0.00818474	-0.000158717	0.00865403	Married	No	Bachelor's	Accident	5.97	20.5	41.1	No Diagnosis on Axis I	Deferred	Negative	Negative in femoral blood (AXIS Forensic); Negative in blood (NMS)	Negative	Negative	Negative	Negative	Negative	Negative	Negative	Negative	Negative	Negative	Negative	Negative	Negative	Negative	Negative	Negative	Negative	Negative	Negative	Negative	Negative
R17957	Br6257	M	CAUC	45.4374	sACC	7.3	Control	0.8935	0.468604	0.0314488	3.1956e-05	-21.4437	0.00245733	0.00250344	-0.00475002	-0.0171383	0.00286667	Divorced	Yes	H.S. diploma	Natural	6.68	34	36.2	No Diagnosis on Axis I	Deferred	Negative	Negative in heart blood (MD-ME); Negative in blood (NMS)	Negative	Negative	Positive	Positive	Negative	Negative	Negative	Negative	Negative	Negative	Negative	Negative	Negative	Negative	Negative	Negative	Negative	Negative	Negative	Negative	Negative
R17958	Br6275	M	CAUC	47.6358	sACC	6.5	Control	0.8399	0.421915	0.015842	0.000105483	-12.3783	-0.00171674	-0.000208218	0.00488678	0.00528244	0.0103065	Married	Yes	1 yr college	Natural	5.72	34.5	48	No Diagnosis on Axis I	Deferred	Positive	Ethanol 0.03 % (wt/vol) in heart blood; Ethanol 0.04 % (wt/vol) in subclavian; negative in vitreous (MD-ME); Negative in blood (NMS)	Negative	Negative	Positive	Positive	Negative	Negative	Negative	Negative	Negative	Negative	Negative	Negative	Positive	Negative	Negative	Negative	Negative	Negative	Negative	Negative	Negative
R17959	Br6327	M	CAUC	45.9385	sACC	7.1	Control	0.8842	0.421696	0.0211507	0.000152928	-17.2584	0.000921418	-0.00170095	0.00292441	0.00224618	0.00871638	Married	No	H.S. diploma	Natural	5.87	27	51.2	No Diagnosis on Axis I	Deferred	Negative	Negative in heart blood (MD -ME); Negative in blood (NMS)	Negative	Negative	Negative	Negative	Negative	Negative	Negative	Negative	Negative	Negative	Negative	Negative	Negative	Negative	Negative	Negative	Negative	Negative	Negative	Negative	Negative
R17960	Br1698	M	CAUC	38.72	Amygdala	6.8	MDD	0.8474	0.432746	0.0211507	0.000144043	-18.784	0.00501709	0.00276642	-0.00642026	-0.00552407	0.00136862	Divorced	Yes	8th	Suicide	6.48	76.5	30.6	MDD Recurrent with Psychotic, Alcohol Abuse	Deferred	Negative	Negative in IVC blood and vitreous humor (DFS-VA); Negative in blood (NMS)	Negative	Negative	Positive	Positive	Negative	Negative	Negative	Negative	Negative	Negative	Negative	Negative	Negative	Negative	Negative	Negative	Not Tested	Negative	Negative	Negative	Positive
R17961	Br5325	M	CAUC	47.86	Amygdala	6.7	MDD	0.8717	0.424297	0.00822425	2.88951e-05	-12.9085	0.00414357	-0.000375235	0.0103218	-0.000695301	-0.00492409	Divorced	Yes	Bachelor's	Undetermined	6.41	31.5	34.0353	Alcohol Dependence, Alcohol Intoxication, Polysubstance Intoxication, MDD Recurrent without Psychotic	Deferred	Positive	Ethanol 221 mg/dL, Blood Alcohol Concentration (BAC) 0.221 g/100 mL in blood (NMS); Ethanol 0.31% wt/vol in heart blood; Ethanol 0.14% wt/vol in femoral blood; Ethanol 0.19% wt/vol in urine; Ethanol 0.17% wt/vol in vitreous (MD-ME)	Negative	Negative	Positive	Positive	Negative	Negative	Negative	Negative	Negative	Positive	Positive	Negative	Negative	Negative	Negative	Positive	Negative	Negative	Negative	Negative	Negative
R17962	Br5396	M	CAUC	18.12	Amygdala	7.8	MDD	0.9138	0.550118	0.0217851	1.98823e-05	-15.0933	0.00191666	-0.00176967	0.00885932	-0.00240864	0.00370455	Single	Yes	9th	Suicide		12.5	16.7236	Opioid Abuse, MDD Recurrent without Psychotic, Anxiety Disorder NOS	Deferred	Positive	Ethanol 21 mg/dL, Blood Alcohol Concentration (BAC) 0.021 g/100 mL in blood (NMS); Ethanol 0.03 % wt/vol in heart blood; Ethanol 0.03 % wt/vol in femoral blood; Ethanol 0.05 % wt/vol in urine; Ethanol 0.06 % wt/vol in vitreous MD-ME)	Positive	Negative	Positive	Positive	Negative	Positive	Positive	Negative	Negative	Negative	Negative	Negative	Negative	Negative	Negative	Positive	Negative	Negative	Negative	Negative	Negative
R17964	Br5549	M	CAUC	67.47	Amygdala	5.7	MDD	0.8005	0.423859	0.0486621	0.00011234	-32.6326	0.00486453	-0.00216683	0.0021067	0.0035053	-0.012388	Widowed	Yes	H.S. diploma	Suicide		26	23.9606	MDD Recurrent without Psychotic	Deferred	Negative	Negative in heart blood (MD-ME)	Not Tested	Not Tested	Not Tested	Not Tested	Negative	Negative	Negative	Negative	Positive	Positive	Negative	Negative	Negative	Negative	Negative	Positive	Negative	Negative	Negative	Negative	Negative
R17965	Br6201	M	CAUC	19.729	Amygdala	7.3	MDD	0.8355	0.423887	0.0168193	9.09504e-05	-9.3634	0.0047225	0.000732521	-0.00416332	-0.00630343	-0.000122145	Single	Yes	H.S. diploma	Undetermined		29.5	27.1	MDD Recurrent without Psychotic,Polysubstance Abuse,Opioid Intoxication,Cocaine Intoxication	Deferred	Negative	Negative in heart blood (MD-ME)	Not Tested	Not Tested	Not Tested	Not Tested	Negative	Negative	Negative	Positive	Negative	Negative	Negative	Positive	Negative	Negative	Negative	Negative	Negative	Negative	Negative	Negative	Negative
R17966	Br8170	M	CAUC	52.0958	Amygdala	5.5	Control	0.8489	0.377225	0.0121975	3.82488e-05	-12.4093	0.00312366	0.00104029	0.00818474	-0.000158717	0.00865403	Married	No	Bachelor's	Accident	5.97	20.5	41.1	No Diagnosis on Axis I	Deferred	Negative	Negative in femoral blood (AXIS Forensic); Negative in blood (NMS)	Negative	Negative	Negative	Negative	Negative	Negative	Negative	Negative	Negative	Negative	Negative	Negative	Negative	Negative	Negative	Negative	Negative	Negative	Negative	Negative	Negative
R17967	Br2084	M	CAUC	48.07	Amygdala	5	Control	0.8014	0.385224	0.0456744	0.000110243	-17.0268	-0.00857534	-0.00573799	-0.0123932	-0.0126508	-0.0125339	Divorced	No	Master's	Natural	6.11	20	33.9	No Diagnosis on Axis I	Deferred	Negative	Negative in femoral and hospital blood (OCME-DC)	Negative	Negative	Negative	Negative	Negative	Negative	Negative	Negative	Not Tested	Negative	Negative	Not Tested	Not Tested	Negative	Negative	Negative	Not Tested	Negative	Negative	Negative	Negative
R17968	Br6257	M	CAUC	45.4374	Amygdala	6.3	Control	0.8632	0.455571	0.0349958	3.58894e-05	-21.6363	0.00245733	0.00250344	-0.00475002	-0.0171383	0.00286667	Divorced	Yes	H.S. diploma	Natural	6.68	34	36.2	No Diagnosis on Axis I	Deferred	Negative	Negative in heart blood (MD-ME); Negative in blood (NMS)	Negative	Negative	Positive	Positive	Negative	Negative	Negative	Negative	Negative	Negative	Negative	Negative	Negative	Negative	Negative	Negative	Negative	Negative	Negative	Negative	Negative
R17969	Br6275	M	CAUC	47.6358	Amygdala	6.3	Control	0.8535	0.356603	0.0227839	0.000111095	-15.7434	-0.00171674	-0.000208218	0.00488678	0.00528244	0.0103065	Married	Yes	1 yr college	Natural	5.72	34.5	48	No Diagnosis on Axis I	Deferred	Positive	Ethanol 0.03 % (wt/vol) in heart blood; Ethanol 0.04 % (wt/vol) in subclavian; negative in vitreous (MD-ME); Negative in blood (NMS)	Negative	Negative	Positive	Positive	Negative	Negative	Negative	Negative	Negative	Negative	Negative	Negative	Positive	Negative	Negative	Negative	Negative	Negative	Negative	Negative	Negative
R17970	Br6327	M	CAUC	45.9385	Amygdala	6.3	Control	0.861	0.363195	0.0255273	0.000107232	-22.3507	0.000921418	-0.00170095	0.00292441	0.00224618	0.00871638	Married	No	H.S. diploma	Natural	5.87	27	51.2	No Diagnosis on Axis I	Deferred	Negative	Negative in heart blood (MD -ME); Negative in blood (NMS)	Negative	Negative	Negative	Negative	Negative	Negative	Negative	Negative	Negative	Negative	Negative	Negative	Negative	Negative	Negative	Negative	Negative	Negative	Negative	Negative	Negative
R17971	Br8218	M	CAUC	29.2102	Amygdala	6.1	Control	0.8536	0.427258	0.0189431	0.000108541	-9.89224	-8.76127e-05	-0.00146908	0.00433198	0.00296006	0.00267505	Single	No	H.S. diploma	Natural	5.2	34.5	39.6	No Diagnosis on Axis I	Deferred	Negative	Negative in iliac blood (AXIS Forensic)	Negative	Negative	Negative	Negative	Negative	Negative	Negative	Negative	Negative	Negative	Negative	Negative	Negative	Negative	Negative	Negative	Negative	Negative	Negative	Negative	Negative
R17972	Br2703	M	CAUC	54.6145	Amygdala	5.5	Control	0.7926	0.377659	0.0241475	5.06425e-05	-10.8005	0.00136934	-0.00106677	-0.000325036	-0.0065621	0.0112108	Married	No	Bachelor's	Natural	5.93	30.5	29	No Diagnosis on Axis I	Deferred	Positive	Ethanol 0.006 g/dL in illiac blood (HCMC); Negative in blood (NMS)	Negative	Negative	Positive	Positive	Negative	Positive	Negative	Negative	Negative	Negative	Negative	Negative	Negative	Negative	Negative	Negative	Negative	Negative	Negative	Negative	Positive
R17973	Br2703	M	CAUC	54.6145	sACC	6.4	Control	0.8768	0.336739	0.0111109	4.48141e-05	-11.1791	0.00136934	-0.00106677	-0.000325036	-0.0065621	0.0112108	Married	No	Bachelor's	Natural	5.93	30.5	29	No Diagnosis on Axis I	Deferred	Positive	Ethanol 0.006 g/dL in illiac blood (HCMC); Negative in blood (NMS)	Negative	Negative	Positive	Positive	Negative	Positive	Negative	Negative	Negative	Negative	Negative	Negative	Negative	Negative	Negative	Negative	Negative	Negative	Negative	Negative	Positive
R18433	Br3874	M	CAUC	73.0459	Amygdala	6.8	Control	0.8687	0.440792	0.023213	0.00010022	-26.165	0.0036197	0.00154062	0.00166181	0.00483522	-0.00506671	Married	Yes	1 yr college	Natural	5.94	13.5	32.1	No Diagnosis on Axis I	Deferred	Negative	Negative in peripheral blood (Crime Lab); Negative in blood (NMS)	Negative	Negative	Negative	Negative	Negative	Negative	Negative	Negative	Negative	Negative	Negative	Negative	Negative	Negative	Negative	Negative	Negative	Negative	Negative	Negative	Negative
R18434	Br3874	M	CAUC	73.0459	sACC	7.4	Control	0.889	0.496776	0.00915581	2.36145e-05	-12.3149	0.0036197	0.00154062	0.00166181	0.00483522	-0.00506671	Married	Yes	1 yr college	Natural	5.94	13.5	32.1	No Diagnosis on Axis I	Deferred	Negative	Negative in peripheral blood (Crime Lab); Negative in blood (NMS)	Negative	Negative	Negative	Negative	Negative	Negative	Negative	Negative	Negative	Negative	Negative	Negative	Negative	Negative	Negative	Negative	Negative	Negative	Negative	Negative	Negative
R18437	Br2700	F	CAUC	79.9918	Amygdala	5.4	Control	0.6231	0.370676	0.025703	0.000212995	-16.5504	-0.00153844	-0.00114443	0.000320879	-0.000428295	0.00194499	Widowed	No	Associate's or 2 yrs college	Natural	6.35	37	34.2	No Diagnosis on Axis I	Deferred	Negative	Negative in blood (NMS)	Negative	Negative	Negative	Negative	Negative	Negative	Negative	Negative	Negative	Negative	Negative	Negative	Negative	Negative	Negative	Negative	Negative	Negative	Negative	Negative	Negative
R18438	Br2700	F	CAUC	79.9918	sACC	6.2	Control	0.7914	0.424595	0.0212713	7.94975e-05	-18.429	-0.00153844	-0.00114443	0.000320879	-0.000428295	0.00194499	Widowed	No	Associate's or 2 yrs college	Natural	6.35	37	34.2	No Diagnosis on Axis I	Deferred	Negative	Negative in blood (NMS)	Negative	Negative	Negative	Negative	Negative	Negative	Negative	Negative	Negative	Negative	Negative	Negative	Negative	Negative	Negative	Negative	Negative	Negative	Negative	Negative	Negative
R18439	Br2706	M	CAUC	17.9439	Amygdala	6.1	Control	0.8442	0.444535	0.0272294	2.66832e-05	-13.9757	0.00781144	-0.00114385	0.00170671	0.000859235	0.0199207	Single	No	11th	Natural	6.45	33	48	No Dx on Axis I (Develop<18)	Deferred	Negative	Negative in peripheral blood (HCMC); Negative in blood (NMS)	Negative	Negative	Positive	Positive	Negative	Negative	Negative	Negative	Negative	Negative	Negative	Negative	Negative	Negative	Negative	Negative	Negative	Negative	Negative	Negative	Negative
R18440	Br2706	M	CAUC	17.9439	sACC	5.8	Control	0.6825	0.426065	0.0323109	6.74687e-05	-12.1711	0.00781144	-0.00114385	0.00170671	0.000859235	0.0199207	Single	No	11th	Natural	6.45	33	48	No Dx on Axis I (Develop<18)	Deferred	Negative	Negative in peripheral blood (HCMC); Negative in blood (NMS)	Negative	Negative	Positive	Positive	Negative	Negative	Negative	Negative	Negative	Negative	Negative	Negative	Negative	Negative	Negative	Negative	Negative	Negative	Negative	Negative	Negative
R18441	Br2714	M	CAUC	61.0623	Amygdala	6.6	Control	0.8538	0.40158	0.0294017	0.000118814	-14.5608	0.00653502	0.000842305	-0.00941752	-0.0117031	0.00925319	Married	No	Bachelor's	Natural	6.26	27.5	30	No Diagnosis on Axis I	Deferred	Negative	Negative in blood (NMS)	Negative	Negative	Negative	Negative	Negative	Negative	Negative	Negative	Negative	Negative	Negative	Negative	Negative	Negative	Negative	Negative	Negative	Negative	Negative	Negative	Negative
R18442	Br2714	M	CAUC	61.0623	sACC	6.8	Control	0.8844	0.462867	0.0279206	4.0684e-05	-17.8357	0.00653502	0.000842305	-0.00941752	-0.0117031	0.00925319	Married	No	Bachelor's	Natural	6.26	27.5	30	No Diagnosis on Axis I	Deferred	Negative	Negative in blood (NMS)	Negative	Negative	Negative	Negative	Negative	Negative	Negative	Negative	Negative	Negative	Negative	Negative	Negative	Negative	Negative	Negative	Negative	Negative	Negative	Negative	Negative
R18443	Br2715	M	CAUC	45.3087	Amygdala	6.1	Control	0.7566	0.395957	0.0238808	3.16852e-05	-18.9876	0.00432787	-0.00465997	-0.00693434	-0.00632682	-0.0127606	Married	Yes	H.S. diploma	Natural	6.02	17.5	34	No Diagnosis on Axis I	Deferred	Negative	Negative in central blood (HCMC); Negative in blood (NMS)	Negative	Negative	Positive	Positive	Negative	Negative	Negative	Negative	Negative	Negative	Negative	Negative	Negative	Negative	Negative	Negative	Negative	Negative	Negative	Negative	Negative
R18444	Br2715	M	CAUC	45.3087	sACC	7.2	Control	0.8258	0.429832	0.0157832	8.90736e-05	-20.8263	0.00432787	-0.00465997	-0.00693434	-0.00632682	-0.0127606	Married	Yes	H.S. diploma	Natural	6.02	17.5	34	No Diagnosis on Axis I	Deferred	Negative	Negative in central blood (HCMC); Negative in blood (NMS)	Negative	Negative	Positive	Positive	Negative	Negative	Negative	Negative	Negative	Negative	Negative	Negative	Negative	Negative	Negative	Negative	Negative	Negative	Negative	Negative	Negative
R18445	Br2719	F	CAUC	36.6023	Amygdala	6.1	Control	0.804	0.399453	0.0369691	8.88064e-05	-23.5471	0.0112945	-0.00247604	0.00345094	0.00464041	-0.00140988	Single	No	H.S. diploma	Natural	6.27	25	33.2	No Diagnosis on Axis I	Deferred	Negative	Negative in blood (NMS); Negative in peripheral blood (HCMC)	Negative	Negative	Negative	Negative	Negative	Negative	Negative	Negative	Negative	Negative	Negative	Negative	Negative	Negative	Negative	Negative	Negative	Negative	Negative	Negative	Negative
R18446	Br2719	F	CAUC	36.6023	sACC	7.5	Control	0.8108	0.462968	0.0389781	0.000199313	-5.66979	0.0112945	-0.00247604	0.00345094	0.00464041	-0.00140988	Single	No	H.S. diploma	Natural	6.27	25	33.2	No Diagnosis on Axis I	Deferred	Negative	Negative in blood (NMS); Negative in peripheral blood (HCMC)	Negative	Negative	Negative	Negative	Negative	Negative	Negative	Negative	Negative	Negative	Negative	Negative	Negative	Negative	Negative	Negative	Negative	Negative	Negative	Negative	Negative
R18447	Br6264	M	CAUC	53.0075	Amygdala	7.3	Control	0.8107	0.453743	0.0164628	4.97836e-05	-21.8217	0.00648527	-0.00138838	0.00443173	0.00418326	-0.0091344	Married	No	H.S. diploma	Natural	6.17	23	30.3	No Diagnosis on Axis I	Deferred	Negative	Negative in hospital blood (MD-ME); Negative in blood (NMS)	Negative	Negative	Positive	Positive	Negative	Negative	Negative	Negative	Negative	Negative	Negative	Negative	Negative	Negative	Negative	Negative	Negative	Negative	Negative	Negative	Negative
R18448	Br6264	M	CAUC	53.0075	sACC	7.6	Control	0.5808	0.496087	0.0200262	0.000105004	-22.0496	0.00648527	-0.00138838	0.00443173	0.00418326	-0.0091344	Married	No	H.S. diploma	Natural	6.17	23	30.3	No Diagnosis on Axis I	Deferred	Negative	Negative in hospital blood (MD-ME); Negative in blood (NMS)	Negative	Negative	Positive	Positive	Negative	Negative	Negative	Negative	Negative	Negative	Negative	Negative	Negative	Negative	Negative	Negative	Negative	Negative	Negative	Negative	Negative
R18449	Br6321	M	CAUC	57.1034	Amygdala	6.3	Control	0.77	0.422405	0.0316979	0.00020386	-10.51	0.00725793	0.000214233	0.00851089	-0.00296945	-0.0120426	Single	No	1 yr college	Natural	6.26	33.5	41.7	No Diagnosis on Axis I	Dyslexia	Positive	Ethanol 28 mg/dL, Blood Alcohol Concentration (BAC) 0.028 g/100 mL in blood (NMS); Ethanol 0.02% (wt/vol) in heart blood; Ethanol 0.03% (wt/vol) in subclavian blood; Ethanol 0.03% (wt/vol) in vitreous (MD-ME)	Negative	Negative	Negative	Negative	Negative	Negative	Negative	Negative	Negative	Negative	Negative	Negative	Negative	Negative	Negative	Negative	Negative	Negative	Negative	Negative	Negative
R18450	Br6321	M	CAUC	57.1034	sACC	6.8	Control	0.8227	0.425404	0.025861	0.000211492	-17.5793	0.00725793	0.000214233	0.00851089	-0.00296945	-0.0120426	Single	No	1 yr college	Natural	6.26	33.5	41.7	No Diagnosis on Axis I	Dyslexia	Positive	Ethanol 28 mg/dL, Blood Alcohol Concentration (BAC) 0.028 g/100 mL in blood (NMS); Ethanol 0.02% (wt/vol) in heart blood; Ethanol 0.03% (wt/vol) in subclavian blood; Ethanol 0.03% (wt/vol) in vitreous (MD-ME)	Negative	Negative	Negative	Negative	Negative	Negative	Negative	Negative	Negative	Negative	Negative	Negative	Negative	Negative	Negative	Negative	Negative	Negative	Negative	Negative	Negative
R18451	Br6343	M	CAUC	59.8522	Amygdala	6.6	Control	0.8882	0.411222	0.0149317	7.99062e-05	-10.4115	0.00417019	-0.00166216	0.000103274	0.00625327	0.0120334	Married	No	H.S. diploma	Natural	5.83	31	26.3	No Diagnosis on Axis I	Deferred	Negative	Negative in heart blood (MD-ME); Negative in blood (NMS)	Negative	Negative	Negative	Positive	Negative	Negative	Negative	Negative	Negative	Negative	Negative	Negative	Negative	Negative	Negative	Negative	Negative	Negative	Negative	Negative	Negative
R18452	Br6343	M	CAUC	59.8522	sACC	7.5	Control	0.8496	0.461251	0.022291	0.000171005	-6.54393	0.00417019	-0.00166216	0.000103274	0.00625327	0.0120334	Married	No	H.S. diploma	Natural	5.83	31	26.3	No Diagnosis on Axis I	Deferred	Negative	Negative in heart blood (MD-ME); Negative in blood (NMS)	Negative	Negative	Negative	Positive	Negative	Negative	Negative	Negative	Negative	Negative	Negative	Negative	Negative	Negative	Negative	Negative	Negative	Negative	Negative	Negative	Negative
R18454	Br8049	M	CAUC	78.924	sACC	6.1	Control	0.6991	0.368574	0.0286387	0.000151085	-7.05098	0.00501421	-0.000785645	0.00857805	0.00256534	0.00214195	Divorced	No	10th	Natural		38.5	25.4	No Diagnosis on Axis I	Deferred	Negative	Negative in femoral blood (AIT Labs); Negative in blood (NMS)	Negative	Negative	Negative	Negative	Negative	Negative	Negative	Negative	Negative	Negative	Negative	Negative	Positive	Negative	Negative	Negative	Negative	Negative	Negative	Negative	Negative
R18455	Br8299	M	CAUC	52.4571	Amygdala	7.1	Control	0.8376	0.498231	0.0216691	8.34694e-05	-22.0489	0.00135847	-0.00337967	0.00577295	-0.0072419	0.00374067	Divorced	Yes	H.S. diploma	Natural	8.12	56	26.4	No Diagnosis on Axis I	Deferred	Negative	Negative in blood (NMS); Negative in femoral blood (AXIS Forensic)	Negative	Negative	Positive	Positive	Negative	Negative	Negative	Negative	Negative	Negative	Negative	Negative	Negative	Negative	Negative	Negative	Negative	Negative	Negative	Negative	Negative
R18456	Br8299	M	CAUC	52.4571	sACC	7.4	Control	0.8945	0.51319	0.0179596	2.54883e-05	-12.596	0.00135847	-0.00337967	0.00577295	-0.0072419	0.00374067	Divorced	Yes	H.S. diploma	Natural	8.12	56	26.4	No Diagnosis on Axis I	Deferred	Negative	Negative in blood (NMS); Negative in femoral blood (AXIS Forensic)	Negative	Negative	Positive	Positive	Negative	Negative	Negative	Negative	Negative	Negative	Negative	Negative	Negative	Negative	Negative	Negative	Negative	Negative	Negative	Negative	Negative
R18457	Br8313	M	CAUC	55.4167	Amygdala	5	Control	0.829	0.425527	0.0570029	3.88115e-05	-7.69456	0.00620879	0.000241142	0.00473283	0.00684376	0.0100465	Married	No	Associate's or 2 yrs college	Accident	7.92	13.5	33.2	No Diagnosis on Axis I	Deferred	Negative	Negative in femoral blood (AXIS Forensic); Negative in blood (NMS)	Negative	Negative	Not Tested	Not Tested	Negative	Negative	Negative	Positive	Negative	Negative	Negative	Negative	Negative	Negative	Negative	Negative	Negative	Negative	Negative	Negative	Negative
R18788	Br6389	M	CAUC	58.8145	Amygdala	8.3	Control	0.8388	0.355364	0.0255309	0.000136783	-15.8906	0.00576932	-0.00230716	0.00331424	0.00401091	0.00451262	Married	No	H.S. diploma	Accident	6.53	27	35.5	No Diagnosis on Axis I	Deferred	Negative	Negative in femoral blood (MD-ME); Negative in blood (NMS)	Negative	Negative	Negative	Negative	Negative	Negative	Negative	Negative	Negative	Negative	Negative	Negative	Negative	Negative	Negative	Negative	Negative	Negative	Negative	Negative	Negative
R18789	Br6389	M	CAUC	58.8145	sACC	8.4	Control	0.8841	0.438788	0.0190981	8.60875e-05	-9.84734	0.00576932	-0.00230716	0.00331424	0.00401091	0.00451262	Married	No	H.S. diploma	Accident	6.53	27	35.5	No Diagnosis on Axis I	Deferred	Negative	Negative in femoral blood (MD-ME); Negative in blood (NMS)	Negative	Negative	Negative	Negative	Negative	Negative	Negative	Negative	Negative	Negative	Negative	Negative	Negative	Negative	Negative	Negative	Negative	Negative	Negative	Negative	Negative
R18790	Br8360	M	CAUC	64.3093	Amygdala	7	Control	0.8453	0.421359	0.0111022	3.56311e-05	-14.709	0.00533988	-0.00459033	-0.00494483	0.00016857	-0.00893041	Married	No	Associate's or 2 yrs college	Natural	6.28	20.5	28.2	No Diagnosis on Axis I	Deferred	Negative	Negative in femoral blood (AXIS Forensic); Negative in blood (NMS)	Negative	Negative	Negative	Negative	Negative	Negative	Negative	Negative	Negative	Negative	Negative	Negative	Negative	Negative	Negative	Negative	Negative	Negative	Negative	Negative	Negative
R18791	Br8360	M	CAUC	64.3093	sACC	7.4	Control	0.8247	0.471968	0.00911286	2.96512e-05	-14.5637	0.00533988	-0.00459033	-0.00494483	0.00016857	-0.00893041	Married	No	Associate's or 2 yrs college	Natural	6.28	20.5	28.2	No Diagnosis on Axis I	Deferred	Negative	Negative in femoral blood (AXIS Forensic); Negative in blood (NMS)	Negative	Negative	Negative	Negative	Negative	Negative	Negative	Negative	Negative	Negative	Negative	Negative	Negative	Negative	Negative	Negative	Negative	Negative	Negative	Negative	Negative
R18792	Br2720	F	CAUC	48.2271	Amygdala	7	Control	0.8467	0.464031	0.0101268	3.61432e-05	-15.2406	0.010467	-0.00274293	0.00208165	0.0064153	0.00968889	Married	No	Bachelor's	Natural	6.42	25.5	32.8	No Diagnosis on Axis I	Deferred	Negative	Negative in peripheral blood (HCMC); Negative in blood (NMS)	Negative	Negative	Negative	Negative	Negative	Negative	Negative	Negative	Negative	Negative	Negative	Negative	Negative	Negative	Negative	Negative	Negative	Negative	Negative	Negative	Negative
R18793	Br2720	F	CAUC	48.2271	sACC	7.6	Control	0.8748	0.549111	0.0109648	1.36904e-05	-14.114	0.010467	-0.00274293	0.00208165	0.0064153	0.00968889	Married	No	Bachelor's	Natural	6.42	25.5	32.8	No Diagnosis on Axis I	Deferred	Negative	Negative in peripheral blood (HCMC); Negative in blood (NMS)	Negative	Negative	Negative	Negative	Negative	Negative	Negative	Negative	Negative	Negative	Negative	Negative	Negative	Negative	Negative	Negative	Negative	Negative	Negative	Negative	Negative
R18794	Br2724	F	CAUC	48.5858	Amygdala	6.6	Control	0.604	0.418782	0.0238161	5.93361e-05	-21.0502	-0.00640712	-0.000328123	-0.015347	-0.0198506	-0.0105878	Divorced	Yes	Associate's or 2 yrs college	Natural	5.88	30.5	35.2	No Diagnosis on Axis I	Deferred	Negative	Negative in blood (NMS); Negative in mixed blood (HCMC)	Negative	Negative	Negative	Positive	Negative	Positive	Positive	Negative	Negative	Negative	Negative	Negative	Negative	Negative	Negative	Negative	Negative	Negative	Negative	Negative	Negative
R18795	Br2724	F	CAUC	48.5858	sACC	7.7	Control	0.8435	0.480783	0.0183638	5.33171e-05	-20.1253	-0.00640712	-0.000328123	-0.015347	-0.0198506	-0.0105878	Divorced	Yes	Associate's or 2 yrs college	Natural	5.88	30.5	35.2	No Diagnosis on Axis I	Deferred	Negative	Negative in blood (NMS); Negative in mixed blood (HCMC)	Negative	Negative	Negative	Positive	Negative	Positive	Positive	Negative	Negative	Negative	Negative	Negative	Negative	Negative	Negative	Negative	Negative	Negative	Negative	Negative	Negative
R18796	Br6347	M	CAUC	19.6632	Amygdala	7.1	Control	0.8597	0.497157	0.0227035	2.55937e-05	-12.4576	0.00620368	-0.00108963	0.00162564	0.00451804	0.000511493	Single	No	1 yr college	Accident	6.62	26.5	20.9	No Diagnosis on Axis I	Deferred	Negative	Negative in heart blood (MD-ME); Negative in cerebellum tissue (NMS)	Negative	Negative	Negative	Negative	Negative	Negative	Negative	Negative	Negative	Negative	Negative	Negative	Negative	Negative	Negative	Negative	Negative	Negative	Negative	Negative	Negative
R18797	Br6347	M	CAUC	19.6632	sACC	6.8	Control	0.8536	0.497776	0.0318253	3.8465e-05	-13.2475	0.00620368	-0.00108963	0.00162564	0.00451804	0.000511493	Single	No	1 yr college	Accident	6.62	26.5	20.9	No Diagnosis on Axis I	Deferred	Negative	Negative in heart blood (MD-ME); Negative in cerebellum tissue (NMS)	Negative	Negative	Negative	Negative	Negative	Negative	Negative	Negative	Negative	Negative	Negative	Negative	Negative	Negative	Negative	Negative	Negative	Negative	Negative	Negative	Negative
R18822	Br8406	M	CAUC	30.9541	Amygdala	6.5	Control	0.8942	0.435852	0.0196609	1.92502e-05	-11.9635	-0.00214124	-0.00247466	0.00442308	-0.00809407	0.00187361	Married	No	H.S. diploma	Accident		28.5	22.3	No Diagnosis on Axis I	Deferred	Negative	Negative in subclavical blood (AXIS Forensic)	Negative	Negative	Negative	Negative	Negative	Negative	Negative	Negative	Negative	Negative	Negative	Negative	Negative	Negative	Negative	Negative	Negative	Negative	Negative	Negative	Negative
R18823	Br8406	M	CAUC	30.9541	sACC	6	Control	0.781	0.422557	0.0287096	3.92223e-05	-13.1169	-0.00214124	-0.00247466	0.00442308	-0.00809407	0.00187361	Married	No	H.S. diploma	Accident		28.5	22.3	No Diagnosis on Axis I	Deferred	Negative	Negative in subclavical blood (AXIS Forensic)	Negative	Negative	Negative	Negative	Negative	Negative	Negative	Negative	Negative	Negative	Negative	Negative	Negative	Negative	Negative	Negative	Negative	Negative	Negative	Negative	Negative
R18825	Br3877	M	CAUC	51.8577	sACC	6.3	MDD	0.8579	0.406139	0.0269095	0.000168429	-9.05083	-0.025569	0.00289179	-0.0689349	0.0409228	-0.00268802	Separated	Yes	Bachelor's	Accident	5.71	31.5	31.8	MDD Recurrent without Psychotic,Alcohol Dependence,Alcohol Intoxication	Deferred	Positive	Positive for ethanol BAC 0.344 in peripheral blood (NMS)	Negative	Negative	Not Tested	Not Tested	Negative	Negative	Negative	Negative	Negative	Negative	Negative	Negative	Not Tested	Negative	Negative	Positive	Not Tested	Negative	Negative	Not Tested	Not Tested
R18826	Br5334	M	CAUC	71.47	Amygdala	6.2	MDD	0.844	0.374615	0.0132648	4.37333e-05	-11.1259	0.000407853	-0.00648338	0.00540552	0.00308801	0.00666459	Widowed	No	11th	Natural		34	34.0022	MDD Single, Alcohol Dependence, Polysubstance Abuse	Deferred	Negative	Negative in heart blood (MD-ME)	Negative	Negative	Negative	Negative	Negative	Negative	Negative	Negative	Negative	Negative	Negative	Negative	Negative	Negative	Negative	Positive	Negative	Negative	Negative	Negative	Negative
R18827	Br5334	M	CAUC	71.47	sACC	6.6	MDD	0.8627	0.373732	0.00794811	4.67997e-05	-15.992	0.000407853	-0.00648338	0.00540552	0.00308801	0.00666459	Widowed	No	11th	Natural		34	34.0022	MDD Single, Alcohol Dependence, Polysubstance Abuse	Deferred	Negative	Negative in heart blood (MD-ME)	Negative	Negative	Negative	Negative	Negative	Negative	Negative	Negative	Negative	Negative	Negative	Negative	Negative	Negative	Negative	Positive	Negative	Negative	Negative	Negative	Negative
R18828	Br5600	M	CAUC	52.44	Amygdala	6.2	MDD	0.8139	0.374803	0.0317757	4.05013e-05	-16.0246	0.00122043	-0.00384583	0.00592657	0.00488439	0.00572686	Married	Yes	1 yr college	Accident		25	30.2248	MDD Single,Alcohol Dependence,Alcohol Intoxication	Deferred	Positive	Ethanol 0.10% wt/vol in TRC blood; Ethanol 0.13% wt/vol in TRC vitreous (MD-ME)	Not Tested	Not Tested	Not Tested	Not Tested	Negative	Negative	Negative	Negative	Negative	Negative	Negative	Negative	Negative	Negative	Negative	Negative	Negative	Negative	Negative	Negative	Negative
R18829	Br5600	M	CAUC	52.44	sACC	6.9	MDD	0.8965	0.443713	0.016978	2.35295e-05	-13.7793	0.00122043	-0.00384583	0.00592657	0.00488439	0.00572686	Married	Yes	1 yr college	Accident		25	30.2248	MDD Single,Alcohol Dependence,Alcohol Intoxication	Deferred	Positive	Ethanol 0.10% wt/vol in TRC blood; Ethanol 0.13% wt/vol in TRC vitreous (MD-ME)	Not Tested	Not Tested	Not Tested	Not Tested	Negative	Negative	Negative	Negative	Negative	Negative	Negative	Negative	Negative	Negative	Negative	Negative	Negative	Negative	Negative	Negative	Negative
R18830	Br5709	F	CAUC	63.11	Amygdala	5.6	MDD	0.7869	0.392154	0.0421857	0.000229314	-15.0571	0.00386569	-0.00352042	-0.000120667	0.00505584	-0.00928144	Married	No	H.S. diploma	Undetermined		32.5	32.2363	MDD Single,Polysubstance Intoxication	Deferred	Negative	Negative in heart blood (MD-ME)	Not Tested	Not Tested	Not Tested	Not Tested	Negative	Negative	Positive	Negative	Negative	Positive	Negative	Negative	Positive	Negative	Negative	Negative	Negative	Negative	Negative	Negative	Negative
R18831	Br5709	F	CAUC	63.11	sACC	6.3	MDD	0.8043	0.380544	0.018185	0.000106519	-8.36632	0.00386569	-0.00352042	-0.000120667	0.00505584	-0.00928144	Married	No	H.S. diploma	Undetermined		32.5	32.2363	MDD Single,Polysubstance Intoxication	Deferred	Negative	Negative in heart blood (MD-ME)	Not Tested	Not Tested	Not Tested	Not Tested	Negative	Negative	Positive	Negative	Negative	Positive	Negative	Negative	Positive	Negative	Negative	Negative	Negative	Negative	Negative	Negative	Negative
R18832	Br6258	F	CAUC	47.2991	Amygdala	6	MDD	0.7532	0.392344	0.0298422	4.7926e-05	-15.3578	0.000186849	-0.0016053	0.0014091	0.00187654	0.0103314	Married	Yes	Bachelor's	Suicide	6.19	20.5	32.3	MDD Recurrent without Psychotic,Polysubstance Intoxication	Deferred	Negative	Negative in TRC blood; negative in hospital blood (MD-ME)	Not Tested	Not Tested	Not Tested	Not Tested	Negative	Negative	Negative	Negative	Negative	Negative	Negative	Negative	Negative	Negative	Negative	Negative	Negative	Negative	Negative	Negative	Negative
R18833	Br6258	F	CAUC	47.2991	sACC	7.3	MDD	0.9135	0.463286	0.0208393	2.34063e-05	-10.2041	0.000186849	-0.0016053	0.0014091	0.00187654	0.0103314	Married	Yes	Bachelor's	Suicide	6.19	20.5	32.3	MDD Recurrent without Psychotic,Polysubstance Intoxication	Deferred	Negative	Negative in TRC blood; negative in hospital blood (MD-ME)	Not Tested	Not Tested	Not Tested	Not Tested	Negative	Negative	Negative	Negative	Negative	Negative	Negative	Negative	Negative	Negative	Negative	Negative	Negative	Negative	Negative	Negative	Negative
R18834	Br6266	F	CAUC	23.2115	Amygdala	6.6	MDD	0.8977	0.436006	0.0191725	2.38324e-05	-17.4004	0.00296063	-0.00426411	0.00341199	-0.00333138	-0.0164651	Single	Yes	Associate's or 2 yrs college	Undetermined	6.06	27	22.3	MDD Recurrent without Psychotic,Anxiety Disorder NOS,Polysubstance Dependence,Polysubstance Intoxication	Deferred	Negative	Negative in heart blood (MD-ME)	Not Tested	Not Tested	Not Tested	Not Tested	Negative	Negative	Negative	Negative	Positive	Negative	Negative	Negative	Negative	Positive	Negative	Negative	Negative	Negative	Negative	Negative	Negative
R18835	Br6266	F	CAUC	23.2115	sACC	7.1	MDD	0.8931	0.488494	0.0211427	4.64211e-05	-13.0158	0.00296063	-0.00426411	0.00341199	-0.00333138	-0.0164651	Single	Yes	Associate's or 2 yrs college	Undetermined	6.06	27	22.3	MDD Recurrent without Psychotic,Anxiety Disorder NOS,Polysubstance Dependence,Polysubstance Intoxication	Deferred	Negative	Negative in heart blood (MD-ME)	Not Tested	Not Tested	Not Tested	Not Tested	Negative	Negative	Negative	Negative	Positive	Negative	Negative	Negative	Negative	Positive	Negative	Negative	Negative	Negative	Negative	Negative	Negative
R18836	Br6268	M	CAUC	18.9213	Amygdala	6.3	MDD	0.8402	0.431852	0.0264997	0.000110266	-6.52291	0.00701985	-0.0037193	0.00704404	0.00223421	0.00388281	Single	Yes	H.S. diploma	Undetermined	6.27	23	22.7	MDD Recurrent without Psychotic,Opioid Intoxication	Deferred	Negative	Negative in heart blood (MD-ME)	Not Tested	Not Tested	Not Tested	Not Tested	Negative	Negative	Negative	Negative	Negative	Negative	Negative	Negative	Negative	Negative	Negative	Negative	Negative	Positive	Negative	Negative	Negative
R18837	Br6268	M	CAUC	18.9213	sACC	6.6	MDD	0.8804	0.454658	0.0116594	2.52632e-05	-11.205	0.00701985	-0.0037193	0.00704404	0.00223421	0.00388281	Single	Yes	H.S. diploma	Undetermined	6.27	23	22.7	MDD Recurrent without Psychotic,Opioid Intoxication	Deferred	Negative	Negative in heart blood (MD-ME)	Not Tested	Not Tested	Not Tested	Not Tested	Negative	Negative	Negative	Negative	Negative	Negative	Negative	Negative	Negative	Negative	Negative	Negative	Negative	Positive	Negative	Negative	Negative
R18838	Br6284	M	CAUC	26.7514	Amygdala	5.8	MDD	0.8656	0.359556	0.017687	4.71351e-05	-16.0888	-0.0112784	0.000924808	-0.00512061	-0.0181854	0.00467626	Single	No	Associate's or 2 yrs college	Undetermined	5.53	32	31.6	MDD Recurrent without Psychotic,Opioid Dependence,Opioid Intoxication,Polysubstance Intoxication	Deferred	Negative	Negative in heart blood (MD-ME)	Not Tested	Not Tested	Not Tested	Not Tested	Negative	Negative	Negative	Positive	Positive	Negative	Negative	Negative	Negative	Negative	Negative	Negative	Negative	Negative	Negative	Negative	Negative
R18839	Br6284	M	CAUC	26.7514	sACC	5.6	MDD	0.8151	0.376835	0.0213064	3.0643e-05	-31.8924	-0.0112784	0.000924808	-0.00512061	-0.0181854	0.00467626	Single	No	Associate's or 2 yrs college	Undetermined	5.53	32	31.6	MDD Recurrent without Psychotic,Opioid Dependence,Opioid Intoxication,Polysubstance Intoxication	Deferred	Negative	Negative in heart blood (MD-ME)	Not Tested	Not Tested	Not Tested	Not Tested	Negative	Negative	Negative	Positive	Positive	Negative	Negative	Negative	Negative	Negative	Negative	Negative	Negative	Negative	Negative	Negative	Negative
R18840	Br6320	M	CAUC	47.3293	Amygdala	7.1	MDD	0.8684	0.477356	0.0194984	3.89281e-05	-22.7387	0.0054427	0.00628583	0.00722713	0.00773169	-0.00243685	Divorced	Yes	H.S. diploma	Natural	6.15	29.5	30.3	MDD Recurrent without Psychotic,Alcohol Abuse	Deferred	Positive	Ethanol 0.03 % (wt/vol) in heart blood; Ethanol 0.03 % (wt/vol) in subclavian blood; Ethanol 0.07 % (wt/vol) in vitreous (MD-ME)	Not Tested	Not Tested	Not Tested	Not Tested	Negative	Negative	Negative	Negative	Negative	Negative	Negative	Negative	Negative	Negative	Negative	Negative	Negative	Negative	Negative	Negative	Negative
R18841	Br6320	M	CAUC	47.3293	sACC	7.3	MDD	0.8552	0.444432	0.0117814	1.84679e-05	-11.1605	0.0054427	0.00628583	0.00722713	0.00773169	-0.00243685	Divorced	Yes	H.S. diploma	Natural	6.15	29.5	30.3	MDD Recurrent without Psychotic,Alcohol Abuse	Deferred	Positive	Ethanol 0.03 % (wt/vol) in heart blood; Ethanol 0.03 % (wt/vol) in subclavian blood; Ethanol 0.07 % (wt/vol) in vitreous (MD-ME)	Not Tested	Not Tested	Not Tested	Not Tested	Negative	Negative	Negative	Negative	Negative	Negative	Negative	Negative	Negative	Negative	Negative	Negative	Negative	Negative	Negative	Negative	Negative
R18842	Br6331	M	CAUC	22.2505	Amygdala	6.8	MDD	0.7735	0.400045	0.00993756	3.22109e-05	-19.9483	-0.00204314	-0.00172365	0.00134078	0.00486824	-0.00865339	Single	Yes	1 yr college	Suicide	6.38	23.5	28.7	MDD Recurrent without Psychotic,Polysubstance Dependence,Polysubstance Intoxication,Anxiety Disorder NOS	Deferred	Positive	Ethanol 0.10 % (wt/vol) in heart blood; Ethanol 0.10 % (wt/vol) in subclavian blood; Ethanol 0.08 % (wt/vol) in urine; Ethanol 0.09 % (wt/vol) in vitreous (MD-ME)	Not Tested	Not Tested	Not Tested	Not Tested	Negative	Negative	Negative	Positive	Positive	Negative	Negative	Positive	Negative	Negative	Negative	Negative	Negative	Negative	Negative	Negative	Negative
R18843	Br6331	M	CAUC	22.2505	sACC	6.9	MDD	0.8519	0.460853	0.0224462	0.000139497	-5.11492	-0.00204314	-0.00172365	0.00134078	0.00486824	-0.00865339	Single	Yes	1 yr college	Suicide	6.38	23.5	28.7	MDD Recurrent without Psychotic,Polysubstance Dependence,Polysubstance Intoxication,Anxiety Disorder NOS	Deferred	Positive	Ethanol 0.10 % (wt/vol) in heart blood; Ethanol 0.10 % (wt/vol) in subclavian blood; Ethanol 0.08 % (wt/vol) in urine; Ethanol 0.09 % (wt/vol) in vitreous (MD-ME)	Not Tested	Not Tested	Not Tested	Not Tested	Negative	Negative	Negative	Positive	Positive	Negative	Negative	Positive	Negative	Negative	Negative	Negative	Negative	Negative	Negative	Negative	Negative
R18844	Br6332	M	CAUC	26.456	Amygdala	5.8	MDD	0.8249	0.410468	0.0313277	0.000120017	-14.5087	-0.0217208	0.00500123	0.00572613	0.00562919	-0.000900563	Single	No	Bachelor's	Accident	5.92	26	50.1	MDD Recurrent without Psychotic,Opioid Abuse,Opioid Intoxication	Deferred	Negative	Negative in heart blood (MD-ME)	Not Tested	Not Tested	Not Tested	Not Tested	Negative	Negative	Negative	Negative	Negative	Negative	Positive	Negative	Negative	Negative	Negative	Negative	Negative	Negative	Negative	Negative	Negative
R18845	Br6332	M	CAUC	26.456	sACC	7	MDD	0.8779	0.399077	0.0225844	6.24484e-05	-22.6476	-0.0217208	0.00500123	0.00572613	0.00562919	-0.000900563	Single	No	Bachelor's	Accident	5.92	26	50.1	MDD Recurrent without Psychotic,Opioid Abuse,Opioid Intoxication	Deferred	Negative	Negative in heart blood (MD-ME)	Not Tested	Not Tested	Not Tested	Not Tested	Negative	Negative	Negative	Negative	Negative	Negative	Positive	Negative	Negative	Negative	Negative	Negative	Negative	Negative	Negative	Negative	Negative
R18846	Br6342	M	CAUC	51.61	Amygdala	6.1	MDD	0.7761	0.351491	0.0376961	0.000210531	-14.7002	0.00217027	0.00646434	0.00488327	0.00429306	0.00555346	Divorced	Yes	H.S. diploma	Undetermined	6.21	31.5	22.2	MDD Recurrent without Psychotic,Alcohol Abuse,Cocaine Abuse,Cocaine Intoxication,Opioid Abuse,Opioid Intoxication	Deferred	Negative	Negative in heart blood (MD-ME)	Not Tested	Not Tested	Not Tested	Not Tested	Negative	Negative	Negative	Negative	Positive	Negative	Negative	Negative	Negative	Negative	Negative	Negative	Negative	Negative	Negative	Negative	Negative
R18847	Br6342	M	CAUC	51.61	sACC	7.2	MDD	0.8972	0.432091	0.0216901	2.20247e-05	-38.2338	0.00217027	0.00646434	0.00488327	0.00429306	0.00555346	Divorced	Yes	H.S. diploma	Undetermined	6.21	31.5	22.2	MDD Recurrent without Psychotic,Alcohol Abuse,Cocaine Abuse,Cocaine Intoxication,Opioid Abuse,Opioid Intoxication	Deferred	Negative	Negative in heart blood (MD-ME)	Not Tested	Not Tested	Not Tested	Not Tested	Negative	Negative	Negative	Negative	Positive	Negative	Negative	Negative	Negative	Negative	Negative	Negative	Negative	Negative	Negative	Negative	Negative
R18848	Br8040	M	CAUC	28.5776	Amygdala	5.6	MDD	0.7702	0.387647	0.0467719	0.00025233	-9.38718	0.00346762	0.000435636	-0.00443482	-0.00298965	0.00694019	Single	Yes	1 yr college	Natural		36	26.6	MDD Recurrent without Psychotic,Alcohol Dependence,Amphetamine Intoxication,Polysubstance Dependence	Deferred	Negative	Negative in subclavical blood; Negative in urine (AIT Labs)	Negative	Negative	Negative	Negative	Negative	Negative	Negative	Negative	Negative	Negative	Negative	Negative	Negative	Positive	Negative	Positive	Negative	Negative	Negative	Negative	Negative
R18849	Br8040	M	CAUC	28.5776	sACC	7.7	MDD	0.5804	0.484545	0.0188161	0.000117874	-13.1105	0.00346762	0.000435636	-0.00443482	-0.00298965	0.00694019	Single	Yes	1 yr college	Natural		36	26.6	MDD Recurrent without Psychotic,Alcohol Dependence,Amphetamine Intoxication,Polysubstance Dependence	Deferred	Negative	Negative in subclavical blood; Negative in urine (AIT Labs)	Negative	Negative	Negative	Negative	Negative	Negative	Negative	Negative	Negative	Negative	Negative	Negative	Negative	Positive	Negative	Positive	Negative	Negative	Negative	Negative	Negative
R18850	Br8121	M	CAUC	79.7207	Amygdala	6.4	MDD	0.7479	0.419477	0.0137665	3.0143e-05	-14.1356	0.00793171	-0.000675942	0.00625842	0.0034311	-0.00438042	Married	No	Bachelor's	Suicide	6.3	37	27.2	MDD Single	Deferred	Negative	Negative in iliac blood (AXIS Forensic)	Negative	Negative	Negative	Negative	Negative	Negative	Negative	Negative	Negative	Negative	Negative	Negative	Negative	Negative	Negative	Negative	Negative	Negative	Negative	Negative	Negative
R18851	Br8121	M	CAUC	79.7207	sACC	6.3	MDD	0.7594	0.416342	0.0213665	7.42897e-05	-18.1644	0.00793171	-0.000675942	0.00625842	0.0034311	-0.00438042	Married	No	Bachelor's	Suicide	6.3	37	27.2	MDD Single	Deferred	Negative	Negative in iliac blood (AXIS Forensic)	Negative	Negative	Negative	Negative	Negative	Negative	Negative	Negative	Negative	Negative	Negative	Negative	Negative	Negative	Negative	Negative	Negative	Negative	Negative	Negative	Negative
R18852	Br8128	M	CAUC	67.2963	Amygdala	6.5	MDD	0.8301	0.400979	0.0265811	3.06454e-05	-18.4986	0.00578899	0.00449859	0.00225106	0.00612423	-0.00769952	Married	No	H.S. diploma	Suicide	6.34	44.5	29	MDD Single	Deferred	Negative	Negative in subclavical blood (AXIS Forensic)	Negative	Negative	Negative	Negative	Negative	Negative	Negative	Negative	Negative	Negative	Negative	Negative	Negative	Negative	Negative	Negative	Negative	Negative	Negative	Not Tested	Not Tested
R18854	Br8146	M	CAUC	42.4393	Amygdala	6.6	MDD	0.7796	0.42941	0.0237169	3.7285e-05	-13.7712	-0.000145495	0.00231834	0.00184927	-0.000374946	0.00823739	Married	Yes	Associate's or 2 yrs college	Accident		19	27.8	MDD Recurrent without Psychotic,Alcohol Dependence,Opioid Dependence,Opioid Intoxication,Sed/Hypnot/Anxiol Dependence,Sed/Hypnot/Anxiol Intoxication,Polysubstance Intoxication	Deferred	Negative	Negative in femoral blood (AXIS Forensic)	Negative	Negative	Negative	Positive	Positive	Positive	Positive	Positive	Negative	Negative	Negative	Negative	Negative	Negative	Negative	Positive	Negative	Negative	Negative	Negative	Negative
R18855	Br8146	M	CAUC	42.4393	sACC	7.4	MDD	0.88	0.496822	0.0207147	4.37396e-05	-20.5982	-0.000145495	0.00231834	0.00184927	-0.000374946	0.00823739	Married	Yes	Associate's or 2 yrs college	Accident		19	27.8	MDD Recurrent without Psychotic,Alcohol Dependence,Opioid Dependence,Opioid Intoxication,Sed/Hypnot/Anxiol Dependence,Sed/Hypnot/Anxiol Intoxication,Polysubstance Intoxication	Deferred	Negative	Negative in femoral blood (AXIS Forensic)	Negative	Negative	Negative	Positive	Positive	Positive	Positive	Positive	Negative	Negative	Negative	Negative	Negative	Negative	Negative	Positive	Negative	Negative	Negative	Negative	Negative
R18856	Br8151	M	CAUC	51.9535	Amygdala	7	MDD	0.7708	0.440521	0.0142729	0.000131903	-11.9713	0.00594255	0.00240717	0.000349061	0.0104783	-0.00839896	Divorced	Yes	3 yrs college	Suicide	6.37	34.5	27.99	MDD Recurrent without Psychotic,OCD,Alcohol Abuse,Polysubstance Intoxication	Deferred	Negative	Negative in femoral blood (AXIS Forensic)	Negative	Negative	Negative	Negative	Negative	Negative	Negative	Negative	Negative	Negative	Negative	Negative	Negative	Negative	Negative	Negative	Negative	Negative	Negative	Negative	Negative
R18857	Br8151	M	CAUC	51.9535	sACC	7.6	MDD	0.805	0.471854	0.018116	9.97475e-05	-21.2668	0.00594255	0.00240717	0.000349061	0.0104783	-0.00839896	Divorced	Yes	3 yrs college	Suicide	6.37	34.5	27.99	MDD Recurrent without Psychotic,OCD,Alcohol Abuse,Polysubstance Intoxication	Deferred	Negative	Negative in femoral blood (AXIS Forensic)	Negative	Negative	Negative	Negative	Negative	Negative	Negative	Negative	Negative	Negative	Negative	Negative	Negative	Negative	Negative	Negative	Negative	Negative	Negative	Negative	Negative
R18858	Br8168	M	CAUC	45.9247	Amygdala	6.8	MDD	0.7332	0.452939	0.0259144	9.29075e-05	-27.2766	0.00558793	-0.002037	-0.000642593	0.0112434	0.00332491	Single	Yes	H.S. diploma	Suicide	6.71	50.5	25.49	MDD Recurrent without Psychotic,Alcohol Dependence	Deferred	Negative	Negative in femoral blood (AXIS Forensic)	Negative	Negative	Negative	Negative	Negative	Negative	Negative	Negative	Negative	Negative	Negative	Negative	Negative	Negative	Negative	Negative	Negative	Negative	Negative	Not Tested	Not Tested
R18859	Br8168	M	CAUC	45.9247	sACC	7.4	MDD	0.8456	0.525343	0.025975	5.21829e-05	-19.6278	0.00558793	-0.002037	-0.000642593	0.0112434	0.00332491	Single	Yes	H.S. diploma	Suicide	6.71	50.5	25.49	MDD Recurrent without Psychotic,Alcohol Dependence	Deferred	Negative	Negative in femoral blood (AXIS Forensic)	Negative	Negative	Negative	Negative	Negative	Negative	Negative	Negative	Negative	Negative	Negative	Negative	Negative	Negative	Negative	Negative	Negative	Negative	Negative	Not Tested	Not Tested
R18860	Br8172	F	CAUC	61.6426	Amygdala	6.3	MDD	0.8356	0.41215	0.0236289	6.33496e-05	-18.2757	0.00431133	0.00307677	-0.00210608	-0.00670033	0.00220031	Married	No	Bachelor's	Suicide	6.45	59	37	Opioid Intoxication,Polysubstance Intoxication,MDD Recurrent without Psychotic	Deferred	Negative	Negative in in subclavical blood (AXIS Forensic)	Negative	Negative	Negative	Negative	Negative	Negative	Negative	Positive	Negative	Negative	Negative	Negative	Negative	Negative	Negative	Positive	Negative	Positive	Negative	Negative	Positive
R18861	Br8172	F	CAUC	61.6426	sACC	6.6	MDD	0.868	0.371257	0.00879125	4.06101e-05	-18.0954	0.00431133	0.00307677	-0.00210608	-0.00670033	0.00220031	Married	No	Bachelor's	Suicide	6.45	59	37	Opioid Intoxication,Polysubstance Intoxication,MDD Recurrent without Psychotic	Deferred	Negative	Negative in in subclavical blood (AXIS Forensic)	Negative	Negative	Negative	Negative	Negative	Negative	Negative	Positive	Negative	Negative	Negative	Negative	Negative	Negative	Negative	Positive	Negative	Positive	Negative	Negative	Positive
R18862	Br8189	M	CAUC	35.8604	Amygdala	7.4	MDD	0.8757	0.474803	0.00993569	2.07412e-05	-10.6924	0.00780894	0.145799	0.00276973	-0.00926714	-0.00932214	Single	Yes	GED	Accident	6.73	30	28.3	MDD Recurrent without Psychotic,Cannabis Abuse,Opioid Dependence,Opioid Intoxication,Polysubstance Dependence	Deferred	Negative	Negative in iliac blood (AXIS Forensic)	Negative	Negative	Positive	Positive	Negative	Negative	Negative	Positive	Positive	Negative	Negative	Negative	Negative	Positive	Negative	Negative	Negative	Negative	Negative	Negative	Negative
R18863	Br8189	M	CAUC	35.8604	sACC	6.8	MDD	0.7902	0.422608	0.0348038	0.000108434	-19.8778	0.00780894	0.145799	0.00276973	-0.00926714	-0.00932214	Single	Yes	GED	Accident	6.73	30	28.3	MDD Recurrent without Psychotic,Cannabis Abuse,Opioid Dependence,Opioid Intoxication,Polysubstance Dependence	Deferred	Negative	Negative in iliac blood (AXIS Forensic)	Negative	Negative	Positive	Positive	Negative	Negative	Negative	Positive	Positive	Negative	Negative	Negative	Negative	Positive	Negative	Negative	Negative	Negative	Negative	Negative	Negative
R18864	Br8205	M	CAUC	25.3854	Amygdala	6.9	MDD	0.8041	0.379135	0.0131544	3.55939e-05	-7.85737	-0.00152679	0.00381728	-0.0306084	0.0151617	-0.00692265	Single	Yes	1 yr college	Accident	6.58	23.5	31.4	MDD Recurrent without Psychotic,Alcohol Abuse,Alcohol Intoxication,Opioid Dependence,Opioid Intoxication,Polysubstance Dependence,Polysubstance Intoxication	Deferred	Positive	Ethanol 0.085% (w/v) in heart blood; Ehtanol 0.109% (w/v) in vitreous (AXIS Forensic)	Negative	Negative	Positive	Positive	Negative	Negative	Negative	Positive	Positive	Negative	Negative	Positive	Negative	Negative	Negative	Negative	Negative	Negative	Negative	Negative	Positive
R18865	Br8205	M	CAUC	25.3854	sACC	7.3	MDD	0.8489	0.433248	0.0246447	8.50172e-05	-17.9842	-0.00152679	0.00381728	-0.0306084	0.0151617	-0.00692265	Single	Yes	1 yr college	Accident	6.58	23.5	31.4	MDD Recurrent without Psychotic,Alcohol Abuse,Alcohol Intoxication,Opioid Dependence,Opioid Intoxication,Polysubstance Dependence,Polysubstance Intoxication	Deferred	Positive	Ethanol 0.085% (w/v) in heart blood; Ehtanol 0.109% (w/v) in vitreous (AXIS Forensic)	Negative	Negative	Positive	Positive	Negative	Negative	Negative	Positive	Positive	Negative	Negative	Positive	Negative	Negative	Negative	Negative	Negative	Negative	Negative	Negative	Positive
R18866	Br8220	F	CAUC	23.6086	Amygdala	7.1	MDD	0.8949	0.444185	0.0207849	4.37394e-05	-18.2416	0.00472604	-0.001991	-0.00233306	0.0121443	-0.000793344	Single	No	Associate's or 2 yrs college	Accident	4.19	28.5	28.87	MDD Recurrent without Psychotic,Polysubstance Dependence,Polysubstance Intoxication	Deferred	Positive	Ethanol 0.342 % (wt/vol) in iliac blood; Ethanol 0.372 % (wt/vol) in vitreous (AXIS Forensic)	Negative	Negative	Negative	Negative	Negative	Negative	Negative	Negative	Negative	Positive	Positive	Negative	Positive	Negative	Negative	Positive	Negative	Negative	Negative	Negative	Positive
R18867	Br8220	F	CAUC	23.6086	sACC	7	MDD	0.8171	0.414727	0.012261	2.84856e-05	-22.569	0.00472604	-0.001991	-0.00233306	0.0121443	-0.000793344	Single	No	Associate's or 2 yrs college	Accident	4.19	28.5	28.87	MDD Recurrent without Psychotic,Polysubstance Dependence,Polysubstance Intoxication	Deferred	Positive	Ethanol 0.342 % (wt/vol) in iliac blood; Ethanol 0.372 % (wt/vol) in vitreous (AXIS Forensic)	Negative	Negative	Negative	Negative	Negative	Negative	Negative	Negative	Negative	Positive	Positive	Negative	Positive	Negative	Negative	Positive	Negative	Negative	Negative	Negative	Positive
R18868	Br8221	M	CAUC	49.8809	Amygdala	6.6	MDD	0.8858	0.452581	0.00973042	2.58829e-05	-12.1213	0.00384854	-0.00452801	-0.00354593	-0.00215427	-0.0166784	Widowed	Yes	9th	Suicide	6.16	33	42.3	MDD Recurrent without Psychotic,Amphetamine Abuse,Alcohol Abuse	Deferred	Positive	Ethanol 0.020 % (wt/vol) in subclavical blood; Negative in vitreous (AXIS Forensic)	Negative	Negative	Negative	Negative	Negative	Negative	Negative	Negative	Negative	Negative	Negative	Negative	Negative	Negative	Negative	Negative	Negative	Negative	Negative	Not Tested	Not Tested
R18869	Br8221	M	CAUC	49.8809	sACC	7.3	MDD	0.8491	0.489471	0.0261319	0.000130395	-11.6623	0.00384854	-0.00452801	-0.00354593	-0.00215427	-0.0166784	Widowed	Yes	9th	Suicide	6.16	33	42.3	MDD Recurrent without Psychotic,Amphetamine Abuse,Alcohol Abuse	Deferred	Positive	Ethanol 0.020 % (wt/vol) in subclavical blood; Negative in vitreous (AXIS Forensic)	Negative	Negative	Negative	Negative	Negative	Negative	Negative	Negative	Negative	Negative	Negative	Negative	Negative	Negative	Negative	Negative	Negative	Negative	Negative	Not Tested	Not Tested
R18870	Br8242	M	CAUC	42.571	Amygdala	7.3	MDD	0.8817	0.403883	0.0148736	2.90822e-05	-19.3406	0.00555326	-0.000462423	0.00268442	-0.00675244	-0.000135249	Married	Yes	Associate's or 2 yrs college	Natural	6.91	25	27	MDD Recurrent without Psychotic,Opioid Dependence	Deferred	Negative	Negative in femoral blood (AXIS Forensic)	Negative	Negative	Negative	Negative	Negative	Positive	Positive	Positive	Positive	Positive	Positive	Negative	Negative	Negative	Negative	Positive	Negative	Positive	Negative	Negative	Positive
R18871	Br8242	M	CAUC	42.571	sACC	7.1	MDD	0.7926	0.40151	0.0132595	6.68082e-05	-20.204	0.00555326	-0.000462423	0.00268442	-0.00675244	-0.000135249	Married	Yes	Associate's or 2 yrs college	Natural	6.91	25	27	MDD Recurrent without Psychotic,Opioid Dependence	Deferred	Negative	Negative in femoral blood (AXIS Forensic)	Negative	Negative	Negative	Negative	Negative	Positive	Positive	Positive	Positive	Positive	Positive	Negative	Negative	Negative	Negative	Positive	Negative	Positive	Negative	Negative	Positive
R18872	Br8246	M	CAUC	52.8078	Amygdala	7.4	MDD	0.8113	0.461552	0.0202507	0.000101855	-22.0766	0.00321571	0.00155441	0.00547907	0.00709202	0.0058555	Married	No	Associate's or 2 yrs college	Natural	5.2	30.5	44.2	MDD Recurrent without Psychotic,Alcohol Dependence	Deferred	Negative	Negative in femoral blood (AXIS Forensic)	Negative	Negative	Negative	Positive	Negative	Negative	Negative	Negative	Negative	Positive	Positive	Negative	Negative	Negative	Negative	Negative	Negative	Negative	Negative	Negative	Positive
R18873	Br8246	M	CAUC	52.8078	sACC	7.8	MDD	0.9144	0.590841	0.0227675	1.41776e-05	-17.7883	0.00321571	0.00155441	0.00547907	0.00709202	0.0058555	Married	No	Associate's or 2 yrs college	Natural	5.2	30.5	44.2	MDD Recurrent without Psychotic,Alcohol Dependence	Deferred	Negative	Negative in femoral blood (AXIS Forensic)	Negative	Negative	Negative	Positive	Negative	Negative	Negative	Negative	Negative	Positive	Positive	Negative	Negative	Negative	Negative	Negative	Negative	Negative	Negative	Negative	Positive
R18874	Br8262	F	CAUC	29.1225	Amygdala	7.9	MDD	0.8986	0.557013	0.0267059	1.87907e-05	-14.7194	0.00567367	-0.000847822	-0.0052704	0.00293999	0.000989817	Married	No	Associate's or 2 yrs college	Suicide	7.85	18.5	26.4	MDD Recurrent without Psychotic	Deferred	Negative	Negative in femoral blood (AXIS Forensic)	Negative	Negative	Negative	Negative	Negative	Negative	Negative	Negative	Negative	Negative	Negative	Negative	Negative	Negative	Negative	Negative	Negative	Negative	Negative	Negative	Negative
R18875	Br8262	F	CAUC	29.1225	sACC	8	MDD	0.8795	0.573851	0.0254829	3.38365e-05	-13.9187	0.00567367	-0.000847822	-0.0052704	0.00293999	0.000989817	Married	No	Associate's or 2 yrs college	Suicide	7.85	18.5	26.4	MDD Recurrent without Psychotic	Deferred	Negative	Negative in femoral blood (AXIS Forensic)	Negative	Negative	Negative	Negative	Negative	Negative	Negative	Negative	Negative	Negative	Negative	Negative	Negative	Negative	Negative	Negative	Negative	Negative	Negative	Negative	Negative
R18930	Br5305	F	CAUC	35.66	Amygdala	6.8	MDD	0.8712	0.415983	0.0232318	4.64135e-05	-19.1827	0.00409022	0.00109774	0.000826723	-0.000351144	-0.011046	Single	Yes	H.S. diploma	Accident	6.28	35	44.6977	MDD Single, Panic w/o Agoraphobia, Polysubstance Dependence, Polysubstance Intoxication	Deferred	Negative	Negative in heart blood (MD-ME); Negative in CB Tissue (NMS)	Negative	Negative	Negative	Negative	Negative	Negative	Negative	Positive	Negative	Positive	Negative	Negative	Negative	Negative	Negative	Positive	Negative	Negative	Negative	Negative	Negative
R18931	Br5305	F	CAUC	35.66	sACC	7.8	MDD	0.9098	0.518423	0.0179151	3.1733e-05	-14.4577	0.00409022	0.00109774	0.000826723	-0.000351144	-0.011046	Single	Yes	H.S. diploma	Accident	6.28	35	44.6977	MDD Single, Panic w/o Agoraphobia, Polysubstance Dependence, Polysubstance Intoxication	Deferred	Negative	Negative in heart blood (MD-ME); Negative in CB Tissue (NMS)	Negative	Negative	Negative	Negative	Negative	Negative	Negative	Positive	Negative	Positive	Negative	Negative	Negative	Negative	Negative	Positive	Negative	Negative	Negative	Negative	Negative
R18932	Br5356	F	CAUC	45.73	Amygdala	7.5	MDD	0.8924	0.482453	0.020994	8.10506e-05	-15.1635	0.00249141	4.49362e-05	-0.00229835	-0.0175634	0.00241147	Married	Yes	H.S. diploma	Undetermined		28.5	18.3981	MDD Single, Alcohol Dependence, Alcohol Intoxication, Opioid Intoxication	Deferred	Positive	Ethanol 168 mg/dL, Blood Alcohol Concentration (BAC) 0.168 g/100 mL in blood (NMS); Ethanol 0.33 % wt/vol in urine; Ethanol 0.23 % wt/vol in vitreous; Ethanol 0.19 % wt/vol in heart blood (MD-ME)	Negative	Negative	Positive	Positive	Negative	Negative	Negative	Negative	Negative	Positive	Positive	Negative	Negative	Negative	Negative	Positive	Negative	Negative	Negative	Negative	Negative
R18933	Br5356	F	CAUC	45.73	sACC	7.7	MDD	0.871	0.491784	0.0188168	9.4932e-05	-8.85845	0.00249141	4.49362e-05	-0.00229835	-0.0175634	0.00241147	Married	Yes	H.S. diploma	Undetermined		28.5	18.3981	MDD Single, Alcohol Dependence, Alcohol Intoxication, Opioid Intoxication	Deferred	Positive	Ethanol 168 mg/dL, Blood Alcohol Concentration (BAC) 0.168 g/100 mL in blood (NMS); Ethanol 0.33 % wt/vol in urine; Ethanol 0.23 % wt/vol in vitreous; Ethanol 0.19 % wt/vol in heart blood (MD-ME)	Negative	Negative	Positive	Positive	Negative	Negative	Negative	Negative	Negative	Positive	Positive	Negative	Negative	Negative	Negative	Positive	Negative	Negative	Negative	Negative	Negative
R18934	Br5360	M	CAUC	53.47	Amygdala	6	MDD	0.8297	0.324537	0.0116529	7.6339e-05	-14.4001	0.00488747	-0.00238822	-0.00619128	-0.0224201	0.0013734	Married	Yes	H.S. diploma	Natural		15.5	24.1413	MDD Single, Opioid Intoxication, Axis I not filled in	Deferred	Negative	Negative in heart blood (MD-ME); Negative in blood (NMS)_x000D_	Negative	Negative	Negative	Negative	Negative	Negative	Negative	Negative	Negative	Positive	Positive	Negative	Negative	Negative	Negative	Positive	Negative	Negative	Negative	Negative	Negative
R18935	Br5360	M	CAUC	53.47	sACC	7.1	MDD	0.875	0.382549	0.00715444	2.66388e-05	-9.73217	0.00488747	-0.00238822	-0.00619128	-0.0224201	0.0013734	Married	Yes	H.S. diploma	Natural		15.5	24.1413	MDD Single, Opioid Intoxication, Axis I not filled in	Deferred	Negative	Negative in heart blood (MD-ME); Negative in blood (NMS)_x000D_	Negative	Negative	Negative	Negative	Negative	Negative	Negative	Negative	Negative	Positive	Positive	Negative	Negative	Negative	Negative	Positive	Negative	Negative	Negative	Negative	Negative
R18936	Br5978	M	CAUC	29.243	Amygdala	7.1	MDD	0.8422	0.474832	0.0227446	2.70151e-05	-12.0325	-0.0113401	-0.00131339	0.00297932	0.00223818	0.00596452	Married	No	Master's	Natural	6.28	26	26.3351	MDD Single,Polysubstance Abuse	Deferred	Negative	Negative in heart blood (MD-ME); Negative for ethylene glycol in heart blood (NMS)	Not Tested	Not Tested	Not Tested	Not Tested	Negative	Negative	Negative	Negative	Negative	Negative	Negative	Negative	Negative	Negative	Negative	Negative	Negative	Negative	Negative	Negative	Negative
R18937	Br5978	M	CAUC	29.243	sACC	7.4	MDD	0.8227	0.487195	0.0177899	8.28428e-05	-15.3579	-0.0113401	-0.00131339	0.00297932	0.00223818	0.00596452	Married	No	Master's	Natural	6.28	26	26.3351	MDD Single,Polysubstance Abuse	Deferred	Negative	Negative in heart blood (MD-ME); Negative for ethylene glycol in heart blood (NMS)	Not Tested	Not Tested	Not Tested	Not Tested	Negative	Negative	Negative	Negative	Negative	Negative	Negative	Negative	Negative	Negative	Negative	Negative	Negative	Negative	Negative	Negative	Negative
R18939	Br6293	F	CAUC	27.8576	sACC	7.4	MDD	0.8241	0.507999	0.0242004	6.72176e-05	-14.7968	0.0028751	-0.000580811	0.00782938	-0.00187114	-0.00280476	Single	Yes	Associate's or 2 yrs college	Accident	6.39	37	22.8	MDD Recurrent without Psychotic,Alcohol Dependence,Amphetamine Intoxication,Opioid Intoxication,Polysubstance Dependence,Polysubstance Intoxication	Deferred	Negative	Negative in heart blood (MD-ME)	Not Tested	Not Tested	Not Tested	Not Tested	Negative	Negative	Negative	Positive	Negative	Positive	Negative	Positive	Negative	Positive	Not Tested	Not Tested	Not Tested	Not Tested	Not Tested	Negative	Negative
R18940	Br6308	F	CAUC	50.2616	Amygdala	6.4	MDD	0.8204	0.383301	0.0156441	0.000107263	-24.2769	0.00486591	0.000512855	0.00186742	0.00433784	0.0036221	Divorced	Yes	11th	Natural	5.56	23	31.8	MDD Recurrent with Psychotic,Sed/Hypnot/Anxiol Dependence	Deferred	Negative	Negative in heart blood (MD-ME)	Not Tested	Not Tested	Not Tested	Not Tested	Negative	Negative	Negative	Positive	Positive	Negative	Negative	Negative	Negative	Negative	Negative	Negative	Negative	Positive	Negative	Negative	Positive
R18941	Br6308	F	CAUC	50.2616	sACC	7.2	MDD	0.8472	0.425289	0.0117803	4.15417e-05	-10.4037	0.00486591	0.000512855	0.00186742	0.00433784	0.0036221	Divorced	Yes	11th	Natural	5.56	23	31.8	MDD Recurrent with Psychotic,Sed/Hypnot/Anxiol Dependence	Deferred	Negative	Negative in heart blood (MD-ME)	Not Tested	Not Tested	Not Tested	Not Tested	Negative	Negative	Negative	Positive	Positive	Negative	Negative	Negative	Negative	Negative	Negative	Negative	Negative	Positive	Negative	Negative	Positive
R18942	Br6315	M	CAUC	38.6914	Amygdala	7.2	MDD	0.8422	0.462942	0.0277869	0.000161345	-8.84545	0.00774509	-0.000201841	0.00229833	0.00354821	-0.00572822	Single	Yes	1 yr college	Accident	6.4	28.5	32.7	MDD Recurrent without Psychotic,Anxiety Disorder NOS,Alcohol Dependence,Alcohol Intoxication,Polysubstance Dependence,Polysubstance Intoxication	Deferred	Positive	Ethanol 0.19% (wt/vol) in heart blood; Ethanol 0.19% (wt/vol) in femoral blood; Ethanol 0.28% (wt/vol) in urine; Ethanol 0.24% (wt/vol) in vitreous (MD-ME)	Not Tested	Not Tested	Not Tested	Not Tested	Negative	Negative	Negative	Negative	Negative	Negative	Positive	Negative	Negative	Positive	Negative	Positive	Negative	Negative	Negative	Negative	Negative
R18943	Br6315	M	CAUC	38.6914	sACC	7.5	MDD	0.8232	0.519412	0.0164777	6.95462e-05	-10.0054	0.00774509	-0.000201841	0.00229833	0.00354821	-0.00572822	Single	Yes	1 yr college	Accident	6.4	28.5	32.7	MDD Recurrent without Psychotic,Anxiety Disorder NOS,Alcohol Dependence,Alcohol Intoxication,Polysubstance Dependence,Polysubstance Intoxication	Deferred	Positive	Ethanol 0.19% (wt/vol) in heart blood; Ethanol 0.19% (wt/vol) in femoral blood; Ethanol 0.28% (wt/vol) in urine; Ethanol 0.24% (wt/vol) in vitreous (MD-ME)	Not Tested	Not Tested	Not Tested	Not Tested	Negative	Negative	Negative	Negative	Negative	Negative	Positive	Negative	Negative	Positive	Negative	Positive	Negative	Negative	Negative	Negative	Negative
R18944	Br8124	M	CAUC	24.9336	Amygdala	7.7	MDD	0.8982	0.557379	0.0199526	2.943e-05	-18.1047	0.00664377	-0.000163119	0.00432565	0.00227696	-0.00275862	Married	Yes	GED	Suicide	6.41	16.5	23.6	MDD Recurrent with Psychotic,Polysubstance Dependence,Alcohol Intoxication	Deferred	Positive	Ethanol 0.176% (wt/vol) in femoral blood; Ethanol 0.143% (wt/vol) in vitreous (AXIS Forensic)	Negative	Negative	Positive	Positive	Negative	Negative	Negative	Negative	Negative	Negative	Negative	Negative	Negative	Negative	Negative	Negative	Negative	Negative	Negative	Negative	Negative
R18945	Br8124	M	CAUC	24.9336	sACC	7.1	MDD	0.8481	0.459717	0.0205357	1.75772e-05	-11.0498	0.00664377	-0.000163119	0.00432565	0.00227696	-0.00275862	Married	Yes	GED	Suicide	6.41	16.5	23.6	MDD Recurrent with Psychotic,Polysubstance Dependence,Alcohol Intoxication	Deferred	Positive	Ethanol 0.176% (wt/vol) in femoral blood; Ethanol 0.143% (wt/vol) in vitreous (AXIS Forensic)	Negative	Negative	Positive	Positive	Negative	Negative	Negative	Negative	Negative	Negative	Negative	Negative	Negative	Negative	Negative	Negative	Negative	Negative	Negative	Negative	Negative
R18946	Br8148	M	CAUC	54.2121	Amygdala	7.4	MDD	0.8877	0.470048	0.0157742	4.39942e-05	-17.4034	0.00885942	-0.00375441	0.00524652	0.00859787	-0.00792656	Divorced	Yes	10th	Suicide	5.54	31.5	24.59	MDD Recurrent without Psychotic,Alcohol Dependence,Cocaine Dependence,Cocaine Abuse	Deferred	Positive	Ethanol 0.190 % (wt/vol) in subclavical blood; Ethanol 0.297 % (wt/vol) in vitreous (AXIS Forensic)	Negative	Negative	Negative	Negative	Negative	Negative	Negative	Negative	Negative	Negative	Negative	Negative	Negative	Negative	Negative	Negative	Negative	Negative	Negative	Not Tested	Not Tested
R18947	Br8148	M	CAUC	54.2121	sACC	7.3	MDD	0.7092	0.476702	0.0142784	0.000102815	-57.6468	0.00885942	-0.00375441	0.00524652	0.00859787	-0.00792656	Divorced	Yes	10th	Suicide	5.54	31.5	24.59	MDD Recurrent without Psychotic,Alcohol Dependence,Cocaine Dependence,Cocaine Abuse	Deferred	Positive	Ethanol 0.190 % (wt/vol) in subclavical blood; Ethanol 0.297 % (wt/vol) in vitreous (AXIS Forensic)	Negative	Negative	Negative	Negative	Negative	Negative	Negative	Negative	Negative	Negative	Negative	Negative	Negative	Negative	Negative	Negative	Negative	Negative	Negative	Not Tested	Not Tested
R18948	Br8222	F	CAUC	28.6024	Amygdala	6.7	MDD	0.8136	0.392546	0.0148948	0.000120136	-5.54951	0.0066799	-0.00145714	-0.000229553	-0.00675603	0.00509667	Divorced	Yes	H.S. diploma	Undetermined	4.78	54.5	38.59	MDD Recurrent without Psychotic,Alcohol Abuse,Polysubstance Dependence,Polysubstance Intoxication	Deferred	Negative	Negative in femoral blood (AXIS Forensic)	Negative	Negative	Negative	Positive	Negative	Negative	Negative	Negative	Negative	Negative	Negative	Negative	Negative	Negative	Negative	Positive	Negative	Negative	Negative	Negative	Positive
R18949	Br8222	F	CAUC	28.6024	sACC	6.7	MDD	0.8561	0.40003	0.016278	5.1493e-05	-15.3048	0.0066799	-0.00145714	-0.000229553	-0.00675603	0.00509667	Divorced	Yes	H.S. diploma	Undetermined	4.78	54.5	38.59	MDD Recurrent without Psychotic,Alcohol Abuse,Polysubstance Dependence,Polysubstance Intoxication	Deferred	Negative	Negative in femoral blood (AXIS Forensic)	Negative	Negative	Negative	Positive	Negative	Negative	Negative	Negative	Negative	Negative	Negative	Negative	Negative	Negative	Negative	Positive	Negative	Negative	Negative	Negative	Positive
R18950	Br8223	M	CAUC	52.2876	Amygdala	6.7	MDD	0.8583	0.443234	0.0257671	5.47254e-05	-22.0629	0.00528017	-0.00186742	-0.00779667	-0.0171451	0.0013653	Single	Yes	H.S. diploma	Natural	6.6	26	68.75	MDD Recurrent with Psychotic,Alcohol Dependence,Polysubstance Abuse	Deferred	Negative	Negative in subclavical blood (AXIS Forensic)	Negative	Negative	Negative	Negative	Negative	Negative	Negative	Negative	Negative	Negative	Negative	Negative	Negative	Negative	Negative	Negative	Negative	Negative	Negative	Not Tested	Not Tested
R18951	Br8223	M	CAUC	52.2876	sACC	7.6	MDD	0.8543	0.466658	0.0225332	1.98755e-05	-14.6335	0.00528017	-0.00186742	-0.00779667	-0.0171451	0.0013653	Single	Yes	H.S. diploma	Natural	6.6	26	68.75	MDD Recurrent with Psychotic,Alcohol Dependence,Polysubstance Abuse	Deferred	Negative	Negative in subclavical blood (AXIS Forensic)	Negative	Negative	Negative	Negative	Negative	Negative	Negative	Negative	Negative	Negative	Negative	Negative	Negative	Negative	Negative	Negative	Negative	Negative	Negative	Not Tested	Not Tested
R18952	Br8283	M	CAUC	29.7029	Amygdala	5.6	MDD	0.807	0.384621	0.0453493	3.71984e-05	-13.1101	0.00850451	0.00145172	0.00410048	0.000958188	0.00120582	Single	Yes	1 yr college	Accident	6.74	35	27.2	MDD Recurrent without Psychotic,Alcohol Dependence,Alcohol Intoxication,Cocaine Intoxication,Opioid Dependence,Opioid Intoxication	Deferred	Positive	Ethanol 0.125 % (wt/vol) in iliac blood; Ethanol 0.191 % (wt/vol) in vitreous (AXIS Forensic)	Negative	Negative	Positive	Positive	Negative	Negative	Negative	Negative	Positive	Negative	Negative	Negative	Negative	Negative	Negative	Negative	Negative	Negative	Negative	Negative	Negative
R18953	Br8283	M	CAUC	29.7029	sACC	6	MDD	0.7195	0.349889	0.0207836	0.000124324	-19.7342	0.00850451	0.00145172	0.00410048	0.000958188	0.00120582	Single	Yes	1 yr college	Accident	6.74	35	27.2	MDD Recurrent without Psychotic,Alcohol Dependence,Alcohol Intoxication,Cocaine Intoxication,Opioid Dependence,Opioid Intoxication	Deferred	Positive	Ethanol 0.125 % (wt/vol) in iliac blood; Ethanol 0.191 % (wt/vol) in vitreous (AXIS Forensic)	Negative	Negative	Positive	Positive	Negative	Negative	Negative	Negative	Positive	Negative	Negative	Negative	Negative	Negative	Negative	Negative	Negative	Negative	Negative	Negative	Negative
R18955	Br1355	M	CAUC	51.97	Amygdala	5.8	MDD	0.6176	0.374895	0.0354286	0.000545039	-12.6555	-0.020393	0.000385046	-0.00250712	0.00641406	0.0106988	Married	Yes	1 yr college	Natural	6.04	33	35.6	MDD Recurrent without Psychotic	Deferred	Negative	AFIP-DOD; Negative in blood (NMS)	Negative	Negative	Positive	Positive	Negative	Negative	Negative	Negative	Negative	Negative	Negative	Negative	Negative	Negative	Positive	Positive	Negative	Negative	Negative	Negative	Negative
R18956	Br1675	M	CAUC	32.1	Amygdala	7.6	MDD	0.8422	0.431749	0.0218407	0.000117513	-13.0402	0.002553	-0.0034774	0.00986881	0.00272333	-0.00211724	Single	Yes	1 yr college	Natural	6.43	26	36.9	MDD Recurrent with Psychotic, Polysubstance Dependence	Deferred	Positive	Ethanol (.01% wt/vol) in IVC blood (DFS-VA)	Positive	Negative	Positive	Positive	Positive	Negative	Negative	Positive	Negative	Positive	Positive	Negative	Negative	Negative	Negative	Negative	Not Tested	Negative	Negative	Positive	Positive
R18957	Br6121	F	CAUC	37.4868	Amygdala	6.2	MDD	0.7633	0.355282	0.0313313	0.00023205	-9.56088	0.00624551	0.00102235	0.00477974	0.00488924	-0.015337	Single	Yes	H.S. diploma	Undetermined	6.3	32	25.6936	MDD Recurrent without Psychotic,Alcohol Abuse,Cannabis Abuse,Opioid Abuse,Opioid Intoxication	Deferred	Negative	Negative in heart blood (MD-ME); Negative in blood (NMS)	Positive	Negative	Positive	Positive	Negative	Negative	Negative	Negative	Positive	Negative	Negative	Negative	Negative	Negative	Negative	Positive	Negative	Negative	Negative	Negative	Negative
R18958	Br5069	M	CAUC	63.34	Amygdala	6.5	MDD	0.8018	0.4215	0.0226161	0.000232319	-13.7122	0.00417914	-0.00255857	0.00725262	0.00133616	0.00163094	Divorced	Yes	8th	Accident	5.965	19	35.8798	MDD Recurrent with Psychotic, Alcohol Dependence, Opioid Abuse, Opioid Intoxication	Deferred	Negative	Negative in heart blood (MD-ME); Negative in blood (NMS)	Negative	Negative	Positive	Positive	Negative	Negative	Negative	Negative	Negative	Positive	Positive	Negative	Negative	Negative	Negative	Positive	Negative	Negative	Negative	Negative	Negative
R18959	Br5137	F	CAUC	53.48	Amygdala	5.8	MDD	0.7813	0.363227	0.0181727	4.41014e-05	-9.63366	0.00221589	-0.0040822	-0.00248145	-0.00667737	-0.0128468	Divorced	Yes	11th	Undetermined	6.16	24	30.9965	MDD Recurrent without Psychotic, Polysubstance Intoxication, Polysubstance Abuse	Deferred	Negative	Negative in heart blood (MD-ME); Negative in blood (NMS)	Negative	Negative	Negative	Positive	Positive	Negative	Negative	Positive	Negative	Negative	Negative	Positive	Negative	Negative	Negative	Positive	Negative	Negative	Negative	Negative	Negative
R18960	Br5316	M	CAUC	44.99	Amygdala	6.3	MDD	0.8431	0.34922	0.0249561	5.97682e-05	-16.0058	0.0070356	0.00196612	-0.00523432	-0.0202015	0.00882038	Married	Yes	H.S. diploma	Natural	6	16.5	33.8267	MDD Recurrent without Psychotic, Alcohol Dependence, Cocaine Abuse, Polysubstance Intoxication	Deferred	Negative	Negative in heart blood (MD-ME); Negative in blood (NMS)	Negative	Negative	Positive	Positive	Negative	Negative	Positive	Negative	Negative	Positive	Positive	Negative	Negative	Positive	Negative	Negative	Negative	Negative	Negative	Negative	Positive
R18961	Br5984	M	CAUC	52.0274	Amygdala	5.1	MDD	0.568	0.372986	0.0749365	0.000508379	-14.395	0.00635024	-0.00893308	-0.0103885	-0.0171487	-0.00961132	Separated	No	Associate's or 2 yrs college	Natural	6.15	31	31.92	MDD Recurrent without Psychotic,Alcohol Dependence,Polysubstance Intoxication	Deferred	Negative	Negative in heart blood (MD-ME); Negative in blood (NMS)	Negative	Negative	Negative	Positive	Negative	Negative	Negative	Negative	Negative	Negative	Negative	Negative	Negative	Negative	Negative	Negative	Negative	Negative	Negative	Negative	Negative
R18962	Br8049	M	CAUC	78.924	Amygdala	5.3	Control	0.566	0.400304	0.091931	0.000571678	-8.24826	0.00501421	-0.000785645	0.00857805	0.00256534	0.00214195	Divorced	No	10th	Natural		38.5	25.4	No Diagnosis on Axis I	Deferred	Negative	Negative in femoral blood (AIT Labs); Negative in blood (NMS)	Negative	Negative	Negative	Negative	Negative	Negative	Negative	Negative	Negative	Negative	Negative	Negative	Positive	Negative	Negative	Negative	Negative	Negative	Negative	Negative	Negative
R19179	Br3863	M	CAUC	69.339	Amygdala	6.7	Control	0.7959	0.467767	0.0270859	0.000208892	-7.18648	0.0023921	-0.00494979	0.00437784	0.00662443	-0.00563877	Widowed	No	Master's	Natural	6.4	53	20.9	No Diagnosis on Axis I	Deferred	Negative	Negative in peripheral blood (SCC-NMS); Negative in blood, Specimen interference on Ethanol screen (NMS)	Negative	Negative	Negative	Negative	Negative	Negative	Negative	Negative	Negative	Negative	Negative	Negative	Negative	Negative	Negative	Negative	Negative	Negative	Negative	Negative	Negative
R19180	Br1748	M	CAUC	42.64	Amygdala	6.7	MDD	0.7873	0.43673	0.018886	0.000110228	-17.1152	0.0039057	0.00134382	-0.00399612	-0.00104403	-0.00490458	Married	No	Bachelor's	Suicide	6.14	28	32.8	MDD Recurrent without Psychotic, Polysubstance Intoxication	Deferred	Positive	Negative in blood and vitreous humor (DFS-VA); Ethanol 153 mg/dL in blood (NMS)	Negative	Negative	Negative	Negative	Negative	Negative	Negative	Negative	Negative	Positive	Negative	Negative	Negative	Negative	Negative	Positive	Not Tested	Negative	Negative	Negative	Negative
R19181	Br2265	F	CAUC	37.87	sACC	6.9	MDD	0.8373	0.431405	0.0173705	8.6666e-05	-19.5967	0.00441359	0.00126612	0.00214932	-0.010285	-0.00433229	Single	No	Associate's or 2 yrs college	Natural	6.78	26.5	63	Dysthymic Disorder, OCD, MDD Recurrent without Psychotic	Deferred	Negative	Negative in blood (OCME-DC)	Negative	Not Tested	Not Tested	Not Tested	Negative	Negative	Negative	Negative	Negative	Negative	Negative	Negative	Negative	Negative	Negative	Negative	Not Tested	Negative	Negative	Negative	Negative
R19182	Br8218	M	CAUC	29.2102	sACC	7	Control	0.8323	0.472604	0.0242175	0.000156126	-17.9274	-8.76127e-05	-0.00146908	0.00433198	0.00296006	0.00267505	Single	No	H.S. diploma	Natural	5.2	34.5	39.6	No Diagnosis on Axis I	Deferred	Negative	Negative in iliac blood (AXIS Forensic)	Negative	Negative	Negative	Negative	Negative	Negative	Negative	Negative	Negative	Negative	Negative	Negative	Negative	Negative	Negative	Negative	Negative	Negative	Negative	Negative	Negative
R19183	Br1709	M	CAUC	28.55	sACC	5.9	MDD	0.8715	0.430402	0.0247823	7.50889e-05	-15.7606	-0.00491164	-0.0008842	0.000625686	-0.00340607	0.00413074	Single	Yes	Bachelor's	Suicide	6.25	69	26.9	MDD Recurrent without Psychotic, ADHD NOS	Deferred	Negative	Negative in IVC blood and vitreous humor (DFS-VA); Negative in blood (NMS)	Negative	Negative	Positive	Positive	Negative	Negative	Negative	Negative	Negative	Negative	Negative	Negative	Negative	Negative	Negative	Negative	Not Tested	Negative	Negative	Negative	Negative
R19187	Br1746	M	CAUC	49.33	sACC	8.2	MDD	0.8148	0.400112	0.0100761	3.33176e-05	-14.0197	0.00458293	0.00107565	-0.00112121	0.000284454	0.00499695	Separated	No	Bachelor's	Suicide	6.95	20	26.7	MDD Recurrent without Psychotic	Deferred	Negative	NMS; Negative in blood and vitreous (DFS-VA)	Not Tested	Not Tested	Not Tested	Not Tested	Negative	Negative	Negative	Negative	Negative	Negative	Negative	Negative	Negative	Not Tested	Not Tested	Not Tested	Not Tested	Not Tested	Not Tested	Not Tested	Not Tested
R19188	Br5794	M	CAUC	25.72	Amygdala	9.1	MDD	0.8383	0.549406	0.0235672	2.3314e-05	-9.72032	0.00108574	0.00244519	0.00473968	0.00792456	-0.0127425	Single	Yes	H.S. diploma	Undetermined		34.5	27.2743	MDD Recurrent without Psychotic,ODD,ADHD NOS,Polysubstance Dependence,Opioid Intoxication	Deferred	Negative	Negative in heart blood (MD-ME)	Not Tested	Not Tested	Not Tested	Not Tested	Negative	Negative	Negative	Negative	Negative	Negative	Negative	Negative	Negative	Not Tested	Not Tested	Not Tested	Negative	Positive	Not Tested	Negative	Positive
R19189	Br5855	F	CAUC	49.5742	sACC	8.7	MDD	0.8678	0.375903	0.0188499	3.66631e-05	-19.0671	0.00401509	0.00046007	0.00298776	0.000530169	0.00191485	Married	Yes	H.S. diploma	Accident		23.8	32.736	MDD Recurrent with Psychotic,Anxiety Disorder NOS,Polysubstance Dependence,Opioid Intoxication	Deferred	Negative	Negative in heart blood (MD-ME)	Not Tested	Not Tested	Not Tested	Not Tested	Negative	Negative	Negative	Positive	Negative	Negative	Negative	Negative	Negative	Negative	Negative	Negative	Negative	Negative	Negative	Negative	Negative
R19190	Br6220	M	CAUC	59.7207	sACC	9.1	MDD	0.8906	0.473814	0.019173	1.986e-05	-21.1229	-0.00119595	0.0011208	0.00622242	0.00572413	-0.00271372	Divorced	No	H.S. diploma	Accident	6.72	27.5	36.8	MDD Recurrent without Psychotic,Cocaine Dependence,Opioid Dependence,Opioid Intoxication	Deferred	Positive	Ethanol 0.01 % (wt/vol) in heart blood; Ethanol Negative in subclavian blood, urine, and vitreous (MD-ME)	Not Tested	Not Tested	Not Tested	Not Tested	Negative	Negative	Negative	Negative	Negative	Negative	Negative	Negative	Negative	Negative	Negative	Negative	Negative	Positive	Negative	Negative	Negative
R13905	Br1532	M	CAUC	46.57	Amygdala	7.4	Control	0.8841	0.470353	0.0214044	9.73e-05	23.1216	-0.00947161	-0.00161996	0.00147572	0.00599434	0.00956758	Married	Yes	1 yr college	Natural	6.59	68	33.3	No Diagnosis on Axis I	Deferred	Negative	Negative in heart and hospital blood (OCME-DC)	Negative	Negative	Negative	Positive	Negative	Negative	Negative	Negative	Not Tested	Negative	Negative	Not Tested	Not Tested	Negative	Negative	Negative	Not Tested	Negative	Negative	Negative	Negative
R13906	Br1446	M	CAUC	34.44	Amygdala	7.9	Control	0.8734	0.501803	0.030256	9.19e-05	31.6993	-0.0126019	-0.000133929	-2.58326e-05	-0.0081382	-0.000955207	Married	Yes	Bachelor's	Natural	6.71	29.5	31.4	No Diagnosis on Axis I	Deferred	Negative	OCME VA; Negative in blood and vitreous humor(DFS-VA)	Negative	Negative	Negative	Positive	Negative	Negative	Negative	Negative	Not Tested	Negative	Negative	Not Tested	Not Tested	Negative	Not Tested	Negative	Not Tested	Negative	Negative	Negative	Negative
R13908	Br5292	M	CAUC	34.56	Amygdala	7.8	Control	0.8189	0.526109	0.0239247	0.000125367	-4.59207	0.00303819	-0.00187389	0.0059982	6.4444e-05	0.00744685	Divorced	No	H.S. diploma	Accident	6.55	36	45.5197	No Diagnosis on Axis I	Deferred	Negative	Negative in blood (NMS);Negative in heart blood (MD-ME)	Negative	Negative	Negative	Negative	Negative	Negative	Negative	Negative	Negative	Negative	Negative	Negative	Negative	Negative	Negative	Negative	Negative	Negative	Negative	Negative	Negative
R13909	Br1432	M	CAUC	45.65	Amygdala	7.9	Control	0.8602	0.522658	0.0203062	7.17e-05	-17.0513	0.00597495	-0.00056037	0.00272703	0.0103421	0.0015362	Married	No	Master's	Natural	6.26	43.5	28	No Diagnosis on Axis I	Deferred	Negative	OCME VA	Negative	Negative	Negative	Negative	Negative	Negative	Negative	Negative	Not Tested	Negative	Negative	Not Tested	Not Tested	Negative	Negative	Negative	Not Tested	Negative	Negative	Negative	Negative
R13925	Br1458	M	CAUC	34.23	Amygdala	7	Control	0.8613	0.483687	0.0258193	0.000198536	31.6983	0.00481502	-0.00442449	-0.00859651	-0.0145705	0.000358464	Single	No	1 yr college	Natural	7.1	13.5	23.6	No Diagnosis on Axis I	Deferred	Negative	Negative in blood (DFS-VA)	Negative	Negative	Negative	Negative	Negative	Negative	Negative	Negative	Not Tested	Negative	Negative	Not Tested	Not Tested	Negative	Negative	Negative	Not Tested	Negative	Negative	Negative	Negative
R13926	Br1581	M	CAUC	46.08	Amygdala	6.8	Control	0.8651	0.487202	0.0286298	0.000152813	20.6288	0.00209442	0.0014537	-0.00538576	-0.0116375	0.0075027	Married	Yes	H.S. diploma	Natural	6.36	34	31	No Diagnosis on Axis I	Deferred	Negative	OCME VA; Negative in blood and vitreous (DFS-VA)	Negative	Negative	Positive	Positive	Negative	Negative	Negative	Negative	Not Tested	Negative	Negative	Not Tested	Not Tested	Negative	Not Tested	Negative	Not Tested	Negative	Negative	Negative	Negative
R13927	Br5182	M	CAUC	42.05	Amygdala	7.1	Control	0.8669	0.435785	0.0214049	7.4e-05	0.117252	0.00123124	-0.00374028	0.00552058	0.00220756	0.00091316	Married	No	Associate's or 2 yrs college	Natural	6.31	28.5	37.3743	No Diagnosis on Axis I	Deferred	Negative	Negative in heart blood (MD-ME); Negative in blood (NMS)	Negative	Negative	Negative	Negative	Negative	Negative	Negative	Negative	Negative	Negative	Negative	Negative	Negative	Negative	Negative	Negative	Negative	Negative	Negative	Negative	Negative
R13928	Br1214	M	CAUC	61.13	Amygdala	6.3	Control	0.8415	0.438468	0.0271938	0.000182327	-2.06544	0.00380115	0.0019045	0.00658589	0.00853661	-0.00354642	Married	No	PhD	Natural	6.6	19.5	25.8	No Diagnosis on Axis I	Deferred	Negative	AFIP	Negative	Negative	Negative	Negative	Negative	Negative	Negative	Negative	Negative	Negative	Negative	Negative	Negative	Negative	Negative	Negative	Not Tested	Not Tested	Negative	Not Tested	Not Tested
R13929	Br1518	M	CAUC	24.03	Amygdala	6.9	Control	0.8622	0.507496	0.0224481	7.71e-05	-3.79956	0.00454498	-0.0034408	0.000535678	0.011565	-0.00334434	Married	Yes	H.S. diploma	Accident	6.98	20.5	31.4	No Diagnosis on Axis I	Deferred	Negative	Negative in blood (DFS-VA)	Negative	Negative	Positive	Positive	Negative	Negative	Negative	Negative	Negative	Negative	Negative	Negative	Negative	Negative	Negative	Negative	Not Tested	Negative	Negative	Negative	Negative
R13930	Br1980	M	CAUC	33.24	Amygdala	7.2	Control	0.8834	0.450842	0.0237377	4.84e-05	29.6595	0.00014799	-0.00389423	-0.00122426	0.0043924	-0.0144253	Single	No	Master's	Natural	6.65	30.5	33.1	No Diagnosis on Axis I	Deferred	Negative	Negative in femoral blood (OCME-DC)	Negative	Negative	Negative	Negative	Negative	Negative	Negative	Negative	Negative	Negative	Negative	Negative	Negative	Negative	Negative	Negative	Not Tested	Negative	Negative	Negative	Negative
R13932	Br1092	M	CAUC	48.95	Amygdala	7.3	Control	0.8391	0.481851	0.029731	0.000107922	-0.959905	0.000577419	0.00233704	-0.0100569	0.00916663	0.0182502	Divorced	No	Unknown	Natural	6.13	18	26.5	No Diagnosis on Axis I	Deferred	Negative	Negative (matrix unknown) (AML)	Negative	Negative	Negative	Negative	Negative	Negative	Negative	Negative	Negative	Negative	Negative	Negative	Negative	Not Tested	Not Tested	Not Tested	Not Tested	Not Tested	Not Tested	Not Tested	Not Tested
R13933	Br1350	M	CAUC	24.61	Amygdala	6.9	Control	0.882	0.43338	0.026839	6.98e-05	33.7436	-0.0133358	0.00570985	-0.00373907	0.00100606	0.00901448	Married	Yes	Master's	Natural	6.57	36	29.4	No Diagnosis on Axis I	Deferred	Negative	AFIP	Negative	Negative	Positive	Positive	Negative	Negative	Negative	Negative	Negative	Negative	Negative	Negative	Negative	Negative	Negative	Negative	Not Tested	Not Tested	Negative	Not Tested	Not Tested
R13934	Br2582	M	CAUC	41.44	Amygdala	6.6	Control	0.828	0.486063	0.038314	7.55e-05	-2.2268	0.00450527	-0.00381406	0.00314478	0.00136529	-0.00191534	Married	No	H.S. diploma	Natural	6.47	32.5	27.2	No Diagnosis on Axis I	Deferred	Positive	Ethanol 14 mg/dL, BAC 0.014 g/100 mL in blood (NMS); Negative in blood and vitreous (OCME-DC)	Negative	Negative	Negative	Negative	Negative	Negative	Negative	Negative	Negative	Negative	Negative	Negative	Negative	Negative	Negative	Negative	Negative	Negative	Negative	Negative	Negative
R13936	Br1033	F	CAUC	26.51	Amygdala	6.9	Control	0.8677	0.483072	0.0344735	7.41e-05	32.2688	-5.13674e-05	0.00334778	-5.32097e-05	0.000271838	0.0125728	Unknown	No	Unknown	Homicide	6.94	40	23.1	No Diagnosis on Axis I	Deferred	Negative	Negative in blood (NMS)	Negative	Negative	Negative	Negative	Negative	Negative	Negative	Negative	Not Tested	Negative	Negative	Not Tested	Not Tested	Negative	Negative	Negative	Not Tested	Negative	Negative	Negative	Negative
R13937	Br1109	F	CAUC	59.22	Amygdala	7	Control	0.9075	0.449347	0.0235436	4.6e-05	18.4968	0.00463385	0.00260168	-0.00134505	0.0117815	-0.00658605	Married	No	Unknown	Natural	6.31	22	19.6	No Diagnosis on Axis I	Deferred	Negative	Negative in brain(NMS)	Negative	Negative	Negative	Negative	Negative	Negative	Negative	Negative	Negative	Negative	Negative	Negative	Negative	Negative	Negative	Negative	Not Tested	Negative	Negative	Negative	Negative
R13938	Br1113	F	CAUC	51.91	Amygdala	7.1	Control	0.916	0.42853	0.0200351	4.49e-05	33.6967	-0.00772699	0.000493504	-0.00778941	0.0083594	-0.0095587	Married	No	Unknown	Natural	6.53	51.5	19.6	No Diagnosis on Axis I	Deferred	Negative	AFIP	Negative	Negative	Negative	Negative	Negative	Negative	Negative	Negative	Negative	Negative	Negative	Negative	Negative	Negative	Negative	Negative	Not Tested	Negative	Negative	Negative	Negative
R13949	Br1264	F	CAUC	57.44	Amygdala	6.6	Control	0.5395	0.383194	0.07533	0.000282761	-4.27205	-0.00209062	-3.13373e-05	0.00140751	0.00619358	-0.00151309	Single	No	H.S. diploma	Natural	6.1	29	20.9	No Diagnosis on Axis I	Deferred	Negative	AFIP	Negative	Negative	Negative	Negative	Negative	Negative	Negative	Negative	Negative	Negative	Negative	Negative	Negative	Negative	Negative	Negative	Not Tested	Not Tested	Negative	Not Tested	Not Tested
R13951	Br1288	M	CAUC	47.45	Amygdala	7.7	Control	0.5924	0.485527	0.0352415	0.000146542	27.0179	0.00424477	-0.000573562	-0.00319608	-0.0145574	-0.00071311	Single	Yes	GED	Natural	6.84	57	26.3	No Diagnosis on Axis I	Deferred	Negative	AFIP; Negative in blood and vitreous (AFIP-DOD)	Negative	Negative	Positive	Positive	Negative	Negative	Negative	Negative	Negative	Negative	Negative	Negative	Negative	Negative	Negative	Negative	Not Tested	Not Tested	Negative	Not Tested	Not Tested
R13952	Br1351	M	CAUC	53.94	Amygdala	7.4	Control	0.8589	0.455449	0.0215212	9.41e-05	-0.344681	-0.00390247	-0.00228656	0.00117465	-0.000241665	0.00493977	Single	Yes	JD	Natural	6.17	63	31.5	No Diagnosis on Axis I	Deferred	Negative	AFIP	Negative	Negative	Positive	Positive	Negative	Negative	Negative	Negative	Negative	Negative	Negative	Negative	Negative	Negative	Negative	Negative	Not Tested	Not Tested	Negative	Not Tested	Not Tested
R13953	Br1384	M	CAUC	51.72	Amygdala	7.1	Control	0.8639	0.453374	0.0305445	9.67e-05	28.2457	-0.0472676	0.00423384	0.00831422	-0.00202918	0.00547966	Married	No	JD	Natural	6.27	29	28.2	No Diagnosis on Axis I	Deferred	Negative	AFIP	Negative	Negative	Negative	Negative	Negative	Negative	Negative	Negative	Not Tested	Negative	Negative	Not Tested	Not Tested	Negative	Negative	Negative	Not Tested	Not Tested	Negative	Not Tested	Not Tested
R13959	Br1474	F	CAUC	38.39	Amygdala	7.3	Control	0.8865	0.499124	0.0320999	0.000181469	11.7205	-0.0164035	-0.00220674	-0.00869501	0.00278869	-0.0161893		No	Bachelor's	Homicide	6.76	41	21.9	No Diagnosis on Axis I	Deferred	Negative	AFIP; Negative in blood (NMS)	Negative	Negative	Negative	Negative	Negative	Negative	Negative	Negative	Not Tested	Negative	Negative	Not Tested	Not Tested	Negative	Negative	Negative	Not Tested	Negative	Negative	Negative	Negative
R13960	Br1550	M	CAUC	20.85	Amygdala	7.5	Control	0.7344	0.483342	0.0331744	0.000150647	-3.29078	-0.00100631	-0.00605976	-0.0108451	-0.0154174	-0.0123444	Single	No	Associate's or 2 yrs college	Natural	6.73	32	26.8	No Diagnosis on Axis I	Deferred	Positive	OCME VA; Negative in blood and transplant team vitreous (DFS-VA)	Negative	Negative	Negative	Negative	Negative	Negative	Negative	Negative	Not Tested	Negative	Negative	Not Tested	Not Tested	Negative	Not Tested	Negative	Not Tested	Negative	Negative	Negative	Negative
R13961	Br1558	F	CAUC	23.43	Amygdala	7.1	Control	0.8465	0.425106	0.0220957	0.000107143	-4.72797	0.003882	7.98364e-05	-0.00393256	-0.00443764	-0.00885686	Single	No	Bachelor's	Natural	6.06	17.5	24.4	No Diagnosis on Axis I	Deferred	Negative	OCME VA; Negative in IVC blodo and vitreous humor (DFS-VA)	Negative	Negative	Negative	Negative	Negative	Negative	Negative	Negative	Not Tested	Negative	Negative	Not Tested	Not Tested	Negative	Not Tested	Negative	Not Tested	Negative	Negative	Negative	Negative
R13967	Br1565	M	CAUC	51	Amygdala	7.1	Control	0.8873	0.43946	0.0231328	4.73e-05	24.1313	0.00522109	-0.00269592	0.00717279	-0.00375356	0.00791292	Married	No	Associate's or 2 yrs college	Natural	6.9	44	31.4	No Diagnosis on Axis I	Deferred	Negative	Negative in blood (OCME-DC)	Negative	Negative	Negative	Negative	Negative	Negative	Negative	Negative	Not Tested	Negative	Negative	Not Tested	Not Tested	Negative	Negative	Negative	Not Tested	Negative	Negative	Negative	Negative
R13968	Br1587	F	CAUC	33.97	Amygdala	6.7	Control	0.7081	0.383449	0.075575	0.000165581	23.4362	0.00569135	-0.00226722	0.00367327	0.00605072	0.00239137	Married	No	H.S. diploma	Natural	6.04	54	28.3	No Diagnosis on Axis I	Deferred	Negative	Negative in blood (OCME-DC)	Negative	Negative	Negative	Negative	Negative	Negative	Negative	Negative	Not Tested	Negative	Negative	Not Tested	Not Tested	Negative	Negative	Negative	Not Tested	Negative	Negative	Negative	Negative
R13969	Br1649	M	CAUC	46.94	Amygdala	7.5	Control	0.6774	0.419224	0.0287887	0.000154943	-2.95229	-0.00560236	0.00460339	-0.0247939	0.0140901	-0.00691478	Divorced	No	Bachelor's	Natural	6.84	67.5	25.3	No Diagnosis on Axis I	Deferred	Negative	OCME VA; Negative in blood and vitreous humor (DFS-VA)	Negative	Negative	Negative	Negative	Negative	Negative	Negative	Negative	Not Tested	Negative	Negative	Not Tested	Not Tested	Not Tested	Not Tested	Not Tested	Not Tested	Not Tested	Not Tested	Not Tested	Not Tested
R13974	Br1654	M	CAUC	62.27	Amygdala	7.4	Control	0.7849	0.547312	0.0454477	0.000108592	33.4633	-0.0441777	0.00117781	0.00338834	-0.00152702	-0.0019551	Married	No	JD	Accident	6.28	46.5	29.7	No Diagnosis on Axis I	Deferred	Negative	OCME VA; Negative in blood (AML-DC)	Negative	Negative	Negative	Negative	Negative	Negative	Negative	Negative	Not Tested	Negative	Negative	Not Tested	Not Tested	Negative	Negative	Negative	Not Tested	Negative	Negative	Not Tested	Not Tested
R13975	Br1695	M	CAUC	63.2	Amygdala	7.4	Control	0.8144	0.490614	0.040733	7.79e-05	34.506	-0.0462112	0.000277939	0.00557985	-0.000487326	0.00661461	Married	No	JD	Natural	6.74	26	25.9	No Diagnosis on Axis I	Deferred	Negative	Negative in blood (OCME-DC)	Negative	Negative	Negative	Negative	Negative	Negative	Negative	Negative	Not Tested	Negative	Negative	Not Tested	Not Tested	Negative	Negative	Negative	Not Tested	Negative	Negative	Negative	Negative
R13977	Br1706	M	CAUC	50.08	Amygdala	7.9	Control	0.875	0.465673	0.0257533	0.000133762	27.1527	-0.00155574	0.00402764	-0.00140183	-0.0155597	0.00479322	Married	No	Master's	Natural	6.62	22.5	25.8	No Diagnosis on Axis I	Deferred	Negative	Negative in blood (OCME-DC)	Negative	Negative	Negative	Negative	Negative	Negative	Negative	Negative	Not Tested	Negative	Negative	Not Tested	Not Tested	Negative	Negative	Negative	Not Tested	Negative	Negative	Negative	Negative
R13984	Br1613	M	CAUC	77.94	Amygdala	7.4	Control	0.8542	0.47278	0.0293629	6.93e-05	40.949	0.00394405	-0.00169884	-6.91151e-05	-0.0119345	0.000594286		No	Master's	Natural	6.87	21.5	28.1	No Diagnosis on Axis I	Deferred	Negative	Negative in blood (OCME-DC)	Negative	Negative	Negative	Negative	Negative	Negative	Negative	Negative	Not Tested	Negative	Negative	Not Tested	Not Tested	Negative	Negative	Negative	Not Tested	Negative	Negative	Negative	Negative
R13985	Br1753	F	CAUC	48.99	Amygdala	7.1	Control	0.8125	0.460419	0.0461685	0.000136752	28.1082	0.00156564	-0.00243846	0.00159077	0.0109748	0.01577	Married	No	H.S. diploma	Natural	6.47	36	20.7	No Diagnosis on Axis I	Deferred	Negative	DFS-OCME VA; Isopropanol 0.01% by wt/vol in vitreous (DFS-VA)	Negative	Negative	Negative	Negative	Negative	Negative	Negative	Negative	Negative	Negative	Negative	Negative	Negative	Negative	Negative	Negative	Not Tested	Negative	Negative	Not Tested	Not Tested
R13986	Br1761	M	CAUC	30.01	Amygdala	6.8	Control	0.7942	0.443526	0.0502189	0.000202552	34.443	0.00504514	6.73655e-05	0.00908155	0.00188756	0.00458903	Married	No	H.S. diploma	Accident	6.08	22	33.2	No Diagnosis on Axis I	Deferred	Negative	DFS - OCME - VA; Negative in blood (DFS-VA)	Negative	Negative	Negative	Negative	Negative	Negative	Negative	Negative	Negative	Negative	Negative	Negative	Negative	Negative	Negative	Negative	Not Tested	Negative	Negative	Not Tested	Not Tested
R13987	Br1764	M	CAUC	56.05	Amygdala	7.3	Control	0.8656	0.472019	0.0319107	6.44e-05	28.5788	0.00385841	0.00257362	-0.0027873	0.000965788	0.00121833	Divorced	No	Master's	Natural	6.16	23.5	31.3	No Diagnosis on Axis I	Deferred	Negative	Negative in blood (OCME-DC)	Negative	Negative	Negative	Negative	Negative	Negative	Negative	Negative	Negative	Negative	Negative	Negative	Negative	Negative	Negative	Negative	Not Tested	Negative	Negative	Negative	Negative
R13988	Br1936	M	CAUC	52.49	Amygdala	6.4	Control	0.8235	0.403532	0.022969	0.000106717	38.7788	0.000495412	-0.00119139	0.00484771	0.0036058	0.00285528	Married	No	MD	Natural	6.36	23	28.1	No Diagnosis on Axis I	Deferred	Negative	Negative in blood (DFS-VA)	Negative	Negative	Negative	Negative	Negative	Negative	Negative	Negative	Negative	Negative	Negative	Negative	Negative	Negative	Not Tested	Not Tested	Not Tested	Not Tested	Negative	Not Tested	Not Tested
R13989	Br1987	M	CAUC	54.39	Amygdala	7.4	Control	0.8182	0.464187	0.034589	8.01e-05	33.4759	-0.0119254	0.00206497	0.00533629	0.00135187	0.00898787	Divorced	No	Associate's or 2 yrs college	Natural	6.85	27	30.1	No Diagnosis on Axis I	Deferred	Negative	Negative in femoral blood (OCME-DC)	Negative	Negative	Negative	Negative	Negative	Negative	Negative	Negative	Negative	Negative	Negative	Negative	Negative	Negative	Negative	Negative	Not Tested	Negative	Negative	Negative	Negative
R13994	Br2257	M	CAUC	59.22	Amygdala	7.1	Control	0.7635	0.367902	0.0180182	0.000155321	-9.14635	-0.0454967	-0.0017196	0.0118214	-0.000647361	0.00146658	Single	No	PhD	Natural	6.35	22	29.6	No Diagnosis on Axis I	Deferred	Negative	Acetone 3.0 mg/dL in blood (NMS); Negative in blood and vitreous humor(DFS-VA)	Negative	Negative	Negative	Negative	Negative	Negative	Negative	Negative	Negative	Negative	Negative	Negative	Negative	Negative	Negative	Negative	Not Tested	Negative	Negative	Negative	Negative
R13995	Br2285	M	CAUC	53.29	Amygdala	7.4	Control	0.8776	0.470324	0.0316414	0.000102054	27.6251	0.00363951	-0.00183704	0.00864897	0.00481492	0.0021828	Divorced	No	GED	Natural	6.72	28	27.4	No Diagnosis on Axis I	Deferred	Negative	Negative in blood (NMS); Negative in blood and vitreous humor (DFS-VA)	Negative	Negative	Negative	Negative	Negative	Negative	Negative	Negative	Negative	Negative	Negative	Negative	Negative	Negative	Negative	Negative	Not Tested	Negative	Negative	Positive	Negative
R14002	Br2322	M	CAUC	63.5	Amygdala	7.3	Control	0.7938	0.424048	0.0197483	0.000104064	-4.54268	0.005237	-0.00225808	-0.00224716	-0.00334474	-0.00283945	Married	No	PhD	Natural	6.14	49.5	32.3	No Diagnosis on Axis I	Deferred	Negative	Isopropanol 5.1 mg/dL in blood (NMS); Negative in femoral blood (OCME-DC)	Negative	Negative	Negative	Negative	Negative	Negative	Negative	Negative	Negative	Positive	Negative	Negative	Negative	Negative	Negative	Negative	Not Tested	Negative	Negative	Negative	Negative
R14004	Br2371	M	CAUC	23.22	Amygdala	6.9	Control	0.5877	0.418498	0.0246335	4.75e-05	10.3002	0.00805574	0.00265059	0.0050511	0.000883419	0.00109367	Single	No	Bachelor's	Natural	6.45	18.5	21.1	No Diagnosis on Axis I	Deferred	Negative	Negative in VC blood and vitreous (DFS-VA)	Negative	Negative	Negative	Negative	Negative	Negative	Negative	Negative	Negative	Negative	Negative	Negative	Negative	Negative	Negative	Negative	Not Tested	Negative	Negative	Negative	Negative
R14005	Br2425	M	CAUC	56.82	Amygdala	7.5	Control	0.8938	0.424049	0.0240753	0.000100155	20.7048	0.00406188	0.000465067	-0.0103116	-0.0186035	0.00476064	Married	No	1 yr college	Natural	6.19	23	29	No Diagnosis on Axis I	Deferred	Negative	Negative in blood and vitreous (OCME-DC) (NMS)	Negative	Negative	Negative	Negative	Negative	Negative	Negative	Negative	Negative	Negative	Negative	Negative	Negative	Negative	Negative	Negative	Not Tested	Negative	Negative	Negative	Negative
R14006	Br2454	F	CAUC	60.51	Amygdala	7	Control	0.7576	0.421203	0.0360793	0.000161056	-8.69514	0.00336233	-0.00038776	0.00384423	-0.00513111	-0.00431426	Divorced	No	1 yr college	Natural	6.25	46.5	30.8	No Diagnosis on Axis I		Negative	Negative in blood (OCME-DC) (NMS)	Negative	Negative	Negative	Negative	Negative	Negative	Negative	Negative	Not Tested	Negative	Negative	Not Tested	Not Tested	Negative	Negative	Negative	Not Tested	Negative	Negative	Negative	Negative
R14007	Br2474	M	CAUC	59.48	Amygdala	7.2	Control	0.761	0.438012	0.0244019	0.000135857	16.7196	-0.0161472	-0.000376538	-0.00052107	0.0016217	-0.0152271	Married	No	Master's	Natural	6.53	52.5	30.6	No Diagnosis on Axis I	Deferred	Negative	Negative in heart blood and vitreous humor (DFS-VA)	Not Tested	Not Tested	Negative	Negative	Negative	Negative	Negative	Negative	Negative	Negative	Negative	Negative	Negative	Negative	Negative	Not Tested	Not Tested	Negative	Not Tested	Not Tested	Not Tested
R14009	Br2534	M	CAUC	52.33	Amygdala	7.1	Control	0.8857	0.444613	0.0294754	0.000125384	24.3815	0.00249352	0.000760632	0.00764272	-0.0010262	0.00340549	Married	No	H.S. diploma	Natural	6.25	36	32.1	No Diagnosis on Axis I	Deferred	Negative	Negative in IVC blood and vitreous humor (DFS-VA)	Not Tested	Negative	Negative	Negative	Negative	Negative	Negative	Negative	Negative	Negative	Negative	Negative	Negative	Negative	Not Tested	Not Tested	Not Tested	Negative	Negative	Not Tested	Not Tested
R14013	Br5005	F	CAUC	69.07	Amygdala	7.7	Control	0.9132	0.489616	0.0245376	0.000100183	18.4081	-0.0455934	0.00206288	0.0117599	-0.00414058	-0.00298023	Widowed	No	3 yrs college	Accident	6.45	15.5	25.125	No Diagnosis on Axis I	Deferred	Negative	Negative in blood (NMS); Negative in heart blood (MD-ME)	Negative	Negative	Negative	Negative	Negative	Negative	Negative	Negative	Negative	Negative	Negative	Not Tested	Not Tested	Negative	Negative	Negative	Negative	Negative	Negative	Negative	Negative
R14014	Br5154	M	CAUC	49.26	Amygdala	7.6	Control	0.8772	0.5192	0.0258121	8.38e-05	32.7814	-0.00520711	0.00205478	-0.00432059	0.00163591	0.00572394	Married	No	Master's	Accident	6.52	29.5	25.8219	No Diagnosis on Axis I	Deferred	Negative	Negative in blood (NMS); Negative in heart blood (MD-ME)	Negative	Negative	Negative	Negative	Negative	Negative	Negative	Negative	Negative	Negative	Negative	Negative	Negative	Negative	Negative	Negative	Negative	Negative	Negative	Negative	Negative
R14016	Br5165	M	CAUC	63.16	Amygdala	6.7	Control	0.8528	0.473596	0.0296731	7.31e-05	14.5018	0.00281061	-0.00384008	-0.00575204	-0.00848884	-0.00401864	Married	No	3 yrs college	Natural	6.21	41	26.9116	No Diagnosis on Axis I	Deferred	Negative	Negative in blood (NMS); Negative in heart blood (MD-ME)	Negative	Negative	Negative	Negative	Negative	Negative	Negative	Negative	Negative	Negative	Negative	Negative	Negative	Negative	Negative	Negative	Negative	Negative	Negative	Negative	Negative
R14017	Br5190	M	CAUC	77.97	Amygdala	5.5	Control	0.6149	0.355128	0.0603691	0.000136132	-1.99578	-0.0455286	0.000470423	0.00806472	-0.00494418	0.000708529	Widowed	No	11th	Natural	5.7	21	26.1355	No Diagnosis on Axis I	Deferred	Negative	Negative in heart blood (MD-ME)	Not Tested	Not Tested	Negative	Negative	Negative	Negative	Negative	Negative	Negative	Negative	Negative	Not Tested	Not Tested	Negative	Negative	Negative	Negative	Negative	Negative	Negative	Negative
R14018	Br5200	M	CAUC	71.91	Amygdala	7.6	Control	0.8547	0.467947	0.0206097	7.24e-05	-3.85462	0.000904189	-0.000538211	0.000835639	-0.000605502	0.00330247	Married	No	H.S. diploma	Natural	6.46	14.5	26.6362	No Diagnosis on Axis I	Deferred	Negative	Negative in blood (NMS); Negative in heart blood (MD-ME)	Negative	Negative	Negative	Negative	Negative	Negative	Negative	Negative	Negative	Negative	Negative	Negative	Negative	Negative	Negative	Negative	Negative	Negative	Negative	Negative	Negative
R14020	Br5207	M	CAUC	61.95	Amygdala	7.1	Control	0.8389	0.42634	0.0324496	8.39e-05	-3.2771	-0.0254209	-0.00157241	-0.00818591	-0.0130422	-9.99616e-05	Married	No	Bachelor's	Natural	6.19	29	30.4015	No Diagnosis on Axis I	Deferred	Negative	Negative in blood (NMS)Ethanol 0.02% wt/vol in heart blood;negative in urine and vitreous (MD-ME)	Negative	Negative	Negative	Negative	Negative	Negative	Negative	Negative	Negative	Negative	Negative	Negative	Negative	Negative	Negative	Negative	Negative	Negative	Negative	Negative	Negative
R14021	Br5212	M	CAUC	51.63	Amygdala	7.4	Control	0.8431	0.4566	0.0271312	0.00013978	5.42336	-0.00240276	0.00122746	0.003093	-0.000944744	0.00326187	Married	Yes	H.S. diploma	Accident	6.19	38.5	24.4051	No Diagnosis on Axis I	Deferred	Negative	Negative in blood (NMS); Negative in heart blood (MD-ME)	Negative	Negative	Positive	Positive	Negative	Negative	Negative	Negative	Negative	Negative	Negative	Negative	Negative	Negative	Negative	Negative	Negative	Negative	Negative	Negative	Negative
R14022	Br5216	F	CAUC	80.66	Amygdala	6.8	Control	0.8794	0.368953	0.0238584	5.29e-05	29.0651	0.000732931	-0.00104104	-0.00230707	-0.0188454	-0.00992828	Widowed	No	9th	Natural		68.5	31.2368	No Diagnosis on Axis I	Deferred	Negative	Negative in cavity blood (MD-ME); Negative in blood (NMS)	Negative	Negative	Negative	Negative	Negative	Negative	Negative	Negative	Negative	Negative	Negative	Negative	Positive	Negative	Negative	Negative	Negative	Negative	Negative	Negative	Negative
R14023	Br5228	F	CAUC	57.83	Amygdala	7.7	Control	0.9151	0.470764	0.0262534	0.000106189	22.696	-0.000944167	-0.00266996	0.00117206	-0.00430152	0.00415377	Married	No	H.S. diploma	Accident	6.16	24.5	24.587	No Diagnosis on Axis I	Deferred	Negative	Negative in blood (NMS); Negative in heart blood (MD-ME)	Negative	Negative	Negative	Negative	Negative	Negative	Negative	Negative	Not Tested	Negative	Negative	Negative	Negative	Negative	Negative	Negative	Negative	Negative	Negative	Negative	Negative
R14024	Br5235	M	CAUC	47.83	Amygdala	6.7	Control	0.857	0.357038	0.0240639	6.95e-05	31.3868	-0.0115658	-0.00474255	-0.00967945	-0.0136604	0.00732429	Single	No	11th	Natural	6.02	25.5	40.0153	No Diagnosis on Axis I	Deferred	Negative	Negative in blood (NMS); Negative in heart blood (MD-ME)	Negative	Negative	Negative	Negative	Negative	Negative	Negative	Negative	Negative	Negative	Negative	Negative	Negative	Negative	Negative	Negative	Negative	Negative	Negative	Negative	Negative
R14025	Br5242	M	CAUC	73.9	Amygdala	6.5	Control	0.8494	0.401816	0.0275781	8.04e-05	38.1063	0.00149267	0.000118499	0.00365859	-0.00274428	-0.00515786	Married	No	8th	Accident	6.15	21	29.4944	No Diagnosis on Axis I	Deferred	Positive	Ethanol 0.01% wt/vol in heart blood;Ethanol negative in urine and vitreous (MD-ME); Negative in blood (NMS)	Negative	Negative	Negative	Negative	Negative	Negative	Negative	Positive	Negative	Negative	Negative	Negative	Negative	Negative	Negative	Negative	Negative	Negative	Negative	Negative	Negative
R14026	Br5243	M	CAUC	75.99	Amygdala	7	Control	0.901	0.39643	0.0217368	6.61e-05	24.0168	0.00350085	-0.00386023	0.00637762	0.00748731	-0.0136404	Married	No	H.S. diploma	Natural	6.08	33	34.1668	No Diagnosis on Axis I	Deferred	Negative	Negative in blood (NMS); Negative in heart blood (MD-ME)	Negative	Negative	Negative	Negative	Negative	Negative	Negative	Negative	Negative	Negative	Negative	Negative	Negative	Negative	Negative	Negative	Negative	Negative	Negative	Negative	Negative
R14027	Br5250	M	CAUC	72.43	Amygdala	7.4	Control	0.9172	0.415081	0.0175633	5.25e-05	20.6801	0.00317104	-0.00162403	0.0056781	0.0053697	0.000264266	Married	Yes	11th	Accident	6.29	27.5	26.261	No Diagnosis on Axis I	Deferred	Positive	Ethanol 18 mg/dL; BAC 0.018 g/100 mL in blood (NMS)	Negative	Negative	Negative	Negative	Negative	Negative	Negative	Negative	Negative	Negative	Negative	Not Tested	Not Tested	Negative	Negative	Negative	Negative	Negative	Negative	Negative	Negative
R14028	Br5262	M	CAUC	61.75	Amygdala	7.6	Control	0.9225	0.432354	0.0242285	7.32e-05	24.4653	0.0032736	-0.00563636	0.00416195	0.00673294	0.0045002	Divorced	Yes	Master's	Natural	6.46	22.5	34.8517	No Diagnosis on Axis I	Deferred	Negative	Negative in blood (NMS); Negative in femoral blood (MD-ME)	Negative	Negative	Positive	Positive	Negative	Negative	Negative	Negative	Negative	Negative	Negative	Negative	Negative	Negative	Negative	Negative	Negative	Negative	Negative	Negative	Negative
R14030	Br5280	F	CAUC	50.42	Amygdala	7.5	Control	0.6381	0.455195	0.0189065	5.95e-05	32.0856	0.00572822	0.00230477	0.00254119	-0.00612692	0.00731907	Married	No	Bachelor's	Accident	6.5	43	20.7988	No Diagnosis on Axis I	Deferred	Negative	Negative in heart blood (MD-ME); Negative in CB (NMS)	Negative	Negative	Negative	Negative	Negative	Negative	Negative	Negative	Negative	Negative	Negative	Negative	Negative	Negative	Negative	Negative	Negative	Negative	Negative	Negative	Negative
R14032	Br5310	M	CAUC	77.08	Amygdala	6.9	Control	0.9102	0.375859	0.0171129	0.000116059	6.41639	0.00476664	0.0022533	-0.00237532	0.00416259	-0.0181593	Married	No	Master's	Natural	6.33	29	27.4644	No Diagnosis on Axis I	Deferred	Negative	Negative in blood (NMS);Negative in Heart Blood(MD-ME)	Negative	Negative	Negative	Negative	Negative	Negative	Negative	Negative	Negative	Negative	Negative	Negative	Negative	Negative	Negative	Negative	Negative	Negative	Negative	Negative	Negative
R14034	Br5324	M	CAUC	52.72	Amygdala	7.4	Control	0.9022	0.471471	0.0250498	0.000154053	21.5813	-0.000517674	0.00328719	0.00380532	0.00273481	0.000384828	Married	No	1 yr college	Accident	6.49	28	31.3258	No Diagnosis on Axis I	Deferred	Negative	Negative in blood (NMS); Negative in heart blood (MD-ME)	Negative	Negative	Negative	Negative	Negative	Negative	Negative	Negative	Negative	Negative	Negative	Negative	Negative	Negative	Negative	Negative	Negative	Negative	Negative	Negative	Negative
R14035	Br5347	F	CAUC	80.54	Amygdala	6.9	Control	0.8988	0.407086	0.0213658	0.000100603	11.4891	0.00231182	0.00357947	0.00738873	0.0033419	0.00543493	Divorced	No	Bachelor's	Natural	6.26	26	38.1603	No Diagnosis on Axis I	Deferred	Negative	Negative in heart blood (MD-ME)	Not Tested	Not Tested	Negative	Negative	Negative	Negative	Negative	Negative	Negative	Negative	Negative	Not Tested	Not Tested	Negative	Negative	Negative	Negative	Negative	Negative	Negative	Negative
R14036	Br5348	M	CAUC	55.45	Amygdala	7.4	Control	0.9181	0.418743	0.019743	5.92e-05	31.0953	0.0050024	0.000734453	-0.00943293	-0.00693781	-0.0117455	Married	No	Associate's or 2 yrs college	Natural	6.36	18	29.5316	No Diagnosis on Axis I	Deferred	Negative	Negative in femoral blood (MD-ME); Negative in blood (NMS)	Negative	Negative	Negative	Negative	Negative	Negative	Negative	Negative	Negative	Negative	Negative	Not Tested	Not Tested	Negative	Negative	Negative	Negative	Negative	Negative	Negative	Negative
R14037	Br5367	F	CAUC	31.31	Amygdala	6.7	Control	0.8626	0.375299	0.0263832	0.00012867	-2.17644	-0.00109035	0.00107013	0.00625781	0.00369357	0.00188808	Married	No	H.S. diploma	Natural	6.19	10.5	47.7541	No Diagnosis on Axis I	Deferred	Negative	Negative in blood (NMS);Negative in heart blood (MD-ME)	Negative	Negative	Negative	Negative	Negative	Negative	Negative	Negative	Negative	Negative	Negative	Negative	Negative	Negative	Negative	Negative	Negative	Negative	Negative	Negative	Negative
R14038	Br5368	M	CAUC	52.92	Amygdala	7.5	Control	0.836	0.495425	0.0348729	0.000119439	2.18199	0.00194462	-0.0012643	0.00616336	0.00667829	0.000505436	Married	No	Bachelor's	Accident		28	30.2699	No Diagnosis on Axis I	Deferred	Negative	Negative in cavity blood (MD-ME); Negative in blood (NMS)	Negative	Negative	Negative	Negative	Negative	Negative	Negative	Negative	Negative	Negative	Negative	Negative	Negative	Negative	Negative	Negative	Negative	Negative	Negative	Negative	Negative
R14039	Br5395	M	CAUC	51.61	Amygdala	6.5	Control	0.8413	0.367592	0.0269557	0.000208418	37.6662	-0.0134259	0.00172142	0.00691863	0.00519837	0.00296331	Married	No	Bachelor's	Natural		27	28.0307	No Diagnosis on Axis I	Deferred	Negative	Negative in heart blood (MD-ME); Negative in blood (NMS)	Negative	Negative	Negative	Negative	Negative	Negative	Negative	Negative	Negative	Negative	Negative	Negative	Negative	Negative	Negative	Negative	Negative	Negative	Negative	Negative	Negative
R14041	Br5422	M	CAUC	46.5	Amygdala	6.6	Control	0.8397	0.409429	0.0262069	6.07e-05	32.7067	0.004919	-0.00131474	-0.00186575	-0.00228939	-0.00185607	Married	No	H.S. diploma	Natural	6.25	48	25.9882	No Diagnosis on Axis I	Deferred	Negative	Negative in heart blood (MD-ME); Negative in blood (NMS)	Negative	Negative	Positive	Positive	Negative	Negative	Negative	Negative	Negative	Negative	Negative	Negative	Negative	Negative	Negative	Negative	Negative	Negative	Negative	Negative	Negative
R14042	Br5436	M	CAUC	50.17	Amygdala	6.4	Control	0.8693	0.36796	0.0251911	9.04e-05	25.6084	-0.00724459	-0.00384641	-0.00291609	0.00798165	-0.0121416	Divorced	No	Bachelor's	Accident		22.5	27.8913	No Diagnosis on Axis I	Deferred	Negative	Negative in heart blood (MD-ME); Negative in blood (NMS)	Negative	Negative	Negative	Negative	Negative	Negative	Negative	Negative	Negative	Positive	Positive	Negative	Negative	Negative	Negative	Negative	Negative	Negative	Negative	Negative	Negative
R14043	Br5459	M	CAUC	38.99	Amygdala	7	Control	0.879	0.483877	0.0301876	6.04e-05	26.4565	0.00139157	0.00195879	-0.00518417	0.000298016	-0.0105025	Divorced	Yes	Associate's or 2 yrs college	Natural		32	23.1081	No Diagnosis on Axis I	Deferred	Negative	Negative in heart blood (MD-ME); Negative in blood (NMS)	Negative	Negative	Positive	Positive	Negative	Negative	Negative	Negative	Negative	Negative	Negative	Negative	Negative	Negative	Negative	Negative	Negative	Negative	Negative	Negative	Negative
R14044	Br5555	M	CAUC	21.34	Amygdala	5.8	Control	0.8391	0.448864	0.0606482	6.62e-05	32.3787	0.00768172	0.00317722	0.00046085	0.00368996	0.0122578	Single	No	1 yr college	Accident		26	26.6362	No Diagnosis on Axis I	Deferred	Negative	Negative in TRC blood (MD-ME); Negative in blood (NMS)	Negative	Negative	Negative	Negative	Negative	Negative	Negative	Negative	Negative	Negative	Negative	Negative	Negative	Negative	Negative	Negative	Negative	Negative	Negative	Negative	Negative
R14045	Br5558	M	CAUC	24.21	Amygdala	7.3	Control	0.7273	0.364465	0.037825	7.12e-05	27.2089	0.0036608	0.00152065	0.0077262	0.00197363	0.00877244	Single	No	GED	Accident		24	31.1902	No Diagnosis on Axis I	Deferred	Negative	Negative in cavity blood (MD-ME); Negative in blood (NMS)	Negative	Negative	Negative	Negative	Negative	Negative	Negative	Negative	Negative	Negative	Negative	Negative	Negative	Negative	Negative	Negative	Negative	Negative	Negative	Negative	Negative
R14046	Br5572	M	CAUC	24.68	Amygdala	6.9	Control	0.9027	0.447828	0.0321658	5.32e-05	31.2085	0.00258846	-0.00356243	0.0119246	0.00688062	0.00192151	Single	No	H.S. diploma	Accident		19.5	66.8945	No Diagnosis on Axis I	Deferred	Negative	Negative in heart blood (MD-ME); Negative in blood (NMS)	Negative	Negative	Negative	Negative	Negative	Negative	Negative	Negative	Negative	Negative	Negative	Negative	Negative	Negative	Negative	Negative	Negative	Negative	Negative	Negative	Negative
R14047	Br5584	M	CAUC	64.55	Amygdala	7.1	Control	0.9066	0.437342	0.0214113	9.66e-05	13.0868	0.00226618	0.00117424	0.00753713	0.00751592	0.00628414	Married	No	Bachelor's	Natural		16	31.7095	No Diagnosis on Axis I	Deferred	Negative	Negative in heart blood (MD-ME); Negative in blood (NMS)	Negative	Negative	Negative	Negative	Negative	Negative	Negative	Negative	Negative	Negative	Negative	Negative	Negative	Negative	Negative	Negative	Negative	Negative	Negative	Negative	Negative
R14048	Br5595	M	CAUC	46.52	Amygdala	6.7	Control	0.8933	0.375926	0.0218489	6.54e-05	21.8069	0.00630062	-0.00350957	-0.00788629	-0.0176048	-0.00952873	Married	No	H.S. diploma	Natural		31.5	41.8684	No Diagnosis on Axis I	Deferred	Negative	Negative in heart blood (MD-ME); Negative in blood (NMS)	Negative	Negative	Negative	Negative	Negative	Negative	Negative	Negative	Negative	Negative	Negative	Negative	Negative	Negative	Negative	Negative	Negative	Negative	Negative	Negative	Negative
R14049	Br5599	M	CAUC	55.88	Amygdala	6.8	Control	0.7485	0.440404	0.0371067	0.000102486	-6.37832	0.00331336	-0.00124797	0.00471581	0.00570887	0.00741726	Married	Yes	H.S. diploma	Natural		26	20.9342	No Diagnosis on Axis I	Deferred	Negative	Negative in heart blood (MD-ME); Negative in blood (NMS)	Negative	Negative	Positive	Positive	Negative	Negative	Negative	Negative	Negative	Negative	Negative	Not Tested	Not Tested	Negative	Negative	Negative	Negative	Negative	Negative	Negative	Negative
R14050	Br5622	F	CAUC	23.16	Amygdala	7.3	Control	0.891	0.47895	0.0307754	7.34e-05	30.5527	-0.00827484	0.00300187	-0.0302457	0.0200819	0.0102819	Single	No	Associate's or 2 yrs college	Accident		22.5	20.8977	No Diagnosis on Axis I	Deferred	Negative	Negative in heart blood (MD-ME); Negative in blood (NMS)	Negative	Negative	Negative	Negative	Negative	Negative	Negative	Negative	Negative	Negative	Negative	Negative	Negative	Negative	Negative	Negative	Negative	Negative	Negative	Negative	Negative
R14051	Br5625	M	CAUC	49.83	Amygdala	7	Control	0.8661	0.460376	0.0272046	8.18e-05	33.1827	0.00643611	0.0015901	-0.000996804	-0.00439165	-0.000471016	Married	No	Bachelor's	Natural		41	29.8138	No Diagnosis on Axis I	Deferred	Negative	Negative in heart blood (MD-ME); Negative in blood (NMS)	Negative	Negative	Negative	Negative	Negative	Negative	Negative	Negative	Negative	Negative	Negative	Negative	Negative	Negative	Negative	Negative	Negative	Negative	Negative	Negative	Negative
R14052	Br5634	M	CAUC	51.11	Amygdala	7.7	Control	0.8687	0.462483	0.0212089	7.83e-05	-4.84051	0.00343816	-0.00292656	-0.00575206	-0.0162603	0.004909	Single	No	H.S. diploma	Accident		45	26.3839	No Diagnosis on Axis I	Deferred	Negative	Negative in TRC blood (MD-ME); Negative in blood (NMS)	Negative	Negative	Negative	Negative	Negative	Negative	Negative	Negative	Negative	Negative	Negative	Negative	Negative	Negative	Negative	Negative	Negative	Negative	Negative	Negative	Negative
R14053	Br1443	M	CAUC	55.4	Amygdala	7.5	Control	0.8984	0.48461	0.0194318	6.6e-05	38.9358	0.00418474	-0.000375088	-0.00233761	0.00985537	0.00865644	Married	No	Master's	Natural	6.69	29.5	33.2	No Diagnosis on Axis I	Deferred	Negative	Negative in blood and vitreous (AFIP-DOD)	Negative	Negative	Negative	Negative	Negative	Negative	Negative	Negative	Not Tested	Negative	Negative	Not Tested	Not Tested	Negative	Negative	Negative	Not Tested	Not Tested	Negative	Not Tested	Not Tested
R14055	Br2052	M	CAUC	40.08	Amygdala	7.1	Control	0.7903	0.44326	0.0243151	8.96e-05	-6.08954	-0.00370593	0.00113424	0.00144707	0.0090078	-0.00151604	Married	No	Master's	Natural	6.67	12	30	No Diagnosis on Axis I	Deferred	Negative	Negative in VC blood and vitreous humor (DFS-VA); Negative in blood (NMS)	Negative	Negative	Negative	Negative	Negative	Negative	Negative	Negative	Negative	Negative	Negative	Negative	Negative	Negative	Negative	Negative	Not Tested	Negative	Not Tested	Negative	Negative
R14056	Br2533	M	CAUC	43.15	Amygdala	6.9	Control	0.7797	0.440238	0.0254973	7.62e-05	20.15	-0.0454477	-0.000747243	0.0132463	-0.00580749	-0.0147762	Married	No	MD	Natural	6.35	28.5	28.4	No Diagnosis on Axis I	Deferred	Negative	Negative in chest blood and vitreous humor (DFS-VA)	Negative	Negative	Negative	Negative	Negative	Negative	Negative	Negative	Negative	Negative	Negative	Negative	Negative	Negative	Not Tested	Not Tested	Not Tested	Negative	Negative	Not Tested	Not Tested
R14057	Br2557	M	CAUC	40.38	Amygdala	7	Control	0.8383	0.398976	0.0219604	7.56e-05	-4.18722	0.00426075	-0.00230085	0.002096	0.00743275	0.00426129	Married	No	Master's	Natural	6.51	44.5	33.5	No Diagnosis on Axis I	Deferred	Negative	Negative in heart blood and vitreous humor (DFS-VA)	Negative	Negative	Negative	Negative	Negative	Negative	Negative	Negative	Negative	Negative	Negative	Negative	Negative	Negative	Negative	Negative	Not Tested	Negative	Negative	Negative	Negative
R14058	Br5066	M	CAUC	17.37	Amygdala	7.1	Control	0.7686	0.472256	0.0500537	0.000206847	-13.9677	-0.00404167	0.00255596	-0.00752683	-0.00208916	-0.00642855	Single	No	11th	Accident	6.52	15	19.1955	No Diagnosis on Axis I	Deferred	Positive	Negative in blood (NMS); Ethanol 0.05% wt/vol in cavity blood; negative in vitreous (MD-ME)	Negative	Negative	Negative	Negative	Negative	Negative	Negative	Negative	Negative	Negative	Negative	Negative	Negative	Negative	Negative	Negative	Negative	Negative	Negative	Negative	Negative
R14059	Br5168	M	CAUC	64.08	Amygdala	6.3	Control	0.7572	0.375824	0.0479265	0.000113737	18.593	-0.00120603	-0.000418549	-0.00356723	0.00392648	-0.0212421	Widowed	No	Master's	Accident	5.915	23	25.7994	No Diagnosis on Axis I	Deferred	Negative	Negative in blood (NMS); Negative in heart blood (MD-ME)	Negative	Negative	Negative	Negative	Negative	Negative	Negative	Negative	Negative	Negative	Negative	Negative	Negative	Negative	Negative	Negative	Negative	Negative	Negative	Negative	Negative
R14060	Br5551	M	CAUC	30.03	Amygdala	6.5	Control	0.8831	0.354353	0.020915	8.04e-05	8.40358	-0.0399822	-0.000278736	-0.00702801	0.00263907	-1.71573e-05	Single	No	Bachelor's	Natural		14	31.8682	No Diagnosis on Axis I	Deferred	Negative	Negative in heart blood (MD-ME); Negative in blood (NMS)	Negative	Negative	Negative	Negative	Negative	Negative	Negative	Negative	Negative	Negative	Negative	Negative	Negative	Negative	Negative	Negative	Negative	Negative	Negative	Negative	Negative
R14061	Br5369	M	CAUC	57.27	Amygdala	6	Control	0.7102	0.391373	0.0562614	0.000133586	26.2084	0.00310153	-0.000106889	-0.00423429	-0.0147501	-0.00296907	Married	No	Associate's or 2 yrs college	Natural		30	34.7196	No Diagnosis on Axis I	Deferred	Negative	Negative in blood (NMS);Negative in heart blood (MD-ME)	Negative	Negative	Negative	Negative	Negative	Negative	Negative	Negative	Negative	Negative	Negative	Not Tested	Not Tested	Negative	Negative	Negative	Negative	Negative	Negative	Negative	Negative
R14063	Br5472	M	CAUC	49.23	Amygdala	6.6	Control	0.7755	0.430737	0.0304185	0.000135206	1.71583	0.00335566	0.000975311	0.00969299	0.000619158	0.00462364	Married	No	H.S. diploma	Natural		15	33.5068	No Diagnosis on Axis I	Deferred	Negative	Negative in heart blood (MD-ME); Negative in blood (NMS)	Negative	Negative	Negative	Negative	Negative	Negative	Negative	Negative	Negative	Negative	Negative	Negative	Negative	Negative	Negative	Negative	Negative	Negative	Negative	Negative	Negative
R14064	Br5482	M	CAUC	60.29	Amygdala	6.4	Control	0.8226	0.376811	0.0370741	0.000124965	37.4944	0.00527776	-0.0015806	0.00850702	-0.00447963	0.00120714	Single	No	Bachelor's	Accident		48	44.3026	No Diagnosis on Axis I	Deferred	Negative	Ethanol 0.05% wt/vol in heart blood;Ethanol 0.01% wt/vol in urine;Ethanol not confirmed in TRC blood or vitreous (MD-ME)	Not Tested	Not Tested	Not Tested	Not Tested	Negative	Negative	Negative	Negative	Negative	Negative	Negative	Negative	Negative	Negative	Negative	Negative	Negative	Negative	Negative	Negative	Negative
R14066	Br5385	M	CAUC	66.03	Amygdala	7.1	Control	0.8618	0.470894	0.0267219	0.000183529	-3.46187	0.00357959	-0.00239234	-0.0046334	-0.00552147	0.00674499	Divorced	No	Bachelor's	Natural		20.5	37.3581	No Diagnosis on Axis I	Deferred	Negative	Negative in blood (NMS);Negative in heart blood (MD-ME)	Negative	Negative	Negative	Negative	Negative	Negative	Negative	Negative	Negative	Negative	Negative	Negative	Negative	Negative	Negative	Negative	Negative	Negative	Negative	Negative	Negative
R14067	Br5639	M	CAUC	54.26	Amygdala	5.6	Control	0.8609	0.38276	0.0293182	0.000516711	23.6369	0.00472005	-0.000924889	-0.00189046	0.00594058	-0.00731779	Married	Yes	H.S. diploma	Natural		38.5	30.919	No Diagnosis on Axis I	Deferred	Negative	Negative in TRC blood (MD-ME); Negative in blood (NMS)	Negative	Negative	Positive	Positive	Negative	Negative	Negative	Negative	Negative	Negative	Negative	Negative	Negative	Negative	Negative	Negative	Negative	Negative	Negative	Negative	Negative
R14068	Br5574	M	CAUC	65.57	Amygdala	7.3	Control	0.8293	0.44295	0.0246166	8.62e-05	-12.015	-0.045019	0.00189039	0.00852864	-0.000861261	-0.00119601	Married	No	PhD	Accident		28	25.8219	No Diagnosis on Axis I	Deferred	Negative	Negative in heart blood (MD-ME); Negative in blood (NMS)	Negative	Negative	Negative	Negative	Negative	Negative	Negative	Negative	Negative	Negative	Negative	Negative	Negative	Negative	Negative	Negative	Positive	Negative	Negative	Negative	Negative
R14069	Br5701	F	CAUC	68.69	Amygdala	6.1	Control	0.7292	0.421345	0.0568356	0.000345061	-1.2298	0.00284387	-0.00120947	0.00971046	0.00157375	0.00343535	Married	No	Bachelor's	Accident		20.5	30.5503	No Diagnosis on Axis I	Deferred	Negative	Negative in heart blood (MD-ME); Negative in blood (NMS)_x000D_	Negative	Negative	Negative	Negative	Negative	Negative	Negative	Negative	Negative	Negative	Negative	Negative	Negative	Negative	Negative	Negative	Negative	Negative	Negative	Negative	Negative
R14088	Br1378	M	CAUC	41.01	sACC	6.9	Control	0.8662	0.394663	0.0314951	0.00047263	23.631	-0.013541	-0.00063588	0.00455272	0.000731183	0.000275332	Single	Yes	Bachelor's	Natural	6.82	18	38.6	No Diagnosis on Axis I	Deferred	Negative	OCME VA	Negative	Negative	Positive	Positive	Negative	Negative	Negative	Negative	Negative	Negative	Negative	Negative	Negative	Negative	Not Tested	Negative	Not Tested	Negative	Negative	Negative	Negative
R14089	Br2015	M	CAUC	45.09	sACC	7.9	Control	0.8669	0.515983	0.0326516	6.91e-05	29.1038	-0.0229593	0.0020125	0.005087	0.00707322	-0.00627298	Married	Yes	Master's	Natural	6.36	29.5	33.9	No Diagnosis on Axis I	Deferred	Negative	Negative in IVC blood and vitreous humor (DFS-VA); negative in blood (NMS)	Negative	Negative	Positive	Positive	Negative	Negative	Negative	Negative	Negative	Negative	Negative	Negative	Negative	Negative	Negative	Negative	Not Tested	Negative	Negative	Negative	Negative
R14090	Br1750	M	CAUC	46.88	sACC	7.6	Control	0.7729	0.455285	0.0362121	0.000109233	1.59235	0.00719892	-0.0015506	-0.00301787	-0.0111396	-0.00270991	Married	Yes	Bachelor's	Natural	6.16	26.5	20.6	No Diagnosis on Axis I	Deferred	Negative	DFS-OCME VA; Negative in blood (DFS-VA)	Negative	Negative	Positive	Positive	Negative	Negative	Negative	Negative	Negative	Negative	Negative	Negative	Negative	Not Tested	Not Tested	Not Tested	Not Tested	Not Tested	Not Tested	Not Tested	Not Tested
R14091	Br1674	M	CAUC	42.81	sACC	7.6	Control	0.7784	0.412512	0.0300434	8.88e-05	5.4318	0.00511991	-0.00289377	0.00716462	-0.00101521	0.00138966	Married	No	H.S. diploma	Natural	6.7	24.5	19.5	No Diagnosis on Axis I	Deferred	Negative	Negative in blood (DFS-VA)	Negative	Negative	Negative	Negative	Negative	Negative	Negative	Negative	Not Tested	Negative	Negative	Not Tested	Not Tested	Negative	Negative	Negative	Not Tested	Negative	Negative	Negative	Negative
R14092	Br1890	M	CAUC	42.04	sACC	7.1	Control	0.7272	0.484531	0.0615197	0.000122924	32.3937	-0.012815	-0.00362033	-0.00797157	-0.015309	-8.40886e-06	Married	No	Bachelor's	Natural	6.34	24.5	28.9	No Diagnosis on Axis I	Deferred	Negative	Negative in blood & vitreous humor (DFS-VA); negative in blood (NMS)	Negative	Negative	Negative	Negative	Negative	Negative	Negative	Negative	Negative	Negative	Negative	Negative	Negative	Negative	Negative	Negative	Not Tested	Negative	Negative	Negative	Negative
R14094	Br1463	M	CAUC	49.53	sACC	7.8	Control	0.8818	0.486842	0.0230239	0.000101433	42.6242	0.000566948	0.00452892	-0.00179617	0.00810459	0.0156248	Married	No	Master's	Natural	6.57	18.5	30.2	No Diagnosis on Axis I	Deferred	Negative	OCME VA; Negative in blood (DFS-OCME-VA & NMS)	Negative	Negative	Negative	Negative	Negative	Negative	Negative	Negative	Not Tested	Negative	Negative	Not Tested	Not Tested	Negative	Negative	Negative	Not Tested	Negative	Negative	Negative	Negative
R14102	Br1998	F	CAUC	41.18	sACC	7.2	Control	0.8284	0.434584	0.0252095	0.000180603	47.3626	-0.00240848	0.00548094	0.000427646	-0.000977208	0.00342743	Married	Yes	Associate's or 2 yrs college	Natural	6.78	19.5	35.1	No Diagnosis on Axis I	Deferred	Negative	Negative in blood (DFS-VA)	Negative	Negative	Positive	Positive	Negative	Negative	Negative	Negative	Negative	Negative	Negative	Negative	Negative	Negative	Negative	Negative	Not Tested	Negative	Negative	Negative	Negative
R14103	Br2301	M	CAUC	37.78	sACC	7.4	Control	0.767	0.419676	0.0332836	0.000134369	32.543	0.00318325	-0.00213977	-0.00491405	0.00776858	-0.0102277	Single	Yes	GED	Natural	6.66	25.5	34.4	No Diagnosis on Axis I	Deferred	Negative	Negative in blood and vitreous humor (DFS-VA)	Negative	Negative	Positive	Positive	Negative	Negative	Negative	Negative	Negative	Negative	Negative	Negative	Negative	Negative	Not Tested	Not Tested	Not Tested	Not Tested	Negative	Not Tested	Not Tested
R14104	Br2288	M	CAUC	44.7	sACC	7	Control	0.7551	0.386253	0.0222556	0.000167412	4.52185	0.00350309	-0.00201093	0.000876488	0.00110045	0.00371567	Married	No	Bachelor's	Natural	6.27	25.5	34.6	No Diagnosis on Axis I	Deferred	Negative	Negative in blood (NMS); Negative in blood and vitreous humor (DFS-VA)	Negative	Negative	Negative	Negative	Negative	Negative	Negative	Negative	Negative	Negative	Negative	Negative	Negative	Positive	Negative	Negative	Not Tested	Negative	Negative	Negative	Negative
R14118	Br1532	M	CAUC	46.57	sACC	7.6	Control	0.8237	0.466136	0.0334863	9.53e-05	34.9713	-0.00947161	-0.00161996	0.00147572	0.00599434	0.00956758	Married	Yes	1 yr college	Natural	6.59	68	33.3	No Diagnosis on Axis I	Deferred	Negative	Negative in heart and hospital blood (OCME-DC)	Negative	Negative	Negative	Positive	Negative	Negative	Negative	Negative	Not Tested	Negative	Negative	Not Tested	Not Tested	Negative	Negative	Negative	Not Tested	Negative	Negative	Negative	Negative
R14119	Br1446	M	CAUC	34.44	sACC	8	Control	0.7764	0.497931	0.0302143	9.45e-05	29.6247	-0.0126019	-0.000133929	-2.58326e-05	-0.0081382	-0.000955207	Married	Yes	Bachelor's	Natural	6.71	29.5	31.4	No Diagnosis on Axis I	Deferred	Negative	OCME VA; Negative in blood and vitreous humor(DFS-VA)	Negative	Negative	Negative	Positive	Negative	Negative	Negative	Negative	Not Tested	Negative	Negative	Not Tested	Not Tested	Negative	Not Tested	Negative	Not Tested	Negative	Negative	Negative	Negative
R14120	Br1034	M	CAUC	57.6	sACC	6.4	Control	0.8607	0.497401	0.0373738	4.94e-05	30.5538	-0.00113943	4.56489e-06	-0.00667885	-0.00766139	0.00433466	Married	No	Unknown	Natural	6.29	24	31.1	No Diagnosis on Axis I	Deferred	Negative	Negative in blood (NMS)	Negative	Negative	Negative	Negative	Negative	Negative	Negative	Negative	Negative	Negative	Negative	Negative	Negative	Negative	Negative	Negative	Not Tested	Negative	Negative	Negative	Negative
R14121	Br2476	M	CAUC	46.12	sACC	6.9	Control	0.8624	0.474231	0.0321164	6.57e-05	41.7217	0.00348793	0.0020444	-0.00255756	0.00750243	0.0174666	Single	Yes	H.S. diploma	Natural	6.39	28	47.8	No Diagnosis on Axis I	Deferred	Negative	Negative in IVC blood and vitreous humor (DFS-VA)	Negative	Negative	Positive	Positive	Negative	Negative	Negative	Negative	Negative	Negative	Negative	Negative	Negative	Negative	Not Tested	Not Tested	Not Tested	Negative	Not Tested	Not Tested	Not Tested
R14122	Br2542	M	CAUC	54.9	sACC	6.8	Control	0.8461	0.448681	0.0260608	0.000145564	-4.49422	0.00752916	0.00278924	9.95024e-06	0.0122126	0.0140859	Married	No	1 yr college	Natural	6.25	18	27	No Diagnosis on Axis I	Deferred	Negative	Negative in VC blood and vitreous humor (DFS-VA)	Negative	Negative	Negative	Negative	Negative	Negative	Negative	Negative	Negative	Negative	Negative	Negative	Negative	Negative	Not Tested	Not Tested	Not Tested	Negative	Negative	Not Tested	Not Tested
R14123	Br5292	M	CAUC	34.56	sACC	6.9	Control	0.8127	0.447253	0.028787	0.00012161	-14.0438	0.00303819	-0.00187389	0.0059982	6.4444e-05	0.00744685	Divorced	No	H.S. diploma	Accident	6.55	36	45.5197	No Diagnosis on Axis I	Deferred	Negative	Negative in blood (NMS);Negative in heart blood (MD-ME)	Negative	Negative	Negative	Negative	Negative	Negative	Negative	Negative	Negative	Negative	Negative	Negative	Negative	Negative	Negative	Negative	Negative	Negative	Negative	Negative	Negative
R14124	Br1271	M	CAUC	46.53	sACC	7.9	Control	0.896	0.541139	0.0274617	8.92e-05	16.472	0.00286148	0.00039192	-0.0199673	-0.0105612	0.0208246	Married	No	Master's	Natural	6.93	16	27.9	No Diagnosis on Axis I	Deferred	Negative	AFIP	Negative	Negative	Negative	Negative	Negative	Negative	Negative	Negative	Negative	Negative	Negative	Negative	Negative	Negative	Negative	Negative	Not Tested	Not Tested	Negative	Not Tested	Not Tested
R14125	Br1432	M	CAUC	45.65	sACC	7	Control	0.8072	0.495528	0.0316502	0.000112623	33.2653	0.00597495	-0.00056037	0.00272703	0.0103421	0.0015362	Married	No	Master's	Natural	6.26	43.5	28	No Diagnosis on Axis I	Deferred	Negative	OCME VA	Negative	Negative	Negative	Negative	Negative	Negative	Negative	Negative	Not Tested	Negative	Negative	Not Tested	Not Tested	Negative	Negative	Negative	Not Tested	Negative	Negative	Negative	Negative
R14141	Br1458	M	CAUC	34.23	sACC	7.8	Control	0.7878	0.481321	0.0256237	8.77e-05	-4.00036	0.00481502	-0.00442449	-0.00859651	-0.0145705	0.000358464	Single	No	1 yr college	Natural	7.1	13.5	23.6	No Diagnosis on Axis I	Deferred	Negative	Negative in blood (DFS-VA)	Negative	Negative	Negative	Negative	Negative	Negative	Negative	Negative	Not Tested	Negative	Negative	Not Tested	Not Tested	Negative	Negative	Negative	Not Tested	Negative	Negative	Negative	Negative
R14142	Br1581	M	CAUC	46.08	sACC	7.6	Control	0.8837	0.445179	0.020991	7.34e-05	21.474	0.00209442	0.0014537	-0.00538576	-0.0116375	0.0075027	Married	Yes	H.S. diploma	Natural	6.36	34	31	No Diagnosis on Axis I	Deferred	Negative	OCME VA; Negative in blood and vitreous (DFS-VA)	Negative	Negative	Positive	Positive	Negative	Negative	Negative	Negative	Not Tested	Negative	Negative	Not Tested	Not Tested	Negative	Not Tested	Negative	Not Tested	Negative	Negative	Negative	Negative
R14143	Br5182	M	CAUC	42.05	sACC	7.7	Control	0.8877	0.464152	0.0271702	6.61e-05	0.0553666	0.00123124	-0.00374028	0.00552058	0.00220756	0.00091316	Married	No	Associate's or 2 yrs college	Natural	6.31	28.5	37.3743	No Diagnosis on Axis I	Deferred	Negative	Negative in heart blood (MD-ME); Negative in blood (NMS)	Negative	Negative	Negative	Negative	Negative	Negative	Negative	Negative	Negative	Negative	Negative	Negative	Negative	Negative	Negative	Negative	Negative	Negative	Negative	Negative	Negative
R14144	Br1214	M	CAUC	61.13	sACC	7.9	Control	0.8957	0.503016	0.0271249	6.84e-05	40.6982	0.00380115	0.0019045	0.00658589	0.00853661	-0.00354642	Married	No	PhD	Natural	6.6	19.5	25.8	No Diagnosis on Axis I	Deferred	Negative	AFIP	Negative	Negative	Negative	Negative	Negative	Negative	Negative	Negative	Negative	Negative	Negative	Negative	Negative	Negative	Negative	Negative	Not Tested	Not Tested	Negative	Not Tested	Not Tested
R14145	Br1518	M	CAUC	24.03	sACC	7	Control	0.8029	0.483617	0.0284445	7.85e-05	33.4564	0.00454498	-0.0034408	0.000535678	0.011565	-0.00334434	Married	Yes	H.S. diploma	Accident	6.98	20.5	31.4	No Diagnosis on Axis I	Deferred	Negative	Negative in blood (DFS-VA)	Negative	Negative	Positive	Positive	Negative	Negative	Negative	Negative	Negative	Negative	Negative	Negative	Negative	Negative	Negative	Negative	Not Tested	Negative	Negative	Negative	Negative
R14146	Br1980	M	CAUC	33.24	sACC	7.5	Control	0.8173	0.438167	0.0278058	8.25e-05	29.7188	0.00014799	-0.00389423	-0.00122426	0.0043924	-0.0144253	Single	No	Master's	Natural	6.65	30.5	33.1	No Diagnosis on Axis I	Deferred	Negative	Negative in femoral blood (OCME-DC)	Negative	Negative	Negative	Negative	Negative	Negative	Negative	Negative	Negative	Negative	Negative	Negative	Negative	Negative	Negative	Negative	Not Tested	Negative	Negative	Negative	Negative
R14148	Br1092	M	CAUC	48.95	sACC	8.2	Control	0.8877	0.544728	0.023659	6.52e-05	35.4259	0.000577419	0.00233704	-0.0100569	0.00916663	0.0182502	Divorced	No	Unknown	Natural	6.13	18	26.5	No Diagnosis on Axis I	Deferred	Negative	Negative (matrix unknown) (AML)	Negative	Negative	Negative	Negative	Negative	Negative	Negative	Negative	Negative	Negative	Negative	Negative	Negative	Not Tested	Not Tested	Not Tested	Not Tested	Not Tested	Not Tested	Not Tested	Not Tested
R14150	Br1350	M	CAUC	24.61	sACC	7.8	Control	0.8628	0.469622	0.0256461	9.41e-05	33.7073	-0.0133358	0.00570985	-0.00373907	0.00100606	0.00901448	Married	Yes	Master's	Natural	6.57	36	29.4	No Diagnosis on Axis I	Deferred	Negative	AFIP	Negative	Negative	Positive	Positive	Negative	Negative	Negative	Negative	Negative	Negative	Negative	Negative	Negative	Negative	Negative	Negative	Not Tested	Not Tested	Negative	Not Tested	Not Tested
R14151	Br2582	M	CAUC	41.44	sACC	7.9	Control	0.9099	0.483277	0.0272047	6.5e-05	22.2449	0.00450527	-0.00381406	0.00314478	0.00136529	-0.00191534	Married	No	H.S. diploma	Natural	6.47	32.5	27.2	No Diagnosis on Axis I	Deferred	Positive	Ethanol 14 mg/dL, BAC 0.014 g/100 mL in blood (NMS); Negative in blood and vitreous (OCME-DC)	Negative	Negative	Negative	Negative	Negative	Negative	Negative	Negative	Negative	Negative	Negative	Negative	Negative	Negative	Negative	Negative	Negative	Negative	Negative	Negative	Negative
R14154	Br0922	M	CAUC	51.35	sACC	7.7	Control	0.6161	0.489668	0.0321733	6.92e-05	31.0187	0.00491379	0.00172742	-0.015286	0.01142	0.0128556		No	not filled in	Natural	6.63	30.5	26.2	No Diagnosis on Axis I	Deferred	Negative	AFIP	Negative	Negative	Negative	Negative	Negative	Negative	Negative	Negative	Negative	Negative	Negative	Negative	Negative	Negative	Negative	Negative	Not Tested	Not Tested	Negative	Not Tested	Not Tested
R14155	Br1033	F	CAUC	26.51	sACC	7.9	Control	0.7673	0.462911	0.0329532	0.000100049	37.848	-5.13674e-05	0.00334778	-5.32097e-05	0.000271838	0.0125728	Unknown	No	Unknown	Homicide	6.94	40	23.1	No Diagnosis on Axis I	Deferred	Negative	Negative in blood (NMS)	Negative	Negative	Negative	Negative	Negative	Negative	Negative	Negative	Not Tested	Negative	Negative	Not Tested	Not Tested	Negative	Negative	Negative	Not Tested	Negative	Negative	Negative	Negative
R14156	Br1109	F	CAUC	59.22	sACC	6.6	Control	0.8848	0.405235	0.0353155	0.00014212	20.2763	0.00463385	0.00260168	-0.00134505	0.0117815	-0.00658605	Married	No	Unknown	Natural	6.31	22	19.6	No Diagnosis on Axis I	Deferred	Negative	Negative in brain(NMS)	Negative	Negative	Negative	Negative	Negative	Negative	Negative	Negative	Negative	Negative	Negative	Negative	Negative	Negative	Negative	Negative	Not Tested	Negative	Negative	Negative	Negative
R14157	Br1113	F	CAUC	51.91	sACC	7.9	Control	0.8651	0.502228	0.0214244	7.12e-05	-3.21228	-0.00772699	0.000493504	-0.00778941	0.0083594	-0.0095587	Married	No	Unknown	Natural	6.53	51.5	19.6	No Diagnosis on Axis I	Deferred	Negative	AFIP	Negative	Negative	Negative	Negative	Negative	Negative	Negative	Negative	Negative	Negative	Negative	Negative	Negative	Negative	Negative	Negative	Not Tested	Negative	Negative	Negative	Negative
R14158	Br1243	M	CAUC	49.18	sACC	7.6	Control	0.8524	0.467279	0.02081	9.78e-05	40.5773	-0.0289459	0.00160103	-0.0581248	0.0236528	-0.00782805	Married	No	3 yrs college	Natural	6.65	52	26.6	No Diagnosis on Axis I	Deferred	Negative	AFIP	Negative	Negative	Negative	Negative	Negative	Negative	Negative	Negative	Negative	Negative	Negative	Negative	Negative	Negative	Negative	Negative	Not Tested	Not Tested	Negative	Not Tested	Not Tested
R14169	Br1264	F	CAUC	57.44	sACC	7	Control	0.7594	0.387618	0.0309042	0.000136995	32.9697	-0.00209062	-3.13373e-05	0.00140751	0.00619358	-0.00151309	Single	No	H.S. diploma	Natural	6.1	29	20.9	No Diagnosis on Axis I	Deferred	Negative	AFIP	Negative	Negative	Negative	Negative	Negative	Negative	Negative	Negative	Negative	Negative	Negative	Negative	Negative	Negative	Negative	Negative	Not Tested	Not Tested	Negative	Not Tested	Not Tested
R14170	Br1288	M	CAUC	47.45	sACC	7.5	Control	0.8658	0.465992	0.0363916	7.95e-05	32.7248	0.00424477	-0.000573562	-0.00319608	-0.0145574	-0.00071311	Single	Yes	GED	Natural	6.84	57	26.3	No Diagnosis on Axis I	Deferred	Negative	AFIP; Negative in blood and vitreous (AFIP-DOD)	Negative	Negative	Positive	Positive	Negative	Negative	Negative	Negative	Negative	Negative	Negative	Negative	Negative	Negative	Negative	Negative	Not Tested	Not Tested	Negative	Not Tested	Not Tested
R14171	Br1351	M	CAUC	53.94	sACC	7.6	Control	0.8251	0.492713	0.0266988	9.6e-05	1.82456	-0.00390247	-0.00228656	0.00117465	-0.000241665	0.00493977	Single	Yes	JD	Natural	6.17	63	31.5	No Diagnosis on Axis I	Deferred	Negative	AFIP	Negative	Negative	Positive	Positive	Negative	Negative	Negative	Negative	Negative	Negative	Negative	Negative	Negative	Negative	Negative	Negative	Not Tested	Not Tested	Negative	Not Tested	Not Tested
R14172	Br1384	M	CAUC	51.72	sACC	7.1	Control	0.7752	0.384198	0.0240499	0.000124603	-11.3004	-0.0472676	0.00423384	0.00831422	-0.00202918	0.00547966	Married	No	JD	Natural	6.27	29	28.2	No Diagnosis on Axis I	Deferred	Negative	AFIP	Negative	Negative	Negative	Negative	Negative	Negative	Negative	Negative	Not Tested	Negative	Negative	Not Tested	Not Tested	Negative	Negative	Negative	Not Tested	Not Tested	Negative	Not Tested	Not Tested
R14180	Br1474	F	CAUC	38.39	sACC	7.8	Control	0.8738	0.428631	0.021063	0.000139188	20.99	-0.0164035	-0.00220674	-0.00869501	0.00278869	-0.0161893		No	Bachelor's	Homicide	6.76	41	21.9	No Diagnosis on Axis I	Deferred	Negative	AFIP; Negative in blood (NMS)	Negative	Negative	Negative	Negative	Negative	Negative	Negative	Negative	Not Tested	Negative	Negative	Not Tested	Not Tested	Negative	Negative	Negative	Not Tested	Negative	Negative	Negative	Negative
R14181	Br1550	M	CAUC	20.85	sACC	7.6	Control	0.8923	0.464513	0.0343461	0.000127905	21.7088	-0.00100631	-0.00605976	-0.0108451	-0.0154174	-0.0123444	Single	No	Associate's or 2 yrs college	Natural	6.73	32	26.8	No Diagnosis on Axis I	Deferred	Positive	OCME VA; Negative in blood and transplant team vitreous (DFS-VA)	Negative	Negative	Negative	Negative	Negative	Negative	Negative	Negative	Not Tested	Negative	Negative	Not Tested	Not Tested	Negative	Not Tested	Negative	Not Tested	Negative	Negative	Negative	Negative
R14188	Br1565	M	CAUC	51	sACC	7.5	Control	0.867	0.450868	0.0298517	6.98e-05	36.0682	0.00522109	-0.00269592	0.00717279	-0.00375356	0.00791292	Married	No	Associate's or 2 yrs college	Natural	6.9	44	31.4	No Diagnosis on Axis I	Deferred	Negative	Negative in blood (OCME-DC)	Negative	Negative	Negative	Negative	Negative	Negative	Negative	Negative	Not Tested	Negative	Negative	Not Tested	Not Tested	Negative	Negative	Negative	Not Tested	Negative	Negative	Negative	Negative
R14189	Br1568	M	CAUC	39.64	sACC	7.4	Control	0.7593	0.414768	0.0236988	0.000100712	2.42927	0.00489405	0.00271509	-0.000275257	-0.00310157	0.00113535	Married	Yes	H.S. diploma	Natural	6.83	49	35.4	No Diagnosis on Axis I	Deferred	Negative	OCME VA; Negative in blood and vitreous humor (DFS-VA)	Negative	Negative	Positive	Positive	Negative	Negative	Negative	Negative	Not Tested	Negative	Negative	Not Tested	Not Tested	Negative	Not Tested	Negative	Not Tested	Negative	Negative	Negative	Negative
R14190	Br1587	F	CAUC	33.97	sACC	6.4	Control	0.6439	0.379897	0.103579	0.000104735	32.2721	0.00569135	-0.00226722	0.00367327	0.00605072	0.00239137	Married	No	H.S. diploma	Natural	6.04	54	28.3	No Diagnosis on Axis I	Deferred	Negative	Negative in blood (OCME-DC)	Negative	Negative	Negative	Negative	Negative	Negative	Negative	Negative	Not Tested	Negative	Negative	Not Tested	Not Tested	Negative	Negative	Negative	Not Tested	Negative	Negative	Negative	Negative
R14191	Br1613	M	CAUC	77.94	sACC	8.1	Control	0.8964	0.479358	0.0243849	6.34e-05	34.3691	0.00394405	-0.00169884	-6.91151e-05	-0.0119345	0.000594286		No	Master's	Natural	6.87	21.5	28.1	No Diagnosis on Axis I	Deferred	Negative	Negative in blood (OCME-DC)	Negative	Negative	Negative	Negative	Negative	Negative	Negative	Negative	Not Tested	Negative	Negative	Not Tested	Not Tested	Negative	Negative	Negative	Not Tested	Negative	Negative	Negative	Negative
R14192	Br1649	M	CAUC	46.94	sACC	6.9	Control	0.8071	0.445192	0.0343337	0.000176188	-2.36188	-0.00560236	0.00460339	-0.0247939	0.0140901	-0.00691478	Divorced	No	Bachelor's	Natural	6.84	67.5	25.3	No Diagnosis on Axis I	Deferred	Negative	OCME VA; Negative in blood and vitreous humor (DFS-VA)	Negative	Negative	Negative	Negative	Negative	Negative	Negative	Negative	Not Tested	Negative	Negative	Not Tested	Not Tested	Not Tested	Not Tested	Not Tested	Not Tested	Not Tested	Not Tested	Not Tested	Not Tested
R14198	Br1654	M	CAUC	62.27	sACC	7.5	Control	0.8842	0.470385	0.021742	7.34e-05	12.6817	-0.0441777	0.00117781	0.00338834	-0.00152702	-0.0019551	Married	No	JD	Accident	6.28	46.5	29.7	No Diagnosis on Axis I	Deferred	Negative	OCME VA; Negative in blood (AML-DC)	Negative	Negative	Negative	Negative	Negative	Negative	Negative	Negative	Not Tested	Negative	Negative	Not Tested	Not Tested	Negative	Negative	Negative	Not Tested	Negative	Negative	Not Tested	Not Tested
R14199	Br1695	M	CAUC	63.2	sACC	7.2	Control	0.8434	0.43111	0.0294208	0.000218316	25.1295	-0.0462112	0.000277939	0.00557985	-0.000487326	0.00661461	Married	No	JD	Natural	6.74	26	25.9	No Diagnosis on Axis I	Deferred	Negative	Negative in blood (OCME-DC)	Negative	Negative	Negative	Negative	Negative	Negative	Negative	Negative	Not Tested	Negative	Negative	Not Tested	Not Tested	Negative	Negative	Negative	Not Tested	Negative	Negative	Negative	Negative
R14200	Br1697	M	CAUC	34.32	sACC	7.2	Control	0.8076	0.421077	0.029829	0.000129909	34.9129	-0.0190882	-0.00256956	0.00543747	-0.00228234	0.00263994	Single	No	Bachelor's	Natural	6.7	39.5	25.7	No Diagnosis on Axis I	Deferred	Negative	Negative in blood and vitreous (DFS-VA)	Negative	Negative	Negative	Negative	Negative	Negative	Negative	Negative	Not Tested	Negative	Negative	Not Tested	Not Tested	Negative	Negative	Negative	Not Tested	Negative	Negative	Negative	Negative
R14201	Br1735	M	CAUC	31.54	sACC	7.8	Control	0.8786	0.472166	0.0292804	0.000148269	14.199	0.00226645	-0.00220592	-0.00364736	-0.01608	0.00213696	Single	Yes	H.S. diploma	Natural	6.37	25	24.6	No Diagnosis on Axis I	Deferred	Negative	OCME VA; Negative in blood and vitreous (DFS-VA)	Negative	Negative	Positive	Positive	Negative	Negative	Negative	Negative	Negative	Negative	Negative	Negative	Negative	Negative	Negative	Negative	Not Tested	Negative	Negative	Negative	Negative
R14207	Br1753	F	CAUC	48.99	sACC	7.4	Control	0.8733	0.440138	0.0299052	0.000141189	9.92536	0.00156564	-0.00243846	0.00159077	0.0109748	0.01577	Married	No	H.S. diploma	Natural	6.47	36	20.7	No Diagnosis on Axis I	Deferred	Negative	DFS-OCME VA; Isopropanol 0.01% by wt/vol in vitreous (DFS-VA)	Negative	Negative	Negative	Negative	Negative	Negative	Negative	Negative	Negative	Negative	Negative	Negative	Negative	Negative	Negative	Negative	Not Tested	Negative	Negative	Not Tested	Not Tested
R14208	Br1761	M	CAUC	30.01	sACC	7.3	Control	0.8209	0.456997	0.0374177	8.64e-05	28.5321	0.00504514	6.73655e-05	0.00908155	0.00188756	0.00458903	Married	No	H.S. diploma	Accident	6.08	22	33.2	No Diagnosis on Axis I	Deferred	Negative	DFS - OCME - VA; Negative in blood (DFS-VA)	Negative	Negative	Negative	Negative	Negative	Negative	Negative	Negative	Negative	Negative	Negative	Negative	Negative	Negative	Negative	Negative	Not Tested	Negative	Negative	Not Tested	Not Tested
R14209	Br1764	M	CAUC	56.05	sACC	7.3	Control	0.662	0.35457	0.0400733	0.000130598	-3.47222	0.00385841	0.00257362	-0.0027873	0.000965788	0.00121833	Divorced	No	Master's	Natural	6.16	23.5	31.3	No Diagnosis on Axis I	Deferred	Negative	Negative in blood (OCME-DC)	Negative	Negative	Negative	Negative	Negative	Negative	Negative	Negative	Negative	Negative	Negative	Negative	Negative	Negative	Negative	Negative	Not Tested	Negative	Negative	Negative	Negative
R14211	Br1987	M	CAUC	54.39	sACC	7.7	Control	0.8205	0.41719	0.0213784	0.000112422	-6.07886	-0.0119254	0.00206497	0.00533629	0.00135187	0.00898787	Divorced	No	Associate's or 2 yrs college	Natural	6.85	27	30.1	No Diagnosis on Axis I	Deferred	Negative	Negative in femoral blood (OCME-DC)	Negative	Negative	Negative	Negative	Negative	Negative	Negative	Negative	Negative	Negative	Negative	Negative	Negative	Negative	Negative	Negative	Not Tested	Negative	Negative	Negative	Negative
R14216	Br1995	M	CAUC	35.25	sACC	7.1	Control	0.7067	0.430837	0.0356434	0.000148941	-5.14684	0.00352265	-0.00161721	0.000410725	0.00785649	0.00393826	Single	Yes	H.S. diploma	Natural	6.82	16	36.8	No Diagnosis on Axis I	Deferred	Negative	Negative in blood (DFS-VA)	Negative	Negative	Positive	Positive	Negative	Negative	Negative	Negative	Negative	Negative	Negative	Negative	Negative	Negative	Negative	Negative	Not Tested	Negative	Negative	Negative	Negative
R14217	Br2005	M	CAUC	22.62	sACC	7.5	Control	0.8793	0.480197	0.0322864	0.000119673	25.6835	-0.00336283	-0.000863364	0.0011113	0.00228398	-0.0163229	Single	No	Bachelor's	Natural	6.69	18	44	No Diagnosis on Axis I	Deferred	Negative	Negative in blood (DFS-VA)	Negative	Negative	Negative	Negative	Negative	Negative	Negative	Negative	Not Tested	Negative	Negative	Not Tested	Not Tested	Negative	Negative	Negative	Not Tested	Negative	Negative	Negative	Negative
R14219	Br2257	M	CAUC	59.22	sACC	7.1	Control	0.8226	0.39116	0.0149853	9.97e-05	-7.35041	-0.0454967	-0.0017196	0.0118214	-0.000647361	0.00146658	Single	No	PhD	Natural	6.35	22	29.6	No Diagnosis on Axis I	Deferred	Negative	Acetone 3.0 mg/dL in blood (NMS); Negative in blood and vitreous humor(DFS-VA)	Negative	Negative	Negative	Negative	Negative	Negative	Negative	Negative	Negative	Negative	Negative	Negative	Negative	Negative	Negative	Negative	Not Tested	Negative	Negative	Negative	Negative
R14220	Br2285	M	CAUC	53.29	sACC	7.2	Control	0.8651	0.524807	0.0337178	6.01e-05	30.7885	0.00363951	-0.00183704	0.00864897	0.00481492	0.0021828	Divorced	No	GED	Natural	6.72	28	27.4	No Diagnosis on Axis I	Deferred	Negative	Negative in blood (NMS); Negative in blood and vitreous humor (DFS-VA)	Negative	Negative	Negative	Negative	Negative	Negative	Negative	Negative	Negative	Negative	Negative	Negative	Negative	Negative	Negative	Negative	Not Tested	Negative	Negative	Positive	Negative
R14227	Br2322	M	CAUC	63.5	sACC	7	Control	0.8109	0.404742	0.0273026	6.38e-05	-8.5789	0.005237	-0.00225808	-0.00224716	-0.00334474	-0.00283945	Married	No	PhD	Natural	6.14	49.5	32.3	No Diagnosis on Axis I	Deferred	Negative	Isopropanol 5.1 mg/dL in blood (NMS); Negative in femoral blood (OCME-DC)	Negative	Negative	Negative	Negative	Negative	Negative	Negative	Negative	Negative	Positive	Negative	Negative	Negative	Negative	Negative	Negative	Not Tested	Negative	Negative	Negative	Negative
R14229	Br2371	M	CAUC	23.22	sACC	7.7	Control	0.9182	0.503777	0.0262699	3.57e-05	32.7287	0.00805574	0.00265059	0.0050511	0.000883419	0.00109367	Single	No	Bachelor's	Natural	6.45	18.5	21.1	No Diagnosis on Axis I	Deferred	Negative	Negative in VC blood and vitreous (DFS-VA)	Negative	Negative	Negative	Negative	Negative	Negative	Negative	Negative	Negative	Negative	Negative	Negative	Negative	Negative	Negative	Negative	Not Tested	Negative	Negative	Negative	Negative
R14230	Br2425	M	CAUC	56.82	sACC	6.7	Control	0.8863	0.387953	0.0163214	7.4e-05	36.5691	0.00406188	0.000465067	-0.0103116	-0.0186035	0.00476064	Married	No	1 yr college	Natural	6.19	23	29	No Diagnosis on Axis I	Deferred	Negative	Negative in blood and vitreous (OCME-DC) (NMS)	Negative	Negative	Negative	Negative	Negative	Negative	Negative	Negative	Negative	Negative	Negative	Negative	Negative	Negative	Negative	Negative	Not Tested	Negative	Negative	Negative	Negative
R14231	Br2454	F	CAUC	60.51	sACC	6.7	Control	0.8639	0.41876	0.0264836	5.16e-05	29.7221	0.00336233	-0.00038776	0.00384423	-0.00513111	-0.00431426	Divorced	No	1 yr college	Natural	6.25	46.5	30.8	No Diagnosis on Axis I		Negative	Negative in blood (OCME-DC) (NMS)	Negative	Negative	Negative	Negative	Negative	Negative	Negative	Negative	Not Tested	Negative	Negative	Not Tested	Not Tested	Negative	Negative	Negative	Not Tested	Negative	Negative	Negative	Negative
R14233	Br2521	M	CAUC	51.05	sACC	7	Control	0.8555	0.426434	0.0238352	6.67e-05	22.3735	0.00451632	-0.00327371	0.00388049	0.00359509	0.000459996	Married	No	Bachelor's	Natural	6.57	23.5	30	No Diagnosis on Axis I	Deferred	Negative	Negative in blood and vitreous humor (OCME-DC); Negative in blood (NMS)	Negative	Negative	Negative	Negative	Negative	Negative	Negative	Negative	Negative	Negative	Negative	Negative	Negative	Negative	Negative	Negative	Not Tested	Negative	Negative	Negative	Negative
R14234	Br2534	M	CAUC	52.33	sACC	7.1	Control	0.7782	0.447357	0.0257578	0.000121246	3.94089	0.00249352	0.000760632	0.00764272	-0.0010262	0.00340549	Married	No	H.S. diploma	Natural	6.25	36	32.1	No Diagnosis on Axis I	Deferred	Negative	Negative in IVC blood and vitreous humor (DFS-VA)	Not Tested	Negative	Negative	Negative	Negative	Negative	Negative	Negative	Negative	Negative	Negative	Negative	Negative	Negative	Not Tested	Not Tested	Not Tested	Negative	Negative	Not Tested	Not Tested
R14237	Br2573	M	CAUC	48.77	sACC	7	Control	0.8936	0.437391	0.0204945	9.91e-05	13.4886	0.00551255	0.00150665	-0.0186276	-0.0167005	0.0183533	Married	No	H.S. diploma	Natural	6.42	21.5	28.1	No Diagnosis on Axis I	Deferred	Negative	Negative in VC blood and vitreous humor (DFS-VA); Negative in blood (NMS)	Negative	Negative	Negative	Negative	Negative	Negative	Negative	Negative	Not Tested	Negative	Negative	Not Tested	Not Tested	Negative	Negative	Negative	Not Tested	Negative	Negative	Negative	Negative
R14238	Br5005	F	CAUC	69.07	sACC	7.9	Control	0.853	0.510462	0.0255642	0.000116814	-2.23894	-0.0455934	0.00206288	0.0117599	-0.00414058	-0.00298023	Widowed	No	3 yrs college	Accident	6.45	15.5	25.125	No Diagnosis on Axis I	Deferred	Negative	Negative in blood (NMS); Negative in heart blood (MD-ME)	Negative	Negative	Negative	Negative	Negative	Negative	Negative	Negative	Negative	Negative	Negative	Not Tested	Not Tested	Negative	Negative	Negative	Negative	Negative	Negative	Negative	Negative
R14239	Br5154	M	CAUC	49.26	sACC	7.2	Control	0.8087	0.531004	0.0323355	8.26e-05	-13.7384	-0.00520711	0.00205478	-0.00432059	0.00163591	0.00572394	Married	No	Master's	Accident	6.52	29.5	25.8219	No Diagnosis on Axis I	Deferred	Negative	Negative in blood (NMS); Negative in heart blood (MD-ME)	Negative	Negative	Negative	Negative	Negative	Negative	Negative	Negative	Negative	Negative	Negative	Negative	Negative	Negative	Negative	Negative	Negative	Negative	Negative	Negative	Negative
R14240	Br5161	M	CAUC	54.43	sACC	7.7	Control	0.8892	0.451826	0.0190269	5.37e-05	37.7851	0.00228297	-0.0038269	0.00310295	0.00385289	-0.0153474	Married	No	1 yr college	Natural	6.21	21.5	36.6192	No Diagnosis on Axis I	Deferred	Negative	Negative in blood (NMS); Negative in TRC blood (MD-ME)	Negative	Negative	Negative	Negative	Negative	Negative	Negative	Negative	Negative	Negative	Negative	Negative	Negative	Negative	Negative	Negative	Negative	Negative	Negative	Negative	Negative
R14242	Br5190	M	CAUC	77.97	sACC	5.9	Control	0.7016	0.375212	0.0345059	0.000146813	0.2556	-0.0455286	0.000470423	0.00806472	-0.00494418	0.000708529	Widowed	No	11th	Natural	5.7	21	26.1355	No Diagnosis on Axis I	Deferred	Negative	Negative in heart blood (MD-ME)	Not Tested	Not Tested	Negative	Negative	Negative	Negative	Negative	Negative	Negative	Negative	Negative	Not Tested	Not Tested	Negative	Negative	Negative	Negative	Negative	Negative	Negative	Negative
R14243	Br5200	M	CAUC	71.91	sACC	7.8	Control	0.8119	0.535262	0.0234504	8.29e-05	12.8258	0.000904189	-0.000538211	0.000835639	-0.000605502	0.00330247	Married	No	H.S. diploma	Natural	6.46	14.5	26.6362	No Diagnosis on Axis I	Deferred	Negative	Negative in blood (NMS); Negative in heart blood (MD-ME)	Negative	Negative	Negative	Negative	Negative	Negative	Negative	Negative	Negative	Negative	Negative	Negative	Negative	Negative	Negative	Negative	Negative	Negative	Negative	Negative	Negative
R14244	Br5205	M	CAUC	51.23	sACC	7.9	Control	0.9049	0.536548	0.0285437	5.03e-05	34.9022	-0.0213504	-0.00542116	-0.00147969	0.00475991	-0.00972981	Divorced	No	1 yr college	Natural	6.29	29	31.6318	No Diagnosis on Axis I	Deferred	Negative	Isopropanol 5.4 mg/dL in blood (NMS); Negative in TRC blood (MD-ME)	Negative	Negative	Negative	Negative	Negative	Negative	Negative	Negative	Negative	Negative	Negative	Negative	Negative	Negative	Negative	Negative	Negative	Negative	Negative	Negative	Negative
R14245	Br5207	M	CAUC	61.95	sACC	7.7	Control	0.816	0.506248	0.0235574	0.000100163	1.88272	-0.0254209	-0.00157241	-0.00818591	-0.0130422	-9.99616e-05	Married	No	Bachelor's	Natural	6.19	29	30.4015	No Diagnosis on Axis I	Deferred	Negative	Negative in blood (NMS)Ethanol 0.02% wt/vol in heart blood;negative in urine and vitreous (MD-ME)	Negative	Negative	Negative	Negative	Negative	Negative	Negative	Negative	Negative	Negative	Negative	Negative	Negative	Negative	Negative	Negative	Negative	Negative	Negative	Negative	Negative
R14246	Br5212	M	CAUC	51.63	sACC	8	Control	0.9061	0.56543	0.0225197	5.62e-05	36.4717	-0.00240276	0.00122746	0.003093	-0.000944744	0.00326187	Married	Yes	H.S. diploma	Accident	6.19	38.5	24.4051	No Diagnosis on Axis I	Deferred	Negative	Negative in blood (NMS); Negative in heart blood (MD-ME)	Negative	Negative	Positive	Positive	Negative	Negative	Negative	Negative	Negative	Negative	Negative	Negative	Negative	Negative	Negative	Negative	Negative	Negative	Negative	Negative	Negative
R14247	Br5216	F	CAUC	80.66	sACC	7.3	Control	0.8578	0.413383	0.0169555	6.17e-05	-4.87815	0.000732931	-0.00104104	-0.00230707	-0.0188454	-0.00992828	Widowed	No	9th	Natural		68.5	31.2368	No Diagnosis on Axis I	Deferred	Negative	Negative in cavity blood (MD-ME); Negative in blood (NMS)	Negative	Negative	Negative	Negative	Negative	Negative	Negative	Negative	Negative	Negative	Negative	Negative	Positive	Negative	Negative	Negative	Negative	Negative	Negative	Negative	Negative
R14248	Br5228	F	CAUC	57.83	sACC	7.7	Control	0.8748	0.5255	0.020577	8.76e-05	33.4573	-0.000944167	-0.00266996	0.00117206	-0.00430152	0.00415377	Married	No	H.S. diploma	Accident	6.16	24.5	24.587	No Diagnosis on Axis I	Deferred	Negative	Negative in blood (NMS); Negative in heart blood (MD-ME)	Negative	Negative	Negative	Negative	Negative	Negative	Negative	Negative	Not Tested	Negative	Negative	Negative	Negative	Negative	Negative	Negative	Negative	Negative	Negative	Negative	Negative
R14249	Br5235	M	CAUC	47.83	sACC	7.8	Control	0.9283	0.435951	0.020263	4.99e-05	29.9448	-0.0115658	-0.00474255	-0.00967945	-0.0136604	0.00732429	Single	No	11th	Natural	6.02	25.5	40.0153	No Diagnosis on Axis I	Deferred	Negative	Negative in blood (NMS); Negative in heart blood (MD-ME)	Negative	Negative	Negative	Negative	Negative	Negative	Negative	Negative	Negative	Negative	Negative	Negative	Negative	Negative	Negative	Negative	Negative	Negative	Negative	Negative	Negative
R14250	Br5242	M	CAUC	73.9	sACC	8.1	Control	0.9363	0.492837	0.0202454	4.92e-05	36.1531	0.00149267	0.000118499	0.00365859	-0.00274428	-0.00515786	Married	No	8th	Accident	6.15	21	29.4944	No Diagnosis on Axis I	Deferred	Positive	Ethanol 0.01% wt/vol in heart blood;Ethanol negative in urine and vitreous (MD-ME); Negative in blood (NMS)	Negative	Negative	Negative	Negative	Negative	Negative	Negative	Positive	Negative	Negative	Negative	Negative	Negative	Negative	Negative	Negative	Negative	Negative	Negative	Negative	Negative
R14251	Br5243	M	CAUC	75.99	sACC	7.7	Control	0.9277	0.501565	0.0234288	4.93e-05	31.2448	0.00350085	-0.00386023	0.00637762	0.00748731	-0.0136404	Married	No	H.S. diploma	Natural	6.08	33	34.1668	No Diagnosis on Axis I	Deferred	Negative	Negative in blood (NMS); Negative in heart blood (MD-ME)	Negative	Negative	Negative	Negative	Negative	Negative	Negative	Negative	Negative	Negative	Negative	Negative	Negative	Negative	Negative	Negative	Negative	Negative	Negative	Negative	Negative
[truncated: 93 more rows]
[truncated: 9 more columns]
