# Supplementary material for: Large-scale transcriptomic analyses of major depressive disorder reveal convergent dysregulation of synaptic pathways in excitatory neurons
Source: Nat Commun. 2025 Apr 28;16:3981. doi: 10.1038/s41467-025-59115-4 (PMC12037741; doi:10.1038/s41467-025-59115-4)
Supplement: Supplementary file 3 — Supplementary Dataset 2 [file 41467_2025_59115_MOESM3_ESM.xlsx]

## Sheet: BICCN_hspe
Sample ID	cell_type	estimated prop	Brain ID	BrainRegion	PrimaryDx	method	refrence_dataset
R13905	Amygdala_excitatory	0.194795	Br1532	Amygdala	Control	hspe	BICCN
R13905	Astrocyte	0.24352	Br1532	Amygdala	Control	hspe	BICCN
R13905	CGE_interneuron	0.0711797	Br1532	Amygdala	Control	hspe	BICCN
R13905	Deep_layer_corticothalamic_and_6b	0.0507998	Br1532	Amygdala	Control	hspe	BICCN
R13905	Deep_layer_intratelencephalic	0.0319904	Br1532	Amygdala	Control	hspe	BICCN
R13905	Eccentric_medium_spiny_neuron	7.89566e-13	Br1532	Amygdala	Control	hspe	BICCN
R13905	LAMP5_LHX6_and_Chandelier	8.33132e-13	Br1532	Amygdala	Control	hspe	BICCN
R13905	MGE_interneuron	0.0252378	Br1532	Amygdala	Control	hspe	BICCN
R13905	Medium_spiny_neuron	0.0241529	Br1532	Amygdala	Control	hspe	BICCN
R13905	Microglia	0.0528021	Br1532	Amygdala	Control	hspe	BICCN
R13905	Oligodendrocyte	0.2613	Br1532	Amygdala	Control	hspe	BICCN
R13905	Oligodendrocyte_precursor	0.0404807	Br1532	Amygdala	Control	hspe	BICCN
R13905	Upper_layer_intratelencephalic	0.00374167	Br1532	Amygdala	Control	hspe	BICCN
R13906	Amygdala_excitatory	0.267751	Br1446	Amygdala	Control	hspe	BICCN
R13906	Astrocyte	0.282692	Br1446	Amygdala	Control	hspe	BICCN
R13906	CGE_interneuron	0.0723884	Br1446	Amygdala	Control	hspe	BICCN
R13906	Deep_layer_corticothalamic_and_6b	1.334e-12	Br1446	Amygdala	Control	hspe	BICCN
R13906	Deep_layer_intratelencephalic	6.1017e-12	Br1446	Amygdala	Control	hspe	BICCN
R13906	Eccentric_medium_spiny_neuron	0.0148929	Br1446	Amygdala	Control	hspe	BICCN
R13906	LAMP5_LHX6_and_Chandelier	3.37817e-13	Br1446	Amygdala	Control	hspe	BICCN
R13906	MGE_interneuron	0.0361284	Br1446	Amygdala	Control	hspe	BICCN
R13906	Medium_spiny_neuron	0.105484	Br1446	Amygdala	Control	hspe	BICCN
R13906	Microglia	0.0585147	Br1446	Amygdala	Control	hspe	BICCN
R13906	Oligodendrocyte	0.121905	Br1446	Amygdala	Control	hspe	BICCN
R13906	Oligodendrocyte_precursor	0.0402435	Br1446	Amygdala	Control	hspe	BICCN
R13906	Upper_layer_intratelencephalic	7.45645e-15	Br1446	Amygdala	Control	hspe	BICCN
R13908	Amygdala_excitatory	0.0617563	Br5292	Amygdala	Control	hspe	BICCN
R13908	Astrocyte	0.27984	Br5292	Amygdala	Control	hspe	BICCN
R13908	CGE_interneuron	0.0873949	Br5292	Amygdala	Control	hspe	BICCN
R13908	Deep_layer_corticothalamic_and_6b	0.0617284	Br5292	Amygdala	Control	hspe	BICCN
R13908	Deep_layer_intratelencephalic	0.0666349	Br5292	Amygdala	Control	hspe	BICCN
R13908	Eccentric_medium_spiny_neuron	5.09389e-13	Br5292	Amygdala	Control	hspe	BICCN
R13908	LAMP5_LHX6_and_Chandelier	1.88302e-13	Br5292	Amygdala	Control	hspe	BICCN
R13908	MGE_interneuron	0.0775507	Br5292	Amygdala	Control	hspe	BICCN
R13908	Medium_spiny_neuron	0.060933	Br5292	Amygdala	Control	hspe	BICCN
R13908	Microglia	0.0653828	Br5292	Amygdala	Control	hspe	BICCN
R13908	Oligodendrocyte	0.198386	Br5292	Amygdala	Control	hspe	BICCN
R13908	Oligodendrocyte_precursor	0.0403925	Br5292	Amygdala	Control	hspe	BICCN
R13908	Upper_layer_intratelencephalic	5.43565e-13	Br5292	Amygdala	Control	hspe	BICCN
R13909	Amygdala_excitatory	0.0198053	Br1432	Amygdala	Control	hspe	BICCN
R13909	Astrocyte	0.253906	Br1432	Amygdala	Control	hspe	BICCN
R13909	CGE_interneuron	0.0726104	Br1432	Amygdala	Control	hspe	BICCN
R13909	Deep_layer_corticothalamic_and_6b	0.0721123	Br1432	Amygdala	Control	hspe	BICCN
R13909	Deep_layer_intratelencephalic	0.261622	Br1432	Amygdala	Control	hspe	BICCN
R13909	Eccentric_medium_spiny_neuron	3.91652e-13	Br1432	Amygdala	Control	hspe	BICCN
R13909	LAMP5_LHX6_and_Chandelier	1.62385e-12	Br1432	Amygdala	Control	hspe	BICCN
R13909	MGE_interneuron	0.0603548	Br1432	Amygdala	Control	hspe	BICCN
R13909	Medium_spiny_neuron	0.0582472	Br1432	Amygdala	Control	hspe	BICCN
R13909	Microglia	0.0297532	Br1432	Amygdala	Control	hspe	BICCN
R13909	Oligodendrocyte	0.138914	Br1432	Amygdala	Control	hspe	BICCN
R13909	Oligodendrocyte_precursor	0.0326742	Br1432	Amygdala	Control	hspe	BICCN
R13909	Upper_layer_intratelencephalic	2.42143e-13	Br1432	Amygdala	Control	hspe	BICCN
R13925	Amygdala_excitatory	0.126179	Br1458	Amygdala	Control	hspe	BICCN
R13925	Astrocyte	0.214692	Br1458	Amygdala	Control	hspe	BICCN
R13925	CGE_interneuron	0.0791508	Br1458	Amygdala	Control	hspe	BICCN
R13925	Deep_layer_corticothalamic_and_6b	0.0855618	Br1458	Amygdala	Control	hspe	BICCN
R13925	Deep_layer_intratelencephalic	0.0291817	Br1458	Amygdala	Control	hspe	BICCN
R13925	Eccentric_medium_spiny_neuron	2.5879e-12	Br1458	Amygdala	Control	hspe	BICCN
R13925	LAMP5_LHX6_and_Chandelier	7.99616e-15	Br1458	Amygdala	Control	hspe	BICCN
R13925	MGE_interneuron	0.0950279	Br1458	Amygdala	Control	hspe	BICCN
R13925	Medium_spiny_neuron	0.0453681	Br1458	Amygdala	Control	hspe	BICCN
R13925	Microglia	0.0866795	Br1458	Amygdala	Control	hspe	BICCN
R13925	Oligodendrocyte	0.0613381	Br1458	Amygdala	Control	hspe	BICCN
R13925	Oligodendrocyte_precursor	0.0464454	Br1458	Amygdala	Control	hspe	BICCN
R13925	Upper_layer_intratelencephalic	0.130375	Br1458	Amygdala	Control	hspe	BICCN
R13926	Amygdala_excitatory	1.20212e-12	Br1581	Amygdala	Control	hspe	BICCN
R13926	Astrocyte	0.274203	Br1581	Amygdala	Control	hspe	BICCN
R13926	CGE_interneuron	0.0619828	Br1581	Amygdala	Control	hspe	BICCN
R13926	Deep_layer_corticothalamic_and_6b	0.0614391	Br1581	Amygdala	Control	hspe	BICCN
R13926	Deep_layer_intratelencephalic	0.277693	Br1581	Amygdala	Control	hspe	BICCN
R13926	Eccentric_medium_spiny_neuron	1.09009e-13	Br1581	Amygdala	Control	hspe	BICCN
R13926	LAMP5_LHX6_and_Chandelier	1.33515e-12	Br1581	Amygdala	Control	hspe	BICCN
R13926	MGE_interneuron	0.0490734	Br1581	Amygdala	Control	hspe	BICCN
R13926	Medium_spiny_neuron	0.0213769	Br1581	Amygdala	Control	hspe	BICCN
R13926	Microglia	0.0431786	Br1581	Amygdala	Control	hspe	BICCN
R13926	Oligodendrocyte	0.162843	Br1581	Amygdala	Control	hspe	BICCN
R13926	Oligodendrocyte_precursor	0.0482102	Br1581	Amygdala	Control	hspe	BICCN
R13926	Upper_layer_intratelencephalic	8.77261e-14	Br1581	Amygdala	Control	hspe	BICCN
R13927	Amygdala_excitatory	0.239316	Br5182	Amygdala	Control	hspe	BICCN
R13927	Astrocyte	0.291356	Br5182	Amygdala	Control	hspe	BICCN
R13927	CGE_interneuron	0.088603	Br5182	Amygdala	Control	hspe	BICCN
R13927	Deep_layer_corticothalamic_and_6b	0.0104396	Br5182	Amygdala	Control	hspe	BICCN
R13927	Deep_layer_intratelencephalic	0.0137136	Br5182	Amygdala	Control	hspe	BICCN
R13927	Eccentric_medium_spiny_neuron	0.0121875	Br5182	Amygdala	Control	hspe	BICCN
R13927	LAMP5_LHX6_and_Chandelier	3.35961e-13	Br5182	Amygdala	Control	hspe	BICCN
R13927	MGE_interneuron	0.0366674	Br5182	Amygdala	Control	hspe	BICCN
R13927	Medium_spiny_neuron	0.0851767	Br5182	Amygdala	Control	hspe	BICCN
R13927	Microglia	0.0323169	Br5182	Amygdala	Control	hspe	BICCN
R13927	Oligodendrocyte	0.139587	Br5182	Amygdala	Control	hspe	BICCN
R13927	Oligodendrocyte_precursor	0.0506355	Br5182	Amygdala	Control	hspe	BICCN
R13927	Upper_layer_intratelencephalic	1.40138e-12	Br5182	Amygdala	Control	hspe	BICCN
R13928	Amygdala_excitatory	0.0170698	Br1214	Amygdala	Control	hspe	BICCN
R13928	Astrocyte	0.278362	Br1214	Amygdala	Control	hspe	BICCN
R13928	CGE_interneuron	0.0587917	Br1214	Amygdala	Control	hspe	BICCN
R13928	Deep_layer_corticothalamic_and_6b	0.00169629	Br1214	Amygdala	Control	hspe	BICCN
R13928	Deep_layer_intratelencephalic	0.0214644	Br1214	Amygdala	Control	hspe	BICCN
R13928	Eccentric_medium_spiny_neuron	0.0323554	Br1214	Amygdala	Control	hspe	BICCN
R13928	LAMP5_LHX6_and_Chandelier	3.93759e-13	Br1214	Amygdala	Control	hspe	BICCN
R13928	MGE_interneuron	0.0222064	Br1214	Amygdala	Control	hspe	BICCN
R13928	Medium_spiny_neuron	0.146448	Br1214	Amygdala	Control	hspe	BICCN
R13928	Microglia	0.0675282	Br1214	Amygdala	Control	hspe	BICCN
R13928	Oligodendrocyte	0.318007	Br1214	Amygdala	Control	hspe	BICCN
R13928	Oligodendrocyte_precursor	0.03607	Br1214	Amygdala	Control	hspe	BICCN
R13928	Upper_layer_intratelencephalic	5.80166e-13	Br1214	Amygdala	Control	hspe	BICCN
R13929	Amygdala_excitatory	0.0212548	Br1518	Amygdala	Control	hspe	BICCN
R13929	Astrocyte	0.257185	Br1518	Amygdala	Control	hspe	BICCN
R13929	CGE_interneuron	0.0529869	Br1518	Amygdala	Control	hspe	BICCN
R13929	Deep_layer_corticothalamic_and_6b	0.00944932	Br1518	Amygdala	Control	hspe	BICCN
R13929	Deep_layer_intratelencephalic	0.0259881	Br1518	Amygdala	Control	hspe	BICCN
R13929	Eccentric_medium_spiny_neuron	0.0348037	Br1518	Amygdala	Control	hspe	BICCN
R13929	LAMP5_LHX6_and_Chandelier	1.2774e-13	Br1518	Amygdala	Control	hspe	BICCN
R13929	MGE_interneuron	0.0229138	Br1518	Amygdala	Control	hspe	BICCN
R13929	Medium_spiny_neuron	0.104897	Br1518	Amygdala	Control	hspe	BICCN
R13929	Microglia	0.0842532	Br1518	Amygdala	Control	hspe	BICCN
R13929	Oligodendrocyte	0.34724	Br1518	Amygdala	Control	hspe	BICCN
R13929	Oligodendrocyte_precursor	0.0390274	Br1518	Amygdala	Control	hspe	BICCN
R13929	Upper_layer_intratelencephalic	2.45348e-13	Br1518	Amygdala	Control	hspe	BICCN
R13930	Amygdala_excitatory	0.229822	Br1980	Amygdala	Control	hspe	BICCN
R13930	Astrocyte	0.301119	Br1980	Amygdala	Control	hspe	BICCN
R13930	CGE_interneuron	0.111124	Br1980	Amygdala	Control	hspe	BICCN
R13930	Deep_layer_corticothalamic_and_6b	0.00227021	Br1980	Amygdala	Control	hspe	BICCN
R13930	Deep_layer_intratelencephalic	0.00305992	Br1980	Amygdala	Control	hspe	BICCN
R13930	Eccentric_medium_spiny_neuron	3.28084e-13	Br1980	Amygdala	Control	hspe	BICCN
R13930	LAMP5_LHX6_and_Chandelier	1.38271e-12	Br1980	Amygdala	Control	hspe	BICCN
R13930	MGE_interneuron	0.0393959	Br1980	Amygdala	Control	hspe	BICCN
R13930	Medium_spiny_neuron	0.131922	Br1980	Amygdala	Control	hspe	BICCN
R13930	Microglia	0.0719523	Br1980	Amygdala	Control	hspe	BICCN
R13930	Oligodendrocyte	0.0640957	Br1980	Amygdala	Control	hspe	BICCN
R13930	Oligodendrocyte_precursor	0.0452389	Br1980	Amygdala	Control	hspe	BICCN
R13930	Upper_layer_intratelencephalic	7.93449e-13	Br1980	Amygdala	Control	hspe	BICCN
R13932	Amygdala_excitatory	0.0405405	Br1092	Amygdala	Control	hspe	BICCN
R13932	Astrocyte	0.340896	Br1092	Amygdala	Control	hspe	BICCN
R13932	CGE_interneuron	0.101708	Br1092	Amygdala	Control	hspe	BICCN
R13932	Deep_layer_corticothalamic_and_6b	5.74577e-14	Br1092	Amygdala	Control	hspe	BICCN
R13932	Deep_layer_intratelencephalic	1.87787e-11	Br1092	Amygdala	Control	hspe	BICCN
R13932	Eccentric_medium_spiny_neuron	0.00985721	Br1092	Amygdala	Control	hspe	BICCN
R13932	LAMP5_LHX6_and_Chandelier	2.35994e-13	Br1092	Amygdala	Control	hspe	BICCN
R13932	MGE_interneuron	0.0510426	Br1092	Amygdala	Control	hspe	BICCN
R13932	Medium_spiny_neuron	0.204141	Br1092	Amygdala	Control	hspe	BICCN
R13932	Microglia	0.0619758	Br1092	Amygdala	Control	hspe	BICCN
R13932	Oligodendrocyte	0.143287	Br1092	Amygdala	Control	hspe	BICCN
R13932	Oligodendrocyte_precursor	0.046551	Br1092	Amygdala	Control	hspe	BICCN
R13932	Upper_layer_intratelencephalic	1.54592e-13	Br1092	Amygdala	Control	hspe	BICCN
R13933	Amygdala_excitatory	0.312674	Br1350	Amygdala	Control	hspe	BICCN
R13933	Astrocyte	0.29522	Br1350	Amygdala	Control	hspe	BICCN
R13933	CGE_interneuron	0.115373	Br1350	Amygdala	Control	hspe	BICCN
R13933	Deep_layer_corticothalamic_and_6b	1.78023e-13	Br1350	Amygdala	Control	hspe	BICCN
R13933	Deep_layer_intratelencephalic	5.12472e-13	Br1350	Amygdala	Control	hspe	BICCN
R13933	Eccentric_medium_spiny_neuron	0.00622706	Br1350	Amygdala	Control	hspe	BICCN
R13933	LAMP5_LHX6_and_Chandelier	3.58367e-13	Br1350	Amygdala	Control	hspe	BICCN
R13933	MGE_interneuron	0.0232047	Br1350	Amygdala	Control	hspe	BICCN
R13933	Medium_spiny_neuron	0.0698794	Br1350	Amygdala	Control	hspe	BICCN
R13933	Microglia	0.0219785	Br1350	Amygdala	Control	hspe	BICCN
R13933	Oligodendrocyte	0.108354	Br1350	Amygdala	Control	hspe	BICCN
R13933	Oligodendrocyte_precursor	0.0440974	Br1350	Amygdala	Control	hspe	BICCN
R13933	Upper_layer_intratelencephalic	0.0029923	Br1350	Amygdala	Control	hspe	BICCN
R13934	Amygdala_excitatory	2.34021e-12	Br2582	Amygdala	Control	hspe	BICCN
R13934	Astrocyte	0.25712	Br2582	Amygdala	Control	hspe	BICCN
R13934	CGE_interneuron	0.0866039	Br2582	Amygdala	Control	hspe	BICCN
R13934	Deep_layer_corticothalamic_and_6b	0.0380795	Br2582	Amygdala	Control	hspe	BICCN
R13934	Deep_layer_intratelencephalic	0.186424	Br2582	Amygdala	Control	hspe	BICCN
R13934	Eccentric_medium_spiny_neuron	2.20049e-13	Br2582	Amygdala	Control	hspe	BICCN
R13934	LAMP5_LHX6_and_Chandelier	8.54154e-12	Br2582	Amygdala	Control	hspe	BICCN
R13934	MGE_interneuron	0.0382049	Br2582	Amygdala	Control	hspe	BICCN
R13934	Medium_spiny_neuron	0.020924	Br2582	Amygdala	Control	hspe	BICCN
R13934	Microglia	0.0597287	Br2582	Amygdala	Control	hspe	BICCN
R13934	Oligodendrocyte	0.267524	Br2582	Amygdala	Control	hspe	BICCN
R13934	Oligodendrocyte_precursor	0.045391	Br2582	Amygdala	Control	hspe	BICCN
R13934	Upper_layer_intratelencephalic	1.10907e-13	Br2582	Amygdala	Control	hspe	BICCN
R13936	Amygdala_excitatory	0.0469848	Br1033	Amygdala	Control	hspe	BICCN
R13936	Astrocyte	0.343636	Br1033	Amygdala	Control	hspe	BICCN
R13936	CGE_interneuron	0.0678913	Br1033	Amygdala	Control	hspe	BICCN
R13936	Deep_layer_corticothalamic_and_6b	0.0992602	Br1033	Amygdala	Control	hspe	BICCN
R13936	Deep_layer_intratelencephalic	0.0388278	Br1033	Amygdala	Control	hspe	BICCN
R13936	Eccentric_medium_spiny_neuron	1.28248e-13	Br1033	Amygdala	Control	hspe	BICCN
R13936	LAMP5_LHX6_and_Chandelier	4.38081e-13	Br1033	Amygdala	Control	hspe	BICCN
R13936	MGE_interneuron	0.0689401	Br1033	Amygdala	Control	hspe	BICCN
R13936	Medium_spiny_neuron	0.0332285	Br1033	Amygdala	Control	hspe	BICCN
R13936	Microglia	0.0688434	Br1033	Amygdala	Control	hspe	BICCN
R13936	Oligodendrocyte	0.169477	Br1033	Amygdala	Control	hspe	BICCN
R13936	Oligodendrocyte_precursor	0.0614786	Br1033	Amygdala	Control	hspe	BICCN
R13936	Upper_layer_intratelencephalic	0.00143197	Br1033	Amygdala	Control	hspe	BICCN
R13937	Amygdala_excitatory	0.0428237	Br1109	Amygdala	Control	hspe	BICCN
R13937	Astrocyte	0.169948	Br1109	Amygdala	Control	hspe	BICCN
R13937	CGE_interneuron	0.0497056	Br1109	Amygdala	Control	hspe	BICCN
R13937	Deep_layer_corticothalamic_and_6b	0.0464175	Br1109	Amygdala	Control	hspe	BICCN
R13937	Deep_layer_intratelencephalic	0.193786	Br1109	Amygdala	Control	hspe	BICCN
R13937	Eccentric_medium_spiny_neuron	1.41917e-13	Br1109	Amygdala	Control	hspe	BICCN
R13937	LAMP5_LHX6_and_Chandelier	3.80375e-13	Br1109	Amygdala	Control	hspe	BICCN
R13937	MGE_interneuron	0.0222064	Br1109	Amygdala	Control	hspe	BICCN
R13937	Medium_spiny_neuron	0.0196523	Br1109	Amygdala	Control	hspe	BICCN
R13937	Microglia	0.038482	Br1109	Amygdala	Control	hspe	BICCN
R13937	Oligodendrocyte	0.374463	Br1109	Amygdala	Control	hspe	BICCN
R13937	Oligodendrocyte_precursor	0.0425152	Br1109	Amygdala	Control	hspe	BICCN
R13937	Upper_layer_intratelencephalic	3.05418e-13	Br1109	Amygdala	Control	hspe	BICCN
R13938	Amygdala_excitatory	0.0782211	Br1113	Amygdala	Control	hspe	BICCN
R13938	Astrocyte	0.335315	Br1113	Amygdala	Control	hspe	BICCN
R13938	CGE_interneuron	0.0745288	Br1113	Amygdala	Control	hspe	BICCN
R13938	Deep_layer_corticothalamic_and_6b	0.03312	Br1113	Amygdala	Control	hspe	BICCN
R13938	Deep_layer_intratelencephalic	0.024093	Br1113	Amygdala	Control	hspe	BICCN
R13938	Eccentric_medium_spiny_neuron	9.03026e-14	Br1113	Amygdala	Control	hspe	BICCN
R13938	LAMP5_LHX6_and_Chandelier	8.70626e-13	Br1113	Amygdala	Control	hspe	BICCN
R13938	MGE_interneuron	0.038861	Br1113	Amygdala	Control	hspe	BICCN
R13938	Medium_spiny_neuron	0.168114	Br1113	Amygdala	Control	hspe	BICCN
R13938	Microglia	0.0393335	Br1113	Amygdala	Control	hspe	BICCN
R13938	Oligodendrocyte	0.167299	Br1113	Amygdala	Control	hspe	BICCN
R13938	Oligodendrocyte_precursor	0.0411142	Br1113	Amygdala	Control	hspe	BICCN
R13938	Upper_layer_intratelencephalic	9.68036e-14	Br1113	Amygdala	Control	hspe	BICCN
R13949	Amygdala_excitatory	0.0211134	Br1264	Amygdala	Control	hspe	BICCN
R13949	Astrocyte	0.273565	Br1264	Amygdala	Control	hspe	BICCN
R13949	CGE_interneuron	0.028205	Br1264	Amygdala	Control	hspe	BICCN
R13949	Deep_layer_corticothalamic_and_6b	0.027135	Br1264	Amygdala	Control	hspe	BICCN
R13949	Deep_layer_intratelencephalic	0.125016	Br1264	Amygdala	Control	hspe	BICCN
R13949	Eccentric_medium_spiny_neuron	1.33794e-13	Br1264	Amygdala	Control	hspe	BICCN
R13949	LAMP5_LHX6_and_Chandelier	1.19875e-12	Br1264	Amygdala	Control	hspe	BICCN
R13949	MGE_interneuron	0.00660634	Br1264	Amygdala	Control	hspe	BICCN
R13949	Medium_spiny_neuron	0.0233353	Br1264	Amygdala	Control	hspe	BICCN
R13949	Microglia	0.0252651	Br1264	Amygdala	Control	hspe	BICCN
R13949	Oligodendrocyte	0.278776	Br1264	Amygdala	Control	hspe	BICCN
R13949	Oligodendrocyte_precursor	0.187594	Br1264	Amygdala	Control	hspe	BICCN
R13949	Upper_layer_intratelencephalic	0.00338846	Br1264	Amygdala	Control	hspe	BICCN
R13950	Amygdala_excitatory	0.0837357	Br1279	Amygdala	Control	hspe	BICCN
R13950	Astrocyte	0.354928	Br1279	Amygdala	Control	hspe	BICCN
R13950	CGE_interneuron	0.110316	Br1279	Amygdala	Control	hspe	BICCN
R13950	Deep_layer_corticothalamic_and_6b	2.54197e-13	Br1279	Amygdala	Control	hspe	BICCN
R13950	Deep_layer_intratelencephalic	4.48007e-05	Br1279	Amygdala	Control	hspe	BICCN
R13950	Eccentric_medium_spiny_neuron	5.77202e-13	Br1279	Amygdala	Control	hspe	BICCN
R13950	LAMP5_LHX6_and_Chandelier	3.62242e-13	Br1279	Amygdala	Control	hspe	BICCN
R13950	MGE_interneuron	0.0541963	Br1279	Amygdala	Control	hspe	BICCN
R13950	Medium_spiny_neuron	0.202884	Br1279	Amygdala	Control	hspe	BICCN
R13950	Microglia	0.0470308	Br1279	Amygdala	Control	hspe	BICCN
R13950	Oligodendrocyte	0.102807	Br1279	Amygdala	Control	hspe	BICCN
R13950	Oligodendrocyte_precursor	0.0440573	Br1279	Amygdala	Control	hspe	BICCN
R13950	Upper_layer_intratelencephalic	7.32308e-14	Br1279	Amygdala	Control	hspe	BICCN
R13951	Amygdala_excitatory	7.72533e-13	Br1288	Amygdala	Control	hspe	BICCN
R13951	Astrocyte	0.318574	Br1288	Amygdala	Control	hspe	BICCN
R13951	CGE_interneuron	0.0297677	Br1288	Amygdala	Control	hspe	BICCN
R13951	Deep_layer_corticothalamic_and_6b	0.0132405	Br1288	Amygdala	Control	hspe	BICCN
R13951	Deep_layer_intratelencephalic	0.0157354	Br1288	Amygdala	Control	hspe	BICCN
R13951	Eccentric_medium_spiny_neuron	5.14605e-13	Br1288	Amygdala	Control	hspe	BICCN
R13951	LAMP5_LHX6_and_Chandelier	6.39378e-14	Br1288	Amygdala	Control	hspe	BICCN
R13951	MGE_interneuron	4.25354e-12	Br1288	Amygdala	Control	hspe	BICCN
R13951	Medium_spiny_neuron	0.250654	Br1288	Amygdala	Control	hspe	BICCN
R13951	Microglia	0.061728	Br1288	Amygdala	Control	hspe	BICCN
R13951	Oligodendrocyte	0.262897	Br1288	Amygdala	Control	hspe	BICCN
R13951	Oligodendrocyte_precursor	0.0474034	Br1288	Amygdala	Control	hspe	BICCN
R13951	Upper_layer_intratelencephalic	1.7057e-13	Br1288	Amygdala	Control	hspe	BICCN
R13952	Amygdala_excitatory	0.0610212	Br1351	Amygdala	Control	hspe	BICCN
R13952	Astrocyte	0.359116	Br1351	Amygdala	Control	hspe	BICCN
R13952	CGE_interneuron	0.0953843	Br1351	Amygdala	Control	hspe	BICCN
R13952	Deep_layer_corticothalamic_and_6b	0.0633741	Br1351	Amygdala	Control	hspe	BICCN
R13952	Deep_layer_intratelencephalic	0.103054	Br1351	Amygdala	Control	hspe	BICCN
R13952	Eccentric_medium_spiny_neuron	6.59906e-13	Br1351	Amygdala	Control	hspe	BICCN
R13952	LAMP5_LHX6_and_Chandelier	1.77429e-11	Br1351	Amygdala	Control	hspe	BICCN
R13952	MGE_interneuron	0.0554824	Br1351	Amygdala	Control	hspe	BICCN
R13952	Medium_spiny_neuron	0.0809073	Br1351	Amygdala	Control	hspe	BICCN
R13952	Microglia	0.0380431	Br1351	Amygdala	Control	hspe	BICCN
R13952	Oligodendrocyte	0.102218	Br1351	Amygdala	Control	hspe	BICCN
R13952	Oligodendrocyte_precursor	0.0413987	Br1351	Amygdala	Control	hspe	BICCN
R13952	Upper_layer_intratelencephalic	8.70294e-13	Br1351	Amygdala	Control	hspe	BICCN
R13953	Amygdala_excitatory	0.223683	Br1384	Amygdala	Control	hspe	BICCN
R13953	Astrocyte	0.308395	Br1384	Amygdala	Control	hspe	BICCN
R13953	CGE_interneuron	0.0769241	Br1384	Amygdala	Control	hspe	BICCN
R13953	Deep_layer_corticothalamic_and_6b	0.00341572	Br1384	Amygdala	Control	hspe	BICCN
R13953	Deep_layer_intratelencephalic	5.37563e-13	Br1384	Amygdala	Control	hspe	BICCN
R13953	Eccentric_medium_spiny_neuron	8.50008e-13	Br1384	Amygdala	Control	hspe	BICCN
R13953	LAMP5_LHX6_and_Chandelier	4.6791e-13	Br1384	Amygdala	Control	hspe	BICCN
R13953	MGE_interneuron	0.00763516	Br1384	Amygdala	Control	hspe	BICCN
R13953	Medium_spiny_neuron	0.111744	Br1384	Amygdala	Control	hspe	BICCN
R13953	Microglia	0.0247708	Br1384	Amygdala	Control	hspe	BICCN
R13953	Oligodendrocyte	0.208304	Br1384	Amygdala	Control	hspe	BICCN
R13953	Oligodendrocyte_precursor	0.0348903	Br1384	Amygdala	Control	hspe	BICCN
R13953	Upper_layer_intratelencephalic	0.000236996	Br1384	Amygdala	Control	hspe	BICCN
R13959	Amygdala_excitatory	0.229241	Br1474	Amygdala	Control	hspe	BICCN
R13959	Astrocyte	0.357802	Br1474	Amygdala	Control	hspe	BICCN
R13959	CGE_interneuron	0.106842	Br1474	Amygdala	Control	hspe	BICCN
R13959	Deep_layer_corticothalamic_and_6b	1.49729e-13	Br1474	Amygdala	Control	hspe	BICCN
R13959	Deep_layer_intratelencephalic	4.11937e-13	Br1474	Amygdala	Control	hspe	BICCN
R13959	Eccentric_medium_spiny_neuron	1.25619e-13	Br1474	Amygdala	Control	hspe	BICCN
R13959	LAMP5_LHX6_and_Chandelier	4.63205e-13	Br1474	Amygdala	Control	hspe	BICCN
R13959	MGE_interneuron	0.0292077	Br1474	Amygdala	Control	hspe	BICCN
R13959	Medium_spiny_neuron	0.0657367	Br1474	Amygdala	Control	hspe	BICCN
R13959	Microglia	0.0609818	Br1474	Amygdala	Control	hspe	BICCN
R13959	Oligodendrocyte	0.0918336	Br1474	Amygdala	Control	hspe	BICCN
R13959	Oligodendrocyte_precursor	0.0583549	Br1474	Amygdala	Control	hspe	BICCN
R13959	Upper_layer_intratelencephalic	1.70772e-13	Br1474	Amygdala	Control	hspe	BICCN
R13960	Amygdala_excitatory	0.202324	Br1550	Amygdala	Control	hspe	BICCN
R13960	Astrocyte	0.26017	Br1550	Amygdala	Control	hspe	BICCN
R13960	CGE_interneuron	0.0642366	Br1550	Amygdala	Control	hspe	BICCN
R13960	Deep_layer_corticothalamic_and_6b	0.00524166	Br1550	Amygdala	Control	hspe	BICCN
R13960	Deep_layer_intratelencephalic	6.19033e-12	Br1550	Amygdala	Control	hspe	BICCN
R13960	Eccentric_medium_spiny_neuron	3.27924e-12	Br1550	Amygdala	Control	hspe	BICCN
R13960	LAMP5_LHX6_and_Chandelier	4.47866e-14	Br1550	Amygdala	Control	hspe	BICCN
R13960	MGE_interneuron	0.0330948	Br1550	Amygdala	Control	hspe	BICCN
R13960	Medium_spiny_neuron	0.129008	Br1550	Amygdala	Control	hspe	BICCN
R13960	Microglia	0.0423265	Br1550	Amygdala	Control	hspe	BICCN
R13960	Oligodendrocyte	0.216608	Br1550	Amygdala	Control	hspe	BICCN
R13960	Oligodendrocyte_precursor	0.038262	Br1550	Amygdala	Control	hspe	BICCN
R13960	Upper_layer_intratelencephalic	0.00872855	Br1550	Amygdala	Control	hspe	BICCN
R13961	Amygdala_excitatory	2.71219e-12	Br1558	Amygdala	Control	hspe	BICCN
R13961	Astrocyte	0.311582	Br1558	Amygdala	Control	hspe	BICCN
R13961	CGE_interneuron	0.123814	Br1558	Amygdala	Control	hspe	BICCN
R13961	Deep_layer_corticothalamic_and_6b	0.0171845	Br1558	Amygdala	Control	hspe	BICCN
R13961	Deep_layer_intratelencephalic	0.0451769	Br1558	Amygdala	Control	hspe	BICCN
R13961	Eccentric_medium_spiny_neuron	5.55128e-14	Br1558	Amygdala	Control	hspe	BICCN
R13961	LAMP5_LHX6_and_Chandelier	1.958e-13	Br1558	Amygdala	Control	hspe	BICCN
R13961	MGE_interneuron	0.0583567	Br1558	Amygdala	Control	hspe	BICCN
R13961	Medium_spiny_neuron	0.22154	Br1558	Amygdala	Control	hspe	BICCN
R13961	Microglia	0.0342626	Br1558	Amygdala	Control	hspe	BICCN
R13961	Oligodendrocyte	0.146487	Br1558	Amygdala	Control	hspe	BICCN
R13961	Oligodendrocyte_precursor	0.0415954	Br1558	Amygdala	Control	hspe	BICCN
R13961	Upper_layer_intratelencephalic	9.80839e-14	Br1558	Amygdala	Control	hspe	BICCN
R13967	Amygdala_excitatory	0.0450756	Br1565	Amygdala	Control	hspe	BICCN
R13967	Astrocyte	0.366836	Br1565	Amygdala	Control	hspe	BICCN
R13967	CGE_interneuron	0.0723879	Br1565	Amygdala	Control	hspe	BICCN
R13967	Deep_layer_corticothalamic_and_6b	0.0562326	Br1565	Amygdala	Control	hspe	BICCN
R13967	Deep_layer_intratelencephalic	0.0903368	Br1565	Amygdala	Control	hspe	BICCN
R13967	Eccentric_medium_spiny_neuron	0.0202946	Br1565	Amygdala	Control	hspe	BICCN
R13967	LAMP5_LHX6_and_Chandelier	3.37901e-12	Br1565	Amygdala	Control	hspe	BICCN
R13967	MGE_interneuron	0.0352814	Br1565	Amygdala	Control	hspe	BICCN
R13967	Medium_spiny_neuron	0.0735734	Br1565	Amygdala	Control	hspe	BICCN
R13967	Microglia	0.0605547	Br1565	Amygdala	Control	hspe	BICCN
R13967	Oligodendrocyte	0.14442	Br1565	Amygdala	Control	hspe	BICCN
R13967	Oligodendrocyte_precursor	0.035007	Br1565	Amygdala	Control	hspe	BICCN
R13967	Upper_layer_intratelencephalic	5.90022e-14	Br1565	Amygdala	Control	hspe	BICCN
R13968	Amygdala_excitatory	0.00686052	Br1587	Amygdala	Control	hspe	BICCN
R13968	Astrocyte	0.659938	Br1587	Amygdala	Control	hspe	BICCN
R13968	CGE_interneuron	0.0514408	Br1587	Amygdala	Control	hspe	BICCN
R13968	Deep_layer_corticothalamic_and_6b	0.00759599	Br1587	Amygdala	Control	hspe	BICCN
R13968	Deep_layer_intratelencephalic	0.0101734	Br1587	Amygdala	Control	hspe	BICCN
R13968	Eccentric_medium_spiny_neuron	1.84614e-13	Br1587	Amygdala	Control	hspe	BICCN
R13968	LAMP5_LHX6_and_Chandelier	3.93074e-12	Br1587	Amygdala	Control	hspe	BICCN
R13968	MGE_interneuron	0.00391089	Br1587	Amygdala	Control	hspe	BICCN
R13968	Medium_spiny_neuron	0.0311225	Br1587	Amygdala	Control	hspe	BICCN
R13968	Microglia	0.0277946	Br1587	Amygdala	Control	hspe	BICCN
R13968	Oligodendrocyte	0.0570928	Br1587	Amygdala	Control	hspe	BICCN
R13968	Oligodendrocyte_precursor	0.14407	Br1587	Amygdala	Control	hspe	BICCN
R13968	Upper_layer_intratelencephalic	2.71832e-13	Br1587	Amygdala	Control	hspe	BICCN
R13969	Amygdala_excitatory	0.300046	Br1649	Amygdala	Control	hspe	BICCN
R13969	Astrocyte	0.361783	Br1649	Amygdala	Control	hspe	BICCN
R13969	CGE_interneuron	0.114655	Br1649	Amygdala	Control	hspe	BICCN
R13969	Deep_layer_corticothalamic_and_6b	0.000148357	Br1649	Amygdala	Control	hspe	BICCN
R13969	Deep_layer_intratelencephalic	7.31536e-12	Br1649	Amygdala	Control	hspe	BICCN
R13969	Eccentric_medium_spiny_neuron	5.29063e-13	Br1649	Amygdala	Control	hspe	BICCN
R13969	LAMP5_LHX6_and_Chandelier	7.21222e-15	Br1649	Amygdala	Control	hspe	BICCN
R13969	MGE_interneuron	0.0210116	Br1649	Amygdala	Control	hspe	BICCN
R13969	Medium_spiny_neuron	0.0549909	Br1649	Amygdala	Control	hspe	BICCN
R13969	Microglia	0.0580146	Br1649	Amygdala	Control	hspe	BICCN
R13969	Oligodendrocyte	0.0480613	Br1649	Amygdala	Control	hspe	BICCN
R13969	Oligodendrocyte_precursor	0.036174	Br1649	Amygdala	Control	hspe	BICCN
R13969	Upper_layer_intratelencephalic	0.00511502	Br1649	Amygdala	Control	hspe	BICCN
R13974	Amygdala_excitatory	0.193285	Br1654	Amygdala	Control	hspe	BICCN
R13974	Astrocyte	0.394196	Br1654	Amygdala	Control	hspe	BICCN
R13974	CGE_interneuron	0.101282	Br1654	Amygdala	Control	hspe	BICCN
R13974	Deep_layer_corticothalamic_and_6b	0.00209662	Br1654	Amygdala	Control	hspe	BICCN
R13974	Deep_layer_intratelencephalic	0.00327766	Br1654	Amygdala	Control	hspe	BICCN
R13974	Eccentric_medium_spiny_neuron	0.00399476	Br1654	Amygdala	Control	hspe	BICCN
R13974	LAMP5_LHX6_and_Chandelier	1.0796e-11	Br1654	Amygdala	Control	hspe	BICCN
R13974	MGE_interneuron	0.0322415	Br1654	Amygdala	Control	hspe	BICCN
R13974	Medium_spiny_neuron	0.0476692	Br1654	Amygdala	Control	hspe	BICCN
R13974	Microglia	0.0776404	Br1654	Amygdala	Control	hspe	BICCN
R13974	Oligodendrocyte	0.10829	Br1654	Amygdala	Control	hspe	BICCN
R13974	Oligodendrocyte_precursor	0.0360259	Br1654	Amygdala	Control	hspe	BICCN
R13974	Upper_layer_intratelencephalic	2.59056e-13	Br1654	Amygdala	Control	hspe	BICCN
R13975	Amygdala_excitatory	0.0250425	Br1695	Amygdala	Control	hspe	BICCN
R13975	Astrocyte	0.394002	Br1695	Amygdala	Control	hspe	BICCN
R13975	CGE_interneuron	0.0939993	Br1695	Amygdala	Control	hspe	BICCN
R13975	Deep_layer_corticothalamic_and_6b	2.28981e-13	Br1695	Amygdala	Control	hspe	BICCN
R13975	Deep_layer_intratelencephalic	4.34006e-12	Br1695	Amygdala	Control	hspe	BICCN
R13975	Eccentric_medium_spiny_neuron	1.48926e-11	Br1695	Amygdala	Control	hspe	BICCN
R13975	LAMP5_LHX6_and_Chandelier	1.26953e-12	Br1695	Amygdala	Control	hspe	BICCN
R13975	MGE_interneuron	0.0437763	Br1695	Amygdala	Control	hspe	BICCN
R13975	Medium_spiny_neuron	0.225432	Br1695	Amygdala	Control	hspe	BICCN
R13975	Microglia	0.0583793	Br1695	Amygdala	Control	hspe	BICCN
R13975	Oligodendrocyte	0.095963	Br1695	Amygdala	Control	hspe	BICCN
R13975	Oligodendrocyte_precursor	0.063405	Br1695	Amygdala	Control	hspe	BICCN
R13975	Upper_layer_intratelencephalic	6.03286e-14	Br1695	Amygdala	Control	hspe	BICCN
R13977	Amygdala_excitatory	0.116517	Br1706	Amygdala	Control	hspe	BICCN
R13977	Astrocyte	0.387613	Br1706	Amygdala	Control	hspe	BICCN
R13977	CGE_interneuron	0.119932	Br1706	Amygdala	Control	hspe	BICCN
R13977	Deep_layer_corticothalamic_and_6b	1.9917e-13	Br1706	Amygdala	Control	hspe	BICCN
R13977	Deep_layer_intratelencephalic	2.70772e-14	Br1706	Amygdala	Control	hspe	BICCN
R13977	Eccentric_medium_spiny_neuron	4.18681e-12	Br1706	Amygdala	Control	hspe	BICCN
R13977	LAMP5_LHX6_and_Chandelier	3.29981e-13	Br1706	Amygdala	Control	hspe	BICCN
R13977	MGE_interneuron	0.0403116	Br1706	Amygdala	Control	hspe	BICCN
R13977	Medium_spiny_neuron	0.123922	Br1706	Amygdala	Control	hspe	BICCN
R13977	Microglia	0.0387846	Br1706	Amygdala	Control	hspe	BICCN
R13977	Oligodendrocyte	0.106472	Br1706	Amygdala	Control	hspe	BICCN
R13977	Oligodendrocyte_precursor	0.0664468	Br1706	Amygdala	Control	hspe	BICCN
R13977	Upper_layer_intratelencephalic	2.39289e-14	Br1706	Amygdala	Control	hspe	BICCN
R13978	Amygdala_excitatory	0.319942	Br1735	Amygdala	Control	hspe	BICCN
R13978	Astrocyte	0.270131	Br1735	Amygdala	Control	hspe	BICCN
R13978	CGE_interneuron	0.110311	Br1735	Amygdala	Control	hspe	BICCN
R13978	Deep_layer_corticothalamic_and_6b	1.29747e-13	Br1735	Amygdala	Control	hspe	BICCN
R13978	Deep_layer_intratelencephalic	1.42481e-13	Br1735	Amygdala	Control	hspe	BICCN
R13978	Eccentric_medium_spiny_neuron	1.37081e-12	Br1735	Amygdala	Control	hspe	BICCN
R13978	LAMP5_LHX6_and_Chandelier	3.60761e-13	Br1735	Amygdala	Control	hspe	BICCN
R13978	MGE_interneuron	0.0549025	Br1735	Amygdala	Control	hspe	BICCN
R13978	Medium_spiny_neuron	0.0485893	Br1735	Amygdala	Control	hspe	BICCN
R13978	Microglia	0.0344765	Br1735	Amygdala	Control	hspe	BICCN
R13978	Oligodendrocyte	0.115705	Br1735	Amygdala	Control	hspe	BICCN
R13978	Oligodendrocyte_precursor	0.0405245	Br1735	Amygdala	Control	hspe	BICCN
R13978	Upper_layer_intratelencephalic	0.00541823	Br1735	Amygdala	Control	hspe	BICCN
R13984	Amygdala_excitatory	0.183162	Br1613	Amygdala	Control	hspe	BICCN
R13984	Astrocyte	0.394367	Br1613	Amygdala	Control	hspe	BICCN
R13984	CGE_interneuron	0.107545	Br1613	Amygdala	Control	hspe	BICCN
R13984	Deep_layer_corticothalamic_and_6b	1.84824e-12	Br1613	Amygdala	Control	hspe	BICCN
R13984	Deep_layer_intratelencephalic	7.26786e-13	Br1613	Amygdala	Control	hspe	BICCN
R13984	Eccentric_medium_spiny_neuron	4.70383e-12	Br1613	Amygdala	Control	hspe	BICCN
R13984	LAMP5_LHX6_and_Chandelier	1.64874e-12	Br1613	Amygdala	Control	hspe	BICCN
R13984	MGE_interneuron	0.0306959	Br1613	Amygdala	Control	hspe	BICCN
R13984	Medium_spiny_neuron	0.105809	Br1613	Amygdala	Control	hspe	BICCN
R13984	Microglia	0.0551959	Br1613	Amygdala	Control	hspe	BICCN
R13984	Oligodendrocyte	0.070135	Br1613	Amygdala	Control	hspe	BICCN
R13984	Oligodendrocyte_precursor	0.0530899	Br1613	Amygdala	Control	hspe	BICCN
R13984	Upper_layer_intratelencephalic	1.40974e-13	Br1613	Amygdala	Control	hspe	BICCN
R13985	Amygdala_excitatory	0.245312	Br1753	Amygdala	Control	hspe	BICCN
R13985	Astrocyte	0.355152	Br1753	Amygdala	Control	hspe	BICCN
R13985	CGE_interneuron	0.0580628	Br1753	Amygdala	Control	hspe	BICCN
R13985	Deep_layer_corticothalamic_and_6b	0.0258042	Br1753	Amygdala	Control	hspe	BICCN
R13985	Deep_layer_intratelencephalic	2.28376e-12	Br1753	Amygdala	Control	hspe	BICCN
R13985	Eccentric_medium_spiny_neuron	2.08574e-13	Br1753	Amygdala	Control	hspe	BICCN
R13985	LAMP5_LHX6_and_Chandelier	7.62067e-13	Br1753	Amygdala	Control	hspe	BICCN
R13985	MGE_interneuron	0.0264248	Br1753	Amygdala	Control	hspe	BICCN
R13985	Medium_spiny_neuron	0.0116304	Br1753	Amygdala	Control	hspe	BICCN
R13985	Microglia	0.0730712	Br1753	Amygdala	Control	hspe	BICCN
R13985	Oligodendrocyte	0.156039	Br1753	Amygdala	Control	hspe	BICCN
R13985	Oligodendrocyte_precursor	0.0382498	Br1753	Amygdala	Control	hspe	BICCN
R13985	Upper_layer_intratelencephalic	0.0102539	Br1753	Amygdala	Control	hspe	BICCN
R13986	Amygdala_excitatory	0.0718975	Br1761	Amygdala	Control	hspe	BICCN
R13986	Astrocyte	0.290232	Br1761	Amygdala	Control	hspe	BICCN
R13986	CGE_interneuron	0.0540104	Br1761	Amygdala	Control	hspe	BICCN
R13986	Deep_layer_corticothalamic_and_6b	2.37142e-12	Br1761	Amygdala	Control	hspe	BICCN
R13986	Deep_layer_intratelencephalic	6.69261e-12	Br1761	Amygdala	Control	hspe	BICCN
R13986	Eccentric_medium_spiny_neuron	2.321e-12	Br1761	Amygdala	Control	hspe	BICCN
R13986	LAMP5_LHX6_and_Chandelier	7.51278e-14	Br1761	Amygdala	Control	hspe	BICCN
R13986	MGE_interneuron	0.0180474	Br1761	Amygdala	Control	hspe	BICCN
R13986	Medium_spiny_neuron	0.325175	Br1761	Amygdala	Control	hspe	BICCN
R13986	Microglia	0.0762256	Br1761	Amygdala	Control	hspe	BICCN
R13986	Oligodendrocyte	0.135193	Br1761	Amygdala	Control	hspe	BICCN
R13986	Oligodendrocyte_precursor	0.0292202	Br1761	Amygdala	Control	hspe	BICCN
R13986	Upper_layer_intratelencephalic	3.88032e-13	Br1761	Amygdala	Control	hspe	BICCN
R13987	Amygdala_excitatory	0.0425116	Br1764	Amygdala	Control	hspe	BICCN
R13987	Astrocyte	0.4335	Br1764	Amygdala	Control	hspe	BICCN
R13987	CGE_interneuron	0.063578	Br1764	Amygdala	Control	hspe	BICCN
R13987	Deep_layer_corticothalamic_and_6b	0.0153458	Br1764	Amygdala	Control	hspe	BICCN
R13987	Deep_layer_intratelencephalic	4.62501e-13	Br1764	Amygdala	Control	hspe	BICCN
R13987	Eccentric_medium_spiny_neuron	0.0164548	Br1764	Amygdala	Control	hspe	BICCN
R13987	LAMP5_LHX6_and_Chandelier	4.67937e-13	Br1764	Amygdala	Control	hspe	BICCN
R13987	MGE_interneuron	0.0247442	Br1764	Amygdala	Control	hspe	BICCN
R13987	Medium_spiny_neuron	0.140365	Br1764	Amygdala	Control	hspe	BICCN
R13987	Microglia	0.066158	Br1764	Amygdala	Control	hspe	BICCN
R13987	Oligodendrocyte	0.145609	Br1764	Amygdala	Control	hspe	BICCN
R13987	Oligodendrocyte_precursor	0.0517345	Br1764	Amygdala	Control	hspe	BICCN
R13987	Upper_layer_intratelencephalic	1.1278e-13	Br1764	Amygdala	Control	hspe	BICCN
R13988	Amygdala_excitatory	0.0167801	Br1936	Amygdala	Control	hspe	BICCN
R13988	Astrocyte	0.298451	Br1936	Amygdala	Control	hspe	BICCN
R13988	CGE_interneuron	0.088387	Br1936	Amygdala	Control	hspe	BICCN
R13988	Deep_layer_corticothalamic_and_6b	0.0744548	Br1936	Amygdala	Control	hspe	BICCN
R13988	Deep_layer_intratelencephalic	0.216033	Br1936	Amygdala	Control	hspe	BICCN
R13988	Eccentric_medium_spiny_neuron	5.22546e-13	Br1936	Amygdala	Control	hspe	BICCN
R13988	LAMP5_LHX6_and_Chandelier	9.17079e-13	Br1936	Amygdala	Control	hspe	BICCN
R13988	MGE_interneuron	0.0400058	Br1936	Amygdala	Control	hspe	BICCN
R13988	Medium_spiny_neuron	0.0473097	Br1936	Amygdala	Control	hspe	BICCN
R13988	Microglia	0.0383469	Br1936	Amygdala	Control	hspe	BICCN
R13988	Oligodendrocyte	0.132723	Br1936	Amygdala	Control	hspe	BICCN
R13988	Oligodendrocyte_precursor	0.047509	Br1936	Amygdala	Control	hspe	BICCN
R13988	Upper_layer_intratelencephalic	5.32855e-13	Br1936	Amygdala	Control	hspe	BICCN
R13989	Amygdala_excitatory	2.83703e-12	Br1987	Amygdala	Control	hspe	BICCN
R13989	Astrocyte	0.357691	Br1987	Amygdala	Control	hspe	BICCN
R13989	CGE_interneuron	0.071079	Br1987	Amygdala	Control	hspe	BICCN
R13989	Deep_layer_corticothalamic_and_6b	6.48412e-15	Br1987	Amygdala	Control	hspe	BICCN
R13989	Deep_layer_intratelencephalic	0.00965553	Br1987	Amygdala	Control	hspe	BICCN
R13989	Eccentric_medium_spiny_neuron	0.0990461	Br1987	Amygdala	Control	hspe	BICCN
R13989	LAMP5_LHX6_and_Chandelier	9.30867e-13	Br1987	Amygdala	Control	hspe	BICCN
R13989	MGE_interneuron	0.0470469	Br1987	Amygdala	Control	hspe	BICCN
R13989	Medium_spiny_neuron	0.123212	Br1987	Amygdala	Control	hspe	BICCN
R13989	Microglia	0.0746277	Br1987	Amygdala	Control	hspe	BICCN
R13989	Oligodendrocyte	0.184893	Br1987	Amygdala	Control	hspe	BICCN
R13989	Oligodendrocyte_precursor	0.0327483	Br1987	Amygdala	Control	hspe	BICCN
R13989	Upper_layer_intratelencephalic	8.33472e-14	Br1987	Amygdala	Control	hspe	BICCN
R13994	Amygdala_excitatory	0.203861	Br2257	Amygdala	Control	hspe	BICCN
R13994	Astrocyte	0.385917	Br2257	Amygdala	Control	hspe	BICCN
R13994	CGE_interneuron	0.071128	Br2257	Amygdala	Control	hspe	BICCN
R13994	Deep_layer_corticothalamic_and_6b	1.11922e-12	Br2257	Amygdala	Control	hspe	BICCN
R13994	Deep_layer_intratelencephalic	1.95053e-15	Br2257	Amygdala	Control	hspe	BICCN
R13994	Eccentric_medium_spiny_neuron	3.33705e-12	Br2257	Amygdala	Control	hspe	BICCN
R13994	LAMP5_LHX6_and_Chandelier	2.69548e-12	Br2257	Amygdala	Control	hspe	BICCN
R13994	MGE_interneuron	5.53185e-05	Br2257	Amygdala	Control	hspe	BICCN
R13994	Medium_spiny_neuron	0.225599	Br2257	Amygdala	Control	hspe	BICCN
R13994	Microglia	0.0415361	Br2257	Amygdala	Control	hspe	BICCN
R13994	Oligodendrocyte	0.0267981	Br2257	Amygdala	Control	hspe	BICCN
R13994	Oligodendrocyte_precursor	0.0451055	Br2257	Amygdala	Control	hspe	BICCN
R13994	Upper_layer_intratelencephalic	6.05476e-14	Br2257	Amygdala	Control	hspe	BICCN
R13995	Amygdala_excitatory	0.270476	Br2285	Amygdala	Control	hspe	BICCN
R13995	Astrocyte	0.32643	Br2285	Amygdala	Control	hspe	BICCN
R13995	CGE_interneuron	0.108453	Br2285	Amygdala	Control	hspe	BICCN
R13995	Deep_layer_corticothalamic_and_6b	7.75924e-13	Br2285	Amygdala	Control	hspe	BICCN
R13995	Deep_layer_intratelencephalic	1.1487e-12	Br2285	Amygdala	Control	hspe	BICCN
R13995	Eccentric_medium_spiny_neuron	3.27214e-13	Br2285	Amygdala	Control	hspe	BICCN
R13995	LAMP5_LHX6_and_Chandelier	1.25081e-12	Br2285	Amygdala	Control	hspe	BICCN
R13995	MGE_interneuron	0.0358964	Br2285	Amygdala	Control	hspe	BICCN
R13995	Medium_spiny_neuron	0.00548963	Br2285	Amygdala	Control	hspe	BICCN
R13995	Microglia	0.0470569	Br2285	Amygdala	Control	hspe	BICCN
R13995	Oligodendrocyte	0.151129	Br2285	Amygdala	Control	hspe	BICCN
R13995	Oligodendrocyte_precursor	0.0320976	Br2285	Amygdala	Control	hspe	BICCN
R13995	Upper_layer_intratelencephalic	0.0229721	Br2285	Amygdala	Control	hspe	BICCN
R14002	Amygdala_excitatory	7.16334e-12	Br2322	Amygdala	Control	hspe	BICCN
R14002	Astrocyte	0.380329	Br2322	Amygdala	Control	hspe	BICCN
R14002	CGE_interneuron	0.0799007	Br2322	Amygdala	Control	hspe	BICCN
R14002	Deep_layer_corticothalamic_and_6b	0.0709993	Br2322	Amygdala	Control	hspe	BICCN
R14002	Deep_layer_intratelencephalic	0.181708	Br2322	Amygdala	Control	hspe	BICCN
R14002	Eccentric_medium_spiny_neuron	9.91034e-13	Br2322	Amygdala	Control	hspe	BICCN
R14002	LAMP5_LHX6_and_Chandelier	5.24641e-13	Br2322	Amygdala	Control	hspe	BICCN
R14002	MGE_interneuron	0.0350929	Br2322	Amygdala	Control	hspe	BICCN
R14002	Medium_spiny_neuron	0.0584597	Br2322	Amygdala	Control	hspe	BICCN
R14002	Microglia	0.0569254	Br2322	Amygdala	Control	hspe	BICCN
R14002	Oligodendrocyte	0.101902	Br2322	Amygdala	Control	hspe	BICCN
R14002	Oligodendrocyte_precursor	0.0346833	Br2322	Amygdala	Control	hspe	BICCN
R14002	Upper_layer_intratelencephalic	2.08064e-13	Br2322	Amygdala	Control	hspe	BICCN
R14004	Amygdala_excitatory	0.00351475	Br2371	Amygdala	Control	hspe	BICCN
R14004	Astrocyte	0.276849	Br2371	Amygdala	Control	hspe	BICCN
R14004	CGE_interneuron	0.0629028	Br2371	Amygdala	Control	hspe	BICCN
R14004	Deep_layer_corticothalamic_and_6b	0.100196	Br2371	Amygdala	Control	hspe	BICCN
R14004	Deep_layer_intratelencephalic	0.102574	Br2371	Amygdala	Control	hspe	BICCN
R14004	Eccentric_medium_spiny_neuron	2.55553e-14	Br2371	Amygdala	Control	hspe	BICCN
R14004	LAMP5_LHX6_and_Chandelier	1.01969e-13	Br2371	Amygdala	Control	hspe	BICCN
R14004	MGE_interneuron	0.0619144	Br2371	Amygdala	Control	hspe	BICCN
R14004	Medium_spiny_neuron	0.0142959	Br2371	Amygdala	Control	hspe	BICCN
R14004	Microglia	0.0647717	Br2371	Amygdala	Control	hspe	BICCN
R14004	Oligodendrocyte	0.199423	Br2371	Amygdala	Control	hspe	BICCN
R14004	Oligodendrocyte_precursor	0.0756141	Br2371	Amygdala	Control	hspe	BICCN
R14004	Upper_layer_intratelencephalic	0.037945	Br2371	Amygdala	Control	hspe	BICCN
R14005	Amygdala_excitatory	0.311921	Br2425	Amygdala	Control	hspe	BICCN
R14005	Astrocyte	0.295662	Br2425	Amygdala	Control	hspe	BICCN
R14005	CGE_interneuron	0.090196	Br2425	Amygdala	Control	hspe	BICCN
R14005	Deep_layer_corticothalamic_and_6b	1.94802e-13	Br2425	Amygdala	Control	hspe	BICCN
R14005	Deep_layer_intratelencephalic	1.46506e-12	Br2425	Amygdala	Control	hspe	BICCN
R14005	Eccentric_medium_spiny_neuron	4.49408e-14	Br2425	Amygdala	Control	hspe	BICCN
R14005	LAMP5_LHX6_and_Chandelier	3.30461e-13	Br2425	Amygdala	Control	hspe	BICCN
R14005	MGE_interneuron	0.00846493	Br2425	Amygdala	Control	hspe	BICCN
R14005	Medium_spiny_neuron	0.1115	Br2425	Amygdala	Control	hspe	BICCN
R14005	Microglia	0.0412871	Br2425	Amygdala	Control	hspe	BICCN
R14005	Oligodendrocyte	0.0858964	Br2425	Amygdala	Control	hspe	BICCN
R14005	Oligodendrocyte_precursor	0.0429678	Br2425	Amygdala	Control	hspe	BICCN
R14005	Upper_layer_intratelencephalic	0.0121039	Br2425	Amygdala	Control	hspe	BICCN
R14006	Amygdala_excitatory	0.200284	Br2454	Amygdala	Control	hspe	BICCN
R14006	Astrocyte	0.344674	Br2454	Amygdala	Control	hspe	BICCN
R14006	CGE_interneuron	0.111282	Br2454	Amygdala	Control	hspe	BICCN
R14006	Deep_layer_corticothalamic_and_6b	5.86844e-13	Br2454	Amygdala	Control	hspe	BICCN
R14006	Deep_layer_intratelencephalic	0.00422734	Br2454	Amygdala	Control	hspe	BICCN
R14006	Eccentric_medium_spiny_neuron	7.93019e-14	Br2454	Amygdala	Control	hspe	BICCN
R14006	LAMP5_LHX6_and_Chandelier	4.22893e-13	Br2454	Amygdala	Control	hspe	BICCN
R14006	MGE_interneuron	0.0348742	Br2454	Amygdala	Control	hspe	BICCN
R14006	Medium_spiny_neuron	0.109105	Br2454	Amygdala	Control	hspe	BICCN
R14006	Microglia	0.067802	Br2454	Amygdala	Control	hspe	BICCN
R14006	Oligodendrocyte	0.0847679	Br2454	Amygdala	Control	hspe	BICCN
R14006	Oligodendrocyte_precursor	0.0429841	Br2454	Amygdala	Control	hspe	BICCN
R14006	Upper_layer_intratelencephalic	6.51002e-12	Br2454	Amygdala	Control	hspe	BICCN
R14007	Amygdala_excitatory	0.0303757	Br2474	Amygdala	Control	hspe	BICCN
R14007	Astrocyte	0.350198	Br2474	Amygdala	Control	hspe	BICCN
R14007	CGE_interneuron	0.0521257	Br2474	Amygdala	Control	hspe	BICCN
R14007	Deep_layer_corticothalamic_and_6b	0.00360998	Br2474	Amygdala	Control	hspe	BICCN
R14007	Deep_layer_intratelencephalic	1.73814e-13	Br2474	Amygdala	Control	hspe	BICCN
R14007	Eccentric_medium_spiny_neuron	1.89459e-12	Br2474	Amygdala	Control	hspe	BICCN
R14007	LAMP5_LHX6_and_Chandelier	6.32922e-13	Br2474	Amygdala	Control	hspe	BICCN
R14007	MGE_interneuron	0.0153327	Br2474	Amygdala	Control	hspe	BICCN
R14007	Medium_spiny_neuron	0.401747	Br2474	Amygdala	Control	hspe	BICCN
R14007	Microglia	0.0354707	Br2474	Amygdala	Control	hspe	BICCN
R14007	Oligodendrocyte	0.075674	Br2474	Amygdala	Control	hspe	BICCN
R14007	Oligodendrocyte_precursor	0.0352635	Br2474	Amygdala	Control	hspe	BICCN
R14007	Upper_layer_intratelencephalic	0.000203064	Br2474	Amygdala	Control	hspe	BICCN
R14009	Amygdala_excitatory	0.0928077	Br2534	Amygdala	Control	hspe	BICCN
R14009	Astrocyte	0.335365	Br2534	Amygdala	Control	hspe	BICCN
R14009	CGE_interneuron	0.08626	Br2534	Amygdala	Control	hspe	BICCN
R14009	Deep_layer_corticothalamic_and_6b	1.80321e-13	Br2534	Amygdala	Control	hspe	BICCN
R14009	Deep_layer_intratelencephalic	2.62685e-12	Br2534	Amygdala	Control	hspe	BICCN
R14009	Eccentric_medium_spiny_neuron	0.0349199	Br2534	Amygdala	Control	hspe	BICCN
R14009	LAMP5_LHX6_and_Chandelier	1.12805e-12	Br2534	Amygdala	Control	hspe	BICCN
R14009	MGE_interneuron	0.0311768	Br2534	Amygdala	Control	hspe	BICCN
R14009	Medium_spiny_neuron	0.23116	Br2534	Amygdala	Control	hspe	BICCN
R14009	Microglia	0.0404185	Br2534	Amygdala	Control	hspe	BICCN
R14009	Oligodendrocyte	0.100129	Br2534	Amygdala	Control	hspe	BICCN
R14009	Oligodendrocyte_precursor	0.046894	Br2534	Amygdala	Control	hspe	BICCN
R14009	Upper_layer_intratelencephalic	0.000869698	Br2534	Amygdala	Control	hspe	BICCN
R14013	Amygdala_excitatory	0.111362	Br5005	Amygdala	Control	hspe	BICCN
R14013	Astrocyte	0.271445	Br5005	Amygdala	Control	hspe	BICCN
R14013	CGE_interneuron	0.049975	Br5005	Amygdala	Control	hspe	BICCN
R14013	Deep_layer_corticothalamic_and_6b	0.127077	Br5005	Amygdala	Control	hspe	BICCN
R14013	Deep_layer_intratelencephalic	0.0391938	Br5005	Amygdala	Control	hspe	BICCN
R14013	Eccentric_medium_spiny_neuron	2.94352e-13	Br5005	Amygdala	Control	hspe	BICCN
R14013	LAMP5_LHX6_and_Chandelier	6.43829e-14	Br5005	Amygdala	Control	hspe	BICCN
R14013	MGE_interneuron	0.0413149	Br5005	Amygdala	Control	hspe	BICCN
R14013	Medium_spiny_neuron	0.0506226	Br5005	Amygdala	Control	hspe	BICCN
R14013	Microglia	0.0603201	Br5005	Amygdala	Control	hspe	BICCN
R14013	Oligodendrocyte	0.207599	Br5005	Amygdala	Control	hspe	BICCN
R14013	Oligodendrocyte_precursor	0.0358885	Br5005	Amygdala	Control	hspe	BICCN
R14013	Upper_layer_intratelencephalic	0.00520244	Br5005	Amygdala	Control	hspe	BICCN
R14014	Amygdala_excitatory	0.0483286	Br5154	Amygdala	Control	hspe	BICCN
R14014	Astrocyte	0.223064	Br5154	Amygdala	Control	hspe	BICCN
R14014	CGE_interneuron	0.0816047	Br5154	Amygdala	Control	hspe	BICCN
R14014	Deep_layer_corticothalamic_and_6b	0.0261437	Br5154	Amygdala	Control	hspe	BICCN
R14014	Deep_layer_intratelencephalic	0.185024	Br5154	Amygdala	Control	hspe	BICCN
R14014	Eccentric_medium_spiny_neuron	0.0125142	Br5154	Amygdala	Control	hspe	BICCN
R14014	LAMP5_LHX6_and_Chandelier	2.17936e-12	Br5154	Amygdala	Control	hspe	BICCN
R14014	MGE_interneuron	0.0354174	Br5154	Amygdala	Control	hspe	BICCN
R14014	Medium_spiny_neuron	0.0569701	Br5154	Amygdala	Control	hspe	BICCN
R14014	Microglia	0.0561633	Br5154	Amygdala	Control	hspe	BICCN
R14014	Oligodendrocyte	0.236895	Br5154	Amygdala	Control	hspe	BICCN
R14014	Oligodendrocyte_precursor	0.0375531	Br5154	Amygdala	Control	hspe	BICCN
R14014	Upper_layer_intratelencephalic	0.000321595	Br5154	Amygdala	Control	hspe	BICCN
R14015	Amygdala_excitatory	2.5572e-14	Br5161	Amygdala	Control	hspe	BICCN
R14015	Astrocyte	0.227347	Br5161	Amygdala	Control	hspe	BICCN
R14015	CGE_interneuron	0.0581492	Br5161	Amygdala	Control	hspe	BICCN
R14015	Deep_layer_corticothalamic_and_6b	0.0618844	Br5161	Amygdala	Control	hspe	BICCN
R14015	Deep_layer_intratelencephalic	0.235547	Br5161	Amygdala	Control	hspe	BICCN
R14015	Eccentric_medium_spiny_neuron	7.01451e-14	Br5161	Amygdala	Control	hspe	BICCN
R14015	LAMP5_LHX6_and_Chandelier	3.33578e-12	Br5161	Amygdala	Control	hspe	BICCN
R14015	MGE_interneuron	0.0352964	Br5161	Amygdala	Control	hspe	BICCN
R14015	Medium_spiny_neuron	0.0124747	Br5161	Amygdala	Control	hspe	BICCN
R14015	Microglia	0.0472838	Br5161	Amygdala	Control	hspe	BICCN
R14015	Oligodendrocyte	0.29119	Br5161	Amygdala	Control	hspe	BICCN
R14015	Oligodendrocyte_precursor	0.0308264	Br5161	Amygdala	Control	hspe	BICCN
R14015	Upper_layer_intratelencephalic	1.76173e-14	Br5161	Amygdala	Control	hspe	BICCN
R14016	Amygdala_excitatory	0.028223	Br5165	Amygdala	Control	hspe	BICCN
R14016	Astrocyte	0.220302	Br5165	Amygdala	Control	hspe	BICCN
R14016	CGE_interneuron	0.101422	Br5165	Amygdala	Control	hspe	BICCN
R14016	Deep_layer_corticothalamic_and_6b	0.0295813	Br5165	Amygdala	Control	hspe	BICCN
R14016	Deep_layer_intratelencephalic	0.0306693	Br5165	Amygdala	Control	hspe	BICCN
R14016	Eccentric_medium_spiny_neuron	8.32352e-13	Br5165	Amygdala	Control	hspe	BICCN
R14016	LAMP5_LHX6_and_Chandelier	2.07732e-12	Br5165	Amygdala	Control	hspe	BICCN
R14016	MGE_interneuron	0.0881292	Br5165	Amygdala	Control	hspe	BICCN
R14016	Medium_spiny_neuron	0.0189066	Br5165	Amygdala	Control	hspe	BICCN
R14016	Microglia	0.0700937	Br5165	Amygdala	Control	hspe	BICCN
R14016	Oligodendrocyte	0.0966682	Br5165	Amygdala	Control	hspe	BICCN
R14016	Oligodendrocyte_precursor	0.0513991	Br5165	Amygdala	Control	hspe	BICCN
R14016	Upper_layer_intratelencephalic	0.264605	Br5165	Amygdala	Control	hspe	BICCN
R14017	Amygdala_excitatory	0.05847	Br5190	Amygdala	Control	hspe	BICCN
R14017	Astrocyte	0.237495	Br5190	Amygdala	Control	hspe	BICCN
R14017	CGE_interneuron	0.016624	Br5190	Amygdala	Control	hspe	BICCN
R14017	Deep_layer_corticothalamic_and_6b	0.0252894	Br5190	Amygdala	Control	hspe	BICCN
R14017	Deep_layer_intratelencephalic	0.0152122	Br5190	Amygdala	Control	hspe	BICCN
R14017	Eccentric_medium_spiny_neuron	5.39031e-13	Br5190	Amygdala	Control	hspe	BICCN
R14017	LAMP5_LHX6_and_Chandelier	7.63126e-13	Br5190	Amygdala	Control	hspe	BICCN
R14017	MGE_interneuron	0.000471748	Br5190	Amygdala	Control	hspe	BICCN
R14017	Medium_spiny_neuron	0.0134516	Br5190	Amygdala	Control	hspe	BICCN
R14017	Microglia	0.00588292	Br5190	Amygdala	Control	hspe	BICCN
R14017	Oligodendrocyte	0.538349	Br5190	Amygdala	Control	hspe	BICCN
R14017	Oligodendrocyte_precursor	0.0882414	Br5190	Amygdala	Control	hspe	BICCN
R14017	Upper_layer_intratelencephalic	0.000513152	Br5190	Amygdala	Control	hspe	BICCN
R14018	Amygdala_excitatory	0.111414	Br5200	Amygdala	Control	hspe	BICCN
R14018	Astrocyte	0.350999	Br5200	Amygdala	Control	hspe	BICCN
R14018	CGE_interneuron	0.144422	Br5200	Amygdala	Control	hspe	BICCN
R14018	Deep_layer_corticothalamic_and_6b	4.74511e-13	Br5200	Amygdala	Control	hspe	BICCN
R14018	Deep_layer_intratelencephalic	1.67232e-12	Br5200	Amygdala	Control	hspe	BICCN
R14018	Eccentric_medium_spiny_neuron	5.59083e-13	Br5200	Amygdala	Control	hspe	BICCN
R14018	LAMP5_LHX6_and_Chandelier	2.72119e-13	Br5200	Amygdala	Control	hspe	BICCN
R14018	MGE_interneuron	0.0260946	Br5200	Amygdala	Control	hspe	BICCN
R14018	Medium_spiny_neuron	0.101969	Br5200	Amygdala	Control	hspe	BICCN
R14018	Microglia	0.0591357	Br5200	Amygdala	Control	hspe	BICCN
R14018	Oligodendrocyte	0.159923	Br5200	Amygdala	Control	hspe	BICCN
R14018	Oligodendrocyte_precursor	0.0460432	Br5200	Amygdala	Control	hspe	BICCN
R14018	Upper_layer_intratelencephalic	1.64274e-13	Br5200	Amygdala	Control	hspe	BICCN
R14020	Amygdala_excitatory	0.206461	Br5207	Amygdala	Control	hspe	BICCN
R14020	Astrocyte	0.357116	Br5207	Amygdala	Control	hspe	BICCN
R14020	CGE_interneuron	0.0900958	Br5207	Amygdala	Control	hspe	BICCN
R14020	Deep_layer_corticothalamic_and_6b	8.15534e-14	Br5207	Amygdala	Control	hspe	BICCN
R14020	Deep_layer_intratelencephalic	1.25632e-12	Br5207	Amygdala	Control	hspe	BICCN
R14020	Eccentric_medium_spiny_neuron	6.3324e-13	Br5207	Amygdala	Control	hspe	BICCN
R14020	LAMP5_LHX6_and_Chandelier	6.29757e-13	Br5207	Amygdala	Control	hspe	BICCN
R14020	MGE_interneuron	0.0469886	Br5207	Amygdala	Control	hspe	BICCN
R14020	Medium_spiny_neuron	0.087966	Br5207	Amygdala	Control	hspe	BICCN
R14020	Microglia	0.0523106	Br5207	Amygdala	Control	hspe	BICCN
R14020	Oligodendrocyte	0.113038	Br5207	Amygdala	Control	hspe	BICCN
R14020	Oligodendrocyte_precursor	0.0435036	Br5207	Amygdala	Control	hspe	BICCN
R14020	Upper_layer_intratelencephalic	0.00252088	Br5207	Amygdala	Control	hspe	BICCN
R14021	Amygdala_excitatory	0.111647	Br5212	Amygdala	Control	hspe	BICCN
R14021	Astrocyte	0.257645	Br5212	Amygdala	Control	hspe	BICCN
R14021	CGE_interneuron	0.0549696	Br5212	Amygdala	Control	hspe	BICCN
R14021	Deep_layer_corticothalamic_and_6b	0.156925	Br5212	Amygdala	Control	hspe	BICCN
R14021	Deep_layer_intratelencephalic	0.0799903	Br5212	Amygdala	Control	hspe	BICCN
R14021	Eccentric_medium_spiny_neuron	3.61299e-12	Br5212	Amygdala	Control	hspe	BICCN
R14021	LAMP5_LHX6_and_Chandelier	8.72416e-13	Br5212	Amygdala	Control	hspe	BICCN
R14021	MGE_interneuron	0.0588713	Br5212	Amygdala	Control	hspe	BICCN
R14021	Medium_spiny_neuron	0.115186	Br5212	Amygdala	Control	hspe	BICCN
R14021	Microglia	0.0525341	Br5212	Amygdala	Control	hspe	BICCN
R14021	Oligodendrocyte	0.0748007	Br5212	Amygdala	Control	hspe	BICCN
R14021	Oligodendrocyte_precursor	0.0374307	Br5212	Amygdala	Control	hspe	BICCN
R14021	Upper_layer_intratelencephalic	2.5156e-12	Br5212	Amygdala	Control	hspe	BICCN
R14022	Amygdala_excitatory	0.0289113	Br5216	Amygdala	Control	hspe	BICCN
R14022	Astrocyte	0.32206	Br5216	Amygdala	Control	hspe	BICCN
R14022	CGE_interneuron	0.0726669	Br5216	Amygdala	Control	hspe	BICCN
R14022	Deep_layer_corticothalamic_and_6b	0.0513008	Br5216	Amygdala	Control	hspe	BICCN
R14022	Deep_layer_intratelencephalic	0.229548	Br5216	Amygdala	Control	hspe	BICCN
R14022	Eccentric_medium_spiny_neuron	5.85441e-13	Br5216	Amygdala	Control	hspe	BICCN
R14022	LAMP5_LHX6_and_Chandelier	2.69469e-13	Br5216	Amygdala	Control	hspe	BICCN
R14022	MGE_interneuron	0.0351798	Br5216	Amygdala	Control	hspe	BICCN
R14022	Medium_spiny_neuron	0.0422149	Br5216	Amygdala	Control	hspe	BICCN
R14022	Microglia	0.0364782	Br5216	Amygdala	Control	hspe	BICCN
R14022	Oligodendrocyte	0.132923	Br5216	Amygdala	Control	hspe	BICCN
R14022	Oligodendrocyte_precursor	0.0487172	Br5216	Amygdala	Control	hspe	BICCN
R14022	Upper_layer_intratelencephalic	3.05352e-13	Br5216	Amygdala	Control	hspe	BICCN
R14023	Amygdala_excitatory	0.0319601	Br5228	Amygdala	Control	hspe	BICCN
R14023	Astrocyte	0.392606	Br5228	Amygdala	Control	hspe	BICCN
R14023	CGE_interneuron	0.128372	Br5228	Amygdala	Control	hspe	BICCN
R14023	Deep_layer_corticothalamic_and_6b	0.0361577	Br5228	Amygdala	Control	hspe	BICCN
R14023	Deep_layer_intratelencephalic	0.0481147	Br5228	Amygdala	Control	hspe	BICCN
R14023	Eccentric_medium_spiny_neuron	1.14156e-13	Br5228	Amygdala	Control	hspe	BICCN
R14023	LAMP5_LHX6_and_Chandelier	3.6066e-12	Br5228	Amygdala	Control	hspe	BICCN
R14023	MGE_interneuron	0.084917	Br5228	Amygdala	Control	hspe	BICCN
R14023	Medium_spiny_neuron	0.0606452	Br5228	Amygdala	Control	hspe	BICCN
R14023	Microglia	0.057673	Br5228	Amygdala	Control	hspe	BICCN
R14023	Oligodendrocyte	0.103659	Br5228	Amygdala	Control	hspe	BICCN
R14023	Oligodendrocyte_precursor	0.0558965	Br5228	Amygdala	Control	hspe	BICCN
R14023	Upper_layer_intratelencephalic	9.69474e-14	Br5228	Amygdala	Control	hspe	BICCN
R14024	Amygdala_excitatory	0.0355026	Br5235	Amygdala	Control	hspe	BICCN
R14024	Astrocyte	0.280687	Br5235	Amygdala	Control	hspe	BICCN
R14024	CGE_interneuron	0.051773	Br5235	Amygdala	Control	hspe	BICCN
R14024	Deep_layer_corticothalamic_and_6b	0.0911364	Br5235	Amygdala	Control	hspe	BICCN
R14024	Deep_layer_intratelencephalic	0.132171	Br5235	Amygdala	Control	hspe	BICCN
R14024	Eccentric_medium_spiny_neuron	4.47023e-13	Br5235	Amygdala	Control	hspe	BICCN
R14024	LAMP5_LHX6_and_Chandelier	1.10865e-13	Br5235	Amygdala	Control	hspe	BICCN
R14024	MGE_interneuron	0.0205358	Br5235	Amygdala	Control	hspe	BICCN
R14024	Medium_spiny_neuron	0.0250318	Br5235	Amygdala	Control	hspe	BICCN
R14024	Microglia	0.0201988	Br5235	Amygdala	Control	hspe	BICCN
R14024	Oligodendrocyte	0.272842	Br5235	Amygdala	Control	hspe	BICCN
R14024	Oligodendrocyte_precursor	0.0701221	Br5235	Amygdala	Control	hspe	BICCN
R14024	Upper_layer_intratelencephalic	2.18793e-13	Br5235	Amygdala	Control	hspe	BICCN
R14025	Amygdala_excitatory	0.114678	Br5242	Amygdala	Control	hspe	BICCN
R14025	Astrocyte	0.428774	Br5242	Amygdala	Control	hspe	BICCN
R14025	CGE_interneuron	0.0806503	Br5242	Amygdala	Control	hspe	BICCN
R14025	Deep_layer_corticothalamic_and_6b	0.0162169	Br5242	Amygdala	Control	hspe	BICCN
R14025	Deep_layer_intratelencephalic	0.0112747	Br5242	Amygdala	Control	hspe	BICCN
R14025	Eccentric_medium_spiny_neuron	1.69199e-12	Br5242	Amygdala	Control	hspe	BICCN
R14025	LAMP5_LHX6_and_Chandelier	4.02212e-13	Br5242	Amygdala	Control	hspe	BICCN
R14025	MGE_interneuron	0.0242752	Br5242	Amygdala	Control	hspe	BICCN
R14025	Medium_spiny_neuron	0.104175	Br5242	Amygdala	Control	hspe	BICCN
R14025	Microglia	0.0372465	Br5242	Amygdala	Control	hspe	BICCN
R14025	Oligodendrocyte	0.124644	Br5242	Amygdala	Control	hspe	BICCN
R14025	Oligodendrocyte_precursor	0.0580644	Br5242	Amygdala	Control	hspe	BICCN
R14025	Upper_layer_intratelencephalic	2.69512e-13	Br5242	Amygdala	Control	hspe	BICCN
R14026	Amygdala_excitatory	0.207846	Br5243	Amygdala	Control	hspe	BICCN
R14026	Astrocyte	0.215763	Br5243	Amygdala	Control	hspe	BICCN
R14026	CGE_interneuron	0.0530856	Br5243	Amygdala	Control	hspe	BICCN
R14026	Deep_layer_corticothalamic_and_6b	0.127123	Br5243	Amygdala	Control	hspe	BICCN
R14026	Deep_layer_intratelencephalic	0.0203988	Br5243	Amygdala	Control	hspe	BICCN
R14026	Eccentric_medium_spiny_neuron	1.18997e-12	Br5243	Amygdala	Control	hspe	BICCN
R14026	LAMP5_LHX6_and_Chandelier	3.34838e-13	Br5243	Amygdala	Control	hspe	BICCN
R14026	MGE_interneuron	0.0261777	Br5243	Amygdala	Control	hspe	BICCN
R14026	Medium_spiny_neuron	0.0560404	Br5243	Amygdala	Control	hspe	BICCN
R14026	Microglia	0.0559914	Br5243	Amygdala	Control	hspe	BICCN
R14026	Oligodendrocyte	0.147552	Br5243	Amygdala	Control	hspe	BICCN
R14026	Oligodendrocyte_precursor	0.037082	Br5243	Amygdala	Control	hspe	BICCN
R14026	Upper_layer_intratelencephalic	0.0529411	Br5243	Amygdala	Control	hspe	BICCN
R14027	Amygdala_excitatory	0.214082	Br5250	Amygdala	Control	hspe	BICCN
R14027	Astrocyte	0.30797	Br5250	Amygdala	Control	hspe	BICCN
R14027	CGE_interneuron	0.0466327	Br5250	Amygdala	Control	hspe	BICCN
R14027	Deep_layer_corticothalamic_and_6b	0.0393401	Br5250	Amygdala	Control	hspe	BICCN
R14027	Deep_layer_intratelencephalic	0.0285691	Br5250	Amygdala	Control	hspe	BICCN
R14027	Eccentric_medium_spiny_neuron	0.00862278	Br5250	Amygdala	Control	hspe	BICCN
R14027	LAMP5_LHX6_and_Chandelier	2.63483e-13	Br5250	Amygdala	Control	hspe	BICCN
R14027	MGE_interneuron	0.0171259	Br5250	Amygdala	Control	hspe	BICCN
R14027	Medium_spiny_neuron	0.0853724	Br5250	Amygdala	Control	hspe	BICCN
R14027	Microglia	0.0320127	Br5250	Amygdala	Control	hspe	BICCN
R14027	Oligodendrocyte	0.189752	Br5250	Amygdala	Control	hspe	BICCN
R14027	Oligodendrocyte_precursor	0.028239	Br5250	Amygdala	Control	hspe	BICCN
R14027	Upper_layer_intratelencephalic	0.00228152	Br5250	Amygdala	Control	hspe	BICCN
R14028	Amygdala_excitatory	0.339858	Br5262	Amygdala	Control	hspe	BICCN
R14028	Astrocyte	0.320858	Br5262	Amygdala	Control	hspe	BICCN
R14028	CGE_interneuron	0.058247	Br5262	Amygdala	Control	hspe	BICCN
R14028	Deep_layer_corticothalamic_and_6b	0.0146816	Br5262	Amygdala	Control	hspe	BICCN
R14028	Deep_layer_intratelencephalic	2.61135e-13	Br5262	Amygdala	Control	hspe	BICCN
R14028	Eccentric_medium_spiny_neuron	1.53204e-12	Br5262	Amygdala	Control	hspe	BICCN
R14028	LAMP5_LHX6_and_Chandelier	1.23176e-13	Br5262	Amygdala	Control	hspe	BICCN
R14028	MGE_interneuron	0.012808	Br5262	Amygdala	Control	hspe	BICCN
R14028	Medium_spiny_neuron	0.023872	Br5262	Amygdala	Control	hspe	BICCN
R14028	Microglia	0.0440828	Br5262	Amygdala	Control	hspe	BICCN
R14028	Oligodendrocyte	0.135759	Br5262	Amygdala	Control	hspe	BICCN
R14028	Oligodendrocyte_precursor	0.0427386	Br5262	Amygdala	Control	hspe	BICCN
R14028	Upper_layer_intratelencephalic	0.00709447	Br5262	Amygdala	Control	hspe	BICCN
R14030	Amygdala_excitatory	0.153626	Br5280	Amygdala	Control	hspe	BICCN
R14030	Astrocyte	0.318495	Br5280	Amygdala	Control	hspe	BICCN
R14030	CGE_interneuron	0.056257	Br5280	Amygdala	Control	hspe	BICCN
R14030	Deep_layer_corticothalamic_and_6b	0.00163459	Br5280	Amygdala	Control	hspe	BICCN
R14030	Deep_layer_intratelencephalic	8.6467e-14	Br5280	Amygdala	Control	hspe	BICCN
R14030	Eccentric_medium_spiny_neuron	3.90871e-13	Br5280	Amygdala	Control	hspe	BICCN
R14030	LAMP5_LHX6_and_Chandelier	9.40006e-14	Br5280	Amygdala	Control	hspe	BICCN
R14030	MGE_interneuron	5.27516e-12	Br5280	Amygdala	Control	hspe	BICCN
R14030	Medium_spiny_neuron	0.0177581	Br5280	Amygdala	Control	hspe	BICCN
R14030	Microglia	0.0720069	Br5280	Amygdala	Control	hspe	BICCN
R14030	Oligodendrocyte	0.327319	Br5280	Amygdala	Control	hspe	BICCN
R14030	Oligodendrocyte_precursor	0.0502244	Br5280	Amygdala	Control	hspe	BICCN
R14030	Upper_layer_intratelencephalic	0.00267787	Br5280	Amygdala	Control	hspe	BICCN
R14031	Amygdala_excitatory	0.147493	Br5287	Amygdala	Control	hspe	BICCN
R14031	Astrocyte	0.29285	Br5287	Amygdala	Control	hspe	BICCN
R14031	CGE_interneuron	0.0999743	Br5287	Amygdala	Control	hspe	BICCN
R14031	Deep_layer_corticothalamic_and_6b	1.15742e-13	Br5287	Amygdala	Control	hspe	BICCN
R14031	Deep_layer_intratelencephalic	7.07251e-14	Br5287	Amygdala	Control	hspe	BICCN
R14031	Eccentric_medium_spiny_neuron	0.00935132	Br5287	Amygdala	Control	hspe	BICCN
R14031	LAMP5_LHX6_and_Chandelier	2.90783e-13	Br5287	Amygdala	Control	hspe	BICCN
R14031	MGE_interneuron	0.0534253	Br5287	Amygdala	Control	hspe	BICCN
R14031	Medium_spiny_neuron	0.168854	Br5287	Amygdala	Control	hspe	BICCN
R14031	Microglia	0.0754792	Br5287	Amygdala	Control	hspe	BICCN
R14031	Oligodendrocyte	0.106654	Br5287	Amygdala	Control	hspe	BICCN
R14031	Oligodendrocyte_precursor	0.0459198	Br5287	Amygdala	Control	hspe	BICCN
R14031	Upper_layer_intratelencephalic	5.59652e-14	Br5287	Amygdala	Control	hspe	BICCN
R14032	Amygdala_excitatory	0.0903623	Br5310	Amygdala	Control	hspe	BICCN
R14032	Astrocyte	0.293769	Br5310	Amygdala	Control	hspe	BICCN
R14032	CGE_interneuron	0.061223	Br5310	Amygdala	Control	hspe	BICCN
R14032	Deep_layer_corticothalamic_and_6b	0.0594397	Br5310	Amygdala	Control	hspe	BICCN
R14032	Deep_layer_intratelencephalic	0.140487	Br5310	Amygdala	Control	hspe	BICCN
R14032	Eccentric_medium_spiny_neuron	1.51002e-13	Br5310	Amygdala	Control	hspe	BICCN
R14032	LAMP5_LHX6_and_Chandelier	1.09286e-13	Br5310	Amygdala	Control	hspe	BICCN
R14032	MGE_interneuron	0.0284147	Br5310	Amygdala	Control	hspe	BICCN
R14032	Medium_spiny_neuron	0.0425322	Br5310	Amygdala	Control	hspe	BICCN
R14032	Microglia	0.0187945	Br5310	Amygdala	Control	hspe	BICCN
R14032	Oligodendrocyte	0.200619	Br5310	Amygdala	Control	hspe	BICCN
R14032	Oligodendrocyte_precursor	0.0451917	Br5310	Amygdala	Control	hspe	BICCN
R14032	Upper_layer_intratelencephalic	0.0191669	Br5310	Amygdala	Control	hspe	BICCN
R14034	Amygdala_excitatory	0.164444	Br5324	Amygdala	Control	hspe	BICCN
R14034	Astrocyte	0.271511	Br5324	Amygdala	Control	hspe	BICCN
R14034	CGE_interneuron	0.0710945	Br5324	Amygdala	Control	hspe	BICCN
R14034	Deep_layer_corticothalamic_and_6b	0.0712111	Br5324	Amygdala	Control	hspe	BICCN
R14034	Deep_layer_intratelencephalic	0.0305486	Br5324	Amygdala	Control	hspe	BICCN
R14034	Eccentric_medium_spiny_neuron	1.52401e-13	Br5324	Amygdala	Control	hspe	BICCN
R14034	LAMP5_LHX6_and_Chandelier	2.05258e-13	Br5324	Amygdala	Control	hspe	BICCN
R14034	MGE_interneuron	0.0441035	Br5324	Amygdala	Control	hspe	BICCN
R14034	Medium_spiny_neuron	0.0272374	Br5324	Amygdala	Control	hspe	BICCN
R14034	Microglia	0.0530034	Br5324	Amygdala	Control	hspe	BICCN
R14034	Oligodendrocyte	0.214217	Br5324	Amygdala	Control	hspe	BICCN
R14034	Oligodendrocyte_precursor	0.0467427	Br5324	Amygdala	Control	hspe	BICCN
R14034	Upper_layer_intratelencephalic	0.00588621	Br5324	Amygdala	Control	hspe	BICCN
R14035	Amygdala_excitatory	0.00120031	Br5347	Amygdala	Control	hspe	BICCN
R14035	Astrocyte	0.232305	Br5347	Amygdala	Control	hspe	BICCN
R14035	CGE_interneuron	0.0517876	Br5347	Amygdala	Control	hspe	BICCN
R14035	Deep_layer_corticothalamic_and_6b	0.089533	Br5347	Amygdala	Control	hspe	BICCN
R14035	Deep_layer_intratelencephalic	0.289145	Br5347	Amygdala	Control	hspe	BICCN
R14035	Eccentric_medium_spiny_neuron	1.71965e-13	Br5347	Amygdala	Control	hspe	BICCN
R14035	LAMP5_LHX6_and_Chandelier	2.0737e-13	Br5347	Amygdala	Control	hspe	BICCN
R14035	MGE_interneuron	0.0396244	Br5347	Amygdala	Control	hspe	BICCN
R14035	Medium_spiny_neuron	0.0211485	Br5347	Amygdala	Control	hspe	BICCN
R14035	Microglia	0.0278063	Br5347	Amygdala	Control	hspe	BICCN
R14035	Oligodendrocyte	0.205162	Br5347	Amygdala	Control	hspe	BICCN
R14035	Oligodendrocyte_precursor	0.0407627	Br5347	Amygdala	Control	hspe	BICCN
R14035	Upper_layer_intratelencephalic	0.00152538	Br5347	Amygdala	Control	hspe	BICCN
R14036	Amygdala_excitatory	0.103602	Br5348	Amygdala	Control	hspe	BICCN
R14036	Astrocyte	0.303522	Br5348	Amygdala	Control	hspe	BICCN
R14036	CGE_interneuron	0.0901508	Br5348	Amygdala	Control	hspe	BICCN
R14036	Deep_layer_corticothalamic_and_6b	0.0486415	Br5348	Amygdala	Control	hspe	BICCN
R14036	Deep_layer_intratelencephalic	0.13507	Br5348	Amygdala	Control	hspe	BICCN
R14036	Eccentric_medium_spiny_neuron	0.00216925	Br5348	Amygdala	Control	hspe	BICCN
R14036	LAMP5_LHX6_and_Chandelier	2.23715e-13	Br5348	Amygdala	Control	hspe	BICCN
R14036	MGE_interneuron	0.0286147	Br5348	Amygdala	Control	hspe	BICCN
R14036	Medium_spiny_neuron	0.0749591	Br5348	Amygdala	Control	hspe	BICCN
R14036	Microglia	0.0505113	Br5348	Amygdala	Control	hspe	BICCN
R14036	Oligodendrocyte	0.129973	Br5348	Amygdala	Control	hspe	BICCN
R14036	Oligodendrocyte_precursor	0.032786	Br5348	Amygdala	Control	hspe	BICCN
R14036	Upper_layer_intratelencephalic	7.73364e-14	Br5348	Amygdala	Control	hspe	BICCN
R14037	Amygdala_excitatory	0.0476844	Br5367	Amygdala	Control	hspe	BICCN
R14037	Astrocyte	0.233868	Br5367	Amygdala	Control	hspe	BICCN
R14037	CGE_interneuron	0.0835634	Br5367	Amygdala	Control	hspe	BICCN
R14037	Deep_layer_corticothalamic_and_6b	0.0853803	Br5367	Amygdala	Control	hspe	BICCN
R14037	Deep_layer_intratelencephalic	0.216205	Br5367	Amygdala	Control	hspe	BICCN
R14037	Eccentric_medium_spiny_neuron	9.53648e-14	Br5367	Amygdala	Control	hspe	BICCN
R14037	LAMP5_LHX6_and_Chandelier	1.02766e-12	Br5367	Amygdala	Control	hspe	BICCN
R14037	MGE_interneuron	0.0536546	Br5367	Amygdala	Control	hspe	BICCN
R14037	Medium_spiny_neuron	0.0569328	Br5367	Amygdala	Control	hspe	BICCN
R14037	Microglia	0.0353465	Br5367	Amygdala	Control	hspe	BICCN
R14037	Oligodendrocyte	0.148265	Br5367	Amygdala	Control	hspe	BICCN
R14037	Oligodendrocyte_precursor	0.0391	Br5367	Amygdala	Control	hspe	BICCN
R14037	Upper_layer_intratelencephalic	2.81782e-13	Br5367	Amygdala	Control	hspe	BICCN
R14038	Amygdala_excitatory	0.171524	Br5368	Amygdala	Control	hspe	BICCN
R14038	Astrocyte	0.35059	Br5368	Amygdala	Control	hspe	BICCN
R14038	CGE_interneuron	0.104024	Br5368	Amygdala	Control	hspe	BICCN
R14038	Deep_layer_corticothalamic_and_6b	0.0123777	Br5368	Amygdala	Control	hspe	BICCN
R14038	Deep_layer_intratelencephalic	0.00413483	Br5368	Amygdala	Control	hspe	BICCN
R14038	Eccentric_medium_spiny_neuron	3.09524e-13	Br5368	Amygdala	Control	hspe	BICCN
R14038	LAMP5_LHX6_and_Chandelier	6.90566e-12	Br5368	Amygdala	Control	hspe	BICCN
R14038	MGE_interneuron	0.0411064	Br5368	Amygdala	Control	hspe	BICCN
R14038	Medium_spiny_neuron	0.0338385	Br5368	Amygdala	Control	hspe	BICCN
R14038	Microglia	0.0779945	Br5368	Amygdala	Control	hspe	BICCN
R14038	Oligodendrocyte	0.155954	Br5368	Amygdala	Control	hspe	BICCN
R14038	Oligodendrocyte_precursor	0.0415994	Br5368	Amygdala	Control	hspe	BICCN
R14038	Upper_layer_intratelencephalic	0.00685669	Br5368	Amygdala	Control	hspe	BICCN
R14039	Amygdala_excitatory	0.214669	Br5395	Amygdala	Control	hspe	BICCN
R14039	Astrocyte	0.335372	Br5395	Amygdala	Control	hspe	BICCN
R14039	CGE_interneuron	0.0904248	Br5395	Amygdala	Control	hspe	BICCN
R14039	Deep_layer_corticothalamic_and_6b	1.06522e-12	Br5395	Amygdala	Control	hspe	BICCN
R14039	Deep_layer_intratelencephalic	0.0177487	Br5395	Amygdala	Control	hspe	BICCN
R14039	Eccentric_medium_spiny_neuron	0.00632784	Br5395	Amygdala	Control	hspe	BICCN
R14039	LAMP5_LHX6_and_Chandelier	1.00826e-12	Br5395	Amygdala	Control	hspe	BICCN
R14039	MGE_interneuron	0.0183516	Br5395	Amygdala	Control	hspe	BICCN
R14039	Medium_spiny_neuron	0.143277	Br5395	Amygdala	Control	hspe	BICCN
R14039	Microglia	0.0291959	Br5395	Amygdala	Control	hspe	BICCN
R14039	Oligodendrocyte	0.0810707	Br5395	Amygdala	Control	hspe	BICCN
R14039	Oligodendrocyte_precursor	0.0635626	Br5395	Amygdala	Control	hspe	BICCN
R14039	Upper_layer_intratelencephalic	4.11408e-12	Br5395	Amygdala	Control	hspe	BICCN
R14041	Amygdala_excitatory	0.188836	Br5422	Amygdala	Control	hspe	BICCN
R14041	Astrocyte	0.402888	Br5422	Amygdala	Control	hspe	BICCN
R14041	CGE_interneuron	0.08425	Br5422	Amygdala	Control	hspe	BICCN
R14041	Deep_layer_corticothalamic_and_6b	0.0154014	Br5422	Amygdala	Control	hspe	BICCN
R14041	Deep_layer_intratelencephalic	0.00613728	Br5422	Amygdala	Control	hspe	BICCN
R14041	Eccentric_medium_spiny_neuron	0.00458307	Br5422	Amygdala	Control	hspe	BICCN
R14041	LAMP5_LHX6_and_Chandelier	1.28831e-12	Br5422	Amygdala	Control	hspe	BICCN
R14041	MGE_interneuron	0.0298413	Br5422	Amygdala	Control	hspe	BICCN
R14041	Medium_spiny_neuron	0.094571	Br5422	Amygdala	Control	hspe	BICCN
R14041	Microglia	0.0279264	Br5422	Amygdala	Control	hspe	BICCN
R14041	Oligodendrocyte	0.0838857	Br5422	Amygdala	Control	hspe	BICCN
R14041	Oligodendrocyte_precursor	0.0616797	Br5422	Amygdala	Control	hspe	BICCN
R14041	Upper_layer_intratelencephalic	2.30134e-13	Br5422	Amygdala	Control	hspe	BICCN
R14042	Amygdala_excitatory	0.0980814	Br5436	Amygdala	Control	hspe	BICCN
R14042	Astrocyte	0.288125	Br5436	Amygdala	Control	hspe	BICCN
R14042	CGE_interneuron	0.0868728	Br5436	Amygdala	Control	hspe	BICCN
R14042	Deep_layer_corticothalamic_and_6b	0.0210811	Br5436	Amygdala	Control	hspe	BICCN
R14042	Deep_layer_intratelencephalic	0.152666	Br5436	Amygdala	Control	hspe	BICCN
R14042	Eccentric_medium_spiny_neuron	0.0321714	Br5436	Amygdala	Control	hspe	BICCN
R14042	LAMP5_LHX6_and_Chandelier	6.20841e-14	Br5436	Amygdala	Control	hspe	BICCN
R14042	MGE_interneuron	0.0222865	Br5436	Amygdala	Control	hspe	BICCN
R14042	Medium_spiny_neuron	0.0760235	Br5436	Amygdala	Control	hspe	BICCN
R14042	Microglia	0.0513928	Br5436	Amygdala	Control	hspe	BICCN
R14042	Oligodendrocyte	0.114193	Br5436	Amygdala	Control	hspe	BICCN
R14042	Oligodendrocyte_precursor	0.0571072	Br5436	Amygdala	Control	hspe	BICCN
R14042	Upper_layer_intratelencephalic	1.00866e-13	Br5436	Amygdala	Control	hspe	BICCN
R14043	Amygdala_excitatory	0.0327511	Br5459	Amygdala	Control	hspe	BICCN
R14043	Astrocyte	0.262437	Br5459	Amygdala	Control	hspe	BICCN
R14043	CGE_interneuron	0.0532953	Br5459	Amygdala	Control	hspe	BICCN
R14043	Deep_layer_corticothalamic_and_6b	0.091144	Br5459	Amygdala	Control	hspe	BICCN
R14043	Deep_layer_intratelencephalic	0.227035	Br5459	Amygdala	Control	hspe	BICCN
R14043	Eccentric_medium_spiny_neuron	4.76901e-13	Br5459	Amygdala	Control	hspe	BICCN
R14043	LAMP5_LHX6_and_Chandelier	3.44344e-13	Br5459	Amygdala	Control	hspe	BICCN
R14043	MGE_interneuron	0.0442024	Br5459	Amygdala	Control	hspe	BICCN
R14043	Medium_spiny_neuron	0.0618498	Br5459	Amygdala	Control	hspe	BICCN
R14043	Microglia	0.0339423	Br5459	Amygdala	Control	hspe	BICCN
R14043	Oligodendrocyte	0.151565	Br5459	Amygdala	Control	hspe	BICCN
R14043	Oligodendrocyte_precursor	0.0417784	Br5459	Amygdala	Control	hspe	BICCN
R14043	Upper_layer_intratelencephalic	9.5595e-14	Br5459	Amygdala	Control	hspe	BICCN
R14044	Amygdala_excitatory	0.00461452	Br5555	Amygdala	Control	hspe	BICCN
R14044	Astrocyte	0.347159	Br5555	Amygdala	Control	hspe	BICCN
R14044	CGE_interneuron	0.0603484	Br5555	Amygdala	Control	hspe	BICCN
R14044	Deep_layer_corticothalamic_and_6b	0.0139686	Br5555	Amygdala	Control	hspe	BICCN
R14044	Deep_layer_intratelencephalic	0.048105	Br5555	Amygdala	Control	hspe	BICCN
R14044	Eccentric_medium_spiny_neuron	0.0157062	Br5555	Amygdala	Control	hspe	BICCN
R14044	LAMP5_LHX6_and_Chandelier	7.89909e-13	Br5555	Amygdala	Control	hspe	BICCN
R14044	MGE_interneuron	0.0115939	Br5555	Amygdala	Control	hspe	BICCN
R14044	Medium_spiny_neuron	0.022787	Br5555	Amygdala	Control	hspe	BICCN
R14044	Microglia	0.0558513	Br5555	Amygdala	Control	hspe	BICCN
R14044	Oligodendrocyte	0.365486	Br5555	Amygdala	Control	hspe	BICCN
R14044	Oligodendrocyte_precursor	0.0543805	Br5555	Amygdala	Control	hspe	BICCN
R14044	Upper_layer_intratelencephalic	1.50588e-13	Br5555	Amygdala	Control	hspe	BICCN
R14045	Amygdala_excitatory	0.0361406	Br5558	Amygdala	Control	hspe	BICCN
R14045	Astrocyte	0.322187	Br5558	Amygdala	Control	hspe	BICCN
R14045	CGE_interneuron	0.0376889	Br5558	Amygdala	Control	hspe	BICCN
R14045	Deep_layer_corticothalamic_and_6b	3.96481e-12	Br5558	Amygdala	Control	hspe	BICCN
R14045	Deep_layer_intratelencephalic	1.94525e-05	Br5558	Amygdala	Control	hspe	BICCN
R14045	Eccentric_medium_spiny_neuron	4.146e-12	Br5558	Amygdala	Control	hspe	BICCN
R14045	LAMP5_LHX6_and_Chandelier	3.12858e-13	Br5558	Amygdala	Control	hspe	BICCN
R14045	MGE_interneuron	0.0122029	Br5558	Amygdala	Control	hspe	BICCN
R14045	Medium_spiny_neuron	0.269316	Br5558	Amygdala	Control	hspe	BICCN
R14045	Microglia	0.0625479	Br5558	Amygdala	Control	hspe	BICCN
R14045	Oligodendrocyte	0.225103	Br5558	Amygdala	Control	hspe	BICCN
R14045	Oligodendrocyte_precursor	0.0347942	Br5558	Amygdala	Control	hspe	BICCN
R14045	Upper_layer_intratelencephalic	7.36821e-13	Br5558	Amygdala	Control	hspe	BICCN
R14046	Amygdala_excitatory	0.021647	Br5572	Amygdala	Control	hspe	BICCN
R14046	Astrocyte	0.334545	Br5572	Amygdala	Control	hspe	BICCN
R14046	CGE_interneuron	0.0922031	Br5572	Amygdala	Control	hspe	BICCN
R14046	Deep_layer_corticothalamic_and_6b	9.28164e-13	Br5572	Amygdala	Control	hspe	BICCN
R14046	Deep_layer_intratelencephalic	0.00905555	Br5572	Amygdala	Control	hspe	BICCN
R14046	Eccentric_medium_spiny_neuron	1.81727e-13	Br5572	Amygdala	Control	hspe	BICCN
R14046	LAMP5_LHX6_and_Chandelier	2.22741e-12	Br5572	Amygdala	Control	hspe	BICCN
R14046	MGE_interneuron	0.0410905	Br5572	Amygdala	Control	hspe	BICCN
R14046	Medium_spiny_neuron	0.278449	Br5572	Amygdala	Control	hspe	BICCN
R14046	Microglia	0.0494723	Br5572	Amygdala	Control	hspe	BICCN
R14046	Oligodendrocyte	0.121858	Br5572	Amygdala	Control	hspe	BICCN
R14046	Oligodendrocyte_precursor	0.0516801	Br5572	Amygdala	Control	hspe	BICCN
R14046	Upper_layer_intratelencephalic	1.51551e-13	Br5572	Amygdala	Control	hspe	BICCN
R14047	Amygdala_excitatory	0.0405731	Br5584	Amygdala	Control	hspe	BICCN
R14047	Astrocyte	0.260547	Br5584	Amygdala	Control	hspe	BICCN
R14047	CGE_interneuron	0.0602978	Br5584	Amygdala	Control	hspe	BICCN
R14047	Deep_layer_corticothalamic_and_6b	0.10936	Br5584	Amygdala	Control	hspe	BICCN
R14047	Deep_layer_intratelencephalic	0.16582	Br5584	Amygdala	Control	hspe	BICCN
R14047	Eccentric_medium_spiny_neuron	7.47415e-13	Br5584	Amygdala	Control	hspe	BICCN
R14047	LAMP5_LHX6_and_Chandelier	9.95004e-13	Br5584	Amygdala	Control	hspe	BICCN
R14047	MGE_interneuron	0.0511937	Br5584	Amygdala	Control	hspe	BICCN
R14047	Medium_spiny_neuron	0.0352068	Br5584	Amygdala	Control	hspe	BICCN
R14047	Microglia	0.0383895	Br5584	Amygdala	Control	hspe	BICCN
R14047	Oligodendrocyte	0.17413	Br5584	Amygdala	Control	hspe	BICCN
R14047	Oligodendrocyte_precursor	0.0379241	Br5584	Amygdala	Control	hspe	BICCN
R14047	Upper_layer_intratelencephalic	0.0265584	Br5584	Amygdala	Control	hspe	BICCN
R14048	Amygdala_excitatory	0.0760052	Br5595	Amygdala	Control	hspe	BICCN
R14048	Astrocyte	0.23338	Br5595	Amygdala	Control	hspe	BICCN
R14048	CGE_interneuron	0.0848719	Br5595	Amygdala	Control	hspe	BICCN
R14048	Deep_layer_corticothalamic_and_6b	0.0645134	Br5595	Amygdala	Control	hspe	BICCN
R14048	Deep_layer_intratelencephalic	0.258676	Br5595	Amygdala	Control	hspe	BICCN
R14048	Eccentric_medium_spiny_neuron	1.27998e-12	Br5595	Amygdala	Control	hspe	BICCN
R14048	LAMP5_LHX6_and_Chandelier	1.64283e-12	Br5595	Amygdala	Control	hspe	BICCN
R14048	MGE_interneuron	0.0369193	Br5595	Amygdala	Control	hspe	BICCN
R14048	Medium_spiny_neuron	0.0381494	Br5595	Amygdala	Control	hspe	BICCN
R14048	Microglia	0.0225456	Br5595	Amygdala	Control	hspe	BICCN
R14048	Oligodendrocyte	0.142148	Br5595	Amygdala	Control	hspe	BICCN
R14048	Oligodendrocyte_precursor	0.0427903	Br5595	Amygdala	Control	hspe	BICCN
R14048	Upper_layer_intratelencephalic	3.98799e-13	Br5595	Amygdala	Control	hspe	BICCN
R14049	Amygdala_excitatory	0.161116	Br5599	Amygdala	Control	hspe	BICCN
R14049	Astrocyte	0.334506	Br5599	Amygdala	Control	hspe	BICCN
R14049	CGE_interneuron	0.0915352	Br5599	Amygdala	Control	hspe	BICCN
R14049	Deep_layer_corticothalamic_and_6b	1.76479e-13	Br5599	Amygdala	Control	hspe	BICCN
R14049	Deep_layer_intratelencephalic	1.43573e-11	Br5599	Amygdala	Control	hspe	BICCN
R14049	Eccentric_medium_spiny_neuron	0.00833661	Br5599	Amygdala	Control	hspe	BICCN
R14049	LAMP5_LHX6_and_Chandelier	5.53572e-14	Br5599	Amygdala	Control	hspe	BICCN
R14049	MGE_interneuron	0.0422933	Br5599	Amygdala	Control	hspe	BICCN
R14049	Medium_spiny_neuron	0.159611	Br5599	Amygdala	Control	hspe	BICCN
R14049	Microglia	0.0404454	Br5599	Amygdala	Control	hspe	BICCN
R14049	Oligodendrocyte	0.110693	Br5599	Amygdala	Control	hspe	BICCN
R14049	Oligodendrocyte_precursor	0.0514638	Br5599	Amygdala	Control	hspe	BICCN
R14049	Upper_layer_intratelencephalic	1.20059e-12	Br5599	Amygdala	Control	hspe	BICCN
R14050	Amygdala_excitatory	0.0987628	Br5622	Amygdala	Control	hspe	BICCN
R14050	Astrocyte	0.28011	Br5622	Amygdala	Control	hspe	BICCN
R14050	CGE_interneuron	0.0818361	Br5622	Amygdala	Control	hspe	BICCN
R14050	Deep_layer_corticothalamic_and_6b	8.12582e-13	Br5622	Amygdala	Control	hspe	BICCN
R14050	Deep_layer_intratelencephalic	0.00463632	Br5622	Amygdala	Control	hspe	BICCN
R14050	Eccentric_medium_spiny_neuron	1.95175e-13	Br5622	Amygdala	Control	hspe	BICCN
R14050	LAMP5_LHX6_and_Chandelier	1.51687e-13	Br5622	Amygdala	Control	hspe	BICCN
R14050	MGE_interneuron	0.0260722	Br5622	Amygdala	Control	hspe	BICCN
R14050	Medium_spiny_neuron	0.189804	Br5622	Amygdala	Control	hspe	BICCN
R14050	Microglia	0.0861943	Br5622	Amygdala	Control	hspe	BICCN
R14050	Oligodendrocyte	0.183009	Br5622	Amygdala	Control	hspe	BICCN
R14050	Oligodendrocyte_precursor	0.0495754	Br5622	Amygdala	Control	hspe	BICCN
R14050	Upper_layer_intratelencephalic	4.51034e-13	Br5622	Amygdala	Control	hspe	BICCN
R14051	Amygdala_excitatory	0.091971	Br5625	Amygdala	Control	hspe	BICCN
R14051	Astrocyte	0.311024	Br5625	Amygdala	Control	hspe	BICCN
R14051	CGE_interneuron	0.0509667	Br5625	Amygdala	Control	hspe	BICCN
R14051	Deep_layer_corticothalamic_and_6b	0.0810264	Br5625	Amygdala	Control	hspe	BICCN
R14051	Deep_layer_intratelencephalic	0.125779	Br5625	Amygdala	Control	hspe	BICCN
R14051	Eccentric_medium_spiny_neuron	1.08487e-12	Br5625	Amygdala	Control	hspe	BICCN
R14051	LAMP5_LHX6_and_Chandelier	5.44266e-14	Br5625	Amygdala	Control	hspe	BICCN
R14051	MGE_interneuron	0.0509904	Br5625	Amygdala	Control	hspe	BICCN
R14051	Medium_spiny_neuron	0.064573	Br5625	Amygdala	Control	hspe	BICCN
R14051	Microglia	0.0356015	Br5625	Amygdala	Control	hspe	BICCN
R14051	Oligodendrocyte	0.144485	Br5625	Amygdala	Control	hspe	BICCN
R14051	Oligodendrocyte_precursor	0.0395067	Br5625	Amygdala	Control	hspe	BICCN
R14051	Upper_layer_intratelencephalic	0.00407606	Br5625	Amygdala	Control	hspe	BICCN
R14052	Amygdala_excitatory	0.254203	Br5634	Amygdala	Control	hspe	BICCN
R14052	Astrocyte	0.286584	Br5634	Amygdala	Control	hspe	BICCN
R14052	CGE_interneuron	0.090334	Br5634	Amygdala	Control	hspe	BICCN
R14052	Deep_layer_corticothalamic_and_6b	0.00428727	Br5634	Amygdala	Control	hspe	BICCN
R14052	Deep_layer_intratelencephalic	3.87212e-13	Br5634	Amygdala	Control	hspe	BICCN
R14052	Eccentric_medium_spiny_neuron	5.75994e-11	Br5634	Amygdala	Control	hspe	BICCN
R14052	LAMP5_LHX6_and_Chandelier	1.01569e-12	Br5634	Amygdala	Control	hspe	BICCN
R14052	MGE_interneuron	0.0405283	Br5634	Amygdala	Control	hspe	BICCN
R14052	Medium_spiny_neuron	0.0710878	Br5634	Amygdala	Control	hspe	BICCN
R14052	Microglia	0.0432628	Br5634	Amygdala	Control	hspe	BICCN
R14052	Oligodendrocyte	0.170239	Br5634	Amygdala	Control	hspe	BICCN
R14052	Oligodendrocyte_precursor	0.0394747	Br5634	Amygdala	Control	hspe	BICCN
R14052	Upper_layer_intratelencephalic	2.69075e-14	Br5634	Amygdala	Control	hspe	BICCN
R14053	Amygdala_excitatory	0.234599	Br1443	Amygdala	Control	hspe	BICCN
R14053	Astrocyte	0.291417	Br1443	Amygdala	Control	hspe	BICCN
R14053	CGE_interneuron	0.056979	Br1443	Amygdala	Control	hspe	BICCN
R14053	Deep_layer_corticothalamic_and_6b	0.000787409	Br1443	Amygdala	Control	hspe	BICCN
R14053	Deep_layer_intratelencephalic	3.19105e-13	Br1443	Amygdala	Control	hspe	BICCN
R14053	Eccentric_medium_spiny_neuron	2.66848e-12	Br1443	Amygdala	Control	hspe	BICCN
R14053	LAMP5_LHX6_and_Chandelier	5.67258e-13	Br1443	Amygdala	Control	hspe	BICCN
R14053	MGE_interneuron	0.00949797	Br1443	Amygdala	Control	hspe	BICCN
R14053	Medium_spiny_neuron	0.0904169	Br1443	Amygdala	Control	hspe	BICCN
R14053	Microglia	0.0448925	Br1443	Amygdala	Control	hspe	BICCN
R14053	Oligodendrocyte	0.22252	Br1443	Amygdala	Control	hspe	BICCN
R14053	Oligodendrocyte_precursor	0.0378785	Br1443	Amygdala	Control	hspe	BICCN
R14053	Upper_layer_intratelencephalic	0.0110113	Br1443	Amygdala	Control	hspe	BICCN
R14055	Amygdala_excitatory	0.0451598	Br2052	Amygdala	Control	hspe	BICCN
R14055	Astrocyte	0.236333	Br2052	Amygdala	Control	hspe	BICCN
R14055	CGE_interneuron	0.0572997	Br2052	Amygdala	Control	hspe	BICCN
R14055	Deep_layer_corticothalamic_and_6b	0.105583	Br2052	Amygdala	Control	hspe	BICCN
R14055	Deep_layer_intratelencephalic	0.027918	Br2052	Amygdala	Control	hspe	BICCN
R14055	Eccentric_medium_spiny_neuron	2.43256e-13	Br2052	Amygdala	Control	hspe	BICCN
R14055	LAMP5_LHX6_and_Chandelier	5.93202e-14	Br2052	Amygdala	Control	hspe	BICCN
R14055	MGE_interneuron	0.0601716	Br2052	Amygdala	Control	hspe	BICCN
R14055	Medium_spiny_neuron	0.0163717	Br2052	Amygdala	Control	hspe	BICCN
R14055	Microglia	0.0722675	Br2052	Amygdala	Control	hspe	BICCN
R14055	Oligodendrocyte	0.29271	Br2052	Amygdala	Control	hspe	BICCN
R14055	Oligodendrocyte_precursor	0.0440981	Br2052	Amygdala	Control	hspe	BICCN
R14055	Upper_layer_intratelencephalic	0.042088	Br2052	Amygdala	Control	hspe	BICCN
R14056	Amygdala_excitatory	0.0286388	Br2533	Amygdala	Control	hspe	BICCN
R14056	Astrocyte	0.358346	Br2533	Amygdala	Control	hspe	BICCN
R14056	CGE_interneuron	0.0496282	Br2533	Amygdala	Control	hspe	BICCN
R14056	Deep_layer_corticothalamic_and_6b	6.09152e-15	Br2533	Amygdala	Control	hspe	BICCN
R14056	Deep_layer_intratelencephalic	9.96492e-13	Br2533	Amygdala	Control	hspe	BICCN
R14056	Eccentric_medium_spiny_neuron	0.00186235	Br2533	Amygdala	Control	hspe	BICCN
R14056	LAMP5_LHX6_and_Chandelier	5.28388e-13	Br2533	Amygdala	Control	hspe	BICCN
R14056	MGE_interneuron	0.0151934	Br2533	Amygdala	Control	hspe	BICCN
R14056	Medium_spiny_neuron	0.241426	Br2533	Amygdala	Control	hspe	BICCN
R14056	Microglia	0.0809341	Br2533	Amygdala	Control	hspe	BICCN
R14056	Oligodendrocyte	0.174797	Br2533	Amygdala	Control	hspe	BICCN
R14056	Oligodendrocyte_precursor	0.0491733	Br2533	Amygdala	Control	hspe	BICCN
R14056	Upper_layer_intratelencephalic	1.14583e-13	Br2533	Amygdala	Control	hspe	BICCN
R14057	Amygdala_excitatory	0.161057	Br2557	Amygdala	Control	hspe	BICCN
R14057	Astrocyte	0.343387	Br2557	Amygdala	Control	hspe	BICCN
R14057	CGE_interneuron	0.0929828	Br2557	Amygdala	Control	hspe	BICCN
R14057	Deep_layer_corticothalamic_and_6b	0.0319967	Br2557	Amygdala	Control	hspe	BICCN
R14057	Deep_layer_intratelencephalic	4.7509e-13	Br2557	Amygdala	Control	hspe	BICCN
R14057	Eccentric_medium_spiny_neuron	2.69082e-14	Br2557	Amygdala	Control	hspe	BICCN
R14057	LAMP5_LHX6_and_Chandelier	1.30173e-12	Br2557	Amygdala	Control	hspe	BICCN
R14057	MGE_interneuron	0.0360519	Br2557	Amygdala	Control	hspe	BICCN
R14057	Medium_spiny_neuron	0.0896814	Br2557	Amygdala	Control	hspe	BICCN
R14057	Microglia	0.0246655	Br2557	Amygdala	Control	hspe	BICCN
R14057	Oligodendrocyte	0.163007	Br2557	Amygdala	Control	hspe	BICCN
R14057	Oligodendrocyte_precursor	0.0571715	Br2557	Amygdala	Control	hspe	BICCN
R14057	Upper_layer_intratelencephalic	8.02211e-14	Br2557	Amygdala	Control	hspe	BICCN
R14058	Amygdala_excitatory	0.0528511	Br5066	Amygdala	Control	hspe	BICCN
R14058	Astrocyte	0.28039	Br5066	Amygdala	Control	hspe	BICCN
R14058	CGE_interneuron	0.0649729	Br5066	Amygdala	Control	hspe	BICCN
R14058	Deep_layer_corticothalamic_and_6b	0.0793092	Br5066	Amygdala	Control	hspe	BICCN
R14058	Deep_layer_intratelencephalic	0.0409446	Br5066	Amygdala	Control	hspe	BICCN
R14058	Eccentric_medium_spiny_neuron	1.19547e-12	Br5066	Amygdala	Control	hspe	BICCN
R14058	LAMP5_LHX6_and_Chandelier	7.07338e-13	Br5066	Amygdala	Control	hspe	BICCN
R14058	MGE_interneuron	0.0265302	Br5066	Amygdala	Control	hspe	BICCN
R14058	Medium_spiny_neuron	0.0211332	Br5066	Amygdala	Control	hspe	BICCN
R14058	Microglia	0.0874344	Br5066	Amygdala	Control	hspe	BICCN
R14058	Oligodendrocyte	0.296153	Br5066	Amygdala	Control	hspe	BICCN
R14058	Oligodendrocyte_precursor	0.0499402	Br5066	Amygdala	Control	hspe	BICCN
R14058	Upper_layer_intratelencephalic	0.00034119	Br5066	Amygdala	Control	hspe	BICCN
R14059	Amygdala_excitatory	3.15882e-11	Br5168	Amygdala	Control	hspe	BICCN
R14059	Astrocyte	0.466122	Br5168	Amygdala	Control	hspe	BICCN
R14059	CGE_interneuron	0.0503716	Br5168	Amygdala	Control	hspe	BICCN
R14059	Deep_layer_corticothalamic_and_6b	0.0576968	Br5168	Amygdala	Control	hspe	BICCN
R14059	Deep_layer_intratelencephalic	0.0982153	Br5168	Amygdala	Control	hspe	BICCN
R14059	Eccentric_medium_spiny_neuron	2.76359e-13	Br5168	Amygdala	Control	hspe	BICCN
R14059	LAMP5_LHX6_and_Chandelier	4.75678e-13	Br5168	Amygdala	Control	hspe	BICCN
R14059	MGE_interneuron	0.00866534	Br5168	Amygdala	Control	hspe	BICCN
R14059	Medium_spiny_neuron	0.000845791	Br5168	Amygdala	Control	hspe	BICCN
R14059	Microglia	0.0199735	Br5168	Amygdala	Control	hspe	BICCN
R14059	Oligodendrocyte	0.167244	Br5168	Amygdala	Control	hspe	BICCN
R14059	Oligodendrocyte_precursor	0.116204	Br5168	Amygdala	Control	hspe	BICCN
R14059	Upper_layer_intratelencephalic	0.0146609	Br5168	Amygdala	Control	hspe	BICCN
R14060	Amygdala_excitatory	0.0397835	Br5551	Amygdala	Control	hspe	BICCN
R14060	Astrocyte	0.367088	Br5551	Amygdala	Control	hspe	BICCN
R14060	CGE_interneuron	0.0346265	Br5551	Amygdala	Control	hspe	BICCN
R14060	Deep_layer_corticothalamic_and_6b	0.0633459	Br5551	Amygdala	Control	hspe	BICCN
R14060	Deep_layer_intratelencephalic	0.0797805	Br5551	Amygdala	Control	hspe	BICCN
R14060	Eccentric_medium_spiny_neuron	1.57549e-13	Br5551	Amygdala	Control	hspe	BICCN
R14060	LAMP5_LHX6_and_Chandelier	3.65938e-13	Br5551	Amygdala	Control	hspe	BICCN
R14060	MGE_interneuron	0.0167175	Br5551	Amygdala	Control	hspe	BICCN
R14060	Medium_spiny_neuron	0.0902978	Br5551	Amygdala	Control	hspe	BICCN
R14060	Microglia	0.0346587	Br5551	Amygdala	Control	hspe	BICCN
R14060	Oligodendrocyte	0.174258	Br5551	Amygdala	Control	hspe	BICCN
R14060	Oligodendrocyte_precursor	0.0977241	Br5551	Amygdala	Control	hspe	BICCN
R14060	Upper_layer_intratelencephalic	0.00171927	Br5551	Amygdala	Control	hspe	BICCN
R14061	Amygdala_excitatory	0.0870849	Br5369	Amygdala	Control	hspe	BICCN
R14061	Astrocyte	0.347655	Br5369	Amygdala	Control	hspe	BICCN
R14061	CGE_interneuron	0.0427174	Br5369	Amygdala	Control	hspe	BICCN
R14061	Deep_layer_corticothalamic_and_6b	0.0715169	Br5369	Amygdala	Control	hspe	BICCN
R14061	Deep_layer_intratelencephalic	0.0116064	Br5369	Amygdala	Control	hspe	BICCN
R14061	Eccentric_medium_spiny_neuron	2.87395e-13	Br5369	Amygdala	Control	hspe	BICCN
R14061	LAMP5_LHX6_and_Chandelier	8.55989e-14	Br5369	Amygdala	Control	hspe	BICCN
R14061	MGE_interneuron	0.00103164	Br5369	Amygdala	Control	hspe	BICCN
R14061	Medium_spiny_neuron	0.000201726	Br5369	Amygdala	Control	hspe	BICCN
R14061	Microglia	0.00786626	Br5369	Amygdala	Control	hspe	BICCN
R14061	Oligodendrocyte	0.337045	Br5369	Amygdala	Control	hspe	BICCN
R14061	Oligodendrocyte_precursor	0.0926338	Br5369	Amygdala	Control	hspe	BICCN
R14061	Upper_layer_intratelencephalic	0.00064086	Br5369	Amygdala	Control	hspe	BICCN
R14063	Amygdala_excitatory	0.244562	Br5472	Amygdala	Control	hspe	BICCN
R14063	Astrocyte	0.29918	Br5472	Amygdala	Control	hspe	BICCN
R14063	CGE_interneuron	0.0939295	Br5472	Amygdala	Control	hspe	BICCN
R14063	Deep_layer_corticothalamic_and_6b	0.00985679	Br5472	Amygdala	Control	hspe	BICCN
R14063	Deep_layer_intratelencephalic	0.00125582	Br5472	Amygdala	Control	hspe	BICCN
R14063	Eccentric_medium_spiny_neuron	5.69547e-14	Br5472	Amygdala	Control	hspe	BICCN
R14063	LAMP5_LHX6_and_Chandelier	3.55422e-13	Br5472	Amygdala	Control	hspe	BICCN
R14063	MGE_interneuron	0.0315814	Br5472	Amygdala	Control	hspe	BICCN
R14063	Medium_spiny_neuron	0.068074	Br5472	Amygdala	Control	hspe	BICCN
R14063	Microglia	0.0379713	Br5472	Amygdala	Control	hspe	BICCN
R14063	Oligodendrocyte	0.150982	Br5472	Amygdala	Control	hspe	BICCN
R14063	Oligodendrocyte_precursor	0.0429044	Br5472	Amygdala	Control	hspe	BICCN
R14063	Upper_layer_intratelencephalic	0.0197028	Br5472	Amygdala	Control	hspe	BICCN
R14064	Amygdala_excitatory	0.221967	Br5482	Amygdala	Control	hspe	BICCN
R14064	Astrocyte	0.262397	Br5482	Amygdala	Control	hspe	BICCN
R14064	CGE_interneuron	0.130428	Br5482	Amygdala	Control	hspe	BICCN
R14064	Deep_layer_corticothalamic_and_6b	0.00381268	Br5482	Amygdala	Control	hspe	BICCN
R14064	Deep_layer_intratelencephalic	0.0720383	Br5482	Amygdala	Control	hspe	BICCN
R14064	Eccentric_medium_spiny_neuron	8.67186e-13	Br5482	Amygdala	Control	hspe	BICCN
R14064	LAMP5_LHX6_and_Chandelier	3.18344e-13	Br5482	Amygdala	Control	hspe	BICCN
R14064	MGE_interneuron	0.0341704	Br5482	Amygdala	Control	hspe	BICCN
R14064	Medium_spiny_neuron	0.0618608	Br5482	Amygdala	Control	hspe	BICCN
R14064	Microglia	0.0335767	Br5482	Amygdala	Control	hspe	BICCN
R14064	Oligodendrocyte	0.100788	Br5482	Amygdala	Control	hspe	BICCN
R14064	Oligodendrocyte_precursor	0.0761948	Br5482	Amygdala	Control	hspe	BICCN
R14064	Upper_layer_intratelencephalic	0.00276618	Br5482	Amygdala	Control	hspe	BICCN
R14066	Amygdala_excitatory	0.059638	Br5385	Amygdala	Control	hspe	BICCN
R14066	Astrocyte	0.28313	Br5385	Amygdala	Control	hspe	BICCN
R14066	CGE_interneuron	0.054266	Br5385	Amygdala	Control	hspe	BICCN
R14066	Deep_layer_corticothalamic_and_6b	0.0602538	Br5385	Amygdala	Control	hspe	BICCN
R14066	Deep_layer_intratelencephalic	0.0742723	Br5385	Amygdala	Control	hspe	BICCN
R14066	Eccentric_medium_spiny_neuron	4.59674e-12	Br5385	Amygdala	Control	hspe	BICCN
R14066	LAMP5_LHX6_and_Chandelier	1.46063e-14	Br5385	Amygdala	Control	hspe	BICCN
R14066	MGE_interneuron	0.034564	Br5385	Amygdala	Control	hspe	BICCN
R14066	Medium_spiny_neuron	0.0376442	Br5385	Amygdala	Control	hspe	BICCN
R14066	Microglia	0.0606209	Br5385	Amygdala	Control	hspe	BICCN
R14066	Oligodendrocyte	0.304144	Br5385	Amygdala	Control	hspe	BICCN
R14066	Oligodendrocyte_precursor	0.0314124	Br5385	Amygdala	Control	hspe	BICCN
R14066	Upper_layer_intratelencephalic	5.39895e-05	Br5385	Amygdala	Control	hspe	BICCN
R14067	Amygdala_excitatory	0.146041	Br5639	Amygdala	Control	hspe	BICCN
R14067	Astrocyte	0.363947	Br5639	Amygdala	Control	hspe	BICCN
R14067	CGE_interneuron	0.069925	Br5639	Amygdala	Control	hspe	BICCN
R14067	Deep_layer_corticothalamic_and_6b	0.111689	Br5639	Amygdala	Control	hspe	BICCN
R14067	Deep_layer_intratelencephalic	0.00169505	Br5639	Amygdala	Control	hspe	BICCN
R14067	Eccentric_medium_spiny_neuron	2.31507e-12	Br5639	Amygdala	Control	hspe	BICCN
R14067	LAMP5_LHX6_and_Chandelier	2.38813e-12	Br5639	Amygdala	Control	hspe	BICCN
R14067	MGE_interneuron	0.0288383	Br5639	Amygdala	Control	hspe	BICCN
R14067	Medium_spiny_neuron	0.0845969	Br5639	Amygdala	Control	hspe	BICCN
R14067	Microglia	0.0256835	Br5639	Amygdala	Control	hspe	BICCN
R14067	Oligodendrocyte	0.131477	Br5639	Amygdala	Control	hspe	BICCN
R14067	Oligodendrocyte_precursor	0.0347005	Br5639	Amygdala	Control	hspe	BICCN
R14067	Upper_layer_intratelencephalic	0.00140617	Br5639	Amygdala	Control	hspe	BICCN
R14068	Amygdala_excitatory	0.211848	Br5574	Amygdala	Control	hspe	BICCN
R14068	Astrocyte	0.293888	Br5574	Amygdala	Control	hspe	BICCN
R14068	CGE_interneuron	0.093563	Br5574	Amygdala	Control	hspe	BICCN
R14068	Deep_layer_corticothalamic_and_6b	0.018398	Br5574	Amygdala	Control	hspe	BICCN
R14068	Deep_layer_intratelencephalic	0.0717145	Br5574	Amygdala	Control	hspe	BICCN
R14068	Eccentric_medium_spiny_neuron	1.48567e-12	Br5574	Amygdala	Control	hspe	BICCN
R14068	LAMP5_LHX6_and_Chandelier	1.68804e-14	Br5574	Amygdala	Control	hspe	BICCN
R14068	MGE_interneuron	0.0409971	Br5574	Amygdala	Control	hspe	BICCN
R14068	Medium_spiny_neuron	0.0941026	Br5574	Amygdala	Control	hspe	BICCN
R14068	Microglia	0.0481698	Br5574	Amygdala	Control	hspe	BICCN
R14068	Oligodendrocyte	0.0937715	Br5574	Amygdala	Control	hspe	BICCN
R14068	Oligodendrocyte_precursor	0.0335477	Br5574	Amygdala	Control	hspe	BICCN
R14068	Upper_layer_intratelencephalic	6.40388e-13	Br5574	Amygdala	Control	hspe	BICCN
R14069	Amygdala_excitatory	7.97726e-13	Br5701	Amygdala	Control	hspe	BICCN
R14069	Astrocyte	0.468133	Br5701	Amygdala	Control	hspe	BICCN
R14069	CGE_interneuron	0.0494745	Br5701	Amygdala	Control	hspe	BICCN
R14069	Deep_layer_corticothalamic_and_6b	0.000234404	Br5701	Amygdala	Control	hspe	BICCN
R14069	Deep_layer_intratelencephalic	0.00729392	Br5701	Amygdala	Control	hspe	BICCN
R14069	Eccentric_medium_spiny_neuron	5.20082e-14	Br5701	Amygdala	Control	hspe	BICCN
R14069	LAMP5_LHX6_and_Chandelier	2.93778e-12	Br5701	Amygdala	Control	hspe	BICCN
R14069	MGE_interneuron	0.00900083	Br5701	Amygdala	Control	hspe	BICCN
R14069	Medium_spiny_neuron	0.0164442	Br5701	Amygdala	Control	hspe	BICCN
R14069	Microglia	0.105156	Br5701	Amygdala	Control	hspe	BICCN
R14069	Oligodendrocyte	0.290497	Br5701	Amygdala	Control	hspe	BICCN
R14069	Oligodendrocyte_precursor	0.0537664	Br5701	Amygdala	Control	hspe	BICCN
R14069	Upper_layer_intratelencephalic	1.9279e-13	Br5701	Amygdala	Control	hspe	BICCN
R14088	Amygdala_excitatory	0.00745764	Br1378	sACC	Control	hspe	BICCN
R14088	Astrocyte	0.304018	Br1378	sACC	Control	hspe	BICCN
R14088	CGE_interneuron	0.0492537	Br1378	sACC	Control	hspe	BICCN
R14088	Deep_layer_corticothalamic_and_6b	0.0490749	Br1378	sACC	Control	hspe	BICCN
R14088	Deep_layer_intratelencephalic	0.148355	Br1378	sACC	Control	hspe	BICCN
R14088	Deep_layer_near_projecting	0.0511853	Br1378	sACC	Control	hspe	BICCN
R14088	LAMP5_LHX6_and_Chandelier	0.022424	Br1378	sACC	Control	hspe	BICCN
R14088	MGE_interneuron	0.0961567	Br1378	sACC	Control	hspe	BICCN
R14088	Microglia	0.0583121	Br1378	sACC	Control	hspe	BICCN
R14088	Oligodendrocyte	0.111429	Br1378	sACC	Control	hspe	BICCN
R14088	Oligodendrocyte_precursor	0.0288926	Br1378	sACC	Control	hspe	BICCN
R14088	Upper_layer_intratelencephalic	0.073441	Br1378	sACC	Control	hspe	BICCN
R14089	Amygdala_excitatory	0.00882654	Br2015	sACC	Control	hspe	BICCN
R14089	Astrocyte	0.268212	Br2015	sACC	Control	hspe	BICCN
R14089	CGE_interneuron	0.0577995	Br2015	sACC	Control	hspe	BICCN
R14089	Deep_layer_corticothalamic_and_6b	0.0364245	Br2015	sACC	Control	hspe	BICCN
R14089	Deep_layer_intratelencephalic	0.186425	Br2015	sACC	Control	hspe	BICCN
R14089	Deep_layer_near_projecting	0.0376593	Br2015	sACC	Control	hspe	BICCN
R14089	LAMP5_LHX6_and_Chandelier	0.0356009	Br2015	sACC	Control	hspe	BICCN
R14089	MGE_interneuron	0.11813	Br2015	sACC	Control	hspe	BICCN
R14089	Microglia	0.0544697	Br2015	sACC	Control	hspe	BICCN
R14089	Oligodendrocyte	0.0491608	Br2015	sACC	Control	hspe	BICCN
R14089	Oligodendrocyte_precursor	0.0360404	Br2015	sACC	Control	hspe	BICCN
R14089	Upper_layer_intratelencephalic	0.111251	Br2015	sACC	Control	hspe	BICCN
R14090	Amygdala_excitatory	0.00713266	Br1750	sACC	Control	hspe	BICCN
R14090	Astrocyte	0.317237	Br1750	sACC	Control	hspe	BICCN
R14090	CGE_interneuron	0.0732403	Br1750	sACC	Control	hspe	BICCN
R14090	Deep_layer_corticothalamic_and_6b	0.0560917	Br1750	sACC	Control	hspe	BICCN
R14090	Deep_layer_intratelencephalic	0.114317	Br1750	sACC	Control	hspe	BICCN
R14090	Deep_layer_near_projecting	0.0345492	Br1750	sACC	Control	hspe	BICCN
R14090	LAMP5_LHX6_and_Chandelier	0.027385	Br1750	sACC	Control	hspe	BICCN
R14090	MGE_interneuron	0.10901	Br1750	sACC	Control	hspe	BICCN
R14090	Microglia	0.0805822	Br1750	sACC	Control	hspe	BICCN
R14090	Oligodendrocyte	0.0728369	Br1750	sACC	Control	hspe	BICCN
R14090	Oligodendrocyte_precursor	0.0448548	Br1750	sACC	Control	hspe	BICCN
R14090	Upper_layer_intratelencephalic	0.0627634	Br1750	sACC	Control	hspe	BICCN
R14091	Amygdala_excitatory	0.00822124	Br1674	sACC	Control	hspe	BICCN
R14091	Astrocyte	0.235329	Br1674	sACC	Control	hspe	BICCN
R14091	CGE_interneuron	0.0364726	Br1674	sACC	Control	hspe	BICCN
R14091	Deep_layer_corticothalamic_and_6b	0.0341827	Br1674	sACC	Control	hspe	BICCN
R14091	Deep_layer_intratelencephalic	0.0380251	Br1674	sACC	Control	hspe	BICCN
R14091	Deep_layer_near_projecting	0.0400551	Br1674	sACC	Control	hspe	BICCN
R14091	LAMP5_LHX6_and_Chandelier	0.0291418	Br1674	sACC	Control	hspe	BICCN
R14091	MGE_interneuron	0.0682203	Br1674	sACC	Control	hspe	BICCN
R14091	Microglia	0.0819175	Br1674	sACC	Control	hspe	BICCN
R14091	Oligodendrocyte	0.368023	Br1674	sACC	Control	hspe	BICCN
R14091	Oligodendrocyte_precursor	0.0389852	Br1674	sACC	Control	hspe	BICCN
R14091	Upper_layer_intratelencephalic	0.0214262	Br1674	sACC	Control	hspe	BICCN
R14092	Amygdala_excitatory	8.56381e-12	Br1890	sACC	Control	hspe	BICCN
R14092	Astrocyte	0.402076	Br1890	sACC	Control	hspe	BICCN
R14092	CGE_interneuron	0.0576527	Br1890	sACC	Control	hspe	BICCN
R14092	Deep_layer_corticothalamic_and_6b	0.0294643	Br1890	sACC	Control	hspe	BICCN
R14092	Deep_layer_intratelencephalic	0.0853453	Br1890	sACC	Control	hspe	BICCN
R14092	Deep_layer_near_projecting	0.0261672	Br1890	sACC	Control	hspe	BICCN
R14092	LAMP5_LHX6_and_Chandelier	0.035195	Br1890	sACC	Control	hspe	BICCN
R14092	MGE_interneuron	0.105327	Br1890	sACC	Control	hspe	BICCN
R14092	Microglia	0.0806015	Br1890	sACC	Control	hspe	BICCN
R14092	Oligodendrocyte	0.054298	Br1890	sACC	Control	hspe	BICCN
R14092	Oligodendrocyte_precursor	0.0642085	Br1890	sACC	Control	hspe	BICCN
R14092	Upper_layer_intratelencephalic	0.0596641	Br1890	sACC	Control	hspe	BICCN
R14094	Amygdala_excitatory	0.0166904	Br1463	sACC	Control	hspe	BICCN
R14094	Astrocyte	0.290793	Br1463	sACC	Control	hspe	BICCN
R14094	CGE_interneuron	0.0311381	Br1463	sACC	Control	hspe	BICCN
R14094	Deep_layer_corticothalamic_and_6b	0.0812402	Br1463	sACC	Control	hspe	BICCN
R14094	Deep_layer_intratelencephalic	0.0322687	Br1463	sACC	Control	hspe	BICCN
R14094	Deep_layer_near_projecting	0.0463561	Br1463	sACC	Control	hspe	BICCN
R14094	LAMP5_LHX6_and_Chandelier	0.0232628	Br1463	sACC	Control	hspe	BICCN
R14094	MGE_interneuron	0.0606259	Br1463	sACC	Control	hspe	BICCN
R14094	Microglia	0.058008	Br1463	sACC	Control	hspe	BICCN
R14094	Oligodendrocyte	0.314088	Br1463	sACC	Control	hspe	BICCN
R14094	Oligodendrocyte_precursor	0.0357243	Br1463	sACC	Control	hspe	BICCN
R14094	Upper_layer_intratelencephalic	0.00980452	Br1463	sACC	Control	hspe	BICCN
R14102	Amygdala_excitatory	0.0135199	Br1998	sACC	Control	hspe	BICCN
R14102	Astrocyte	0.306708	Br1998	sACC	Control	hspe	BICCN
R14102	CGE_interneuron	0.0368388	Br1998	sACC	Control	hspe	BICCN
R14102	Deep_layer_corticothalamic_and_6b	0.0613966	Br1998	sACC	Control	hspe	BICCN
R14102	Deep_layer_intratelencephalic	0.0391608	Br1998	sACC	Control	hspe	BICCN
R14102	Deep_layer_near_projecting	0.0342105	Br1998	sACC	Control	hspe	BICCN
R14102	LAMP5_LHX6_and_Chandelier	0.0322779	Br1998	sACC	Control	hspe	BICCN
R14102	MGE_interneuron	0.0800252	Br1998	sACC	Control	hspe	BICCN
R14102	Microglia	0.0469318	Br1998	sACC	Control	hspe	BICCN
R14102	Oligodendrocyte	0.283019	Br1998	sACC	Control	hspe	BICCN
R14102	Oligodendrocyte_precursor	0.0436434	Br1998	sACC	Control	hspe	BICCN
R14102	Upper_layer_intratelencephalic	0.0222681	Br1998	sACC	Control	hspe	BICCN
R14103	Amygdala_excitatory	0.0155917	Br2301	sACC	Control	hspe	BICCN
R14103	Astrocyte	0.269424	Br2301	sACC	Control	hspe	BICCN
R14103	CGE_interneuron	0.0414167	Br2301	sACC	Control	hspe	BICCN
R14103	Deep_layer_corticothalamic_and_6b	0.044126	Br2301	sACC	Control	hspe	BICCN
R14103	Deep_layer_intratelencephalic	0.120688	Br2301	sACC	Control	hspe	BICCN
R14103	Deep_layer_near_projecting	0.0445774	Br2301	sACC	Control	hspe	BICCN
R14103	LAMP5_LHX6_and_Chandelier	0.0212872	Br2301	sACC	Control	hspe	BICCN
R14103	MGE_interneuron	0.0751303	Br2301	sACC	Control	hspe	BICCN
R14103	Microglia	0.0542619	Br2301	sACC	Control	hspe	BICCN
R14103	Oligodendrocyte	0.225233	Br2301	sACC	Control	hspe	BICCN
R14103	Oligodendrocyte_precursor	0.0420898	Br2301	sACC	Control	hspe	BICCN
R14103	Upper_layer_intratelencephalic	0.0461737	Br2301	sACC	Control	hspe	BICCN
R14104	Amygdala_excitatory	0.00111703	Br2288	sACC	Control	hspe	BICCN
R14104	Astrocyte	0.263877	Br2288	sACC	Control	hspe	BICCN
R14104	CGE_interneuron	0.0145495	Br2288	sACC	Control	hspe	BICCN
R14104	Deep_layer_corticothalamic_and_6b	0.0380845	Br2288	sACC	Control	hspe	BICCN
R14104	Deep_layer_intratelencephalic	0.0385382	Br2288	sACC	Control	hspe	BICCN
R14104	Deep_layer_near_projecting	0.0257636	Br2288	sACC	Control	hspe	BICCN
R14104	LAMP5_LHX6_and_Chandelier	0.017547	Br2288	sACC	Control	hspe	BICCN
R14104	MGE_interneuron	0.0467766	Br2288	sACC	Control	hspe	BICCN
R14104	Microglia	0.0838966	Br2288	sACC	Control	hspe	BICCN
R14104	Oligodendrocyte	0.430977	Br2288	sACC	Control	hspe	BICCN
R14104	Oligodendrocyte_precursor	0.033222	Br2288	sACC	Control	hspe	BICCN
R14104	Upper_layer_intratelencephalic	0.00565113	Br2288	sACC	Control	hspe	BICCN
R14118	Amygdala_excitatory	0.0126121	Br1532	sACC	Control	hspe	BICCN
R14118	Astrocyte	0.298316	Br1532	sACC	Control	hspe	BICCN
R14118	CGE_interneuron	0.0351495	Br1532	sACC	Control	hspe	BICCN
R14118	Deep_layer_corticothalamic_and_6b	0.055388	Br1532	sACC	Control	hspe	BICCN
R14118	Deep_layer_intratelencephalic	0.0705093	Br1532	sACC	Control	hspe	BICCN
R14118	Deep_layer_near_projecting	0.0374981	Br1532	sACC	Control	hspe	BICCN
R14118	LAMP5_LHX6_and_Chandelier	0.0257455	Br1532	sACC	Control	hspe	BICCN
R14118	MGE_interneuron	0.0710722	Br1532	sACC	Control	hspe	BICCN
R14118	Microglia	0.0887603	Br1532	sACC	Control	hspe	BICCN
R14118	Oligodendrocyte	0.241796	Br1532	sACC	Control	hspe	BICCN
R14118	Oligodendrocyte_precursor	0.0429344	Br1532	sACC	Control	hspe	BICCN
R14118	Upper_layer_intratelencephalic	0.0202188	Br1532	sACC	Control	hspe	BICCN
R14119	Amygdala_excitatory	0.0140598	Br1446	sACC	Control	hspe	BICCN
R14119	Astrocyte	0.272445	Br1446	sACC	Control	hspe	BICCN
R14119	CGE_interneuron	0.0663645	Br1446	sACC	Control	hspe	BICCN
R14119	Deep_layer_corticothalamic_and_6b	0.0495077	Br1446	sACC	Control	hspe	BICCN
R14119	Deep_layer_intratelencephalic	0.193293	Br1446	sACC	Control	hspe	BICCN
R14119	Deep_layer_near_projecting	0.0444241	Br1446	sACC	Control	hspe	BICCN
R14119	LAMP5_LHX6_and_Chandelier	0.0439203	Br1446	sACC	Control	hspe	BICCN
R14119	MGE_interneuron	0.142352	Br1446	sACC	Control	hspe	BICCN
R14119	Microglia	0.0554643	Br1446	sACC	Control	hspe	BICCN
R14119	Oligodendrocyte	0.0433229	Br1446	sACC	Control	hspe	BICCN
R14119	Oligodendrocyte_precursor	0.033313	Br1446	sACC	Control	hspe	BICCN
R14119	Upper_layer_intratelencephalic	0.041533	Br1446	sACC	Control	hspe	BICCN
R14120	Amygdala_excitatory	0.0099755	Br1034	sACC	Control	hspe	BICCN
R14120	Astrocyte	0.302915	Br1034	sACC	Control	hspe	BICCN
R14120	CGE_interneuron	0.0435057	Br1034	sACC	Control	hspe	BICCN
R14120	Deep_layer_corticothalamic_and_6b	0.0555403	Br1034	sACC	Control	hspe	BICCN
R14120	Deep_layer_intratelencephalic	0.117464	Br1034	sACC	Control	hspe	BICCN
R14120	Deep_layer_near_projecting	0.0476163	Br1034	sACC	Control	hspe	BICCN
R14120	LAMP5_LHX6_and_Chandelier	0.0366452	Br1034	sACC	Control	hspe	BICCN
R14120	MGE_interneuron	0.101252	Br1034	sACC	Control	hspe	BICCN
R14120	Microglia	0.0634751	Br1034	sACC	Control	hspe	BICCN
R14120	Oligodendrocyte	0.103602	Br1034	sACC	Control	hspe	BICCN
R14120	Oligodendrocyte_precursor	0.0481468	Br1034	sACC	Control	hspe	BICCN
R14120	Upper_layer_intratelencephalic	0.0698621	Br1034	sACC	Control	hspe	BICCN
R14121	Amygdala_excitatory	0.0154135	Br2476	sACC	Control	hspe	BICCN
R14121	Astrocyte	0.247018	Br2476	sACC	Control	hspe	BICCN
R14121	CGE_interneuron	0.0421182	Br2476	sACC	Control	hspe	BICCN
R14121	Deep_layer_corticothalamic_and_6b	0.0664185	Br2476	sACC	Control	hspe	BICCN
R14121	Deep_layer_intratelencephalic	0.125201	Br2476	sACC	Control	hspe	BICCN
R14121	Deep_layer_near_projecting	0.0404186	Br2476	sACC	Control	hspe	BICCN
R14121	LAMP5_LHX6_and_Chandelier	0.0371485	Br2476	sACC	Control	hspe	BICCN
R14121	MGE_interneuron	0.120143	Br2476	sACC	Control	hspe	BICCN
R14121	Microglia	0.0625352	Br2476	sACC	Control	hspe	BICCN
R14121	Oligodendrocyte	0.176019	Br2476	sACC	Control	hspe	BICCN
R14121	Oligodendrocyte_precursor	0.0381956	Br2476	sACC	Control	hspe	BICCN
R14121	Upper_layer_intratelencephalic	0.0293709	Br2476	sACC	Control	hspe	BICCN
R14122	Amygdala_excitatory	0.00154965	Br2542	sACC	Control	hspe	BICCN
R14122	Astrocyte	0.263676	Br2542	sACC	Control	hspe	BICCN
R14122	CGE_interneuron	0.0469224	Br2542	sACC	Control	hspe	BICCN
R14122	Deep_layer_corticothalamic_and_6b	0.0601819	Br2542	sACC	Control	hspe	BICCN
R14122	Deep_layer_intratelencephalic	0.194271	Br2542	sACC	Control	hspe	BICCN
R14122	Deep_layer_near_projecting	0.0472061	Br2542	sACC	Control	hspe	BICCN
R14122	LAMP5_LHX6_and_Chandelier	0.0308156	Br2542	sACC	Control	hspe	BICCN
R14122	MGE_interneuron	0.107661	Br2542	sACC	Control	hspe	BICCN
R14122	Microglia	0.0514556	Br2542	sACC	Control	hspe	BICCN
R14122	Oligodendrocyte	0.10234	Br2542	sACC	Control	hspe	BICCN
R14122	Oligodendrocyte_precursor	0.040851	Br2542	sACC	Control	hspe	BICCN
R14122	Upper_layer_intratelencephalic	0.0530708	Br2542	sACC	Control	hspe	BICCN
R14123	Amygdala_excitatory	0.00957251	Br5292	sACC	Control	hspe	BICCN
R14123	Astrocyte	0.24857	Br5292	sACC	Control	hspe	BICCN
R14123	CGE_interneuron	0.0735284	Br5292	sACC	Control	hspe	BICCN
R14123	Deep_layer_corticothalamic_and_6b	0.0248438	Br5292	sACC	Control	hspe	BICCN
R14123	Deep_layer_intratelencephalic	0.0703625	Br5292	sACC	Control	hspe	BICCN
R14123	Deep_layer_near_projecting	0.0257388	Br5292	sACC	Control	hspe	BICCN
R14123	LAMP5_LHX6_and_Chandelier	0.035837	Br5292	sACC	Control	hspe	BICCN
R14123	MGE_interneuron	0.114892	Br5292	sACC	Control	hspe	BICCN
R14123	Microglia	0.0717185	Br5292	sACC	Control	hspe	BICCN
R14123	Oligodendrocyte	0.11698	Br5292	sACC	Control	hspe	BICCN
R14123	Oligodendrocyte_precursor	0.034641	Br5292	sACC	Control	hspe	BICCN
R14123	Upper_layer_intratelencephalic	0.173316	Br5292	sACC	Control	hspe	BICCN
R14124	Amygdala_excitatory	0.0138254	Br1271	sACC	Control	hspe	BICCN
R14124	Astrocyte	0.298879	Br1271	sACC	Control	hspe	BICCN
R14124	CGE_interneuron	0.0626567	Br1271	sACC	Control	hspe	BICCN
R14124	Deep_layer_corticothalamic_and_6b	0.0479716	Br1271	sACC	Control	hspe	BICCN
R14124	Deep_layer_intratelencephalic	0.0953549	Br1271	sACC	Control	hspe	BICCN
R14124	Deep_layer_near_projecting	0.0399345	Br1271	sACC	Control	hspe	BICCN
R14124	LAMP5_LHX6_and_Chandelier	0.0393928	Br1271	sACC	Control	hspe	BICCN
R14124	MGE_interneuron	0.108573	Br1271	sACC	Control	hspe	BICCN
R14124	Microglia	0.0559225	Br1271	sACC	Control	hspe	BICCN
R14124	Oligodendrocyte	0.144182	Br1271	sACC	Control	hspe	BICCN
R14124	Oligodendrocyte_precursor	0.0393315	Br1271	sACC	Control	hspe	BICCN
R14124	Upper_layer_intratelencephalic	0.053976	Br1271	sACC	Control	hspe	BICCN
R14125	Amygdala_excitatory	0.0347211	Br1432	sACC	Control	hspe	BICCN
R14125	Astrocyte	0.395541	Br1432	sACC	Control	hspe	BICCN
R14125	CGE_interneuron	0.0761871	Br1432	sACC	Control	hspe	BICCN
R14125	Deep_layer_corticothalamic_and_6b	0.0953998	Br1432	sACC	Control	hspe	BICCN
R14125	Deep_layer_intratelencephalic	0.0188087	Br1432	sACC	Control	hspe	BICCN
R14125	Deep_layer_near_projecting	0.0231598	Br1432	sACC	Control	hspe	BICCN
R14125	LAMP5_LHX6_and_Chandelier	0.0654516	Br1432	sACC	Control	hspe	BICCN
R14125	MGE_interneuron	0.0697771	Br1432	sACC	Control	hspe	BICCN
R14125	Microglia	0.0808972	Br1432	sACC	Control	hspe	BICCN
R14125	Oligodendrocyte	0.061123	Br1432	sACC	Control	hspe	BICCN
R14125	Oligodendrocyte_precursor	0.0399995	Br1432	sACC	Control	hspe	BICCN
R14125	Upper_layer_intratelencephalic	0.0389339	Br1432	sACC	Control	hspe	BICCN
R14141	Amygdala_excitatory	0.00528324	Br1458	sACC	Control	hspe	BICCN
R14141	Astrocyte	0.233277	Br1458	sACC	Control	hspe	BICCN
R14141	CGE_interneuron	0.0351022	Br1458	sACC	Control	hspe	BICCN
R14141	Deep_layer_corticothalamic_and_6b	0.042334	Br1458	sACC	Control	hspe	BICCN
R14141	Deep_layer_intratelencephalic	0.253908	Br1458	sACC	Control	hspe	BICCN
R14141	Deep_layer_near_projecting	0.0532046	Br1458	sACC	Control	hspe	BICCN
R14141	LAMP5_LHX6_and_Chandelier	0.0362177	Br1458	sACC	Control	hspe	BICCN
R14141	MGE_interneuron	0.146376	Br1458	sACC	Control	hspe	BICCN
R14141	Microglia	0.0635999	Br1458	sACC	Control	hspe	BICCN
R14141	Oligodendrocyte	0.0482606	Br1458	sACC	Control	hspe	BICCN
R14141	Oligodendrocyte_precursor	0.0426778	Br1458	sACC	Control	hspe	BICCN
R14141	Upper_layer_intratelencephalic	0.0397593	Br1458	sACC	Control	hspe	BICCN
R14142	Amygdala_excitatory	0.00270914	Br1581	sACC	Control	hspe	BICCN
R14142	Astrocyte	0.274714	Br1581	sACC	Control	hspe	BICCN
R14142	CGE_interneuron	0.0673015	Br1581	sACC	Control	hspe	BICCN
R14142	Deep_layer_corticothalamic_and_6b	0.0353274	Br1581	sACC	Control	hspe	BICCN
R14142	Deep_layer_intratelencephalic	0.115577	Br1581	sACC	Control	hspe	BICCN
R14142	Deep_layer_near_projecting	0.0411266	Br1581	sACC	Control	hspe	BICCN
R14142	LAMP5_LHX6_and_Chandelier	0.046621	Br1581	sACC	Control	hspe	BICCN
R14142	MGE_interneuron	0.123829	Br1581	sACC	Control	hspe	BICCN
R14142	Microglia	0.062589	Br1581	sACC	Control	hspe	BICCN
R14142	Oligodendrocyte	0.0944196	Br1581	sACC	Control	hspe	BICCN
R14142	Oligodendrocyte_precursor	0.0541852	Br1581	sACC	Control	hspe	BICCN
R14142	Upper_layer_intratelencephalic	0.0816003	Br1581	sACC	Control	hspe	BICCN
R14143	Amygdala_excitatory	0.00170027	Br5182	sACC	Control	hspe	BICCN
R14143	Astrocyte	0.306257	Br5182	sACC	Control	hspe	BICCN
R14143	CGE_interneuron	0.0521803	Br5182	sACC	Control	hspe	BICCN
R14143	Deep_layer_corticothalamic_and_6b	0.0376061	Br5182	sACC	Control	hspe	BICCN
R14143	Deep_layer_intratelencephalic	0.170045	Br5182	sACC	Control	hspe	BICCN
R14143	Deep_layer_near_projecting	0.0340613	Br5182	sACC	Control	hspe	BICCN
R14143	LAMP5_LHX6_and_Chandelier	0.0334174	Br5182	sACC	Control	hspe	BICCN
R14143	MGE_interneuron	0.122661	Br5182	sACC	Control	hspe	BICCN
R14143	Microglia	0.0433878	Br5182	sACC	Control	hspe	BICCN
R14143	Oligodendrocyte	0.0473611	Br5182	sACC	Control	hspe	BICCN
R14143	Oligodendrocyte_precursor	0.0458991	Br5182	sACC	Control	hspe	BICCN
R14143	Upper_layer_intratelencephalic	0.105424	Br5182	sACC	Control	hspe	BICCN
R14144	Amygdala_excitatory	0.0111153	Br1214	sACC	Control	hspe	BICCN
R14144	Astrocyte	0.289588	Br1214	sACC	Control	hspe	BICCN
R14144	CGE_interneuron	0.0484686	Br1214	sACC	Control	hspe	BICCN
R14144	Deep_layer_corticothalamic_and_6b	0.047744	Br1214	sACC	Control	hspe	BICCN
R14144	Deep_layer_intratelencephalic	0.119338	Br1214	sACC	Control	hspe	BICCN
R14144	Deep_layer_near_projecting	0.0330514	Br1214	sACC	Control	hspe	BICCN
R14144	LAMP5_LHX6_and_Chandelier	0.0299742	Br1214	sACC	Control	hspe	BICCN
R14144	MGE_interneuron	0.0841695	Br1214	sACC	Control	hspe	BICCN
R14144	Microglia	0.0688227	Br1214	sACC	Control	hspe	BICCN
R14144	Oligodendrocyte	0.177883	Br1214	sACC	Control	hspe	BICCN
R14144	Oligodendrocyte_precursor	0.0281089	Br1214	sACC	Control	hspe	BICCN
R14144	Upper_layer_intratelencephalic	0.0617366	Br1214	sACC	Control	hspe	BICCN
R14145	Amygdala_excitatory	0.00730935	Br1518	sACC	Control	hspe	BICCN
R14145	Astrocyte	0.221862	Br1518	sACC	Control	hspe	BICCN
R14145	CGE_interneuron	0.0272263	Br1518	sACC	Control	hspe	BICCN
R14145	Deep_layer_corticothalamic_and_6b	0.0375157	Br1518	sACC	Control	hspe	BICCN
R14145	Deep_layer_intratelencephalic	0.0163779	Br1518	sACC	Control	hspe	BICCN
R14145	Deep_layer_near_projecting	0.0159886	Br1518	sACC	Control	hspe	BICCN
R14145	LAMP5_LHX6_and_Chandelier	0.0225347	Br1518	sACC	Control	hspe	BICCN
R14145	MGE_interneuron	0.0649623	Br1518	sACC	Control	hspe	BICCN
R14145	Microglia	0.0932993	Br1518	sACC	Control	hspe	BICCN
R14145	Oligodendrocyte	0.444859	Br1518	sACC	Control	hspe	BICCN
R14145	Oligodendrocyte_precursor	0.0421556	Br1518	sACC	Control	hspe	BICCN
R14145	Upper_layer_intratelencephalic	0.00590961	Br1518	sACC	Control	hspe	BICCN
R14146	Amygdala_excitatory	0.0120957	Br1980	sACC	Control	hspe	BICCN
R14146	Astrocyte	0.283828	Br1980	sACC	Control	hspe	BICCN
R14146	CGE_interneuron	0.0310077	Br1980	sACC	Control	hspe	BICCN
R14146	Deep_layer_corticothalamic_and_6b	0.0710943	Br1980	sACC	Control	hspe	BICCN
R14146	Deep_layer_intratelencephalic	0.131666	Br1980	sACC	Control	hspe	BICCN
R14146	Deep_layer_near_projecting	0.0429506	Br1980	sACC	Control	hspe	BICCN
R14146	LAMP5_LHX6_and_Chandelier	0.0305744	Br1980	sACC	Control	hspe	BICCN
R14146	MGE_interneuron	0.0950588	Br1980	sACC	Control	hspe	BICCN
R14146	Microglia	0.087479	Br1980	sACC	Control	hspe	BICCN
R14146	Oligodendrocyte	0.149514	Br1980	sACC	Control	hspe	BICCN
R14146	Oligodendrocyte_precursor	0.0402061	Br1980	sACC	Control	hspe	BICCN
R14146	Upper_layer_intratelencephalic	0.024525	Br1980	sACC	Control	hspe	BICCN
R14148	Amygdala_excitatory	0.00669577	Br1092	sACC	Control	hspe	BICCN
R14148	Astrocyte	0.218808	Br1092	sACC	Control	hspe	BICCN
R14148	CGE_interneuron	0.0221427	Br1092	sACC	Control	hspe	BICCN
R14148	Deep_layer_corticothalamic_and_6b	0.0573336	Br1092	sACC	Control	hspe	BICCN
R14148	Deep_layer_intratelencephalic	0.0526457	Br1092	sACC	Control	hspe	BICCN
R14148	Deep_layer_near_projecting	0.0289153	Br1092	sACC	Control	hspe	BICCN
R14148	LAMP5_LHX6_and_Chandelier	0.0175981	Br1092	sACC	Control	hspe	BICCN
R14148	MGE_interneuron	0.0529666	Br1092	sACC	Control	hspe	BICCN
R14148	Microglia	0.0493405	Br1092	sACC	Control	hspe	BICCN
R14148	Oligodendrocyte	0.461519	Br1092	sACC	Control	hspe	BICCN
R14148	Oligodendrocyte_precursor	0.0320341	Br1092	sACC	Control	hspe	BICCN
R14148	Upper_layer_intratelencephalic	1.08533e-10	Br1092	sACC	Control	hspe	BICCN
R14149	Amygdala_excitatory	0.00768006	Br1304	sACC	Control	hspe	BICCN
R14149	Astrocyte	0.257117	Br1304	sACC	Control	hspe	BICCN
R14149	CGE_interneuron	0.0495985	Br1304	sACC	Control	hspe	BICCN
R14149	Deep_layer_corticothalamic_and_6b	0.0469439	Br1304	sACC	Control	hspe	BICCN
R14149	Deep_layer_intratelencephalic	0.207742	Br1304	sACC	Control	hspe	BICCN
R14149	Deep_layer_near_projecting	0.0314296	Br1304	sACC	Control	hspe	BICCN
R14149	LAMP5_LHX6_and_Chandelier	0.0308602	Br1304	sACC	Control	hspe	BICCN
R14149	MGE_interneuron	0.112127	Br1304	sACC	Control	hspe	BICCN
R14149	Microglia	0.0477857	Br1304	sACC	Control	hspe	BICCN
R14149	Oligodendrocyte	0.0963162	Br1304	sACC	Control	hspe	BICCN
R14149	Oligodendrocyte_precursor	0.0343126	Br1304	sACC	Control	hspe	BICCN
R14149	Upper_layer_intratelencephalic	0.0780867	Br1304	sACC	Control	hspe	BICCN
R14150	Amygdala_excitatory	0.0293893	Br1350	sACC	Control	hspe	BICCN
R14150	Astrocyte	0.322569	Br1350	sACC	Control	hspe	BICCN
R14150	CGE_interneuron	0.0732098	Br1350	sACC	Control	hspe	BICCN
R14150	Deep_layer_corticothalamic_and_6b	0.0482116	Br1350	sACC	Control	hspe	BICCN
R14150	Deep_layer_intratelencephalic	0.065439	Br1350	sACC	Control	hspe	BICCN
R14150	Deep_layer_near_projecting	0.0368272	Br1350	sACC	Control	hspe	BICCN
R14150	LAMP5_LHX6_and_Chandelier	0.048851	Br1350	sACC	Control	hspe	BICCN
R14150	MGE_interneuron	0.121642	Br1350	sACC	Control	hspe	BICCN
R14150	Microglia	0.052409	Br1350	sACC	Control	hspe	BICCN
R14150	Oligodendrocyte	0.0831913	Br1350	sACC	Control	hspe	BICCN
R14150	Oligodendrocyte_precursor	0.0431358	Br1350	sACC	Control	hspe	BICCN
R14150	Upper_layer_intratelencephalic	0.0751249	Br1350	sACC	Control	hspe	BICCN
R14151	Amygdala_excitatory	0.0113486	Br2582	sACC	Control	hspe	BICCN
R14151	Astrocyte	0.249244	Br2582	sACC	Control	hspe	BICCN
R14151	CGE_interneuron	0.0165288	Br2582	sACC	Control	hspe	BICCN
R14151	Deep_layer_corticothalamic_and_6b	0.0183187	Br2582	sACC	Control	hspe	BICCN
R14151	Deep_layer_intratelencephalic	6.41632e-13	Br2582	sACC	Control	hspe	BICCN
R14151	Deep_layer_near_projecting	0.0118387	Br2582	sACC	Control	hspe	BICCN
R14151	LAMP5_LHX6_and_Chandelier	0.0349279	Br2582	sACC	Control	hspe	BICCN
R14151	MGE_interneuron	0.00837272	Br2582	sACC	Control	hspe	BICCN
R14151	Microglia	0.0798368	Br2582	sACC	Control	hspe	BICCN
R14151	Oligodendrocyte	0.538202	Br2582	sACC	Control	hspe	BICCN
R14151	Oligodendrocyte_precursor	0.0313812	Br2582	sACC	Control	hspe	BICCN
R14151	Upper_layer_intratelencephalic	3.82921e-13	Br2582	sACC	Control	hspe	BICCN
R14152	Amygdala_excitatory	0.0043654	Br1204	sACC	Control	hspe	BICCN
R14152	Astrocyte	0.258485	Br1204	sACC	Control	hspe	BICCN
R14152	CGE_interneuron	0.0459378	Br1204	sACC	Control	hspe	BICCN
R14152	Deep_layer_corticothalamic_and_6b	0.0417298	Br1204	sACC	Control	hspe	BICCN
R14152	Deep_layer_intratelencephalic	0.176955	Br1204	sACC	Control	hspe	BICCN
R14152	Deep_layer_near_projecting	0.0428033	Br1204	sACC	Control	hspe	BICCN
R14152	LAMP5_LHX6_and_Chandelier	0.0272761	Br1204	sACC	Control	hspe	BICCN
R14152	MGE_interneuron	0.116724	Br1204	sACC	Control	hspe	BICCN
R14152	Microglia	0.0729413	Br1204	sACC	Control	hspe	BICCN
R14152	Oligodendrocyte	0.0865585	Br1204	sACC	Control	hspe	BICCN
R14152	Oligodendrocyte_precursor	0.0418023	Br1204	sACC	Control	hspe	BICCN
R14152	Upper_layer_intratelencephalic	0.0844218	Br1204	sACC	Control	hspe	BICCN
R14153	Amygdala_excitatory	0.00685953	Br1356	sACC	Control	hspe	BICCN
R14153	Astrocyte	0.261129	Br1356	sACC	Control	hspe	BICCN
R14153	CGE_interneuron	0.0761849	Br1356	sACC	Control	hspe	BICCN
R14153	Deep_layer_corticothalamic_and_6b	0.0493103	Br1356	sACC	Control	hspe	BICCN
R14153	Deep_layer_intratelencephalic	0.168193	Br1356	sACC	Control	hspe	BICCN
R14153	Deep_layer_near_projecting	0.0509444	Br1356	sACC	Control	hspe	BICCN
R14153	LAMP5_LHX6_and_Chandelier	0.0412219	Br1356	sACC	Control	hspe	BICCN
R14153	MGE_interneuron	0.126397	Br1356	sACC	Control	hspe	BICCN
R14153	Microglia	0.0654361	Br1356	sACC	Control	hspe	BICCN
R14153	Oligodendrocyte	0.0516568	Br1356	sACC	Control	hspe	BICCN
R14153	Oligodendrocyte_precursor	0.0356852	Br1356	sACC	Control	hspe	BICCN
R14153	Upper_layer_intratelencephalic	0.0669822	Br1356	sACC	Control	hspe	BICCN
R14154	Amygdala_excitatory	7.69483e-13	Br0922	sACC	Control	hspe	BICCN
R14154	Astrocyte	0.0994256	Br0922	sACC	Control	hspe	BICCN
R14154	CGE_interneuron	0.055701	Br0922	sACC	Control	hspe	BICCN
R14154	Deep_layer_corticothalamic_and_6b	0.0488738	Br0922	sACC	Control	hspe	BICCN
R14154	Deep_layer_intratelencephalic	0.412138	Br0922	sACC	Control	hspe	BICCN
R14154	Deep_layer_near_projecting	0.0390631	Br0922	sACC	Control	hspe	BICCN
R14154	LAMP5_LHX6_and_Chandelier	0.0477281	Br0922	sACC	Control	hspe	BICCN
R14154	MGE_interneuron	0.114328	Br0922	sACC	Control	hspe	BICCN
R14154	Microglia	0.00154385	Br0922	sACC	Control	hspe	BICCN
R14154	Oligodendrocyte	0.0564923	Br0922	sACC	Control	hspe	BICCN
R14154	Oligodendrocyte_precursor	0.0438109	Br0922	sACC	Control	hspe	BICCN
R14154	Upper_layer_intratelencephalic	0.0808959	Br0922	sACC	Control	hspe	BICCN
R14155	Amygdala_excitatory	0.00718468	Br1033	sACC	Control	hspe	BICCN
R14155	Astrocyte	0.286907	Br1033	sACC	Control	hspe	BICCN
R14155	CGE_interneuron	0.0583745	Br1033	sACC	Control	hspe	BICCN
R14155	Deep_layer_corticothalamic_and_6b	0.0507866	Br1033	sACC	Control	hspe	BICCN
R14155	Deep_layer_intratelencephalic	0.140219	Br1033	sACC	Control	hspe	BICCN
R14155	Deep_layer_near_projecting	0.0659704	Br1033	sACC	Control	hspe	BICCN
R14155	LAMP5_LHX6_and_Chandelier	0.0362542	Br1033	sACC	Control	hspe	BICCN
R14155	MGE_interneuron	0.130253	Br1033	sACC	Control	hspe	BICCN
R14155	Microglia	0.0760718	Br1033	sACC	Control	hspe	BICCN
R14155	Oligodendrocyte	0.0413602	Br1033	sACC	Control	hspe	BICCN
R14155	Oligodendrocyte_precursor	0.0491766	Br1033	sACC	Control	hspe	BICCN
R14155	Upper_layer_intratelencephalic	0.0574414	Br1033	sACC	Control	hspe	BICCN
R14156	Amygdala_excitatory	2.17994e-13	Br1109	sACC	Control	hspe	BICCN
R14156	Astrocyte	0.174156	Br1109	sACC	Control	hspe	BICCN
R14156	CGE_interneuron	0.0415739	Br1109	sACC	Control	hspe	BICCN
R14156	Deep_layer_corticothalamic_and_6b	0.0526782	Br1109	sACC	Control	hspe	BICCN
R14156	Deep_layer_intratelencephalic	0.252835	Br1109	sACC	Control	hspe	BICCN
R14156	Deep_layer_near_projecting	0.0267471	Br1109	sACC	Control	hspe	BICCN
R14156	LAMP5_LHX6_and_Chandelier	0.0327662	Br1109	sACC	Control	hspe	BICCN
R14156	MGE_interneuron	0.104553	Br1109	sACC	Control	hspe	BICCN
R14156	Microglia	0.0478928	Br1109	sACC	Control	hspe	BICCN
R14156	Oligodendrocyte	0.147868	Br1109	sACC	Control	hspe	BICCN
R14156	Oligodendrocyte_precursor	0.042168	Br1109	sACC	Control	hspe	BICCN
R14156	Upper_layer_intratelencephalic	0.0767623	Br1109	sACC	Control	hspe	BICCN
R14157	Amygdala_excitatory	0.00851324	Br1113	sACC	Control	hspe	BICCN
R14157	Astrocyte	0.222952	Br1113	sACC	Control	hspe	BICCN
R14157	CGE_interneuron	0.0541073	Br1113	sACC	Control	hspe	BICCN
R14157	Deep_layer_corticothalamic_and_6b	0.0503053	Br1113	sACC	Control	hspe	BICCN
R14157	Deep_layer_intratelencephalic	0.222144	Br1113	sACC	Control	hspe	BICCN
R14157	Deep_layer_near_projecting	0.0583137	Br1113	sACC	Control	hspe	BICCN
R14157	LAMP5_LHX6_and_Chandelier	0.0391617	Br1113	sACC	Control	hspe	BICCN
R14157	MGE_interneuron	0.132943	Br1113	sACC	Control	hspe	BICCN
R14157	Microglia	0.0466649	Br1113	sACC	Control	hspe	BICCN
R14157	Oligodendrocyte	0.0426675	Br1113	sACC	Control	hspe	BICCN
R14157	Oligodendrocyte_precursor	0.0380668	Br1113	sACC	Control	hspe	BICCN
R14157	Upper_layer_intratelencephalic	0.0841603	Br1113	sACC	Control	hspe	BICCN
R14158	Amygdala_excitatory	0.00771288	Br1243	sACC	Control	hspe	BICCN
R14158	Astrocyte	0.22088	Br1243	sACC	Control	hspe	BICCN
R14158	CGE_interneuron	0.0262998	Br1243	sACC	Control	hspe	BICCN
R14158	Deep_layer_corticothalamic_and_6b	0.0618318	Br1243	sACC	Control	hspe	BICCN
R14158	Deep_layer_intratelencephalic	0.0959075	Br1243	sACC	Control	hspe	BICCN
R14158	Deep_layer_near_projecting	0.0364242	Br1243	sACC	Control	hspe	BICCN
R14158	LAMP5_LHX6_and_Chandelier	0.0230023	Br1243	sACC	Control	hspe	BICCN
R14158	MGE_interneuron	0.079783	Br1243	sACC	Control	hspe	BICCN
R14158	Microglia	0.0586711	Br1243	sACC	Control	hspe	BICCN
R14158	Oligodendrocyte	0.334512	Br1243	sACC	Control	hspe	BICCN
R14158	Oligodendrocyte_precursor	0.0426689	Br1243	sACC	Control	hspe	BICCN
R14158	Upper_layer_intratelencephalic	0.0123066	Br1243	sACC	Control	hspe	BICCN
R14169	Amygdala_excitatory	0.00722253	Br1264	sACC	Control	hspe	BICCN
R14169	Astrocyte	0.32965	Br1264	sACC	Control	hspe	BICCN
R14169	CGE_interneuron	0.0421472	Br1264	sACC	Control	hspe	BICCN
R14169	Deep_layer_corticothalamic_and_6b	0.0209159	Br1264	sACC	Control	hspe	BICCN
R14169	Deep_layer_intratelencephalic	0.0290723	Br1264	sACC	Control	hspe	BICCN
R14169	Deep_layer_near_projecting	0.00772601	Br1264	sACC	Control	hspe	BICCN
R14169	LAMP5_LHX6_and_Chandelier	0.0249317	Br1264	sACC	Control	hspe	BICCN
R14169	MGE_interneuron	0.0249634	Br1264	sACC	Control	hspe	BICCN
R14169	Microglia	0.0302986	Br1264	sACC	Control	hspe	BICCN
R14169	Oligodendrocyte	0.358168	Br1264	sACC	Control	hspe	BICCN
R14169	Oligodendrocyte_precursor	0.0700728	Br1264	sACC	Control	hspe	BICCN
R14169	Upper_layer_intratelencephalic	0.0548323	Br1264	sACC	Control	hspe	BICCN
R14170	Amygdala_excitatory	0.00823223	Br1288	sACC	Control	hspe	BICCN
R14170	Astrocyte	0.282976	Br1288	sACC	Control	hspe	BICCN
R14170	CGE_interneuron	0.0468271	Br1288	sACC	Control	hspe	BICCN
R14170	Deep_layer_corticothalamic_and_6b	0.0546639	Br1288	sACC	Control	hspe	BICCN
R14170	Deep_layer_intratelencephalic	0.123212	Br1288	sACC	Control	hspe	BICCN
R14170	Deep_layer_near_projecting	0.0345893	Br1288	sACC	Control	hspe	BICCN
R14170	LAMP5_LHX6_and_Chandelier	0.0333278	Br1288	sACC	Control	hspe	BICCN
R14170	MGE_interneuron	0.121819	Br1288	sACC	Control	hspe	BICCN
R14170	Microglia	0.0591424	Br1288	sACC	Control	hspe	BICCN
R14170	Oligodendrocyte	0.140743	Br1288	sACC	Control	hspe	BICCN
R14170	Oligodendrocyte_precursor	0.0370087	Br1288	sACC	Control	hspe	BICCN
R14170	Upper_layer_intratelencephalic	0.0574584	Br1288	sACC	Control	hspe	BICCN
R14171	Amygdala_excitatory	0.0250093	Br1351	sACC	Control	hspe	BICCN
R14171	Astrocyte	0.303485	Br1351	sACC	Control	hspe	BICCN
R14171	CGE_interneuron	0.0735179	Br1351	sACC	Control	hspe	BICCN
R14171	Deep_layer_corticothalamic_and_6b	0.0617849	Br1351	sACC	Control	hspe	BICCN
R14171	Deep_layer_intratelencephalic	0.0993602	Br1351	sACC	Control	hspe	BICCN
R14171	Deep_layer_near_projecting	0.0561296	Br1351	sACC	Control	hspe	BICCN
R14171	LAMP5_LHX6_and_Chandelier	0.05213	Br1351	sACC	Control	hspe	BICCN
R14171	MGE_interneuron	0.110049	Br1351	sACC	Control	hspe	BICCN
R14171	Microglia	0.0491089	Br1351	sACC	Control	hspe	BICCN
R14171	Oligodendrocyte	0.0772006	Br1351	sACC	Control	hspe	BICCN
R14171	Oligodendrocyte_precursor	0.0360075	Br1351	sACC	Control	hspe	BICCN
R14171	Upper_layer_intratelencephalic	0.0562173	Br1351	sACC	Control	hspe	BICCN
R14172	Amygdala_excitatory	5.707e-12	Br1384	sACC	Control	hspe	BICCN
R14172	Astrocyte	0.205979	Br1384	sACC	Control	hspe	BICCN
R14172	CGE_interneuron	0.0387454	Br1384	sACC	Control	hspe	BICCN
R14172	Deep_layer_corticothalamic_and_6b	0.0734872	Br1384	sACC	Control	hspe	BICCN
R14172	Deep_layer_intratelencephalic	0.255844	Br1384	sACC	Control	hspe	BICCN
R14172	Deep_layer_near_projecting	0.0535932	Br1384	sACC	Control	hspe	BICCN
R14172	LAMP5_LHX6_and_Chandelier	0.0303733	Br1384	sACC	Control	hspe	BICCN
R14172	MGE_interneuron	0.12025	Br1384	sACC	Control	hspe	BICCN
R14172	Microglia	0.0463442	Br1384	sACC	Control	hspe	BICCN
R14172	Oligodendrocyte	0.0874684	Br1384	sACC	Control	hspe	BICCN
R14172	Oligodendrocyte_precursor	0.0258932	Br1384	sACC	Control	hspe	BICCN
R14172	Upper_layer_intratelencephalic	0.0620217	Br1384	sACC	Control	hspe	BICCN
R14178	Amygdala_excitatory	0.0229809	Br1389	sACC	Control	hspe	BICCN
R14178	Astrocyte	0.264005	Br1389	sACC	Control	hspe	BICCN
R14178	CGE_interneuron	0.063691	Br1389	sACC	Control	hspe	BICCN
R14178	Deep_layer_corticothalamic_and_6b	0.0671361	Br1389	sACC	Control	hspe	BICCN
R14178	Deep_layer_intratelencephalic	0.10869	Br1389	sACC	Control	hspe	BICCN
R14178	Deep_layer_near_projecting	0.0583956	Br1389	sACC	Control	hspe	BICCN
R14178	LAMP5_LHX6_and_Chandelier	0.0413137	Br1389	sACC	Control	hspe	BICCN
R14178	MGE_interneuron	0.130753	Br1389	sACC	Control	hspe	BICCN
R14178	Microglia	0.0685728	Br1389	sACC	Control	hspe	BICCN
R14178	Oligodendrocyte	0.101897	Br1389	sACC	Control	hspe	BICCN
R14178	Oligodendrocyte_precursor	0.0363836	Br1389	sACC	Control	hspe	BICCN
R14178	Upper_layer_intratelencephalic	0.0361804	Br1389	sACC	Control	hspe	BICCN
R14179	Amygdala_excitatory	3.18619e-14	Br1469	Amygdala	Control	hspe	BICCN
R14179	Astrocyte	0.358194	Br1469	Amygdala	Control	hspe	BICCN
R14179	CGE_interneuron	0.0511821	Br1469	Amygdala	Control	hspe	BICCN
R14179	Deep_layer_corticothalamic_and_6b	0.00117174	Br1469	Amygdala	Control	hspe	BICCN
R14179	Deep_layer_intratelencephalic	0.00382694	Br1469	Amygdala	Control	hspe	BICCN
R14179	Eccentric_medium_spiny_neuron	9.76387e-05	Br1469	Amygdala	Control	hspe	BICCN
R14179	LAMP5_LHX6_and_Chandelier	0.00466674	Br1469	Amygdala	Control	hspe	BICCN
R14179	MGE_interneuron	0.00304143	Br1469	Amygdala	Control	hspe	BICCN
R14179	Medium_spiny_neuron	0.0371168	Br1469	Amygdala	Control	hspe	BICCN
R14179	Microglia	0.044228	Br1469	Amygdala	Control	hspe	BICCN
R14179	Oligodendrocyte	0.446754	Br1469	Amygdala	Control	hspe	BICCN
R14179	Oligodendrocyte_precursor	0.0497208	Br1469	Amygdala	Control	hspe	BICCN
R14179	Upper_layer_intratelencephalic	1.60194e-13	Br1469	Amygdala	Control	hspe	BICCN
R14180	Amygdala_excitatory	0.0135731	Br1474	sACC	Control	hspe	BICCN
R14180	Astrocyte	0.283235	Br1474	sACC	Control	hspe	BICCN
R14180	CGE_interneuron	0.0332068	Br1474	sACC	Control	hspe	BICCN
R14180	Deep_layer_corticothalamic_and_6b	0.0396887	Br1474	sACC	Control	hspe	BICCN
R14180	Deep_layer_intratelencephalic	0.0354517	Br1474	sACC	Control	hspe	BICCN
R14180	Deep_layer_near_projecting	0.02184	Br1474	sACC	Control	hspe	BICCN
R14180	LAMP5_LHX6_and_Chandelier	0.0346418	Br1474	sACC	Control	hspe	BICCN
R14180	MGE_interneuron	0.0621505	Br1474	sACC	Control	hspe	BICCN
R14180	Microglia	0.0703022	Br1474	sACC	Control	hspe	BICCN
R14180	Oligodendrocyte	0.350916	Br1474	sACC	Control	hspe	BICCN
R14180	Oligodendrocyte_precursor	0.0374074	Br1474	sACC	Control	hspe	BICCN
R14180	Upper_layer_intratelencephalic	0.0175868	Br1474	sACC	Control	hspe	BICCN
R14181	Amygdala_excitatory	0.0137077	Br1550	sACC	Control	hspe	BICCN
R14181	Astrocyte	0.201976	Br1550	sACC	Control	hspe	BICCN
R14181	CGE_interneuron	0.0449521	Br1550	sACC	Control	hspe	BICCN
R14181	Deep_layer_corticothalamic_and_6b	0.0897516	Br1550	sACC	Control	hspe	BICCN
R14181	Deep_layer_intratelencephalic	0.16621	Br1550	sACC	Control	hspe	BICCN
R14181	Deep_layer_near_projecting	0.0536285	Br1550	sACC	Control	hspe	BICCN
R14181	LAMP5_LHX6_and_Chandelier	0.0268828	Br1550	sACC	Control	hspe	BICCN
R14181	MGE_interneuron	0.123436	Br1550	sACC	Control	hspe	BICCN
R14181	Microglia	0.063084	Br1550	sACC	Control	hspe	BICCN
R14181	Oligodendrocyte	0.0975147	Br1550	sACC	Control	hspe	BICCN
R14181	Oligodendrocyte_precursor	0.0433227	Br1550	sACC	Control	hspe	BICCN
R14181	Upper_layer_intratelencephalic	0.0755347	Br1550	sACC	Control	hspe	BICCN
R14188	Amygdala_excitatory	0.00537795	Br1565	sACC	Control	hspe	BICCN
R14188	Astrocyte	0.30069	Br1565	sACC	Control	hspe	BICCN
R14188	CGE_interneuron	0.054261	Br1565	sACC	Control	hspe	BICCN
R14188	Deep_layer_corticothalamic_and_6b	0.0410074	Br1565	sACC	Control	hspe	BICCN
R14188	Deep_layer_intratelencephalic	0.106793	Br1565	sACC	Control	hspe	BICCN
R14188	Deep_layer_near_projecting	0.028787	Br1565	sACC	Control	hspe	BICCN
R14188	LAMP5_LHX6_and_Chandelier	0.0388673	Br1565	sACC	Control	hspe	BICCN
R14188	MGE_interneuron	0.102351	Br1565	sACC	Control	hspe	BICCN
R14188	Microglia	0.0664823	Br1565	sACC	Control	hspe	BICCN
R14188	Oligodendrocyte	0.133696	Br1565	sACC	Control	hspe	BICCN
R14188	Oligodendrocyte_precursor	0.0360694	Br1565	sACC	Control	hspe	BICCN
R14188	Upper_layer_intratelencephalic	0.0856168	Br1565	sACC	Control	hspe	BICCN
R14189	Amygdala_excitatory	0.00405245	Br1568	sACC	Control	hspe	BICCN
R14189	Astrocyte	0.285065	Br1568	sACC	Control	hspe	BICCN
R14189	CGE_interneuron	0.0246671	Br1568	sACC	Control	hspe	BICCN
R14189	Deep_layer_corticothalamic_and_6b	0.0463115	Br1568	sACC	Control	hspe	BICCN
R14189	Deep_layer_intratelencephalic	4.91925e-13	Br1568	sACC	Control	hspe	BICCN
R14189	Deep_layer_near_projecting	0.0171874	Br1568	sACC	Control	hspe	BICCN
R14189	LAMP5_LHX6_and_Chandelier	0.0221969	Br1568	sACC	Control	hspe	BICCN
R14189	MGE_interneuron	0.0378207	Br1568	sACC	Control	hspe	BICCN
R14189	Microglia	0.0834906	Br1568	sACC	Control	hspe	BICCN
R14189	Oligodendrocyte	0.426445	Br1568	sACC	Control	hspe	BICCN
R14189	Oligodendrocyte_precursor	0.047466	Br1568	sACC	Control	hspe	BICCN
R14189	Upper_layer_intratelencephalic	0.00529729	Br1568	sACC	Control	hspe	BICCN
R14190	Amygdala_excitatory	0.000881501	Br1587	sACC	Control	hspe	BICCN
R14190	Astrocyte	0.758054	Br1587	sACC	Control	hspe	BICCN
R14190	CGE_interneuron	0.0240373	Br1587	sACC	Control	hspe	BICCN
R14190	Deep_layer_corticothalamic_and_6b	0.0236486	Br1587	sACC	Control	hspe	BICCN
R14190	Deep_layer_intratelencephalic	0.0198483	Br1587	sACC	Control	hspe	BICCN
R14190	Deep_layer_near_projecting	0.000486651	Br1587	sACC	Control	hspe	BICCN
R14190	LAMP5_LHX6_and_Chandelier	0.0100509	Br1587	sACC	Control	hspe	BICCN
R14190	MGE_interneuron	0.0117902	Br1587	sACC	Control	hspe	BICCN
R14190	Microglia	0.021917	Br1587	sACC	Control	hspe	BICCN
R14190	Oligodendrocyte	0.0203589	Br1587	sACC	Control	hspe	BICCN
R14190	Oligodendrocyte_precursor	0.0927936	Br1587	sACC	Control	hspe	BICCN
R14190	Upper_layer_intratelencephalic	0.0161327	Br1587	sACC	Control	hspe	BICCN
R14191	Amygdala_excitatory	0.00618318	Br1613	sACC	Control	hspe	BICCN
R14191	Astrocyte	0.298767	Br1613	sACC	Control	hspe	BICCN
R14191	CGE_interneuron	0.0418079	Br1613	sACC	Control	hspe	BICCN
R14191	Deep_layer_corticothalamic_and_6b	0.042799	Br1613	sACC	Control	hspe	BICCN
R14191	Deep_layer_intratelencephalic	0.193042	Br1613	sACC	Control	hspe	BICCN
R14191	Deep_layer_near_projecting	0.0495371	Br1613	sACC	Control	hspe	BICCN
R14191	LAMP5_LHX6_and_Chandelier	0.0353869	Br1613	sACC	Control	hspe	BICCN
R14191	MGE_interneuron	0.115552	Br1613	sACC	Control	hspe	BICCN
R14191	Microglia	0.040414	Br1613	sACC	Control	hspe	BICCN
R14191	Oligodendrocyte	0.0867073	Br1613	sACC	Control	hspe	BICCN
R14191	Oligodendrocyte_precursor	0.0388403	Br1613	sACC	Control	hspe	BICCN
R14191	Upper_layer_intratelencephalic	0.0509637	Br1613	sACC	Control	hspe	BICCN
R14192	Amygdala_excitatory	0.0123315	Br1649	sACC	Control	hspe	BICCN
R14192	Astrocyte	0.257503	Br1649	sACC	Control	hspe	BICCN
R14192	CGE_interneuron	0.085602	Br1649	sACC	Control	hspe	BICCN
R14192	Deep_layer_corticothalamic_and_6b	0.0521706	Br1649	sACC	Control	hspe	BICCN
R14192	Deep_layer_intratelencephalic	0.163045	Br1649	sACC	Control	hspe	BICCN
R14192	Deep_layer_near_projecting	0.0252277	Br1649	sACC	Control	hspe	BICCN
R14192	LAMP5_LHX6_and_Chandelier	0.0393215	Br1649	sACC	Control	hspe	BICCN
R14192	MGE_interneuron	0.10798	Br1649	sACC	Control	hspe	BICCN
R14192	Microglia	0.0637064	Br1649	sACC	Control	hspe	BICCN
R14192	Oligodendrocyte	0.0368231	Br1649	sACC	Control	hspe	BICCN
R14192	Oligodendrocyte_precursor	0.0418527	Br1649	sACC	Control	hspe	BICCN
R14192	Upper_layer_intratelencephalic	0.114437	Br1649	sACC	Control	hspe	BICCN
R14198	Amygdala_excitatory	0.0211412	Br1654	sACC	Control	hspe	BICCN
R14198	Astrocyte	0.348671	Br1654	sACC	Control	hspe	BICCN
R14198	CGE_interneuron	0.0342265	Br1654	sACC	Control	hspe	BICCN
R14198	Deep_layer_corticothalamic_and_6b	0.0450506	Br1654	sACC	Control	hspe	BICCN
R14198	Deep_layer_intratelencephalic	0.0249201	Br1654	sACC	Control	hspe	BICCN
R14198	Deep_layer_near_projecting	0.0454779	Br1654	sACC	Control	hspe	BICCN
R14198	LAMP5_LHX6_and_Chandelier	0.063819	Br1654	sACC	Control	hspe	BICCN
R14198	MGE_interneuron	0.0508737	Br1654	sACC	Control	hspe	BICCN
R14198	Microglia	0.0698451	Br1654	sACC	Control	hspe	BICCN
R14198	Oligodendrocyte	0.245801	Br1654	sACC	Control	hspe	BICCN
R14198	Oligodendrocyte_precursor	0.034221	Br1654	sACC	Control	hspe	BICCN
R14198	Upper_layer_intratelencephalic	0.0159527	Br1654	sACC	Control	hspe	BICCN
R14199	Amygdala_excitatory	0.00695978	Br1695	sACC	Control	hspe	BICCN
R14199	Astrocyte	0.310737	Br1695	sACC	Control	hspe	BICCN
R14199	CGE_interneuron	0.0268152	Br1695	sACC	Control	hspe	BICCN
R14199	Deep_layer_corticothalamic_and_6b	0.0698857	Br1695	sACC	Control	hspe	BICCN
R14199	Deep_layer_intratelencephalic	0.0488473	Br1695	sACC	Control	hspe	BICCN
R14199	Deep_layer_near_projecting	0.0272904	Br1695	sACC	Control	hspe	BICCN
R14199	LAMP5_LHX6_and_Chandelier	0.0292957	Br1695	sACC	Control	hspe	BICCN
R14199	MGE_interneuron	0.0571889	Br1695	sACC	Control	hspe	BICCN
R14199	Microglia	0.0577722	Br1695	sACC	Control	hspe	BICCN
R14199	Oligodendrocyte	0.318991	Br1695	sACC	Control	hspe	BICCN
R14199	Oligodendrocyte_precursor	0.0431265	Br1695	sACC	Control	hspe	BICCN
R14199	Upper_layer_intratelencephalic	0.00308991	Br1695	sACC	Control	hspe	BICCN
R14200	Amygdala_excitatory	0.0209148	Br1697	sACC	Control	hspe	BICCN
R14200	Astrocyte	0.286331	Br1697	sACC	Control	hspe	BICCN
R14200	CGE_interneuron	0.050014	Br1697	sACC	Control	hspe	BICCN
R14200	Deep_layer_corticothalamic_and_6b	0.0449183	Br1697	sACC	Control	hspe	BICCN
R14200	Deep_layer_intratelencephalic	0.113204	Br1697	sACC	Control	hspe	BICCN
R14200	Deep_layer_near_projecting	0.0530036	Br1697	sACC	Control	hspe	BICCN
R14200	LAMP5_LHX6_and_Chandelier	0.0415847	Br1697	sACC	Control	hspe	BICCN
R14200	MGE_interneuron	0.0899733	Br1697	sACC	Control	hspe	BICCN
R14200	Microglia	0.0706101	Br1697	sACC	Control	hspe	BICCN
R14200	Oligodendrocyte	0.0869731	Br1697	sACC	Control	hspe	BICCN
R14200	Oligodendrocyte_precursor	0.0499561	Br1697	sACC	Control	hspe	BICCN
R14200	Upper_layer_intratelencephalic	0.0925178	Br1697	sACC	Control	hspe	BICCN
R14201	Amygdala_excitatory	0.00668713	Br1735	sACC	Control	hspe	BICCN
R14201	Astrocyte	0.184625	Br1735	sACC	Control	hspe	BICCN
R14201	CGE_interneuron	0.0468479	Br1735	sACC	Control	hspe	BICCN
R14201	Deep_layer_corticothalamic_and_6b	0.0683397	Br1735	sACC	Control	hspe	BICCN
R14201	Deep_layer_intratelencephalic	0.24923	Br1735	sACC	Control	hspe	BICCN
R14201	Deep_layer_near_projecting	0.0450598	Br1735	sACC	Control	hspe	BICCN
R14201	LAMP5_LHX6_and_Chandelier	0.0408028	Br1735	sACC	Control	hspe	BICCN
R14201	MGE_interneuron	0.127491	Br1735	sACC	Control	hspe	BICCN
R14201	Microglia	0.0559427	Br1735	sACC	Control	hspe	BICCN
R14201	Oligodendrocyte	0.0658875	Br1735	sACC	Control	hspe	BICCN
R14201	Oligodendrocyte_precursor	0.0509025	Br1735	sACC	Control	hspe	BICCN
R14201	Upper_layer_intratelencephalic	0.0581851	Br1735	sACC	Control	hspe	BICCN
R14207	Amygdala_excitatory	0.0143475	Br1753	sACC	Control	hspe	BICCN
R14207	Astrocyte	0.33175	Br1753	sACC	Control	hspe	BICCN
R14207	CGE_interneuron	0.0474659	Br1753	sACC	Control	hspe	BICCN
R14207	Deep_layer_corticothalamic_and_6b	0.0629335	Br1753	sACC	Control	hspe	BICCN
R14207	Deep_layer_intratelencephalic	0.0952696	Br1753	sACC	Control	hspe	BICCN
R14207	Deep_layer_near_projecting	0.0510311	Br1753	sACC	Control	hspe	BICCN
R14207	LAMP5_LHX6_and_Chandelier	0.0402513	Br1753	sACC	Control	hspe	BICCN
R14207	MGE_interneuron	0.0923493	Br1753	sACC	Control	hspe	BICCN
R14207	Microglia	0.0680769	Br1753	sACC	Control	hspe	BICCN
R14207	Oligodendrocyte	0.0948116	Br1753	sACC	Control	hspe	BICCN
R14207	Oligodendrocyte_precursor	0.0492231	Br1753	sACC	Control	hspe	BICCN
R14207	Upper_layer_intratelencephalic	0.0524899	Br1753	sACC	Control	hspe	BICCN
R14208	Amygdala_excitatory	0.00334008	Br1761	sACC	Control	hspe	BICCN
R14208	Astrocyte	0.276899	Br1761	sACC	Control	hspe	BICCN
R14208	CGE_interneuron	0.0349221	Br1761	sACC	Control	hspe	BICCN
R14208	Deep_layer_corticothalamic_and_6b	0.0492151	Br1761	sACC	Control	hspe	BICCN
R14208	Deep_layer_intratelencephalic	0.168603	Br1761	sACC	Control	hspe	BICCN
R14208	Deep_layer_near_projecting	0.0420019	Br1761	sACC	Control	hspe	BICCN
R14208	LAMP5_LHX6_and_Chandelier	0.029915	Br1761	sACC	Control	hspe	BICCN
R14208	MGE_interneuron	0.10317	Br1761	sACC	Control	hspe	BICCN
R14208	Microglia	0.0792379	Br1761	sACC	Control	hspe	BICCN
R14208	Oligodendrocyte	0.119741	Br1761	sACC	Control	hspe	BICCN
R14208	Oligodendrocyte_precursor	0.0364273	Br1761	sACC	Control	hspe	BICCN
R14208	Upper_layer_intratelencephalic	0.0565287	Br1761	sACC	Control	hspe	BICCN
R14209	Amygdala_excitatory	8.77199e-13	Br1764	sACC	Control	hspe	BICCN
R14209	Astrocyte	0.32398	Br1764	sACC	Control	hspe	BICCN
R14209	CGE_interneuron	0.0640863	Br1764	sACC	Control	hspe	BICCN
R14209	Deep_layer_corticothalamic_and_6b	0.0222477	Br1764	sACC	Control	hspe	BICCN
R14209	Deep_layer_intratelencephalic	0.191305	Br1764	sACC	Control	hspe	BICCN
R14209	Deep_layer_near_projecting	0.0372702	Br1764	sACC	Control	hspe	BICCN
R14209	LAMP5_LHX6_and_Chandelier	0.0342737	Br1764	sACC	Control	hspe	BICCN
R14209	MGE_interneuron	0.10959	Br1764	sACC	Control	hspe	BICCN
R14209	Microglia	0.0597712	Br1764	sACC	Control	hspe	BICCN
R14209	Oligodendrocyte	0.0490134	Br1764	sACC	Control	hspe	BICCN
R14209	Oligodendrocyte_precursor	0.0407008	Br1764	sACC	Control	hspe	BICCN
R14209	Upper_layer_intratelencephalic	0.067762	Br1764	sACC	Control	hspe	BICCN
R14211	Amygdala_excitatory	0.0103801	Br1987	sACC	Control	hspe	BICCN
R14211	Astrocyte	0.270244	Br1987	sACC	Control	hspe	BICCN
R14211	CGE_interneuron	0.0593323	Br1987	sACC	Control	hspe	BICCN
R14211	Deep_layer_corticothalamic_and_6b	0.0500976	Br1987	sACC	Control	hspe	BICCN
R14211	Deep_layer_intratelencephalic	0.179301	Br1987	sACC	Control	hspe	BICCN
R14211	Deep_layer_near_projecting	0.0327898	Br1987	sACC	Control	hspe	BICCN
R14211	LAMP5_LHX6_and_Chandelier	0.0379619	Br1987	sACC	Control	hspe	BICCN
R14211	MGE_interneuron	0.119296	Br1987	sACC	Control	hspe	BICCN
R14211	Microglia	0.0578517	Br1987	sACC	Control	hspe	BICCN
R14211	Oligodendrocyte	0.08233	Br1987	sACC	Control	hspe	BICCN
R14211	Oligodendrocyte_precursor	0.0328335	Br1987	sACC	Control	hspe	BICCN
R14211	Upper_layer_intratelencephalic	0.0675825	Br1987	sACC	Control	hspe	BICCN
R14216	Amygdala_excitatory	0.00875167	Br1995	sACC	Control	hspe	BICCN
R14216	Astrocyte	0.264941	Br1995	sACC	Control	hspe	BICCN
R14216	CGE_interneuron	0.0391555	Br1995	sACC	Control	hspe	BICCN
R14216	Deep_layer_corticothalamic_and_6b	0.0638007	Br1995	sACC	Control	hspe	BICCN
R14216	Deep_layer_intratelencephalic	0.109496	Br1995	sACC	Control	hspe	BICCN
R14216	Deep_layer_near_projecting	0.0296904	Br1995	sACC	Control	hspe	BICCN
R14216	LAMP5_LHX6_and_Chandelier	0.0305198	Br1995	sACC	Control	hspe	BICCN
R14216	MGE_interneuron	0.0939485	Br1995	sACC	Control	hspe	BICCN
R14216	Microglia	0.060293	Br1995	sACC	Control	hspe	BICCN
R14216	Oligodendrocyte	0.20795	Br1995	sACC	Control	hspe	BICCN
R14216	Oligodendrocyte_precursor	0.0450318	Br1995	sACC	Control	hspe	BICCN
R14216	Upper_layer_intratelencephalic	0.0464214	Br1995	sACC	Control	hspe	BICCN
R14217	Amygdala_excitatory	0.0129585	Br2005	sACC	Control	hspe	BICCN
R14217	Astrocyte	0.227145	Br2005	sACC	Control	hspe	BICCN
R14217	CGE_interneuron	0.0473841	Br2005	sACC	Control	hspe	BICCN
R14217	Deep_layer_corticothalamic_and_6b	0.0652819	Br2005	sACC	Control	hspe	BICCN
R14217	Deep_layer_intratelencephalic	0.174901	Br2005	sACC	Control	hspe	BICCN
R14217	Deep_layer_near_projecting	0.0532168	Br2005	sACC	Control	hspe	BICCN
R14217	LAMP5_LHX6_and_Chandelier	0.031686	Br2005	sACC	Control	hspe	BICCN
R14217	MGE_interneuron	0.118594	Br2005	sACC	Control	hspe	BICCN
R14217	Microglia	0.0700535	Br2005	sACC	Control	hspe	BICCN
R14217	Oligodendrocyte	0.088024	Br2005	sACC	Control	hspe	BICCN
R14217	Oligodendrocyte_precursor	0.0520396	Br2005	sACC	Control	hspe	BICCN
R14217	Upper_layer_intratelencephalic	0.0587156	Br2005	sACC	Control	hspe	BICCN
R14218	Amygdala_excitatory	0.00412181	Br2063	sACC	Control	hspe	BICCN
R14218	Astrocyte	0.316885	Br2063	sACC	Control	hspe	BICCN
R14218	CGE_interneuron	0.0669376	Br2063	sACC	Control	hspe	BICCN
R14218	Deep_layer_corticothalamic_and_6b	0.0366732	Br2063	sACC	Control	hspe	BICCN
R14218	Deep_layer_intratelencephalic	0.0571753	Br2063	sACC	Control	hspe	BICCN
R14218	Deep_layer_near_projecting	0.0162555	Br2063	sACC	Control	hspe	BICCN
R14218	LAMP5_LHX6_and_Chandelier	0.0392597	Br2063	sACC	Control	hspe	BICCN
R14218	MGE_interneuron	0.0810366	Br2063	sACC	Control	hspe	BICCN
R14218	Microglia	0.0408088	Br2063	sACC	Control	hspe	BICCN
R14218	Oligodendrocyte	0.151783	Br2063	sACC	Control	hspe	BICCN
R14218	Oligodendrocyte_precursor	0.0497322	Br2063	sACC	Control	hspe	BICCN
R14218	Upper_layer_intratelencephalic	0.139332	Br2063	sACC	Control	hspe	BICCN
R14219	Amygdala_excitatory	0.0335472	Br2257	sACC	Control	hspe	BICCN
R14219	Astrocyte	0.36515	Br2257	sACC	Control	hspe	BICCN
R14219	CGE_interneuron	0.0382551	Br2257	sACC	Control	hspe	BICCN
R14219	Deep_layer_corticothalamic_and_6b	0.0737598	Br2257	sACC	Control	hspe	BICCN
R14219	Deep_layer_intratelencephalic	0.0829381	Br2257	sACC	Control	hspe	BICCN
R14219	Deep_layer_near_projecting	0.0635851	Br2257	sACC	Control	hspe	BICCN
R14219	LAMP5_LHX6_and_Chandelier	0.0668333	Br2257	sACC	Control	hspe	BICCN
R14219	MGE_interneuron	0.093262	Br2257	sACC	Control	hspe	BICCN
R14219	Microglia	0.0450391	Br2257	sACC	Control	hspe	BICCN
R14219	Oligodendrocyte	0.0299608	Br2257	sACC	Control	hspe	BICCN
R14219	Oligodendrocyte_precursor	0.0639341	Br2257	sACC	Control	hspe	BICCN
R14219	Upper_layer_intratelencephalic	0.0437359	Br2257	sACC	Control	hspe	BICCN
R14220	Amygdala_excitatory	0.0117735	Br2285	sACC	Control	hspe	BICCN
R14220	Astrocyte	0.275397	Br2285	sACC	Control	hspe	BICCN
R14220	CGE_interneuron	0.0539095	Br2285	sACC	Control	hspe	BICCN
R14220	Deep_layer_corticothalamic_and_6b	0.0531961	Br2285	sACC	Control	hspe	BICCN
R14220	Deep_layer_intratelencephalic	0.156827	Br2285	sACC	Control	hspe	BICCN
R14220	Deep_layer_near_projecting	0.0347143	Br2285	sACC	Control	hspe	BICCN
R14220	LAMP5_LHX6_and_Chandelier	0.0378401	Br2285	sACC	Control	hspe	BICCN
R14220	MGE_interneuron	0.116745	Br2285	sACC	Control	hspe	BICCN
R14220	Microglia	0.0514311	Br2285	sACC	Control	hspe	BICCN
R14220	Oligodendrocyte	0.129588	Br2285	sACC	Control	hspe	BICCN
R14220	Oligodendrocyte_precursor	0.0349461	Br2285	sACC	Control	hspe	BICCN
R14220	Upper_layer_intratelencephalic	0.0436329	Br2285	sACC	Control	hspe	BICCN
R14227	Amygdala_excitatory	0.0118509	Br2322	sACC	Control	hspe	BICCN
R14227	Astrocyte	0.368164	Br2322	sACC	Control	hspe	BICCN
R14227	CGE_interneuron	0.0510475	Br2322	sACC	Control	hspe	BICCN
R14227	Deep_layer_corticothalamic_and_6b	0.056358	Br2322	sACC	Control	hspe	BICCN
R14227	Deep_layer_intratelencephalic	0.104674	Br2322	sACC	Control	hspe	BICCN
R14227	Deep_layer_near_projecting	0.0398239	Br2322	sACC	Control	hspe	BICCN
R14227	LAMP5_LHX6_and_Chandelier	0.0425567	Br2322	sACC	Control	hspe	BICCN
R14227	MGE_interneuron	0.102441	Br2322	sACC	Control	hspe	BICCN
R14227	Microglia	0.0553386	Br2322	sACC	Control	hspe	BICCN
R14227	Oligodendrocyte	0.0907308	Br2322	sACC	Control	hspe	BICCN
R14227	Oligodendrocyte_precursor	0.0423315	Br2322	sACC	Control	hspe	BICCN
R14227	Upper_layer_intratelencephalic	0.0346827	Br2322	sACC	Control	hspe	BICCN
R14229	Amygdala_excitatory	0.00405367	Br2371	sACC	Control	hspe	BICCN
R14229	Astrocyte	0.257333	Br2371	sACC	Control	hspe	BICCN
R14229	CGE_interneuron	0.0572746	Br2371	sACC	Control	hspe	BICCN
R14229	Deep_layer_corticothalamic_and_6b	0.0237726	Br2371	sACC	Control	hspe	BICCN
R14229	Deep_layer_intratelencephalic	0.163118	Br2371	sACC	Control	hspe	BICCN
R14229	Deep_layer_near_projecting	0.0317142	Br2371	sACC	Control	hspe	BICCN
R14229	LAMP5_LHX6_and_Chandelier	0.0365658	Br2371	sACC	Control	hspe	BICCN
R14229	MGE_interneuron	0.129627	Br2371	sACC	Control	hspe	BICCN
R14229	Microglia	0.0622842	Br2371	sACC	Control	hspe	BICCN
R14229	Oligodendrocyte	0.030766	Br2371	sACC	Control	hspe	BICCN
R14229	Oligodendrocyte_precursor	0.0359954	Br2371	sACC	Control	hspe	BICCN
R14229	Upper_layer_intratelencephalic	0.167496	Br2371	sACC	Control	hspe	BICCN
R14230	Amygdala_excitatory	0.00698014	Br2425	sACC	Control	hspe	BICCN
R14230	Astrocyte	0.253087	Br2425	sACC	Control	hspe	BICCN
R14230	CGE_interneuron	0.0423332	Br2425	sACC	Control	hspe	BICCN
R14230	Deep_layer_corticothalamic_and_6b	0.0619222	Br2425	sACC	Control	hspe	BICCN
R14230	Deep_layer_intratelencephalic	0.167201	Br2425	sACC	Control	hspe	BICCN
R14230	Deep_layer_near_projecting	0.0372225	Br2425	sACC	Control	hspe	BICCN
R14230	LAMP5_LHX6_and_Chandelier	0.0430052	Br2425	sACC	Control	hspe	BICCN
R14230	MGE_interneuron	0.102707	Br2425	sACC	Control	hspe	BICCN
R14230	Microglia	0.0380892	Br2425	sACC	Control	hspe	BICCN
R14230	Oligodendrocyte	0.144813	Br2425	sACC	Control	hspe	BICCN
R14230	Oligodendrocyte_precursor	0.0294842	Br2425	sACC	Control	hspe	BICCN
R14230	Upper_layer_intratelencephalic	0.0731548	Br2425	sACC	Control	hspe	BICCN
R14231	Amygdala_excitatory	0.0430428	Br2454	sACC	Control	hspe	BICCN
R14231	Astrocyte	0.346749	Br2454	sACC	Control	hspe	BICCN
R14231	CGE_interneuron	0.0213163	Br2454	sACC	Control	hspe	BICCN
R14231	Deep_layer_corticothalamic_and_6b	0.0323593	Br2454	sACC	Control	hspe	BICCN
R14231	Deep_layer_intratelencephalic	1.60676e-12	Br2454	sACC	Control	hspe	BICCN
R14231	Deep_layer_near_projecting	0.0494236	Br2454	sACC	Control	hspe	BICCN
R14231	LAMP5_LHX6_and_Chandelier	0.0600552	Br2454	sACC	Control	hspe	BICCN
[truncated: 8,571 more rows]
