# Supplementary material for: Large-scale transcriptomic analyses of major depressive disorder reveal convergent dysregulation of synaptic pathways in excitatory neurons
Source: Nat Commun. 2025 Apr 28;16:3981. doi: 10.1038/s41467-025-59115-4 (PMC12037741; doi:10.1038/s41467-025-59115-4)
Supplement: Supplementary file 4 — Supplementary Dataset 3 [file 41467_2025_59115_MOESM4_ESM.xlsx]

## Sheet: Key
Gene/Transcript Differental Expression based on Limma Voom Output
ensemblID	Ensembl gene ID
gencodeID	Gencodev25 ID
gene_type	Gencodev25 based functional classification of gene
transcript_id	Gencodev25 transcript annotation
Symbol	Gene symbol
Length	Gene length based from Gencode v25
EntrezID	Gene Entrez
AveExpr	Average log-expression of a gene (or transcript) across all samples
logFC	log2(Fold Change)
t_statistic	limma based Differential Expression Association t-statistic
P.Value	limma based Differential Expression Association P-value
FDR_P.Value	limma based P-value followed by False Discovery Rate correction for multiple testing
Differental Splicing analyses based on LeafCutter Output.
cluster	unique cluster identifier assigned by LeafCutter.
intron	Intron identifier ithin a given cluster in the form chromosome:intron_start:intron_end:cluster_id
Symbol	gene symbol associated with intron
loglr	og-likelihood ratio statistic comparing how well the model fits data under two conditions (e.g., control vs. MDD) relative to a baseline (no difference)
df	degrees of freedom, equal to the number of introns in the cluster minus one
logef	log2(effect size)
Control_fit_usage	fitted splicing usage for intron in controls after correcting for covariates
MDD_fit_usage	fitted splicing usage for intron in cases after correcting for covariates
ΔPSI	difference in fitted spliging (MDD - control)
P	p-value under the asymptotic Chi-squared distribution
FDR_P.Value	FDR corrected P-values
Further information of Differential Splicing available at
https://davidaknowles.github.io/leafcutter/articles/Usage.html

## Sheet: sACC_gene
ensemblID	gencodeID	gene_type	Symbol	Length	EntrezID	AveExpr	logFC	t_statistic	P.Value	FDR_P.Value
ENSG00000089280	ENSG00000089280.18	protein_coding	FUS	10283	2521	6.49574	-0.114057	-6.26137	9.998e-10	1.18799e-05
ENSG00000147121	ENSG00000147121.15	protein_coding	KRBOX4	4120	55634	4.21526	0.133195	6.21742	1.291e-09	1.18799e-05
ENSG00000126767	ENSG00000126767.17	protein_coding	ELK1	3398	2002	5.60428	0.183795	6.20176	1.4136e-09	1.18799e-05
ENSG00000215717	ENSG00000215717.5	protein_coding	TMEM167B	4574	56900	5.55097	0.0882247	6.00384	4.38275e-09	2.20996e-05
ENSG00000181035	ENSG00000181035.13	protein_coding	SLC25A42	4519	284439	4.42165	0.121488	6.03461	3.68264e-09	2.20996e-05
ENSG00000087191	ENSG00000087191.12	protein_coding	PSMC5	4490	5705	5.85889	-0.0787127	-5.82727	1.1737e-08	4.9319e-05
ENSG00000004864	ENSG00000004864.13	protein_coding	SLC25A13	3710	10165	3.59129	-0.17215	-5.6372	3.30214e-08	0.000118934
ENSG00000167074	ENSG00000167074.14	protein_coding	TEF	4715	7008	6.86407	0.135937	5.60793	3.8629e-08	0.000121739
ENSG00000112146	ENSG00000112146.16	protein_coding	FBXO9	8164	26268	6.0947	-0.103419	-5.52704	5.9391e-08	0.000166374
ENSG00000137776	ENSG00000137776.16	protein_coding	SLTM	8157	79811	6.40707	-0.0776984	-5.50284	6.74792e-08	0.000170129
ENSG00000108468	ENSG00000108468.14	protein_coding	CBX1	3087	10951	6.1184	0.0603541	5.38393	1.25561e-07	0.000287787
ENSG00000154721	ENSG00000154721.14	protein_coding	JAM2	5933	58494	5.19	-0.152441	-5.23579	2.68053e-07	0.000563179
ENSG00000104343	ENSG00000104343.19	protein_coding	UBE2W	9090	55284	6.31545	0.0832644	5.18265	3.50381e-07	0.000679523
ENSG00000277118	ENSG00000277118.1	misc_RNA	Metazoa_SRP	286		-0.947893	-0.476936	-5.13348	4.48053e-07	0.000760101
ENSG00000076924	ENSG00000076924.11	protein_coding	XAB2	4673	56949	4.63202	-0.0863238	-5.13162	4.52226e-07	0.000760101
ENSG00000165733	ENSG00000165733.7	protein_coding	BMS1	7753	9790	5.67747	-0.0729113	-5.09439	5.44027e-07	0.000796984
ENSG00000162144	ENSG00000162144.9	protein_coding	CYB561A3	10597	220002	3.45521	-0.107403	-5.08532	5.69004e-07	0.000796984
ENSG00000198824	ENSG00000198824.5	protein_coding	CHAMP1	4171	283489	4.16157	-0.101122	-5.10177	5.24521e-07	0.000796984
ENSG00000145014	ENSG00000145014.17	protein_coding	TMEM44	4561	93109	2.81765	0.173528	5.06484	6.29524e-07	0.000835345
ENSG00000113369	ENSG00000113369.8	protein_coding	ARRDC3	4934	57561	5.58613	0.252848	5.04593	6.90894e-07	0.000857574
ENSG00000182400	ENSG00000182400.14	protein_coding	TRAPPC6B	4533	122553	6.46281	0.0680352	5.03793	7.18569e-07	0.000857574
ENSG00000261270	ENSG00000261270.1	sense_intronic	RP11-325K4.3	601		-0.52319	-0.408143	-5.02966	7.48319e-07	0.000857574
ENSG00000115556	ENSG00000115556.13	protein_coding	PLCD4	5867	84812	2.17915	0.251369	5.02	7.84558e-07	0.000860012
ENSG00000132405	ENSG00000132405.18	protein_coding	TBC1D14	6241	57533	6.76174	0.0554723	5.0007	8.62093e-07	0.000869404
ENSG00000196782	ENSG00000196782.12	protein_coding	MAML3	7012	55534	3.31263	-0.158351	-5.00192	8.56971e-07	0.000869404
ENSG00000100982	ENSG00000100982.11	protein_coding	PCIF1	3219	63935	4.22516	-0.0896687	-4.96404	1.03028e-06	0.000999056
ENSG00000175906	ENSG00000175906.4	protein_coding	ARL4D	1612	379	2.85782	-0.242741	-4.9513	1.09589e-06	0.00102332
ENSG00000198146	ENSG00000198146.4	protein_coding	ZNF770	5439	54989	6.66353	0.0572774	4.94026	1.15591e-06	0.00103986
ENSG00000090674	ENSG00000090674.15	protein_coding	MCOLN1	3956	57192	3.30262	-0.104052	-4.93318	1.1961e-06	0.00103986
ENSG00000127993	ENSG00000127993.15	protein_coding	RBM48	4353	84060	4.43081	0.106823	4.90967	1.33942e-06	0.00108934
ENSG00000062038	ENSG00000062038.13	protein_coding	CDH3	6236	1001	2.49325	0.180574	4.91097	1.33108e-06	0.00108934
ENSG00000120709	ENSG00000120709.10	protein_coding	FAM53C	7051	51307	6.01333	0.0846165	4.89522	1.43555e-06	0.00113103
ENSG00000070366	ENSG00000070366.13	protein_coding	SMG6	10554	23293	5.98181	0.067423	4.86833	1.63257e-06	0.00123745
ENSG00000124193	ENSG00000124193.14	protein_coding	SRSF6	4593	6431	6.1561	-0.0988325	-4.86373	1.66878e-06	0.00123745
ENSG00000131791	ENSG00000131791.7	protein_coding	PRKAB2	5460	5565	5.305	0.137665	4.84539	1.82097e-06	0.00125595
ENSG00000213341	ENSG00000213341.10	protein_coding	CHUK	6928	1147	4.71513	-0.0812146	-4.84663	1.81028e-06	0.00125595
ENSG00000162065	ENSG00000162065.12	protein_coding	TBC1D24	12213	57465	6.43088	0.103507	4.84284	1.84317e-06	0.00125595
ENSG00000110987	ENSG00000110987.8	protein_coding	BCL7A	6565	605	5.12218	0.0867725	4.83563	1.90742e-06	0.00126552
ENSG00000164916	ENSG00000164916.10	protein_coding	FOXK1	13093	221937	7.19648	0.0846083	4.82067	2.04752e-06	0.00132293
ENSG00000273149	ENSG00000273149.1	antisense	RP11-290D2.6	588		-1.14963	-0.592558	-4.81543	2.09889e-06	0.00132293
ENSG00000100221	ENSG00000100221.10	protein_coding	JOSD1	4326	9929	6.12519	0.0775948	4.80791	2.17477e-06	0.00133733
ENSG00000141646	ENSG00000141646.13	protein_coding	SMAD4	13123	4089	5.99104	0.0769503	4.78995	2.36702e-06	0.00142089
ENSG00000148840	ENSG00000148840.10	protein_coding	PPRC1	6095	23082	4.41031	-0.0931626	-4.77435	2.5472e-06	0.00149349
ENSG00000116679	ENSG00000116679.15	protein_coding	IVNS1ABP	7929	10625	6.10668	-0.102633	-4.76184	2.70111e-06	0.00151334
ENSG00000239839	ENSG00000239839.6	protein_coding	DEFA3	498	1668	-4.35412	-1.11715	-4.76451	2.6675e-06	0.00151334
ENSG00000160691	ENSG00000160691.18	protein_coding	SHC1	4342	6464	4.3222	0.123848	4.75239	2.82335e-06	0.00152925
ENSG00000138756	ENSG00000138756.17	protein_coding	BMP2K	9938	55589	6.00165	-0.0996098	-4.75032	2.85081e-06	0.00152925
ENSG00000130816	ENSG00000130816.14	protein_coding	DNMT1	9796	1786	5.42373	-0.0761916	-4.73844	3.0135e-06	0.00158284
ENSG00000201907	ENSG00000201907.1	snoRNA	SNORD115-38	82	100033812	0.480997	0.240342	4.7291	3.14765e-06	0.00159995
ENSG00000179918	ENSG00000179918.18	protein_coding	SEPHS2	2551	22928	4.17471	-0.099637	-4.72738	3.17299e-06	0.00159995
ENSG00000138668	ENSG00000138668.18	protein_coding	HNRNPD	6981	3184	6.47764	-0.0738904	-4.71428	3.37232e-06	0.00166712
ENSG00000112964	ENSG00000112964.13	protein_coding	GHR	6610	2690	3.19428	0.178913	4.70515	3.51839e-06	0.00170588
ENSG00000169118	ENSG00000169118.17	protein_coding	CSNK1G1	9712	53944	4.45902	0.0805406	4.69098	3.75716e-06	0.00178727
ENSG00000172795	ENSG00000172795.15	protein_coding	DCP2	9951	167227	6.71153	0.06739	4.65095	4.51895e-06	0.00209481
ENSG00000183172	ENSG00000183172.8	protein_coding	SMDT1	1731	91689	4.22233	-0.0796154	-4.64852	4.56983e-06	0.00209481
ENSG00000233508	ENSG00000233508.2	lincRNA	RP1-269M15.3	2232		3.39586	0.125529	4.64358	4.67452e-06	0.00210453
ENSG00000143036	ENSG00000143036.16	protein_coding	SLC44A3	2869	126969	2.03012	0.221787	4.63087	4.95521e-06	0.00211747
ENSG00000206172	ENSG00000206172.8	protein_coding	HBA1	835	3039	1.46923	-0.226425	-4.63441	4.87546e-06	0.00211747
ENSG00000185236	ENSG00000185236.11	protein_coding	RAB11B	2470	9230	4.98923	-0.0858793	-4.63568	4.84712e-06	0.00211747
ENSG00000056586	ENSG00000056586.15	protein_coding	RC3H2	11545	54542	7.22964	0.0532478	4.61959	5.21745e-06	0.00219237
ENSG00000007402	ENSG00000007402.11	protein_coding	CACNA2D2	6322	9254	4.24408	-0.130473	-4.61269	5.38449e-06	0.00220535
ENSG00000171858	ENSG00000171858.17	protein_coding	RPS21	1023	6227	5.67024	-0.0827806	-4.61112	5.42328e-06	0.00220535
ENSG00000151612	ENSG00000151612.15	protein_coding	ZNF827	8433	152485	5.92061	0.0639056	4.60422	5.59676e-06	0.00223977
ENSG00000214944	ENSG00000214944.9	protein_coding	ARHGEF28	15617	64283	5.3546	0.118134	4.59173	5.92417e-06	0.00231212
ENSG00000112394	ENSG00000112394.16	protein_coding	SLC16A10	11237	117247	3.23985	0.141164	4.58967	5.97997e-06	0.00231212
ENSG00000275383	ENSG00000275383.1	lincRNA	RP11-615I2.6	3043		1.81754	0.164654	4.58701	6.05267e-06	0.00231212
ENSG00000154222	ENSG00000154222.14	protein_coding	CC2D1B	7495	200014	4.55696	-0.0841706	-4.57095	6.51032e-06	0.0024138
ENSG00000115594	ENSG00000115594.11	protein_coding	IL1R1	7083	3554	2.17542	0.380262	4.57131	6.49961e-06	0.0024138
ENSG00000230530	ENSG00000230530.1	antisense	LIMD1-AS1	1651		-0.00329905	0.271234	4.56739	6.61597e-06	0.00241742
ENSG00000141026	ENSG00000141026.5	protein_coding	MED9	5998	55090	4.42697	0.0873412	4.56274	6.75675e-06	0.00243359
ENSG00000254392	ENSG00000254392.1	processed_pseudogene	RP11-759A9.2	671		-0.563036	0.378164	4.54583	7.29311e-06	0.00258977
ENSG00000278925	ENSG00000278925.1	lincRNA	AC005753.1	618		-0.619747	0.39756	4.53792	7.558e-06	0.00264656
ENSG00000144161	ENSG00000144161.12	protein_coding	ZC3H8	6600	84524	4.83804	0.0932417	4.52198	8.11964e-06	0.00277717
ENSG00000138363	ENSG00000138363.14	protein_coding	ATIC	3928	471	4.64336	-0.0978461	-4.51517	8.37159e-06	0.00277717
ENSG00000085415	ENSG00000085415.15	protein_coding	SEH1L	10481	81929	5.50935	-0.0723875	-4.51558	8.3564e-06	0.00277717
ENSG00000176225	ENSG00000176225.12	protein_coding	RTTN	9042	25914	4.67743	-0.154128	-4.5185	8.2477e-06	0.00277717
ENSG00000238961	ENSG00000238961.1	snoRNA	SNORA47	138	677828	3.02699	-0.186482	-4.49961	8.97607e-06	0.00293902
ENSG00000163221	ENSG00000163221.8	protein_coding	S100A12	518	6283	-3.69443	-0.942519	-4.49491	9.16668e-06	0.00296295
ENSG00000166793	ENSG00000166793.10	protein_coding	YPEL4	4460	219539	4.87864	0.102368	4.48882	9.41947e-06	0.00300612
ENSG00000082898	ENSG00000082898.16	protein_coding	XPO1	11708	7514	7.63355	0.0690827	4.47799	9.88533e-06	0.00304903
ENSG00000135622	ENSG00000135622.12	protein_coding	SEMA4F	6227	10505	5.27252	0.0865883	4.47721	9.91994e-06	0.00304903
ENSG00000156011	ENSG00000156011.16	protein_coding	PSD3	15213	23362	9.81259	0.0688367	4.47422	1.0053e-05	0.00304903
ENSG00000111642	ENSG00000111642.14	protein_coding	CHD4	7474	1108	7.346	-0.0607775	-4.47187	1.01586e-05	0.00304903
ENSG00000132669	ENSG00000132669.12	protein_coding	RIN2	5053	54453	5.04263	-0.102021	-4.48235	9.69527e-06	0.00304903
ENSG00000165494	ENSG00000165494.11	protein_coding	PCF11	9951	51585	6.267	-0.0634126	-4.46618	1.04189e-05	0.00306738
ENSG00000279789	ENSG00000279789.1	TEC	CTD-2574D22.3	2194		1.69585	-0.19495	-4.46523	1.04631e-05	0.00306738
ENSG00000106105	ENSG00000106105.13	protein_coding	GARS	4152	2617	6.33177	-0.059667	-4.45661	1.08713e-05	0.00315041
ENSG00000129351	ENSG00000129351.17	protein_coding	ILF3	11022	3609	7.02814	-0.0427687	-4.45189	1.11015e-05	0.00316325
ENSG00000101098	ENSG00000101098.12	protein_coding	RIMS4	5206	140730	6.96503	0.119956	4.45057	1.11665e-05	0.00316325
ENSG00000110318	ENSG00000110318.13	protein_coding	CEP126	8191	57562	5.82177	0.089734	4.44737	1.13259e-05	0.00317277
ENSG00000146281	ENSG00000146281.5	protein_coding	PM20D2	4708	135293	4.0102	0.111981	4.44143	1.16276e-05	0.00322149
ENSG00000112218	ENSG00000112218.8	protein_coding	GPR63	5952	81491	4.27207	0.122178	4.43489	1.19691e-05	0.00323823
ENSG00000260230	ENSG00000260230.2	protein_coding	FRRS1L	8197	23732	8.32985	0.0697153	4.43461	1.19841e-05	0.00323823
ENSG00000189180	ENSG00000189180.15	protein_coding	ZNF33A	7523	7581	5.89427	-0.0566541	-4.43053	1.22018e-05	0.00323823
ENSG00000165704	ENSG00000165704.14	protein_coding	HPRT1	1624	3251	5.67903	-0.0764926	-4.43098	1.21778e-05	0.00323823
ENSG00000081479	ENSG00000081479.12	protein_coding	LRP2	16260	4036	5.28244	-0.370328	-4.42	1.27824e-05	0.00332618
ENSG00000175548	ENSG00000175548.8	protein_coding	ALG10B	11449	144245	4.586	0.0838422	4.41974	1.27971e-05	0.00332618
ENSG00000220563	ENSG00000220563.1	processed_pseudogene	PKMP3	715		2.41203	0.15356	4.41287	1.319e-05	0.00339333
ENSG00000118322	ENSG00000118322.12	protein_coding	ATP10B	11310	23120	4.19139	-0.233998	-4.40338	1.37523e-05	0.00341965
ENSG00000198286	ENSG00000198286.9	protein_coding	CARD11	4707	84433	1.96529	-0.253782	-4.40872	1.34333e-05	0.00341965
ENSG00000147481	ENSG00000147481.14	protein_coding	SNTG1	5085	54212	5.5407	0.0789813	4.40202	1.38349e-05	0.00341965
ENSG00000106771	ENSG00000106771.12	protein_coding	TMEM245	9484	23731	7.49097	0.0608433	4.40556	1.36209e-05	0.00341965
ENSG00000251682	ENSG00000251682.1	processed_pseudogene	RP11-631M6.3	591		1.86802	-0.183981	-4.39019	1.45715e-05	0.00349883
ENSG00000281649	ENSG00000281649.1	lincRNA	EBLN3	6483	100506710	6.02127	0.0511255	4.39032	1.45633e-05	0.00349883
ENSG00000166402	ENSG00000166402.8	protein_coding	TUB	6722	7275	7.47666	0.0754064	4.391	1.45199e-05	0.00349883
ENSG00000223138	ENSG00000223138.1	rRNA	RNA5SP450	102		-3.90023	-0.693314	-4.38723	1.47622e-05	0.00351117
ENSG00000278863	ENSG00000278863.1	TEC	RP11-567L7.3	614		0.180366	-0.247934	-4.37937	1.52789e-05	0.00360011
ENSG00000135763	ENSG00000135763.9	protein_coding	URB2	6001	9816	3.67855	-0.0847998	-4.37167	1.58019e-05	0.00368886
ENSG00000185344	ENSG00000185344.13	protein_coding	ATP6V0A2	13729	23545	4.52733	-0.0853487	-4.36177	1.64994e-05	0.00381636
ENSG00000139352	ENSG00000139352.3	protein_coding	ASCL1	2472	429	2.42428	-0.17162	-4.35437	1.70401e-05	0.0038704
ENSG00000264112	ENSG00000264112.1	lincRNA	RP11-159D12.2	5812		4.31708	-0.122441	-4.35491	1.69997e-05	0.0038704
ENSG00000248019	ENSG00000248019.2	antisense	FAM13A-AS1	4510	285512	2.74065	-0.144177	-4.33034	1.89149e-05	0.00420345
ENSG00000140678	ENSG00000140678.16	protein_coding	ITGAX	7074	3687	3.5581	-0.320244	-4.32922	1.90065e-05	0.00420345
ENSG00000260257	ENSG00000260257.2	lincRNA	RP5-1085F17.3	2131		3.48933	-0.120969	-4.33133	1.88335e-05	0.00420345
ENSG00000169248	ENSG00000169248.12	protein_coding	CXCL11	1908	6373	-2.227	-1.01326	-4.32408	1.94347e-05	0.00423243
ENSG00000160299	ENSG00000160299.16	protein_coding	PCNT	11660	5116	6.82533	-0.0947379	-4.32362	1.94733e-05	0.00423243
ENSG00000164104	ENSG00000164104.11	protein_coding	HMGB2	2775	3148	3.98302	0.174396	4.31826	1.99299e-05	0.00429465
ENSG00000137210	ENSG00000137210.13	protein_coding	TMEM14B	4815	81853	4.66109	0.0643441	4.31374	2.03239e-05	0.00430593
ENSG00000243279	ENSG00000243279.3	protein_coding	PRAF2	1736	11230	2.80121	-0.0968607	-4.31475	2.02346e-05	0.00430593
ENSG00000140022	ENSG00000140022.9	protein_coding	STON2	6675	85439	6.60177	0.122007	4.29358	2.21694e-05	0.00460986
ENSG00000154845	ENSG00000154845.15	protein_coding	PPP4R1	8131	9989	5.6116	-0.0506175	-4.29214	2.2307e-05	0.00460986
ENSG00000184905	ENSG00000184905.8	protein_coding	TCEAL2	1666	140597	6.0237	0.0783018	4.29265	2.22581e-05	0.00460986
ENSG00000051108	ENSG00000051108.14	protein_coding	HERPUD1	5155	9709	5.37846	-0.131932	-4.285	2.30023e-05	0.00471491
ENSG00000128567	ENSG00000128567.16	protein_coding	PODXL	6874	5420	6.03105	0.148681	4.28071	2.34304e-05	0.00476394
ENSG00000128645	ENSG00000128645.13	protein_coding	HOXD1	1975	3231	-1.4151	-0.525075	-4.26698	2.48511e-05	0.00493343
ENSG00000141994	ENSG00000141994.15	protein_coding	DUS3L	3642	56931	2.68408	-0.120557	-4.2685	2.46898e-05	0.00493343
ENSG00000105357	ENSG00000105357.15	protein_coding	MYH14	9905	79784	5.23565	-0.109762	-4.26756	2.47891e-05	0.00493343
ENSG00000176248	ENSG00000176248.8	protein_coding	ANAPC2	5447	29882	4.76403	-0.0736302	-4.26246	2.53359e-05	0.00495169
ENSG00000110934	ENSG00000110934.10	protein_coding	BIN2	4010	51411	1.8875	-0.286891	-4.26379	2.5193e-05	0.00495169
ENSG00000157005	ENSG00000157005.3	protein_coding	SST	618	6750	4.19206	-0.241669	-4.26048	2.55513e-05	0.00495538
ENSG00000112578	ENSG00000112578.9	protein_coding	BYSL	2248	705	2.5255	-0.105201	-4.25607	2.60385e-05	0.00496293
ENSG00000164754	ENSG00000164754.13	protein_coding	RAD21	6192	5885	7.61478	-0.049861	-4.25524	2.61305e-05	0.00496293
ENSG00000184221	ENSG00000184221.12	protein_coding	OLIG1	2277	116448	5.00343	-0.143946	-4.25479	2.61808e-05	0.00496293
ENSG00000249743	ENSG00000249743.5	lincRNA	RP11-60A8.1	1494		-1.64359	0.919672	4.25064	2.6649e-05	0.00501398
ENSG00000187912	ENSG00000187912.11	protein_coding	CLEC17A	2238	388512	-1.19699	-0.597028	-4.24386	2.7431e-05	0.00508522
ENSG00000005007	ENSG00000005007.12	protein_coding	UPF1	8600	5976	6.08764	0.0710777	4.244	2.7414e-05	0.00508522
ENSG00000112118	ENSG00000112118.17	protein_coding	MCM3	3650	4172	3.86975	-0.0974219	-4.22972	2.91322e-05	0.00536117
ENSG00000177030	ENSG00000177030.16	protein_coding	DEAF1	4452	10522	6.37203	0.0917957	4.222	3.01041e-05	0.00549988
ENSG00000175166	ENSG00000175166.16	protein_coding	PSMD2	5453	5708	7.09122	-0.0549814	-4.21297	3.12795e-05	0.00551263
ENSG00000213139	ENSG00000213139.7	protein_coding	CRYGS	2151	1427	1.13118	-0.178472	-4.21579	3.09068e-05	0.00551263
ENSG00000112319	ENSG00000112319.17	protein_coding	EYA4	8968	2070	2.00538	-0.226146	-4.21738	3.06991e-05	0.00551263
ENSG00000197771	ENSG00000197771.12	protein_coding	MCMBP	6000	79892	4.66548	-0.0640154	-4.20978	3.17044e-05	0.00551263
ENSG00000170345	ENSG00000170345.9	protein_coding	FOS	3238	2353	5.19736	-0.563588	-4.21207	3.13989e-05	0.00551263
ENSG00000283538	ENSG00000283538.1	lincRNA	RP11-180P8.1	1131		-0.0540184	-0.24461	-4.21795	3.06255e-05	0.00551263
ENSG00000215301	ENSG00000215301.9	protein_coding	DDX3X	8928	1654	7.64801	-0.0608936	-4.21	3.16744e-05	0.00551263
ENSG00000068024	ENSG00000068024.16	protein_coding	HDAC4	13368	9759	6.28823	0.0821539	4.18064	3.58561e-05	0.00611007
ENSG00000170915	ENSG00000170915.8	protein_coding	PAQR8	5057	85315	6.88961	-0.135783	-4.18214	3.56296e-05	0.00611007
ENSG00000012232	ENSG00000012232.8	protein_coding	EXTL3	13220	2137	6.79142	0.0614417	4.18056	3.58675e-05	0.00611007
ENSG00000172965	ENSG00000172965.14	lincRNA	MIR4435-2HG	8500	541471	3.415	0.122603	4.17638	3.65046e-05	0.00617686
ENSG00000153721	ENSG00000153721.18	protein_coding	CNKSR3	21564	154043	3.79088	-0.172214	-4.17194	3.71917e-05	0.00625118
ENSG00000101421	ENSG00000101421.3	protein_coding	CHMP4B	1646	128866	6.05061	-0.0584496	-4.16995	3.75042e-05	0.00626195
ENSG00000093183	ENSG00000093183.13	protein_coding	SEC22C	8159	9117	5.94726	0.0563803	4.16343	3.85445e-05	0.0062844
ENSG00000038427	ENSG00000038427.15	protein_coding	VCAN	14831	1462	7.59077	-0.156316	-4.15981	3.91342e-05	0.0062844
ENSG00000006652	ENSG00000006652.13	protein_coding	IFRD1	7489	3475	5.0955	-0.102483	-4.1668	3.80041e-05	0.0062844
ENSG00000120162	ENSG00000120162.9	protein_coding	MOB3B	7087	79817	4.68102	-0.127341	-4.16591	3.81461e-05	0.0062844
ENSG00000173391	ENSG00000173391.8	protein_coding	OLR1	3057	4973	2.92571	-0.418789	-4.1627	3.86627e-05	0.0062844
ENSG00000186184	ENSG00000186184.16	protein_coding	POLR1D	11210	51082	4.72439	0.0729223	4.16015	3.90783e-05	0.0062844
ENSG00000170370	ENSG00000170370.11	protein_coding	EMX2	3262	2018	3.59639	0.118295	4.15626	3.97222e-05	0.00633846
ENSG00000237651	ENSG00000237651.6	protein_coding	C2orf74	1515	339804	1.32305	0.156614	4.13835	4.28107e-05	0.00674589
ENSG00000174953	ENSG00000174953.13	protein_coding	DHX36	10562	170506	6.38597	-0.0511451	-4.13955	4.25981e-05	0.00674589
ENSG00000238217	ENSG00000238217.5	lincRNA	AC093590.1	2473	101927641	0.180595	-0.457203	-4.12966	4.4391e-05	0.00695147
ENSG00000078177	ENSG00000078177.13	protein_coding	N4BP2	9835	55728	4.81137	0.104156	4.12514	4.52348e-05	0.00703988
ENSG00000144028	ENSG00000144028.14	protein_coding	SNRNP200	10926	23020	7.24454	-0.0458533	-4.11942	4.6325e-05	0.00707497
ENSG00000053524	ENSG00000053524.11	protein_coding	MCF2L2	20568	23101	7.0933	0.0635283	4.11985	4.62422e-05	0.00707497
ENSG00000087077	ENSG00000087077.12	protein_coding	TRIP6	2841	7205	3.1632	-0.122983	-4.11941	4.63273e-05	0.00707497
ENSG00000130638	ENSG00000130638.15	protein_coding	ATXN10	5098	25814	7.21609	-0.0416361	-4.11809	4.65828e-05	0.00707497
ENSG00000167881	ENSG00000167881.14	protein_coding	SRP68	7641	6730	5.62264	-0.0525019	-4.11494	4.71951e-05	0.00708761
ENSG00000273584	ENSG00000273584.1	sense_intronic	RP11-861L17.4	552		-2.40442	-0.503258	-4.11478	4.72282e-05	0.00708761
ENSG00000183826	ENSG00000183826.16	protein_coding	BTBD9	9537	114781	7.11382	0.0648321	4.11074	4.80269e-05	0.00716482
ENSG00000213079	ENSG00000213079.9	protein_coding	SCAF8	5481	22828	6.58178	-0.042677	-4.10872	4.84313e-05	0.00717955
ENSG00000183808	ENSG00000183808.11	protein_coding	RBM12B	7618	389677	5.94898	0.06175	4.10624	4.89321e-05	0.00717955
ENSG00000171843	ENSG00000171843.15	protein_coding	MLLT3	8129	4300	5.46129	0.0630098	4.106	4.898e-05	0.00717955
ENSG00000204869	ENSG00000204869.8	protein_coding	IGFL4	3725	444882	2.95147	0.163429	4.1035	4.94918e-05	0.00721264
ENSG00000201831	ENSG00000201831.1	snoRNA	SNORD115-1	82	338433	1.69885	0.208005	4.08093	5.43334e-05	0.00787272
ENSG00000250608	ENSG00000250608.1	processed_transcript	RP11-933H2.4	4200	339874	1.73272	0.158373	4.0791	5.47458e-05	0.00788714
ENSG00000145526	ENSG00000145526.11	protein_coding	CDH18	4853	1016	6.03993	0.0850931	4.07562	5.55389e-05	0.00795595
ENSG00000220378	ENSG00000220378.3	processed_pseudogene	KRT8P42	1399		0.217173	-0.347377	-4.0715	5.64889e-05	0.00804631
ENSG00000121774	ENSG00000121774.17	protein_coding	KHDRBS1	3588	10657	6.30489	-0.0509562	-4.06945	5.69669e-05	0.00806881
ENSG00000150627	ENSG00000150627.15	protein_coding	WDR17	7808	116966	7.03653	0.0625325	4.06511	5.79934e-05	0.00812294
ENSG00000169609	ENSG00000169609.13	protein_coding	C15orf40	13893	123207	4.4483	0.102559	4.06538	5.79289e-05	0.00812294
ENSG00000172046	ENSG00000172046.18	protein_coding	USP19	5731	10869	5.58868	-0.0531248	-4.05848	5.95965e-05	0.0082956
ENSG00000112739	ENSG00000112739.16	protein_coding	PRPF4B	7859	8899	6.24773	-0.0532979	-4.05731	5.98841e-05	0.0082956
ENSG00000153012	ENSG00000153012.11	protein_coding	LGI2	6428	55203	3.843	-0.137012	-4.04627	6.26583e-05	0.00853915
ENSG00000252498	ENSG00000252498.1	snRNA	RNU6-1016P	94		0.603201	-0.177157	-4.04667	6.25576e-05	0.00853915
ENSG00000142082	ENSG00000142082.14	protein_coding	SIRT3	5202	23410	4.75642	0.0597188	4.04867	6.20444e-05	0.00853915
ENSG00000198342	ENSG00000198342.9	protein_coding	ZNF442	6569	79973	1.97496	0.219331	4.04244	6.36498e-05	0.00862762
ENSG00000199545	ENSG00000199545.1	rRNA	RNA5SP195	117		-0.758471	-0.326014	-4.03703	6.50755e-05	0.00872704
ENSG00000166897	ENSG00000166897.14	protein_coding	ELFN2	8782	114794	6.87769	0.0826895	4.03752	6.49443e-05	0.00872704
ENSG00000130177	ENSG00000130177.14	protein_coding	CDC16	3901	8881	5.53712	-0.0566823	-4.03565	6.54444e-05	0.00873007
ENSG00000169727	ENSG00000169727.12	protein_coding	GPS1	6155	2873	5.49994	-0.0540435	-4.03086	6.67375e-05	0.00885572
ENSG00000229417	ENSG00000229417.1	processed_pseudogene	NPM1P25	854		-2.31061	-0.531705	-4.02952	6.71033e-05	0.00885763
ENSG00000217801	ENSG00000217801.9	transcribed_unprocessed_pseudogene	RP11-465B22.3	2171		1.55243	0.212938	4.02773	6.75972e-05	0.00887636
ENSG00000016602	ENSG00000016602.9	protein_coding	CLCA4	3447	22802	1.89462	-0.313159	-4.02297	6.89209e-05	0.00893037
ENSG00000010256	ENSG00000010256.10	protein_coding	UQCRC1	3236	7384	6.35894	-0.0512914	-4.02175	6.92662e-05	0.00893037
ENSG00000052802	ENSG00000052802.12	protein_coding	MSMO1	2892	6307	6.17801	0.080773	4.02419	6.85801e-05	0.00893037
ENSG00000280776	ENSG00000280776.1	lincRNA	LINC01202	907		1.46086	-0.248887	-4.02118	6.94254e-05	0.00893037
ENSG00000150625	ENSG00000150625.16	protein_coding	GPM6A	7040	2823	10.2636	0.0551757	4.01948	6.991e-05	0.00894707
ENSG00000116981	ENSG00000116981.3	protein_coding	NT5C1A	1107	84618	1.8968	-0.140749	-4.01054	7.25009e-05	0.00904898
ENSG00000143367	ENSG00000143367.15	protein_coding	TUFT1	3878	7286	3.24562	0.115234	4.0125	7.19262e-05	0.00904898
ENSG00000168090	ENSG00000168090.9	protein_coding	COPS6	2807	10980	5.20406	-0.0568738	-4.01211	7.204e-05	0.00904898
ENSG00000136750	ENSG00000136750.11	protein_coding	GAD2	6144	2572	6.63036	-0.155177	-4.01121	7.23036e-05	0.00904898
ENSG00000179195	ENSG00000179195.15	protein_coding	ZNF664	6340	144348	6.77608	-0.065528	-4.0154	7.10807e-05	0.00904898
ENSG00000230043	ENSG00000230043.1	processed_pseudogene	TMSB4XP6	135		3.75497	0.130453	4.0086	7.30771e-05	0.00907596
ENSG00000111540	ENSG00000111540.15	protein_coding	RAB5B	6588	5869	7.37515	0.043878	4.00646	7.37145e-05	0.00911025
ENSG00000160908	ENSG00000160908.14	protein_coding	ZNF394	3505	84124	3.70564	-0.0736528	-4.00456	7.42866e-05	0.00913616
ENSG00000080603	ENSG00000080603.16	protein_coding	SRCAP	13674	10847	2.93233	-0.0906831	-4.00027	7.5593e-05	0.0092517
ENSG00000167775	ENSG00000167775.10	protein_coding	CD320	2277	51293	3.05731	-0.111312	-3.99853	7.61276e-05	0.00927212
ENSG00000072274	ENSG00000072274.12	protein_coding	TFRC	7887	7037	6.59518	-0.157307	-3.9852	8.03529e-05	0.00965413
ENSG00000130948	ENSG00000130948.9	protein_coding	HSD17B3	2056	3293	1.08073	-0.323528	-3.98502	8.04128e-05	0.00965413
ENSG00000105409	ENSG00000105409.16	protein_coding	ATP1A3	5304	478	8.96579	-0.0877472	-3.98602	8.00854e-05	0.00965413
ENSG00000179051	ENSG00000179051.13	protein_coding	RCC2	4126	55920	5.0239	-0.0752155	-3.98053	8.18855e-05	0.0097154
ENSG00000213197	ENSG00000213197.3	processed_pseudogene	AC012066.1	694		2.48237	-0.193937	-3.97879	8.24645e-05	0.0097154
ENSG00000205133	ENSG00000205133.11	protein_coding	TRIQK	6724	286144	5.47498	0.0554627	3.9797	8.21617e-05	0.0097154
ENSG00000028528	ENSG00000028528.14	protein_coding	SNX1	9780	6642	6.65873	-0.0520185	-3.98194	8.14194e-05	0.0097154
ENSG00000203485	ENSG00000203485.12	protein_coding	INF2	9488	64423	6.17403	-0.125059	-3.96566	8.69533e-05	0.0101494
ENSG00000159086	ENSG00000159086.14	protein_coding	PAXBP1	7212	94104	5.35642	-0.0763369	-3.96649	8.666e-05	0.0101494
ENSG00000181222	ENSG00000181222.15	protein_coding	POLR2A	8355	5430	7.11325	-0.0757961	-3.96112	8.85557e-05	0.0102888
ENSG00000177731	ENSG00000177731.15	protein_coding	FLII	6465	2314	5.55202	-0.0690229	-3.95925	8.92262e-05	0.0103191
ENSG00000122035	ENSG00000122035.6	protein_coding	RASL11A	1624	387496	0.59022	-0.254396	-3.95721	8.99607e-05	0.0103566
ENSG00000092096	ENSG00000092096.15	protein_coding	SLC22A17	4278	51310	6.04072	-0.07018	-3.95308	9.14673e-05	0.0104822
ENSG00000060971	ENSG00000060971.17	protein_coding	ACAA1	7106	30	5.05129	-0.0659404	-3.95125	9.2144e-05	0.0105119
ENSG00000196227	ENSG00000196227.10	protein_coding	FAM217B	5323	63939	6.24767	0.0618444	3.94755	9.35229e-05	0.0106212
ENSG00000051128	ENSG00000051128.18	protein_coding	HOMER3	3422	9454	1.98116	-0.139887	-3.93742	9.74013e-05	0.011012
ENSG00000213244	ENSG00000213244.3	unprocessed_pseudogene	HIST2H3DP1	416		-1.29408	-0.305076	-3.9333	9.90215e-05	0.0111452
ENSG00000163328	ENSG00000163328.13	protein_coding	GPR155	7769	151556	6.75228	0.0698402	3.92651	0.000101751	0.0114015
ENSG00000254510	ENSG00000254510.1	processed_transcript	RP11-867G23.10	1330		-0.442926	-0.356088	-3.92517	0.000102296	0.0114119
ENSG00000170832	ENSG00000170832.12	protein_coding	USP32	7755	84669	7.08561	-0.0554828	-3.91944	0.000104667	0.0116249
ENSG00000221325	ENSG00000221325.1	miRNA	MIR1200	76	100302113	-0.896396	-0.316304	-3.91711	0.000105642	0.0116817
ENSG00000142039	ENSG00000142039.3	protein_coding	CCDC97	3821	90324	3.57927	-0.075475	-3.91483	0.000106607	0.011737
ENSG00000152102	ENSG00000152102.17	protein_coding	FAM168B	5435	130074	7.84872	0.0456708	3.91301	0.000107384	0.0117578
ENSG00000166128	ENSG00000166128.12	protein_coding	RAB8B	5200	51762	5.92687	0.0606063	3.91221	0.000107729	0.0117578
ENSG00000151552	ENSG00000151552.11	protein_coding	QDPR	3059	5860	6.80573	-0.130172	-3.9072	0.0001099	0.0118995
ENSG00000256812	ENSG00000256812.1	protein_coding	CAPNS2	1016	84290	-2.14345	-0.446718	-3.90704	0.000109971	0.0118995
ENSG00000166068	ENSG00000166068.12	protein_coding	SPRED1	8260	161742	7.51129	0.0968821	3.90521	0.000110774	0.0119352
ENSG00000107372	ENSG00000107372.12	protein_coding	ZFAND5	7053	7763	7.80375	-0.066436	-3.90055	0.000112847	0.0120555
ENSG00000186130	ENSG00000186130.4	protein_coding	ZBTB6	4106	10773	4.31493	0.0661918	3.90065	0.000112802	0.0120555
ENSG00000230291	ENSG00000230291.5	processed_pseudogene	RP11-244J10.1	435		2.19589	0.190966	3.89601	0.000114901	0.0122231
ENSG00000135503	ENSG00000135503.12	protein_coding	ACVR1B	5690	91	6.08144	0.0644988	3.89357	0.000116019	0.0122903
ENSG00000185862	ENSG00000185862.6	protein_coding	EVI2B	2072	2124	0.847135	-0.286603	-3.89205	0.000116723	0.012313
ENSG00000197808	ENSG00000197808.11	protein_coding	ZNF461	4204	92283	3.82163	0.0700557	3.89048	0.000117453	0.0123385
ENSG00000264853	ENSG00000264853.1	sense_intronic	RP11-16C1.2	2790		1.38168	-0.164785	-3.88729	0.000118945	0.0124433
ENSG00000235257	ENSG00000235257.8	processed_transcript	ITGA9-AS1	6651	101928153	3.4571	0.0805043	3.88336	0.000120816	0.0125869
ENSG00000188290	ENSG00000188290.10	protein_coding	HES4	1118	57801	1.58008	-0.18658	-3.88045	0.000122215	0.0126282
ENSG00000258168	ENSG00000258168.5	antisense	RP11-588H23.3	6368		0.845171	-0.247112	-3.88133	0.00012179	0.0126282
ENSG00000143850	ENSG00000143850.13	protein_coding	PLEKHA6	8251	22874	7.07131	0.0583996	3.87852	0.00012315	0.0126729
ENSG00000127084	ENSG00000127084.17	protein_coding	FGD3	5890	89846	1.73074	-0.177385	-3.86278	0.000131053	0.0134313
ENSG00000169621	ENSG00000169621.9	protein_coding	APLF	7135	10887	4.35617	-0.0908658	-3.86171	0.00013161	0.0134338
ENSG00000164329	ENSG00000164329.13	protein_coding	PAPD4	5508	167153	5.44128	-0.0522797	-3.85474	0.000135275	0.0136881
ENSG00000146192	ENSG00000146192.14	protein_coding	FGD2	10167	221472	3.05496	-0.282001	-3.85479	0.000135245	0.0136881
ENSG00000126777	ENSG00000126777.17	protein_coding	KTN1	17575	3895	7.50585	-0.0524099	-3.85388	0.00013573	0.0136881
ENSG00000115760	ENSG00000115760.13	protein_coding	BIRC6	17723	57448	8.41004	-0.0315126	-3.85202	0.000136728	0.0137338
ENSG00000234664	ENSG00000234664.1	processed_pseudogene	HMGN2P5	273		2.21969	0.137716	3.84776	0.000139041	0.0139107
ENSG00000121690	ENSG00000121690.10	protein_coding	DEPDC7	3326	91614	0.726698	-0.25074	-3.84653	0.000139714	0.0139228
ENSG00000113638	ENSG00000113638.13	protein_coding	TTC33	6821	23548	5.55932	0.0538713	3.84287	0.000141736	0.0140432
ENSG00000261824	ENSG00000261824.6	lincRNA	LINC00662	7958	148189	4.67039	0.0695829	3.84233	0.000142037	0.0140432
ENSG00000204899	ENSG00000204899.5	protein_coding	MZT1	2299	440145	5.14402	0.0796469	3.8388	0.00014402	0.0141838
ENSG00000117419	ENSG00000117419.14	protein_coding	ERI3	2642	79033	6.1119	0.0406699	3.83611	0.000145546	0.0142229
ENSG00000173757	ENSG00000173757.9	protein_coding	STAT5B	6447	6777	5.9973	-0.0395863	-3.83622	0.000145483	0.0142229
ENSG00000034510	ENSG00000034510.5	protein_coding	TMSB10	496	9168	8.34944	0.0682939	3.83405	0.00014673	0.0142283
ENSG00000171033	ENSG00000171033.12	protein_coding	PKIA	4216	5569	7.12678	0.073741	3.83494	0.000146219	0.0142283
ENSG00000269246	ENSG00000269246.1	lincRNA	CTC-246B18.10	173		-1.13489	-0.335344	-3.83074	0.000148647	0.0143589
ENSG00000105778	ENSG00000105778.17	protein_coding	AVL9	14751	23080	6.93352	0.0374373	3.82854	0.000149929	0.0144275
ENSG00000166801	ENSG00000166801.15	protein_coding	FAM111A	7221	63901	2.91185	-0.127353	-3.8254	0.000151786	0.0144381
ENSG00000125285	ENSG00000125285.5	protein_coding	SOX21	2778	11166	2.90624	-0.1372	-3.82495	0.000152055	0.0144381
ENSG00000198026	ENSG00000198026.7	protein_coding	ZNF335	7521	63925	5.03419	-0.0572043	-3.82483	0.000152121	0.0144381
ENSG00000242220	ENSG00000242220.6	protein_coding	TCP10L	3026	140290	1.93086	0.132262	3.82448	0.00015233	0.0144381
ENSG00000076201	ENSG00000076201.14	protein_coding	PTPN23	5981	25930	5.39789	-0.0610862	-3.81814	0.000156157	0.0146358
ENSG00000111679	ENSG00000111679.16	protein_coding	PTPN6	5009	5777	1.66252	-0.249051	-3.81834	0.000156034	0.0146358
ENSG00000168961	ENSG00000168961.16	protein_coding	LGALS9	5714	3965	1.80733	-0.220487	-3.81908	0.000155582	0.0146358
ENSG00000132394	ENSG00000132394.10	protein_coding	EEFSEC	2421	60678	2.93091	-0.0864949	-3.81193	0.000159989	0.0148296
ENSG00000254598	ENSG00000254598.2	protein_coding	CSNK2A3	1416	283106	3.12762	0.0786121	3.81255	0.000159604	0.0148296
ENSG00000092051	ENSG00000092051.16	protein_coding	JPH4	5307	84502	7.64391	0.0682272	3.8122	0.000159817	0.0148296
ENSG00000122783	ENSG00000122783.16	protein_coding	C7orf49	5321	78996	3.59498	-0.0748708	-3.80918	0.000161714	0.0149345
ENSG00000177628	ENSG00000177628.15	protein_coding	GBA	3648	2629	4.46058	-0.0671366	-3.8057	0.000163924	0.0150834
ENSG00000272333	ENSG00000272333.5	protein_coding	KMT2B	10279	9757	5.19286	-0.0654506	-3.8037	0.000165201	0.0151456
ENSG00000136451	ENSG00000136451.8	protein_coding	VEZF1	4913	7716	5.17749	-0.0838736	-3.79915	0.000168153	0.0153222
ENSG00000269069	ENSG00000269069.1	processed_pseudogene	CTC-471F3.5	2039		2.61806	0.121598	3.79886	0.000168343	0.0153222
ENSG00000105447	ENSG00000105447.12	protein_coding	GRWD1	5763	83743	3.66775	-0.0735077	-3.79768	0.000169122	0.0153378
ENSG00000162961	ENSG00000162961.13	protein_coding	DPY30	2745	84661	4.01417	0.063313	3.7964	0.000169967	0.0153591
ENSG00000138741	ENSG00000138741.10	protein_coding	TRPC3	4358	7222	1.99428	-0.142066	-3.7933	0.000172025	0.0153689
ENSG00000004866	ENSG00000004866.19	protein_coding	ST7	6742	7982	4.67118	0.0646712	3.79166	0.000173122	0.0153689
ENSG00000231515	ENSG00000231515.1	sense_intronic	AC006003.3	613		0.0886942	0.215612	3.79518	0.00017077	0.0153689
ENSG00000107099	ENSG00000107099.15	protein_coding	DOCK8	13784	81704	4.09726	-0.265415	-3.79199	0.0001729	0.0153689
ENSG00000092140	ENSG00000092140.14	protein_coding	G2E3	9237	55632	5.09494	0.0561429	3.79189	0.000172972	0.0153689
ENSG00000100325	ENSG00000100325.14	protein_coding	ASCC2	5416	84164	3.98307	-0.0699073	-3.78872	0.000175109	0.0154907
ENSG00000260114	ENSG00000260114.2	sense_intronic	CTD-2574D22.4	2272		2.20389	-0.124554	-3.78639	0.000176705	0.0155772
ENSG00000198791	ENSG00000198791.11	protein_coding	CNOT7	10943	29883	6.82619	-0.0552856	-3.7813	0.000180222	0.0155828
ENSG00000141034	ENSG00000141034.9	protein_coding	GID4	5210	79018	4.32516	0.0619915	3.78417	0.000178228	0.0155828
ENSG00000108924	ENSG00000108924.13	protein_coding	HLF	6602	3131	7.7156	0.0751689	3.78435	0.000178108	0.0155828
ENSG00000132471	ENSG00000132471.11	protein_coding	WBP2	5399	23558	7.35089	0.0607799	3.78125	0.000180262	0.0155828
ENSG00000076928	ENSG00000076928.17	protein_coding	ARHGEF1	8636	9138	4.49795	-0.12123	-3.78094	0.000180477	0.0155828
ENSG00000124228	ENSG00000124228.14	protein_coding	DDX27	5457	55661	4.88676	-0.0606698	-3.78325	0.000178871	0.0155828
ENSG00000183137	ENSG00000183137.14	protein_coding	CEP57L1	6432	285753	4.32946	0.0603451	3.77654	0.000183579	0.0156842
ENSG00000123358	ENSG00000123358.19	protein_coding	NR4A1	7295	3164	4.85454	-0.416039	-3.77713	0.000183163	0.0156842
ENSG00000188868	ENSG00000188868.13	protein_coding	ZNF563	2847	147837	2.10779	0.126852	3.77575	0.00018414	0.0156842
ENSG00000101367	ENSG00000101367.8	protein_coding	MAPRE1	2623	22919	5.7051	-0.0552201	-3.77627	0.000183771	0.0156842
ENSG00000203709	ENSG00000203709.10	lincRNA	C1orf132	16425	407025	6.67518	-0.105269	-3.77067	0.000187799	0.0157826
ENSG00000138622	ENSG00000138622.3	protein_coding	HCN4	7228	10021	1.94092	0.184835	3.77168	0.000187065	0.0157826
ENSG00000153391	ENSG00000153391.15	protein_coding	INO80C	5085	125476	2.41617	-0.0991818	-3.77149	0.000187201	0.0157826
ENSG00000210082	ENSG00000210082.2	Mt_rRNA	MT-RNR2	1559		13.3633	-0.212	-3.77143	0.000187248	0.0157826
ENSG00000213523	ENSG00000213523.10	protein_coding	SRA1	3396	10011	4.07211	-0.0825806	-3.76788	0.000189829	0.0159002
ENSG00000051382	ENSG00000051382.8	protein_coding	PIK3CB	7850	5291	6.21277	-0.0521384	-3.76609	0.000191147	0.0159576
ENSG00000145041	ENSG00000145041.15	protein_coding	DCAF1	6849	9730	4.92335	-0.0504329	-3.76283	0.000193575	0.0160055
ENSG00000162194	ENSG00000162194.12	protein_coding	LBHD1	3362	79081	0.713944	-0.177144	-3.76276	0.000193626	0.0160055
ENSG00000259905	ENSG00000259905.5	lincRNA	PWRN1	4833	791114	3.46211	-0.250095	-3.76391	0.000192766	0.0160055
ENSG00000148362	ENSG00000148362.10	protein_coding	C9orf142	1367	286257	3.18107	-0.0943624	-3.76076	0.000195123	0.0160766
ENSG00000163428	ENSG00000163428.3	protein_coding	LRRC58	7903	116064	5.92392	0.0586762	3.759	0.000196456	0.0160814
ENSG00000161547	ENSG00000161547.15	protein_coding	SRSF2	3017	6427	5.9044	-0.0616674	-3.75966	0.000195956	0.0160814
ENSG00000091844	ENSG00000091844.7	protein_coding	RGS17	7899	26575	4.70251	0.0802554	3.7552	0.000199356	0.0162231
ENSG00000142149	ENSG00000142149.8	protein_coding	HUNK	8294	30811	4.05937	-0.130139	-3.75504	0.000199475	0.0162231
ENSG00000251138	ENSG00000251138.6	lincRNA	RP11-81H3.2	2342	100507377	0.397445	-0.353633	-3.75017	0.000203255	0.0164774
ENSG00000119771	ENSG00000119771.14	protein_coding	KLHL29	11071	114818	4.6092	0.0953233	3.74864	0.00020445	0.0165211
ENSG00000221594	ENSG00000221594.1	miRNA	MIR548F1	84	100302192	-4.56593	-0.560701	-3.74593	0.000206596	0.0166412
ENSG00000066933	ENSG00000066933.15	protein_coding	MYO9A	20253	4649	7.89659	0.0367071	3.74353	0.000208514	0.0166891
ENSG00000179859	ENSG00000179859.8	protein_coding	AC025335.1	2953		2.69586	0.103027	3.74371	0.000208367	0.0166891
ENSG00000257572	ENSG00000257572.1	processed_pseudogene	RP11-478B9.2	1075		-0.579241	0.298235	3.73978	0.000211534	0.016824
ENSG00000171456	ENSG00000171456.16	protein_coding	ASXL1	9454	171023	6.07245	-0.044884	-3.74028	0.000211132	0.016824
ENSG00000224222	ENSG00000224222.1	lincRNA	RP11-262I2.2	524		0.443921	0.21028	3.73551	0.000215032	0.0169891
ENSG00000139508	ENSG00000139508.14	protein_coding	SLC46A3	3776	283537	3.44122	0.088848	3.7344	0.00021595	0.0169891
ENSG00000134882	ENSG00000134882.15	protein_coding	UBAC2	4603	337867	4.80504	0.0517115	3.73397	0.000216306	0.0169891
ENSG00000186818	ENSG00000186818.12	protein_coding	LILRB4	6328	11006	2.05211	-0.303637	-3.73475	0.000215661	0.0169891
ENSG00000198933	ENSG00000198933.9	protein_coding	TBKBP1	4280	9755	4.80005	0.0763632	3.7315	0.000218368	0.0170978
ENSG00000105856	ENSG00000105856.13	protein_coding	HBP1	6351	26959	5.15573	-0.0714563	-3.72798	0.000221333	0.017223
ENSG00000077063	ENSG00000077063.10	protein_coding	CTTNBP2	7035	83992	5.90721	-0.0714839	-3.72876	0.000220671	0.017223
ENSG00000135905	ENSG00000135905.18	protein_coding	DOCK10	11065	55619	6.66762	-0.143921	-3.72469	0.000224135	0.0173617
ENSG00000108932	ENSG00000108932.11	protein_coding	SLC16A6	4061	9120	2.39436	0.247707	3.72428	0.000224493	0.0173617
ENSG00000064545	ENSG00000064545.14	protein_coding	TMEM161A	3281	54929	2.85875	0.0910846	3.72231	0.000226191	0.0174395
ENSG00000158578	ENSG00000158578.18	protein_coding	ALAS2	2134	212	-1.8972	-0.49631	-3.71845	0.000229549	0.0176445
ENSG00000250198	ENSG00000250198.1	lincRNA	RP11-143A12.3	3543		0.356348	-0.326716	-3.71299	0.000234389	0.0179617
ENSG00000163795	ENSG00000163795.13	protein_coding	ZNF513	2365	130557	3.4134	-0.0725914	-3.70879	0.000238176	0.0180327
ENSG00000166526	ENSG00000166526.16	protein_coding	ZNF3	5424	7551	4.26909	-0.0753384	-3.70963	0.000237412	0.0180327
ENSG00000167363	ENSG00000167363.13	protein_coding	FN3K	3872	64122	4.47032	-0.100062	-3.70896	0.000238027	0.0180327
ENSG00000160307	ENSG00000160307.9	protein_coding	S100B	1448	6285	6.80066	-0.131068	-3.70957	0.00023747	0.0180327
ENSG00000274995	ENSG00000274995.1	sense_intronic	RP11-321F6.2	707		-2.451	0.525691	3.70784	0.000239042	0.0180441
ENSG00000215421	ENSG00000215421.9	protein_coding	ZNF407	12190	55628	5.62247	-0.0593386	-3.70634	0.000240411	0.0180933
ENSG00000178996	ENSG00000178996.13	protein_coding	SNX18	6653	112574	4.89082	-0.074087	-3.7049	0.000241734	0.0181081
ENSG00000237152	ENSG00000237152.3	antisense	DLEU7-AS1	1806	100874074	-0.0878035	-0.374304	-3.70384	0.000242716	0.0181081
ENSG00000158805	ENSG00000158805.11	protein_coding	ZNF276	7427	92822	4.92903	-0.0884645	-3.70379	0.000242763	0.0181081
ENSG00000148335	ENSG00000148335.14	protein_coding	NTMT1	3029	28989	3.52244	-0.0735219	-3.70298	0.000243511	0.0181103
ENSG00000118965	ENSG00000118965.14	protein_coding	WDR35	7836	57539	5.08452	-0.0535266	-3.69741	0.000248727	0.0182952
ENSG00000109881	ENSG00000109881.16	protein_coding	CCDC34	3733	91057	3.11793	0.0835887	3.69723	0.000248899	0.0182952
ENSG00000160695	ENSG00000160695.14	protein_coding	VPS11	5907	55823	5.55688	-0.0550416	-3.69896	0.000247269	0.0182952
ENSG00000105402	ENSG00000105402.7	protein_coding	NAPA	5839	8775	5.93132	-0.0578811	-3.69762	0.000248535	0.0182952
ENSG00000225794	ENSG00000225794.1	lincRNA	AC073321.4	654		-3.03301	0.615603	3.69613	0.000249943	0.0183185
ENSG00000015592	ENSG00000015592.16	protein_coding	STMN4	3294	81551	6.67511	0.119792	3.68373	0.000261998	0.0191464
ENSG00000175600	ENSG00000175600.15	protein_coding	SUGCT	2857	79783	1.13566	-0.136655	-3.67476	0.000271055	0.0193593
ENSG00000272192	ENSG00000272192.1	lincRNA	CTD-2532N20.1	580		-2.82695	-0.520035	-3.67829	0.000267455	0.0193593
ENSG00000166471	ENSG00000166471.10	protein_coding	TMEM41B	4422	440026	5.39138	0.0545126	3.67719	0.00026858	0.0193593
ENSG00000111142	ENSG00000111142.13	protein_coding	METAP2	4491	10988	5.54985	-0.0435976	-3.67483	0.000270983	0.0193593
ENSG00000167641	ENSG00000167641.10	protein_coding	PPP1R14A	1501	94274	1.98377	-0.257444	-3.67565	0.000270144	0.0193593
ENSG00000100302	ENSG00000100302.6	protein_coding	RASD2	3412	23551	4.58944	0.132452	3.67549	0.000270307	0.0193593
ENSG00000147010	ENSG00000147010.17	protein_coding	SH3KBP1	5780	30011	5.85686	-0.0665162	-3.6756	0.000270198	0.0193593
ENSG00000165675	ENSG00000165675.16	protein_coding	ENOX2	4279	10495	3.55731	-0.0878002	-3.67945	0.000266281	0.0193593
ENSG00000250329	ENSG00000250329.1	processed_pseudogene	KDELC1P1	1509		0.414223	-0.195586	-3.67284	0.000273039	0.0193708
ENSG00000253641	ENSG00000253641.5	lincRNA	LINCR-0001	1271	101929191	3.73558	0.12125	3.67331	0.000272546	0.0193708
ENSG00000168806	ENSG00000168806.7	protein_coding	LCMT2	6957	9836	3.09381	-0.0756403	-3.67237	0.000273521	0.0193708
ENSG00000064692	ENSG00000064692.18	protein_coding	SNCAIP	7325	9627	3.18391	-0.132599	-3.66961	0.00027639	0.0194905
ENSG00000141506	ENSG00000141506.13	protein_coding	PIK3R5	7506	23533	1.61944	-0.24819	-3.66926	0.000276756	0.0194905
ENSG00000162734	ENSG00000162734.12	protein_coding	PEA15	2806	8682	9.49238	0.0604285	3.66469	0.000281584	0.0196332
ENSG00000071073	ENSG00000071073.12	protein_coding	MGAT4A	9630	11320	6.58632	0.0565447	3.66398	0.000282337	0.0196332
ENSG00000187098	ENSG00000187098.14	protein_coding	MITF	7193	4286	3.22076	-0.103068	-3.66339	0.000282961	0.0196332
ENSG00000163605	ENSG00000163605.14	protein_coding	PPP4R2	5964	151987	6.35751	0.0513527	3.66356	0.000282778	0.0196332
ENSG00000164985	ENSG00000164985.14	protein_coding	PSIP1	6768	11168	7.31421	0.0412366	3.66335	0.000283005	0.0196332
ENSG00000104774	ENSG00000104774.12	protein_coding	MAN2B1	5374	4125	2.97149	-0.116013	-3.66293	0.000283456	0.0196332
ENSG00000170681	ENSG00000170681.6	protein_coding	MURC	2615	347273	2.02357	-0.126304	-3.66217	0.000284275	0.019636
ENSG00000171840	ENSG00000171840.11	protein_coding	NINJ2	2048	4815	1.7471	-0.254823	-3.65752	0.000289301	0.0199286
ENSG00000175766	ENSG00000175766.11	protein_coding	EIF4E1B	3296	253314	1.93166	0.151216	3.65292	0.000294364	0.0202221
ENSG00000117643	ENSG00000117643.14	protein_coding	MAN1C1	9026	57134	5.42721	0.0804159	3.65074	0.000296787	0.0202509
ENSG00000116560	ENSG00000116560.10	protein_coding	SFPQ	7426	6421	7.72214	-0.0554165	-3.65038	0.000297193	0.0202509
ENSG00000101146	ENSG00000101146.12	protein_coding	RAE1	5855	8480	4.65907	0.0606477	3.65081	0.000296716	0.0202509
ENSG00000066032	ENSG00000066032.18	protein_coding	CTNNA2	7535	1496	7.95663	0.0527622	3.64329	0.00030523	0.0205888
ENSG00000113810	ENSG00000113810.15	protein_coding	SMC4	8457	10051	3.47851	-0.0820518	-3.641	0.000307868	0.0205888
ENSG00000225345	ENSG00000225345.3	transcribed_unprocessed_pseudogene	SNX18P3	1952		2.97229	-0.264529	-3.64144	0.000307358	0.0205888
ENSG00000156671	ENSG00000156671.12	protein_coding	SAMD8	7316	142891	7.20946	0.0499186	3.64227	0.000306398	0.0205888
ENSG00000068305	ENSG00000068305.17	protein_coding	MEF2A	6925	4205	7.16057	0.0610402	3.64392	0.000304508	0.0205888
ENSG00000051523	ENSG00000051523.10	protein_coding	CYBA	3357	1535	2.15527	-0.208115	-3.64367	0.000304791	0.0205888
ENSG00000160410	ENSG00000160410.14	protein_coding	SHKBP1	3936	92799	2.57062	-0.118152	-3.64181	0.000306924	0.0205888
ENSG00000256269	ENSG00000256269.6	protein_coding	HMBS	4247	3145	1.89656	-0.13918	-3.63957	0.000309526	0.0206449
ENSG00000148672	ENSG00000148672.8	protein_coding	GLUD1	3519	2746	8.58934	0.061335	3.63878	0.000310441	0.0206513
ENSG00000158882	ENSG00000158882.13	protein_coding	TOMM40L	3361	84134	5.05009	0.0657821	3.63352	0.000316631	0.0208242
ENSG00000272462	ENSG00000272462.2	lincRNA	U91328.19	4130		2.85908	0.113816	3.63305	0.000317188	0.0208242
ENSG00000165028	ENSG00000165028.11	protein_coding	NIPSNAP3B	2178	55335	3.16479	0.0799719	3.63347	0.000316694	0.0208242
ENSG00000240771	ENSG00000240771.6	protein_coding	ARHGEF25	3503	115557	6.15461	0.0682932	3.63268	0.000317629	0.0208242
ENSG00000247400	ENSG00000247400.3	lincRNA	DNAJC3-AS1	3010	100289274	2.68173	0.121533	3.63296	0.000317293	0.0208242
ENSG00000108256	ENSG00000108256.8	protein_coding	NUFIP2	10850	57532	7.55621	0.0465572	3.63237	0.000317996	0.0208242
ENSG00000208772	ENSG00000208772.1	snoRNA	SNORD94	137	692225	4.23611	0.161194	3.63083	0.000319845	0.020891
ENSG00000106080	ENSG00000106080.10	protein_coding	FKBP14	5326	55033	3.78306	0.0885673	3.62922	0.000321781	0.0209631
ENSG00000114316	ENSG00000114316.12	protein_coding	USP4	6659	7375	5.76182	-0.043479	-3.62474	0.000327219	0.0212625
ENSG00000075043	ENSG00000075043.18	protein_coding	KCNQ2	12775	3785	8.45829	0.0728994	3.62166	0.000331008	0.0214534
ENSG00000256927	ENSG00000256927.1	lincRNA	RP5-944M2.2	480		-1.06859	0.38247	3.61889	0.000334454	0.0215108
ENSG00000196588	ENSG00000196588.14	protein_coding	MKL1	6602	57591	5.67562	0.0596924	3.61956	0.000333627	0.0215108
ENSG00000130032	ENSG00000130032.15	protein_coding	PRRG3	6364	79057	4.72871	0.0843636	3.61984	0.000333277	0.0215108
ENSG00000223959	ENSG00000223959.8	unitary_pseudogene	AFG3L1P	9532	172	4.27121	-0.0869687	-3.6139	0.00034076	0.0218052
ENSG00000171475	ENSG00000171475.13	protein_coding	WIPF2	8123	147179	6.5724	0.0465319	3.61401	0.000340614	0.0218052
ENSG00000114956	ENSG00000114956.19	protein_coding	DGUOK	1455	1716	3.96433	0.0556888	3.61276	0.000342213	0.0218427
ENSG00000165948	ENSG00000165948.10	protein_coding	IFI27L1	2380	122509	2.94427	0.0984099	3.61061	0.00034497	0.0219237
ENSG00000167978	ENSG00000167978.16	protein_coding	SRRM2	13266	23524	8.77518	-0.0688842	-3.61041	0.00034522	0.0219237
ENSG00000121274	ENSG00000121274.12	protein_coding	PAPD5	8144	64282	4.99345	0.0618686	3.60834	0.000347894	0.022038
ENSG00000138031	ENSG00000138031.14	protein_coding	ADCY3	6058	109	5.88691	0.0627527	3.60699	0.000349654	0.0220939
ENSG00000171860	ENSG00000171860.4	protein_coding	C3AR1	2145	719	1.5633	-0.322505	-3.60584	0.00035116	0.0221336
ENSG00000273030	ENSG00000273030.1	lincRNA	RP11-285F16.1	488		-0.356079	-0.251706	-3.60515	0.000352064	0.0221352
ENSG00000132744	ENSG00000132744.7	protein_coding	ACY3	1300	91703	0.651358	-0.403419	-3.60401	0.000353556	0.0221738
ENSG00000047346	ENSG00000047346.12	protein_coding	FAM214A	9832	56204	5.2767	-0.076257	-3.60273	0.00035525	0.0222248
ENSG00000149557	ENSG00000149557.12	protein_coding	FEZ1	5937	9638	7.64856	-0.0481823	-3.59931	0.000359797	0.0224535
ENSG00000227232	ENSG00000227232.5	unprocessed_pseudogene	WASH7P	1351		1.19896	-0.265851	-3.59429	0.000366576	0.0227638
ENSG00000136732	ENSG00000136732.14	protein_coding	GYPC	3242	2995	1.56915	-0.161337	-3.59466	0.000366082	0.0227638
ENSG00000247317	ENSG00000247317.3	lincRNA	RP11-273G15.2	3853		2.58471	0.110345	3.59336	0.000367856	0.0227872
ENSG00000127481	ENSG00000127481.14	protein_coding	UBR4	24675	23352	8.64702	-0.0359686	-3.59119	0.000370828	0.022859
ENSG00000230534	ENSG00000230534.6	antisense	RP11-297A16.2	1422		-1.49517	0.325244	3.59181	0.00036997	0.022859
ENSG00000137309	ENSG00000137309.19	protein_coding	HMGA1	2327	3159	4.72724	0.0717878	3.58935	0.000373374	0.0229597
ENSG00000118454	ENSG00000118454.12	protein_coding	ANKRD13C	4595	81573	5.86571	0.0384303	3.58582	0.0003783	0.0230682
ENSG00000013441	ENSG00000013441.15	protein_coding	CLK1	5170	1195	6.44653	-0.127151	-3.58563	0.000378565	0.0230682
ENSG00000126351	ENSG00000126351.12	protein_coding	THRA	6959	7067	7.93251	0.047735	3.58645	0.000377417	0.0230682
ENSG00000100354	ENSG00000100354.20	protein_coding	TNRC6B	19998	23112	8.00322	0.0387306	3.58546	0.000378797	0.0230682
ENSG00000103544	ENSG00000103544.14	protein_coding	C16orf62	9767	57020	6.22902	-0.0368054	-3.58453	0.000380108	0.0230922
ENSG00000172986	ENSG00000172986.12	protein_coding	GXYLT2	3667	727936	3.50211	0.119552	3.58072	0.000385512	0.0233337
ENSG00000205250	ENSG00000205250.8	protein_coding	E2F4	3582	1874	4.50201	-0.0590582	-3.58043	0.000385934	0.0233337
ENSG00000199082	ENSG00000199082.1	miRNA	MIR342	99	442909	-2.17408	-0.412559	-3.57901	0.000387972	0.0234008
ENSG00000158717	ENSG00000158717.10	protein_coding	RNF166	4394	115992	3.19968	-0.0920101	-3.57782	0.000389682	0.0234479
ENSG00000085721	ENSG00000085721.12	protein_coding	RRN3	4156	54700	5.21394	0.0649573	3.57667	0.000391344	0.0234918
ENSG00000101265	ENSG00000101265.15	protein_coding	RASSF2	5759	9770	7.00764	-0.143866	-3.57597	0.00039236	0.0234968
ENSG00000107262	ENSG00000107262.17	protein_coding	BAG1	7114	573	5.07087	-0.0538684	-3.57493	0.000393881	0.0235321
ENSG00000155846	ENSG00000155846.16	protein_coding	PPARGC1B	12889	133522	5.09583	-0.0776601	-3.5725	0.000397435	0.0236324
ENSG00000241878	ENSG00000241878.10	protein_coding	PISD	5002	23761	5.48699	0.0589393	3.57297	0.000396734	0.0236324
ENSG00000130224	ENSG00000130224.14	protein_coding	LRCH2	4929	57631	4.69912	0.0577094	3.57019	0.000400847	0.0237792
ENSG00000164442	ENSG00000164442.9	protein_coding	CITED2	2535	10370	4.04554	-0.145633	-3.56806	0.000404015	0.0238794
ENSG00000127946	ENSG00000127946.16	protein_coding	HIP1	8953	3092	5.68706	-0.120389	-3.56714	0.000405378	0.0238794
ENSG00000141232	ENSG00000141232.4	protein_coding	TOB1	2521	10140	4.57073	-0.12319	-3.56748	0.000404873	0.0238794
ENSG00000124523	ENSG00000124523.15	protein_coding	SIRT5	6507	23408	5.07804	0.0520401	3.56453	0.000409307	0.0239987
ENSG00000105122	ENSG00000105122.12	protein_coding	RASAL3	4681	64926	1.16927	-0.243877	-3.56511	0.000408442	0.0239987
ENSG00000136527	ENSG00000136527.17	protein_coding	TRA2B	11769	6434	6.35924	-0.0680915	-3.56114	0.00041447	0.0241725
ENSG00000082212	ENSG00000082212.11	protein_coding	ME2	9363	4200	5.73797	-0.0462983	-3.56069	0.000415148	0.0241725
ENSG00000131943	ENSG00000131943.17	protein_coding	C19orf12	5378	83636	5.69589	0.0457372	3.56094	0.000414767	0.0241725
ENSG00000153147	ENSG00000153147.5	protein_coding	SMARCA5	8385	8467	7.52858	-0.0374218	-3.55965	0.000416755	0.0242102
ENSG00000154429	ENSG00000154429.10	protein_coding	CCSAP	6263	126731	7.30395	0.0609241	3.55812	0.000419109	0.0242306
ENSG00000120129	ENSG00000120129.5	protein_coding	DUSP1	2019	1843	5.06344	-0.316263	-3.55729	0.000420394	0.0242306
ENSG00000113240	ENSG00000113240.12	protein_coding	CLK4	7924	57396	5.38009	-0.079267	-3.55693	0.000420951	0.0242306
ENSG00000112425	ENSG00000112425.13	protein_coding	EPM2A	5662	7957	4.48004	-0.0735984	-3.558	0.000419284	0.0242306
ENSG00000166508	ENSG00000166508.17	protein_coding	MCM7	4386	4176	3.98499	-0.105391	-3.55553	0.00042313	0.0243006
ENSG00000092068	ENSG00000092068.19	protein_coding	SLC7A8	5991	23428	4.65957	-0.0807778	-3.5542	0.000425197	0.0243638
ENSG00000118707	ENSG00000118707.9	protein_coding	TGIF2	3784	60436	1.46085	-0.143029	-3.55249	0.000427894	0.0244627
ENSG00000182179	ENSG00000182179.11	protein_coding	UBA7	4545	7318	3.31692	-0.152286	-3.55028	0.000431378	0.0245406
ENSG00000139644	ENSG00000139644.12	protein_coding	TMBIM6	6186	7009	8.23736	0.0378842	3.54978	0.000432176	0.0245406
ENSG00000159200	ENSG00000159200.17	protein_coding	RCAN1	6990	1827	5.43417	-0.0727751	-3.55002	0.000431797	0.0245406
ENSG00000061936	ENSG00000061936.9	protein_coding	SFSWAP	10157	6433	5.71749	-0.0662419	-3.54803	0.000434969	0.0246437
ENSG00000186868	ENSG00000186868.15	protein_coding	MAPT	14920	4137	8.92747	0.049094	3.54355	0.000442191	0.0249967
ENSG00000135686	ENSG00000135686.12	protein_coding	KLHL36	9995	79786	5.58627	0.0511587	3.54216	0.000444457	0.0250686
ENSG00000241416	ENSG00000241416.1	processed_pseudogene	KRT8P13	1010		-0.408361	-0.418093	-3.54106	0.000446253	0.0250962
ENSG00000250686	ENSG00000250686.2	3prime_overlapping_ncRNA	RP1-240B8.3	673		4.85172	0.0681475	3.54064	0.000446938	0.0250962
ENSG00000015285	ENSG00000015285.10	protein_coding	WAS	2381	7454	1.05835	-0.221625	-3.53978	0.000448362	0.0251202
ENSG00000154813	ENSG00000154813.9	protein_coding	DPH3	3562	285381	4.57647	-0.0673546	-3.53662	0.000453593	0.0251793
ENSG00000198576	ENSG00000198576.3	protein_coding	ARC	2991	23237	3.31599	-0.380894	-3.53724	0.000452561	0.0251793
ENSG00000166912	ENSG00000166912.16	protein_coding	MTMR10	8817	54893	6.01403	-0.0831817	-3.53493	0.000456407	0.0251793
ENSG00000132383	ENSG00000132383.11	protein_coding	RPA1	5492	6117	5.20451	-0.0581254	-3.53501	0.000456271	0.0251793
ENSG00000269190	ENSG00000269190.5	protein_coding	FBXO17	4960	115290	2.65097	0.0981401	3.53503	0.000456234	0.0251793
ENSG00000100399	ENSG00000100399.15	protein_coding	CHADL	2599	150356	3.06598	-0.175415	-3.53636	0.000454022	0.0251793
ENSG00000260081	ENSG00000260081.1	antisense	RP11-66N11.8	787	105373383	-0.368975	-0.243094	-3.53852	0.000450434	0.0251793
ENSG00000143546	ENSG00000143546.9	protein_coding	S100A8	1006	6279	-0.653317	-0.657028	-3.53361	0.000458627	0.0252465
ENSG00000148300	ENSG00000148300.11	protein_coding	REXO4	2654	57109	4.0799	0.0897996	3.53266	0.000460221	0.025279
ENSG00000008256	ENSG00000008256.15	protein_coding	CYTH3	5808	9265	5.65753	0.0638143	3.53005	0.00046465	0.0254116
ENSG00000134874	ENSG00000134874.17	protein_coding	DZIP1	8470	22873	6.62418	0.0644466	3.53056	0.000463777	0.0254116
ENSG00000084636	ENSG00000084636.17	protein_coding	COL16A1	9269	1307	6.20897	-0.153132	-3.52754	0.000468942	0.0255356
ENSG00000119397	ENSG00000119397.16	protein_coding	CNTRL	9417	11064	4.9449	-0.0715012	-3.52786	0.000468391	0.0255356
ENSG00000134291	ENSG00000134291.11	protein_coding	TMEM106C	3475	79022	4.31135	0.0793936	3.52575	0.000472026	0.0256481
ENSG00000168906	ENSG00000168906.12	protein_coding	MAT2A	4487	4144	7.08889	-0.0943208	-3.52348	0.000475962	0.0258064
ENSG00000162728	ENSG00000162728.4	protein_coding	KCNJ9	4170	3765	7.15985	0.0682028	3.51957	0.00048281	0.0260847
ENSG00000196922	ENSG00000196922.10	transcribed_unitary_pseudogene	ZNF252P	9148	286101	5.3923	-0.0770284	-3.51909	0.000483644	0.0260847
ENSG00000066382	ENSG00000066382.16	protein_coding	MPPED2	8197	744	4.63172	-0.0835148	-3.51878	0.0004842	0.0260847
ENSG00000106608	ENSG00000106608.16	protein_coding	URGCP	7830	55665	5.87602	0.04624	3.51694	0.000487473	0.0261993
ENSG00000204065	ENSG00000204065.2	protein_coding	TCEAL5	1168	340543	5.18935	0.072261	3.51641	0.000488405	0.0261993
ENSG00000153234	ENSG00000153234.13	protein_coding	NR4A2	3967	4929	3.76423	-0.284868	-3.51286	0.000494783	0.026485
ENSG00000239899	ENSG00000239899.3	misc_RNA	RN7SL674P	275		5.48552	0.164541	3.51071	0.000498676	0.0266158
ENSG00000101901	ENSG00000101901.11	protein_coding	ALG13	8188	79868	5.36547	-0.0492227	-3.51035	0.000499336	0.0266158
ENSG00000077420	ENSG00000077420.15	protein_coding	APBB1IP	3981	54518	3.01648	-0.274461	-3.5046	0.000509901	0.0270655
ENSG00000089169	ENSG00000089169.14	protein_coding	RPH3A	10369	22895	7.36756	-0.102155	-3.50459	0.00050992	0.0270655
ENSG00000181751	ENSG00000181751.9	protein_coding	C5orf30	3568	90355	5.43209	0.0693183	3.50268	0.000513472	0.0271585
ENSG00000148943	ENSG00000148943.11	protein_coding	LIN7C	4688	55327	6.61506	0.0449454	3.50249	0.000513826	0.0271585
ENSG00000107938	ENSG00000107938.17	protein_coding	EDRF1	7741	26098	4.86731	-0.0532813	-3.50118	0.000516279	0.027231
ENSG00000090530	ENSG00000090530.9	protein_coding	P3H2	5605	55214	2.1434	-0.13255	-3.49967	0.00051913	0.027279
ENSG00000133678	ENSG00000133678.13	protein_coding	TMEM254	2996	80195	3.59259	0.0763226	3.49898	0.000520434	0.027279
ENSG00000156256	ENSG00000156256.14	protein_coding	USP16	5694	10600	5.52926	-0.0479764	-3.49916	0.000520104	0.027279
ENSG00000072864	ENSG00000072864.13	protein_coding	NDE1	5512	54820	3.70484	-0.184129	-3.49778	0.00052271	0.0273414
ENSG00000111641	ENSG00000111641.11	protein_coding	NOP2	4687	4839	3.59292	-0.0786854	-3.49701	0.000524168	0.0273609
ENSG00000149260	ENSG00000149260.15	protein_coding	CAPN5	6166	726	4.63888	0.0857476	3.49489	0.000528228	0.0275159
ENSG00000164620	ENSG00000164620.8	protein_coding	RELL2	2596	285613	4.2297	-0.0854758	-3.49402	0.000529892	0.0275456
ENSG00000184307	ENSG00000184307.13	protein_coding	ZDHHC23	7138	254887	5.85748	0.111583	3.48843	0.000540755	0.0279949
ENSG00000157734	ENSG00000157734.13	protein_coding	SNX22	5767	79856	4.27886	-0.148535	-3.48857	0.000540484	0.0279949
ENSG00000181904	ENSG00000181904.8	protein_coding	C5orf24	5741	134553	6.00057	0.0552585	3.48659	0.000544376	0.0281246
ENSG00000113805	ENSG00000113805.8	protein_coding	CNTN3	5109	5067	6.18113	0.0908954	3.48534	0.000546858	0.028195
ENSG00000132702	ENSG00000132702.12	protein_coding	HAPLN2	2241	60484	3.73042	-0.273874	-3.4838	0.000549916	0.0282949
ENSG00000125901	ENSG00000125901.5	protein_coding	MRPS26	1127	64949	4.00862	-0.0605381	-3.47734	0.00056293	0.0289055
ENSG00000138606	ENSG00000138606.19	protein_coding	SHF	4894	90525	4.57702	0.0842974	3.47478	0.000568169	0.0290939
ENSG00000118900	ENSG00000118900.14	protein_coding	UBN1	8551	29855	5.53599	0.0465409	3.47442	0.000568907	0.0290939
ENSG00000151693	ENSG00000151693.9	protein_coding	ASAP2	7248	8853	5.84376	-0.064084	-3.47095	0.00057609	0.0293917
ENSG00000179240	ENSG00000179240.9	protein_coding	RP11-111M22.2	10972	100506127	3.98218	0.0694615	3.47048	0.000577063	0.0293917
ENSG00000231427	ENSG00000231427.5	lincRNA	LINC01445	1146	102723605	-1.55648	-0.478412	-3.46811	0.00058202	0.0295844
ENSG00000170837	ENSG00000170837.2	protein_coding	GPR27	2447	2850	4.3822	0.0818245	3.46656	0.000585294	0.029691
ENSG00000114251	ENSG00000114251.13	protein_coding	WNT5A	7531	7474	3.31136	0.12663	3.46546	0.000587623	0.0297493
ENSG00000235049	ENSG00000235049.1	lincRNA	LINC00940	2350	100271702	-1.05678	-0.389592	-3.4647	0.000589237	0.0297712
ENSG00000224796	ENSG00000224796.1	processed_pseudogene	RPL32P1	410		-3.5296	-0.561241	-3.46399	0.00059074	0.0297875
ENSG00000136021	ENSG00000136021.18	protein_coding	SCYL2	7481	55681	6.08214	0.0456728	3.46022	0.000598825	0.0300748
ENSG00000041353	ENSG00000041353.9	protein_coding	RAB27B	7432	5874	6.85773	0.0763302	3.46047	0.000598287	0.0300748
ENSG00000152133	ENSG00000152133.14	protein_coding	GPATCH11	4040	253635	4.91017	0.0499883	3.45897	0.000601532	0.0301314
ENSG00000251429	ENSG00000251429.1	transcribed_processed_pseudogene	RP11-597D13.7	3616		3.34425	-0.309295	-3.4581	0.000603422	0.0301314
ENSG00000166428	ENSG00000166428.12	protein_coding	PLD4	6874	122618	2.15231	-0.282108	-3.45804	0.000603536	0.0301314
ENSG00000188004	ENSG00000188004.9	protein_coding	C1orf204	2501	284677	3.10957	0.0955864	3.45593	0.000608146	0.0302418
ENSG00000186153	ENSG00000186153.16	protein_coding	WWOX	4886	51741	4.13875	-0.0699204	-3.45635	0.000607229	0.0302418
ENSG00000173327	ENSG00000173327.7	protein_coding	MAP3K11	10564	4296	4.8101	-0.0898234	-3.45483	0.000610553	0.0302422
ENSG00000101361	ENSG00000101361.15	protein_coding	NOP56	5398	10528	5.79334	-0.049348	-3.45534	0.00060944	0.0302422
ENSG00000187730	ENSG00000187730.7	protein_coding	GABRD	1928	2563	5.33388	-0.0914	-3.45098	0.000619065	0.0305759
ENSG00000228058	ENSG00000228058.1	lincRNA	RP11-552D4.1	654	101927532	-0.1838	-0.392653	-3.45069	0.000619716	0.0305759
ENSG00000166532	ENSG00000166532.15	protein_coding	RIMKLB	8619	57494	6.08107	-0.0651162	-3.4494	0.000622604	0.0305986
ENSG00000155463	ENSG00000155463.12	protein_coding	OXA1L	4497	5018	4.63004	-0.0529966	-3.44941	0.000622587	0.0305986
ENSG00000133985	ENSG00000133985.2	protein_coding	TTC9	5217	23508	5.15137	0.0637365	3.44511	0.000632265	0.031013
ENSG00000179361	ENSG00000179361.17	protein_coding	ARID3B	6212	10620	2.25353	-0.115539	-3.44435	0.000634	0.0310377
ENSG00000264229	ENSG00000264229.1	snRNA	RNU4ATAC	127	100151683	-0.362345	-0.320491	-3.44353	0.000635865	0.0310687
ENSG00000248309	ENSG00000248309.6	antisense	MEF2C-AS1	7457	101929423	4.07892	0.0726166	3.44017	0.00064358	0.0313848
ENSG00000271380	ENSG00000271380.1	antisense	RP11-307C12.12	799		-0.842748	-0.247269	-3.43739	0.000650027	0.0315942
ENSG00000111911	ENSG00000111911.6	protein_coding	HINT3	3314	135114	6.34575	0.050209	3.43724	0.00065038	0.0315942
ENSG00000175322	ENSG00000175322.11	protein_coding	ZNF519	15787	162655	5.41137	0.0753703	3.43419	0.00065752	0.0318796
ENSG00000128731	ENSG00000128731.15	protein_coding	HERC2	20027	8924	8.17481	-0.0339583	-3.43299	0.00066034	0.0319549
ENSG00000278272	ENSG00000278272.1	protein_coding	HIST1H3C	411	8352	-1.6211	-0.407938	-3.43233	0.00066192	0.03197
ENSG00000166261	ENSG00000166261.10	protein_coding	ZNF202	4808	7753	3.57568	-0.0784135	-3.43086	0.0006654	0.0320766
ENSG00000163932	ENSG00000163932.13	protein_coding	PRKCD	3396	5580	4.2133	-0.111936	-3.42897	0.000669927	0.0322332
ENSG00000213445	ENSG00000213445.9	protein_coding	SIPA1	4668	6494	2.96712	-0.135265	-3.424	0.000681934	0.0327484
ENSG00000100027	ENSG00000100027.14	protein_coding	YPEL1	4713	29799	5.86193	0.0914287	3.42279	0.000684879	0.0328273
ENSG00000169231	ENSG00000169231.13	protein_coding	THBS3	4623	7059	3.65803	-0.110766	-3.42074	0.000689914	0.0328724
ENSG00000111404	ENSG00000111404.6	protein_coding	RERGL	1549	79785	1.46807	-0.254843	-3.42167	0.000687627	0.0328724
ENSG00000074410	ENSG00000074410.13	protein_coding	CA12	7313	771	1.96277	0.352043	3.42076	0.000689851	0.0328724
ENSG00000280604	ENSG00000280604.1	sense_overlapping	PCBP3-OT1	4807		0.169472	0.201005	3.42028	0.000691035	0.0328724
ENSG00000197062	ENSG00000197062.11	protein_coding	ZSCAN26	2933	7741	4.63637	0.0571577	3.41855	0.000695323	0.0330141
ENSG00000116584	ENSG00000116584.17	protein_coding	ARHGEF2	9135	9181	6.97455	-0.0601371	-3.41628	0.000700965	0.0331571
ENSG00000151923	ENSG00000151923.17	protein_coding	TIAL1	7355	7073	5.88905	-0.0454071	-3.41675	0.000699805	0.0331571
ENSG00000180182	ENSG00000180182.10	protein_coding	MED14	9656	9282	5.32696	-0.0518236	-3.41533	0.000703357	0.0332079
ENSG00000146250	ENSG00000146250.6	protein_coding	PRSS35	2440	167681	3.07788	0.186	3.41417	0.000706277	0.0332639
ENSG00000152822	ENSG00000152822.13	protein_coding	GRM1	7272	2911	5.86769	0.0775246	3.41381	0.000707181	0.0332639
ENSG00000184988	ENSG00000184988.8	protein_coding	TMEM106A	3577	113277	1.8567	-0.175174	-3.41092	0.000714496	0.0334209
ENSG00000147251	ENSG00000147251.15	protein_coding	DOCK11	6721	139818	4.10914	-0.10031	-3.41101	0.000714266	0.0334209
ENSG00000176728	ENSG00000176728.7	lincRNA	TTTY14	3239		1.70837	0.0802334	3.41113	0.000713956	0.0334209
ENSG00000237441	ENSG00000237441.9	protein_coding	RGL2	4541	5863	4.62012	-0.0683549	-3.40975	0.000717469	0.0334359
ENSG00000155307	ENSG00000155307.17	protein_coding	SAMSN1	3169	64092	1.73682	-0.272074	-3.40986	0.000717197	0.0334359
ENSG00000092529	ENSG00000092529.23	protein_coding	CAPN3	4995	825	2.69708	-0.224849	-3.40901	0.000719365	0.0334624
ENSG00000261037	ENSG00000261037.1	lincRNA	CTC-471C19.1	3255		2.75684	0.170711	3.40818	0.000721498	0.0334998
ENSG00000073756	ENSG00000073756.11	protein_coding	PTGS2	5269	5743	3.1564	-0.365575	-3.40511	0.000729413	0.0337372
ENSG00000134853	ENSG00000134853.11	protein_coding	PDGFRA	9732	5156	6.13698	-0.086033	-3.40465	0.000730624	0.0337372
ENSG00000138685	ENSG00000138685.12	protein_coding	FGF2	6775	2247	5.80621	0.115746	3.40496	0.000729803	0.0337372
ENSG00000182329	ENSG00000182329.11	protein_coding	KIAA2012	7943	100652824	1.28164	0.217796	3.40406	0.000732145	0.0337456
ENSG00000153363	ENSG00000153363.12	lincRNA	LINC00467	4448		1.62969	-0.138407	-3.40309	0.000734675	0.0338004
ENSG00000241345	ENSG00000241345.1	antisense	RP4-630C24.3	2064	105375483	-0.746289	-0.414368	-3.40179	0.000738068	0.0338891
ENSG00000099821	ENSG00000099821.13	protein_coding	POLRMT	5124	5442	4.65266	-0.0686843	-3.40133	0.000739291	0.0338891
ENSG00000235082	ENSG00000235082.2	processed_pseudogene	SUMO1P3	304		-0.178107	0.207373	3.39757	0.000749234	0.0341767
ENSG00000198000	ENSG00000198000.11	protein_coding	NOL8	8056	55035	4.6257	-0.0609017	-3.39759	0.000749178	0.0341767
ENSG00000137822	ENSG00000137822.12	protein_coding	TUBGCP4	11171	27229	4.84783	-0.0776797	-3.39742	0.000749632	0.0341767
ENSG00000279348	ENSG00000279348.1	TEC	RP11-566E18.1	2116		5.44552	-0.0767805	-3.39356	0.000759966	0.0345691
ENSG00000107021	ENSG00000107021.15	protein_coding	TBC1D13	3982	54662	5.44736	0.0521048	3.39283	0.000761937	0.0345691
ENSG00000188612	ENSG00000188612.11	protein_coding	SUMO2	3372	6613	6.3136	0.0400146	3.39267	0.000762353	0.0345691
ENSG00000149823	ENSG00000149823.7	protein_coding	VPS51	4878	738	5.62633	-0.0480593	-3.392	0.000764169	0.0345893
ENSG00000068878	ENSG00000068878.14	protein_coding	PSME4	10241	23198	6.15095	-0.105438	-3.39003	0.000769525	0.0346805
ENSG00000185774	ENSG00000185774.14	protein_coding	KCNIP4	4140	80333	6.24368	0.0681286	3.38974	0.00077031	0.0346805
ENSG00000280383	ENSG00000280383.1	sense_overlapping	CTA-941F9.10	23112		3.17836	-0.0807637	-3.3904	0.000768521	0.0346805
ENSG00000146757	ENSG00000146757.13	protein_coding	ZNF92	3512	168374	4.07403	0.0819572	3.38876	0.00077301	0.0347109
ENSG00000133627	ENSG00000133627.17	protein_coding	ACTR3B	6024	57180	5.42453	-0.0556586	-3.38849	0.00077374	0.0347109
ENSG00000087299	ENSG00000087299.11	protein_coding	L2HGDH	6879	79944	4.3269	0.0549226	3.38778	0.000775688	0.0347365
ENSG00000117226	ENSG00000117226.11	protein_coding	GBP3	4297	2635	1.57725	-0.44317	-3.38668	0.000778708	0.0348099
ENSG00000162923	ENSG00000162923.14	protein_coding	WDR26	10481	80232	6.98414	-0.0434736	-3.38512	0.00078302	0.0348943
ENSG00000153922	ENSG00000153922.10	protein_coding	CHD1	10437	1105	5.47657	-0.0542223	-3.38453	0.000784658	0.0348943
ENSG00000172057	ENSG00000172057.9	protein_coding	ORMDL3	3752	94103	5.05197	0.0566867	3.3845	0.000784749	0.0348943
ENSG00000227533	ENSG00000227533.5	lincRNA	SLC2A1-AS1	3364	440584	2.01196	0.152706	3.38344	0.000787707	0.0349642
ENSG00000007944	ENSG00000007944.14	protein_coding	MYLIP	3033	29116	4.24457	-0.0924204	-3.38087	0.000794902	0.0351574
ENSG00000124299	ENSG00000124299.13	protein_coding	PEPD	4157	5184	4.55923	-0.071102	-3.38091	0.000794782	0.0351574
ENSG00000204071	ENSG00000204071.10	protein_coding	TCEAL6	1375	158931	5.02969	0.0661768	3.38039	0.000796243	0.0351574
ENSG00000121957	ENSG00000121957.12	protein_coding	GPSM2	8099	29899	5.55265	-0.0899528	-3.37643	0.000807455	0.035528
ENSG00000203760	ENSG00000203760.8	protein_coding	CENPW	795	387103	0.635911	0.160322	3.37656	0.000807077	0.035528
ENSG00000136856	ENSG00000136856.17	protein_coding	SLC2A8	3928	29988	3.59535	-0.0829266	-3.3744	0.000813263	0.035687
ENSG00000261621	ENSG00000261621.1	lincRNA	RP11-580I1.2	865		0.234338	-0.334892	-3.37418	0.0008139	0.035687
ENSG00000185504	ENSG00000185504.16	protein_coding	FAAP100	5354	80233	3.67652	-0.0734132	-3.37328	0.0008165	0.0357389
ENSG00000010165	ENSG00000010165.19	protein_coding	METTL13	3827	51603	4.36267	-0.0548998	-3.37154	0.000821516	0.0358699
ENSG00000178826	ENSG00000178826.10	protein_coding	TMEM139	2564	135932	-0.915199	-0.34685	-3.3712	0.000822497	0.0358699
ENSG00000177098	ENSG00000177098.8	protein_coding	SCN4B	5649	6330	5.59776	0.0837491	3.37077	0.000823761	0.0358699
ENSG00000204092	ENSG00000204092.2	lincRNA	LINC00951	554		0.114091	0.226161	3.36723	0.000834095	0.0361729
ENSG00000280138	ENSG00000280138.1	TEC	RP11-463O12.5	18662		4.4994	-0.119507	-3.36783	0.000832328	0.0361729
ENSG00000124203	ENSG00000124203.6	protein_coding	ZNF831	11605	128611	4.40913	0.128009	3.36691	0.000835025	0.0361729
ENSG00000113595	ENSG00000113595.14	protein_coding	TRIM23	4807	373	6.70063	0.0390424	3.36555	0.000839039	0.0362845
ENSG00000123416	ENSG00000123416.15	protein_coding	TUBA1B	3574	10376	9.83429	0.0790345	3.36505	0.000840513	0.036286
ENSG00000188643	ENSG00000188643.10	protein_coding	S100A16	1701	140576	3.97577	0.103539	3.362	0.000849591	0.0363665
ENSG00000197008	ENSG00000197008.9	protein_coding	ZNF138	2850	7697	5.11358	0.0499127	3.36327	0.000845818	0.0363665
ENSG00000229677	ENSG00000229677.1	processed_pseudogene	RP11-383F6.1	551		-3.15626	-0.492262	-3.36237	0.000848497	0.0363665
ENSG00000108176	ENSG00000108176.14	protein_coding	DNAJC12	2121	56521	4.5888	0.0817971	3.36204	0.000849491	0.0363665
ENSG00000075035	ENSG00000075035.9	protein_coding	WSCD2	6557	9671	5.6378	0.0750275	3.36201	0.000849555	0.0363665
ENSG00000181472	ENSG00000181472.4	protein_coding	ZBTB2	3090	57621	2.99072	-0.0881776	-3.36087	0.000852998	0.0363883
ENSG00000140443	ENSG00000140443.13	protein_coding	IGF1R	13509	3480	6.7942	0.0572465	3.36039	0.000854429	0.0363883
ENSG00000184602	ENSG00000184602.5	protein_coding	SNN	3312	8303	7.48897	0.0606305	3.36104	0.000852469	0.0363883
ENSG00000265137	ENSG00000265137.3	miRNA	MIR3192	77	100422875	-2.86775	-0.493418	-3.35859	0.000859844	0.0365571
ENSG00000101438	ENSG00000101438.3	protein_coding	SLC32A1	2574	140679	3.86596	-0.130725	-3.35457	0.000872077	0.0370148
ENSG00000141431	ENSG00000141431.10	protein_coding	ASXL3	12584	80816	5.98216	0.0614343	3.35292	0.000877149	0.03711
ENSG00000080573	ENSG00000080573.6	protein_coding	COL5A3	6750	50509	5.6798	-0.152217	-3.35289	0.000877262	0.03711
ENSG00000222014	ENSG00000222014.5	protein_coding	RAB6C	3075	84084	2.23965	0.13861	3.35097	0.000883169	0.0372683
ENSG00000164850	ENSG00000164850.14	protein_coding	GPER1	3149	2852	1.98468	0.177063	3.35056	0.00088444	0.0372683
ENSG00000187742	ENSG00000187742.14	protein_coding	SECISBP2	9813	79048	5.91684	-0.0468481	-3.34977	0.000886918	0.0372683
ENSG00000162222	ENSG00000162222.13	protein_coding	TTC9C	2657	283237	3.75162	0.0615933	3.34995	0.000886352	0.0372683
ENSG00000086619	ENSG00000086619.13	protein_coding	ERO1B	5361	56605	4.276	0.0907445	3.34563	0.000899895	0.037717
ENSG00000165029	ENSG00000165029.15	protein_coding	ABCA1	11350	19	5.73671	-0.122577	-3.34541	0.000900588	0.037717
ENSG00000170677	ENSG00000170677.5	protein_coding	SOCS6	5984	9306	4.9994	-0.0842886	-3.34256	0.000909605	0.0380314
ENSG00000164099	ENSG00000164099.3	protein_coding	PRSS12	5725	8492	2.85415	0.169353	3.33918	0.000920436	0.0383523
ENSG00000274080	ENSG00000274080.1	sense_intronic	CTA-315H11.2	2241		1.37586	0.162468	3.33875	0.000921843	0.0383523
ENSG00000279310	ENSG00000279310.1	TEC	RP11-123O10.1	261		-1.24025	-0.277602	-3.33921	0.000920335	0.0383523
ENSG00000159958	ENSG00000159958.5	protein_coding	TNFRSF13C	3944	115650	1.07348	-0.286936	-3.33811	0.000923883	0.0383739
ENSG00000166147	ENSG00000166147.13	protein_coding	FBN1	16057	2200	5.74829	-0.0830869	-3.33713	0.000927069	0.0384429
ENSG00000151422	ENSG00000151422.12	protein_coding	FER	13614	2241	6.65617	0.0353382	3.33244	0.000942401	0.0384892
ENSG00000279679	ENSG00000279679.1	TEC	RP11-278J6.5	256		-1.02535	-0.270213	-3.33371	0.000938235	0.0384892
ENSG00000196911	ENSG00000196911.10	protein_coding	KPNA5	11417	3841	5.93669	0.0406284	3.3358	0.000931385	0.0384892
ENSG00000146826	ENSG00000146826.15	protein_coding	C7orf43	3284	55262	3.76232	-0.0655061	-3.33343	0.000939145	0.0384892
ENSG00000172890	ENSG00000172890.11	protein_coding	NADSYN1	16263	55191	5.05397	-0.0783134	-3.33119	0.000946505	0.0384892
ENSG00000139826	ENSG00000139826.5	protein_coding	ABHD13	5338	84945	4.71328	0.0606724	3.33186	0.000944316	0.0384892
ENSG00000187775	ENSG00000187775.16	protein_coding	DNAH17	16108	8632	2.87249	-0.291406	-3.33299	0.000940588	0.0384892
ENSG00000104980	ENSG00000104980.7	protein_coding	TIMM44	4888	10469	4.1109	-0.0705235	-3.33259	0.000941898	0.0384892
ENSG00000171223	ENSG00000171223.5	protein_coding	JUNB	1820	3726	4.30516	-0.300541	-3.33174	0.0009447	0.0384892
ENSG00000278012	ENSG00000278012.1	sense_intronic	RP1-310O13.13	651		-0.88131	-0.295052	-3.33492	0.000934246	0.0384892
ENSG00000125971	ENSG00000125971.16	protein_coding	DYNLRB1	2460	83658	6.16675	0.0407966	3.33435	0.00093611	0.0384892
ENSG00000100014	ENSG00000100014.19	protein_coding	SPECC1L	7324	23384	4.45822	0.0609811	3.33121	0.000946454	0.0384892
ENSG00000242759	ENSG00000242759.6	lincRNA	LINC00882	3882	100302640	4.30982	0.0581288	3.33008	0.000950181	0.0385144
ENSG00000146540	ENSG00000146540.14	protein_coding	C7orf50	4961	84310	5.10029	0.0753089	3.33024	0.000949674	0.0385144
ENSG00000224165	ENSG00000224165.5	antisense	DNAJC27-AS1	5651	729723	3.21315	0.092434	3.32787	0.000957569	0.0387516
ENSG00000119314	ENSG00000119314.15	protein_coding	PTBP3	8239	9991	5.7434	0.0521121	3.32405	0.000970412	0.039096
ENSG00000103653	ENSG00000103653.16	protein_coding	CSK	4570	1445	4.11288	-0.0617991	-3.32395	0.000970732	0.039096
ENSG00000123700	ENSG00000123700.4	protein_coding	KCNJ2	5577	3759	4.39697	-0.145359	-3.32483	0.000967764	0.039096
ENSG00000115539	ENSG00000115539.13	protein_coding	PDCL3	1831	79031	2.9627	-0.0794746	-3.32215	0.000976847	0.0391605
ENSG00000171316	ENSG00000171316.11	protein_coding	CHD7	16982	55636	5.74414	-0.105776	-3.32229	0.000976378	0.0391605
ENSG00000279253	ENSG00000279253.1	TEC	RP4-614O4.13	1461		0.909701	-0.15097	-3.32211	0.000976993	0.0391605
ENSG00000169902	ENSG00000169902.13	protein_coding	TPST1	2871	8460	4.89127	0.0873412	3.31697	0.000994642	0.0396786
ENSG00000009954	ENSG00000009954.10	protein_coding	BAZ1B	7053	9031	6.97136	-0.0366961	-3.31723	0.000993723	0.0396786
ENSG00000151067	ENSG00000151067.21	protein_coding	CACNA1C	19103	775	6.97602	0.0614287	3.31742	0.000993083	0.0396786
ENSG00000198408	ENSG00000198408.13	protein_coding	MGEA5	7247	10724	8.54529	0.0518076	3.31528	0.00100049	0.0398487
ENSG00000167306	ENSG00000167306.19	protein_coding	MYO5B	10488	4645	3.80904	-0.121545	-3.31405	0.00100478	0.0398937
ENSG00000167604	ENSG00000167604.13	protein_coding	NFKBID	3198	84807	1.54617	-0.193998	-3.31442	0.00100352	0.0398937
ENSG00000099954	ENSG00000099954.18	protein_coding	CECR2	10759	27443	4.58109	-0.144107	-3.31103	0.0010154	0.0401475
ENSG00000215193	ENSG00000215193.12	protein_coding	PEX26	20045	55670	6.57188	0.0390086	3.31087	0.00101595	0.0401475
ENSG00000169895	ENSG00000169895.5	protein_coding	SYAP1	6418	94056	5.33475	-0.0440198	-3.31114	0.00101501	0.0401475
ENSG00000268170	ENSG00000268170.2	antisense	RP11-556I13.2	1800		0.0362284	-0.318683	-3.30981	0.00101973	0.0402339
ENSG00000172725	ENSG00000172725.13	protein_coding	CORO1B	5327	57175	3.74925	-0.0744313	-3.30927	0.00102162	0.0402455
ENSG00000164691	ENSG00000164691.16	protein_coding	TAGAP	4089	117289	1.09029	-0.278321	-3.30577	0.00103412	0.0406108
ENSG00000137841	ENSG00000137841.11	protein_coding	PLCB2	7350	5330	3.97054	-0.165906	-3.30621	0.00103256	0.0406108
ENSG00000110848	ENSG00000110848.8	protein_coding	CD69	2832	969	-1.0001	-0.478458	-3.30426	0.00103955	0.0407606
ENSG00000177888	ENSG00000177888.7	protein_coding	ZBTB41	8562	360023	6.64395	0.0350542	3.30184	0.0010483	0.0410401
ENSG00000273352	ENSG00000273352.1	sense_intronic	RP11-61L19.3	751		-1.01857	0.26559	3.30133	0.00105017	0.0410494
ENSG00000268205	ENSG00000268205.1	lincRNA	CTC-444N24.11	4258		5.84641	0.0434514	3.30048	0.00105327	0.041107
ENSG00000092758	ENSG00000092758.15	protein_coding	COL9A3	4831	1299	3.96202	-0.15618	-3.29912	0.00105823	0.0412367
ENSG00000053501	ENSG00000053501.12	protein_coding	USE1	2431	55850	3.66629	-0.0624763	-3.29852	0.00106045	0.0412592
ENSG00000151445	ENSG00000151445.15	protein_coding	VIPAS39	3695	63894	4.30069	0.0533829	3.29807	0.00106211	0.0412603
ENSG00000273036	ENSG00000273036.2	lincRNA	FAM95C	2774	100289137	1.12603	-0.266576	-3.2976	0.00106386	0.0412645
ENSG00000228971	ENSG00000228971.2	lincRNA	RP11-286B14.1	2182		4.20076	0.120689	3.29538	0.00107206	0.041519
ENSG00000114626	ENSG00000114626.17	protein_coding	ABTB1	6149	80325	4.95982	-0.0761451	-3.2937	0.00107829	0.0415687
ENSG00000257126	ENSG00000257126.5	antisense	FOXG1-AS1	874		1.67532	-0.112817	-3.29403	0.00107707	0.0415687
ENSG00000161996	ENSG00000161996.18	protein_coding	WDR90	10534	197335	3.16721	-0.0967947	-3.29458	0.00107501	0.0415687
ENSG00000244384	ENSG00000244384.3	misc_RNA	RN7SL359P	288		-1.5139	-0.348727	-3.29168	0.00108587	0.0416258
ENSG00000059377	ENSG00000059377.15	protein_coding	TBXAS1	6271	6916	2.37022	-0.210001	-3.29154	0.00108638	0.0416258
ENSG00000095713	ENSG00000095713.13	protein_coding	CRTAC1	3553	55118	3.95694	-0.12881	-3.29246	0.00108295	0.0416258
ENSG00000153786	ENSG00000153786.12	protein_coding	ZDHHC7	3947	55625	4.86291	0.0506083	3.29186	0.00108517	0.0416258
ENSG00000227051	ENSG00000227051.6	protein_coding	C14orf132	7775	56967	8.26132	0.0934761	3.2907	0.00108954	0.0416834
ENSG00000117519	ENSG00000117519.15	protein_coding	CNN3	2838	1266	6.73966	0.0854001	3.29014	0.00109166	0.0416845
ENSG00000249550	ENSG00000249550.6	lincRNA	LINC01234	4484	100506465	2.258	0.124724	3.28938	0.00109452	0.0416845
ENSG00000159248	ENSG00000159248.4	protein_coding	GJD2	2889	57369	1.92801	-0.153203	-3.28968	0.0010934	0.0416845
ENSG00000167552	ENSG00000167552.13	protein_coding	TUBA1A	3421	7846	8.99778	0.060945	3.28882	0.00109666	0.041703
ENSG00000187866	ENSG00000187866.7	protein_coding	FAM122A	4554		4.03885	-0.0570621	-3.28739	0.0011021	0.0418465
ENSG00000270640	ENSG00000270640.1	sense_intronic	RP11-373D23.2	296		-0.746014	-0.426076	-3.28395	0.00111527	0.0418904
ENSG00000158092	ENSG00000158092.6	protein_coding	NCK1	3727	4690	3.82735	-0.052766	-3.28403	0.00111497	0.0418904
ENSG00000232956	ENSG00000232956.8	lincRNA	SNHG15	3647		2.99868	-0.0938575	-3.28611	0.00110698	0.0418904
ENSG00000178031	ENSG00000178031.16	protein_coding	ADAMTSL1	13652	92949	2.33789	-0.161213	-3.28362	0.00111655	0.0418904
ENSG00000148408	ENSG00000148408.12	protein_coding	CACNA1B	9897	774	7.32138	0.0549717	3.28479	0.00111205	0.0418904
ENSG00000107560	ENSG00000107560.10	protein_coding	RAB11FIP2	6169	22841	6.64755	0.0339042	3.28537	0.00110979	0.0418904
ENSG00000153822	ENSG00000153822.13	protein_coding	KCNJ16	6340	3773	4.30947	-0.153419	-3.28444	0.00111338	0.0418904
ENSG00000156500	ENSG00000156500.14	protein_coding	FAM122C	5894	159091	2.11711	0.0953641	3.2861	0.00110702	0.0418904
ENSG00000267632	ENSG00000267632.1	sense_intronic	RP11-400F19.18	1736		2.81164	0.0847064	3.28313	0.00111844	0.041899
ENSG00000164961	ENSG00000164961.15	protein_coding	KIAA0196	4784	9897	5.40858	-0.0436089	-3.28239	0.0011213	0.0419438
ENSG00000116731	ENSG00000116731.22	protein_coding	PRDM2	10923	7799	7.33591	-0.0582861	-3.27834	0.00113708	0.0419931
ENSG00000144635	ENSG00000144635.8	protein_coding	DYNC1LI1	6132	51143	5.78453	-0.0384478	-3.28028	0.00112949	0.0419931
ENSG00000187566	ENSG00000187566.4	protein_coding	NHLRC1	1188	378884	0.780945	0.170073	3.28078	0.00112753	0.0419931
ENSG00000065615	ENSG00000065615.13	protein_coding	CYB5R4	9635	51167	4.57835	-0.0586727	-3.2798	0.00113136	0.0419931
ENSG00000027697	ENSG00000027697.13	protein_coding	IFNGR1	2571	3459	5.11262	-0.103178	-3.2782	0.00113761	0.0419931
ENSG00000181135	ENSG00000181135.15	protein_coding	ZNF707	6327	286075	2.54759	-0.0885918	-3.27834	0.00113708	0.0419931
ENSG00000257354	ENSG00000257354.2	lincRNA	RP11-631N16.2	8693		1.93326	-0.148637	-3.2799	0.00113097	0.0419931
ENSG00000174282	ENSG00000174282.11	protein_coding	ZBTB4	6126	57659	7.31531	0.0363982	3.27884	0.00113511	0.0419931
ENSG00000123136	ENSG00000123136.14	protein_coding	DDX39A	3840	10212	3.23732	-0.0739179	-3.28064	0.0011281	0.0419931
ENSG00000225479	ENSG00000225479.1	sense_intronic	PLCB1-IT1	558		0.724024	-0.172273	-3.27744	0.00114058	0.0420415
ENSG00000183423	ENSG00000183423.11	protein_coding	LRIT3	3897	345193	0.332441	-0.219082	-3.27682	0.00114303	0.0420703
ENSG00000186665	ENSG00000186665.9	protein_coding	C17orf58	2396	284018	2.81784	0.0911038	3.27299	0.00115821	0.0425667
ENSG00000006007	ENSG00000006007.11	protein_coding	GDE1	4416	51573	5.96813	0.0542367	3.27184	0.0011628	0.0426734
ENSG00000241684	ENSG00000241684.5	antisense	ADAMTS9-AS2	7232		3.06971	0.146943	3.27106	0.00116595	0.0427268
ENSG00000231200	ENSG00000231200.1	lincRNA	AC068490.2	636		-1.43722	0.356722	3.27009	0.00116983	0.0427667
ENSG00000210140	ENSG00000210140.1	Mt_tRNA	MT-TC	66		-1.18287	-0.343456	-3.26994	0.00117044	0.0427667
ENSG00000260760	ENSG00000260760.1	lincRNA	PWRN3	849	101928840	0.529066	-0.799769	-3.26816	0.00117763	0.0429184
ENSG00000267432	ENSG00000267432.5	processed_transcript	DNAH17-AS1	5498		-0.311033	-0.435526	-3.26807	0.00117799	0.0429184
ENSG00000117318	ENSG00000117318.8	protein_coding	ID3	1797	3399	2.85765	-0.193175	-3.26756	0.00118006	0.0429318
ENSG00000226891	ENSG00000226891.7	processed_transcript	LINC01359	6617		3.12535	-0.11975	-3.26615	0.00118581	0.0430624
ENSG00000157593	ENSG00000157593.17	protein_coding	SLC35B2	2363	347734	3.82599	-0.076862	-3.26493	0.00119077	0.0430624
ENSG00000167987	ENSG00000167987.10	protein_coding	VPS37C	3960	55048	3.79142	0.0624787	3.26458	0.00119219	0.0430624
ENSG00000103037	ENSG00000103037.11	protein_coding	SETD6	5078	79918	3.81894	-0.0644186	-3.26541	0.0011888	0.0430624
ENSG00000185252	ENSG00000185252.18	protein_coding	ZNF74	6251	7625	4.01934	0.0627538	3.2655	0.00118844	0.0430624
ENSG00000187051	ENSG00000187051.8	protein_coding	RPS19BP1	3763	91582	4.52127	-0.056552	-3.2639	0.001195	0.0431021
ENSG00000279082	ENSG00000279082.3	lincRNA	RP1-167O22.1	2180		1.82312	-0.187547	-3.26294	0.00119893	0.043182
ENSG00000138759	ENSG00000138759.17	protein_coding	FRAS1	20379	80144	5.79571	-0.107824	-3.26099	0.00120699	0.0434104
ENSG00000180822	ENSG00000180822.11	protein_coding	PSMG4	10418	389362	3.95202	0.0715722	3.26026	0.00121001	0.043457
ENSG00000153936	ENSG00000153936.16	protein_coding	HS2ST1	7429	9653	5.91005	0.0474233	3.25782	0.00122019	0.0436891
ENSG00000255471	ENSG00000255471.1	antisense	RP11-736K20.5	1218		1.71678	0.133858	3.25803	0.00121933	0.0436891
ENSG00000166676	ENSG00000166676.14	protein_coding	TVP23A	5281	780776	4.20503	0.0582298	3.25747	0.00122167	0.0436891
ENSG00000136425	ENSG00000136425.12	protein_coding	CIB2	2146	10518	2.57547	0.128226	3.25626	0.00122674	0.0438083
ENSG00000079482	ENSG00000079482.12	protein_coding	OPHN1	8224	4983	6.61683	0.0525019	3.25563	0.00122941	0.0438414
ENSG00000196517	ENSG00000196517.11	protein_coding	SLC6A9	5159	6536	3.71756	-0.133979	-3.25492	0.0012324	0.0438802
ENSG00000216863	ENSG00000216863.9	antisense	LY86-AS1	5603	285780	4.68218	0.0949735	3.25413	0.00123572	0.0438802
ENSG00000207113	ENSG00000207113.1	snRNA	RNU6-16P	107		-2.69127	0.412783	3.25435	0.00123479	0.0438802
ENSG00000115568	ENSG00000115568.15	protein_coding	ZNF142	6994	7701	5.2215	0.046744	3.25277	0.00124149	0.0439617
ENSG00000278919	ENSG00000278919.1	protein_coding	AP006285.2	2175		1.61547	0.132341	3.25277	0.0012415	0.0439617
ENSG00000142687	ENSG00000142687.17	protein_coding	KIAA0319L	9629	79932	6.57446	0.0321182	3.25173	0.00124593	0.0440093
ENSG00000165650	ENSG00000165650.11	protein_coding	PDZD8	9881	118987	6.76046	-0.0453393	-3.25164	0.00124634	0.0440093
ENSG00000222764	ENSG00000222764.1	misc_RNA	RN7SKP106	272		-2.34709	0.431803	3.25076	0.00125011	0.0440807
ENSG00000011426	ENSG00000011426.10	protein_coding	ANLN	6012	54443	6.19589	-0.241673	-3.2486	0.00125938	0.0442036
ENSG00000103018	ENSG00000103018.16	protein_coding	CYB5B	6903	80777	6.1045	0.0517808	3.24907	0.00125732	0.0442036
ENSG00000167524	ENSG00000167524.14	protein_coding	SGK494	4663	124923	4.19636	0.0858752	3.24831	0.00126061	0.0442036
ENSG00000150656	ENSG00000150656.14	protein_coding	CNDP1	7177	84735	5.48163	-0.252429	-3.24865	0.00125915	0.0442036
ENSG00000235026	ENSG00000235026.5	antisense	DPP10-AS1	995	389023	2.15351	0.108734	3.24736	0.0012647	0.0442855
ENSG00000124222	ENSG00000124222.22	protein_coding	STX16	5099	8675	5.64461	-0.0480505	-3.24662	0.0012679	0.0443361
ENSG00000150712	ENSG00000150712.10	protein_coding	MTMR12	5545	54545	5.96916	0.0564116	3.24539	0.00127327	0.0444622
ENSG00000233276	ENSG00000233276.3	protein_coding	GPX1	1425	2876	5.08015	-0.0731338	-3.2434	0.00128196	0.0447035
ENSG00000018869	ENSG00000018869.16	protein_coding	ZNF582	3350	147948	2.3169	-0.0823113	-3.24295	0.00128392	0.0447102
ENSG00000057935	ENSG00000057935.13	protein_coding	MTA3	10580	57504	6.98015	0.0456125	3.2402	0.00129607	0.0450711
ENSG00000167996	ENSG00000167996.15	protein_coding	FTH1	2030	2495	9.43408	-0.0581754	-3.23829	0.00130455	0.0453034
ENSG00000145451	ENSG00000145451.12	protein_coding	GLRA3	9599	8001	6.17644	0.106527	3.23782	0.00130662	0.0453128
ENSG00000198842	ENSG00000198842.9	protein_coding	DUSP27	4304	92235	0.800445	-0.209676	-3.2356	0.00131658	0.0454705
ENSG00000224189	ENSG00000224189.6	antisense	HAGLR	4851	401022	1.10689	-0.298174	-3.23625	0.00131363	0.0454705
ENSG00000224243	ENSG00000224243.1	lincRNA	LINC00403	545	100505996	2.05098	-0.141682	-3.23571	0.00131606	0.0454705
ENSG00000090581	ENSG00000090581.9	protein_coding	GNPTG	4102	84572	5.41297	-0.0448518	-3.23448	0.00132158	0.045581
ENSG00000164344	ENSG00000164344.15	protein_coding	KLKB1	2953	3818	1.68355	-0.221794	-3.23302	0.00132818	0.045746
ENSG00000153823	ENSG00000153823.18	protein_coding	PID1	3364	55022	5.61559	0.0627731	3.23234	0.00133129	0.0457904
ENSG00000070886	ENSG00000070886.11	protein_coding	EPHA8	5358	2046	1.53373	0.1587	3.23134	0.00133582	0.0458214
ENSG00000038219	ENSG00000038219.12	protein_coding	BOD1L1	15860	259282	7.43828	-0.0418542	-3.23149	0.00133515	0.0458214
ENSG00000232573	ENSG00000232573.1	processed_pseudogene	RPL3P4	423		4.47878	-0.0622024	-3.22739	0.00135392	0.0463792
ENSG00000279095	ENSG00000279095.1	TEC	AC092066.1	2028		2.23248	0.0983	3.22695	0.00135594	0.0463852
ENSG00000173320	ENSG00000173320.10	protein_coding	STOX2	10986	56977	7.37822	0.0406539	3.22624	0.00135923	0.0464188
ENSG00000181404	ENSG00000181404.15	protein_coding	WASH1	1827	100287171	1.94796	-0.261674	-3.22594	0.0013606	0.0464188
ENSG00000197530	ENSG00000197530.12	protein_coding	MIB2	8767	142678	5.03953	-0.061717	-3.22511	0.00136445	0.0464273
ENSG00000174951	ENSG00000174951.10	protein_coding	FUT1	4343	2523	3.00107	0.122474	3.22509	0.00136454	0.0464273
ENSG00000175806	ENSG00000175806.14	protein_coding	MSRA	4162	4482	5.53915	0.0558596	3.22398	0.00136971	0.0465019
ENSG00000148948	ENSG00000148948.7	protein_coding	LRRC4C	5356	57689	6.38947	0.0510614	3.22382	0.00137044	0.0465019
ENSG00000129003	ENSG00000129003.15	protein_coding	VPS13C	18992	54832	8.45488	-0.0356353	-3.22343	0.00137226	0.0465019
ENSG00000123091	ENSG00000123091.4	protein_coding	RNF11	3122	26994	8.10272	0.0357731	3.22204	0.00137878	0.0466078
ENSG00000222005	ENSG00000222005.8	lincRNA	LINC01118	2267	388948	-0.730498	0.237751	3.22193	0.00137928	0.0466078
ENSG00000261609	ENSG00000261609.4	protein_coding	GAN	15406	8139	6.83953	0.0585847	3.22158	0.00138093	0.0466078
ENSG00000197102	ENSG00000197102.10	protein_coding	DYNC1H1	15826	1778	10.6391	-0.0392719	-3.21878	0.00139414	0.0469908
ENSG00000168488	ENSG00000168488.18	protein_coding	ATXN2L	6508	11273	6.01993	-0.0463641	-3.21832	0.00139634	0.047002
ENSG00000232531	ENSG00000232531.3	processed_pseudogene	AC027612.1	1047		-1.25676	-0.25025	-3.21745	0.00140046	0.0470779
ENSG00000134480	ENSG00000134480.13	protein_coding	CCNH	4660	902	5.73257	-0.0615502	-3.21638	0.00140553	0.0471844
ENSG00000148120	ENSG00000148120.15	protein_coding	C9orf3	10742	84909	5.44617	-0.0774674	-3.21561	0.00140921	0.0471844
ENSG00000104059	ENSG00000104059.4	protein_coding	FAM189A1	5545	23359	5.52146	0.0846916	3.21561	0.00140924	0.0471844
ENSG00000126709	ENSG00000126709.14	protein_coding	IFI6	865	2537	4.3072	-0.227954	-3.2136	0.00141888	0.047444
ENSG00000179295	ENSG00000179295.16	protein_coding	PTPN11	7017	5781	8.44374	-0.0448352	-3.21318	0.00142088	0.0474479
ENSG00000148429	ENSG00000148429.14	protein_coding	USP6NL	14202	9712	4.40073	-0.0623923	-3.2096	0.00143822	0.0479635
ENSG00000110048	ENSG00000110048.11	protein_coding	OSBP	5492	5007	6.13676	-0.0369155	-3.20795	0.0014463	0.0481056
ENSG00000087470	ENSG00000087470.17	protein_coding	DNM1L	7282	10059	7.59752	-0.0337395	-3.208	0.00144608	0.0481056
ENSG00000184922	ENSG00000184922.13	protein_coding	FMNL1	7576	752	4.72023	-0.0893803	-3.20745	0.00144877	0.0481245
ENSG00000116350	ENSG00000116350.16	protein_coding	SRSF4	8893	6429	5.58233	-0.0423136	-3.20318	0.00146984	0.0485837
ENSG00000162927	ENSG00000162927.13	protein_coding	PUS10	7651	150962	3.06652	0.0924707	3.20355	0.001468	0.0485837
ENSG00000139436	ENSG00000139436.20	protein_coding	GIT2	13542	9815	5.99961	-0.0427249	-3.2027	0.00147223	0.0485837
ENSG00000214043	ENSG00000214043.7	lincRNA	RP5-944M2.3	2835	100128554	1.93166	0.230148	3.2033	0.00146925	0.0485837
ENSG00000104957	ENSG00000104957.13	protein_coding	CCDC130	3307	81576	3.9983	-0.0647081	-3.20272	0.00147214	0.0485837
ENSG00000140992	ENSG00000140992.18	protein_coding	PDPK1	10926	5170	6.7084	0.0565624	3.20189	0.00147627	0.0486531
ENSG00000145990	ENSG00000145990.10	protein_coding	GFOD1	10686	54438	7.65651	0.0708898	3.20113	0.0014801	0.0487156
ENSG00000152214	ENSG00000152214.12	protein_coding	RIT2	1425	6014	3.01653	0.114812	3.20059	0.00148276	0.0487398
ENSG00000101161	ENSG00000101161.7	protein_coding	PRPF6	3044	24148	6.17648	-0.0454188	-3.19881	0.00149171	0.0489701
ENSG00000198625	ENSG00000198625.12	protein_coding	MDM4	11008	4194	6.25531	-0.0522249	-3.19811	0.00149526	0.0490226
ENSG00000144671	ENSG00000144671.10	protein_coding	SLC22A14	3659	9389	1.24454	0.137765	3.19768	0.00149745	0.0490306
ENSG00000106018	ENSG00000106018.13	protein_coding	VIPR2	5222	7434	2.29169	-0.18174	-3.19659	0.00150294	0.0491468
ENSG00000166016	ENSG00000166016.5	protein_coding	ABTB2	4973	25841	2.4237	-0.136455	-3.19477	0.00151225	0.0492594
ENSG00000110077	ENSG00000110077.14	protein_coding	MS4A6A	5791	64231	0.99151	-0.375742	-3.19535	0.00150927	0.0492594
ENSG00000101180	ENSG00000101180.15	protein_coding	HRH3	2671	11255	3.93022	0.123089	3.1949	0.00151155	0.0492594
ENSG00000223473	ENSG00000223473.2	lincRNA	GS1-124K5.3	1105		0.744826	-0.14891	-3.19286	0.00152201	0.0495133
ENSG00000145241	ENSG00000145241.10	protein_coding	CENPC	8613	1060	5.93979	0.0465487	3.19071	0.00153307	0.0496811
ENSG00000130958	ENSG00000130958.11	protein_coding	SLC35D2	2203	11046	2.76421	-0.161886	-3.19074	0.00153293	0.0496811
ENSG00000277873	ENSG00000277873.1	antisense	RP11-33N14.3	702		-0.333714	-0.207333	-3.19088	0.0015322	0.0496811
ENSG00000120738	ENSG00000120738.7	protein_coding	EGR1	3138	1958	4.75014	-0.31472	-3.18934	0.00154017	0.0498469
ENSG00000183762	ENSG00000183762.12	protein_coding	KREMEN1	7977	83999	4.48331	0.0888785	3.18805	0.00154691	0.0500008
ENSG00000169129	ENSG00000169129.14	protein_coding	AFAP1L2	5789	84632	5.05452	-0.0798838	-3.18669	0.00155399	0.0500372
ENSG00000170537	ENSG00000170537.12	protein_coding	TMC7	5638	79905	3.57993	-0.14091	-3.18719	0.00155138	0.0500372
ENSG00000204650	ENSG00000204650.13	processed_transcript	CRHR1-IT1	15452	147081	5.44842	0.0679166	3.18673	0.00155377	0.0500372
ENSG00000258342	ENSG00000258342.1	sense_overlapping	RP11-116N8.1	477		1.41184	-0.251721	-3.18552	0.00156013	0.0501709
ENSG00000222419	ENSG00000222419.1	rRNA	RNA5SP511	115		-3.631	-0.52761	-3.18395	0.00156843	0.0503736
ENSG00000164741	ENSG00000164741.14	protein_coding	DLC1	12794	10395	6.19981	-0.0720444	-3.18157	0.00158105	0.0505215
ENSG00000137731	ENSG00000137731.13	protein_coding	FXYD2	5595	486	0.980085	0.230195	3.18237	0.00157679	0.0505215
ENSG00000166987	ENSG00000166987.14	protein_coding	MBD6	5646	114785	3.41303	-0.0851794	-3.18165	0.0015806	0.0505215
ENSG00000204442	ENSG00000204442.3	protein_coding	FAM155A	8503	728215	5.77272	0.0487795	3.18219	0.00157776	0.0505215
ENSG00000135749	ENSG00000135749.18	protein_coding	PCNX2	13815	80003	7.38618	0.0351647	3.18112	0.00158341	0.0505328
ENSG00000198924	ENSG00000198924.7	protein_coding	DCLRE1A	4600	9937	4.39997	0.0524505	3.18053	0.00158655	0.0505546
ENSG00000120798	ENSG00000120798.16	protein_coding	NR2C1	6529	7181	4.64964	-0.0582238	-3.18024	0.0015881	0.0505546
ENSG00000227544	ENSG00000227544.8	lincRNA	AC018647.3	2849		2.69895	-0.188737	-3.17977	0.00159061	0.0505706
ENSG00000149781	ENSG00000149781.12	protein_coding	FERMT3	3066	83706	1.3587	-0.186163	-3.17937	0.00159279	0.0505723
ENSG00000135116	ENSG00000135116.9	protein_coding	HRK	6853	8739	4.63552	0.144553	3.17898	0.00159488	0.0505723
ENSG00000196459	ENSG00000196459.13	protein_coding	TRAPPC2	6107	6399	4.58678	0.0587908	3.17864	0.00159668	0.0505723
ENSG00000197093	ENSG00000197093.10	protein_coding	GAL3ST4	3397	79690	2.1132	-0.166938	-3.1781	0.00159958	0.0506007
ENSG00000154277	ENSG00000154277.12	protein_coding	UCHL1	2282	7345	8.7795	0.0574672	3.17728	0.001604	0.0506767
ENSG00000135637	ENSG00000135637.13	protein_coding	CCDC142	4897	84865	2.8149	-0.0818683	-3.17533	0.00161456	0.0509464
ENSG00000188674	ENSG00000188674.10	protein_coding	C2orf80	1435	389073	4.74361	0.101364	3.17365	0.00162366	0.0511695
ENSG00000170144	ENSG00000170144.19	protein_coding	HNRNPA3	6033	220988	7.58094	-0.0426755	-3.17211	0.00163212	0.0512242
ENSG00000163872	ENSG00000163872.15	protein_coding	YEATS2	10212	55689	6.89975	0.0377361	3.17201	0.00163264	0.0512242
ENSG00000223584	ENSG00000223584.1	processed_pseudogene	TVP23CP1	639		-1.82818	-0.32656	-3.1712	0.00163707	0.0512242
ENSG00000207737	ENSG00000207737.1	miRNA	MIR181B2	89	406956	-4.88092	-0.427423	-3.17111	0.00163758	0.0512242
ENSG00000006611	ENSG00000006611.15	protein_coding	USH1C	4904	10083	1.9693	-0.269747	-3.17157	0.00163508	0.0512242
ENSG00000102032	ENSG00000102032.12	protein_coding	RENBP	2057	5973	2.26502	-0.123355	-3.17264	0.00162922	0.0512242
ENSG00000166862	ENSG00000166862.6	protein_coding	CACNG2	3224	10369	3.51599	0.0782649	3.1698	0.0016448	0.0513862
ENSG00000162869	ENSG00000162869.15	protein_coding	PPP1R21	3995	129285	5.92359	-0.0500995	-3.16878	0.00165044	0.0514987
ENSG00000138035	ENSG00000138035.14	protein_coding	PNPT1	5134	87178	4.81868	-0.0517142	-3.16732	0.00165851	0.0516059
ENSG00000276926	ENSG00000276926.1	miRNA	MIR6797	72	102465478	-4.15185	-0.511729	-3.16736	0.00165832	0.0516059
ENSG00000198633	ENSG00000198633.10	protein_coding	ZNF534	3279	147658	1.83942	0.149269	3.16705	0.00166002	0.0516059
ENSG00000164542	ENSG00000164542.12	protein_coding	KIAA0895	6728	23366	4.50932	0.0516102	3.16663	0.00166239	0.0516161
ENSG00000105750	ENSG00000105750.14	protein_coding	ZNF85	4668	7639	2.75182	0.100533	3.16619	0.00166481	0.0516276
ENSG00000130208	ENSG00000130208.9	protein_coding	APOC1	1231	341	1.88108	-0.241069	-3.16569	0.00166762	0.0516513
ENSG00000250995	ENSG00000250995.1	processed_pseudogene	RP13-128O4.3	1062		-2.04951	-0.359681	-3.16502	0.0016714	0.0517046
ENSG00000083750	ENSG00000083750.12	protein_coding	RRAGB	2725	10325	4.90149	0.0461202	3.16408	0.00167663	0.0518029
ENSG00000119943	ENSG00000119943.11	protein_coding	PYROXD2	3881	84795	2.51845	-0.128584	-3.16172	0.00168997	0.0521511
ENSG00000163703	ENSG00000163703.17	protein_coding	CRELD1	3778	78987	5.36784	0.0603593	3.16131	0.00169227	0.0521584
ENSG00000137834	ENSG00000137834.14	protein_coding	SMAD6	8563	4091	2.00905	0.266827	3.16042	0.0016973	0.0522496
ENSG00000146830	ENSG00000146830.9	protein_coding	GIGYF1	6709	64599	5.68378	-0.0505857	-3.15833	0.00170924	0.0525528
ENSG00000225376	ENSG00000225376.5	antisense	TMEM246-AS1	860	101928470	-1.554	-0.405768	-3.15681	0.00171792	0.0527556
ENSG00000133059	ENSG00000133059.16	protein_coding	DSTYK	8339	25778	6.61268	0.0387808	3.15522	0.00172708	0.0529078
ENSG00000099783	ENSG00000099783.11	protein_coding	HNRNPM	5614	4670	6.11022	-0.0455528	-3.15542	0.00172591	0.0529078
ENSG00000113194	ENSG00000113194.12	protein_coding	FAF2	5954	23197	5.5173	0.0395309	3.15407	0.00173373	0.0530471
ENSG00000146151	ENSG00000146151.12	protein_coding	HMGCLL1	4800	54511	5.18948	0.0640469	3.15355	0.00173677	0.0530756
ENSG00000174938	ENSG00000174938.14	protein_coding	SEZ6L2	4110	26470	6.88431	-0.0763637	-3.1526	0.00174225	0.0531787
ENSG00000203952	ENSG00000203952.9	protein_coding	CCDC160	1790	347475	0.284536	-0.16665	-3.15215	0.00174492	0.0531957
ENSG00000101938	ENSG00000101938.14	protein_coding	CHRDL1	3920	91851	5.45486	0.106803	3.15093	0.00175205	0.0533485
ENSG00000006607	ENSG00000006607.13	protein_coding	FARP2	14413	9855	5.45772	-0.0662935	-3.15025	0.001756	0.0534045
ENSG00000173575	ENSG00000173575.19	protein_coding	CHD2	17034	1106	7.32467	0.0471359	3.14967	0.00175939	0.0534303
ENSG00000273611	ENSG00000273611.4	protein_coding	ZNHIT3	6687	9326	4.68683	0.0524051	3.14938	0.00176109	0.0534303
ENSG00000149311	ENSG00000149311.17	protein_coding	ATM	22317	472	7.16769	-0.0503727	-3.14864	0.00176547	0.0534988
ENSG00000110042	ENSG00000110042.7	protein_coding	DTX4	6072	23220	5.69358	-0.0828028	-3.14763	0.00177143	0.0535608
ENSG00000100433	ENSG00000100433.15	protein_coding	KCNK10	8258	54207	4.3664	0.102699	3.14757	0.0017718	0.0535608
ENSG00000206775	ENSG00000206775.1	snoRNA	SNORD37	66	26812	-3.8342	-0.49764	-3.14721	0.00177389	0.0535608
ENSG00000116016	ENSG00000116016.13	protein_coding	EPAS1	7302	2034	6.66819	0.0943256	3.14567	0.00178303	0.053644
ENSG00000196730	ENSG00000196730.12	protein_coding	DAPK1	8907	1612	6.73681	0.0491854	3.14621	0.00177983	0.053644
ENSG00000150990	ENSG00000150990.7	protein_coding	DHX37	6618	57647	4.0353	-0.0594977	-3.14571	0.0017828	0.053644
ENSG00000178719	ENSG00000178719.16	protein_coding	GRINA	2527	2907	6.52402	-0.0492011	-3.14446	0.00179022	0.0537509
ENSG00000165240	ENSG00000165240.18	protein_coding	ATP7A	8529	538	3.82859	-0.0572389	-3.14436	0.00179084	0.0537509
ENSG00000206651	ENSG00000206651.1	misc_RNA	Y_RNA	113		-1.31104	-0.293596	-3.14365	0.0017951	0.0537519
ENSG00000128683	ENSG00000128683.13	protein_coding	GAD1	8242	2571	7.26106	-0.0931507	-3.14339	0.00179661	0.0537519
ENSG00000172426	ENSG00000172426.15	protein_coding	RSPH9	2631	221421	1.00595	0.161554	3.14328	0.00179727	0.0537519
ENSG00000240891	ENSG00000240891.7	protein_coding	PLCXD2	8974	257068	5.38186	0.0968172	3.14265	0.00180109	0.0538023
ENSG00000145882	ENSG00000145882.10	protein_coding	PCYOX1L	6069	78991	4.41326	0.0675704	3.14209	0.00180442	0.053838
ENSG00000213853	ENSG00000213853.9	protein_coding	EMP2	8718	2013	3.62761	0.15986	3.14108	0.00181049	0.0539241
ENSG00000179776	ENSG00000179776.17	protein_coding	CDH5	5972	1003	3.42964	0.19771	3.1409	0.00181159	0.0539241
ENSG00000239474	ENSG00000239474.6	protein_coding	KLHL41	2620	10324	0.956085	-0.13989	-3.13958	0.00181956	0.0540872
ENSG00000105193	ENSG00000105193.8	protein_coding	RPS16	2603	6217	4.68258	0.114754	3.13929	0.00182136	0.0540872
ENSG00000139656	ENSG00000139656.6	protein_coding	SMIM2	824	79024	-2.08376	0.354887	3.13832	0.00182723	0.0541478
ENSG00000198786	ENSG00000198786.2	protein_coding	MT-ND5	1812	4540	9.59792	0.15231	3.13824	0.00182769	0.0541478
ENSG00000171634	ENSG00000171634.16	protein_coding	BPTF	15098	2186	7.71656	-0.0379795	-3.1377	0.00183098	0.0541816
ENSG00000127824	ENSG00000127824.13	protein_coding	TUBA4A	4079	7277	7.04213	0.0733952	3.13655	0.001838	0.0542619
ENSG00000226864	ENSG00000226864.2	transcribed_unitary_pseudogene	ATE1-AS1	1172	100130887	0.0218372	-0.563273	-3.13668	0.00183725	0.0542619
ENSG00000236824	ENSG00000236824.2	scRNA	BCYRN1	200	618	6.50637	-0.329992	-3.13409	0.00185311	0.0543039
ENSG00000157827	ENSG00000157827.19	protein_coding	FMNL2	6519	114793	8.08934	-0.0660651	-3.13577	0.00184276	0.0543039
ENSG00000225648	ENSG00000225648.5	transcribed_unprocessed_pseudogene	SBDSP1	1239		3.94833	-0.0685306	-3.13517	0.00184649	0.0543039
ENSG00000213619	ENSG00000213619.9	protein_coding	NDUFS3	3670	4722	5.1207	-0.0410932	-3.13422	0.0018523	0.0543039
ENSG00000125170	ENSG00000125170.10	protein_coding	DOK4	4788	55715	4.15261	0.0786821	3.13485	0.00184841	0.0543039
ENSG00000161682	ENSG00000161682.14	protein_coding	FAM171A2	3592	284069	4.61228	0.0707929	3.13387	0.0018545	0.0543039
ENSG00000224420	ENSG00000224420.3	protein_coding	ADM5	1718	199800	-0.803256	-0.255048	-3.13486	0.00184835	0.0543039
ENSG00000137106	ENSG00000137106.17	protein_coding	GRHPR	7226	9380	5.51486	-0.0431355	-3.13258	0.00186242	0.0543465
ENSG00000057704	ENSG00000057704.11	protein_coding	TMCC3	6515	57458	4.56151	-0.1354	-3.13272	0.00186159	0.0543465
ENSG00000025772	ENSG00000025772.7	protein_coding	TOMM34	2062	10953	4.5549	0.0793929	3.13317	0.00185878	0.0543465
ENSG00000166707	ENSG00000166707.10	protein_coding	ZCCHC18	3389	644353	2.97944	0.100539	3.13169	0.00186798	0.0544456
ENSG00000274956	ENSG00000274956.2	lincRNA	UG0898H09	7040	643763	6.59584	0.10227	3.13046	0.00187558	0.0545411
ENSG00000159140	ENSG00000159140.18	protein_coding	SON	13172	6651	8.38285	-0.0396103	-3.13056	0.001875	0.0545411
ENSG00000177105	ENSG00000177105.9	protein_coding	RHOG	1782	391	2.86595	-0.132065	-3.13005	0.00187816	0.0545531
ENSG00000138386	ENSG00000138386.16	protein_coding	NAB1	4887	4664	6.0391	-0.0482816	-3.12931	0.00188276	0.0546237
ENSG00000146232	ENSG00000146232.15	protein_coding	NFKBIE	2581	4794	2.71862	-0.105898	-3.12895	0.00188505	0.0546276
ENSG00000131016	ENSG00000131016.16	protein_coding	AKAP12	8741	9590	8.46808	0.0690471	3.12756	0.00189377	0.054762
ENSG00000161544	ENSG00000161544.9	protein_coding	CYGB	2949	114757	3.10148	0.0889364	3.12751	0.00189404	0.054762
ENSG00000005206	ENSG00000005206.16	protein_coding	SPPL2B	7130	56928	4.35148	-0.0705094	-3.1247	0.00191181	0.0552125
ENSG00000087303	ENSG00000087303.17	protein_coding	NID2	6392	22795	1.99041	-0.152052	-3.12319	0.00192139	0.0554256
ENSG00000120160	ENSG00000120160.10	protein_coding	EQTN	1396	54586	-0.950712	-0.276447	-3.12274	0.00192426	0.0554452
ENSG00000066294	ENSG00000066294.14	protein_coding	CD84	9255	8832	2.71782	-0.232469	-3.12143	0.00193263	0.055535
ENSG00000225423	ENSG00000225423.1	processed_pseudogene	TNPO1P1	1138		0.300206	-0.154814	-3.12122	0.00193399	0.055535
ENSG00000134046	ENSG00000134046.11	protein_coding	MBD2	5810	8932	4.87255	-0.0538021	-3.12155	0.00193189	0.055535
ENSG00000140262	ENSG00000140262.17	protein_coding	TCF12	9446	6938	6.17095	-0.0557112	-3.12083	0.00193648	0.0555433
ENSG00000196335	ENSG00000196335.12	protein_coding	STK31	6183	56164	1.33767	-0.179326	-3.11943	0.0019455	0.0556754
ENSG00000166548	ENSG00000166548.15	protein_coding	TK2	7169	7084	5.57513	0.0356474	3.11967	0.00194392	0.0556754
ENSG00000277462	ENSG00000277462.1	protein_coding	ZNF670	1994	93474	2.37589	0.110519	3.11814	0.00195377	0.0558089
ENSG00000283474	ENSG00000283474.1	miRNA	MIR6828	60	102465497	-4.34354	-0.488881	-3.11756	0.00195759	0.0558089
ENSG00000139133	ENSG00000139133.6	protein_coding	ALG10	4389	84920	2.94992	0.0749011	3.11733	0.00195902	0.0558089
ENSG00000187498	ENSG00000187498.14	protein_coding	COL4A1	8188	1282	4.23399	0.246703	3.11801	0.00195466	0.0558089
ENSG00000119640	ENSG00000119640.8	protein_coding	ACYP1	1841	97	3.5378	0.0711579	3.11618	0.00196654	0.0559084
ENSG00000235189	ENSG00000235189.1	antisense	RP4-537K23.4	526		-1.22257	-0.331602	-3.11611	0.00196695	0.0559084
ENSG00000174576	ENSG00000174576.8	protein_coding	NPAS4	3424	266743	0.909454	-0.785948	-3.11573	0.00196945	0.0559165
ENSG00000075539	ENSG00000075539.13	protein_coding	FRYL	18152	285527	7.34018	-0.0786156	-3.11357	0.00198358	0.0560996
ENSG00000137221	ENSG00000137221.14	protein_coding	TJAP1	6741	93643	4.40074	-0.130362	-3.11391	0.00198135	0.0560996
ENSG00000197629	ENSG00000197629.5	protein_coding	MPEG1	4442	219972	1.87005	-0.244528	-3.11304	0.00198703	0.0560996
ENSG00000141736	ENSG00000141736.13	protein_coding	ERBB2	10321	2064	3.88816	0.112473	3.11332	0.00198522	0.0560996
ENSG00000268516	ENSG00000268516.2	antisense	CTD-3138B18.5	2708		1.9331	0.108057	3.11359	0.00198342	0.0560996
ENSG00000108055	ENSG00000108055.9	protein_coding	SMC3	4275	9126	5.68183	-0.0373251	-3.11207	0.0019934	0.0562166
ENSG00000087589	ENSG00000087589.16	protein_coding	CASS4	5069	57091	0.731447	-0.221177	-3.1109	0.00200117	0.0563725
ENSG00000113269	ENSG00000113269.13	protein_coding	RNF130	12822	55819	7.55548	0.0492038	3.11008	0.00200657	0.0564616
ENSG00000162852	ENSG00000162852.13	protein_coding	CNST	5922	163882	6.36389	0.0534821	3.10962	0.00200963	0.0564847
ENSG00000279602	ENSG00000279602.1	TEC	CTD-3014M21.1	1321		0.784535	-0.351521	-3.10889	0.0020145	0.0565587
ENSG00000173013	ENSG00000173013.5	protein_coding	CCDC96	2091	257236	0.830152	-0.146998	-3.10731	0.00202503	0.0566019
ENSG00000271646	ENSG00000271646.1	lincRNA	RP11-326I11.3	2503		0.416275	-0.191371	-3.10733	0.00202488	0.0566019
ENSG00000179091	ENSG00000179091.4	protein_coding	CYC1	1975	1537	5.19561	-0.0459593	-3.1083	0.00201842	0.0566019
ENSG00000184574	ENSG00000184574.9	protein_coding	LPAR5	3258	57121	1.72607	-0.258472	-3.1074	0.0020244	0.0566019
ENSG00000004478	ENSG00000004478.7	protein_coding	FKBP4	5180	2288	6.54931	0.0618889	3.10542	0.00203766	0.0568154
ENSG00000167968	ENSG00000167968.12	protein_coding	DNASE1L2	2194	1775	1.12706	-0.158284	-3.10522	0.00203905	0.0568154
ENSG00000188215	ENSG00000188215.9	protein_coding	DCUN1D3	6248	123879	4.23301	-0.0715454	-3.10516	0.00203942	0.0568154
ENSG00000171100	ENSG00000171100.14	protein_coding	MTM1	4016	4534	4.56776	0.0509118	3.10461	0.00204313	0.0568559
ENSG00000145687	ENSG00000145687.16	protein_coding	SSBP2	11284	23635	6.82301	0.0412041	3.10352	0.00205053	0.0569125
ENSG00000138336	ENSG00000138336.8	protein_coding	TET1	9288	80312	4.77709	-0.0579002	-3.10331	0.00205194	0.0569125
ENSG00000160014	ENSG00000160014.16	protein_coding	CALM3	3667	805	9.86549	0.0441707	3.10389	0.002048	0.0569125
ENSG00000050405	ENSG00000050405.13	protein_coding	LIMA1	6317	51474	4.34077	-0.0768299	-3.10264	0.00205647	0.0569756
ENSG00000103260	ENSG00000103260.8	protein_coding	METRN	3692	79006	4.74193	-0.0813513	-3.10139	0.00206493	0.0571471
ENSG00000267519	ENSG00000267519.4	lincRNA	MIR24-2	1844	284454	-0.368135	-0.317635	-3.10036	0.00207199	0.0572796
ENSG00000131584	ENSG00000131584.18	protein_coding	ACAP3	8809	116983	6.8604	-0.05668	-3.09927	0.00207943	0.0572968
ENSG00000116957	ENSG00000116957.12	protein_coding	TBCE	2568	6905	3.95229	-0.051481	-3.09977	0.00207597	0.0572968
ENSG00000135535	ENSG00000135535.15	protein_coding	CD164	6842	8763	6.15744	-0.0520552	-3.0995	0.00207784	0.0572968
ENSG00000065361	ENSG00000065361.14	protein_coding	ERBB3	8658	2065	5.4143	-0.193107	-3.09863	0.00208381	0.0573549
ENSG00000196418	ENSG00000196418.12	protein_coding	ZNF124	4517	7678	4.6471	-0.120818	-3.09605	0.00210158	0.0574537
ENSG00000198780	ENSG00000198780.11	protein_coding	FAM169A	6860	26049	7.28664	0.0305787	3.0976	0.0020909	0.0574537
ENSG00000112679	ENSG00000112679.14	protein_coding	DUSP22	5686	56940	5.2201	0.0498886	3.09613	0.00210103	0.0574537
ENSG00000104529	ENSG00000104529.17	protein_coding	EEF1D	9390	1936	5.95458	-0.0464335	-3.09608	0.0021014	0.0574537
ENSG00000279819	ENSG00000279819.1	TEC	RP11-142L16.2	687		1.55993	-0.216518	-3.09607	0.00210144	0.0574537
ENSG00000111667	ENSG00000111667.13	protein_coding	USP5	3738	8078	6.92741	-0.0378044	-3.09579	0.00210335	0.0574537
ENSG00000138594	ENSG00000138594.13	protein_coding	TMOD3	10632	29766	5.31216	0.05109	3.09703	0.0020948	0.0574537
ENSG00000160072	ENSG00000160072.19	protein_coding	ATAD3B	7682	83858	4.08887	-0.106762	-3.09461	0.00211156	0.0576155
ENSG00000133048	ENSG00000133048.12	protein_coding	CHI3L1	3408	1116	3.66148	0.37734	3.09324	0.00212109	0.0577661
ENSG00000170260	ENSG00000170260.8	protein_coding	ZNF212	3182	7988	2.97617	-0.0669735	-3.09316	0.00212167	0.0577661
ENSG00000134259	ENSG00000134259.3	protein_coding	NGF	1047	4803	-1.30422	0.266729	3.09126	0.00213498	0.058066
ENSG00000255246	ENSG00000255246.1	lincRNA	RP11-179A16.2	740		-2.67296	-0.467709	-3.09074	0.00213864	0.0581028
ENSG00000182199	ENSG00000182199.10	protein_coding	SHMT2	4838	6472	3.80956	-0.0683217	-3.09019	0.00214249	0.0581448
ENSG00000049246	ENSG00000049246.14	protein_coding	PER3	8099	8863	6.0453	-0.0958685	-3.08966	0.00214625	0.0581841
ENSG00000228126	ENSG00000228126.1	lincRNA	FALEC	566	100874054	-0.0375203	0.191542	3.08931	0.00214867	0.0581871
ENSG00000136932	ENSG00000136932.13	protein_coding	TRMO	4203	51531	3.3373	-0.0664095	-3.08869	0.00215309	0.0582442
ENSG00000205116	ENSG00000205116.3	protein_coding	TMEM88B	492	643965	-0.713964	-0.308501	-3.08411	0.00218568	0.0587542
ENSG00000162408	ENSG00000162408.10	protein_coding	NOL9	7293	79707	5.67884	-0.0452585	-3.08482	0.00218063	0.0587542
ENSG00000132305	ENSG00000132305.20	protein_coding	IMMT	3986	10989	5.9848	-0.0429685	-3.08391	0.00218709	0.0587542
ENSG00000036257	ENSG00000036257.12	protein_coding	CUL3	11505	8452	6.74778	-0.033802	-3.08383	0.00218771	0.0587542
ENSG00000113845	ENSG00000113845.9	protein_coding	TIMMDC1	2730	51300	4.77752	-0.043308	-3.08375	0.00218825	0.0587542
ENSG00000118363	ENSG00000118363.11	protein_coding	SPCS2	2982	9789	4.95891	0.0588822	3.08431	0.00218427	0.0587542
ENSG00000167065	ENSG00000167065.13	protein_coding	DUSP18	4450	150290	2.82195	0.0843901	3.08402	0.00218634	0.0587542
ENSG00000276105	ENSG00000276105.1	misc_RNA	KCNQ1OT1_2	196		-4.21362	-0.503186	-3.08258	0.00219668	0.0589178
ENSG00000269553	ENSG00000269553.1	sense_intronic	U62631.5	435		0.430115	-0.322844	-3.08209	0.00220018	0.058949
ENSG00000253647	ENSG00000253647.1	antisense	CTD-2270F17.1	1215	101928033	-1.96917	-0.424066	-3.08027	0.00221338	0.0591767
ENSG00000277224	ENSG00000277224.2	protein_coding	HIST1H2BF	1196	8343	2.28666	0.125766	3.08048	0.00221183	0.0591767
ENSG00000143674	ENSG00000143674.10	protein_coding	RP5-862P8.2	7916	84451	3.80878	0.066593	3.07715	0.0022361	0.0593365
ENSG00000008869	ENSG00000008869.11	protein_coding	HEATR5B	8206	54497	6.5584	-0.0273801	-3.07697	0.00223742	0.0593365
ENSG00000163666	ENSG00000163666.8	protein_coding	HESX1	1248	8820	-1.18916	-0.265498	-3.07591	0.00224524	0.0593365
ENSG00000248927	ENSG00000248927.1	lincRNA	CTD-2334D19.1	1114		5.27827e-06	0.21563	3.07654	0.00224062	0.0593365
ENSG00000280987	ENSG00000280987.3	protein_coding	MATR3	6640	9782	1.17591	-0.118627	-3.07842	0.00222687	0.0593365
ENSG00000232097	ENSG00000232097.1	processed_pseudogene	AC079781.8	356		-0.253012	0.182418	3.07813	0.00222893	0.0593365
ENSG00000104205	ENSG00000104205.12	protein_coding	SGK3	6007	23678	3.00141	-0.0905052	-3.07613	0.00224361	0.0593365
ENSG00000155876	ENSG00000155876.5	protein_coding	RRAGA	1589	10670	5.63635	-0.040391	-3.07897	0.0022228	0.0593365
ENSG00000196557	ENSG00000196557.11	protein_coding	CACNA1H	8605	8912	4.26045	-0.124872	-3.07769	0.00223219	0.0593365
ENSG00000179604	ENSG00000179604.9	protein_coding	CDC42EP4	5007	23580	5.73394	-0.0873471	-3.07776	0.00223166	0.0593365
ENSG00000275395	ENSG00000275395.4	protein_coding	FCGBP	12961	8857	2.92343	-0.304747	-3.07592	0.00224513	0.0593365
ENSG00000132507	ENSG00000132507.17	protein_coding	EIF5A	2815	1984	6.07061	-0.0399543	-3.07557	0.00224776	0.0593408
ENSG00000243449	ENSG00000243449.6	protein_coding	C4orf48	540	401115	1.15286	-0.127051	-3.07409	0.00225863	0.0594703
ENSG00000204590	ENSG00000204590.12	protein_coding	GNL1	8646	2794	7.10819	-0.036617	-3.07267	0.00226917	0.0594703
ENSG00000196367	ENSG00000196367.12	protein_coding	TRRAP	13218	8295	6.78326	-0.0422669	-3.07337	0.00226399	0.0594703
ENSG00000259678	ENSG00000259678.1	antisense	RP11-707P17.1	560		-1.50342	-0.389976	-3.07308	0.0022661	0.0594703
ENSG00000129255	ENSG00000129255.15	protein_coding	MPDU1	3270	9526	3.71641	-0.0563474	-3.07444	0.00225607	0.0594703
ENSG00000248954	ENSG00000248954.1	lincRNA	RP11-304F15.4	1816		0.0198654	0.23583	3.07362	0.00226215	0.0594703
ENSG00000104972	ENSG00000104972.15	protein_coding	LILRB1	5008	10859	1.53308	-0.255677	-3.07276	0.00226848	0.0594703
ENSG00000176946	ENSG00000176946.11	protein_coding	THAP4	3147	51078	4.74504	0.042872	3.07126	0.00227962	0.0596821
ENSG00000154645	ENSG00000154645.13	protein_coding	CHODL	3093	140578	-0.413423	-0.27167	-3.07068	0.00228395	0.0597333
ENSG00000156983	ENSG00000156983.15	protein_coding	BRPF1	5477	7862	4.06453	-0.0701414	-3.06745	0.00230821	0.0598709
ENSG00000114902	ENSG00000114902.13	protein_coding	SPCS1	5324	28972	5.11628	0.0439382	3.06814	0.00230298	0.0598709
ENSG00000144935	ENSG00000144935.14	protein_coding	TRPC1	4768	7220	5.71302	0.0416771	3.06746	0.00230809	0.0598709
ENSG00000145623	ENSG00000145623.12	protein_coding	OSMR	7174	9180	3.08035	0.227028	3.06864	0.00229927	0.0598709
ENSG00000197774	ENSG00000197774.12	protein_coding	EME2	6909	197342	4.52662	-0.100695	-3.06804	0.00230379	0.0598709
ENSG00000128268	ENSG00000128268.11	protein_coding	MGAT3	5457	4248	6.81064	0.0494369	3.06816	0.00230289	0.0598709
ENSG00000205593	ENSG00000205593.11	protein_coding	DENND6B	5935	414918	5.1815	0.0631474	3.06755	0.00230745	0.0598709
ENSG00000005889	ENSG00000005889.15	protein_coding	ZFX	9037	7543	5.96897	-0.037686	-3.0676	0.00230704	0.0598709
ENSG00000118513	ENSG00000118513.18	protein_coding	MYB	5493	4602	-0.393407	-0.327218	-3.06642	0.00231598	0.0600107
ENSG00000230537	ENSG00000230537.1	lincRNA	RP11-305L7.1	815	100507103	-1.72931	-0.281776	-3.06545	0.00232331	0.0601388
ENSG00000047365	ENSG00000047365.11	protein_coding	ARAP2	12428	116984	7.63451	-0.0625098	-3.06442	0.00233116	0.0602802
ENSG00000279166	ENSG00000279166.1	TEC	RP11-107E5.3	2614		3.71551	-0.110069	-3.06338	0.00233907	0.0604228
ENSG00000163660	ENSG00000163660.11	protein_coding	CCNL1	8729	57018	5.39865	-0.0876554	-3.06274	0.00234398	0.0604259
ENSG00000066739	ENSG00000066739.11	protein_coding	ATG2B	14778	55102	7.16969	-0.0298328	-3.06301	0.00234191	0.0604259
ENSG00000172339	ENSG00000172339.9	protein_coding	ALG14	9633	199857	3.25704	-0.0706453	-3.06159	0.00235281	0.0605915
ENSG00000013503	ENSG00000013503.9	protein_coding	POLR3B	4858	55703	4.16048	-0.0622586	-3.05993	0.00236553	0.0608569
ENSG00000054277	ENSG00000054277.13	protein_coding	OPN3	3716	23596	4.36825	-0.140843	-3.05955	0.00236847	0.0608704
ENSG00000155096	ENSG00000155096.13	protein_coding	AZIN1	6426	51582	7.84773	0.0304625	3.05886	0.0023738	0.0608982
ENSG00000160191	ENSG00000160191.17	protein_coding	PDE9A	5266	5152	3.20087	-0.0943459	-3.05879	0.00237438	0.0608982
ENSG00000005801	ENSG00000005801.16	protein_coding	ZNF195	5709	7748	4.76793	-0.0551192	-3.0576	0.00238361	0.0610727
ENSG00000010803	ENSG00000010803.16	protein_coding	SCMH1	4447	22955	5.30276	0.0409819	3.05593	0.00239661	0.0612761
ENSG00000254396	ENSG00000254396.1	lincRNA	RP11-56F10.3	564		-1.78896	0.334359	3.05618	0.0023946	0.0612761
ENSG00000182872	ENSG00000182872.15	protein_coding	RBM10	3889	8241	5.35914	0.0468128	3.05564	0.00239884	0.0612761
ENSG00000173436	ENSG00000173436.13	protein_coding	MINOS1	5227	440574	4.80279	-0.0466023	-3.0518	0.00242901	0.0619524
ENSG00000249087	ENSG00000249087.6	antisense	ZNF436-AS1	2655		2.46455	0.109006	3.04778	0.002461	0.0619524
ENSG00000115310	ENSG00000115310.17	protein_coding	RTN4	6644	57142	9.69381	-0.0447719	-3.0483	0.00245681	0.0619524
ENSG00000159399	ENSG00000159399.9	protein_coding	HK2	6064	3099	2.96009	-0.218086	-3.05123	0.00243356	0.0619524
ENSG00000233885	ENSG00000233885.7	antisense	YEATS2-AS1	3271		-0.254086	-0.389509	-3.04681	0.00246876	0.0619524
ENSG00000264792	ENSG00000264792.1	miRNA	MIR4637	84	100616271	-2.9203	-0.437169	-3.04707	0.00246666	0.0619524
ENSG00000112893	ENSG00000112893.9	protein_coding	MAN2A1	11815	4124	7.29673	-0.110435	-3.04922	0.00244952	0.0619524
ENSG00000201185	ENSG00000201185.1	rRNA	RNA5SP202	119		5.80397	-0.145124	-3.04781	0.00246078	0.0619524
ENSG00000185942	ENSG00000185942.11	protein_coding	NKAIN3	2924		3.98233	0.0978882	3.04979	0.00244494	0.0619524
ENSG00000196305	ENSG00000196305.17	protein_coding	IARS	7401	3376	7.0582	-0.0346954	-3.04952	0.00244711	0.0619524
ENSG00000122140	ENSG00000122140.10	protein_coding	MRPS2	2464	51116	3.63769	-0.058277	-3.05101	0.00243528	0.0619524
ENSG00000095585	ENSG00000095585.16	protein_coding	BLNK	3655	29760	1.74715	-0.267335	-3.04874	0.00245328	0.0619524
ENSG00000119965	ENSG00000119965.12	protein_coding	C10orf88	3173	80007	3.75583	0.0527257	3.04671	0.00246954	0.0619524
ENSG00000274621	ENSG00000274621.1	miRNA	MIR6867	67	102465523	-3.02755	0.44439	3.04868	0.00245379	0.0619524
ENSG00000160305	ENSG00000160305.17	protein_coding	DIP2A	13557	23181	6.2022	-0.059214	-3.04755	0.00246285	0.0619524
ENSG00000180957	ENSG00000180957.17	protein_coding	PITPNB	5129	23760	6.16687	-0.0513716	-3.05038	0.00244027	0.0619524
ENSG00000273287	ENSG00000273287.2	lincRNA	CTA-268H5.14	1313		0.0602312	0.19973	3.04978	0.00244507	0.0619524
ENSG00000184194	ENSG00000184194.5	protein_coding	GPR173	4608	54328	4.59387	0.0542882	3.04947	0.00244747	0.0619524
ENSG00000154928	ENSG00000154928.16	protein_coding	EPHB1	6956	2047	4.25888	-0.0983463	-3.04561	0.00247839	0.0621125
ENSG00000260426	ENSG00000260426.1	sense_overlapping	RP5-912I13.1	1861		-1.30243	-0.755593	-3.04494	0.00248377	0.0621237
ENSG00000241217	ENSG00000241217.3	misc_RNA	RN7SL809P	297		-1.33605	-0.334663	-3.04505	0.00248287	0.0621237
ENSG00000245146	ENSG00000245146.6	antisense	LINC01024	3439		1.11764	-0.126592	-3.04449	0.00248742	0.0621534
ENSG00000136205	ENSG00000136205.16	protein_coding	TNS3	11797	64759	7.07081	-0.0893402	-3.04351	0.00249533	0.0622577
ENSG00000260443	ENSG00000260443.1	processed_pseudogene	CTD-3057O21.1	145		-3.59045	-0.484427	-3.04336	0.00249653	0.0622577
ENSG00000127412	ENSG00000127412.6	protein_coding	TRPV5	3686	56302	0.216413	-0.305267	-3.04241	0.00250428	0.0623893
ENSG00000150782	ENSG00000150782.11	protein_coding	IL18	2628	3606	0.866625	-0.245696	-3.04099	0.00251584	0.0626155
ENSG00000125676	ENSG00000125676.19	protein_coding	THOC2	10277	57187	5.8647	-0.0362179	-3.04033	0.0025212	0.062687
ENSG00000197594	ENSG00000197594.11	protein_coding	ENPP1	8294	5167	1.37564	-0.151211	-3.03884	0.00253345	0.0628792
ENSG00000140044	ENSG00000140044.12	protein_coding	JDP2	6235	122953	3.68702	-0.0833191	-3.03878	0.00253392	0.0628792
ENSG00000083312	ENSG00000083312.17	protein_coding	TNPO1	11977	3842	7.18857	0.036587	3.03683	0.00254998	0.0629709
ENSG00000106392	ENSG00000106392.10	protein_coding	C1GALT1	7805	56913	5.36751	0.0719451	3.0372	0.00254694	0.0629709
ENSG00000275569	ENSG00000275569.1	antisense	RP11-930O11.3	557		-2.41742	-0.357648	-3.03682	0.00255011	0.0629709
ENSG00000174231	ENSG00000174231.16	protein_coding	PRPF8	11355	10594	8.25386	-0.0357963	-3.03712	0.00254759	0.0629709
ENSG00000214087	ENSG00000214087.8	protein_coding	ARL16	2597	339231	4.16587	0.0605734	3.03715	0.00254733	0.0629709
ENSG00000125966	ENSG00000125966.9	protein_coding	MMP24	4414	10893	4.80108	0.0565168	3.03591	0.00255763	0.0630949
ENSG00000130066	ENSG00000130066.16	protein_coding	SAT1	2498	6303	6.05377	-0.0999462	-3.03439	0.00257025	0.0633443
ENSG00000113391	ENSG00000113391.17	protein_coding	FAM172A	5071	83989	5.67101	0.0365325	3.03214	0.00258899	0.0637437
ENSG00000106263	ENSG00000106263.17	protein_coding	EIF3B	8998	8662	5.83422	-0.0356493	-3.03146	0.00259477	0.0638238
ENSG00000251504	ENSG00000251504.1	lincRNA	LINC01099	1594	101928656	-2.90941	-0.597588	-3.03003	0.00260676	0.0639938
ENSG00000224686	ENSG00000224686.1	processed_pseudogene	TCEB1P23	332		-2.62138	-0.382508	-3.03008	0.00260638	0.0639938
ENSG00000169410	ENSG00000169410.9	protein_coding	PTPN9	8632	5780	5.163	0.060987	3.02766	0.00262678	0.0644226
ENSG00000277386	ENSG00000277386.1	sense_intronic	RP11-141M1.4	501		-1.85317	-0.328257	-3.02717	0.00263098	0.0644628
ENSG00000171492	ENSG00000171492.14	protein_coding	LRRC8D	4852	55144	5.09076	-0.0545204	-3.02619	0.00263931	0.0645415
ENSG00000164068	ENSG00000164068.15	protein_coding	RNF123	7458	63891	5.55734	-0.0434835	-3.02642	0.0026374	0.0645415
ENSG00000198835	ENSG00000198835.3	protein_coding	GJC2	2243	57165	2.42854	-0.149067	-3.02451	0.00265371	0.064675
ENSG00000279191	ENSG00000279191.1	TEC	RP11-803D5.1	3380		-0.0303853	0.258207	3.02428	0.00265563	0.064675
ENSG00000115963	ENSG00000115963.13	protein_coding	RND3	3594	390	3.82405	-0.103154	-3.02405	0.0026576	0.064675
ENSG00000135362	ENSG00000135362.13	protein_coding	PRR5L	6616	79899	3.26684	-0.164594	-3.02471	0.002652	0.064675
ENSG00000200879	ENSG00000200879.1	snoRNA	SNORD14E	85	85391	-1.50787	-0.442038	-3.02467	0.00265233	0.064675
ENSG00000178188	ENSG00000178188.14	protein_coding	SH2B1	7145	25970	5.64519	0.0378993	3.02371	0.00266059	0.0646855
ENSG00000160058	ENSG00000160058.18	protein_coding	BSDC1	6271	55108	6.52756	0.0354464	3.02197	0.00267552	0.0649037
ENSG00000196230	ENSG00000196230.12	protein_coding	TUBB	3359	203068	8.15271	0.0587223	3.02212	0.00267427	0.0649037
ENSG00000103061	ENSG00000103061.12	protein_coding	SLC7A6OS	5229	84138	4.06521	-0.0492519	-3.02137	0.00268074	0.0649037
ENSG00000128487	ENSG00000128487.16	protein_coding	SPECC1	13676	92521	7.49501	-0.0517303	-3.02117	0.00268244	0.0649037
ENSG00000237406	ENSG00000237406.1	processed_pseudogene	NDUFA9P1	1135		1.3447	-0.114645	-3.02137	0.0026807	0.0649037
ENSG00000119535	ENSG00000119535.17	protein_coding	CSF3R	8429	1441	2.95536	-0.192662	-3.01722	0.00271687	0.0656739
ENSG00000235109	ENSG00000235109.7	protein_coding	ZSCAN31	4957	64288	3.76864	0.149823	3.01588	0.00272863	0.0658949
ENSG00000109536	ENSG00000109536.11	protein_coding	FRG1	1707	2483	3.68212	0.0575899	3.01509	0.00273559	0.0659958
ENSG00000108671	ENSG00000108671.9	protein_coding	PSMD11	7200	5717	5.77229	-0.0422446	-3.01481	0.00273804	0.0659958
ENSG00000232000	ENSG00000232000.2	transcribed_unprocessed_pseudogene	CLCN3P1	2803		0.0793506	0.189336	3.01401	0.00274509	0.0660945
ENSG00000101489	ENSG00000101489.19	protein_coding	CELF4	6532	56853	7.44697	0.0560487	3.01321	0.00275215	0.0660945
ENSG00000105662	ENSG00000105662.15	protein_coding	CRTC1	6965	23373	6.3858	0.0783737	3.01364	0.00274836	0.0660945
ENSG00000198597	ENSG00000198597.8	protein_coding	ZNF536	8631	9745	5.43831	-0.0925873	-3.01316	0.00275263	0.0660945
ENSG00000245293	ENSG00000245293.2	antisense	RP11-286E11.1	3099	101929595	2.20245	-0.153886	-3.01263	0.0027573	0.0661438
ENSG00000081248	ENSG00000081248.10	protein_coding	CACNA1S	6168	779	0.745031	-0.196108	-3.01155	0.00276689	0.066273
ENSG00000169564	ENSG00000169564.6	protein_coding	PCBP1	1750	5093	5.84717	-0.051293	-3.01144	0.00276795	0.066273
ENSG00000168566	ENSG00000168566.12	protein_coding	SNRNP48	5836	154007	3.90996	0.070841	3.00859	0.00279338	0.0665563
ENSG00000095970	ENSG00000095970.16	protein_coding	TREM2	1095	54209	1.63316	-0.280756	-3.00956	0.00278472	0.0665563
ENSG00000207276	ENSG00000207276.1	snRNA	RNU6-1160P	104		-3.9938	-0.48144	-3.00834	0.00279562	0.0665563
ENSG00000166411	ENSG00000166411.13	protein_coding	IDH3A	6832	3419	6.58132	-0.0411619	-3.00875	0.00279196	0.0665563
ENSG00000277142	ENSG00000277142.1	lincRNA	LINC00235	2253		1.52876	-0.126497	-3.00849	0.00279431	0.0665563
ENSG00000167371	ENSG00000167371.17	protein_coding	PRRT2	3755	112476	5.11764	0.0772272	3.00865	0.00279284	0.0665563
ENSG00000160294	ENSG00000160294.10	protein_coding	MCM3AP	9360	8888	6.57106	-0.0303256	-3.00785	0.00280009	0.0665999
ENSG00000163811	ENSG00000163811.11	protein_coding	WDR43	4130	23160	5.02446	-0.0408604	-3.00614	0.00281552	0.0668408
ENSG00000242159	ENSG00000242159.1	processed_pseudogene	ABCF2P1	1867		-0.5926	0.278908	3.00614	0.00281545	0.0668408
ENSG00000139793	ENSG00000139793.18	protein_coding	MBNL2	4908	10150	7.84404	0.0416083	3.00443	0.00283098	0.0671445
ENSG00000021461	ENSG00000021461.16	protein_coding	CYP3A43	2637	64816	-0.408838	0.200208	3.00377	0.00283701	0.0671826
ENSG00000168081	ENSG00000168081.8	protein_coding	PNOC	2126	5368	2.08146	-0.141358	-3.00338	0.00284054	0.0671826
ENSG00000259583	ENSG00000259583.2	antisense	RP11-66B24.4	6792	101927751	3.86047	0.101069	3.00338	0.00284058	0.0671826
ENSG00000221525	ENSG00000221525.1	miRNA	MIR1185-1	86	100302157	-3.52441	-0.459239	-3.0024	0.00284948	0.06733
ENSG00000161149	ENSG00000161149.11	transcribed_unprocessed_pseudogene	TUBA3FP	2405	113691	2.07682	0.112773	3.00154	0.00285742	0.0674543
ENSG00000112062	ENSG00000112062.10	protein_coding	MAPK14	6860	1432	5.81549	0.0378987	3.0003	0.00286883	0.067597
ENSG00000180071	ENSG00000180071.19	protein_coding	ANKRD18A	5303	253650	4.09612	-0.204341	-3.00047	0.00286719	0.067597
ENSG00000101333	ENSG00000101333.16	protein_coding	PLCB4	6900	5332	4.68637	-0.0768618	-2.99894	0.00288131	0.0678278
ENSG00000172247	ENSG00000172247.3	protein_coding	C1QTNF4	1664	114900	2.59165	-0.111776	-2.99739	0.00289572	0.0681035
ENSG00000165025	ENSG00000165025.14	protein_coding	SYK	5210	6850	2.72503	-0.230879	-2.99662	0.00290285	0.068144
ENSG00000100201	ENSG00000100201.19	protein_coding	DDX17	9995	10521	9.06109	-0.0389513	-2.99677	0.00290144	0.068144
ENSG00000012171	ENSG00000012171.18	protein_coding	SEMA3B	5768	7869	5.1285	-0.188747	-2.99488	0.00291908	0.0683342
ENSG00000258336	ENSG00000258336.2	processed_pseudogene	DUX4L52	777		-2.25353	0.394371	2.99513	0.00291671	0.0683342
ENSG00000151838	ENSG00000151838.11	protein_coding	CCDC175	3245	729665	1.3174	0.152629	2.9953	0.00291515	0.0683342
ENSG00000166436	ENSG00000166436.15	protein_coding	TRIM66	10816	9866	4.82393	-0.0674787	-2.99351	0.00293191	0.0685708
ENSG00000120322	ENSG00000120322.3	protein_coding	PCDHB8	2740	56128	1.31439	0.216319	2.99305	0.00293625	0.0686086
ENSG00000198105	ENSG00000198105.12	protein_coding	ZNF248	7239	57209	6.03094	0.0375585	2.99252	0.00294124	0.0686617
ENSG00000160813	ENSG00000160813.6	protein_coding	PPP1R35	1187	221908	1.65711	-0.0952573	-2.99195	0.00294658	0.068714
ENSG00000254556	ENSG00000254556.1	sense_intronic	AF131215.4	1710		1.75217	-0.1101	-2.9917	0.00294894	0.068714
ENSG00000144802	ENSG00000144802.11	protein_coding	NFKBIZ	5902	64332	2.78408	-0.146932	-2.98928	0.00297192	0.0688046
ENSG00000109790	ENSG00000109790.16	protein_coding	KLHL5	5144	51088	6.18092	-0.058493	-2.99049	0.0029604	0.0688046
ENSG00000039319	ENSG00000039319.16	protein_coding	ZFYVE16	11461	9765	6.90401	-0.0781789	-2.98987	0.0029663	0.0688046
ENSG00000185274	ENSG00000185274.11	protein_coding	WBSCR17	4870	64409	7.09932	0.0580475	2.98971	0.00296779	0.0688046
ENSG00000159784	ENSG00000159784.17	protein_coding	FAM131B	6430	9715	7.00413	0.0503589	2.98935	0.00297125	0.0688046
ENSG00000137574	ENSG00000137574.10	protein_coding	TGS1	3869	96764	4.65794	-0.0406761	-2.99017	0.00296348	0.0688046
ENSG00000272636	ENSG00000272636.3	protein_coding	DOC2B	6448	8447	6.14498	0.10505	2.99088	0.00295677	0.0688046
ENSG00000083857	ENSG00000083857.13	protein_coding	FAT1	16177	2195	7.61502	-0.0771765	-2.98768	0.00298711	0.0690926
ENSG00000222041	ENSG00000222041.10	lincRNA	LINC00152	3456	112597	2.08089	0.146577	2.98585	0.0030047	0.0692455
ENSG00000240375	ENSG00000240375.1	processed_pseudogene	VPS26AP1	979		-2.03375	0.348894	2.98601	0.00300313	0.0692455
ENSG00000145833	ENSG00000145833.15	protein_coding	DDX46	9222	9879	5.85777	-0.0385052	-2.98634	0.00299996	0.0692455
ENSG00000087302	ENSG00000087302.8	protein_coding	C14orf166	8323	51637	5.51616	-0.0348791	-2.98588	0.00300441	0.0692455
ENSG00000181444	ENSG00000181444.12	protein_coding	ZNF467	2734	168544	1.36892	-0.133017	-2.98335	0.00302876	0.0695457
ENSG00000186529	ENSG00000186529.14	protein_coding	CYP4F3	5860	4051	1.54236	-0.370184	-2.98366	0.00302581	0.0695457
ENSG00000126759	ENSG00000126759.12	protein_coding	CFP	4576	5199	1.11451	-0.131181	-2.98346	0.00302768	0.0695457
ENSG00000198695	ENSG00000198695.2	protein_coding	MT-ND6	525	4541	5.89514	-0.16841	-2.98407	0.00302186	0.0695457
ENSG00000164062	ENSG00000164062.12	protein_coding	APEH	4669	327	5.52701	-0.0428272	-2.98154	0.0030463	0.0698848
ENSG00000198198	ENSG00000198198.14	protein_coding	SZT2	17401	23334	6.25184	-0.0478401	-2.98028	0.00305863	0.0701039
ENSG00000110046	ENSG00000110046.12	protein_coding	ATG2A	7870	23130	5.05403	-0.0516378	-2.97936	0.00306759	0.070208
ENSG00000076351	ENSG00000076351.12	protein_coding	SLC46A1	7838	113235	4.35891	0.058302	2.97924	0.00306875	0.070208
ENSG00000170502	ENSG00000170502.12	protein_coding	NUDT9	3184	53343	4.43929	-0.0507728	-2.97734	0.00308746	0.0705117
ENSG00000183309	ENSG00000183309.11	protein_coding	ZNF623	7146	9831	5.71257	0.0447618	2.97732	0.00308762	0.0705117
ENSG00000279419	ENSG00000279419.1	TEC	RP5-907C10.3	2706		2.67921	-0.211388	-2.97669	0.00309387	0.0705906
ENSG00000115998	ENSG00000115998.7	protein_coding	C2orf42	3630	54980	3.75676	-0.0529582	-2.97596	0.00310106	0.0706273
ENSG00000104267	ENSG00000104267.9	protein_coding	CA2	2123	760	4.99766	-0.138685	-2.97567	0.00310388	0.0706273
ENSG00000168398	ENSG00000168398.6	protein_coding	BDKRB2	6845	624	0.936456	0.277368	2.97582	0.00310242	0.0706273
ENSG00000063169	ENSG00000063169.10	protein_coding	GLTSCR1	7507	29998	3.07401	-0.0732355	-2.97502	0.0031104	0.0707119
ENSG00000169245	ENSG00000169245.5	protein_coding	CXCL10	1176	3627	-2.73945	-0.797305	-2.97408	0.00311971	0.0708596
ENSG00000175567	ENSG00000175567.8	protein_coding	UCP2	3237	7351	1.49894	-0.198624	-2.97313	0.00312913	0.0710095
ENSG00000109103	ENSG00000109103.11	protein_coding	UNC119	5128	9094	4.42815	0.0581398	2.97213	0.00313908	0.0711713
ENSG00000119203	ENSG00000119203.13	protein_coding	CPSF3	3769	51692	4.17927	-0.044147	-2.9709	0.00315146	0.0713878
ENSG00000187699	ENSG00000187699.10	protein_coding	C2orf88	5997	84281	3.24718	-0.123505	-2.97011	0.0031594	0.0715033
ENSG00000234975	ENSG00000234975.6	processed_pseudogene	FTH1P2	412		2.77206	-0.101486	-2.9687	0.0031736	0.0716961
ENSG00000225439	ENSG00000225439.2	antisense	BOLA3-AS1	1834	100507171	3.30362	0.0810668	2.96874	0.00317322	0.0716961
ENSG00000107104	ENSG00000107104.18	protein_coding	KANK1	11908	23189	6.17952	-0.0755034	-2.96797	0.00318102	0.0717993
ENSG00000012124	ENSG00000012124.15	protein_coding	CD22	6248	933	4.34024	-0.272396	-2.96708	0.00318998	0.0719371
ENSG00000185105	ENSG00000185105.5	protein_coding	MYADML2	2452	255275	0.611525	-0.201959	-2.9666	0.00319486	0.0719828
ENSG00000121966	ENSG00000121966.6	protein_coding	CXCR4	2224	7852	1.96336	-0.235271	-2.96587	0.00320227	0.0720855
ENSG00000131652	ENSG00000131652.13	protein_coding	THOC6	1860	79228	1.54408	-0.0948279	-2.96495	0.00321164	0.0722318
ENSG00000270031	ENSG00000270031.1	sense_intronic	RP3-426I6.6	359		-1.57572	-0.274365	-2.964	0.00322139	0.0723865
ENSG00000167716	ENSG00000167716.18	protein_coding	WDR81	7913	124997	4.40143	-0.056191	-2.96369	0.00322455	0.0723929
ENSG00000212536	ENSG00000212536.1	rRNA	RNA5SP474	90		-2.50485	-0.379842	-2.96331	0.00322841	0.0724152
ENSG00000120742	ENSG00000120742.10	protein_coding	SERP1	5747	27230	6.4223	0.0452766	2.96248	0.00323695	0.0724779
ENSG00000104064	ENSG00000104064.16	protein_coding	GABPB1	11726	2553	4.81238	-0.0534158	-2.96266	0.00323516	0.0724779
ENSG00000227779	ENSG00000227779.1	processed_pseudogene	GS1-164F24.1	285		-4.03449	0.482283	2.96193	0.00324259	0.0725396
ENSG00000263693	ENSG00000263693.1	miRNA	MIR3161	77	100423000	-2.32259	-0.364909	-2.96143	0.00324781	0.072592
ENSG00000183579	ENSG00000183579.15	protein_coding	ZNRF3	6968	84133	5.29429	0.0753617	2.96101	0.0032521	0.0726234
ENSG00000145782	ENSG00000145782.12	protein_coding	ATG12	8888	9140	5.68999	0.035778	2.96034	0.003259	0.0727132
ENSG00000264456	ENSG00000264456.1	sense_intronic	RP11-848P1.2	1661		-0.670625	-0.206875	-2.95986	0.00326401	0.0727605
ENSG00000110218	ENSG00000110218.8	protein_coding	PANX1	2769	24145	4.72301	-0.0624249	-2.95917	0.00327122	0.0728568
ENSG00000181754	ENSG00000181754.6	protein_coding	AMIGO1	5144	57463	6.08165	0.0530906	2.95877	0.00327534	0.0728843
ENSG00000111832	ENSG00000111832.12	protein_coding	RWDD1	5909	51389	5.31225	-0.0507629	-2.95676	0.0032963	0.0732244
ENSG00000243317	ENSG00000243317.7	protein_coding	C7orf73	4930	647087	4.23423	-0.0583634	-2.95674	0.00329643	0.0732244
ENSG00000222552	ENSG00000222552.1	rRNA	RNA5SP60	87		-2.70394	-0.397963	-2.95596	0.00330465	0.0733424
ENSG00000120616	ENSG00000120616.15	protein_coding	EPC1	11286	80314	5.28352	-0.0424834	-2.95564	0.00330797	0.0733513
ENSG00000206728	ENSG00000206728.1	misc_RNA	Y_RNA	104		-0.810837	-0.210965	-2.95406	0.00332462	0.0735948
ENSG00000270441	ENSG00000270441.1	unprocessed_pseudogene	RP11-694I15.7	1799		1.95313	0.110955	2.95404	0.00332478	0.0735948
ENSG00000171159	ENSG00000171159.4	protein_coding	C9orf16	1662	79095	5.00362	-0.0642854	-2.95262	0.00333982	0.0736992
ENSG00000119650	ENSG00000119650.12	protein_coding	IFT43	4172	112752	3.68383	0.0625924	2.95249	0.0033412	0.0736992
ENSG00000261659	ENSG00000261659.2	processed_transcript	LA16c-313D11.12	3554		0.678634	-0.132799	-2.95309	0.0033348	0.0736992
ENSG00000188153	ENSG00000188153.12	protein_coding	COL4A5	8738	1287	5.51712	-0.176853	-2.95269	0.00333906	0.0736992
ENSG00000260788	ENSG00000260788.5	antisense	RP11-298D21.1	1833		0.574532	-0.361867	-2.95189	0.00334759	0.0737758
ENSG00000073737	ENSG00000073737.16	protein_coding	DHRS9	3750	10170	0.523658	-0.292106	-2.95124	0.00335446	0.0738625
ENSG00000078369	ENSG00000078369.17	protein_coding	GNB1	6417	2782	8.96884	-0.0333109	-2.95023	0.00336524	0.0740194
ENSG00000116521	ENSG00000116521.10	protein_coding	SCAMP3	2442	10067	3.8652	0.06087	2.94974	0.00337039	0.0740194
ENSG00000233723	ENSG00000233723.7	lincRNA	LINC01122	5536		3.39789	0.0744503	2.94983	0.00336945	0.0740194
ENSG00000070882	ENSG00000070882.12	protein_coding	OSBPL3	8100	26031	5.29204	-0.0759498	-2.94927	0.00337541	0.0740651
ENSG00000130203	ENSG00000130203.9	protein_coding	APOE	2191	348	7.37184	-0.0743076	-2.94767	0.00339256	0.0743766
ENSG00000213390	ENSG00000213390.10	protein_coding	ARHGAP19	6167	84986	2.99742	0.0752116	2.94705	0.00339927	0.0744591
ENSG00000107951	ENSG00000107951.13	protein_coding	MTPAP	8397	55149	5.45898	-0.0537089	-2.94548	0.00341613	0.0747633
ENSG00000107331	ENSG00000107331.16	protein_coding	ABCA2	11514	20	8.68165	-0.0983722	-2.94454	0.00342634	0.0749218
ENSG00000203668	ENSG00000203668.2	protein_coding	CHML	7661	1122	5.88785	-0.0749072	-2.94413	0.00343073	0.0749529
ENSG00000114757	ENSG00000114757.18	protein_coding	PEX5L	10236	51555	8.41598	0.0586896	2.94219	0.00345189	0.0753345
ENSG00000174915	ENSG00000174915.11	protein_coding	PTDSS2	6113	81490	4.39115	-0.0515371	-2.94143	0.00346015	0.0753345
ENSG00000282997	ENSG00000282997.1	sense_intronic	RP11-95C14.1	2006		-0.934657	-0.251468	-2.94182	0.00345584	0.0753345
ENSG00000165819	ENSG00000165819.11	protein_coding	METTL3	5894	56339	4.65318	-0.0506962	-2.94169	0.0034573	0.0753345
ENSG00000101298	ENSG00000101298.13	protein_coding	SNPH	5574	9751	7.30197	0.0508842	2.94115	0.00346315	0.0753347
ENSG00000260285	ENSG00000260285.1	antisense	RP11-600F24.7	4063		1.27462	0.155964	2.93985	0.00347741	0.0755797
ENSG00000198771	ENSG00000198771.10	protein_coding	RCSD1	5718	92241	3.20076	-0.123507	-2.93873	0.00348979	0.0757086
ENSG00000253477	ENSG00000253477.5	antisense	RP11-1C8.4	999		1.28107	0.106002	2.9385	0.00349235	0.0757086
ENSG00000177885	ENSG00000177885.13	protein_coding	GRB2	4716	2885	6.8763	0.0379807	2.93869	0.00349015	0.0757086
ENSG00000169964	ENSG00000169964.6	protein_coding	TMEM42	3106	131616	3.42485	0.067212	2.93612	0.00351862	0.0760865
ENSG00000133597	ENSG00000133597.9	protein_coding	ADCK2	2913	90956	4.48111	0.0633097	2.9361	0.00351884	0.0760865
ENSG00000198908	ENSG00000198908.11	protein_coding	BHLHB9	5518	80823	6.03612	0.0400986	2.9363	0.00351666	0.0760865
ENSG00000251022	ENSG00000251022.6	antisense	THAP9-AS1	4397		4.56559	0.0961344	2.9354	0.00352665	0.0761902
ENSG00000172987	ENSG00000172987.12	protein_coding	HPSE2	4421	60495	2.76728	-0.265779	-2.93465	0.00353499	0.0763049
ENSG00000224790	ENSG00000224790.2	lincRNA	AP000704.5	2266		-0.719052	-0.310641	-2.93389	0.00354339	0.0764208
ENSG00000175147	ENSG00000175147.11	antisense	TMEM51-AS1	7100	200197	1.56526	0.126783	2.93235	0.00356067	0.0766278
ENSG00000066322	ENSG00000066322.13	protein_coding	ELOVL1	2507	64834	4.32514	-0.132127	-2.93222	0.0035621	0.0766278
ENSG00000261455	ENSG00000261455.1	lincRNA	LINC01003	1764		1.62442	-0.115061	-2.93226	0.00356173	0.0766278
ENSG00000152520	ENSG00000152520.13	protein_coding	PAN3	6352	255967	5.36582	-0.03753	-2.93083	0.00357782	0.0768637
ENSG00000026036	ENSG00000026036.21	protein_coding	RTEL1-TNFRSF6B	8738		1.67745	-0.128061	-2.93071	0.00357917	0.0768637
ENSG00000126217	ENSG00000126217.20	protein_coding	MCF2L	23148	23263	7.4362	-0.0645358	-2.93029	0.00358386	0.076899
ENSG00000188690	ENSG00000188690.12	protein_coding	UROS	6643	7390	5.51463	0.0708131	2.9299	0.00358831	0.0769289
ENSG00000106236	ENSG00000106236.3	protein_coding	NPTX2	3016	4885	5.06455	-0.195453	-2.92907	0.00359762	0.0769322
ENSG00000173156	ENSG00000173156.6	protein_coding	RHOD	1265	29984	-1.88868	0.355457	2.92935	0.00359449	0.0769322
ENSG00000140983	ENSG00000140983.13	protein_coding	RHOT2	5174	89941	4.91494	-0.0643107	-2.92921	0.00359604	0.0769322
ENSG00000148180	ENSG00000148180.18	protein_coding	GSN	11018	2934	4.26463	-0.107318	-2.92655	0.00362627	0.0774792
ENSG00000271605	ENSG00000271605.5	protein_coding	MILR1	1816	284021	0.938772	-0.215557	-2.92511	0.00364272	0.0776989
ENSG00000180901	ENSG00000180901.10	protein_coding	KCTD2	5279	23510	6.53807	0.0477858	2.92527	0.00364096	0.0776989
ENSG00000283486	ENSG00000283486.1	protein_coding	RP11-392E22.9	2558		-0.188477	-0.263774	-2.92403	0.00365514	0.0778322
ENSG00000096746	ENSG00000096746.17	protein_coding	HNRNPH3	5373	3189	5.95342	0.0615168	2.92414	0.00365383	0.0778322
ENSG00000140990	ENSG00000140990.14	protein_coding	NDUFB10	1070	4716	4.91208	-0.0420876	-2.92353	0.00366083	0.0778877
ENSG00000184897	ENSG00000184897.5	protein_coding	H1FX	1507	8971	4.55233	0.064947	2.92177	0.00368124	0.0781899
ENSG00000180448	ENSG00000180448.10	protein_coding	ARHGAP45	6238	23526	2.10038	-0.181989	-2.92202	0.00367831	0.0781899
ENSG00000233822	ENSG00000233822.4	protein_coding	HIST1H2BN	5477	8341	2.6841	0.0898733	2.92117	0.0036881	0.0782697
ENSG00000087085	ENSG00000087085.13	protein_coding	ACHE	3731	43	3.59753	-0.0891963	-2.91982	0.00370385	0.0785378
ENSG00000182405	ENSG00000182405.5	protein_coding	PGBD4	6612	161779	3.46379	-0.064339	-2.91837	0.00372074	0.0788297
ENSG00000197147	ENSG00000197147.12	protein_coding	LRRC8B	7691	23507	7.49234	0.0522914	2.91479	0.00376276	0.0795862
ENSG00000139324	ENSG00000139324.11	protein_coding	TMTC3	7327	160418	5.77594	0.0445379	2.91493	0.00376101	0.0795862
ENSG00000239263	ENSG00000239263.1	processed_pseudogene	RBM43P1	1081		-2.11622	-0.367307	-2.91451	0.00376607	0.0795894
ENSG00000121766	ENSG00000121766.15	protein_coding	ZCCHC17	1921	51538	5.85817	0.0373168	2.91421	0.00376954	0.0795961
ENSG00000260672	ENSG00000260672.1	lincRNA	RP11-1006G14.1	2441		-0.723404	0.231054	2.91348	0.00377818	0.0797118
ENSG00000078618	ENSG00000078618.20	protein_coding	NRDC	6798	4898	6.89144	-0.0325546	-2.9126	0.0037886	0.0797793
ENSG00000091986	ENSG00000091986.15	protein_coding	CCDC80	13071	151887	3.67709	-0.140536	-2.91145	0.00380235	0.0797793
ENSG00000144868	ENSG00000144868.13	protein_coding	TMEM108	8425	66000	4.91414	0.0587204	2.91077	0.00381035	0.0797793
ENSG00000122008	ENSG00000122008.15	protein_coding	POLK	9105	51426	5.42691	0.0373687	2.91092	0.00380858	0.0797793
ENSG00000225339	ENSG00000225339.3	processed_transcript	RP11-513I15.6	8287		1.61701	0.155107	2.91058	0.00381263	0.0797793
ENSG00000198039	ENSG00000198039.11	protein_coding	ZNF273	8652	10793	4.835	0.0849636	2.91272	0.00378719	0.0797793
ENSG00000162188	ENSG00000162188.5	protein_coding	GNG3	882	2785	6.51214	0.0488261	2.91088	0.00380907	0.0797793
ENSG00000130787	ENSG00000130787.13	protein_coding	HIP1R	7102	9026	6.71896	-0.0899169	-2.91237	0.00379141	0.0797793
ENSG00000134030	ENSG00000134030.13	protein_coding	CTIF	8100	9811	6.94642	0.0392372	2.91055	0.00381303	0.0797793
ENSG00000223749	ENSG00000223749.8	lincRNA	MIR503HG	1757	84848	-0.935238	-0.289382	-2.91111	0.00380633	0.0797793
ENSG00000084774	ENSG00000084774.13	protein_coding	CAD	8422	790	4.83168	-0.053209	-2.91002	0.0038194	0.0798465
ENSG00000252906	ENSG00000252906.1	scaRNA	SCARNA3	143	677679	-0.338946	0.212929	2.90865	0.00383574	0.0799048
ENSG00000115649	ENSG00000115649.15	protein_coding	CNPPD1	2760	27013	4.24539	0.0600261	2.90849	0.00383771	0.0799048
ENSG00000156735	ENSG00000156735.10	protein_coding	BAG4	4809	9530	6.53246	0.0370586	2.90943	0.00382644	0.0799048
ENSG00000224905	ENSG00000224905.6	antisense	AP001347.6	1770		0.912584	0.197584	2.9086	0.00383636	0.0799048
ENSG00000198886	ENSG00000198886.2	protein_coding	MT-ND4	1378	4538	10.2745	0.119296	2.90846	0.00383804	0.0799048
ENSG00000225067	ENSG00000225067.4	processed_pseudogene	RPL23AP2	466		-3.19409	0.388926	2.90784	0.00384554	0.0799288
ENSG00000100211	ENSG00000100211.10	protein_coding	CBY1	2348	25776	3.24088	0.0628236	2.90805	0.00384297	0.0799288
ENSG00000188729	ENSG00000188729.6	protein_coding	OSTN	3219	344901	2.12298	-0.179012	-2.90679	0.00385812	0.0800626
ENSG00000282100	ENSG00000282100.1	processed_pseudogene	HSP90AB4P	1574		1.11963	-0.136646	-2.90651	0.0038615	0.0800626
ENSG00000179909	ENSG00000179909.15	protein_coding	ZNF154	5713	7710	5.10059	-0.0523607	-2.90666	0.00385972	0.0800626
ENSG00000148219	ENSG00000148219.16	protein_coding	ASTN2	8290	23245	5.7871	-0.0637237	-2.90573	0.00387098	0.0801932
ENSG00000255366	ENSG00000255366.1	lincRNA	RP11-1134I14.8	2491		3.45292	0.0668092	2.90518	0.00387767	0.0802659
ENSG00000166192	ENSG00000166192.14	protein_coding	SENP8	5007	123228	2.85641	0.0715952	2.90451	0.00388581	0.0803683
ENSG00000133739	ENSG00000133739.15	protein_coding	LRRCC1	5065	85444	4.00276	-0.0744975	-2.90396	0.00389242	0.0804392
ENSG00000198830	ENSG00000198830.10	protein_coding	HMGN2	2509	3151	5.70443	0.0711157	2.90288	0.00390558	0.080469
ENSG00000145741	ENSG00000145741.15	protein_coding	BTF3	2467	689	6.17887	0.034314	2.90286	0.00390583	0.080469
ENSG00000255035	ENSG00000255035.2	processed_pseudogene	SDHCP4	510		-0.699204	0.209435	2.9035	0.00389809	0.080469
ENSG00000258483	ENSG00000258483.2	lincRNA	AC144835.1	1224		-1.80069	-0.391703	-2.9028	0.00390663	0.080469
ENSG00000266002	ENSG00000266002.1	antisense	RP11-567L7.5	215		-3.59713	0.484479	2.90214	0.00391463	0.0805679
ENSG00000115350	ENSG00000115350.11	protein_coding	POLE4	2151	56655	3.5482	-0.0703619	-2.90141	0.0039236	0.0806866
ENSG00000104903	ENSG00000104903.4	protein_coding	LYL1	3119	4066	0.417004	-0.220457	-2.90051	0.00393465	0.080848
ENSG00000254377	ENSG00000254377.5	lincRNA	MIR124-2HG	3486		5.52134	0.0866358	2.89976	0.00394389	0.0809717
ENSG00000117016	ENSG00000117016.9	protein_coding	RIMS3	7235	9783	8.74037	0.0621064	2.89519	0.0040005	0.081099
ENSG00000168887	ENSG00000168887.10	protein_coding	C2orf68	4413	388969	3.13432	-0.0685431	-2.89765	0.00397	0.081099
ENSG00000180370	ENSG00000180370.10	protein_coding	PAK2	6270	5062	6.04459	-0.0430183	-2.89893	0.0039541	0.081099
ENSG00000265623	ENSG00000265623.1	miRNA	MIR3139	76	100423017	-1.56554	-0.266732	-2.89615	0.00398855	0.081099
ENSG00000011083	ENSG00000011083.8	protein_coding	SLC6A7	4391	6534	5.30531	0.0898883	2.89491	0.00400402	0.081099
ENSG00000240053	ENSG00000240053.8	protein_coding	LY6G5B	3031	58496	1.01567	-0.12518	-2.89485	0.00400477	0.081099
ENSG00000124541	ENSG00000124541.6	protein_coding	RRP36	2212	88745	4.23827	-0.0453411	-2.89677	0.00398084	0.081099
ENSG00000078549	ENSG00000078549.14	protein_coding	ADCYAP1R1	6832	117	7.88283	0.0558235	2.89725	0.00397489	0.081099
ENSG00000164889	ENSG00000164889.13	protein_coding	SLC4A2	7590	6522	3.82368	-0.0872879	-2.89508	0.00400187	0.081099
ENSG00000259891	ENSG00000259891.1	antisense	CTA-204B4.2	2231		2.67141	-0.106194	-2.895	0.00400285	0.081099
ENSG00000213782	ENSG00000213782.7	protein_coding	DDX47	5040	51202	0.832624	-0.140218	-2.89565	0.00399481	0.081099
ENSG00000198176	ENSG00000198176.12	protein_coding	TFDP1	3741	7027	4.73867	-0.0421336	-2.8963	0.00398667	0.081099
ENSG00000159579	ENSG00000159579.13	protein_coding	RSPRY1	6064	89970	5.03371	-0.042038	-2.89722	0.00397521	0.081099
ENSG00000120063	ENSG00000120063.9	protein_coding	GNA13	5104	10672	6.06931	-0.0541346	-2.89865	0.00395753	0.081099
ENSG00000154262	ENSG00000154262.12	protein_coding	ABCA6	14151	23460	4.40215	-0.133377	-2.895	0.00400294	0.081099
ENSG00000227195	ENSG00000227195.9	processed_transcript	MIR663AHG	5268	284801	3.64609	-0.225948	-2.89734	0.00397378	0.081099
ENSG00000271430	ENSG00000271430.1	sense_intronic	RP3-368A4.5	3897		5.27577	-0.0549908	-2.89512	0.00400143	0.081099
ENSG00000157653	ENSG00000157653.11	protein_coding	C9orf43	2290	257169	0.219808	-0.151297	-2.89429	0.00401182	0.0811767
ENSG00000093167	ENSG00000093167.17	protein_coding	LRRFIP2	10644	9209	5.97729	-0.043446	-2.89332	0.00402388	0.0813083
ENSG00000187796	ENSG00000187796.13	protein_coding	CARD9	6699	64170	1.49589	-0.160912	-2.89325	0.00402478	0.0813083
ENSG00000164125	ENSG00000164125.15	protein_coding	FAM198B	7880	51313	6.25712	-0.0830287	-2.8924	0.00403545	0.0813934
ENSG00000099250	ENSG00000099250.17	protein_coding	NRP1	11522	8829	5.39574	0.0966695	2.89243	0.00403511	0.0813934
ENSG00000221995	ENSG00000221995.5	protein_coding	TIAF1	5337	9220	3.80742	-0.102272	-2.89125	0.00404992	0.0814897
ENSG00000126581	ENSG00000126581.12	protein_coding	BECN1	6414	8678	5.6695	-0.0343844	-2.89137	0.0040484	0.0814897
ENSG00000099624	ENSG00000099624.7	protein_coding	ATP5D	2250	513	4.47843	-0.0595268	-2.89151	0.00404669	0.0814897
ENSG00000225292	ENSG00000225292.2	sense_intronic	RP11-57H14.3	315		0.119006	0.143042	2.89012	0.00406419	0.0817117
ENSG00000164180	ENSG00000164180.13	protein_coding	TMEM161B	9598	153396	4.87812	0.0399205	2.88886	0.00408027	0.0818649
ENSG00000113758	ENSG00000113758.13	protein_coding	DBN1	5119	1627	6.14072	0.0414959	2.88875	0.00408156	0.0818649
ENSG00000136149	ENSG00000136149.6	processed_pseudogene	RPL13AP25	612		0.50396	-0.212651	-2.88923	0.00407546	0.0818649
ENSG00000176018	ENSG00000176018.12	protein_coding	LYSMD3	4459	116068	4.48246	0.0520285	2.88838	0.0040863	0.0818948
ENSG00000115956	ENSG00000115956.9	protein_coding	PLEK	3314	5341	1.88263	-0.193723	-2.88781	0.0040936	0.0819371
ENSG00000255153	ENSG00000255153.1	antisense	TOLLIP-AS1	939	255512	-0.478068	-0.203324	-2.88729	0.00410024	0.0819371
ENSG00000139946	ENSG00000139946.9	protein_coding	PELI2	6278	57161	4.25454	-0.0643934	-2.8872	0.0041014	0.0819371
ENSG00000198753	ENSG00000198753.11	protein_coding	PLXNB3	7007	5365	5.2612	-0.159027	-2.88739	0.00409893	0.0819371
ENSG00000227115	ENSG00000227115.7	lincRNA	LINC01630	13405	100287225	2.72636	-0.185237	-2.8859	0.00411797	0.082203
ENSG00000180979	ENSG00000180979.9	protein_coding	LRRC57	8114	255252	5.28797	0.0556335	2.88556	0.0041223	0.0822242
ENSG00000172613	ENSG00000172613.7	protein_coding	RAD9A	4169	5883	3.01005	0.080507	2.88419	0.00413987	0.0825095
ENSG00000171497	ENSG00000171497.4	protein_coding	PPID	2509	5481	4.96956	0.0507395	2.88393	0.00414333	0.0825131
ENSG00000256031	ENSG00000256031.1	sense_intronic	RP11-364C11.3	455		0.718397	-0.162161	-2.88341	0.00415002	0.08252
ENSG00000198355	ENSG00000198355.4	protein_coding	PIM3	2461	415116	3.54851	-0.119837	-2.88339	0.00415022	0.08252
ENSG00000153029	ENSG00000153029.14	protein_coding	MR1	9348	3140	3.23335	0.0959814	2.88293	0.00415618	0.0825735
ENSG00000180098	ENSG00000180098.9	protein_coding	TRNAU1AP	4311	54952	3.92294	0.0550303	2.88119	0.00417865	0.0827032
ENSG00000082014	ENSG00000082014.16	protein_coding	SMARCD3	5198	6604	6.23595	0.0546851	2.88193	0.00416913	0.0827032
ENSG00000254986	ENSG00000254986.7	protein_coding	DPP3	3977	10072	3.17877	-0.0709938	-2.88136	0.00417649	0.0827032
ENSG00000273507	ENSG00000273507.4	lincRNA	RP11-50D16.4	1099		0.316459	-0.222623	-2.8817	0.00417206	0.0827032
ENSG00000276293	ENSG00000276293.4	protein_coding	PIP4K2B	6135	8396	8.48639	0.031713	2.88116	0.00417912	0.0827032
ENSG00000177679	ENSG00000177679.15	protein_coding	SRRM3	6873	222183	5.21294	0.0547486	2.88064	0.0041859	0.0827724
ENSG00000072682	ENSG00000072682.18	protein_coding	P4HA2	8502	8974	4.20441	0.0871173	2.88007	0.00419326	0.082853
ENSG00000175899	ENSG00000175899.14	protein_coding	A2M	6384	2	7.33445	-0.149287	-2.87951	0.00420057	0.0829325
ENSG00000263707	ENSG00000263707.1	antisense	RP11-597M12.1	335		-2.06365	-0.322049	-2.87877	0.00421017	0.0830257
ENSG00000257591	ENSG00000257591.5	protein_coding	ZNF625	2204	90589	-0.786473	0.213355	2.87864	0.00421188	0.0830257
ENSG00000121858	ENSG00000121858.10	protein_coding	TNFSF10	3473	8743	2.21862	-0.257882	-2.8779	0.0042216	0.0830875
ENSG00000074317	ENSG00000074317.10	protein_coding	SNCB	2006	6620	6.85044	0.0624612	2.87808	0.00421924	0.0830875
ENSG00000140749	ENSG00000140749.8	protein_coding	IGSF6	3532	10261	1.32214	-0.249062	-2.87737	0.00422856	0.0831594
ENSG00000145592	ENSG00000145592.13	protein_coding	RPL37	8153	6167	7.83971	-0.0352575	-2.87627	0.00424298	0.0833779
ENSG00000165152	ENSG00000165152.8	protein_coding	TMEM246	5568	84302	6.53226	0.0444715	2.87523	0.00425666	0.0835816
ENSG00000282564	ENSG00000282564.1	lincRNA	RP4-553F17.1	540		-1.74031	0.284205	2.8742	0.00427035	0.0837852
ENSG00000117676	ENSG00000117676.13	protein_coding	RPS6KA1	5884	6195	3.41912	-0.108537	-2.87364	0.00427776	0.0838655
ENSG00000153827	ENSG00000153827.13	protein_coding	TRIP12	12594	9320	8.1259	-0.026381	-2.87316	0.00428418	0.0838932
ENSG00000269028	ENSG00000269028.3	protein_coding	MTRNR2L12	1049	100462981	1.91926	-0.242883	-2.87291	0.0042874	0.0838932
ENSG00000276292	ENSG00000276292.1	antisense	RP11-33N14.5	213		-4.39006	-0.477615	-2.87278	0.00428916	0.0838932
ENSG00000125730	ENSG00000125730.16	protein_coding	C3	8328	718	6.6413	-0.240034	-2.87222	0.00429661	0.0839737
ENSG00000149761	ENSG00000149761.8	protein_coding	NUDT22	3721	84304	3.2266	-0.0624199	-2.87111	0.00431141	0.0841326
ENSG00000222578	ENSG00000222578.1	rRNA	RNA5SP345	108		-3.56956	-0.452805	-2.87115	0.00431091	0.0841326
ENSG00000183160	ENSG00000183160.8	protein_coding	TMEM119	3189	338773	1.99128	-0.245988	-2.87047	0.00432003	0.0841704
ENSG00000261325	ENSG00000261325.1	lincRNA	AC140542.2	1325	100507534	-0.747085	-0.274866	-2.87058	0.00431847	0.0841704
ENSG00000248367	ENSG00000248367.1	antisense	CTB-129O4.1	393		0.83535	0.138052	2.87014	0.00432442	0.0841909
ENSG00000181467	ENSG00000181467.4	protein_coding	RAP2B	8351	5912	5.81551	0.0618764	2.86949	0.00433306	0.0842291
ENSG00000095319	ENSG00000095319.14	protein_coding	NUP188	8041	23511	4.881	-0.0499379	-2.86953	0.00433253	0.0842291
ENSG00000176771	ENSG00000176771.15	protein_coding	NCKAP5	9552	344148	4.60302	-0.117097	-2.86905	0.00433904	0.0842439
ENSG00000164402	ENSG00000164402.13	protein_coding	SEPT8	7711	23176	7.8485	-0.0387402	-2.86855	0.00434576	0.0842439
ENSG00000184672	ENSG00000184672.11	protein_coding	RALYL	4538	138046	5.96019	0.0509257	2.86819	0.00435053	0.0842439
ENSG00000137502	ENSG00000137502.9	protein_coding	RAB30	11832	27314	6.6511	0.0499229	2.86881	0.0043422	0.0842439
ENSG00000183397	ENSG00000183397.5	protein_coding	C19orf71	674	100128569	0.751903	0.154771	2.86822	0.00435016	0.0842439
ENSG00000229989	ENSG00000229989.3	lincRNA	MIR181A1HG	3250		3.05946	-0.129668	-2.86764	0.00435796	0.0843231
ENSG00000121895	ENSG00000121895.7	protein_coding	TMEM156	2562	80008	0.0461852	-0.250239	-2.86715	0.00436465	0.0843877
ENSG00000254746	ENSG00000254746.5	processed_transcript	RP11-958J22.1	1121		2.28878	0.136387	2.86666	0.00437124	0.0844503
ENSG00000113615	ENSG00000113615.12	protein_coding	SEC24A	7201	10802	4.99677	0.0378404	2.86626	0.00437662	0.0844895
ENSG00000228889	ENSG00000228889.6	lincRNA	UBAC2-AS1	1771	100289373	-0.268425	0.171485	2.8657	0.00438422	0.0845714
ENSG00000123384	ENSG00000123384.13	protein_coding	LRP1	20839	4035	9.37686	-0.0484582	-2.86524	0.00439042	0.0846263
ENSG00000181555	ENSG00000181555.19	protein_coding	SETD2	10019	29072	7.18481	-0.0294634	-2.86458	0.0043994	0.08467
ENSG00000253738	ENSG00000253738.1	antisense	OTUD6B-AS1	6009	100506365	5.70634	0.0374068	2.8646	0.00439911	0.08467
ENSG00000173253	ENSG00000173253.15	protein_coding	DMRT2	3560	10655	-0.2829	-0.271747	-2.86376	0.0044106	0.0848208
ENSG00000134970	ENSG00000134970.13	protein_coding	TMED7	3894	51014	5.90093	0.0385081	2.86332	0.00441667	0.0848728
ENSG00000135775	ENSG00000135775.13	protein_coding	COG2	10938	22796	4.87866	-0.0384577	-2.86176	0.00443793	0.0852163
ENSG00000152689	ENSG00000152689.17	protein_coding	RASGRP3	11118	25780	4.35086	-0.178312	-2.86045	0.004456	0.0854982
ENSG00000141076	ENSG00000141076.17	protein_coding	UTP4	5681	84916	4.48635	-0.0670169	-2.85964	0.00446716	0.0856472
ENSG00000116983	ENSG00000116983.12	protein_coding	HPCAL4	4962	51440	8.88586	0.0547874	2.85927	0.00447219	0.0856785
ENSG00000126261	ENSG00000126261.12	protein_coding	UBA2	4815	10054	6.35515	-0.0346945	-2.85885	0.00447807	0.085726
ENSG00000168958	ENSG00000168958.19	protein_coding	MFF	6150	56947	6.05831	-0.0315348	-2.85844	0.00448367	0.0857681
ENSG00000124006	ENSG00000124006.14	protein_coding	OBSL1	9611	23363	5.9061	-0.0489506	-2.85613	0.00451579	0.0862515
ENSG00000276231	ENSG00000276231.4	protein_coding	PIK3R6	3564	146850	0.0552602	-0.20787	-2.85616	0.00451537	0.0862515
ENSG00000123124	ENSG00000123124.13	protein_coding	WWP1	6336	11059	5.72787	-0.039863	-2.85587	0.00451936	0.0862544
ENSG00000181016	ENSG00000181016.9	protein_coding	LSMEM1	2592	286006	0.841883	-0.155014	-2.85507	0.0045306	0.0864035
ENSG00000173821	ENSG00000173821.19	protein_coding	RNF213	28570	57674	7.03441	-0.0989945	-2.85473	0.00453525	0.0864268
ENSG00000142347	ENSG00000142347.16	protein_coding	MYO1F	8550	4542	2.5939	-0.170613	-2.85406	0.00454471	0.0865417
ENSG00000135912	ENSG00000135912.10	protein_coding	TTLL4	7685	9654	4.33363	-0.0712451	-2.85267	0.00456412	0.0868006
ENSG00000054690	ENSG00000054690.13	protein_coding	PLEKHH1	10817	57475	7.33368	-0.197953	-2.8526	0.00456519	0.0868006
ENSG00000204406	ENSG00000204406.12	protein_coding	MBD5	24256	55777	6.49154	0.031613	2.85062	0.00459308	0.0869047
ENSG00000114541	ENSG00000114541.14	protein_coding	FRMD4B	9993	23150	4.87175	-0.161136	-2.85093	0.00458879	0.0869047
ENSG00000155545	ENSG00000155545.19	protein_coding	MIER3	5763	166968	4.70225	-0.0398776	-2.85093	0.00458875	0.0869047
ENSG00000246596	ENSG00000246596.6	transcribed_unprocessed_pseudogene	RP11-1277A3.2	1691		3.51111	0.072743	2.8505	0.00459479	0.0869047
ENSG00000130338	ENSG00000130338.12	protein_coding	TULP4	12285	56995	8.5814	-0.0439478	-2.85111	0.00458617	0.0869047
ENSG00000104231	ENSG00000104231.10	protein_coding	ZFAND1	4214	79752	5.14849	0.0571612	2.85142	0.00458174	0.0869047
ENSG00000183597	ENSG00000183597.15	protein_coding	TANGO2	6157	128989	4.83247	-0.0497195	-2.85137	0.0045825	0.0869047
ENSG00000281641	ENSG00000281641.2	lincRNA	SAMD12-AS1	880	552860	-0.519279	-0.208876	-2.85003	0.00460139	0.0869144
ENSG00000075336	ENSG00000075336.11	protein_coding	TIMM21	5208	29090	4.13389	0.0421152	2.8495	0.00460895	0.0869144
ENSG00000104885	ENSG00000104885.17	protein_coding	DOT1L	11272	84444	4.04371	-0.0866346	-2.84981	0.0046046	0.0869144
ENSG00000129353	ENSG00000129353.14	protein_coding	SLC44A2	5216	57153	6.08694	0.060596	2.84949	0.0046091	0.0869144
ENSG00000120324	ENSG00000120324.8	protein_coding	PCDHB10	3290	56126	3.22307	0.0889779	2.84813	0.00462839	0.0870828
ENSG00000244701	ENSG00000244701.1	antisense	RP5-894A10.2	770		1.51452	-0.120873	-2.84835	0.0046253	0.0870828
ENSG00000198736	ENSG00000198736.11	protein_coding	MSRB1	2157	51734	2.06137	-0.0837808	-2.84854	0.00462266	0.0870828
ENSG00000158815	ENSG00000158815.10	protein_coding	FGF17	3287	8822	2.68324	0.103266	2.84789	0.00463187	0.0870833
ENSG00000151491	ENSG00000151491.12	protein_coding	EPS8	6200	2059	4.82679	-0.0627318	-2.84756	0.00463664	0.0870859
ENSG00000183828	ENSG00000183828.14	protein_coding	NUDT14	1916	256281	3.75601	-0.0702258	-2.8474	0.00463891	0.0870859
ENSG00000177432	ENSG00000177432.6	protein_coding	NAP1L5	2321	266812	6.65979	-0.0535683	-2.84654	0.00465114	0.0871855
ENSG00000183779	ENSG00000183779.6	protein_coding	ZNF703	3349	80139	2.45872	-0.102977	-2.84665	0.0046496	0.0871855
ENSG00000153237	ENSG00000153237.17	protein_coding	CCDC148	3790	130940	3.50393	0.0633837	2.84619	0.00465609	0.0872135
ENSG00000228939	ENSG00000228939.1	sense_intronic	AKT3-IT1	517		1.08877	-0.115858	-2.8452	0.00467039	0.0873291
ENSG00000107890	ENSG00000107890.16	protein_coding	ANKRD26	7941	22852	6.17893	0.0438167	2.84548	0.00466629	0.0873291
ENSG00000007376	ENSG00000007376.7	protein_coding	RPUSD1	2769	113000	3.10413	-0.0684814	-2.84504	0.00467265	0.0873291
ENSG00000236963	ENSG00000236963.6	lincRNA	LINC01141	3394		1.99065	-0.159765	-2.84451	0.00468032	0.0873758
ENSG00000116745	ENSG00000116745.6	protein_coding	RPE65	2610	6121	-0.699167	-0.333027	-2.84439	0.00468208	0.0873758
ENSG00000124574	ENSG00000124574.14	protein_coding	ABCC10	8083	89845	4.44942	-0.0494485	-2.84381	0.00469037	0.0874657
ENSG00000130764	ENSG00000130764.9	protein_coding	LRRC47	4516	57470	5.55773	-0.0396892	-2.84304	0.00470154	0.0875022
ENSG00000125520	ENSG00000125520.13	protein_coding	SLC2A4RG	2244	56731	2.706	0.0899429	2.84295	0.00470274	0.0875022
ENSG00000211644	ENSG00000211644.2	IG_V_gene	IGLV1-51	400		-1.2601	-0.24815	-2.84317	0.00469961	0.0875022
ENSG00000050767	ENSG00000050767.15	protein_coding	COL23A1	3586	91522	2.92042	0.109539	2.84243	0.00471033	0.0875787
ENSG00000254854	ENSG00000254854.1	antisense	CTD-2523D13.2	523	102724301	-0.400345	0.177445	2.84122	0.00472791	0.0878409
ENSG00000021300	ENSG00000021300.13	protein_coding	PLEKHB1	4933	58473	7.84688	-0.0850661	-2.84048	0.00473863	0.0878725
ENSG00000092010	ENSG00000092010.14	protein_coding	PSME1	1781	5720	4.09093	0.0556988	2.84074	0.00473477	0.0878725
ENSG00000167468	ENSG00000167468.16	protein_coding	GPX4	2019	2879	6.32419	-0.0432187	-2.84038	0.00474007	0.0878725
ENSG00000036549	ENSG00000036549.12	protein_coding	ZZZ3	9008	26009	6.39261	0.038033	2.84002	0.00474525	0.0879039
ENSG00000134516	ENSG00000134516.15	protein_coding	DOCK2	12890	1794	3.53395	-0.172896	-2.83963	0.00475096	0.087945
ENSG00000185189	ENSG00000185189.16	protein_coding	NRBP2	4924	340371	6.23987	-0.0587563	-2.83895	0.00476085	0.0880188
ENSG00000030066	ENSG00000030066.13	protein_coding	NUP160	8576	23279	4.79365	-0.0492522	-2.83888	0.00476192	0.0880188
ENSG00000250786	ENSG00000250786.1	lincRNA	SNHG18	1951		-0.287784	-0.261572	-2.83833	0.00477002	0.0881038
ENSG00000227500	ENSG00000227500.9	protein_coding	SCAMP4	6953	113178	4.19952	-0.0558429	-2.83789	0.0047765	0.088159
ENSG00000166166	ENSG00000166166.12	protein_coding	TRMT61A	3229	115708	3.66135	-0.0601549	-2.8369	0.00479097	0.0883613
ENSG00000124357	ENSG00000124357.12	protein_coding	NAGK	8894	55577	5.17084	-0.0503009	-2.83617	0.00480167	0.0884939
ENSG00000167302	ENSG00000167302.10	protein_coding	TEPSIN	4762	146705	2.8743	-0.0742076	-2.83593	0.0048053	0.0884962
ENSG00000198231	ENSG00000198231.12	protein_coding	DDX42	8521	11325	6.99403	-0.0323011	-2.83554	0.00481097	0.0885358
ENSG00000139567	ENSG00000139567.12	protein_coding	ACVRL1	5040	94	2.72159	0.18245	2.83525	0.0048153	0.088551
ENSG00000115993	ENSG00000115993.12	protein_coding	TRAK2	7595	66008	7.08647	-0.056603	-2.83454	0.00482571	0.0886734
ENSG00000235823	ENSG00000235823.1	lincRNA	OLMALINC	2551		3.11456	-0.114065	-2.83432	0.00482899	0.0886734
ENSG00000084676	ENSG00000084676.15	protein_coding	NCOA1	8633	8648	7.74671	0.0300354	2.83274	0.00485247	0.0886742
ENSG00000145414	ENSG00000145414.8	protein_coding	NAF1	4808	92345	3.83673	-0.0626438	-2.83326	0.00484476	0.0886742
ENSG00000151151	ENSG00000151151.5	protein_coding	IPMK	6133	253430	4.26582	0.0532356	2.83398	0.00483411	0.0886742
ENSG00000129757	ENSG00000129757.12	protein_coding	CDKN1C	2586	1028	2.77655	-0.137823	-2.83266	0.00485366	0.0886742
ENSG00000255571	ENSG00000255571.7	lincRNA	MIR9-3HG	7355	254559	5.12114	-0.0833738	-2.83272	0.0048528	0.0886742
ENSG00000083828	ENSG00000083828.15	protein_coding	ZNF586	3261	54807	3.97596	0.0587818	2.83276	0.0048522	0.0886742
ENSG00000130726	ENSG00000130726.11	protein_coding	TRIM28	4034	10155	6.0445	-0.0361862	-2.83372	0.00483793	0.0886742
ENSG00000221978	ENSG00000221978.11	protein_coding	CCNL2	6850	81669	5.98976	-0.0455605	-2.8306	0.00488434	0.0887213
ENSG00000049245	ENSG00000049245.12	protein_coding	VAMP3	2760	9341	5.40506	-0.0571291	-2.83216	0.00486106	0.0887213
ENSG00000180287	ENSG00000180287.16	protein_coding	PLD5	9545	200150	3.81026	-0.0907063	-2.83065	0.0048836	0.0887213
ENSG00000189223	ENSG00000189223.14	processed_transcript	PAX8-AS1	17274	654433	2.55896	0.605102	2.8306	0.00488439	0.0887213
ENSG00000138698	ENSG00000138698.14	protein_coding	RAP1GDS1	5424	5910	6.73016	-0.0352904	-2.83074	0.00488235	0.0887213
ENSG00000236104	ENSG00000236104.2	protein_coding	ZBTB22	2728	9278	4.39741	0.0483869	2.83073	0.00488242	0.0887213
ENSG00000135164	ENSG00000135164.18	protein_coding	DMTF1	9417	9988	6.66102	-0.0357313	-2.83155	0.00487016	0.0887213
ENSG00000226403	ENSG00000226403.1	sense_intronic	RP11-31F19.1	450		-1.80743	-0.303343	-2.83179	0.00486661	0.0887213
ENSG00000103187	ENSG00000103187.7	protein_coding	COTL1	6762	23406	4.53967	-0.0759803	-2.8299	0.00489482	0.088831
ENSG00000160633	ENSG00000160633.12	protein_coding	SAFB	7036	6294	6.01434	-0.039574	-2.82973	0.00489747	0.088831
ENSG00000270720	ENSG00000270720.1	lincRNA	RP11-84C13.2	588		-1.58637	0.263328	2.82928	0.00490412	0.0888876
ENSG00000112029	ENSG00000112029.9	protein_coding	FBXO5	3833	26271	1.0019	-0.106365	-2.8286	0.00491441	0.0889041
ENSG00000107521	ENSG00000107521.18	protein_coding	HPS1	5301	3257	4.78539	-0.0484673	-2.82879	0.00491159	0.0889041
ENSG00000110107	ENSG00000110107.8	protein_coding	PRPF19	2739	27339	6.37125	-0.0470061	-2.82852	0.00491561	0.0889041
ENSG00000254470	ENSG00000254470.2	protein_coding	AP5B1	4811	91056	4.25152	0.0534735	2.82823	0.00491999	0.0889196
ENSG00000215196	ENSG00000215196.4	antisense	AC091878.1	2941		3.50878	0.0835198	2.82773	0.00492747	0.0889273
ENSG00000137252	ENSG00000137252.9	protein_coding	HCRTR2	1964	3062	0.549979	-0.21631	-2.82793	0.00492447	0.0889273
ENSG00000171865	ENSG00000171865.9	protein_coding	RNASEH1	2865	246243	4.25294	0.0507125	2.82617	0.004951	0.0891755
ENSG00000231880	ENSG00000231880.2	antisense	RP11-76I23.7	553		-2.01773	-0.316884	-2.82612	0.00495183	0.0891755
ENSG00000280214	ENSG00000280214.1	TEC	CTD-2012K14.5	2121		0.891298	0.127607	2.82623	0.00495012	0.0891755
ENSG00000116586	ENSG00000116586.11	protein_coding	LAMTOR2	1438	28956	3.638	0.0498298	2.8245	0.00497636	0.0892906
ENSG00000115896	ENSG00000115896.15	protein_coding	PLCL1	8013	5334	6.34607	-0.0733325	-2.82521	0.00496567	0.0892906
ENSG00000176095	ENSG00000176095.11	protein_coding	IP6K1	5200	9807	6.78386	0.0382829	2.82439	0.00497814	0.0892906
ENSG00000146094	ENSG00000146094.13	protein_coding	DOK3	4821	79930	1.43986	-0.133152	-2.8243	0.00497948	0.0892906
ENSG00000279207	ENSG00000279207.1	TEC	RP11-159D12.8	5808		3.38485	-0.110975	-2.8244	0.00497788	0.0892906
ENSG00000181544	ENSG00000181544.13	protein_coding	FANCB	3215	2187	3.2566	-0.096816	-2.82545	0.00496194	0.0892906
ENSG00000271913	ENSG00000271913.5	antisense	RP1-111C20.4	1951		2.31684	0.0964102	2.82366	0.00498925	0.0893387
ENSG00000139112	ENSG00000139112.10	protein_coding	GABARAPL1	4086	23710	8.32767	0.0411814	2.82368	0.00498884	0.0893387
ENSG00000249592	ENSG00000249592.5	antisense	RP11-440L14.1	1575	100129917	3.08358	0.0913953	2.8231	0.00499779	0.0894112
ENSG00000103253	ENSG00000103253.17	protein_coding	HAGHL	4890	84264	2.8302	-0.0899873	-2.82293	0.00500039	0.0894112
ENSG00000237748	ENSG00000237748.1	processed_pseudogene	UQCRBP1	336		-0.211334	0.16262	2.82214	0.0050125	0.0895642
ENSG00000166352	ENSG00000166352.15	protein_coding	C11orf74	1474	119710	3.72131	0.0468786	2.8211	0.00502835	0.0897838
ENSG00000174640	ENSG00000174640.12	protein_coding	SLCO2A1	5283	6578	1.61351	-0.179076	-2.82049	0.00503779	0.0898252
ENSG00000148400	ENSG00000148400.9	protein_coding	NOTCH1	9880	4851	5.56321	-0.0907928	-2.82052	0.00503738	0.0898252
ENSG00000124160	ENSG00000124160.11	protein_coding	NCOA5	3220	57727	4.35824	-0.0694503	-2.82006	0.0050444	0.0898794
ENSG00000196756	ENSG00000196756.11	processed_transcript	SNHG17	4186		2.46053	-0.1264	-2.81783	0.00507879	0.0904284
ENSG00000170500	ENSG00000170500.12	protein_coding	LONRF2	13933	164832	8.96234	-0.0473422	-2.81738	0.00508577	0.0904887
ENSG00000117791	ENSG00000117791.15	protein_coding	MARC2	2597	54996	3.83154	0.0600242	2.81544	0.00511602	0.0908882
ENSG00000162999	ENSG00000162999.12	protein_coding	DUSP19	5376	142679	4.36711	0.0671437	2.81502	0.00512264	0.0908882
ENSG00000207698	ENSG00000207698.1	miRNA	MIR32	70	407036	-3.14153	0.413539	2.81545	0.00511582	0.0908882
ENSG00000123191	ENSG00000123191.14	protein_coding	ATP7B	9671	540	4.38371	0.0848435	2.8152	0.00511973	0.0908882
ENSG00000213551	ENSG00000213551.4	protein_coding	DNAJC9	3955	23234	4.66092	0.0464726	2.81396	0.00513909	0.0911158
ENSG00000217527	ENSG00000217527.1	transcribed_processed_pseudogene	RPS16P5	404		-0.071482	-0.369985	-2.81356	0.00514546	0.0911204
ENSG00000188321	ENSG00000188321.13	protein_coding	ZNF559	6783	84527	4.26878	-0.106049	-2.8133	0.00514948	0.0911204
ENSG00000267508	ENSG00000267508.5	protein_coding	ZNF285	6866	26974	3.53459	0.0713348	2.81326	0.00515019	0.0911204
ENSG00000115183	ENSG00000115183.13	protein_coding	TANC1	14921	85461	5.06784	-0.0935275	-2.81232	0.00516488	0.0913163
ENSG00000132906	ENSG00000132906.17	protein_coding	CASP9	5269	842	3.76053	-0.0554157	-2.81193	0.00517112	0.0913625
ENSG00000173473	ENSG00000173473.10	protein_coding	SMARCC1	7645	6599	5.9337	-0.0421493	-2.8117	0.00517475	0.0913626
ENSG00000224739	ENSG00000224739.2	lincRNA	AC016735.1	237		-2.35226	-0.342237	-2.81045	0.00519445	0.0914542
ENSG00000122203	ENSG00000122203.14	protein_coding	KIAA1191	3973	57179	6.72638	0.0306524	2.81084	0.00518821	0.0914542
ENSG00000156467	ENSG00000156467.9	protein_coding	UQCRB	9715	7381	7.37875	-0.030097	-2.81056	0.0051926	0.0914542
ENSG00000259972	ENSG00000259972.2	processed_transcript	AC009120.6	3297		3.17856	-0.0823467	-2.81061	0.00519194	0.0914542
ENSG00000232693	ENSG00000232693.2	sense_intronic	AC012370.2	530		-0.0799953	-0.209296	-2.80923	0.00521377	0.0916876
ENSG00000072364	ENSG00000072364.12	protein_coding	AFF4	11297	27125	7.82994	0.0276265	2.80915	0.00521498	0.0916876
ENSG00000136098	ENSG00000136098.16	protein_coding	NEK3	4272	4752	3.35631	-0.148363	-2.80821	0.00523003	0.0917602
ENSG00000078304	ENSG00000078304.19	protein_coding	PPP2R5C	14289	5527	7.43227	0.0294864	2.8083	0.00522854	0.0917602
ENSG00000157483	ENSG00000157483.8	protein_coding	MYO1E	9106	4643	4.64913	-0.1298	-2.8085	0.00522529	0.0917602
ENSG00000274021	ENSG00000274021.1	lincRNA	RP11-823E8.3	2257		0.660651	-0.161165	-2.80617	0.00526249	0.0922655
ENSG00000116191	ENSG00000116191.17	protein_coding	RALGPS2	9178	55103	4.97965	0.0534833	2.80473	0.00528554	0.0923997
ENSG00000163788	ENSG00000163788.13	protein_coding	SNRK	6981	54861	6.27233	-0.0365989	-2.80541	0.00527467	0.0923997
ENSG00000148218	ENSG00000148218.15	protein_coding	ALAD	4983	210	5.99858	-0.0636492	-2.80455	0.00528847	0.0923997
ENSG00000122367	ENSG00000122367.19	protein_coding	LDB3	6676	11155	4.19271	-0.198368	-2.80468	0.00528643	0.0923997
ENSG00000280365	ENSG00000280365.1	TEC	RP11-9H20.2	741		0.762216	-0.133441	-2.80503	0.0052808	0.0923997
ENSG00000221788	ENSG00000221788.1	miRNA	MIR1252	65	100302136	-2.53495	-0.367423	-2.80354	0.00530478	0.0926206
ENSG00000089682	ENSG00000089682.16	protein_coding	RBM41	6101	55285	4.08528	0.0462342	2.80269	0.0053185	0.0927958
ENSG00000136720	ENSG00000136720.6	protein_coding	HS6ST1	4683	9394	6.18599	0.0698071	2.80183	0.00533234	0.092973
ENSG00000157404	ENSG00000157404.15	protein_coding	KIT	5563	3815	5.1452	-0.109585	-2.80067	0.00535123	0.0932378
ENSG00000079435	ENSG00000079435.9	protein_coding	LIPE	5206	3991	3.19867	-0.140563	-2.79947	0.00537082	0.0935146
ENSG00000115355	ENSG00000115355.15	protein_coding	CCDC88A	14537	55704	8.44505	-0.0479938	-2.79898	0.00537875	0.0935879
ENSG00000204568	ENSG00000204568.11	protein_coding	MRPS18B	1888	28973	4.49064	0.0468413	2.79815	0.00539231	0.0936966
ENSG00000204161	ENSG00000204161.13	protein_coding	C10orf128	4123	170371	1.85921	-0.157143	-2.79814	0.00539242	0.0936966
ENSG00000147459	ENSG00000147459.17	protein_coding	DOCK5	15960	80005	6.03872	-0.182368	-2.79729	0.00540644	0.0938755
ENSG00000186104	ENSG00000186104.10	protein_coding	CYP2R1	4516	120227	3.1706	0.0670342	2.79642	0.00542075	0.0940215
ENSG00000140548	ENSG00000140548.9	protein_coding	ZNF710	4936	374655	3.36739	-0.0664868	-2.79599	0.00542771	0.0940215
ENSG00000005194	ENSG00000005194.14	protein_coding	CIAPIN1	3509	57019	4.80795	0.0380231	2.7959	0.0054292	0.0940215
ENSG00000166484	ENSG00000166484.19	protein_coding	MAPK7	5196	5598	2.6965	-0.068803	-2.79587	0.00542977	0.0940215
ENSG00000015532	ENSG00000015532.9	protein_coding	XYLT2	5472	64132	3.7681	0.0570673	2.79549	0.00543595	0.094064
ENSG00000040275	ENSG00000040275.16	protein_coding	SPDL1	4777	54908	3.43328	-0.0668059	-2.79492	0.00544549	0.0941019
ENSG00000136247	ENSG00000136247.14	protein_coding	ZDHHC4	3557	55146	4.27021	-0.0453472	-2.79491	0.00544561	0.0941019
ENSG00000101474	ENSG00000101474.11	protein_coding	APMAP	2454	57136	6.1356	-0.039137	-2.79444	0.00545339	0.0941718
ENSG00000255542	ENSG00000255542.1	antisense	RP4-683L5.1	518		-1.81478	-0.282332	-2.79374	0.0054649	0.0943059
ENSG00000275291	ENSG00000275291.1	snRNA	U1	162		-4.02744	-0.497531	-2.79313	0.00547511	0.0944071
ENSG00000172053	ENSG00000172053.16	protein_coding	QARS	4708	5859	4.99726	-0.0409201	-2.79256	0.00548455	0.0944071
ENSG00000147439	ENSG00000147439.11	protein_coding	BIN3	5072	55909	3.73449	0.0589771	2.79237	0.00548773	0.0944071
ENSG00000279250	ENSG00000279250.1	TEC	RP11-46D1.2	626		-0.17166	0.164565	2.7925	0.0054855	0.0944071
ENSG00000231561	ENSG00000231561.2	unprocessed_pseudogene	CEACAMP5	961		0.122464	0.148732	2.79226	0.00548948	0.0944071
ENSG00000184967	ENSG00000184967.6	protein_coding	NOC4L	2029	79050	2.49704	-0.075926	-2.79173	0.0054983	0.0944943
ENSG00000198912	ENSG00000198912.10	protein_coding	C1orf174	4388	339448	3.41491	-0.0567971	-2.79098	0.00551086	0.0945861
ENSG00000065060	ENSG00000065060.16	protein_coding	UHRF1BP1	9908	54887	5.14966	0.0463155	2.79051	0.00551865	0.0945861
ENSG00000125743	ENSG00000125743.10	protein_coding	SNRPD2	1608	6633	5.22102	0.0357835	2.79065	0.00551627	0.0945861
ENSG00000077713	ENSG00000077713.18	protein_coding	SLC25A43	3115	203427	2.10965	0.128582	2.79061	0.00551706	0.0945861
ENSG00000171103	ENSG00000171103.10	protein_coding	TRMT61B	2056	55006	3.78485	0.0528479	2.78967	0.00553267	0.094762
ENSG00000151320	ENSG00000151320.10	protein_coding	AKAP6	19748	9472	8.81497	-0.0329881	-2.78818	0.00555771	0.0951263
ENSG00000135625	ENSG00000135625.7	protein_coding	EGR4	2377	1961	1.43348	-0.324066	-2.78752	0.00556889	0.0951709
ENSG00000115353	ENSG00000115353.10	protein_coding	TACR1	5308	6869	1.86813	-0.143795	-2.78735	0.00557164	0.0951709
ENSG00000100297	ENSG00000100297.15	protein_coding	MCM5	7338	4174	2.72642	-0.111785	-2.78748	0.00556943	0.0951709
ENSG00000253361	ENSG00000253361.1	lincRNA	RP11-675F6.3	379		0.018952	0.223848	2.78604	0.00559381	0.095354
ENSG00000162063	ENSG00000162063.12	protein_coding	CCNF	6309	899	3.17452	0.071386	2.78645	0.00558685	0.095354
ENSG00000168610	ENSG00000168610.14	protein_coding	STAT3	8812	6774	6.32293	0.0545344	2.78582	0.00559749	0.095354
ENSG00000267765	ENSG00000267765.1	antisense	CTD-3193K9.3	719		-2.39722	0.340394	2.78624	0.00559049	0.095354
ENSG00000184304	ENSG00000184304.14	protein_coding	PRKD1	5187	5587	4.00919	-0.0675649	-2.78521	0.00560779	0.0954006
ENSG00000206418	ENSG00000206418.3	protein_coding	RAB12	2467	201475	5.6735	-0.0331498	-2.7853	0.00560629	0.0954006
ENSG00000250461	ENSG00000250461.1	processed_pseudogene	RP11-631M6.2	744		2.5063	-0.109808	-2.78466	0.00561721	0.0954964
ENSG00000166387	ENSG00000166387.11	protein_coding	PPFIBP2	9617	8495	4.1284	-0.109783	-2.78332	0.00564009	0.0958207
ENSG00000184640	ENSG00000184640.17	protein_coding	SEPT9	12844	10801	6.75732	0.0504992	2.78268	0.00565088	0.0959393
ENSG00000117410	ENSG00000117410.13	protein_coding	ATP6V0B	3535	533	5.87081	-0.044679	-2.78211	0.00566064	0.0960404
ENSG00000261409	ENSG00000261409.1	sense_overlapping	RP6-24A23.7	4996		0.940277	-0.157584	-2.78113	0.00567743	0.0962605
ENSG00000127324	ENSG00000127324.8	protein_coding	TSPAN8	2519	7103	-1.10324	-0.355421	-2.78067	0.00568536	0.0963302
ENSG00000156959	ENSG00000156959.8	protein_coding	LHFPL4	5329	375323	5.6183	0.0519536	2.78002	0.00569648	0.0964537
ENSG00000234293	ENSG00000234293.1	sense_intronic	BACH1-IT3	406		-2.83855	-0.411643	-2.77979	0.00570047	0.0964565
ENSG00000055070	ENSG00000055070.16	protein_coding	SZRD1	4747	26099	4.77947	0.0444874	2.77938	0.00570744	0.0965097
ENSG00000089820	ENSG00000089820.15	protein_coding	ARHGAP4	5580	393	2.74687	-0.107898	-2.77878	0.00571788	0.0966215
ENSG00000089159	ENSG00000089159.16	protein_coding	PXN	7460	5829	3.86061	0.0939792	2.77671	0.00575373	0.0971069
ENSG00000252854	ENSG00000252854.1	misc_RNA	RN7SKP5	272		-3.09584	-0.412084	-2.77645	0.00575816	0.0971069
ENSG00000198276	ENSG00000198276.14	protein_coding	UCKL1	3184	54963	3.65767	-0.0607102	-2.77667	0.00575441	0.0971069
ENSG00000250853	ENSG00000250853.1	processed_pseudogene	RNF138P1	546		0.705198	-0.161346	-2.77528	0.00577854	0.0972726
ENSG00000161016	ENSG00000161016.16	protein_coding	RPL8	2191	6132	6.91527	-0.0443945	-2.77535	0.0057774	0.0972726
ENSG00000214176	ENSG00000214176.9	transcribed_unprocessed_pseudogene	PLEKHM1P1	8469		4.65538	-0.0587266	-2.77485	0.00578609	0.0972726
ENSG00000267263	ENSG00000267263.1	sense_intronic	RP11-75C10.7	768		-0.554352	0.210208	2.77478	0.00578728	0.0972726
ENSG00000198832	ENSG00000198832.10	protein_coding	SELM	3187	140606	4.25205	-0.070675	-2.77511	0.00578146	0.0972726
ENSG00000101464	ENSG00000101464.10	protein_coding	PIGU	2705	128869	3.64159	-0.0495732	-2.77431	0.00579552	0.0973462
ENSG00000072310	ENSG00000072310.16	protein_coding	SREBF1	8030	6720	5.78644	-0.0973753	-2.77395	0.00580186	0.0973877
ENSG00000271011	ENSG00000271011.1	antisense	RP11-171I2.5	520		-1.19425	-0.24728	-2.77339	0.00581154	0.0974438
ENSG00000251293	ENSG00000251293.1	lincRNA	CTC-552D5.1	433		0.354563	0.217578	2.77309	0.00581679	0.0974438
ENSG00000160193	ENSG00000160193.11	protein_coding	WDR4	2738	10785	2.98252	-0.0647379	-2.77324	0.00581426	0.0974438
ENSG00000116580	ENSG00000116580.18	protein_coding	GON4L	11967	54856	6.31875	-0.031952	-2.77219	0.00583257	0.0975364
ENSG00000197892	ENSG00000197892.12	protein_coding	KIF13B	11112	23303	6.10147	-0.107258	-2.77232	0.00583028	0.0975364
ENSG00000258733	ENSG00000258733.5	lincRNA	CTD-2341M24.1	1568		-0.117906	0.18296	2.77212	0.00583392	0.0975364
ENSG00000183011	ENSG00000183011.13	protein_coding	NAA38	1943	84316	4.76461	-0.043531	-2.77097	0.00585403	0.0978077
ENSG00000151247	ENSG00000151247.12	protein_coding	EIF4E	14067	1977	6.70983	-0.0379368	-2.77013	0.00586893	0.0979918
ENSG00000168918	ENSG00000168918.13	protein_coding	INPP5D	8681	3635	4.23183	-0.152962	-2.76923	0.00588486	0.0980632
ENSG00000144647	ENSG00000144647.5	protein_coding	POMGNT2	2668	84892	4.97035	0.0533305	2.76936	0.00588253	0.0980632
ENSG00000095303	ENSG00000095303.14	protein_coding	PTGS1	5790	5742	2.35374	-0.200212	-2.76915	0.00588617	0.0980632
ENSG00000109832	ENSG00000109832.13	protein_coding	DDX25	11167	29118	5.20119	0.047197	2.76901	0.00588877	0.0980632
ENSG00000105855	ENSG00000105855.9	protein_coding	ITGB8	15156	3696	7.44881	-0.0642618	-2.76775	0.00591104	0.0983691
ENSG00000266714	ENSG00000266714.6	protein_coding	MYO15B	12761		5.22581	-0.130482	-2.76721	0.00592062	0.0984636
ENSG00000117533	ENSG00000117533.14	protein_coding	VAMP4	5159	8674	5.83206	0.0393141	2.76666	0.0059306	0.0984995
ENSG00000141198	ENSG00000141198.13	protein_coding	TOM1L1	7275	10040	4.43228	0.0616133	2.76677	0.00592848	0.0984995
ENSG00000283682	ENSG00000283682.1	miRNA	MIR548AH	76	100616254	-4.14355	-0.445318	-2.76444	0.00597016	0.098831
ENSG00000204227	ENSG00000204227.4	protein_coding	RING1	1818	6015	4.71636	-0.0448992	-2.76464	0.00596671	0.098831
ENSG00000111816	ENSG00000111816.7	protein_coding	FRK	13230	2444	2.57979	-0.12735	-2.76475	0.00596469	0.098831
ENSG00000139292	ENSG00000139292.12	protein_coding	LGR5	5251	8549	2.59182	-0.160391	-2.76492	0.0059616	0.098831
ENSG00000169696	ENSG00000169696.15	protein_coding	ASPSCR1	12097	79058	4.27029	-0.0555348	-2.76504	0.00595944	0.098831
ENSG00000210151	ENSG00000210151.2	Mt_tRNA	MT-TS1	69		1.89255	-0.17041	-2.76418	0.00597487	0.0988441
ENSG00000101200	ENSG00000101200.5	protein_coding	AVP	619	551	-5.07428	-0.398684	-2.76393	0.00597943	0.0988547
ENSG00000168772	ENSG00000168772.10	protein_coding	CXXC4	5819	80319	5.01532	0.0627785	2.76319	0.0059927	0.0990092
ENSG00000176444	ENSG00000176444.18	protein_coding	CLK2	3670	1196	4.27725	-0.0492638	-2.76208	0.00601272	0.0992748
ENSG00000270021	ENSG00000270021.1	antisense	CTC-203F4.2	2017		1.38791	-0.152881	-2.76117	0.00602918	0.0994815
ENSG00000148303	ENSG00000148303.16	protein_coding	RPL7A	2242	6130	7.72628	0.0340977	2.75979	0.00605428	0.0998303
ENSG00000183208	ENSG00000183208.12	protein_coding	GDPGP1	5778	390637	2.80639	-0.0728976	-2.75956	0.00605836	0.0998323
ENSG00000105722	ENSG00000105722.9	protein_coding	ERF	3295	2077	4.17898	-0.0945529	-2.75896	0.0060693	0.0999472
ENSG00000130119	ENSG00000130119.15	protein_coding	GNL3L	2589	54552	4.09587	-0.0587271	-2.75823	0.00608258	0.1001
ENSG00000279026	ENSG00000279026.1	TEC	RP3-414A15.12	2225		0.822891	0.154193	2.75757	0.00609462	0.100168
ENSG00000260578	ENSG00000260578.1	lincRNA	CTD-2541J13.1	3176		1.3151	0.13041	2.75767	0.00609288	0.100168
ENSG00000079102	ENSG00000079102.16	protein_coding	RUNX1T1	13535	862	6.00814	0.0689023	2.75719	0.00610154	0.100216
ENSG00000163348	ENSG00000163348.3	protein_coding	PYGO2	3630	90780	4.85965	0.0546946	2.75673	0.00611008	0.100248
ENSG00000158715	ENSG00000158715.5	protein_coding	SLC45A3	3702	85414	2.91632	-0.219398	-2.75638	0.00611651	0.100248
ENSG00000242294	ENSG00000242294.6	transcribed_unprocessed_pseudogene	STAG3L5P	2804	101735302	3.10673	-0.131231	-2.75619	0.00611994	0.100248
ENSG00000280166	ENSG00000280166.1	TEC	RP11-354E23.3	619		-1.99236	-0.316285	-2.756	0.00612337	0.100248
ENSG00000239961	ENSG00000239961.2	protein_coding	LILRA4	2171	23547	-0.674241	-0.374663	-2.75636	0.00611689	0.100248
ENSG00000164327	ENSG00000164327.12	protein_coding	RICTOR	13550	253260	6.9189	0.0300825	2.7556	0.00613079	0.100305
ENSG00000133641	ENSG00000133641.17	protein_coding	C12orf29	6454	91298	5.28079	0.0520947	2.75496	0.00614257	0.100432
ENSG00000100425	ENSG00000100425.18	protein_coding	BRD1	5850	23774	5.0521	-0.0405501	-2.75439	0.00615305	0.100538
ENSG00000272106	ENSG00000272106.1	antisense	RP11-345P4.9	2038		3.71193	-0.0682833	-2.75339	0.00617144	0.100556
ENSG00000281969	ENSG00000281969.1	TEC	XXyac-YR38GF2.1	4477		2.67942	-0.188154	-2.75389	0.0061622	0.100556
ENSG00000131015	ENSG00000131015.4	protein_coding	ULBP2	1349	80328	0.23955	0.19982	2.75352	0.00616915	0.100556
ENSG00000106327	ENSG00000106327.12	protein_coding	TFR2	5065	7036	2.33917	0.102145	2.75315	0.00617601	0.100556
ENSG00000172354	ENSG00000172354.9	protein_coding	GNB2	2857	2783	5.66073	-0.0408891	-2.75377	0.00616447	0.100556
ENSG00000235423	ENSG00000235423.8	antisense	RP11-282O18.3	1756		-0.212241	-0.191599	-2.75304	0.00617803	0.100556
ENSG00000168754	ENSG00000168754.14	protein_coding	FAM178B	3545	51252	0.721871	-0.183019	-2.75245	0.00618887	0.100667
ENSG00000213722	ENSG00000213722.8	protein_coding	DDAH2	2538	23564	4.00961	0.072222	2.75219	0.00619368	0.10068
ENSG00000271270	ENSG00000271270.5	antisense	TMCC1-AS1	4623	100507032	3.1788	0.0750532	2.75189	0.00619928	0.100706
ENSG00000270157	ENSG00000270157.1	sense_intronic	RP5-894A10.6	925		2.23939	-0.119904	-2.7512	0.00621207	0.100843
ENSG00000105677	ENSG00000105677.11	protein_coding	TMEM147	1932	10430	3.81242	-0.0492544	-2.75101	0.00621567	0.100843
ENSG00000186767	ENSG00000186767.6	protein_coding	SPIN4	4117	139886	3.14552	-0.0610098	-2.75058	0.00622372	0.100908
ENSG00000224081	ENSG00000224081.8	transcribed_processed_pseudogene	LINC01057	10245	101928079	1.80067	0.150092	2.74879	0.00625706	0.101384
ENSG00000164597	ENSG00000164597.13	protein_coding	COG5	8467	10466	5.87866	0.0292732	2.74849	0.0062627	0.10141
ENSG00000200792	ENSG00000200792.1	snoRNA	SNORA80A	136	677846	0.771264	0.262867	2.74826	0.00626707	0.101416
ENSG00000080819	ENSG00000080819.6	protein_coding	CPOX	3666	1371	4.8273	-0.0705498	-2.74754	0.00628057	0.101504
ENSG00000129315	ENSG00000129315.9	protein_coding	CCNT1	7371	904	5.68145	0.0358372	2.74773	0.00627705	0.101504
ENSG00000239306	ENSG00000239306.4	protein_coding	RBM14	3937	10432	5.26661	0.0559344	2.74626	0.00630461	0.101762
ENSG00000101363	ENSG00000101363.12	protein_coding	MANBAL	2045	63905	4.57821	-0.0437015	-2.74634	0.00630315	0.101762
ENSG00000144959	ENSG00000144959.9	protein_coding	NCEH1	4808	57552	6.43105	0.0507277	2.74565	0.00631611	0.101882
ENSG00000185860	ENSG00000185860.13	protein_coding	CCDC190	4316	339512	0.307274	-0.237687	-2.74473	0.00633356	0.101968
ENSG00000166454	ENSG00000166454.9	protein_coding	ATMIN	6262	23300	6.76332	-0.037791	-2.74473	0.00633351	0.101968
ENSG00000101966	ENSG00000101966.12	protein_coding	XIAP	9025	331	6.83388	0.0298481	2.74473	0.00633358	0.101968
ENSG00000186812	ENSG00000186812.12	protein_coding	ZNF397	8710	84307	5.63147	-0.0530251	-2.74289	0.00636852	0.102465
ENSG00000235912	ENSG00000235912.1	processed_pseudogene	RP1-159A19.3	192		-0.013993	0.157138	2.74189	0.00638745	0.102643
ENSG00000166855	ENSG00000166855.9	protein_coding	CLPX	5461	10845	5.66404	-0.0336407	-2.74188	0.00638773	0.102643
ENSG00000179454	ENSG00000179454.13	protein_coding	KLHL28	8076	54813	5.45137	0.0409521	2.74163	0.00639254	0.102652
ENSG00000167967	ENSG00000167967.15	protein_coding	E4F1	6402	1877	4.27563	-0.0543406	-2.74121	0.00640045	0.102652
ENSG00000265458	ENSG00000265458.1	antisense	RP13-20L14.6	456		-2.79754	-0.371006	-2.74141	0.00639661	0.102652
ENSG00000185684	ENSG00000185684.12	protein_coding	EP400NL	12647		4.06871	-0.075183	-2.73989	0.00642566	0.10299
ENSG00000226994	ENSG00000226994.7	lincRNA	AC012593.1	4324		0.749665	-0.200493	-2.73943	0.00643459	0.103037
ENSG00000108352	ENSG00000108352.11	protein_coding	RAPGEFL1	5711	51195	6.29977	0.0505789	2.73931	0.0064368	0.103037
ENSG00000196218	ENSG00000196218.12	protein_coding	RYR1	15965	6261	5.93047	-0.0796782	-2.7391	0.00644086	0.103037
ENSG00000125871	ENSG00000125871.13	protein_coding	MGME1	2336	92667	2.31588	-0.0765637	-2.73866	0.00644941	0.103109
ENSG00000179163	ENSG00000179163.11	protein_coding	FUCA1	2047	2517	3.21649	-0.0621495	-2.73689	0.00648349	0.103522
ENSG00000276742	ENSG00000276742.1	antisense	RP11-500G22.4	317		-1.87754	-0.572309	-2.73699	0.00648156	0.103522
ENSG00000267640	ENSG00000267640.6	transcribed_unprocessed_pseudogene	CTD-2554C21.2	6985		3.6699	-0.0800294	-2.73632	0.00649458	0.103634
ENSG00000174606	ENSG00000174606.13	protein_coding	ANGEL2	7276	90806	5.83439	0.0366186	2.73549	0.00651069	0.103729
ENSG00000108465	ENSG00000108465.14	protein_coding	CDK5RAP3	6070	80279	5.52276	-0.0662907	-2.73537	0.00651291	0.103729
ENSG00000197818	ENSG00000197818.11	protein_coding	SLC9A8	6946	23315	4.36424	-0.059631	-2.73577	0.00650518	0.103729
ENSG00000162654	ENSG00000162654.8	protein_coding	GBP4	6127	115361	3.17109	-0.211815	-2.73491	0.00652191	0.103749
ENSG00000170876	ENSG00000170876.7	protein_coding	TMEM43	3572	79188	4.88435	0.0461157	2.73489	0.00652238	0.103749
ENSG00000257703	ENSG00000257703.5	lincRNA	RP11-328J6.1	825		-1.81428	-0.298397	-2.73427	0.00653426	0.103872
ENSG00000196576	ENSG00000196576.14	protein_coding	PLXNB2	7257	23654	5.84342	-0.0478295	-2.73388	0.00654201	0.10393
ENSG00000163214	ENSG00000163214.20	protein_coding	DHX57	7985	90957	5.15298	-0.0351204	-2.73319	0.00655546	0.104032
ENSG00000135441	ENSG00000135441.7	protein_coding	BLOC1S1	1656	2647	3.58702	-0.0602747	-2.73313	0.00655666	0.104032
ENSG00000174680	ENSG00000174680.9	antisense	GRIK1-AS1	1330		-1.30236	-0.231615	-2.73171	0.00658436	0.104406
ENSG00000132854	ENSG00000132854.18	protein_coding	KANK4	5980	163782	0.587563	-0.218821	-2.73127	0.00659307	0.104412
ENSG00000102699	ENSG00000102699.5	protein_coding	PARP4	6080	143	4.39929	-0.0697324	-2.73147	0.00658912	0.104412
ENSG00000279099	ENSG00000279099.1	TEC	RP11-595O22.1	2262		1.87524	-0.126116	-2.73105	0.00659727	0.104413
ENSG00000139926	ENSG00000139926.15	protein_coding	FRMD6	9416	122786	4.17173	-0.0844252	-2.73038	0.00661055	0.104513
ENSG00000176890	ENSG00000176890.15	protein_coding	TYMS	2470	7298	1.02292	-0.215191	-2.73031	0.00661188	0.104513
ENSG00000063177	ENSG00000063177.12	protein_coding	RPL18	4209	6141	6.5715	0.0364996	2.72982	0.00662157	0.104601
ENSG00000120805	ENSG00000120805.13	protein_coding	ARL1	4979	400	6.47746	0.0327088	2.72886	0.00664039	0.104833
ENSG00000148826	ENSG00000148826.8	protein_coding	NKX6-2	2675	84504	3.0959	-0.212058	-2.72849	0.00664778	0.104883
ENSG00000257365	ENSG00000257365.7	protein_coding	FNTB	3948	2342	2.7894	-0.0665066	-2.72713	0.00667466	0.105242
ENSG00000150471	ENSG00000150471.16	protein_coding	ADGRL3	13991	23284	8.22596	0.0335238	2.7267	0.00668335	0.105313
ENSG00000118762	ENSG00000118762.7	protein_coding	PKD2	5498	5311	5.39415	-0.046772	-2.72602	0.00669674	0.105432
ENSG00000173452	ENSG00000173452.13	protein_coding	TMEM196	4087	256130	4.55948	0.0819401	2.72589	0.0066993	0.105432
ENSG00000230084	ENSG00000230084.5	antisense	RP4-613B23.1	785		1.262	-0.154994	-2.72534	0.00671041	0.105476
ENSG00000271503	ENSG00000271503.5	protein_coding	CCL5	1512	6352	-1.89606	-0.41115	-2.72553	0.00670658	0.105476
ENSG00000119866	ENSG00000119866.20	protein_coding	BCL11A	8375	53335	5.39461	-0.0650334	-2.72407	0.00673573	0.105808
ENSG00000169189	ENSG00000169189.16	protein_coding	NSMCE1	3770	197370	3.80451	-0.04892	-2.72355	0.00674608	0.105904
ENSG00000090266	ENSG00000090266.12	protein_coding	NDUFB2	4447	4708	5.43331	-0.0385391	-2.72108	0.0067958	0.106618
ENSG00000184979	ENSG00000184979.9	protein_coding	USP18	2129	11274	1.01713	-0.151914	-2.72084	0.00680056	0.106627
ENSG00000160961	ENSG00000160961.11	protein_coding	ZNF333	11611	84449	4.56587	-0.0498102	-2.72009	0.00681569	0.106797
ENSG00000066056	ENSG00000066056.13	protein_coding	TIE1	6694	7075	3.09322	-0.143528	-2.71976	0.0068224	0.106836
ENSG00000113838	ENSG00000113838.12	protein_coding	TBCCD1	3405	55171	3.26862	-0.0568913	-2.71882	0.00684151	0.107069
ENSG00000253553	ENSG00000253553.5	antisense	RP11-586K2.1	3045		2.61476	0.0984791	2.71764	0.00686546	0.107325
ENSG00000130706	ENSG00000130706.12	protein_coding	ADRM1	2142	11047	4.63014	-0.0509563	-2.7176	0.00686638	0.107325
ENSG00000116044	ENSG00000116044.15	protein_coding	NFE2L2	5979	4780	5.43695	-0.0538389	-2.71678	0.00688311	0.107471
ENSG00000137094	ENSG00000137094.14	protein_coding	DNAJB5	5891	25822	4.30149	-0.114091	-2.71672	0.00688425	0.107471
ENSG00000084623	ENSG00000084623.11	protein_coding	EIF3I	1725	8668	5.51388	0.0312157	2.71553	0.00690865	0.107677
ENSG00000250802	ENSG00000250802.6	antisense	ZBED3-AS1	6183		2.86633	-0.0910054	-2.71578	0.0069034	0.107677
ENSG00000164733	ENSG00000164733.20	protein_coding	CTSB	7428	1508	7.87271	-0.0551578	-2.71526	0.00691407	0.107677
ENSG00000103266	ENSG00000103266.10	protein_coding	STUB1	2316	10273	5.74801	-0.0369033	-2.71524	0.00691451	0.107677
ENSG00000232040	ENSG00000232040.2	protein_coding	ZBED9	5824	114821	3.20094	0.0629827	2.71461	0.00692738	0.107811
ENSG00000174021	ENSG00000174021.10	protein_coding	GNG5	1112	2787	2.6641	-0.0809292	-2.7139	0.00694194	0.107971
ENSG00000143344	ENSG00000143344.15	protein_coding	RGL1	5305	23179	6.82169	0.0410634	2.71234	0.00697422	0.108016
ENSG00000189241	ENSG00000189241.6	protein_coding	TSPYL1	3326	7259	8.77622	0.0411418	2.71308	0.00695889	0.108016
ENSG00000132604	ENSG00000132604.10	protein_coding	TERF2	5621	7014	5.42698	-0.0356595	-2.71235	0.00697388	0.108016
ENSG00000176909	ENSG00000176909.11	protein_coding	MAMSTR	2265	284358	1.78248	0.0908857	2.71231	0.00697486	0.108016
ENSG00000169035	ENSG00000169035.11	protein_coding	KLK7	2434	5650	3.55055	0.173317	2.71344	0.00695147	0.108016
ENSG00000154736	ENSG00000154736.5	protein_coding	ADAMTS5	9056	11096	1.37926	-0.159356	-2.71298	0.0069609	0.108016
ENSG00000196998	ENSG00000196998.17	protein_coding	WDR45	5452	11152	4.60688	-0.0448329	-2.71242	0.00697255	0.108016
ENSG00000084072	ENSG00000084072.16	protein_coding	PPIE	8071	10450	4.39896	-0.0662931	-2.71194	0.00698238	0.108066
ENSG00000224837	ENSG00000224837.1	processed_pseudogene	GCSHP5	522		0.599365	-0.124389	-2.71125	0.00699675	0.10809
ENSG00000151789	ENSG00000151789.10	protein_coding	ZNF385D	13621	79750	5.78537	-0.0696049	-2.71147	0.00699216	0.10809
ENSG00000145439	ENSG00000145439.11	protein_coding	CBR4	5110	84869	4.99767	0.0363913	2.71144	0.00699279	0.10809
ENSG00000186094	ENSG00000186094.16	protein_coding	AGBL4	7462	84871	4.74995	0.0516772	2.71089	0.00700422	0.108139
ENSG00000279289	ENSG00000279289.1	TEC	RP3-331H24.6	3978		1.56693	-0.121872	-2.71016	0.00701929	0.108176
ENSG00000067369	ENSG00000067369.13	protein_coding	TP53BP1	12991	7158	7.92888	-0.0240756	-2.71048	0.00701261	0.108176
ENSG00000225975	ENSG00000225975.6	lincRNA	LINC01534	1138	101927621	2.7365	0.0780039	2.71015	0.0070195	0.108176
ENSG00000140993	ENSG00000140993.10	protein_coding	TIGD7	4197	91151	3.78974	0.0473413	2.70929	0.00703736	0.108385
ENSG00000225140	ENSG00000225140.1	antisense	RP11-809C18.3	1657		1.45125	-0.270548	-2.708	0.00706425	0.108733
ENSG00000175093	ENSG00000175093.4	protein_coding	SPSB4	3740	92369	-0.0897244	-0.160947	-2.7066	0.00709353	0.108744
ENSG00000120318	ENSG00000120318.15	protein_coding	ARAP3	6186	64411	3.31876	0.112752	2.70591	0.00710812	0.108744
ENSG00000245317	ENSG00000245317.2	lincRNA	CTC-241N9.1	1454	100996419	0.423021	0.158282	2.70704	0.00708446	0.108744
ENSG00000172197	ENSG00000172197.10	protein_coding	MBOAT1	1794	154141	-0.278612	-0.203465	-2.70658	0.0070939	0.108744
ENSG00000146426	ENSG00000146426.17	protein_coding	TIAM2	11532	26230	5.46534	0.0679702	2.70747	0.00707533	0.108744
ENSG00000215712	ENSG00000215712.10	protein_coding	TMEM242	4644	729515	4.94613	0.0376452	2.706	0.00710613	0.108744
ENSG00000068971	ENSG00000068971.13	protein_coding	PPP2R5B	3376	5526	5.89837	0.0484798	2.70683	0.00708886	0.108744
ENSG00000079616	ENSG00000079616.12	protein_coding	KIF22	4312	3835	3.83657	-0.06673	-2.70604	0.00710525	0.108744
ENSG00000182541	ENSG00000182541.17	protein_coding	LIMK2	6170	3985	3.9906	0.135455	2.70767	0.00707116	0.108744
ENSG00000169562	ENSG00000169562.9	protein_coding	GJB1	2235	2705	2.71735	-0.217966	-2.70647	0.00709633	0.108744
ENSG00000235450	ENSG00000235450.1	lincRNA	RP11-142A5.1	202		-1.1555	0.256819	2.7051	0.00712499	0.10887
ENSG00000272821	ENSG00000272821.1	antisense	CTA-384D8.36	855		2.19588	0.0817354	2.70518	0.00712338	0.10887
ENSG00000042088	ENSG00000042088.13	protein_coding	TDP1	6227	55775	3.90727	0.0611599	2.70387	0.00715099	0.109201
ENSG00000105619	ENSG00000105619.13	protein_coding	TFPT	1240	29844	4.3232	0.0621608	2.70352	0.0071584	0.109248
ENSG00000197993	ENSG00000197993.7	protein_coding	KEL	3923	3792	1.70418	-0.213319	-2.70332	0.00716274	0.109248
ENSG00000280316	ENSG00000280316.1	protein_coding	AL365181.1	2094		3.02951	0.0776767	2.70078	0.00721666	0.109764
ENSG00000079931	ENSG00000079931.14	protein_coding	MOXD1	5293	26002	3.63541	-0.111044	-2.70097	0.00721256	0.109764
ENSG00000146425	ENSG00000146425.10	protein_coding	DYNLT1	2949	6993	3.26593	0.0675154	2.7007	0.00721831	0.109764
ENSG00000162105	ENSG00000162105.17	protein_coding	SHANK2	18604	22941	7.11858	0.057186	2.70122	0.0072071	0.109764
ENSG00000099331	ENSG00000099331.13	protein_coding	MYO9B	9948	4650	6.10733	-0.0991133	-2.70123	0.00720705	0.109764
ENSG00000130723	ENSG00000130723.17	protein_coding	PRRC2B	12293	84726	9.0918	0.0366907	2.70024	0.00722813	0.10978
ENSG00000130402	ENSG00000130402.11	protein_coding	ACTN4	6098	81	6.6459	-0.0670397	-2.70042	0.00722414	0.10978
ENSG00000155849	ENSG00000155849.15	protein_coding	ELMO1	9570	9844	6.9177	-0.0502527	-2.69902	0.00725412	0.109938
ENSG00000253813	ENSG00000253813.1	processed_pseudogene	COX6B1P4	484		-1.48286	-0.257272	-2.69893	0.00725594	0.109938
ENSG00000015171	ENSG00000015171.18	protein_coding	ZMYND11	5300	10771	7.41314	-0.0252964	-2.69912	0.00725188	0.109938
ENSG00000120800	ENSG00000120800.4	protein_coding	UTP20	10024	27340	4.83492	-0.0452677	-2.69907	0.00725304	0.109938
ENSG00000162402	ENSG00000162402.13	protein_coding	USP24	11772	23358	7.2481	-0.0253708	-2.69755	0.00728559	0.110235
ENSG00000199730	ENSG00000199730.1	misc_RNA	RN7SKP95	303		-1.3655	-0.247445	-2.69767	0.00728302	0.110235
ENSG00000197170	ENSG00000197170.9	protein_coding	PSMD12	5364	5718	6.38575	-0.0363574	-2.69741	0.00728866	0.110235
ENSG00000280222	ENSG00000280222.1	TEC	RP11-174G17.3	6473		3.11541	-0.130921	-2.69698	0.00729798	0.110244
ENSG00000074755	ENSG00000074755.14	protein_coding	ZZEF1	15878	23140	6.72898	-0.0319791	-2.69702	0.00729709	0.110244
ENSG00000278985	ENSG00000278985.1	TEC	RP11-303E16.9	1776		0.717574	-0.122104	-2.6967	0.00730392	0.110267
ENSG00000177917	ENSG00000177917.10	protein_coding	ARL6IP6	3349	151188	2.88981	0.0637078	2.69443	0.00735288	0.110299
ENSG00000124784	ENSG00000124784.8	protein_coding	RIOK1	3237	83732	3.63663	-0.0564834	-2.69542	0.00733147	0.110299
ENSG00000146828	ENSG00000146828.17	protein_coding	SLC12A9	8894	56996	4.18541	-0.0622525	-2.69605	0.007318	0.110299
ENSG00000086205	ENSG00000086205.16	protein_coding	FOLH1	3824	2346	4.25342	-0.205133	-2.69464	0.00734842	0.110299
ENSG00000258057	ENSG00000258057.5	antisense	BCDIN3D-AS1	3586	100286844	2.62027	0.0709876	2.69438	0.00735409	0.110299
ENSG00000140526	ENSG00000140526.17	protein_coding	ABHD2	10345	11057	7.80288	0.0365133	2.69437	0.00735414	0.110299
ENSG00000089558	ENSG00000089558.8	protein_coding	KCNH4	3924	23415	2.00905	-0.242192	-2.69592	0.00732066	0.110299
ENSG00000267361	ENSG00000267361.1	processed_pseudogene	LOC100421166	1211		0.34181	-0.192483	-2.69451	0.00735114	0.110299
ENSG00000154265	ENSG00000154265.15	protein_coding	ABCA5	13158	23461	6.74536	0.040646	2.69562	0.00732718	0.110299
ENSG00000141524	ENSG00000141524.15	protein_coding	TMC6	8669	11322	3.95196	-0.16039	-2.69453	0.00735066	0.110299
ENSG00000152433	ENSG00000152433.14	protein_coding	ZNF547	3568	284306	2.39664	-0.0926151	-2.69562	0.0073272	0.110299
ENSG00000164574	ENSG00000164574.15	protein_coding	GALNT10	10496	55568	4.73229	0.070575	2.69412	0.00735973	0.110317
ENSG00000215006	ENSG00000215006.4	processed_pseudogene	CHCHD2P2	321		-2.37681	0.335874	2.69379	0.00736683	0.110351
ENSG00000258749	ENSG00000258749.1	antisense	RP11-688G15.3	889		-2.18942	-0.304666	-2.69361	0.00737075	0.110351
ENSG00000233469	ENSG00000233469.1	processed_pseudogene	ST6GALNAC4P1	499		-1.16781	0.220807	2.69331	0.00737718	0.110382
ENSG00000048405	ENSG00000048405.9	protein_coding	ZNF800	5793	168850	5.19014	-0.0693081	-2.69188	0.0074084	0.110526
ENSG00000265688	ENSG00000265688.1	antisense	MAFG-AS1	1895	92659	0.510879	0.143673	2.69218	0.00740179	0.110526
ENSG00000142002	ENSG00000142002.16	protein_coding	DPP9	8324	91039	4.36783	0.0417974	2.69186	0.00740872	0.110526
ENSG00000171700	ENSG00000171700.13	protein_coding	RGS19	2028	10287	1.61271	-0.13484	-2.69234	0.00739823	0.110526
ENSG00000138964	ENSG00000138964.16	protein_coding	PARVG	8656	64098	2.34442	-0.177493	-2.69221	0.0074012	0.110526
ENSG00000081665	ENSG00000081665.13	protein_coding	ZNF506	8414	440515	5.21482	0.0398219	2.69152	0.00741623	0.110572
ENSG00000168490	ENSG00000168490.13	protein_coding	PHYHIP	4170	9796	8.23772	0.0555226	2.69099	0.00742784	0.11068
ENSG00000170248	ENSG00000170248.13	protein_coding	PDCD6IP	9038	10015	6.71926	-0.0292169	-2.69039	0.00744098	0.110745
ENSG00000279814	ENSG00000279814.1	TEC	RP11-399K21.12	1645		-0.288521	-0.208051	-2.69042	0.00744014	0.110745
ENSG00000274598	ENSG00000274598.1	sense_intronic	RP11-423G4.10	664		-0.0179993	0.173365	2.69002	0.00744899	0.110799
ENSG00000281538	ENSG00000281538.1	lincRNA	RP4-669P10.20	631		0.398826	0.159973	2.68843	0.0074839	0.111252
ENSG00000196914	ENSG00000196914.8	protein_coding	ARHGEF12	24404	23365	9.02333	0.0280481	2.6881	0.00749105	0.111293
ENSG00000111726	ENSG00000111726.12	protein_coding	CMAS	2018	55907	5.94776	-0.0344685	-2.68776	0.00749855	0.111339
ENSG00000149177	ENSG00000149177.12	protein_coding	PTPRJ	9620	5795	6.49825	-0.0435941	-2.6872	0.00751102	0.111387
ENSG00000258844	ENSG00000258844.1	lincRNA	RP11-259K15.2	879		0.670792	-0.231102	-2.68687	0.00751836	0.111387
ENSG00000168256	ENSG00000168256.17	protein_coding	NKIRAS2	5566	28511	3.32461	0.0636362	2.68693	0.00751695	0.111387
ENSG00000141968	ENSG00000141968.7	protein_coding	VAV1	4305	7409	2.02858	-0.14838	-2.68682	0.00751949	0.111387
ENSG00000270419	ENSG00000270419.1	lincRNA	CAHM	896	100526820	0.964314	-0.136568	-2.68661	0.007524	0.111389
ENSG00000105707	ENSG00000105707.13	protein_coding	HPN	3380	3249	0.725865	-0.200472	-2.68577	0.00754274	0.111601
ENSG00000016391	ENSG00000016391.10	protein_coding	CHDH	7758	55349	4.56504	0.074203	2.68525	0.00755424	0.11164
ENSG00000007047	ENSG00000007047.14	protein_coding	MARK4	6668	57787	5.60966	0.0415974	2.6853	0.00755313	0.11164
ENSG00000259755	ENSG00000259755.1	antisense	RP11-505E24.2	720		-0.617564	0.186566	2.68454	0.00756993	0.111743
ENSG00000142046	ENSG00000142046.14	protein_coding	TMEM91	2796	641649	2.32707	0.0851536	2.68453	0.00757011	0.111743
ENSG00000279778	ENSG00000279778.1	TEC	RP11-60A14.1	3087		0.0839609	0.17737	2.68251	0.0076152	0.112224
ENSG00000078401	ENSG00000078401.6	protein_coding	EDN1	2033	1906	2.30024	0.24514	2.68247	0.00761601	0.112224
ENSG00000124172	ENSG00000124172.9	protein_coding	ATP5E	5126	514	6.20667	-0.0391109	-2.68281	0.00760843	0.112224
ENSG00000081237	ENSG00000081237.18	protein_coding	PTPRC	8371	5788	3.6091	-0.189812	-2.68225	0.00762097	0.112231
ENSG00000140323	ENSG00000140323.5	protein_coding	DISP2	12754	85455	6.12033	0.0605525	2.68112	0.00764638	0.11254
ENSG00000143079	ENSG00000143079.14	protein_coding	CTTNBP2NL	7404	55917	5.07249	-0.046508	-2.68059	0.00765812	0.112571
ENSG00000164051	ENSG00000164051.13	protein_coding	CCDC51	2410	79714	2.76688	-0.0649032	-2.68044	0.00766155	0.112571
ENSG00000272610	ENSG00000272610.1	sense_intronic	MAGI1-IT1	2567		0.836351	-0.126375	-2.68009	0.00766935	0.112571
ENSG00000078237	ENSG00000078237.6	protein_coding	TIGAR	4017	57103	3.52007	-0.0756419	-2.67943	0.00768421	0.112571
ENSG00000139718	ENSG00000139718.10	protein_coding	SETD1B	8314	23067	4.6775	-0.0556322	-2.67961	0.00768033	0.112571
ENSG00000159322	ENSG00000159322.17	protein_coding	ADPGK	5931	83440	4.46072	-0.0422185	-2.68013	0.00766843	0.112571
ENSG00000118898	ENSG00000118898.15	protein_coding	PPL	7686	5493	5.021	0.0973243	2.67989	0.007674	0.112571
ENSG00000101347	ENSG00000101347.8	protein_coding	SAMHD1	5038	25939	5.20544	-0.0884796	-2.67967	0.00767898	0.112571
ENSG00000251756	ENSG00000251756.1	rRNA	RNA5SP385	110		-4.06225	-0.435545	-2.67894	0.00769526	0.112667
ENSG00000236552	ENSG00000236552.2	processed_pseudogene	RPL13AP5	612	728658	3.87426	-0.0884489	-2.67812	0.00771395	0.112875
ENSG00000132825	ENSG00000132825.6	protein_coding	PPP1R3D	3630	5509	2.89964	-0.0664375	-2.67788	0.00771931	0.112888
ENSG00000134283	ENSG00000134283.17	protein_coding	PPHLN1	12155	51535	5.67936	0.0287219	2.67682	0.0077434	0.113175
ENSG00000227082	ENSG00000227082.1	lincRNA	CH17-437K3.1	3662		2.43677	-0.103137	-2.6751	0.00778253	0.113681
ENSG00000124201	ENSG00000124201.14	protein_coding	ZNFX1	9340	57169	5.9068	-0.0425654	-2.67466	0.00779255	0.113761
ENSG00000119655	ENSG00000119655.9	protein_coding	NPC2	2749	10577	3.5437	-0.0629134	-2.67379	0.00781222	0.113982
ENSG00000243335	ENSG00000243335.8	protein_coding	KCTD7	8506	154881	5.4132	0.0474494	2.67292	0.00783221	0.114208
ENSG00000177694	ENSG00000177694.15	protein_coding	NAALADL2	13592	254827	3.23348	-0.061484	-2.67258	0.00784013	0.114257
ENSG00000239040	ENSG00000239040.1	misc_RNA	Y_RNA	103		-0.259795	-0.212083	-2.67167	0.00786085	0.114471
ENSG00000189227	ENSG00000189227.5	protein_coding	C15orf61	4811	145853	3.72331	-0.0600392	-2.67154	0.00786384	0.114471
ENSG00000154832	ENSG00000154832.14	protein_coding	CXXC1	4319	30827	4.39497	-0.0475952	-2.67099	0.00787667	0.114591
ENSG00000176840	ENSG00000176840.11	lincRNA	MIR7-3HG	1124	284424	3.1283	-0.146368	-2.67021	0.00789453	0.114741
ENSG00000170638	ENSG00000170638.9	protein_coding	TRABD	3153	80305	2.26629	-0.0824528	-2.67015	0.00789604	0.114741
ENSG00000206560	ENSG00000206560.11	protein_coding	ANKRD28	11276	23243	6.56262	-0.0320804	-2.66959	0.00790893	0.114862
ENSG00000146842	ENSG00000146842.16	protein_coding	TMEM209	4759	84928	4.13745	0.0536852	2.66849	0.00793429	0.11511
ENSG00000253891	ENSG00000253891.1	lincRNA	RP11-203E8.1	491		-2.38806	0.345313	2.66846	0.00793518	0.11511
ENSG00000105967	ENSG00000105967.15	protein_coding	TFEC	8644	22797	1.79492	-0.183037	-2.66774	0.00795173	0.115218
ENSG00000142556	ENSG00000142556.18	protein_coding	ZNF614	5813	80110	4.16576	0.0490878	2.66782	0.00794997	0.115218
ENSG00000127472	ENSG00000127472.10	protein_coding	PLA2G5	2607	5322	0.902962	-0.192054	-2.66745	0.00795857	0.115251
ENSG00000159314	ENSG00000159314.11	protein_coding	ARHGAP27	10426	201176	3.28292	-0.103538	-2.66696	0.00796984	0.115348
ENSG00000237187	ENSG00000237187.8	antisense	NR2F1-AS1	7720	441094	6.00911	0.0367031	2.66604	0.00799148	0.115581
ENSG00000139613	ENSG00000139613.11	protein_coding	SMARCC2	8555	6601	7.54894	-0.028879	-2.66588	0.00799511	0.115581
ENSG00000157851	ENSG00000157851.16	protein_coding	DPYSL5	7079	56896	6.07407	-0.0688704	-2.66513	0.00801273	0.115769
ENSG00000250742	ENSG00000250742.2	lincRNA	RP11-834C11.4	2310	400043	-1.11884	-0.290443	-2.66476	0.00802137	0.115827
ENSG00000167182	ENSG00000167182.13	protein_coding	SP2	3598	6668	2.95547	-0.0702358	-2.66454	0.00802646	0.115835
ENSG00000128908	ENSG00000128908.15	protein_coding	INO80	7014	54617	5.42065	-0.0338647	-2.6643	0.00803202	0.115849
ENSG00000205268	ENSG00000205268.10	protein_coding	PDE7A	7425	5150	4.58188	-0.0592029	-2.66305	0.00806136	0.116139
ENSG00000215041	ENSG00000215041.9	protein_coding	NEURL4	6170	84461	5.59576	-0.0371857	-2.66308	0.00806081	0.116139
ENSG00000132153	ENSG00000132153.14	protein_coding	DHX30	7744	22907	6.43147	-0.0286074	-2.66217	0.00808218	0.116188
ENSG00000174928	ENSG00000174928.15	protein_coding	C3orf33	2134	285315	3.02385	0.0551024	2.66213	0.00808318	0.116188
ENSG00000161791	ENSG00000161791.13	protein_coding	FMNL3	13424	91010	5.62174	-0.0873986	-2.66254	0.00807352	0.116188
ENSG00000104969	ENSG00000104969.9	protein_coding	SGTA	3801	6449	5.48565	0.0395773	2.66244	0.00807592	0.116188
ENSG00000136237	ENSG00000136237.18	protein_coding	RAPGEF5	10245	9771	8.21054	-0.0542568	-2.6618	0.0080908	0.116211
ENSG00000261582	ENSG00000261582.1	protein_coding	RP4-614O4.11	529		-1.27694	-0.217838	-2.66167	0.00809404	0.116211
ENSG00000141447	ENSG00000141447.16	protein_coding	OSBPL1A	8022	114876	7.42642	-0.0421172	-2.66118	0.00810547	0.116251
ENSG00000219665	ENSG00000219665.8	processed_transcript	CTD-2006C1.2	5890	101928464	0.651365	-0.134741	-2.66116	0.00810604	0.116251
ENSG00000162735	ENSG00000162735.18	protein_coding	PEX19	4461	5824	5.66999	0.0369576	2.66087	0.00811297	0.116284
ENSG00000128512	ENSG00000128512.19	protein_coding	DOCK4	11348	9732	7.83762	-0.0395986	-2.66048	0.00812222	0.116351
ENSG00000102471	ENSG00000102471.13	protein_coding	NDFIP2	4831	54602	7.47196	0.0499443	2.66006	0.00813217	0.116371
ENSG00000122122	ENSG00000122122.9	protein_coding	SASH3	2711	54440	1.26213	-0.21931	-2.66003	0.00813283	0.116371
ENSG00000039650	ENSG00000039650.10	protein_coding	PNKP	4635	11284	3.86289	-0.0736053	-2.65971	0.00814046	0.116414
ENSG00000139163	ENSG00000139163.15	protein_coding	ETNK1	8191	55500	7.21119	0.0479194	2.65925	0.00815122	0.116501
ENSG00000233517	ENSG00000233517.1	antisense	AC005162.5	578		-0.267841	0.192277	2.65845	0.00817025	0.116707
ENSG00000137261	ENSG00000137261.13	protein_coding	KIAA0319	7172	9856	6.37042	0.049316	2.65739	0.00819558	0.117003
ENSG00000275902	ENSG00000275902.1	antisense	RP13-1032I1.11	690		-1.25767	-0.241165	-2.65675	0.00821093	0.117156
ENSG00000158158	ENSG00000158158.11	protein_coding	CNNM4	5105	26504	4.12124	0.0513682	2.65512	0.00824991	0.117467
ENSG00000239467	ENSG00000239467.5	lincRNA	AC007405.6	967		0.889635	-0.114693	-2.6549	0.00825514	0.117467
ENSG00000232555	ENSG00000232555.1	lincRNA	AC104088.1	510		-2.08406	-0.302056	-2.65487	0.00825608	0.117467
ENSG00000157036	ENSG00000157036.12	protein_coding	EXOG	5223	9941	4.1742	-0.0486141	-2.65503	0.00825222	0.117467
ENSG00000131725	ENSG00000131725.13	protein_coding	WDR44	4202	54521	5.4999	-0.0305261	-2.65534	0.00824457	0.117467
ENSG00000231840	ENSG00000231840.1	antisense	AC073342.12	930		0.379214	-0.211502	-2.65399	0.00827709	0.1177
ENSG00000121716	ENSG00000121716.19	protein_coding	PILRB	5764	29990	2.33293	-0.267086	-2.65353	0.00828814	0.117724
ENSG00000187778	ENSG00000187778.13	protein_coding	MCRS1	3269	10445	4.88462	-0.0378182	-2.65369	0.00828432	0.117724
ENSG00000152492	ENSG00000152492.13	protein_coding	CCDC50	9202	152137	5.97056	-0.0482367	-2.65234	0.00831704	0.117935
ENSG00000198663	ENSG00000198663.16	protein_coding	C6orf89	7340	221477	7.05081	0.0303808	2.65247	0.00831374	0.117935
ENSG00000100167	ENSG00000100167.19	protein_coding	SEPT3	5427	55964	8.76653	0.0400921	2.65267	0.00830895	0.117935
ENSG00000148143	ENSG00000148143.12	protein_coding	ZNF462	12259	58499	6.1812	-0.056404	-2.65183	0.00832925	0.117975
ENSG00000156510	ENSG00000156510.12	protein_coding	HKDC1	4259	80201	0.475055	-0.207864	-2.65164	0.00833386	0.117975
ENSG00000103319	ENSG00000103319.11	protein_coding	EEF2K	8020	29904	5.06374	0.0737048	2.65179	0.00833034	0.117975
ENSG00000270647	ENSG00000270647.5	protein_coding	TAF15	5909	8148	5.57948	-0.0460394	-2.65139	0.00834002	0.117996
ENSG00000252568	ENSG00000252568.1	snRNA	RNU7-28P	62		-3.52902	-0.409665	-2.65105	0.00834833	0.118047
ENSG00000235530	ENSG00000235530.6	antisense	AC087294.2	1519		0.640048	0.135217	2.65085	0.00835298	0.118047
ENSG00000236609	ENSG00000236609.3	protein_coding	ZNF853	3857	54753	4.6979	-0.0511497	-2.6506	0.00835916	0.118068
ENSG00000165443	ENSG00000165443.11	protein_coding	PHYHIPL	4093	84457	7.0964	-0.046077	-2.6504	0.00836405	0.118071
ENSG00000080546	ENSG00000080546.13	protein_coding	SESN1	5121	27244	5.80436	0.053408	2.64992	0.00837576	0.11817
ENSG00000227124	ENSG00000227124.8	protein_coding	ZNF717	6871	100131827	4.82925	0.0484091	2.64948	0.00838644	0.118254
ENSG00000280850	ENSG00000280850.1	lincRNA	RP4-655C5.9	581		-1.03367	0.237964	2.64925	0.00839195	0.118266
ENSG00000198673	ENSG00000198673.10	protein_coding	FAM19A2	9255	338811	6.1674	0.0716818	2.64827	0.00841601	0.118476
ENSG00000099381	ENSG00000099381.16	protein_coding	SETD1A	6903	9739	4.1729	-0.0488131	-2.64826	0.00841624	0.118476
ENSG00000262223	ENSG00000262223.6	lincRNA	RP11-1055B8.3	1078		2.4388	-0.201547	-2.64803	0.0084218	0.118488
ENSG00000136044	ENSG00000136044.11	protein_coding	APPL2	5124	55198	5.4394	-0.0467201	-2.64751	0.00843469	0.118603
ENSG00000206633	ENSG00000206633.1	snoRNA	SNORA80B	136	100302743	-0.527688	0.257069	2.64673	0.00845372	0.118608
ENSG00000080815	ENSG00000080815.18	protein_coding	PSEN1	9947	5663	6.34294	-0.0455663	-2.64675	0.00845329	0.118608
ENSG00000137843	ENSG00000137843.11	protein_coding	PAK6	6457	56924	4.50778	0.0711289	2.64672	0.00845387	0.118608
ENSG00000175387	ENSG00000175387.15	protein_coding	SMAD2	36366	4087	7.15706	-0.0284564	-2.64717	0.00844287	0.118608
ENSG00000234329	ENSG00000234329.1	processed_pseudogene	RP11-767N6.2	788		0.86913	-0.109308	-2.64647	0.00845999	0.118628
ENSG00000138641	ENSG00000138641.15	protein_coding	HERC3	8634	8916	6.20836	-0.0311979	-2.64625	0.00846544	0.118638
ENSG00000230189	ENSG00000230189.6	transcribed_unprocessed_pseudogene	GS1-124K5.2	1830		2.16479	-0.0987549	-2.64566	0.00848003	0.118777
ENSG00000232472	ENSG00000232472.1	processed_pseudogene	EEF1B2P3	678		1.94175	-0.0802045	-2.64437	0.00851184	0.119156
ENSG00000161960	ENSG00000161960.14	protein_coding	EIF4A1	5316	1973	2.05109	-0.124779	-2.64279	0.00855088	0.119636
ENSG00000113360	ENSG00000113360.16	protein_coding	DROSHA	7780	29102	6.00656	-0.0279473	-2.64236	0.00856153	0.119653
ENSG00000167680	ENSG00000167680.15	protein_coding	SEMA6B	4412	10501	6.53813	0.0478598	2.64238	0.00856101	0.119653
ENSG00000221614	ENSG00000221614.1	miRNA	MIR1185-2	86	100302209	-2.42064	-0.321331	-2.64217	0.00856643	0.119655
ENSG00000146122	ENSG00000146122.16	protein_coding	DAAM2	12955	23500	7.5824	-0.130297	-2.64166	0.0085791	0.119765
ENSG00000170365	ENSG00000170365.9	protein_coding	SMAD1	6058	4086	4.06653	0.0603582	2.6404	0.0086105	0.120071
ENSG00000108551	ENSG00000108551.4	protein_coding	RASD1	1748	51655	4.94896	0.166563	2.64039	0.00861053	0.120071
ENSG00000128272	ENSG00000128272.14	protein_coding	ATF4	2514	468	6.41986	-0.0598678	-2.63935	0.00863664	0.120369
ENSG00000060069	ENSG00000060069.16	protein_coding	CTDP1	7415	9150	3.72076	-0.0482567	-2.63783	0.00867464	0.120832
ENSG00000064651	ENSG00000064651.13	protein_coding	SLC12A2	10664	6558	6.92633	-0.0623848	-2.63762	0.00868003	0.120832
ENSG00000277494	ENSG00000277494.1	protein_coding	GPIHBP1	2282	338328	2.35366	-0.22439	-2.63729	0.00868845	0.120832
ENSG00000212100	ENSG00000212100.2	miRNA	MIR764	85	100313838	-4.34296	-0.42824	-2.63726	0.00868905	0.120832
ENSG00000241360	ENSG00000241360.1	protein_coding	PDXP	2203	57026	-0.0126845	-0.158866	-2.63666	0.00870411	0.120975
ENSG00000100842	ENSG00000100842.12	protein_coding	EFS	3237	10278	3.90332	-0.118448	-2.63606	0.00871936	0.12112
ENSG00000162714	ENSG00000162714.12	protein_coding	ZNF496	10531	84838	4.96348	-0.0419522	-2.63488	0.00874927	0.121241
ENSG00000119862	ENSG00000119862.12	protein_coding	LGALSL	4003	29094	4.69416	0.0439311	2.63551	0.0087333	0.121241
ENSG00000187391	ENSG00000187391.19	protein_coding	MAGI2	31529	9863	7.84225	0.0283801	2.63392	0.00877352	0.121241
ENSG00000253741	ENSG00000253741.1	antisense	CTD-2292P10.4	5684	100288181	2.87096	0.139357	2.63456	0.00875731	0.121241
ENSG00000225472	ENSG00000225472.1	antisense	RP11-120J1.1	1054		1.10685	-0.13188	-2.63408	0.0087695	0.121241
ENSG00000139218	ENSG00000139218.17	protein_coding	SCAF11	14035	9169	6.41881	-0.032211	-2.63384	0.00877563	0.121241
ENSG00000227354	ENSG00000227354.6	antisense	RBM26-AS1	3747	100505538	1.94859	0.155767	2.63505	0.00874494	0.121241
ENSG00000115268	ENSG00000115268.9	protein_coding	RPS15	2137	6209	6.00492	-0.039557	-2.63381	0.00877618	0.121241
ENSG00000197647	ENSG00000197647.11	protein_coding	ZNF433	3079	163059	2.64448	0.0816028	2.63459	0.00875661	0.121241
ENSG00000125970	ENSG00000125970.11	protein_coding	RALY	7513	22913	5.14024	-0.0400294	-2.63478	0.00875172	0.121241
ENSG00000272994	ENSG00000272994.1	lincRNA	RP11-332H14.2	3449		1.86159	-0.0955595	-2.63287	0.00880008	0.121414
ENSG00000272686	ENSG00000272686.1	antisense	RP11-390E23.6	2099		1.86675	-0.0916379	-2.6328	0.00880196	0.121414
ENSG00000108239	ENSG00000108239.8	protein_coding	TBC1D12	6921	23232	5.63367	-0.056034	-2.63275	0.00880312	0.121414
ENSG00000159733	ENSG00000159733.13	protein_coding	ZFYVE28	9624	57732	5.12263	0.0572905	2.63225	0.00881591	0.121524
ENSG00000254454	ENSG00000254454.2	processed_pseudogene	RCC2P6	1557		-0.341354	-0.16327	-2.63145	0.0088365	0.121731
ENSG00000270095	ENSG00000270095.1	sense_intronic	RP11-214K3.18	258		-0.0565792	0.159877	2.63128	0.00884061	0.121731
ENSG00000125775	ENSG00000125775.14	protein_coding	SDCBP2	2653	27111	2.88793	0.0719626	2.63105	0.00884654	0.121746
ENSG00000149792	ENSG00000149792.8	protein_coding	MRPL49	3080	740	4.74374	0.0474426	2.63078	0.0088534	0.121774
ENSG00000279811	ENSG00000279811.1	TEC	RP11-862L9.2	3998		4.51878	-0.235752	-2.6301	0.00887083	0.121947
ENSG00000116809	ENSG00000116809.11	protein_coding	ZBTB17	4240	7709	4.26799	-0.0470554	-2.62884	0.0089033	0.122127
ENSG00000227295	ENSG00000227295.2	processed_pseudogene	ELL2P1	1906		-0.680534	0.186674	2.62915	0.00889521	0.122127
ENSG00000047188	ENSG00000047188.15	protein_coding	YTHDC2	10816	64848	6.10737	-0.03969	-2.62896	0.00890027	0.122127
ENSG00000136938	ENSG00000136938.8	protein_coding	ANP32B	1850	10541	3.93308	-0.0897178	-2.6291	0.00889667	0.122127
ENSG00000178015	ENSG00000178015.4	protein_coding	GPR150	2065	285601	0.818407	0.136582	2.62843	0.00891396	0.122207
ENSG00000168077	ENSG00000168077.13	protein_coding	SCARA3	4031	51435	5.51782	0.10986	2.62811	0.00892213	0.122253
ENSG00000125810	ENSG00000125810.9	protein_coding	CD93	6708	22918	2.55566	0.264008	2.62746	0.00893893	0.122416
ENSG00000120699	ENSG00000120699.12	protein_coding	EXOSC8	3630	11340	3.31644	0.0533005	2.62694	0.00895229	0.122533
ENSG00000265083	ENSG00000265083.1	miRNA	MIR3691	90	100500900	-3.2547	-0.389003	-2.62623	0.00897069	0.122718
ENSG00000278962	ENSG00000278962.1	TEC	RP11-399B17.1	2272		1.25028	-0.150785	-2.62598	0.00897702	0.122738
ENSG00000245937	ENSG00000245937.7	lincRNA	LINC01184	6464	644873	4.70233	0.0410263	2.62572	0.00898373	0.122763
ENSG00000122376	ENSG00000122376.11	protein_coding	FAM35A	4242	54537	4.0047	-0.0482939	-2.62533	0.00899389	0.122835
ENSG00000171551	ENSG00000171551.11	protein_coding	ECEL1	2972	9427	-1.18978	-0.327699	-2.62506	0.00900089	0.122864
ENSG00000008382	ENSG00000008382.15	protein_coding	MPND	2049	84954	3.86129	-0.0528861	-2.62332	0.00904627	0.123417
ENSG00000138614	ENSG00000138614.14	protein_coding	VWA9	4210	81556	3.93925	-0.0453023	-2.62275	0.00906112	0.123493
ENSG00000100299	ENSG00000100299.17	protein_coding	ARSA	2932	410	4.03073	-0.0593318	-2.62273	0.00906161	0.123493
ENSG00000170396	ENSG00000170396.7	protein_coding	ZNF804A	4694	91752	3.57674	-0.0754537	-2.62208	0.00907876	0.123593
ENSG00000109063	ENSG00000109063.14	protein_coding	MYH3	6684	4621	1.9412	-0.123612	-2.62214	0.00907705	0.123593
ENSG00000198300	ENSG00000198300.12	protein_coding	PEG3	9278	5178	9.32157	-0.0448281	-2.62114	0.00910336	0.123861
ENSG00000135835	ENSG00000135835.10	protein_coding	KIAA1614	10195	57710	3.69184	0.0889073	2.61913	0.00915622	0.123938
ENSG00000214796	ENSG00000214796.8	transcribed_unprocessed_pseudogene	RP11-480I12.5	2958		1.03798	0.130632	2.61919	0.00915448	0.123938
ENSG00000078140	ENSG00000078140.13	protein_coding	UBE2K	5245	3093	7.27372	0.0337802	2.61905	0.0091582	0.123938
ENSG00000113719	ENSG00000113719.15	protein_coding	ERGIC1	14139	57222	5.89185	0.0352439	2.61976	0.00913969	0.123938
ENSG00000147416	ENSG00000147416.10	protein_coding	ATP6V1B2	7816	526	8.28799	-0.0339283	-2.61973	0.00914048	0.123938
ENSG00000166106	ENSG00000166106.3	protein_coding	ADAMTS15	5673	170689	0.515464	-0.189143	-2.61908	0.0091574	0.123938
ENSG00000102967	ENSG00000102967.11	protein_coding	DHODH	6921	1723	2.18222	-0.0858998	-2.61927	0.00915256	0.123938
ENSG00000267429	ENSG00000267429.1	sense_intronic	AC006116.15	1103		-2.16505	0.320126	2.61945	0.00914786	0.123938
ENSG00000160255	ENSG00000160255.17	protein_coding	ITGB2	6797	3689	3.26447	-0.210784	-2.62067	0.00911568	0.123938
ENSG00000123562	ENSG00000123562.16	protein_coding	MORF4L2	2648	9643	7.79065	0.0320166	2.61942	0.00914848	0.123938
ENSG00000159346	ENSG00000159346.12	protein_coding	ADIPOR1	3193	51094	5.61446	0.0347472	2.61861	0.00916989	0.123998
ENSG00000153574	ENSG00000153574.8	protein_coding	RPIA	1848	22934	2.10199	-0.0761633	-2.61668	0.00922101	0.123998
ENSG00000173334	ENSG00000173334.3	protein_coding	TRIB1	4138	10221	3.95431	-0.14318	-2.6171	0.0092099	0.123998
ENSG00000166908	ENSG00000166908.17	protein_coding	PIP4K2C	3299	79837	5.58139	0.0471419	2.61671	0.00922026	0.123998
ENSG00000167972	ENSG00000167972.13	protein_coding	ABCA3	7804	21	7.28041	0.0370011	2.61665	0.00922166	0.123998
ENSG00000103489	ENSG00000103489.11	protein_coding	XYLT1	11004	64131	6.61775	0.0605069	2.61769	0.00919425	0.123998
ENSG00000196628	ENSG00000196628.14	protein_coding	TCF4	27961	6925	8.36858	0.0359236	2.6178	0.00919126	0.123998
ENSG00000104894	ENSG00000104894.11	protein_coding	CD37	4161	951	1.03991	-0.190806	-2.61759	0.00919686	0.123998
ENSG00000130724	ENSG00000130724.8	protein_coding	CHMP2A	2129	27243	5.19978	-0.0338281	-2.6178	0.00919121	0.123998
ENSG00000277449	ENSG00000277449.1	antisense	CEBPB-AS1	2648		1.7481	0.102096	2.61738	0.00920231	0.123998
ENSG00000235609	ENSG00000235609.7	lincRNA	AF127936.9	5929		2.38235	0.0864535	2.61797	0.00918694	0.123998
ENSG00000129682	ENSG00000129682.14	protein_coding	FGF13	20627	2258	6.48205	-0.0642317	-2.61714	0.00920885	0.123998
ENSG00000154016	ENSG00000154016.13	protein_coding	GRAP	3107	10750	0.171244	-0.161303	-2.61643	0.00922757	0.124007
ENSG00000280061	ENSG00000280061.1	TEC	CTD-2001J20.1	4103		2.4528	-0.112204	-2.61626	0.00923215	0.124007
ENSG00000136144	ENSG00000136144.11	protein_coding	RCBTB1	4534	55213	5.69395	-0.0489796	-2.61518	0.009261	0.124272
ENSG00000140382	ENSG00000140382.14	protein_coding	HMG20A	6403	10363	6.05789	0.0293844	2.61515	0.00926173	0.124272
ENSG00000143499	ENSG00000143499.13	protein_coding	SMYD2	4889	56950	5.22457	0.0675848	2.61451	0.0092788	0.124334
ENSG00000101266	ENSG00000101266.17	protein_coding	CSNK2A1	6047	1457	6.4535	0.0251644	2.61458	0.00927697	0.124334
ENSG00000183036	ENSG00000183036.10	protein_coding	PCP4	1106	5121	3.1793	-0.171519	-2.61442	0.00928118	0.124334
ENSG00000047410	ENSG00000047410.13	protein_coding	TPR	12350	7175	7.36436	-0.0283221	-2.6138	0.00929766	0.124429
ENSG00000134072	ENSG00000134072.10	protein_coding	CAMK1	2720	8536	5.13296	-0.0539244	-2.61353	0.00930488	0.124429
ENSG00000145349	ENSG00000145349.16	protein_coding	CAMK2D	7363	817	7.58689	0.0492684	2.6137	0.00930043	0.124429
ENSG00000135077	ENSG00000135077.8	protein_coding	HAVCR2	3804	84868	2.79924	-0.146431	-2.61331	0.00931078	0.124429
ENSG00000140479	ENSG00000140479.16	protein_coding	PCSK6	13239	5046	5.21389	-0.143571	-2.61323	0.00931295	0.124429
ENSG00000107625	ENSG00000107625.12	protein_coding	DDX50	2692	79009	5.03881	-0.0338624	-2.612	0.00934595	0.124804
ENSG00000146731	ENSG00000146731.10	protein_coding	CCT6A	3901	908	6.48974	-0.0287364	-2.61149	0.00935964	0.124921
ENSG00000226355	ENSG00000226355.1	lincRNA	RP11-65J3.2	800		-1.94535	0.309073	2.61065	0.00938241	0.125158
ENSG00000226419	ENSG00000226419.7	antisense	SLC16A1-AS1	10138	100506392	3.62066	0.0643746	2.60915	0.00942292	0.12524
ENSG00000042980	ENSG00000042980.12	protein_coding	ADAM28	9351	10863	3.58678	-0.206875	-2.60929	0.00941909	0.12524
ENSG00000227376	ENSG00000227376.1	processed_pseudogene	FTH1P16	552		-0.899003	-0.195196	-2.60895	0.00942829	0.12524
ENSG00000180776	ENSG00000180776.15	protein_coding	ZDHHC20	5574	253832	6.10221	-0.0529223	-2.61	0.00939982	0.12524
ENSG00000169508	ENSG00000169508.6	protein_coding	GPR183	1700	1880	0.680575	-0.300049	-2.60975	0.00940663	0.12524
ENSG00000274220	ENSG00000274220.1	lincRNA	RP11-77K12.9	2557		1.4816	-0.101633	-2.60914	0.00942317	0.12524
ENSG00000268218	ENSG00000268218.1	antisense	AC137932.4	3660		0.158957	0.153048	2.60904	0.00942582	0.12524
ENSG00000160183	ENSG00000160183.13	protein_coding	TMPRSS3	5660	64699	0.0804206	0.229943	2.60921	0.0094211	0.12524
ENSG00000166446	ENSG00000166446.14	protein_coding	CDYL2	8557	124359	6.20052	0.0438807	2.60832	0.00944526	0.1254
ENSG00000147488	ENSG00000147488.11	protein_coding	ST18	14396	9705	5.93673	-0.201874	-2.60812	0.0094508	0.125407
ENSG00000141696	ENSG00000141696.12	protein_coding	P3H4	3740	10609	2.64532	0.0725644	2.60741	0.00947009	0.125597
ENSG00000136867	ENSG00000136867.10	protein_coding	SLC31A2	2504	1318	3.87862	-0.165154	-2.60719	0.0094759	0.125608
ENSG00000171246	ENSG00000171246.5	protein_coding	NPTX1	6703	4884	8.42238	0.0864079	2.60691	0.00948356	0.125643
ENSG00000003400	ENSG00000003400.14	protein_coding	CASP10	7598	843	2.08261	-0.121168	-2.60617	0.00950381	0.125844
ENSG00000124602	ENSG00000124602.9	protein_coding	UNC5CL	3136	222643	-0.147479	-0.178219	-2.60599	0.00950871	0.125844
ENSG00000259887	ENSG00000259887.1	lincRNA	RP11-923I11.5	427	105369971	-2.03885	0.309753	2.60559	0.00951969	0.125899
ENSG00000237668	ENSG00000237668.1	processed_pseudogene	RPS15AP38	372		-3.13469	0.376542	2.60547	0.00952283	0.125899
ENSG00000278982	ENSG00000278982.1	TEC	RP5-1031D4.3	1869		-1.1064	-0.260036	-2.60482	0.00954055	0.126067
ENSG00000179456	ENSG00000179456.10	protein_coding	ZBTB18	3906	10472	7.53863	0.0538975	2.60413	0.00955938	0.126184
ENSG00000086991	ENSG00000086991.12	protein_coding	NOX4	6096	50507	1.45502	-0.149386	-2.60424	0.0095564	0.126184
ENSG00000018189	ENSG00000018189.12	protein_coding	RUFY3	8070	22902	8.4918	0.022348	2.60226	0.00961076	0.126796
ENSG00000250303	ENSG00000250303.3	lincRNA	RP11-356J5.12	5018	283140	3.38998	0.0781663	2.60187	0.00962155	0.126872
ENSG00000170581	ENSG00000170581.13	protein_coding	STAT2	6109	6773	6.33563	-0.0511129	-2.60149	0.00963202	0.126943
ENSG00000088356	ENSG00000088356.5	protein_coding	PDRG1	1998	81572	3.18915	0.0660039	2.60063	0.00965585	0.127191
ENSG00000155906	ENSG00000155906.16	protein_coding	RMND1	2373	55005	3.82466	0.0465026	2.60013	0.0096696	0.127192
ENSG00000187764	ENSG00000187764.11	protein_coding	SEMA4D	14160	10507	7.06251	-0.0845323	-2.60035	0.00966355	0.127192
ENSG00000129566	ENSG00000129566.12	protein_coding	TEP1	11328	7011	4.41512	-0.0674011	-2.60008	0.00967109	0.127192
ENSG00000206762	ENSG00000206762.1	snRNA	RNU6-418P	107		-1.56742	0.256102	2.59962	0.0096838	0.127227
ENSG00000165282	ENSG00000165282.13	protein_coding	PIGO	7209	84720	4.21106	-0.043439	-2.59977	0.00967971	0.127227
ENSG00000276216	ENSG00000276216.1	lincRNA	CH17-373J23.1	347		-1.54433	-0.356126	-2.59939	0.00969034	0.127246
ENSG00000185823	ENSG00000185823.3	protein_coding	NPAP1	7526	23742	1.4035	-0.183734	-2.59882	0.00970606	0.127386
ENSG00000133315	ENSG00000133315.10	protein_coding	MACROD1	2089	28992	1.92407	0.081583	2.59862	0.00971169	0.127394
ENSG00000182718	ENSG00000182718.16	protein_coding	ANXA2	8824	302	3.16669	0.183239	2.59777	0.00973527	0.127637
ENSG00000254872	ENSG00000254872.3	lincRNA	RP13-870H17.3	3443		-0.319963	0.253053	2.59681	0.00976202	0.127898
ENSG00000125967	ENSG00000125967.16	protein_coding	NECAB3	4342	63941	4.89737	-0.0439746	-2.59669	0.0097653	0.127898
ENSG00000023171	ENSG00000023171.15	protein_coding	GRAMD1B	13946	57476	7.53446	0.0329762	2.59637	0.00977441	0.12795
ENSG00000278376	ENSG00000278376.1	lincRNA	RP11-158I9.8	1884		1.11652	-0.140876	-2.59576	0.00979152	0.128041
ENSG00000111266	ENSG00000111266.8	protein_coding	DUSP16	5724	80824	4.83235	0.0739413	2.59584	0.00978912	0.128041
ENSG00000263125	ENSG00000263125.1	processed_pseudogene	ARL2BPP8	485		-2.45493	0.372199	2.59535	0.00980285	0.128123
ENSG00000139117	ENSG00000139117.13	protein_coding	CPNE8	5178	144402	5.02644	0.0738078	2.595	0.00981276	0.128186
ENSG00000141367	ENSG00000141367.11	protein_coding	CLTC	11836	1213	9.6852	-0.0258741	-2.59402	0.00984034	0.12848
ENSG00000030582	ENSG00000030582.16	protein_coding	GRN	3680	2896	4.69873	-0.0621692	-2.59372	0.00984883	0.128524
ENSG00000128254	ENSG00000128254.12	processed_transcript	C22orf24	1754		1.64764	0.121528	2.59323	0.00986264	0.128638
ENSG00000278195	ENSG00000278195.1	protein_coding	SSTR3	4521	6753	3.75015	0.0733852	2.59259	0.00988059	0.128805
ENSG00000117500	ENSG00000117500.12	protein_coding	TMED5	9423	50999	5.47754	0.0441063	2.59119	0.00992018	0.12895
ENSG00000239887	ENSG00000239887.4	protein_coding	C1orf226	4495	400793	1.94917	0.107262	2.59073	0.00993326	0.12895
ENSG00000133302	ENSG00000133302.12	protein_coding	SLF1	7185	84250	5.18587	0.06289	2.59057	0.00993775	0.12895
ENSG00000072041	ENSG00000072041.16	protein_coding	SLC6A15	8781	55117	6.49756	0.0558386	2.59132	0.00991658	0.12895
ENSG00000222276	ENSG00000222276.1	snRNA	RNU2-33P	192		-3.4179	-0.379811	-2.59065	0.00993532	0.12895
ENSG00000186532	ENSG00000186532.11	protein_coding	SMYD4	6777	114826	4.15803	0.0477264	2.59128	0.00991754	0.12895
ENSG00000176014	ENSG00000176014.12	protein_coding	TUBB6	4117	84617	1.77075	0.2146	2.59172	0.00990509	0.12895
ENSG00000105270	ENSG00000105270.14	protein_coding	CLIP3	3772	25999	7.83628	-0.0529208	-2.59098	0.00992605	0.12895
ENSG00000101412	ENSG00000101412.12	protein_coding	E2F1	2503	1869	2.45861	-0.105544	-2.59142	0.00991359	0.12895
ENSG00000029534	ENSG00000029534.19	protein_coding	ANK1	10799	286	4.51209	-0.0740419	-2.58994	0.0099555	0.129114
ENSG00000139437	ENSG00000139437.17	protein_coding	TCHP	9054	84260	4.32045	-0.0503652	-2.5892	0.00997654	0.129203
ENSG00000090861	ENSG00000090861.15	protein_coding	AARS	4498	16	7.66022	-0.0370946	-2.58916	0.00997773	0.129203
ENSG00000182318	ENSG00000182318.5	protein_coding	ZSCAN22	4629	342945	1.94873	-0.0931827	-2.58938	0.00997166	0.129203
ENSG00000198561	ENSG00000198561.13	protein_coding	CTNND1	8798	1500	6.85185	-0.0404707	-2.58893	0.0099844	0.129223
ENSG00000100280	ENSG00000100280.16	protein_coding	AP1B1	6721	162	6.66331	-0.0412181	-2.58837	0.0100004	0.129363
ENSG00000222297	ENSG00000222297.1	snRNA	RNU6-1156P	100		-3.72071	-0.401517	-2.58811	0.0100077	0.129392
ENSG00000001460	ENSG00000001460.17	protein_coding	STPG1	8511	90529	3.72647	0.0634094	2.58762	0.0100216	0.129439
ENSG00000198252	ENSG00000198252.11	protein_coding	STYX	4978	6815	3.95552	0.0517652	2.58765	0.0100209	0.129439
ENSG00000279670	ENSG00000279670.1	TEC	RP11-70L8.5	1670		-0.589074	-0.183782	-2.58711	0.0100363	0.129562
ENSG00000108370	ENSG00000108370.16	protein_coding	RGS9	6990	8787	2.98595	-0.112443	-2.58593	0.0100703	0.129868
ENSG00000256463	ENSG00000256463.8	protein_coding	SALL3	7397	27164	3.61234	-0.0921018	-2.58599	0.0100683	0.129868
ENSG00000269210	ENSG00000269210.2	antisense	RP11-173C1.1	1056	375196	-0.298469	-0.168835	-2.58514	0.0100929	0.130038
ENSG00000182985	ENSG00000182985.16	protein_coding	CADM1	11017	23705	7.4578	0.0531283	2.58511	0.0100938	0.130038
ENSG00000067221	ENSG00000067221.13	protein_coding	STOML1	10461	9399	5.3045	0.048473	2.58478	0.0101032	0.130093
ENSG00000267365	ENSG00000267365.1	antisense	KCNJ2-AS1	2442	400617	1.12574	-0.139462	-2.58459	0.0101086	0.130096
ENSG00000234616	ENSG00000234616.8	protein_coding	JRK	11229	8629	5.19405	0.0504048	2.58426	0.0101181	0.13011
ENSG00000182557	ENSG00000182557.7	protein_coding	SPNS3	2684	201305	-1.02403	-0.304343	-2.58405	0.0101243	0.13011
ENSG00000204584	ENSG00000204584.1	antisense	RP11-304F15.3	2100		1.26944	0.129248	2.58402	0.0101251	0.13011
ENSG00000233954	ENSG00000233954.6	protein_coding	UQCRHL	2180	440567	3.21993	0.0896962	2.58336	0.0101441	0.130123
ENSG00000034533	ENSG00000034533.11	protein_coding	ASTE1	3427	28990	2.61182	-0.0798234	-2.58279	0.0101607	0.130123
ENSG00000152784	ENSG00000152784.15	protein_coding	PRDM8	4588	56978	4.72255	0.0781002	2.58256	0.0101675	0.130123
ENSG00000001631	ENSG00000001631.15	protein_coding	KRIT1	6204	889	5.7006	0.0295325	2.58379	0.0101318	0.130123
ENSG00000274012	ENSG00000274012.1	misc_RNA	RN7SL2	300	378706	16.1762	-0.0708188	-2.58265	0.0101647	0.130123
ENSG00000140497	ENSG00000140497.16	protein_coding	SCAMP2	5000	10066	4.05111	-0.0596856	-2.58279	0.0101607	0.130123
ENSG00000131055	ENSG00000131055.4	protein_coding	COX4I2	693	84701	-1.67416	-0.299224	-2.58325	0.0101474	0.130123
ENSG00000188419	ENSG00000188419.13	protein_coding	CHM	8645	1121	6.13277	0.0299616	2.58293	0.0101566	0.130123
ENSG00000009790	ENSG00000009790.14	protein_coding	TRAF3IP3	7750	80342	0.752109	-0.218537	-2.5821	0.0101807	0.130226
ENSG00000254911	ENSG00000254911.3	antisense	SCARNA9	353	619383	4.48553	-0.106993	-2.58186	0.0101876	0.130246
ENSG00000222398	ENSG00000222398.1	snRNA	RNU6-554P	106		-4.75332	0.400796	2.58169	0.0101926	0.130246
ENSG00000116396	ENSG00000116396.14	protein_coding	KCNC4	25042	3749	5.5446	0.0488093	2.58142	0.0102004	0.130279
ENSG00000196510	ENSG00000196510.12	protein_coding	ANAPC7	6009	51434	5.06149	-0.03691	-2.58052	0.0102265	0.130548
ENSG00000162817	ENSG00000162817.6	protein_coding	C1orf115	3413	79762	7.29147	0.0573036	2.57976	0.0102489	0.13067
ENSG00000264984	ENSG00000264984.1	miRNA	MIR5691	68	100847015	-4.82577	-0.373794	-2.57988	0.0102453	0.13067
ENSG00000197928	ENSG00000197928.10	protein_coding	ZNF677	9348	342926	3.39527	0.0670982	2.57966	0.0102517	0.13067
ENSG00000164543	ENSG00000164543.5	protein_coding	STK17A	4943	9263	3.95218	-0.0568879	-2.57944	0.0102582	0.130687
ENSG00000181513	ENSG00000181513.14	protein_coding	ACBD4	3776	79777	3.46333	0.0599537	2.57906	0.0102693	0.130762
ENSG00000161204	ENSG00000161204.11	protein_coding	ABCF3	5207	55324	5.37	-0.0350273	-2.57887	0.0102747	0.130765
ENSG00000276718	ENSG00000276718.1	antisense	RP1-102E24.10	599		-2.4353	-0.308662	-2.57805	0.0102988	0.131005
ENSG00000280351	ENSG00000280351.2	TEC	CTD-2561B21.8	1798	100129503	0.0210593	0.166062	2.5777	0.0103089	0.131068
ENSG00000269038	ENSG00000269038.1	lincRNA	AP001462.6	452		-0.932506	-0.194598	-2.57708	0.0103271	0.131183
ENSG00000259797	ENSG00000259797.1	sense_intronic	RP11-96D1.3	428		-0.316605	0.174004	2.57691	0.0103323	0.131183
ENSG00000072958	ENSG00000072958.8	protein_coding	AP1M1	14371	8907	6.25071	0.0491344	2.57686	0.0103335	0.131183
ENSG00000110876	ENSG00000110876.9	protein_coding	SELPLG	2494	6404	3.17115	-0.220096	-2.57638	0.0103479	0.131299
ENSG00000165698	ENSG00000165698.15	protein_coding	SPACA9	2823	11092	3.32593	0.0577067	2.57567	0.0103688	0.131369
ENSG00000165689	ENSG00000165689.16	protein_coding	SDCCAG3	3133	10807	3.3829	-0.0555774	-2.57548	0.0103743	0.131369
ENSG00000256310	ENSG00000256310.1	processed_pseudogene	NDUFA5P6	379		-2.31248	0.403227	2.57557	0.0103715	0.131369
ENSG00000265855	ENSG00000265855.1	miRNA	MIR4514	57	100616181	-4.81794	-0.376965	-2.57587	0.0103629	0.131369
ENSG00000262801	ENSG00000262801.5	lincRNA	U91319.1	826		0.455006	0.139165	2.57396	0.0104193	0.131874
ENSG00000138311	ENSG00000138311.15	protein_coding	ZNF365	9073	22891	6.97824	0.0592169	2.57341	0.0104355	0.131982
ENSG00000128159	ENSG00000128159.11	protein_coding	TUBGCP6	7689	85378	6.20891	-0.0425923	-2.57331	0.0104384	0.131982
ENSG00000272477	ENSG00000272477.1	sense_intronic	RP11-158G18.1	956		-0.0797174	-0.172039	-2.57287	0.0104516	0.132003
ENSG00000104973	ENSG00000104973.15	protein_coding	MED25	6120	81857	4.19588	0.0469127	2.57277	0.0104546	0.132003
ENSG00000198089	ENSG00000198089.14	protein_coding	SFI1	12174	9814	4.5544	-0.0546878	-2.57273	0.0104558	0.132003
ENSG00000133878	ENSG00000133878.8	protein_coding	DUSP26	2052	78986	5.31639	0.0516852	2.57248	0.0104631	0.132013
ENSG00000175305	ENSG00000175305.17	protein_coding	CCNE2	4397	9134	2.30615	-0.159653	-2.57231	0.010468	0.132013
[truncated: 23,213 more rows]

## Sheet: amygdala_gene
ensemblID	gencodeID	gene_type	Symbol	Length	EntrezID	AveExpr	logFC	t_statistic	P.Value	FDR_P.Value
ENSG00000110700	ENSG00000110700.6	protein_coding	RPS13	2186	6207	6.16046	-0.0684431	-5.56653	4.90026e-08	0.00123545
ENSG00000143436	ENSG00000143436.10	protein_coding	MRPL9	1812	65005	3.67352	0.0934629	4.99002	9.18597e-07	0.00446788
ENSG00000270640	ENSG00000270640.1	sense_intronic	RP11-373D23.2	296		-0.51542	-0.646412	-4.92789	1.24049e-06	0.00446788
ENSG00000144028	ENSG00000144028.14	protein_coding	SNRNP200	10926	23020	7.28454	-0.0554112	-4.93587	1.19369e-06	0.00446788
ENSG00000128524	ENSG00000128524.4	protein_coding	ATP6V1F	789	9296	5.42446	0.0865409	5.11624	4.94327e-07	0.00446788
ENSG00000273149	ENSG00000273149.1	antisense	RP11-290D2.6	588		-1.00895	-0.596395	-4.96258	1.0493e-06	0.00446788
ENSG00000099783	ENSG00000099783.11	protein_coding	HNRNPM	5614	4670	6.18713	-0.0619024	-4.99467	8.98072e-07	0.00446788
ENSG00000171843	ENSG00000171843.15	protein_coding	MLLT3	8129	4300	5.5377	0.0878283	4.69597	3.70503e-06	0.0100026
ENSG00000172893	ENSG00000172893.15	protein_coding	DHCR7	4160	1717	4.87372	0.123421	4.68254	3.94224e-06	0.0100026
ENSG00000103037	ENSG00000103037.11	protein_coding	SETD6	5078	79918	3.6922	-0.103186	-4.68116	3.96739e-06	0.0100026
ENSG00000089280	ENSG00000089280.18	protein_coding	FUS	10283	2521	6.59859	-0.07991	-4.64193	4.75162e-06	0.0108907
ENSG00000113369	ENSG00000113369.8	protein_coding	ARRDC3	4934	57561	5.59921	0.241028	4.61079	5.4782e-06	0.0115097
ENSG00000139793	ENSG00000139793.18	protein_coding	MBNL2	4908	10150	7.78902	0.0856624	4.57558	6.42827e-06	0.0120109
ENSG00000071537	ENSG00000071537.13	protein_coding	SEL1L	9559	6400	7.1837	0.0584508	4.56194	6.83715e-06	0.0120109
ENSG00000130638	ENSG00000130638.15	protein_coding	ATXN10	5098	25814	7.09834	-0.0476857	-4.55216	7.14592e-06	0.0120109
ENSG00000153234	ENSG00000153234.13	protein_coding	NR4A2	3967	4929	4.15746	-0.721232	-4.53711	7.64702e-06	0.0120498
ENSG00000164754	ENSG00000164754.13	protein_coding	RAD21	6192	5885	7.54079	-0.0569785	-4.46875	1.03792e-05	0.0145378
ENSG00000137776	ENSG00000137776.16	protein_coding	SLTM	8157	79811	6.51698	-0.0574273	-4.47712	1.00001e-05	0.0145378
ENSG00000177570	ENSG00000177570.13	protein_coding	SAMD12	10756	401474	6.65833	0.0914885	4.42605	1.25375e-05	0.0162697
ENSG00000228512	ENSG00000228512.2	lincRNA	RP11-281A20.2	521		-0.0718237	-0.315653	-4.41946	1.29063e-05	0.0162697
ENSG00000220884	ENSG00000220884.2	processed_pseudogene	MESTP1	994		-2.71719	0.578901	4.40551	1.37226e-05	0.016475
ENSG00000138030	ENSG00000138030.12	protein_coding	KHK	3060	3795	2.71547	0.125151	4.35896	1.68193e-05	0.019275
ENSG00000112739	ENSG00000112739.16	protein_coding	PRPF4B	7859	8899	6.27273	-0.0541189	-4.31782	2.01025e-05	0.0220359
ENSG00000038219	ENSG00000038219.12	protein_coding	BOD1L1	15860	259282	7.41976	-0.0533189	-4.26975	2.47161e-05	0.0242867
ENSG00000112146	ENSG00000112146.16	protein_coding	FBXO9	8164	26268	5.82151	-0.0754532	-4.26665	2.50457e-05	0.0242867
ENSG00000170345	ENSG00000170345.9	protein_coding	FOS	3238	2353	5.57579	-0.537591	-4.27814	2.38441e-05	0.0242867
ENSG00000249850	ENSG00000249850.1	processed_pseudogene	KRT18P31	1292		1.75815	-0.144871	-4.21187	3.16184e-05	0.0287881
ENSG00000076351	ENSG00000076351.12	protein_coding	SLC46A1	7838	113235	4.57355	0.0841539	4.20924	3.19716e-05	0.0287881
ENSG00000174576	ENSG00000174576.8	protein_coding	NPAS4	3424	266743	0.322315	-0.998379	-4.17396	3.70967e-05	0.032065
ENSG00000224877	ENSG00000224877.3	protein_coding	C17orf89	1376	284184	3.09473	-0.193221	-4.16726	3.81544e-05	0.032065
ENSG00000244131	ENSG00000244131.2	processed_pseudogene	RPSAP51	645		-1.53169	-0.41766	-4.12162	4.61629e-05	0.0375438
ENSG00000117500	ENSG00000117500.12	protein_coding	TMED5	9423	50999	5.64672	0.0644523	4.08001	5.48383e-05	0.0415645
ENSG00000119397	ENSG00000119397.16	protein_coding	CNTRL	9417	11064	5.10691	-0.0884864	-4.08073	5.46765e-05	0.0415645
ENSG00000166974	ENSG00000166974.12	protein_coding	MAPRE2	6180	10982	7.98833	0.0620252	4.0747	5.60524e-05	0.0415645
ENSG00000149923	ENSG00000149923.13	protein_coding	PPP4C	2734	5531	3.61495	-0.0723032	-4.06298	5.88186e-05	0.0423696
ENSG00000162607	ENSG00000162607.12	protein_coding	USP1	4263	7398	5.10388	-0.0515691	-4.04168	6.41838e-05	0.0425843
ENSG00000165819	ENSG00000165819.11	protein_coding	METTL3	5894	56339	4.76477	-0.0660499	-4.05073	6.1851e-05	0.0425843
ENSG00000003249	ENSG00000003249.13	protein_coding	DBNDD1	4791	79007	4.79692	0.160076	4.04212	6.40693e-05	0.0425843
ENSG00000047410	ENSG00000047410.13	protein_coding	TPR	12350	7175	7.42567	-0.0436394	-4.01578	7.1337e-05	0.0460387
ENSG00000124523	ENSG00000124523.15	protein_coding	SIRT5	6507	23408	4.86338	0.0645548	4.00997	7.30425e-05	0.0460387
ENSG00000134453	ENSG00000134453.15	protein_coding	RBM17	6419	84991	5.77847	-0.0503139	-3.9973	7.68962e-05	0.0472856
ENSG00000204179	ENSG00000204179.10	protein_coding	PTPN20	4506	26095	2.89424	0.28558	3.98103	8.2128e-05	0.0490756
ENSG00000161960	ENSG00000161960.14	protein_coding	EIF4A1	5316	1973	2.26103	-0.172368	-3.97633	8.37003e-05	0.0490756
ENSG00000163221	ENSG00000163221.8	protein_coding	S100A12	518	6283	-3.37709	-0.895908	-3.94931	9.33126e-05	0.0494855
ENSG00000213197	ENSG00000213197.3	processed_pseudogene	AC012066.1	694		2.73613	-0.18073	-3.96457	8.77624e-05	0.0494855
ENSG00000181555	ENSG00000181555.19	protein_coding	SETD2	10019	29072	7.24127	-0.0399203	-3.93673	9.81387e-05	0.0494855
ENSG00000163939	ENSG00000163939.18	protein_coding	PBRM1	9654	55193	6.21915	-0.0423892	-3.94288	9.57519e-05	0.0494855
ENSG00000145592	ENSG00000145592.13	protein_coding	RPL37	8153	6167	7.95034	-0.0454802	-3.94027	9.67576e-05	0.0494855
ENSG00000179295	ENSG00000179295.16	protein_coding	PTPN11	7017	5781	8.48417	-0.0545982	-3.94465	9.50734e-05	0.0494855
ENSG00000054983	ENSG00000054983.16	protein_coding	GALC	6825	2581	5.63941	0.0569163	3.96256	8.84767e-05	0.0494855
ENSG00000107625	ENSG00000107625.12	protein_coding	DDX50	2692	79009	4.9708	-0.0442959	-3.92645	0.000102258	0.0505517
ENSG00000108176	ENSG00000108176.14	protein_coding	DNAJC12	2121	56521	4.53425	0.120629	3.91307	0.00010786	0.0516428
ENSG00000126773	ENSG00000126773.12	protein_coding	PCNX4	22042	64430	6.21444	-0.0581376	-3.91144	0.000108562	0.0516428
ENSG00000073756	ENSG00000073756.11	protein_coding	PTGS2	5269	5743	2.7465	-0.552524	-3.87933	0.000123314	0.0522476
ENSG00000145833	ENSG00000145833.15	protein_coding	DDX46	9222	9879	5.81689	-0.0451811	-3.89114	0.000117681	0.0522476
ENSG00000204227	ENSG00000204227.4	protein_coding	RING1	1818	6015	4.66364	-0.0579112	-3.87723	0.00012434	0.0522476
ENSG00000225648	ENSG00000225648.5	transcribed_unprocessed_pseudogene	SBDSP1	1239		4.02885	-0.0811268	-3.88098	0.000122511	0.0522476
ENSG00000067369	ENSG00000067369.13	protein_coding	TP53BP1	12991	7158	7.81256	-0.0450568	-3.89896	0.000114087	0.0522476
ENSG00000260510	ENSG00000260510.1	antisense	AC004381.7	351		-2.60988	-0.438268	-3.88492	0.000120616	0.0522476
ENSG00000141994	ENSG00000141994.15	protein_coding	DUS3L	3642	56931	2.7505	-0.102539	-3.89713	0.000114916	0.0522476
ENSG00000234329	ENSG00000234329.1	processed_pseudogene	RP11-767N6.2	788		1.08493	-0.166792	-3.8337	0.000147568	0.0531672
ENSG00000255366	ENSG00000255366.1	lincRNA	RP11-1134I14.8	2491		3.12476	0.0923023	3.83158	0.000148797	0.0531672
ENSG00000165494	ENSG00000165494.11	protein_coding	PCF11	9951	51585	6.31214	-0.0581939	-3.8311	0.000149077	0.0531672
ENSG00000227911	ENSG00000227911.3	lincRNA	RP11-141M1.1	644		-0.418195	-0.244254	-3.86599	0.000129984	0.0531672
ENSG00000269356	ENSG00000269356.1	sense_intronic	RP11-120K24.4	647		0.122365	-0.229791	-3.86157	0.000132265	0.0531672
ENSG00000169375	ENSG00000169375.15	protein_coding	SIN3A	12453	25942	5.72833	-0.0502221	-3.82999	0.000149725	0.0531672
ENSG00000076924	ENSG00000076924.11	protein_coding	XAB2	4673	56949	4.61504	-0.0649831	-3.83822	0.000144976	0.0531672
ENSG00000272333	ENSG00000272333.5	protein_coding	KMT2B	10279	9757	5.28741	-0.0622703	-3.84661	0.000140285	0.0531672
ENSG00000124459	ENSG00000124459.11	protein_coding	ZNF45	4393	7596	3.75767	-0.0785367	-3.85031	0.00013826	0.0531672
ENSG00000125743	ENSG00000125743.10	protein_coding	SNRPD2	1608	6633	5.07321	0.0530999	3.85595	0.000135227	0.0531672
ENSG00000124193	ENSG00000124193.14	protein_coding	SRSF6	4593	6431	6.23856	-0.0935048	-3.84999	0.000138433	0.0531672
ENSG00000215717	ENSG00000215717.5	protein_coding	TMEM167B	4574	56900	5.48108	0.0468168	3.7999	0.000168371	0.0537949
ENSG00000254726	ENSG00000254726.2	protein_coding	MEX3A	6124	92312	1.27149	0.177206	3.78407	0.000179034	0.0537949
ENSG00000163703	ENSG00000163703.17	protein_coding	CRELD1	3778	78987	5.15647	0.0787859	3.79964	0.000168539	0.0537949
ENSG00000152953	ENSG00000152953.12	protein_coding	STK32B	5324	55351	2.95153	-0.262538	-3.81314	0.000159913	0.0537949
ENSG00000038427	ENSG00000038427.15	protein_coding	VCAN	14831	1462	8.14204	-0.131901	-3.78029	0.00018168	0.0537949
ENSG00000182307	ENSG00000182307.12	protein_coding	C8orf33	3378	65265	5.06444	-0.0664992	-3.80473	0.000165235	0.0537949
ENSG00000135040	ENSG00000135040.15	protein_coding	NAA35	3641	60560	5.15096	-0.0509419	-3.80433	0.000165493	0.0537949
ENSG00000110046	ENSG00000110046.12	protein_coding	ATG2A	7870	23130	5.1696	-0.0627232	-3.78611	0.000177625	0.0537949
ENSG00000111540	ENSG00000111540.15	protein_coding	RAB5B	6588	5869	7.35886	0.0411672	3.77771	0.000183498	0.0537949
ENSG00000270130	ENSG00000270130.1	sense_intronic	RP11-214K3.23	528		1.52535	0.142059	3.77851	0.000182935	0.0537949
ENSG00000279462	ENSG00000279462.1	TEC	RP11-604N13.1	982		-0.0984028	-0.212329	-3.79502	0.000171589	0.0537949
ENSG00000167967	ENSG00000167967.15	protein_coding	E4F1	6402	1877	4.2749	-0.071654	-3.8183	0.000156723	0.0537949
ENSG00000004779	ENSG00000004779.9	protein_coding	NDUFAB1	1600	4706	4.91158	-0.0564098	-3.77854	0.000182909	0.0537949
ENSG00000172057	ENSG00000172057.9	protein_coding	ORMDL3	3752	94103	5.03396	0.0667731	3.78791	0.00017639	0.0537949
ENSG00000235552	ENSG00000235552.4	transcribed_processed_pseudogene	RPL6P27	872		3.49997	-0.0692213	-3.78586	0.000177796	0.0537949
ENSG00000117360	ENSG00000117360.12	protein_coding	PRPF3	5373	9129	5.37101	-0.0661348	-3.76869	0.000190012	0.0544383
ENSG00000091844	ENSG00000091844.7	protein_coding	RGS17	7899	26575	4.81562	0.138533	3.7703	0.00018883	0.0544383
ENSG00000130772	ENSG00000130772.13	protein_coding	MED18	2019	54797	2.37665	-0.105562	-3.75634	0.000199278	0.054491
ENSG00000207653	ENSG00000207653.1	miRNA	MIR558	94	693143	-2.31861	0.399492	3.75584	0.000199663	0.054491
ENSG00000153922	ENSG00000153922.10	protein_coding	CHD1	10437	1105	5.58647	-0.0671509	-3.75883	0.000197379	0.054491
ENSG00000150394	ENSG00000150394.13	protein_coding	CDH8	13529	1006	5.84155	0.172281	3.76133	0.000195479	0.054491
ENSG00000142039	ENSG00000142039.3	protein_coding	CCDC97	3821	90324	3.70997	-0.0675387	-3.7541	0.000201002	0.054491
ENSG00000226891	ENSG00000226891.7	processed_transcript	LINC01359	6617		3.38313	-0.129666	-3.74816	0.000205648	0.0547624
ENSG00000179776	ENSG00000179776.17	protein_coding	CDH5	5972	1003	3.56736	0.23026	3.74455	0.000208519	0.0547624
ENSG00000136450	ENSG00000136450.12	protein_coding	SRSF1	3340	6426	6.59067	-0.0425088	-3.74687	0.000206672	0.0547624
ENSG00000174720	ENSG00000174720.15	protein_coding	LARP7	4083	51574	4.88627	-0.061838	-3.73651	0.000215055	0.0554438
ENSG00000112118	ENSG00000112118.17	protein_coding	MCM3	3650	4172	4.10874	-0.0753363	-3.73596	0.000215512	0.0554438
ENSG00000172046	ENSG00000172046.18	protein_coding	USP19	5731	10869	5.4624	-0.0480499	-3.72765	0.000222482	0.0566587
ENSG00000260578	ENSG00000260578.1	lincRNA	CTD-2541J13.1	3176		2.00666	0.169945	3.71413	0.000234272	0.0590647
ENSG00000095713	ENSG00000095713.13	protein_coding	CRTAC1	3553	55118	3.67494	-0.300046	-3.71152	0.000236619	0.0590658
ENSG00000165733	ENSG00000165733.7	protein_coding	BMS1	7753	9790	5.46861	-0.0524752	-3.70666	0.000241039	0.0595792
ENSG00000104343	ENSG00000104343.19	protein_coding	UBE2W	9090	55284	6.08682	0.0747854	3.7035	0.000243957	0.059715
ENSG00000210082	ENSG00000210082.2	Mt_rRNA	MT-RNR2	1559		13.6024	-0.22105	-3.69614	0.000250886	0.0608205
ENSG00000114757	ENSG00000114757.18	protein_coding	PEX5L	10236	51555	8.0236	0.136234	3.69028	0.000256527	0.0610147
ENSG00000123358	ENSG00000123358.19	protein_coding	NR4A1	7295	3164	4.66809	-0.468181	-3.69244	0.000254435	0.0610147
ENSG00000071889	ENSG00000071889.16	protein_coding	FAM3A	5098	60343	4.41006	0.0611693	3.68608	0.000260647	0.0614153
ENSG00000161016	ENSG00000161016.16	protein_coding	RPL8	2191	6132	6.97127	-0.0542669	-3.67779	0.000268961	0.0627874
ENSG00000187536	ENSG00000187536.4	processed_pseudogene	TPM3P7	732		-0.105545	-0.213343	-3.6741	0.000272744	0.0630865
ENSG00000185742	ENSG00000185742.6	protein_coding	C11orf87	5884	399947	6.06216	0.177303	3.67166	0.00027527	0.063092
ENSG00000105778	ENSG00000105778.17	protein_coding	AVL9	14751	23080	6.8181	0.0367391	3.66492	0.000282369	0.0635633
ENSG00000105879	ENSG00000105879.11	protein_coding	CBLL1	5481	79872	4.77522	0.0579765	3.66681	0.000280357	0.0635633
ENSG00000260600	ENSG00000260600.1	sense_intronic	RP11-109D24.1	1995		0.29891	0.248788	3.65757	0.000290301	0.0647705
ENSG00000009413	ENSG00000009413.15	protein_coding	REV3L	12425	5980	7.00325	-0.0573151	-3.65279	0.000295578	0.0653693
ENSG00000199012	ENSG00000199012.2	miRNA	MIR412	91	574433	-4.39204	-0.522653	-3.65039	0.000298262	0.0653893
ENSG00000112081	ENSG00000112081.16	protein_coding	SRSF3	7118	6428	6.5404	-0.0726582	-3.64372	0.000305834	0.0664715
ENSG00000139218	ENSG00000139218.17	protein_coding	SCAF11	14035	9169	6.59961	-0.0416625	-3.63207	0.000319485	0.068845
ENSG00000144366	ENSG00000144366.15	protein_coding	GULP1	11979	51454	4.166	0.28877	3.62602	0.000326807	0.0689014
ENSG00000070193	ENSG00000070193.4	protein_coding	FGF10	3011	2255	0.0659353	-0.467201	-3.62771	0.000324748	0.0689014
ENSG00000139324	ENSG00000139324.11	protein_coding	TMTC3	7327	160418	5.66342	0.0595837	3.62499	0.000328073	0.0689014
ENSG00000270647	ENSG00000270647.5	protein_coding	TAF15	5909	8148	5.67509	-0.0550158	-3.62287	0.000330678	0.0689014
ENSG00000183783	ENSG00000183783.6	protein_coding	KCTD8	2704	386617	3.19707	0.220756	3.62001	0.000334233	0.0690712
ENSG00000138078	ENSG00000138078.15	protein_coding	PREPL	8153	9581	9.19195	0.0625742	3.61782	0.000336975	0.0690716
ENSG00000159346	ENSG00000159346.12	protein_coding	ADIPOR1	3193	51094	5.64371	0.0488577	3.60822	0.000349258	0.0704439
ENSG00000228446	ENSG00000228446.2	processed_pseudogene	AC073052.1	714		0.918486	-0.159108	-3.6098	0.000347218	0.0704439
ENSG00000164010	ENSG00000164010.13	protein_coding	ERMAP	4631	114625	3.4374	-0.0963135	-3.59307	0.000369504	0.0732935
ENSG00000112983	ENSG00000112983.17	protein_coding	BRD8	7046	10902	5.79144	-0.0460831	-3.59173	0.000371344	0.0732935
ENSG00000166793	ENSG00000166793.10	protein_coding	YPEL4	4460	219539	4.49152	0.108885	3.58728	0.000377527	0.0732935
ENSG00000128739	ENSG00000128739.21	protein_coding	SNRPN	2929	6638	6.1238	0.0690112	3.58703	0.000377876	0.0732935
ENSG00000028528	ENSG00000028528.14	protein_coding	SNX1	9780	6642	6.88876	-0.0433318	-3.587	0.000377921	0.0732935
ENSG00000203705	ENSG00000203705.10	protein_coding	TATDN3	3788	128387	4.38518	0.0677044	3.58105	0.000386352	0.0737933
ENSG00000279841	ENSG00000279841.1	TEC	RP11-274A11.4	1846		1.27959	-0.139544	-3.58285	0.000383785	0.0737933
ENSG00000119203	ENSG00000119203.13	protein_coding	CPSF3	3769	51692	4.16341	-0.0534238	-3.56791	0.000405579	0.0768831
ENSG00000117394	ENSG00000117394.19	protein_coding	SLC2A1	4927	6513	5.94919	0.134418	3.56085	0.000416277	0.0774359
ENSG00000135622	ENSG00000135622.12	protein_coding	SEMA4F	6227	10505	5.21325	0.087052	3.55729	0.000421774	0.0774359
ENSG00000223473	ENSG00000223473.2	lincRNA	GS1-124K5.3	1105		1.05021	-0.163504	-3.55596	0.000423852	0.0774359
ENSG00000136048	ENSG00000136048.13	protein_coding	DRAM1	4180	55332	1.45103	0.144777	3.56191	0.000414659	0.0774359
ENSG00000101353	ENSG00000101353.14	protein_coding	MROH8	3878	140699	2.58335	-0.100497	-3.5573	0.000421757	0.0774359
ENSG00000184897	ENSG00000184897.5	protein_coding	H1FX	1507	8971	4.28975	0.0981951	3.54414	0.000442665	0.0797176
ENSG00000108932	ENSG00000108932.11	protein_coding	SLC16A6	4061	9120	2.47047	0.274809	3.54446	0.000442149	0.0797176
ENSG00000197471	ENSG00000197471.11	protein_coding	SPN	7382	6693	1.13659	-0.239945	-3.53982	0.000449739	0.0798509
ENSG00000275734	ENSG00000275734.1	antisense	RP11-368I7.6	663		-1.23017	-0.321907	-3.54126	0.00044737	0.0798509
ENSG00000170144	ENSG00000170144.19	protein_coding	HNRNPA3	6033	220988	7.50355	-0.0471843	-3.53774	0.000453193	0.0799014
ENSG00000004478	ENSG00000004478.7	protein_coding	FKBP4	5180	2288	6.27348	0.0810373	3.53527	0.000457316	0.0800684
ENSG00000128567	ENSG00000128567.16	protein_coding	PODXL	6874	5420	5.89992	0.137754	3.53047	0.000465414	0.0806496
ENSG00000015592	ENSG00000015592.16	protein_coding	STMN4	3294	81551	6.47868	0.169463	3.52952	0.000467033	0.0806496
ENSG00000166147	ENSG00000166147.13	protein_coding	FBN1	16057	2200	5.83523	-0.0910253	-3.52122	0.00048143	0.0820122
ENSG00000108622	ENSG00000108622.10	protein_coding	ICAM2	3243	3384	2.47647	0.214754	3.5224	0.000479352	0.0820122
ENSG00000274712	ENSG00000274712.1	lincRNA	RP11-147L13.15	2005		3.32805	-0.100876	-3.51844	0.000486335	0.0822918
ENSG00000281207	ENSG00000281207.1	antisense	SLFNL1-AS1	4800	100507178	0.801638	-0.169601	-3.50076	0.000518687	0.0838102
ENSG00000070882	ENSG00000070882.12	protein_coding	OSBPL3	8100	26031	4.20667	-0.161501	-3.49906	0.000521902	0.0838102
ENSG00000147535	ENSG00000147535.16	protein_coding	PLPP5	4102	84513	3.42213	-0.0831673	-3.50697	0.000507093	0.0838102
ENSG00000139405	ENSG00000139405.15	protein_coding	RITA1	2309	84934	3.97033	0.0733213	3.50851	0.00050427	0.0838102
ENSG00000251536	ENSG00000251536.2	lincRNA	RP11-572C21.1	1986		0.74524	-0.207444	-3.50439	0.000511876	0.0838102
ENSG00000120662	ENSG00000120662.15	protein_coding	MTRF1	3841	9617	3.0646	0.0704406	3.50878	0.000503768	0.0838102
ENSG00000283201	ENSG00000283201.1	protein_coding	RP11-15H20.8	1904		1.78825	0.143994	3.50069	0.000518807	0.0838102
ENSG00000213468	ENSG00000213468.4	lincRNA	FIRRE	4212	286467	1.31257	-0.190992	-3.49941	0.000521241	0.0838102
ENSG00000169972	ENSG00000169972.11	protein_coding	PUSL1	2489	126789	1.96886	-0.103731	-3.49075	0.000537883	0.0858215
ENSG00000163428	ENSG00000163428.3	protein_coding	LRRC58	7903	116064	6.00042	0.0504188	3.4873	0.000544639	0.0858215
ENSG00000158092	ENSG00000158092.6	protein_coding	NCK1	3727	4690	3.82921	-0.0548667	-3.48741	0.000544428	0.0858215
ENSG00000182255	ENSG00000182255.6	protein_coding	KCNA4	4195	3739	5.25565	0.13391	3.48365	0.000551886	0.0858898
ENSG00000272829	ENSG00000272829.1	lincRNA	XXbac-B135H6.18	395		-2.01217	0.371249	3.48391	0.000551375	0.0858898
ENSG00000052802	ENSG00000052802.12	protein_coding	MSMO1	2892	6307	6.15696	0.0824838	3.47937	0.000560502	0.0866955
ENSG00000178338	ENSG00000178338.10	protein_coding	ZNF354B	3750	117608	4.10601	-0.0673728	-3.47583	0.000567729	0.0872779
ENSG00000269933	ENSG00000269933.1	sense_intronic	RP3-333A15.2	649		-0.811654	0.42383	3.47181	0.000576024	0.0880164
ENSG00000142687	ENSG00000142687.17	protein_coding	KIAA0319L	9629	79932	6.59819	0.0379455	3.46475	0.000590877	0.0888606
ENSG00000138311	ENSG00000138311.15	protein_coding	ZNF365	9073	22891	6.43801	0.101633	3.46417	0.000592122	0.0888606
ENSG00000105486	ENSG00000105486.13	protein_coding	LIG1	6576	3978	3.84654	-0.0871019	-3.46739	0.00058528	0.0888606
ENSG00000198168	ENSG00000198168.8	protein_coding	SVIP	5263	258010	5.74415	0.0723155	3.4622	0.000596334	0.0889631
ENSG00000116016	ENSG00000116016.13	protein_coding	EPAS1	7302	2034	6.85489	0.104289	3.45881	0.000603657	0.0895259
ENSG00000011007	ENSG00000011007.12	protein_coding	TCEB3	5391	6924	5.24776	-0.0470672	-3.45182	0.00061903	0.0905354
ENSG00000064313	ENSG00000064313.11	protein_coding	TAF2	6547	6873	5.24382	-0.0402818	-3.45002	0.000623055	0.0905354
ENSG00000179520	ENSG00000179520.10	protein_coding	SLC17A8	4272	246213	2.63327	-0.436724	-3.44672	0.000630479	0.0905354
ENSG00000158717	ENSG00000158717.10	protein_coding	RNF166	4394	115992	3.32489	-0.0955117	-3.44312	0.000638667	0.0905354
ENSG00000167705	ENSG00000167705.11	protein_coding	RILP	2103	83547	1.65923	0.125915	3.44324	0.000638393	0.0905354
ENSG00000280351	ENSG00000280351.2	TEC	CTD-2561B21.8	1798	100129503	-0.243402	0.233233	3.45074	0.00062144	0.0905354
ENSG00000105122	ENSG00000105122.12	protein_coding	RASAL3	4681	64926	1.64593	-0.236941	-3.44289	0.000639192	0.0905354
ENSG00000251807	ENSG00000251807.1	snRNA	RNU6-202P	96		-2.50107	-0.414981	-3.44407	0.000636489	0.0905354
ENSG00000143546	ENSG00000143546.9	protein_coding	S100A8	1006	6279	-0.247802	-0.672155	-3.4282	0.000673689	0.0913451
ENSG00000256269	ENSG00000256269.6	protein_coding	HMBS	4247	3145	2.01501	-0.114272	-3.43478	0.000658024	0.0913451
ENSG00000136161	ENSG00000136161.12	protein_coding	RCBTB2	3545	1102	3.95796	-0.0880892	-3.42998	0.00066942	0.0913451
ENSG00000108468	ENSG00000108468.14	protein_coding	CBX1	3087	10951	6.07853	0.0415645	3.43409	0.000659657	0.0913451
ENSG00000187531	ENSG00000187531.13	protein_coding	SIRT7	6152	51547	3.11042	-0.0792833	-3.43466	0.000658327	0.0913451
ENSG00000105372	ENSG00000105372.6	protein_coding	RPS19	3805	6223	6.69348	-0.0439613	-3.42812	0.000673893	0.0913451
ENSG00000275401	ENSG00000275401.1	lincRNA	RP4-564F22.7	720		-1.23383	-0.321853	-3.4318	0.000665088	0.0913451
ENSG00000124160	ENSG00000124160.11	protein_coding	NCOA5	3220	57727	4.38017	-0.0820437	-3.43131	0.000666251	0.0913451
ENSG00000138668	ENSG00000138668.18	protein_coding	HNRNPD	6981	3184	6.42916	-0.0505129	-3.42612	0.000678733	0.0915092
ENSG00000176261	ENSG00000176261.15	protein_coding	ZBTB8OS	3531	339487	4.02314	0.0508036	3.42306	0.000686186	0.0916528
ENSG00000188674	ENSG00000188674.10	protein_coding	C2orf80	1435	389073	4.36319	0.115374	3.41511	0.000705901	0.0916528
ENSG00000225794	ENSG00000225794.1	lincRNA	AC073321.4	654		-2.64745	0.542631	3.4205	0.000692469	0.0916528
ENSG00000164104	ENSG00000164104.11	protein_coding	HMGB2	2775	3148	3.90311	0.142933	3.41718	0.000700712	0.0916528
ENSG00000133935	ENSG00000133935.6	protein_coding	C14orf1	2633	11161	3.74124	0.065538	3.41755	0.000699794	0.0916528
ENSG00000103260	ENSG00000103260.8	protein_coding	METRN	3692	79006	5.15914	-0.101963	-3.41668	0.000701973	0.0916528
ENSG00000091542	ENSG00000091542.8	protein_coding	ALKBH5	3190	54890	6.43972	0.0454209	3.41393	0.00070888	0.0916528
ENSG00000087191	ENSG00000087191.12	protein_coding	PSMC5	4490	5705	5.77033	-0.050079	-3.41554	0.000704834	0.0916528
ENSG00000108055	ENSG00000108055.9	protein_coding	SMC3	4275	9126	5.77963	-0.0382754	-3.4119	0.000714029	0.0918475
ENSG00000136021	ENSG00000136021.18	protein_coding	SCYL2	7481	55681	6.09665	0.045983	3.40815	0.000723614	0.0926079
ENSG00000144821	ENSG00000144821.9	protein_coding	MYH15	7694	22989	3.46267	-0.11643	-3.40656	0.000727702	0.0926607
ENSG00000136205	ENSG00000136205.16	protein_coding	TNS3	11797	64759	7.17288	-0.111989	-3.40383	0.000734804	0.0930949
ENSG00000013441	ENSG00000013441.15	protein_coding	CLK1	5170	1195	6.60943	-0.112821	-3.39782	0.000750638	0.093227
ENSG00000036257	ENSG00000036257.12	protein_coding	CUL3	11505	8452	6.59388	-0.0394076	-3.39809	0.000749937	0.093227
ENSG00000163617	ENSG00000163617.10	protein_coding	CCDC191	5303	57577	4.05601	-0.0941824	-3.40167	0.000740456	0.093227
ENSG00000281649	ENSG00000281649.1	lincRNA	EBLN3	6483	100506710	5.86667	0.0389375	3.40013	0.000744527	0.093227
ENSG00000156256	ENSG00000156256.14	protein_coding	USP16	5694	10600	5.62883	-0.0423305	-3.39321	0.000763026	0.094301
ENSG00000142784	ENSG00000142784.15	protein_coding	WDTC1	6024	23038	6.16453	0.0499763	3.36715	0.000836585	0.0946458
ENSG00000163485	ENSG00000163485.15	protein_coding	ADORA1	4191	134	5.72872	0.075989	3.36608	0.000839732	0.0946458
ENSG00000068784	ENSG00000068784.12	protein_coding	SRBD1	5045	55133	3.91353	-0.0639062	-3.37592	0.000811113	0.0946458
ENSG00000144229	ENSG00000144229.11	protein_coding	THSD7B	6761	80731	2.56435	-0.193196	-3.3787	0.000803186	0.0946458
ENSG00000231699	ENSG00000231699.1	processed_pseudogene	AC020550.7	163		-1.81723	-0.333737	-3.36538	0.000841805	0.0946458
ENSG00000136527	ENSG00000136527.17	protein_coding	TRA2B	11769	6434	6.36595	-0.064314	-3.38728	0.000779204	0.0946458
ENSG00000201185	ENSG00000201185.1	rRNA	RNA5SP202	119		5.94421	-0.171747	-3.38998	0.000771801	0.0946458
ENSG00000279168	ENSG00000279168.1	protein_coding	AC105052.1	483		-1.46011	0.32875	3.36653	0.000838401	0.0946458
ENSG00000156011	ENSG00000156011.16	protein_coding	PSD3	15213	23362	9.30292	0.0901011	3.37021	0.000827598	0.0946458
ENSG00000277586	ENSG00000277586.1	protein_coding	NEFL	4329	4747	8.42201	0.155481	3.37694	0.000808212	0.0946458
ENSG00000168081	ENSG00000168081.8	protein_coding	PNOC	2126	5368	0.635211	-0.266481	-3.36799	0.000834095	0.0946458
ENSG00000104365	ENSG00000104365.13	protein_coding	IKBKB	10239	3551	4.93011	-0.0604411	-3.37104	0.00082518	0.0946458
ENSG00000095585	ENSG00000095585.16	protein_coding	BLNK	3655	29760	2.11975	-0.301509	-3.37452	0.000815144	0.0946458
ENSG00000139718	ENSG00000139718.10	protein_coding	SETD1B	8314	23067	4.72897	-0.0669371	-3.38388	0.000788638	0.0946458
ENSG00000119242	ENSG00000119242.8	protein_coding	CCDC92	8223	80212	6.42843	0.0663104	3.3845	0.000786912	0.0946458
ENSG00000260760	ENSG00000260760.1	lincRNA	PWRN3	849	101928840	1.25214	-0.749531	-3.38346	0.000789807	0.0946458
ENSG00000166855	ENSG00000166855.9	protein_coding	CLPX	5461	10845	5.62891	-0.0369559	-3.37038	0.000827108	0.0946458
ENSG00000232386	ENSG00000232386.9	lincRNA	RP11-66B24.2	1479		-1.12369	0.291377	3.3695	0.000829685	0.0946458
ENSG00000267193	ENSG00000267193.5	antisense	RP11-116O18.3	731		-1.98489	0.360849	3.36504	0.000842824	0.0946458
ENSG00000275395	ENSG00000275395.4	protein_coding	FCGBP	12961	8857	3.4791	-0.330815	-3.36659	0.000838244	0.0946458
ENSG00000180879	ENSG00000180879.13	protein_coding	SSR4	4590	6748	4.40572	-0.0536121	-3.36442	0.000844649	0.0946458
ENSG00000234383	ENSG00000234383.1	processed_pseudogene	CTBP2P8	1330		1.04569	-0.158946	-3.35842	0.000862654	0.0947511
ENSG00000166526	ENSG00000166526.16	protein_coding	ZNF3	5424	7551	4.40054	-0.064584	-3.35915	0.00086044	0.0947511
ENSG00000175582	ENSG00000175582.19	protein_coding	RAB6A	4896	5870	7.91844	0.0451068	3.35824	0.000863213	0.0947511
ENSG00000232573	ENSG00000232573.1	processed_pseudogene	RPL3P4	423		4.4268	-0.0661246	-3.35676	0.000867721	0.0947511
ENSG00000263050	ENSG00000263050.1	lincRNA	RP11-667K14.3	443		-0.947602	-0.453639	-3.35444	0.000874815	0.0947511
ENSG00000244044	ENSG00000244044.3	misc_RNA	RN7SL735P	292		-0.530671	-0.250774	-3.35591	0.000870297	0.0947511
ENSG00000129351	ENSG00000129351.17	protein_coding	ILF3	11022	3609	7.08572	-0.034783	-3.35416	0.000875655	0.0947511
ENSG00000160014	ENSG00000160014.16	protein_coding	CALM3	3667	805	9.50962	0.0766603	3.35985	0.000858331	0.0947511
ENSG00000228353	ENSG00000228353.1	antisense	RP11-184A2.2	313		-1.63384	0.457678	3.35258	0.000880537	0.0948722
ENSG00000169744	ENSG00000169744.12	protein_coding	LDB2	5586	9079	5.60464	0.190183	3.34877	0.000892372	0.0949303
ENSG00000151806	ENSG00000151806.13	protein_coding	GUF1	4454	60558	5.45457	-0.0556346	-3.34954	0.00088997	0.0949303
ENSG00000180998	ENSG00000180998.11	protein_coding	GPR137C	6193	283554	4.79458	0.106198	3.35018	0.00088797	0.0949303
ENSG00000127870	ENSG00000127870.16	protein_coding	RNF6	4621	6049	5.84071	0.0576833	3.3469	0.000898251	0.0951542
ENSG00000231249	ENSG00000231249.1	antisense	ITPR1-AS1	858		-0.855433	0.278657	3.34308	0.000910332	0.0956525
ENSG00000250794	ENSG00000250794.2	unprocessed_pseudogene	ALG1L12P	434		0.000556533	0.288171	3.34183	0.000914337	0.0956525
ENSG00000076928	ENSG00000076928.17	protein_coding	ARHGEF1	8636	9138	4.85607	-0.0920605	-3.34188	0.000914162	0.0956525
ENSG00000173681	ENSG00000173681.16	protein_coding	CXorf23	8630	256643	5.35581	-0.0542614	-3.34003	0.000920123	0.0958601
ENSG00000053501	ENSG00000053501.12	protein_coding	USE1	2431	55850	3.67058	-0.0666536	-3.33502	0.000936361	0.0971504
ENSG00000233593	ENSG00000233593.8	processed_transcript	RP4-665J23.1	4212	105378853	2.92666	0.168935	3.32725	0.000962121	0.0994139
ENSG00000171223	ENSG00000171223.5	protein_coding	JUNB	1820	3726	4.52816	-0.298148	-3.32448	0.000971436	0.0995603
ENSG00000147121	ENSG00000147121.15	protein_coding	KRBOX4	4120	55634	4.1267	0.0659853	3.32454	0.000971226	0.0995603
ENSG00000143367	ENSG00000143367.15	protein_coding	TUFT1	3878	7286	2.82719	0.108019	3.31844	0.000992079	0.101088
ENSG00000125630	ENSG00000125630.15	protein_coding	POLR1B	6329	84172	4.19054	-0.0722874	-3.3125	0.00101281	0.101088
ENSG00000163520	ENSG00000163520.13	protein_coding	FBLN2	4812	2199	3.42522	0.199098	3.31156	0.0010161	0.101088
ENSG00000167721	ENSG00000167721.10	protein_coding	TSR1	5545	55720	5.22834	-0.048105	-3.31177	0.00101535	0.101088
ENSG00000215769	ENSG00000215769.8	processed_transcript	RP13-104F24.2	3038	146880	2.27181	-0.0984793	-3.31273	0.00101196	0.101088
ENSG00000041353	ENSG00000041353.9	protein_coding	RAB27B	7432	5874	6.13024	0.131511	3.30977	0.00102243	0.101088
ENSG00000215421	ENSG00000215421.9	protein_coding	ZNF407	12190	55628	5.68337	-0.0529054	-3.31111	0.0010177	0.101088
ENSG00000105393	ENSG00000105393.15	protein_coding	BABAM1	2607	29086	4.05956	0.0541311	3.31039	0.00102024	0.101088
ENSG00000198792	ENSG00000198792.12	protein_coding	TMEM184B	7080	25829	6.46579	0.0540418	3.31051	0.0010198	0.101088
ENSG00000156140	ENSG00000156140.9	protein_coding	ADAMTS3	7172	9508	3.47008	0.275046	3.30585	0.00103646	0.101777
ENSG00000134970	ENSG00000134970.13	protein_coding	TMED7	3894	51014	6.00862	0.0437401	3.30444	0.00104151	0.101777
ENSG00000119943	ENSG00000119943.11	protein_coding	PYROXD2	3881	84795	2.80962	-0.118193	-3.30544	0.00103793	0.101777
ENSG00000100241	ENSG00000100241.20	protein_coding	SBF1	9441	6305	8.11262	0.0627913	3.29775	0.00106594	0.103763
ENSG00000088179	ENSG00000088179.8	protein_coding	PTPN4	12486	5775	7.05058	0.0769706	3.29613	0.00107193	0.103945
ENSG00000104722	ENSG00000104722.13	protein_coding	NEFM	4381	4741	7.15415	0.217528	3.2939	0.00108022	0.104347
ENSG00000164125	ENSG00000164125.15	protein_coding	FAM198B	7880	51313	6.41831	-0.0984095	-3.28829	0.0011014	0.105305
ENSG00000148300	ENSG00000148300.11	protein_coding	REXO4	2654	57109	3.96742	0.0774168	3.28795	0.00110268	0.105305
ENSG00000232884	ENSG00000232884.7	lincRNA	AF127936.3	1863		-0.640223	-0.328222	-3.28969	0.00109609	0.105305
ENSG00000160803	ENSG00000160803.7	protein_coding	UBQLN4	3878	56893	5.40456	0.0517453	3.27634	0.00114773	0.106072
ENSG00000116711	ENSG00000116711.9	protein_coding	PLA2G4A	2875	5321	2.41943	-0.20799	-3.28245	0.00112382	0.106072
ENSG00000183281	ENSG00000183281.14	protein_coding	PLGLB1	3220	5343	1.18252	-0.251223	-3.27908	0.00113695	0.106072
ENSG00000279099	ENSG00000279099.1	TEC	RP11-595O22.1	2262		1.94861	-0.207199	-3.27675	0.00114609	0.106072
ENSG00000130731	ENSG00000130731.15	protein_coding	C16orf13	1830	84326	4.0754	0.0689433	3.28226	0.00112453	0.106072
ENSG00000154832	ENSG00000154832.14	protein_coding	CXXC1	4319	30827	4.35783	-0.0553288	-3.27613	0.00114857	0.106072
ENSG00000196218	ENSG00000196218.12	protein_coding	RYR1	15965	6261	6.21413	-0.11846	-3.28335	0.00112034	0.106072
ENSG00000124228	ENSG00000124228.14	protein_coding	DDX27	5457	55661	4.84237	-0.0584526	-3.27698	0.00114519	0.106072
ENSG00000101161	ENSG00000101161.7	protein_coding	PRPF6	3044	24148	6.10203	-0.0453058	-3.27767	0.00114249	0.106072
ENSG00000155666	ENSG00000155666.11	protein_coding	KDM8	4039	79831	2.76897	-0.0766211	-3.27045	0.00117122	0.106602
ENSG00000177302	ENSG00000177302.14	protein_coding	TOP3A	6476	7156	4.6853	-0.0541982	-3.27105	0.00116879	0.106602
ENSG00000167604	ENSG00000167604.13	protein_coding	NFKBID	3198	84807	1.63005	-0.221996	-3.27201	0.00116493	0.106602
ENSG00000158578	ENSG00000158578.18	protein_coding	ALAS2	2134	212	-1.37119	-0.420512	-3.27136	0.00116754	0.106602
ENSG00000224016	ENSG00000224016.2	unprocessed_pseudogene	RP11-728K20.1	291		0.52705	-0.18214	-3.2628	0.00120241	0.108788
ENSG00000174628	ENSG00000174628.16	protein_coding	IQCK	4993	124152	3.62707	-0.0817132	-3.2614	0.00120818	0.108788
ENSG00000221870	ENSG00000221870.2	protein_coding	TMEM257	2441	9142	2.55932	0.124672	3.26244	0.0012039	0.108788
ENSG00000118276	ENSG00000118276.11	protein_coding	B4GALT6	5306	9331	5.86123	0.0854189	3.25791	0.00122274	0.109708
ENSG00000187912	ENSG00000187912.11	protein_coding	CLEC17A	2238	388512	-0.624061	-0.401368	-3.25655	0.00122844	0.109827
ENSG00000188690	ENSG00000188690.12	protein_coding	UROS	6643	7390	5.62641	0.0854173	3.24235	0.00128959	0.113347
ENSG00000166987	ENSG00000166987.14	protein_coding	MBD6	5646	114785	3.83104	-0.086613	-3.24303	0.0012866	0.113347
ENSG00000171241	ENSG00000171241.8	protein_coding	SHCBP1	4459	79801	1.15215	-0.188845	-3.24219	0.00129029	0.113347
ENSG00000102890	ENSG00000102890.14	protein_coding	ELMO3	2575	79767	-0.509231	-0.241892	-3.24414	0.00128173	0.113347
ENSG00000279476	ENSG00000279476.1	TEC	RP11-391L3.3	2794		2.24855	-0.10823	-3.2458	0.00127451	0.113347
ENSG00000169964	ENSG00000169964.6	protein_coding	TMEM42	3106	131616	3.53919	0.0643254	3.23438	0.00132512	0.114272
ENSG00000147432	ENSG00000147432.6	protein_coding	CHRNB3	2587	1142	-0.560268	-0.501794	-3.23531	0.00132095	0.114272
ENSG00000205133	ENSG00000205133.11	protein_coding	TRIQK	6724	286144	5.39115	0.0508993	3.23847	0.00130679	0.114272
ENSG00000151332	ENSG00000151332.18	protein_coding	MBIP	3468	51562	3.92134	-0.0515615	-3.23374	0.001328	0.114272
ENSG00000154721	ENSG00000154721.14	protein_coding	JAM2	5933	58494	5.31695	-0.0905915	-3.23444	0.00132485	0.114272
ENSG00000224404	ENSG00000224404.1	lincRNA	LL22NC03-13G6.2	519		-0.790612	0.635882	3.23451	0.00132453	0.114272
ENSG00000123975	ENSG00000123975.4	protein_coding	CKS2	613	1164	0.470142	-0.277875	-3.2319	0.00133639	0.114602
ENSG00000245552	ENSG00000245552.6	antisense	RP11-712B9.2	5320	101929295	0.797854	-0.140371	-3.22753	0.00135639	0.115532
ENSG00000046651	ENSG00000046651.14	protein_coding	OFD1	5172	8481	4.83888	-0.0633463	-3.22811	0.00135371	0.115532
ENSG00000102879	ENSG00000102879.15	protein_coding	CORO1A	4871	11151	5.24217	-0.109175	-3.22482	0.00136894	0.116208
ENSG00000201564	ENSG00000201564.1	misc_RNA	RN7SKP50	315		-2.71116	-0.413627	-3.22341	0.00137554	0.116377
ENSG00000210156	ENSG00000210156.1	Mt_tRNA	MT-TK	70		-3.86144	-0.55036	-3.22143	0.00138479	0.116767
ENSG00000214975	ENSG00000214975.4	processed_pseudogene	PPIAP29	499		0.499917	0.164579	3.2177	0.00140246	0.117471
ENSG00000267776	ENSG00000267776.1	sense_intronic	AC006116.24	581		-1.67736	-0.294517	-3.21809	0.0014006	0.117471
ENSG00000162961	ENSG00000162961.13	protein_coding	DPY30	2745	84661	3.82291	0.0501329	3.21574	0.00141182	0.117864
ENSG00000253006	ENSG00000253006.1	misc_RNA	RN7SKP283	270		-1.65989	-0.330295	-3.2118	0.00143078	0.119022
ENSG00000164776	ENSG00000164776.9	protein_coding	PHKG1	2762	5260	2.98062	-0.171414	-3.20957	0.00144167	0.119022
ENSG00000148341	ENSG00000148341.17	protein_coding	SH3GLB2	6814	56904	6.89732	0.0493923	3.20801	0.00144929	0.119022
ENSG00000174804	ENSG00000174804.3	protein_coding	FZD4	7383	8322	4.30643	0.104998	3.20864	0.00144618	0.119022
ENSG00000180182	ENSG00000180182.10	protein_coding	MED14	9656	9282	5.39877	-0.0540707	-3.20879	0.00144544	0.119022
ENSG00000231690	ENSG00000231690.2	lincRNA	LINC00574	2318	80069	-0.0280724	-0.211162	-3.20398	0.0014692	0.119339
ENSG00000148143	ENSG00000148143.12	protein_coding	ZNF462	12259	58499	6.7148	-0.0680275	-3.20498	0.00146424	0.119339
ENSG00000270095	ENSG00000270095.1	sense_intronic	RP11-214K3.18	258		0.0999587	0.174984	3.20339	0.00147209	0.119339
ENSG00000167978	ENSG00000167978.16	protein_coding	SRRM2	13266	23524	8.92579	-0.0567081	-3.20483	0.00146494	0.119339
ENSG00000143933	ENSG00000143933.16	protein_coding	CALM2	6466	805	9.80159	0.0503613	3.19741	0.00150216	0.120727
ENSG00000166532	ENSG00000166532.15	protein_coding	RIMKLB	8619	57494	6.28163	-0.0666918	-3.19829	0.00149771	0.120727
ENSG00000181035	ENSG00000181035.13	protein_coding	SLC25A42	4519	284439	4.40027	0.068435	3.19713	0.00150358	0.120727
ENSG00000132781	ENSG00000132781.17	protein_coding	MUTYH	3909	4595	3.32375	-0.0714624	-3.18779	0.00155168	0.121161
ENSG00000233276	ENSG00000233276.3	protein_coding	GPX1	1425	2876	4.91247	-0.0851474	-3.18945	0.00154304	0.121161
ENSG00000058729	ENSG00000058729.10	protein_coding	RIOK2	5502	55781	4.05052	-0.0570279	-3.18999	0.00154021	0.121161
ENSG00000182095	ENSG00000182095.14	protein_coding	TNRC18	12572	84629	6.55416	-0.0554007	-3.19169	0.0015314	0.121161
ENSG00000273061	ENSG00000273061.1	lincRNA	CDC37L1-AS1	613	101929351	-0.320745	-0.203148	-3.18765	0.00155242	0.121161
ENSG00000111404	ENSG00000111404.6	protein_coding	RERGL	1549	79785	1.17061	-0.26919	-3.19275	0.00152598	0.121161
ENSG00000169609	ENSG00000169609.13	protein_coding	C15orf40	13893	123207	4.46119	0.0789902	3.19253	0.00152708	0.121161
ENSG00000167291	ENSG00000167291.15	protein_coding	TBC1D16	11555	125058	5.50869	0.0991584	3.18677	0.00155704	0.121161
ENSG00000249288	ENSG00000249288.1	unprocessed_pseudogene	SLC25A15P5	253		-3.39189	0.596459	3.19354	0.00152189	0.121161
ENSG00000242082	ENSG00000242082.1	antisense	RP1-90G24.10	876		0.535819	0.297351	3.19089	0.00153554	0.121161
ENSG00000228058	ENSG00000228058.1	lincRNA	RP11-552D4.1	654	101927532	0.176231	-0.323638	-3.18467	0.00156805	0.121326
ENSG00000163958	ENSG00000163958.13	protein_coding	ZDHHC19	2432	131540	-0.595909	-0.250287	-3.18319	0.00157591	0.121326
ENSG00000259920	ENSG00000259920.1	lincRNA	RP11-2E11.5	2902		-0.229366	-0.201851	-3.18196	0.00158241	0.121326
ENSG00000213693	ENSG00000213693.4	processed_pseudogene	SEC14L1P1	2181		1.28825	0.132051	3.18181	0.00158322	0.121326
ENSG00000160695	ENSG00000160695.14	protein_coding	VPS11	5907	55823	5.41668	-0.0504132	-3.18388	0.00157224	0.121326
ENSG00000171858	ENSG00000171858.17	protein_coding	RPS21	1023	6227	5.62581	-0.0601211	-3.18011	0.0015923	0.121651
ENSG00000244005	ENSG00000244005.12	protein_coding	NFS1	6024	9054	4.38591	0.0485615	3.17861	0.00160033	0.121896
ENSG00000229320	ENSG00000229320.3	transcribed_processed_pseudogene	KRT8P12	2047		1.83898	-0.0951483	-3.17589	0.00161504	0.122277
ENSG00000083535	ENSG00000083535.15	protein_coding	PIBF1	4253	10464	4.72803	-0.0522964	-3.17601	0.00161439	0.122277
ENSG00000231689	ENSG00000231689.2	lincRNA	LINC01090	1584		-1.25306	0.505263	3.17002	0.00164715	0.123357
ENSG00000079616	ENSG00000079616.12	protein_coding	KIF22	4312	3835	3.86503	-0.0729514	-3.17065	0.00164365	0.123357
ENSG00000263606	ENSG00000263606.1	transcribed_processed_pseudogene	RP11-737O24.3	1341		1.00175	-0.128447	-3.16971	0.00164887	0.123357
ENSG00000100263	ENSG00000100263.13	protein_coding	RHBDD3	3014	25807	3.42788	-0.0811488	-3.17224	0.00163493	0.123357
ENSG00000177917	ENSG00000177917.10	protein_coding	ARL6IP6	3349	151188	3.2009	0.0723064	3.16722	0.0016627	0.124023
ENSG00000237289	ENSG00000237289.9	protein_coding	CKMT1B	3470	1159	3.7121	0.17906	3.16625	0.00166811	0.12406
ENSG00000207769	ENSG00000207769.1	miRNA	MIR586	97	693171	-3.7241	-0.464541	-3.16442	0.00167833	0.124453
ENSG00000164828	ENSG00000164828.17	protein_coding	SUN1	11811	23353	6.48297	-0.0416788	-3.16226	0.00169054	0.124991
ENSG00000196922	ENSG00000196922.10	transcribed_unitary_pseudogene	ZNF252P	9148	286101	5.29563	-0.0623789	-3.15701	0.00172045	0.126831
ENSG00000121895	ENSG00000121895.7	protein_coding	TMEM156	2562	80008	0.50848	-0.248053	-3.15276	0.00174506	0.127158
ENSG00000261884	ENSG00000261884.2	protein_coding	CTC-479C5.12	5685		0.653206	-0.148631	-3.15318	0.00174262	0.127158
ENSG00000073008	ENSG00000073008.14	protein_coding	PVR	3519	5817	4.72596	0.0834625	3.15306	0.00174332	0.127158
ENSG00000227039	ENSG00000227039.6	antisense	ITGB2-AS1	2438	100505746	0.299392	-0.346354	-3.15435	0.00173581	0.127158
ENSG00000152102	ENSG00000152102.17	protein_coding	FAM168B	5435	130074	7.71215	0.0429811	3.15161	0.00175174	0.127207
ENSG00000165929	ENSG00000165929.12	protein_coding	TC2N	6147	123036	2.65877	-0.24251	-3.15005	0.00176088	0.127207
ENSG00000260011	ENSG00000260011.2	lincRNA	RP13-20L14.1	360		-1.34496	0.273544	3.15091	0.00175586	0.127207
ENSG00000104980	ENSG00000104980.7	protein_coding	TIMM44	4888	10469	4.0764	-0.0635439	-3.14568	0.00178674	0.128707
ENSG00000069329	ENSG00000069329.15	protein_coding	VPS35	9733	55737	6.99942	-0.0342033	-3.14453	0.0017936	0.128833
ENSG00000168159	ENSG00000168159.10	protein_coding	RNF187	3285	149603	6.90898	0.0463942	3.14117	0.00181375	0.129368
ENSG00000167912	ENSG00000167912.5	antisense	RP11-25K19.1	1743		1.51213	0.142307	3.14084	0.00181575	0.129368
ENSG00000111481	ENSG00000111481.9	protein_coding	COPZ1	3901	22818	5.34488	0.0402544	3.14073	0.00181645	0.129368
ENSG00000266643	ENSG00000266643.1	miRNA	MIR3677	60	100500812	-1.91103	-0.308767	-3.13633	0.00184321	0.130904
ENSG00000114841	ENSG00000114841.17	protein_coding	DNAH1	13872	25981	5.86946	-0.0915948	-3.13396	0.00185779	0.131569
ENSG00000228203	ENSG00000228203.6	processed_transcript	RNF144A-AS1	4648	386597	3.04033	0.198747	3.129	0.00188861	0.133354
ENSG00000185272	ENSG00000185272.13	protein_coding	RBM11	2360	54033	2.92371	0.104574	3.12821	0.00189358	0.133354
ENSG00000164112	ENSG00000164112.12	protein_coding	TMEM155	3024	132332	3.3362	-0.461908	-3.12673	0.00190288	0.13342
ENSG00000100425	ENSG00000100425.18	protein_coding	BRD1	5850	23774	5.15912	-0.0478634	-3.12638	0.0019051	0.13342
ENSG00000159788	ENSG00000159788.18	protein_coding	RGS12	13536	6002	6.27849	-0.193151	-3.12376	0.00192172	0.133845
ENSG00000159140	ENSG00000159140.18	protein_coding	SON	13172	6651	8.43556	-0.0359475	-3.12375	0.00192178	0.133845
ENSG00000149260	ENSG00000149260.15	protein_coding	CAPN5	6166	726	4.4192	0.0906409	3.1186	0.00195483	0.135772
ENSG00000030066	ENSG00000030066.13	protein_coding	NUP160	8576	23279	4.95347	-0.0521884	-3.11732	0.00196307	0.13597
ENSG00000257315	ENSG00000257315.1	protein_coding	ZBED6	4250	100381270	4.67561	-0.0660641	-3.11089	0.00200525	0.137996
ENSG00000272645	ENSG00000272645.3	transcribed_unprocessed_pseudogene	GTF2IP20	4145		2.87981	-0.0969971	-3.10911	0.00201707	0.137996
ENSG00000170214	ENSG00000170214.3	protein_coding	ADRA1B	1738	147	2.26761	-0.267343	-3.10777	0.00202605	0.137996
ENSG00000262803	ENSG00000262803.1	processed_pseudogene	RP11-160A9.3	781		-0.0242971	-0.160411	-3.10999	0.00201125	0.137996
ENSG00000205482	ENSG00000205482.9	unprocessed_pseudogene	SPDYE18	1050		0.29683	-0.190981	-3.10832	0.00202234	0.137996
ENSG00000225213	ENSG00000225213.2	sense_intronic	RP11-197M22.2	697		0.371323	0.179576	3.10708	0.00203064	0.137996
ENSG00000180332	ENSG00000180332.6	protein_coding	KCTD4	1865	386618	4.92224	0.194353	3.1084	0.00202181	0.137996
ENSG00000166471	ENSG00000166471.10	protein_coding	TMEM41B	4422	440026	5.42012	0.048663	3.10465	0.00204695	0.138731
ENSG00000151687	ENSG00000151687.14	protein_coding	ANKAR	5758	150709	4.34076	-0.0554244	-3.10357	0.00205426	0.138852
ENSG00000167074	ENSG00000167074.14	protein_coding	TEF	4715	7008	6.70112	0.0802095	3.10192	0.00206549	0.139238
ENSG00000105967	ENSG00000105967.15	protein_coding	TFEC	8644	22797	1.84442	-0.225422	-3.09664	0.00210169	0.141301
ENSG00000228983	ENSG00000228983.8	transcribed_unprocessed_pseudogene	SLC47A1P1	1281		-0.99313	0.281791	3.09543	0.00211003	0.141484
ENSG00000247732	ENSG00000247732.2	unprocessed_pseudogene	RP11-404K5.1	203		-3.43664	0.565493	3.09354	0.00212324	0.141993
ENSG00000129566	ENSG00000129566.12	protein_coding	TEP1	11328	7011	4.69759	-0.0726958	-3.09266	0.00212934	0.142023
ENSG00000173210	ENSG00000173210.19	protein_coding	ABLIM3	7225	22885	5.72231	-0.0828895	-3.08929	0.00215308	0.142103
ENSG00000148218	ENSG00000148218.15	protein_coding	ALAD	4983	210	6.36188	-0.0756718	-3.0911	0.00214029	0.142103
ENSG00000260157	ENSG00000260157.3	transcribed_unprocessed_pseudogene	CH17-53B9.2	583		-2.46961	0.566079	3.08977	0.0021497	0.142103
ENSG00000260903	ENSG00000260903.2	protein_coding	XKR7	7844	343702	3.35164	-0.221166	-3.08969	0.00215024	0.142103
ENSG00000266038	ENSG00000266038.1	miRNA	MIR4659A	81	100616348	-2.8105	-0.383979	-3.08773	0.0021641	0.142458
ENSG00000261340	ENSG00000261340.1	lincRNA	LINC01616	2280	106456574	3.17386	0.14577	3.08489	0.00218441	0.14342
ENSG00000141232	ENSG00000141232.4	protein_coding	TOB1	2521	10140	4.77873	-0.121669	-3.08006	0.00221924	0.145329
ENSG00000115738	ENSG00000115738.9	protein_coding	ID2	2205	3398	5.4654	-0.123883	-3.07406	0.00226324	0.145564
ENSG00000124357	ENSG00000124357.12	protein_coding	NAGK	8894	55577	5.17215	-0.0611699	-3.07407	0.00226318	0.145564
ENSG00000145526	ENSG00000145526.11	protein_coding	CDH18	4853	1016	5.53226	0.123464	3.07412	0.00226277	0.145564
ENSG00000244427	ENSG00000244427.1	processed_pseudogene	RP11-52B19.1	781	100271259	-1.70427	-0.462344	-3.07578	0.00225057	0.145564
ENSG00000164924	ENSG00000164924.17	protein_coding	YWHAZ	8555	7534	9.64139	0.061397	3.07749	0.00223798	0.145564
ENSG00000165092	ENSG00000165092.12	protein_coding	ALDH1A1	2849	216	5.42272	-0.258934	-3.07668	0.00224391	0.145564
ENSG00000197969	ENSG00000197969.11	protein_coding	VPS13A	20196	23230	7.49968	0.0674587	3.07732	0.00223923	0.145564
ENSG00000050628	ENSG00000050628.20	protein_coding	PTGER3	9653	5733	4.811	0.290313	3.06648	0.00232001	0.146575
ENSG00000182263	ENSG00000182263.13	protein_coding	FIGN	9942	55137	4.9227	0.139111	3.06311	0.00234559	0.146575
ENSG00000077097	ENSG00000077097.14	protein_coding	TOP2B	6079	7155	7.77272	-0.0301564	-3.06844	0.00230516	0.146575
ENSG00000113384	ENSG00000113384.13	protein_coding	GOLPH3	2785	64083	5.12408	0.0402067	3.06043	0.00236617	0.146575
ENSG00000251682	ENSG00000251682.1	processed_pseudogene	RP11-631M6.3	591		2.27736	-0.135948	-3.06943	0.00229776	0.146575
ENSG00000234999	ENSG00000234999.1	processed_pseudogene	SNRPCP19	460		-2.73999	-0.391718	-3.06116	0.00236059	0.146575
ENSG00000164946	ENSG00000164946.19	protein_coding	FREM1	10762	158326	3.58101	-0.1701	-3.06049	0.00236574	0.146575
ENSG00000197893	ENSG00000197893.13	protein_coding	NRAP	5724	4892	0.149709	-0.559676	-3.06058	0.00236506	0.146575
ENSG00000260966	ENSG00000260966.1	sense_overlapping	RP11-690D19.3	5113		5.33402	-0.0640111	-3.06268	0.00234888	0.146575
ENSG00000257576	ENSG00000257576.1	processed_pseudogene	RP11-153M3.1	1702		0.665434	-0.162071	-3.06288	0.0023474	0.146575
ENSG00000049130	ENSG00000049130.13	protein_coding	KITLG	6040	4254	5.33531	0.129943	3.06478	0.00233292	0.146575
ENSG00000100813	ENSG00000100813.14	protein_coding	ACIN1	9110	22985	6.73261	-0.0431649	-3.06178	0.00235579	0.146575
ENSG00000104804	ENSG00000104804.7	protein_coding	TULP2	2240	7288	-0.815421	0.298223	3.06084	0.00236302	0.146575
ENSG00000101104	ENSG00000101104.12	protein_coding	PABPC1L	4984	80336	3.18315	-0.105055	-3.06298	0.0023466	0.146575
ENSG00000283529	ENSG00000283529.1	transcribed_unprocessed_pseudogene	RP4-791K14.2	3951		0.495818	-0.168074	-3.06271	0.00234869	0.146575
ENSG00000261600	ENSG00000261600.1	lincRNA	RP11-575H3.1	528		-2.02337	0.483608	3.05725	0.00239081	0.147738
ENSG00000197982	ENSG00000197982.13	protein_coding	C1orf122	2231	127687	4.35848	-0.0586552	-3.05544	0.00240496	0.148249
ENSG00000171792	ENSG00000171792.10	protein_coding	RHNO1	2643	83695	3.39028	0.0611949	3.05373	0.00241839	0.148352
ENSG00000147274	ENSG00000147274.14	protein_coding	RBMX	5882	27316	6.77463	-0.0344004	-3.05424	0.0024144	0.148352
ENSG00000250461	ENSG00000250461.1	processed_pseudogene	RP11-631M6.2	744		2.86196	-0.113927	-3.05117	0.00243859	0.149227
ENSG00000179909	ENSG00000179909.15	protein_coding	ZNF154	5713	7710	5.02425	-0.0614235	-3.04945	0.00245225	0.1497
ENSG00000204366	ENSG00000204366.3	protein_coding	ZBTB12	1875	221527	1.74272	-0.0919103	-3.04581	0.00248146	0.151117
ENSG00000008869	ENSG00000008869.11	protein_coding	HEATR5B	8206	54497	6.39595	-0.0278342	-3.04242	0.00250889	0.152112
ENSG00000250568	ENSG00000250568.1	processed_pseudogene	RP11-333E13.2	315		-1.04744	-0.239752	-3.0423	0.00250987	0.152112
ENSG00000119878	ENSG00000119878.5	protein_coding	CRIPT	2561	9419	4.6217	0.0536185	3.04004	0.00252832	0.152436
ENSG00000204406	ENSG00000204406.12	protein_coding	MBD5	24256	55777	6.47326	0.0323849	3.03943	0.00253334	0.152436
ENSG00000139112	ENSG00000139112.10	protein_coding	GABARAPL1	4086	23710	7.78584	0.0561005	3.04037	0.00252562	0.152436
ENSG00000280227	ENSG00000280227.1	TEC	RP11-454F8.3	549		-1.88025	-0.305263	-3.03648	0.00255763	0.153168
ENSG00000265413	ENSG00000265413.1	sense_intronic	RP11-789C17.1	2315		-0.276596	0.179983	3.03638	0.00255843	0.153168
ENSG00000124209	ENSG00000124209.3	protein_coding	RAB22A	9285	57403	6.9814	0.0415763	3.03574	0.00256373	0.153168
ENSG00000245526	ENSG00000245526.9	lincRNA	LINC00461	6174	407047	5.90702	-0.0650592	-3.03421	0.00257646	0.153564
ENSG00000231764	ENSG00000231764.8	antisense	DLX6-AS1	16633		6.1262	-0.200614	-3.03238	0.0025918	0.154039
ENSG00000243802	ENSG00000243802.2	processed_pseudogene	RP11-390K5.1	362		-2.50638	0.398198	3.03158	0.00259854	0.154039
ENSG00000161996	ENSG00000161996.18	protein_coding	WDR90	10534	197335	3.19876	-0.0979067	-3.0303	0.00260932	0.154039
ENSG00000225975	ENSG00000225975.6	lincRNA	LINC01534	1138	101927621	2.54351	0.0843848	3.02963	0.00261497	0.154039
ENSG00000149654	ENSG00000149654.9	protein_coding	CDH22	4929	64405	4.76758	0.203796	3.03053	0.00260731	0.154039
ENSG00000183172	ENSG00000183172.8	protein_coding	SMDT1	1731	91689	4.18435	-0.053118	-3.02779	0.00263049	0.154592
ENSG00000117318	ENSG00000117318.8	protein_coding	ID3	1797	3399	3.43048	-0.183887	-3.02086	0.00268999	0.156733
ENSG00000234177	ENSG00000234177.5	lincRNA	LINC01114	3751	284998	2.40806	-0.145773	-3.02118	0.00268727	0.156733
ENSG00000153012	ENSG00000153012.11	protein_coding	LGI2	6428	55203	3.11355	-0.175046	-3.0178	0.00271666	0.156733
ENSG00000176783	ENSG00000176783.14	protein_coding	RUFY1	5911	80230	4.7828	-0.0458358	-3.0191	0.00270536	0.156733
ENSG00000112679	ENSG00000112679.14	protein_coding	DUSP22	5686	56940	5.2839	0.0531451	3.01937	0.002703	0.156733
ENSG00000230189	ENSG00000230189.6	transcribed_unprocessed_pseudogene	GS1-124K5.2	1830		2.50779	-0.101596	-3.02044	0.00269371	0.156733
ENSG00000280365	ENSG00000280365.1	TEC	RP11-9H20.2	741		0.450722	-0.162665	-3.01924	0.00270415	0.156733
ENSG00000100379	ENSG00000100379.17	protein_coding	KCTD17	2786	79734	5.32494	0.0861418	3.01831	0.00271225	0.156733
ENSG00000217643	ENSG00000217643.1	processed_pseudogene	PTGES3P2	482		0.21339	0.173833	3.01574	0.00273475	0.157058
ENSG00000120805	ENSG00000120805.13	protein_coding	ARL1	4979	400	6.28632	0.0366552	3.01632	0.00272971	0.157058
ENSG00000230071	ENSG00000230071.2	processed_pseudogene	RPL4P6	1304		0.556894	-0.142648	-3.01474	0.00274359	0.157208
ENSG00000261462	ENSG00000261462.1	lincRNA	CTA-254O6.1	1744		-0.1233	0.187307	3.01212	0.0027668	0.158165
ENSG00000198832	ENSG00000198832.10	protein_coding	SELM	3187	140606	4.29363	-0.0700935	-3.01144	0.00277285	0.158165
ENSG00000140992	ENSG00000140992.18	protein_coding	PDPK1	10926	5170	6.61039	0.0596306	3.00771	0.00280634	0.159354
ENSG00000118707	ENSG00000118707.9	protein_coding	TGIF2	3784	60436	1.7482	-0.124432	-3.00819	0.00280201	0.159354
ENSG00000274001	ENSG00000274001.1	sense_intronic	RP11-5G9.5	449		-1.55296	0.279773	3.00555	0.00282592	0.160106
ENSG00000112425	ENSG00000112425.13	protein_coding	EPM2A	5662	7957	4.44144	-0.0694582	-3.00478	0.00283284	0.160138
ENSG00000233756	ENSG00000233756.5	sense_intronic	DSCAM-IT1	826	100874326	1.8315	-0.125994	-3.00305	0.00284866	0.160672
ENSG00000186594	ENSG00000186594.13	lincRNA	MIR22HG	2986	84981	2.81015	-0.127829	-3.00142	0.00286357	0.161153
ENSG00000241587	ENSG00000241587.3	misc_RNA	RN7SL482P	298		-1.93276	0.307469	2.9984	0.00289148	0.162
ENSG00000145349	ENSG00000145349.16	protein_coding	CAMK2D	7363	817	7.83335	0.122608	2.99863	0.00288929	0.162
ENSG00000128590	ENSG00000128590.4	protein_coding	DNAJB9	2837	4189	4.87222	0.0549899	2.99631	0.00291089	0.162723
ENSG00000169692	ENSG00000169692.12	protein_coding	AGPAT2	1798	10555	1.8189	0.143215	2.99287	0.00294311	0.162723
ENSG00000204683	ENSG00000204683.10	protein_coding	C10orf113	614	387638	1.23379	-0.135739	-2.99355	0.00293672	0.162723
ENSG00000269821	ENSG00000269821.1	antisense	KCNQ1OT1	91667	10984	7.45058	0.0920497	2.99341	0.00293806	0.162723
ENSG00000110446	ENSG00000110446.10	protein_coding	SLC15A3	6118	51296	2.321	-0.140184	-2.99447	0.00292808	0.162723
ENSG00000280339	ENSG00000280339.1	TEC	RP11-736K20.4	3249		1.87692	0.126094	2.99289	0.00294294	0.162723
ENSG00000241002	ENSG00000241002.1	processed_pseudogene	RP11-119H12.1	435		-1.38607	-0.28308	-2.99156	0.00295552	0.163052
ENSG00000230581	ENSG00000230581.2	processed_pseudogene	ACTG1P14	1122		0.122885	-0.16471	-2.98941	0.00297585	0.163102
ENSG00000182446	ENSG00000182446.13	protein_coding	NPLOC4	9574	55666	6.32731	0.038831	2.98943	0.00297568	0.163102
ENSG00000054611	ENSG00000054611.13	protein_coding	TBC1D22A	5315	25771	4.60148	-0.0442585	-2.99016	0.00296874	0.163102
ENSG00000173230	ENSG00000173230.15	protein_coding	GOLGB1	11865	2804	8.13023	-0.0397114	-2.9884	0.00298552	0.163277
ENSG00000009954	ENSG00000009954.10	protein_coding	BAZ1B	7053	9031	6.95293	-0.0314422	-2.98758	0.00299337	0.163352
ENSG00000129353	ENSG00000129353.14	protein_coding	SLC44A2	5216	57153	6.4786	0.0645417	2.98638	0.00300481	0.163623
ENSG00000152433	ENSG00000152433.14	protein_coding	ZNF547	3568	284306	2.37821	-0.0970864	-2.98501	0.003018	0.163986
ENSG00000143727	ENSG00000143727.15	protein_coding	ACP1	4160	52	5.57837	0.0337098	2.98349	0.00303266	0.164429
ENSG00000135316	ENSG00000135316.17	protein_coding	SYNCRIP	8205	10492	6.68808	-0.0370814	-2.97881	0.0030783	0.166025
ENSG00000118412	ENSG00000118412.12	protein_coding	CASP8AP2	8171	9994	5.812	-0.0381312	-2.97816	0.00308468	0.166025
ENSG00000178538	ENSG00000178538.9	protein_coding	CA8	5783	767	4.46012	0.0971992	2.97711	0.00309503	0.166025
ENSG00000202229	ENSG00000202229.1	snRNA	RNU6-1138P	106		-3.50962	-0.42257	-2.97721	0.0030941	0.166025
ENSG00000006007	ENSG00000006007.11	protein_coding	GDE1	4416	51573	6.13908	0.0564496	2.97729	0.00309323	0.166025
ENSG00000232693	ENSG00000232693.2	sense_intronic	AC012370.2	530		-0.282082	-0.199219	-2.97296	0.0031362	0.167316
ENSG00000124006	ENSG00000124006.14	protein_coding	OBSL1	9611	23363	5.76585	-0.0577151	-2.97299	0.00313588	0.167316
ENSG00000227051	ENSG00000227051.6	protein_coding	C14orf132	7775	56967	8.09065	0.112951	2.97268	0.00313901	0.167316
ENSG00000114378	ENSG00000114378.16	protein_coding	HYAL1	3132	3373	0.586754	0.171926	2.97065	0.00315933	0.167338
ENSG00000196821	ENSG00000196821.9	protein_coding	C6orf106	4551	64771	6.83433	0.0600582	2.97087	0.00315714	0.167338
ENSG00000164733	ENSG00000164733.20	protein_coding	CTSB	7428	1508	7.68038	-0.068689	-2.97193	0.00314655	0.167338
ENSG00000274012	ENSG00000274012.1	misc_RNA	RN7SL2	300	378706	16.2773	-0.0811204	-2.96772	0.00318897	0.168554
ENSG00000227252	ENSG00000227252.1	antisense	AC105760.2	2341		0.374756	0.141909	2.9664	0.00320238	0.168909
ENSG00000239332	ENSG00000239332.5	lincRNA	LINC01119	2830	100134259	0.134904	0.179614	2.9648	0.00321867	0.169061
ENSG00000011028	ENSG00000011028.13	protein_coding	MRC2	6860	9902	3.94782	-0.144494	-2.96533	0.0032133	0.169061
ENSG00000162745	ENSG00000162745.10	protein_coding	OLFML2B	3415	25903	1.89506	-0.31107	-2.96142	0.00325343	0.169402
ENSG00000081041	ENSG00000081041.8	protein_coding	CXCL2	1500	2920	0.573257	-0.374437	-2.95896	0.00327892	0.169402
ENSG00000163291	ENSG00000163291.14	protein_coding	PAQR3	12403	152559	5.14745	0.0557687	2.96043	0.0032636	0.169402
ENSG00000134480	ENSG00000134480.13	protein_coding	CCNH	4660	902	5.66103	-0.0646297	-2.96331	0.00323398	0.169402
ENSG00000104529	ENSG00000104529.17	protein_coding	EEF1D	9390	1936	6.17709	-0.0382315	-2.96276	0.00323962	0.169402
ENSG00000197771	ENSG00000197771.12	protein_coding	MCMBP	6000	79892	4.8147	-0.0414919	-2.96202	0.00324717	0.169402
ENSG00000256087	ENSG00000256087.6	protein_coding	ZNF432	5985	9668	4.24203	-0.0605962	-2.95971	0.00327113	0.169402
ENSG00000132669	ENSG00000132669.12	protein_coding	RIN2	5053	54453	5.45977	-0.0651186	-2.95943	0.00327404	0.169402
ENSG00000156395	ENSG00000156395.12	protein_coding	SORCS3	5764	22986	5.25244	-0.15006	-2.95776	0.00329133	0.169695
ENSG00000061936	ENSG00000061936.9	protein_coding	SFSWAP	10157	6433	5.81982	-0.0550521	-2.95705	0.00329881	0.169734
ENSG00000273904	ENSG00000273904.1	ribozyme	Hammerhead_HH10	125		-3.35077	0.416463	2.95533	0.00331682	0.169892
ENSG00000177112	ENSG00000177112.7	antisense	MRVI1-AS1	1403	100129827	-0.15433	0.232036	2.95446	0.00332601	0.169892
ENSG00000259972	ENSG00000259972.2	processed_transcript	AC009120.6	3297		3.42762	-0.0915085	-2.95419	0.00332884	0.169892
ENSG00000126759	ENSG00000126759.12	protein_coding	CFP	4576	5199	1.19162	-0.132706	-2.95577	0.00331221	0.169892
ENSG00000106460	ENSG00000106460.18	protein_coding	TMEM106B	13867	54664	7.15521	0.0365387	2.94896	0.00338435	0.170627
ENSG00000006652	ENSG00000006652.13	protein_coding	IFRD1	7489	3475	5.33547	-0.0830531	-2.94838	0.00339062	0.170627
ENSG00000139354	ENSG00000139354.10	protein_coding	GAS2L3	6799	283431	1.45882	-0.255121	-2.94906	0.00338335	0.170627
ENSG00000136158	ENSG00000136158.11	protein_coding	SPRY2	3038	10253	5.17941	-0.100586	-2.94956	0.00337792	0.170627
ENSG00000065054	ENSG00000065054.13	protein_coding	SLC9A3R2	3550	9351	4.23701	0.0964195	2.95017	0.0033715	0.170627
ENSG00000105289	ENSG00000105289.14	protein_coding	TJP3	4217	27134	0.188369	0.297348	2.95136	0.00335876	0.170627
ENSG00000230725	ENSG00000230725.5	lincRNA	RP4-738P15.1	3379	284798	0.203416	0.224259	2.9516	0.00335628	0.170627
ENSG00000131779	ENSG00000131779.10	protein_coding	PEX11B	1838	8799	4.20713	0.0582431	2.94519	0.00342493	0.171895
ENSG00000006712	ENSG00000006712.14	protein_coding	PAF1	2668	54623	4.89866	-0.0465931	-2.94478	0.00342944	0.171895
ENSG00000106344	ENSG00000106344.8	protein_coding	RBM28	15866	55131	5.88408	-0.0412721	-2.94273	0.00345165	0.172017
ENSG00000198171	ENSG00000198171.12	protein_coding	DDRGK1	1832	65992	5.14561	0.0683808	2.9427	0.00345203	0.172017
ENSG00000102241	ENSG00000102241.11	protein_coding	HTATSF1	3136	27336	6.4334	-0.0391906	-2.94267	0.00345235	0.172017
ENSG00000160767	ENSG00000160767.20	protein_coding	FAM189B	4468	10712	3.82622	0.0793735	2.94063	0.00347461	0.172106
ENSG00000169330	ENSG00000169330.8	protein_coding	KIAA1024	6800	23251	3.94242	0.176703	2.94109	0.00346959	0.172106
ENSG00000206052	ENSG00000206052.10	protein_coding	DOK6	9387	220164	7.88216	0.14569	2.94098	0.00347084	0.172106
ENSG00000155066	ENSG00000155066.15	protein_coding	PROM2	6063	150696	2.48435	0.0987025	2.93756	0.00350845	0.173102
ENSG00000207761	ENSG00000207761.3	miRNA	MIR329-1	80	574408	-3.05235	-0.410033	-2.93783	0.00350542	0.173102
ENSG00000123384	ENSG00000123384.13	protein_coding	LRP1	20839	4035	9.55249	-0.0495535	-2.9362	0.00352357	0.173341
ENSG00000269190	ENSG00000269190.5	protein_coding	FBXO17	4960	115290	2.79542	0.0978836	2.93588	0.00352705	0.173341
ENSG00000196576	ENSG00000196576.14	protein_coding	PLXNB2	7257	23654	6.04113	-0.0575829	-2.93516	0.00353508	0.173398
ENSG00000087077	ENSG00000087077.12	protein_coding	TRIP6	2841	7205	3.66771	-0.0811429	-2.93405	0.00354749	0.173669
ENSG00000164078	ENSG00000164078.12	protein_coding	MST1R	5252	4486	0.304864	-0.175276	-2.93012	0.00359168	0.175152
ENSG00000107560	ENSG00000107560.10	protein_coding	RAB11FIP2	6169	22841	6.47254	0.0402222	2.93061	0.00358606	0.175152
ENSG00000225264	ENSG00000225264.3	transcribed_processed_pseudogene	ZNRF2P2	887		1.43423	-0.102614	-2.92796	0.00361611	0.176003
ENSG00000198133	ENSG00000198133.8	protein_coding	TMEM229B	6377	161145	4.46073	0.0760251	2.92497	0.00365028	0.177324
ENSG00000238165	ENSG00000238165.1	processed_pseudogene	AC007560.1	237		-0.560903	-0.205919	-2.92357	0.0036663	0.177543
ENSG00000224514	ENSG00000224514.2	antisense	LINC00620	1021	285375	-0.285342	0.261879	2.92225	0.00368155	0.177543
ENSG00000133678	ENSG00000133678.13	protein_coding	TMEM254	2996	80195	3.70629	0.0606404	2.92233	0.00368063	0.177543
ENSG00000252644	ENSG00000252644.1	snRNA	RNU7-30P	62		-4.8554	0.415942	2.92213	0.00368297	0.177543
ENSG00000206601	ENSG00000206601.1	snRNA	RNU6-431P	107		-3.8528	-0.44626	-2.92064	0.00370026	0.177843
ENSG00000198237	ENSG00000198237.8	unprocessed_pseudogene	RP11-98J23.2	633		1.30535	0.380234	2.9202	0.00370532	0.177843
ENSG00000172977	ENSG00000172977.12	protein_coding	KAT5	3732	10524	4.90652	-0.0378576	-2.91977	0.00371036	0.177843
ENSG00000200879	ENSG00000200879.1	snoRNA	SNORD14E	85	85391	-1.31581	-0.362647	-2.91857	0.00372428	0.178047
ENSG00000137841	ENSG00000137841.11	protein_coding	PLCB2	7350	5330	4.33394	-0.163311	-2.91819	0.00372873	0.178047
ENSG00000151893	ENSG00000151893.14	protein_coding	CACUL1	12406	143384	6.66299	0.0346241	2.91735	0.00373863	0.178182
ENSG00000179091	ENSG00000179091.4	protein_coding	CYC1	1975	1537	5.0133	-0.0440788	-2.91529	0.00376279	0.178995
ENSG00000149527	ENSG00000149527.17	protein_coding	PLCH2	10781	9651	5.21529	0.162478	2.91371	0.00378152	0.179548
ENSG00000225539	ENSG00000225539.5	lincRNA	AC018799.1	1532	101927406	0.800855	0.444656	2.91246	0.00379633	0.179713
ENSG00000177030	ENSG00000177030.16	protein_coding	DEAF1	4452	10522	6.34568	0.0711697	2.91128	0.00381042	0.179713
ENSG00000239704	ENSG00000239704.10	protein_coding	CDRT4	3245	284040	1.39368	0.119172	2.91161	0.00380646	0.179713
ENSG00000125971	ENSG00000125971.16	protein_coding	DYNLRB1	2460	83658	5.91219	0.0388074	2.91102	0.00381351	0.179713
ENSG00000189337	ENSG00000189337.16	protein_coding	KAZN	13841	23254	6.39914	0.0611686	2.90858	0.00384267	0.1803
ENSG00000115657	ENSG00000115657.12	protein_coding	ABCB6	5205	10058	2.23932	-0.0994154	-2.90874	0.00384082	0.1803
ENSG00000164406	ENSG00000164406.7	protein_coding	LEAP2	2405	116842	0.055138	-0.165654	-2.90805	0.00384906	0.1803
ENSG00000147604	ENSG00000147604.13	protein_coding	RPL7	2907	6129	7.62229	0.0307978	2.90759	0.00385459	0.1803
ENSG00000104774	ENSG00000104774.12	protein_coding	MAN2B1	5374	4125	3.29619	-0.0869247	-2.89953	0.00395286	0.184555
ENSG00000162384	ENSG00000162384.13	protein_coding	C1orf123	4487	54987	4.4885	0.0546444	2.89411	0.00402034	0.185658
ENSG00000016602	ENSG00000016602.9	protein_coding	CLCA4	3447	22802	2.89206	-0.153768	-2.89349	0.00402805	0.185658
ENSG00000213523	ENSG00000213523.10	protein_coding	SRA1	3396	10011	4.03198	-0.0652068	-2.89396	0.00402211	0.185658
ENSG00000223558	ENSG00000223558.1	processed_pseudogene	TRIM60P17	719		-1.03002	0.262075	2.89419	0.00401925	0.185658
ENSG00000223107	ENSG00000223107.1	snRNA	RNU2-72P	163		-3.85604	0.429786	2.89696	0.00398476	0.185658
ENSG00000279583	ENSG00000279583.1	TEC	RP11-368N21.5	1008		-0.910279	-0.229415	-2.89392	0.00402272	0.185658
ENSG00000171451	ENSG00000171451.13	protein_coding	DSEL	9531	92126	6.62931	0.0852862	2.89576	0.00399967	0.185658
ENSG00000065970	ENSG00000065970.8	protein_coding	FOXJ2	6296	55810	4.59106	-0.0677746	-2.89105	0.00405873	0.186391
ENSG00000150459	ENSG00000150459.12	protein_coding	SAP18	3396	10284	6.67661	-0.0499537	-2.89162	0.00405157	0.186391
ENSG00000277701	ENSG00000277701.4	lincRNA	RP11-734K23.9	3067		0.0958626	0.331316	2.88902	0.00408449	0.186565
ENSG00000104059	ENSG00000104059.4	protein_coding	FAM189A1	5545	23359	5.56815	0.144877	2.88945	0.0040791	0.186565
ENSG00000155313	ENSG00000155313.15	protein_coding	USP25	7823	29761	6.58798	0.0702143	2.889	0.00408471	0.186565
ENSG00000132326	ENSG00000132326.11	protein_coding	PER2	6877	8864	5.09866	-0.136668	-2.88726	0.0041069	0.186618
ENSG00000226757	ENSG00000226757.2	antisense	PP12613	2230	100192379	-1.43222	-0.503421	-2.88833	0.0040933	0.186618
ENSG00000196367	ENSG00000196367.12	protein_coding	TRRAP	13218	8295	6.88297	-0.0377332	-2.88717	0.00410808	0.186618
ENSG00000158716	ENSG00000158716.8	protein_coding	DUSP23	825	54935	1.75134	-0.13385	-2.88426	0.00414539	0.187636
ENSG00000279348	ENSG00000279348.1	TEC	RP11-566E18.1	2116		5.11055	-0.0719042	-2.88479	0.00413858	0.187636
ENSG00000236377	ENSG00000236377.1	lincRNA	AC084809.3	512		-2.6725	-0.345744	-2.88358	0.00415419	0.187698
ENSG00000234009	ENSG00000234009.1	processed_pseudogene	RPL5P34	891		0.98752	0.122577	2.88119	0.00418513	0.188757
ENSG00000128731	ENSG00000128731.15	protein_coding	HERC2	20027	8924	8.04883	-0.0334289	-2.88032	0.00419638	0.188927
ENSG00000263908	ENSG00000263908.1	miRNA	MIR3116-1	74	100422902	-4.41493	0.447497	2.87746	0.00423381	0.189597
ENSG00000237152	ENSG00000237152.3	antisense	DLEU7-AS1	1806	100874074	0.390282	-0.323382	-2.87797	0.00422717	0.189597
ENSG00000142347	ENSG00000142347.16	protein_coding	MYO1F	8550	4542	3.08363	-0.16649	-2.87806	0.00422602	0.189597
ENSG00000125952	ENSG00000125952.18	protein_coding	MAX	4430	4149	5.02199	0.036849	2.87632	0.00424877	0.189929
ENSG00000186481	ENSG00000186481.16	transcribed_unprocessed_pseudogene	ANKRD20A5P	6302		3.00777	0.190098	2.87515	0.0042642	0.190281
ENSG00000132429	ENSG00000132429.9	protein_coding	POPDC3	1881	64208	1.95896	0.159502	2.87362	0.00428452	0.190514
ENSG00000105855	ENSG00000105855.9	protein_coding	ITGB8	15156	3696	7.99206	-0.0765706	-2.87403	0.00427913	0.190514
ENSG00000104687	ENSG00000104687.12	protein_coding	GSR	3237	2936	5.48886	0.045812	2.87259	0.00429823	0.190787
ENSG00000255571	ENSG00000255571.7	lincRNA	MIR9-3HG	7355	254559	4.90532	-0.0829808	-2.87158	0.00431173	0.19105
ENSG00000183423	ENSG00000183423.11	protein_coding	LRIT3	3897	345193	0.477153	-0.164272	-2.87039	0.00432759	0.191304
ENSG00000010404	ENSG00000010404.17	protein_coding	IDS	9292	3423	10.0763	0.0766339	2.87001	0.00433265	0.191304
ENSG00000227057	ENSG00000227057.8	protein_coding	WDR46	3131	9277	3.89022	-0.0580003	-2.8683	0.00435568	0.191985
ENSG00000084072	ENSG00000084072.16	protein_coding	PPIE	8071	10450	4.26878	-0.0826965	-2.86586	0.00438861	0.192093
ENSG00000107581	ENSG00000107581.12	protein_coding	EIF3A	7101	8661	7.46703	-0.0321824	-2.86741	0.00436771	0.192093
ENSG00000103363	ENSG00000103363.14	protein_coding	TCEB2	1128	6923	5.88389	-0.0380712	-2.86661	0.00437856	0.192093
ENSG00000171456	ENSG00000171456.16	protein_coding	ASXL1	9454	171023	6.14136	-0.0347124	-2.86616	0.00438458	0.192093
ENSG00000273691	ENSG00000273691.1	sense_intronic	RP11-617F23.2	1049		0.675048	-0.156453	-2.86464	0.00440518	0.192181
ENSG00000108651	ENSG00000108651.9	protein_coding	UTP6	6450	55813	4.73989	-0.0512811	-2.86431	0.00440968	0.192181
ENSG00000185236	ENSG00000185236.11	protein_coding	RAB11B	2470	9230	5.17475	-0.0518444	-2.86348	0.00442112	0.192181
ENSG00000126767	ENSG00000126767.17	protein_coding	ELK1	3398	2002	5.72263	0.112139	2.86386	0.00441587	0.192181
ENSG00000080224	ENSG00000080224.17	protein_coding	EPHA6	6291	285220	6.06377	0.121883	2.85815	0.00449442	0.192917
ENSG00000240057	ENSG00000240057.5	antisense	RP11-572M11.4	2002		0.114232	-0.148388	-2.86002	0.00446856	0.192917
ENSG00000031691	ENSG00000031691.6	protein_coding	CENPQ	1733	55166	1.99342	-0.0996805	-2.8578	0.00449925	0.192917
ENSG00000155849	ENSG00000155849.15	protein_coding	ELMO1	9570	9844	6.84809	0.0753704	2.85804	0.00449586	0.192917
ENSG00000107341	ENSG00000107341.4	protein_coding	UBE2R2	4075	54926	5.83684	0.0329932	2.85861	0.00448803	0.192917
ENSG00000111679	ENSG00000111679.16	protein_coding	PTPN6	5009	5777	2.03882	-0.182923	-2.85862	0.00448785	0.192917
ENSG00000267430	ENSG00000267430.1	processed_pseudogene	RP11-635N19.2	1153		0.544933	-0.13348	-2.85993	0.00446978	0.192917
ENSG00000280800	ENSG00000280800.1	lincRNA	CH507-513H4.6	923		-3.55373	0.56238	2.8602	0.00446604	0.192917
ENSG00000178685	ENSG00000178685.13	protein_coding	PARP10	6033	84875	3.4181	-0.0879863	-2.85656	0.00451656	0.19333
ENSG00000120800	ENSG00000120800.4	protein_coding	UTP20	10024	27340	5.05842	-0.0499131	-2.85541	0.00453258	0.193687
ENSG00000225358	ENSG00000225358.1	processed_pseudogene	MIPEPP1	2027		-0.873171	0.265471	2.85202	0.00458011	0.193748
ENSG00000213341	ENSG00000213341.10	protein_coding	CHUK	6928	1147	4.79536	-0.048944	-2.85254	0.00457279	0.193748
ENSG00000278376	ENSG00000278376.1	lincRNA	RP11-158I9.8	1884		1.1893	-0.142687	-2.85318	0.00456385	0.193748
ENSG00000135441	ENSG00000135441.7	protein_coding	BLOC1S1	1656	2647	3.54719	-0.0647701	-2.85317	0.0045639	0.193748
ENSG00000263615	ENSG00000263615.1	miRNA	MIR4306	91	100422861	-4.00376	0.400676	2.85245	0.00457404	0.193748
ENSG00000159131	ENSG00000159131.16	protein_coding	GART	7751	2618	4.98364	-0.0412459	-2.85398	0.00455252	0.193748
ENSG00000224796	ENSG00000224796.1	processed_pseudogene	RPL32P1	410		-2.77309	-0.432988	-2.85062	0.00459985	0.194257
ENSG00000162711	ENSG00000162711.16	protein_coding	NLRP3	4757	114548	2.7227	-0.136381	-2.84997	0.00460909	0.194322
ENSG00000221978	ENSG00000221978.11	protein_coding	CCNL2	6850	81669	6.04192	-0.047343	-2.84821	0.00463407	0.194399
ENSG00000119888	ENSG00000119888.10	protein_coding	EPCAM	2519	4072	2.64626	0.16949	2.84845	0.00463065	0.194399
ENSG00000260083	ENSG00000260083.1	antisense	MIR762HG	1815		0.708466	0.12227	2.84876	0.00462632	0.194399
ENSG00000005844	ENSG00000005844.17	protein_coding	ITGAL	6472	3683	1.60167	-0.218582	-2.8472	0.00464856	0.194684
ENSG00000144959	ENSG00000144959.9	protein_coding	NCEH1	4808	57552	6.00434	0.0794239	2.84352	0.00470146	0.195383
ENSG00000214944	ENSG00000214944.9	protein_coding	ARHGEF28	15617	64283	5.04589	0.123246	2.84281	0.00471176	0.195383
ENSG00000122008	ENSG00000122008.15	protein_coding	POLK	9105	51426	5.53292	0.0354307	2.84284	0.00471123	0.195383
ENSG00000148835	ENSG00000148835.10	protein_coding	TAF5	3268	6877	2.32946	-0.073356	-2.84502	0.00467977	0.195383
ENSG00000180777	ENSG00000180777.13	protein_coding	ANKRD30B	5982	374860	3.11542	0.2051	2.84337	0.00470359	0.195383
ENSG00000167470	ENSG00000167470.12	protein_coding	MIDN	4492	90007	4.49313	-0.127963	-2.84405	0.00469384	0.195383
ENSG00000162409	ENSG00000162409.10	protein_coding	PRKAA2	9354	5563	6.00278	0.0917555	2.83958	0.00475868	0.196155
ENSG00000135829	ENSG00000135829.16	protein_coding	DHX9	5645	1660	7.04217	-0.0290013	-2.84086	0.00474006	0.196155
ENSG00000016391	ENSG00000016391.10	protein_coding	CHDH	7758	55349	4.89245	0.0766658	2.83919	0.00476436	0.196155
ENSG00000146072	ENSG00000146072.6	protein_coding	TNFRSF21	3595	27242	5.60196	0.076651	2.83779	0.00478484	0.196155
ENSG00000127993	ENSG00000127993.15	protein_coding	RBM48	4353	84060	4.37902	0.0630125	2.8392	0.00476428	0.196155
ENSG00000072042	ENSG00000072042.12	protein_coding	RDH11	5518	51109	5.95233	0.0405741	2.83863	0.00477261	0.196155
ENSG00000153391	ENSG00000153391.15	protein_coding	INO80C	5085	125476	2.41787	-0.0792117	-2.83783	0.00478433	0.196155
ENSG00000116560	ENSG00000116560.10	protein_coding	SFPQ	7426	6421	7.78722	-0.0461434	-2.83344	0.00484912	0.196677
ENSG00000176444	ENSG00000176444.18	protein_coding	CLK2	3670	1196	4.28923	-0.0553547	-2.83535	0.00482082	0.196677
ENSG00000242419	ENSG00000242419.5	protein_coding	PCDHGC4	4974	56098	4.0449	-0.0831555	-2.83479	0.00482901	0.196677
ENSG00000105983	ENSG00000105983.19	protein_coding	LMBR1	11819	64327	6.28556	0.0430459	2.83464	0.0048313	0.196677
ENSG00000110077	ENSG00000110077.14	protein_coding	MS4A6A	5791	64231	1.71151	-0.314511	-2.83401	0.00484059	0.196677
ENSG00000236860	ENSG00000236860.1	processed_pseudogene	RPL39P29	157		0.538578	-0.149395	-2.83374	0.0048446	0.196677
ENSG00000267905	ENSG00000267905.5	antisense	CTD-2616J11.16	438		-3.01593	0.397573	2.83323	0.00485217	0.196677
ENSG00000181773	ENSG00000181773.6	protein_coding	GPR3	2115	2827	0.655775	-0.241393	-2.82809	0.00492909	0.19708
ENSG00000229956	ENSG00000229956.10	processed_transcript	ZRANB2-AS2	7441	100852410	1.56504	-0.103745	-2.83198	0.00487078	0.19708
ENSG00000213088	ENSG00000213088.9	protein_coding	ACKR1	2106	2532	2.72039	-0.209541	-2.82926	0.00491149	0.19708
ENSG00000120156	ENSG00000120156.20	protein_coding	TEK	4805	7010	4.76408	0.110579	2.82949	0.00490814	0.19708
ENSG00000255517	ENSG00000255517.6	antisense	CTD-3074O7.5	2057	101928069	-0.197494	-0.164552	-2.82986	0.00490255	0.19708
ENSG00000137877	ENSG00000137877.9	protein_coding	SPTBN5	12338	51332	1.90506	-0.236312	-2.82835	0.0049253	0.19708
ENSG00000103404	ENSG00000103404.14	protein_coding	USP31	12017	57478	6.69682	0.0541194	2.83138	0.00487974	0.19708
ENSG00000088256	ENSG00000088256.8	protein_coding	GNA11	6242	2767	6.03505	0.0424549	2.83056	0.00489199	0.19708
ENSG00000275523	ENSG00000275523.1	miRNA	MIR6508	60	102466972	-4.6008	-0.421333	-2.82787	0.00493247	0.19708
ENSG00000163002	ENSG00000163002.12	protein_coding	NUP35	4046	129401	3.16336	-0.0640567	-2.82618	0.00495803	0.197788
ENSG00000145555	ENSG00000145555.14	protein_coding	MYO10	13963	4651	7.42315	-0.0710331	-2.82358	0.00499757	0.198736
ENSG00000036448	ENSG00000036448.9	protein_coding	MYOM2	7062	9172	3.95848	-0.191073	-2.82404	0.00499061	0.198736
ENSG00000241596	ENSG00000241596.1	sense_intronic	RP11-326J18.1	562		-2.0099	-0.28566	-2.82187	0.00502376	0.1988
ENSG00000186479	ENSG00000186479.4	protein_coding	RGS7BP	4379	401190	6.51014	0.0996365	2.82286	0.0050085	0.1988
ENSG00000250120	ENSG00000250120.6	protein_coding	PCDHA10	15224	56139	3.38071	-0.102277	-2.82067	0.00504219	0.1988
ENSG00000112237	ENSG00000112237.12	protein_coding	CCNC	5765	892	5.07751	0.0366542	2.8211	0.0050355	0.1988
ENSG00000122642	ENSG00000122642.10	protein_coding	FKBP9	5170	11328	5.14061	0.0637264	2.8207	0.00504166	0.1988
ENSG00000198435	ENSG00000198435.3	protein_coding	NRARP	1770	441478	1.30745	-0.193827	-2.82039	0.0050465	0.1988
ENSG00000255471	ENSG00000255471.1	antisense	RP11-736K20.5	1218		1.4117	0.11692	2.81826	0.00507945	0.199475
ENSG00000132639	ENSG00000132639.12	protein_coding	SNAP25	3357	6616	10.1591	0.0993754	2.81859	0.00507421	0.199475
ENSG00000144591	ENSG00000144591.18	protein_coding	GMPPA	5332	29926	3.23065	0.0619027	2.81753	0.00509066	0.199551
ENSG00000176422	ENSG00000176422.13	protein_coding	SPRYD4	10779	283377	3.70743	-0.0686764	-2.81695	0.00509971	0.199551
ENSG00000275183	ENSG00000275183.1	protein_coding	LENG9	1916	94059	-0.119743	0.168147	2.81609	0.00511304	0.199551
ENSG00000018869	ENSG00000018869.16	protein_coding	ZNF582	3350	147948	2.51827	-0.070968	-2.81641	0.00510809	0.199551
ENSG00000172269	ENSG00000172269.17	protein_coding	DPAGT1	5280	1798	3.12061	0.0578667	2.81513	0.0051281	0.199829
ENSG00000233123	ENSG00000233123.1	lincRNA	LINC01007	2641	100506527	1.37472	0.39389	2.81349	0.00515386	0.200214
ENSG00000125966	ENSG00000125966.9	protein_coding	MMP24	4414	10893	4.59261	0.0710141	2.8135	0.00515365	0.200214
ENSG00000259052	ENSG00000259052.1	sense_overlapping	AL157871.2	206		-2.24696	0.3359	2.81254	0.00516865	0.20048
ENSG00000197530	ENSG00000197530.12	protein_coding	MIB2	8767	142678	4.97664	-0.0483929	-2.80626	0.00526843	0.201319
ENSG00000229484	ENSG00000229484.1	lincRNA	RP5-888M10.2	438		-2.53774	-0.372689	-2.80849	0.00523289	0.201319
ENSG00000162496	ENSG00000162496.8	protein_coding	DHRS3	3036	9249	4.06734	-0.097417	-2.80333	0.00531552	0.201319
ENSG00000236810	ENSG00000236810.5	antisense	TCEB3-AS1	1347	100506963	1.47675	0.0927848	2.80617	0.00526993	0.201319
ENSG00000160766	ENSG00000160766.14	transcribed_unprocessed_pseudogene	GBAP1	3656	2630	2.9773	-0.101179	-2.80746	0.00524926	0.201319
ENSG00000135999	ENSG00000135999.11	protein_coding	EPC2	5582	26122	5.48908	-0.0362135	-2.80219	0.005334	0.201319
ENSG00000163833	ENSG00000163833.7	protein_coding	FBXO40	5929	51725	0.75014	-0.323269	-2.8073	0.00525174	0.201319
ENSG00000087116	ENSG00000087116.14	protein_coding	ADAMTS2	8726	9509	1.49445	-0.244626	-2.80302	0.00532049	0.201319
ENSG00000231427	ENSG00000231427.5	lincRNA	LINC01445	1146	102723605	-0.61195	-0.278385	-2.8022	0.00533386	0.201319
ENSG00000148948	ENSG00000148948.7	protein_coding	LRRC4C	5356	57689	6.23372	0.0561858	2.80473	0.00529297	0.201319
ENSG00000120458	ENSG00000120458.10	protein_coding	MSANTD2	4335	79684	3.41764	-0.0661735	-2.80469	0.00529359	0.201319
ENSG00000230291	ENSG00000230291.5	processed_pseudogene	RP11-244J10.1	435		2.0949	0.140015	2.8031	0.0053192	0.201319
ENSG00000112787	ENSG00000112787.12	protein_coding	FBRSL1	9311	57666	4.90092	0.0513988	2.8051	0.00528701	0.201319
ENSG00000139842	ENSG00000139842.14	protein_coding	CUL4A	7869	8451	5.59067	-0.0356984	-2.80704	0.00525588	0.201319
ENSG00000167968	ENSG00000167968.12	protein_coding	DNASE1L2	2194	1775	1.14193	-0.140701	-2.80544	0.00528155	0.201319
ENSG00000179477	ENSG00000179477.9	protein_coding	ALOX12B	2656	242	-0.343325	0.21486	2.80307	0.00531977	0.201319
ENSG00000101349	ENSG00000101349.16	protein_coding	PAK5	4929	57144	4.90689	0.0870147	2.80832	0.00523559	0.201319
ENSG00000252549	ENSG00000252549.1	snRNA	RNU6-759P	103		-1.53616	-0.24114	-2.80219	0.00533393	0.201319
ENSG00000251791	ENSG00000251791.1	scaRNA	SCARNA6	265	677772	5.67352	-0.0996419	-2.80007	0.00536841	0.201705
ENSG00000234817	ENSG00000234817.2	lincRNA	RP3-400B16.1	2277	100507506	-0.731554	-0.190783	-2.79825	0.00539817	0.201705
ENSG00000112343	ENSG00000112343.10	protein_coding	TRIM38	9413	10475	2.82183	-0.127951	-2.79807	0.00540103	0.201705
ENSG00000112309	ENSG00000112309.10	protein_coding	B3GAT2	6565	135152	6.04137	-0.161861	-2.79763	0.00540825	0.201705
ENSG00000071462	ENSG00000071462.11	protein_coding	WBSCR22	7944	114049	4.25063	0.0466365	2.79962	0.00537575	0.201705
ENSG00000068971	ENSG00000068971.13	protein_coding	PPP2R5B	3376	5526	5.70572	0.06224	2.79865	0.00539159	0.201705
ENSG00000006432	ENSG00000006432.15	protein_coding	MAP3K9	12386	4293	6.74389	0.0804243	2.79909	0.00538436	0.201705
ENSG00000213424	ENSG00000213424.8	protein_coding	KRT222	3169	125113	3.29602	0.0858779	2.79853	0.0053936	0.201705
ENSG00000232406	ENSG00000232406.6	antisense	RP11-234K24.3	2849		1.75602	0.114902	2.79645	0.00542772	0.202133
ENSG00000162402	ENSG00000162402.13	protein_coding	USP24	11772	23358	7.25643	-0.0304165	-2.79408	0.00546675	0.203249
ENSG00000115760	ENSG00000115760.13	protein_coding	BIRC6	17723	57448	8.41242	-0.0255955	-2.79366	0.00547382	0.203249
ENSG00000092201	ENSG00000092201.9	protein_coding	SUPT16H	7151	11198	6.46178	-0.0334999	-2.79297	0.00548527	0.203374
ENSG00000116350	ENSG00000116350.16	protein_coding	SRSF4	8893	6429	5.68077	-0.0359289	-2.79118	0.00551505	0.203936
ENSG00000135407	ENSG00000135407.10	protein_coding	AVIL	5889	10677	2.3163	-0.1693	-2.79081	0.00552122	0.203936
ENSG00000185666	ENSG00000185666.14	protein_coding	SYN3	5444	8224	5.31501	0.109604	2.7906	0.00552468	0.203936
ENSG00000125945	ENSG00000125945.14	protein_coding	ZNF436	4392	80818	5.31325	-0.0812798	-2.78946	0.00554375	0.204217
ENSG00000276523	ENSG00000276523.1	antisense	RP11-490B18.6	501		-2.2689	0.301271	2.78918	0.00554848	0.204217
ENSG00000265429	ENSG00000265429.3	miRNA	MIR4782	79	100616208	-2.62394	-0.355375	-2.7876	0.00557516	0.204601
ENSG00000243679	ENSG00000243679.1	processed_pseudogene	RP11-274B21.3	754		2.7914	-0.0905008	-2.78779	0.00557183	0.204601
ENSG00000114480	ENSG00000114480.12	protein_coding	GBE1	5171	2632	3.62809	-0.0971597	-2.78653	0.00559323	0.204966
ENSG00000158089	ENSG00000158089.14	protein_coding	GALNT14	4567	79623	3.39716	-0.241584	-2.78152	0.00567845	0.204971
ENSG00000144320	ENSG00000144320.13	protein_coding	KIAA1715	9122	80856	6.27385	0.042424	2.78293	0.00565439	0.204971
ENSG00000164099	ENSG00000164099.3	protein_coding	PRSS12	5725	8492	2.17601	0.293104	2.78372	0.00564092	0.204971
ENSG00000224222	ENSG00000224222.1	lincRNA	RP11-262I2.2	524		0.281187	0.165629	2.78488	0.00562106	0.204971
ENSG00000165879	ENSG00000165879.8	protein_coding	FRAT1	2649	10023	1.33637	0.113721	2.7813	0.0056823	0.204971
ENSG00000259905	ENSG00000259905.5	lincRNA	PWRN1	4833	791114	4.00512	-0.18171	-2.7844	0.00562922	0.204971
ENSG00000153982	ENSG00000153982.10	protein_coding	GDPD1	2970	284161	4.57303	0.0582983	2.78211	0.00566837	0.204971
ENSG00000160224	ENSG00000160224.16	protein_coding	AIRE	4678	326	0.0527421	-0.238021	-2.78127	0.0056828	0.204971
ENSG00000280383	ENSG00000280383.1	sense_overlapping	CTA-941F9.10	23112		3.32925	-0.076906	-2.78575	0.00560631	0.204971
ENSG00000166432	ENSG00000166432.14	protein_coding	ZMAT1	7514	84460	5.55841	-0.0663099	-2.78424	0.005632	0.204971
ENSG00000211459	ENSG00000211459.2	Mt_rRNA	MT-RNR1	954		10.9044	-0.21128	-2.78295	0.00565395	0.204971
ENSG00000187240	ENSG00000187240.13	protein_coding	DYNC2H1	14284	79659	6.86811	-0.051161	-2.77996	0.0057053	0.205198
ENSG00000184752	ENSG00000184752.12	protein_coding	NDUFA12	1815	55967	4.63566	0.0423215	2.77991	0.00570605	0.205198
ENSG00000182557	ENSG00000182557.7	protein_coding	SPNS3	2684	201305	-0.491181	-0.29385	-2.77948	0.00571351	0.205198
ENSG00000143641	ENSG00000143641.9	protein_coding	GALNT2	7743	2590	6.06927	-0.0888146	-2.77823	0.00573507	0.205679
ENSG00000164919	ENSG00000164919.10	protein_coding	COX6C	3066	1345	6.50642	-0.0384372	-2.77701	0.00575617	0.205883
ENSG00000226609	ENSG00000226609.1	antisense	RP11-276E15.4	420		-1.89334	0.327511	2.77696	0.00575709	0.205883
ENSG00000281508	ENSG00000281508.1	antisense	CDR1-AS	1485		8.62942	0.148459	2.77433	0.00580291	0.207228
ENSG00000107404	ENSG00000107404.18	protein_coding	DVL1	3814	1855	5.96344	0.0494783	2.772	0.00584375	0.207511
ENSG00000253013	ENSG00000253013.1	snoRNA	SNORA31	135		-2.78447	-0.407075	-2.77234	0.00583787	0.207511
ENSG00000048405	ENSG00000048405.9	protein_coding	ZNF800	5793	168850	5.19508	-0.0660966	-2.77331	0.00582081	0.207511
ENSG00000272888	ENSG00000272888.5	processed_transcript	LINC01578	5395		5.66905	-0.0455383	-2.77201	0.0058436	0.207511
ENSG00000143549	ENSG00000143549.19	protein_coding	TPM3	8389	7170	7.21363	0.0413954	2.76843	0.00590688	0.208238
ENSG00000146151	ENSG00000146151.12	protein_coding	HMGCLL1	4800	54511	4.96072	0.0632647	2.76982	0.0058822	0.208238
ENSG00000213079	ENSG00000213079.9	protein_coding	SCAF8	5481	22828	6.52061	-0.0313862	-2.77016	0.00587614	0.208238
ENSG00000078674	ENSG00000078674.17	protein_coding	PCM1	14445	5108	8.37014	-0.033365	-2.76859	0.00590398	0.208238
ENSG00000175567	ENSG00000175567.8	protein_coding	UCP2	3237	7351	2.01279	-0.152388	-2.76758	0.00592203	0.208238
ENSG00000071246	ENSG00000071246.10	protein_coding	VASH1	6502	22846	5.80259	-0.0624768	-2.76814	0.00591209	0.208238
ENSG00000100417	ENSG00000100417.11	protein_coding	PMM1	5082	5372	4.55422	-0.0512624	-2.76795	0.00591544	0.208238
ENSG00000179134	ENSG00000179134.15	protein_coding	SAMD4B	8057	55095	6.40464	0.0529529	2.76614	0.00594767	0.208848
ENSG00000230772	ENSG00000230772.1	unprocessed_pseudogene	VN1R108P	830		0.818481	0.125503	2.7656	0.00595731	0.208895
ENSG00000120333	ENSG00000120333.4	protein_coding	MRPS14	2594	63931	5.01455	-0.0439882	-2.76496	0.00596883	0.209008
ENSG00000169696	ENSG00000169696.15	protein_coding	ASPSCR1	12097	79058	4.43899	-0.0494718	-2.76437	0.00597938	0.209087
ENSG00000172264	ENSG00000172264.16	protein_coding	MACROD2	11344	140733	5.29195	0.0837354	2.76328	0.00599892	0.20948
ENSG00000279059	ENSG00000279059.1	TEC	RP11-257O5.2	1667		3.0551	0.0695811	2.76242	0.00601444	0.209732
ENSG00000132388	ENSG00000132388.12	protein_coding	UBE2G1	4539	7326	5.10501	0.0419791	2.76115	0.00603748	0.209954
ENSG00000161558	ENSG00000161558.10	protein_coding	TMEM143	3701	55260	2.25526	0.0815497	2.7612	0.00603654	0.209954
ENSG00000197756	ENSG00000197756.9	protein_coding	RPL37A	6841	6168	8.23968	-0.0322635	-2.75892	0.00607803	0.210179
ENSG00000278969	ENSG00000278969.1	TEC	RP11-662I13.3	2373		0.130806	0.153827	2.76026	0.00605366	0.210179
ENSG00000234031	ENSG00000234031.1	processed_pseudogene	RPS3AP44	790		-0.782938	-0.203222	-2.75856	0.00608456	0.210179
ENSG00000224050	ENSG00000224050.1	lincRNA	RP1-90G24.6	590		0.130914	0.279305	2.7585	0.00608561	0.210179
ENSG00000198786	ENSG00000198786.2	protein_coding	MT-ND5	1812	4540	10.0206	0.128457	2.75958	0.00606602	0.210179
ENSG00000092847	ENSG00000092847.11	protein_coding	AGO1	13886	26523	7.13704	-0.0316837	-2.75765	0.00610128	0.210252
ENSG00000085382	ENSG00000085382.11	protein_coding	HACE1	9238	57531	5.93894	0.0455016	2.75702	0.00611274	0.210252
ENSG00000198576	ENSG00000198576.3	protein_coding	ARC	2991	23237	3.11625	-0.30939	-2.75735	0.00610664	0.210252
ENSG00000207523	ENSG00000207523.1	snoRNA	SNORA66	133	26782	-0.941401	0.271912	2.75302	0.00618651	0.210569
ENSG00000183508	ENSG00000183508.4	protein_coding	FAM46C	5751	54855	1.13135	0.196559	2.75288	0.00618895	0.210569
ENSG00000117724	ENSG00000117724.12	protein_coding	CENPF	11690	1063	2.70266	0.329113	2.7523	0.00619984	0.210569
ENSG00000196542	ENSG00000196542.8	protein_coding	SPTSSB	3745	165679	2.33434	0.142659	2.75523	0.00614562	0.210569
ENSG00000207524	ENSG00000207524.1	snRNA	RNU6-33P	107		2.3275	-0.159089	-2.7524	0.00619794	0.210569
ENSG00000281325	ENSG00000281325.1	protein_coding	AC016549.1	1802		1.24903	-0.104741	-2.75154	0.00621385	0.210569
ENSG00000128609	ENSG00000128609.14	protein_coding	NDUFA5	9851	4698	6.95343	0.0335665	2.75166	0.00621163	0.210569
ENSG00000155970	ENSG00000155970.11	protein_coding	MICU3	4606	286097	6.24933	0.056361	2.75365	0.00617482	0.210569
ENSG00000110934	ENSG00000110934.10	protein_coding	BIN2	4010	51411	2.23502	-0.186966	-2.75505	0.00614887	0.210569
ENSG00000178502	ENSG00000178502.5	protein_coding	KLHL11	2383	55175	5.1005	-0.0425525	-2.75234	0.00619907	0.210569
ENSG00000186818	ENSG00000186818.12	protein_coding	LILRB4	6328	11006	2.4302	-0.220768	-2.75245	0.00619698	0.210569
ENSG00000237887	ENSG00000237887.1	processed_pseudogene	RPL23AP32	459		1.57219	-0.10287	-2.74996	0.00624331	0.210883
ENSG00000185684	ENSG00000185684.12	protein_coding	EP400NL	12647		4.36992	-0.0693673	-2.7497	0.00624819	0.210883
ENSG00000266297	ENSG00000266297.1	miRNA	MIR744	98	100126313	-1.94711	-0.256891	-2.75037	0.00623574	0.210883
ENSG00000152785	ENSG00000152785.6	protein_coding	BMP3	5734	651	0.655069	-0.236585	-2.74896	0.0062621	0.210925
ENSG00000148700	ENSG00000148700.14	protein_coding	ADD3	6541	120	8.64722	-0.0555272	-2.74874	0.00626618	0.210925
ENSG00000151690	ENSG00000151690.14	protein_coding	MFSD6	6031	54842	7.06611	0.0542017	2.74789	0.00628214	0.21118
ENSG00000100221	ENSG00000100221.10	protein_coding	JOSD1	4326	9929	5.81271	0.0539129	2.7468	0.00630262	0.211587
ENSG00000118965	ENSG00000118965.14	protein_coding	WDR35	7836	57539	5.14697	-0.0491326	-2.7455	0.00632707	0.212125
ENSG00000182901	ENSG00000182901.16	protein_coding	RGS7	2575	6000	5.23001	0.0739627	2.74342	0.0063666	0.212321
ENSG00000177694	ENSG00000177694.15	protein_coding	NAALADL2	13592	254827	3.54237	-0.0600027	-2.7437	0.00636124	0.212321
ENSG00000166946	ENSG00000166946.13	protein_coding	CCNDBP1	6654	23582	4.80955	0.0483649	2.74381	0.00635923	0.212321
ENSG00000270049	ENSG00000270049.2	antisense	RP11-297D21.4	2770	101927837	2.07988	0.0974369	2.74373	0.00636066	0.212321
ENSG00000165689	ENSG00000165689.16	protein_coding	SDCCAG3	3133	10807	3.38791	-0.0652306	-2.74231	0.0063878	0.212747
ENSG00000211584	ENSG00000211584.13	protein_coding	SLC48A1	4921	55652	6.14222	0.0537055	2.74155	0.00640232	0.212949
ENSG00000138101	ENSG00000138101.18	protein_coding	DTNB	7146	1838	5.65257	0.0541459	2.73806	0.00646917	0.213783
ENSG00000179097	ENSG00000179097.5	protein_coding	HTR1F	3140	3355	1.80801	0.222717	2.73867	0.00645755	0.213783
ENSG00000167994	ENSG00000167994.11	protein_coding	RAB3IL1	3006	5866	2.42883	-0.109774	-2.73803	0.00646978	0.213783
ENSG00000159579	ENSG00000159579.13	protein_coding	RSPRY1	6064	89970	5.06766	-0.0381199	-2.7389	0.00645301	0.213783
ENSG00000198131	ENSG00000198131.13	protein_coding	ZNF544	7130	27300	4.98555	-0.0450507	-2.73928	0.00644574	0.213783
ENSG00000125834	ENSG00000125834.12	protein_coding	STK35	7055	140901	5.38332	0.0680787	2.7375	0.00647997	0.213839
ENSG00000268357	ENSG00000268357.1	unprocessed_pseudogene	VN1R81P	372		0.0670907	0.197698	2.73603	0.00650852	0.2145
ENSG00000131044	ENSG00000131044.16	protein_coding	TTLL9	5925	164395	2.81022	-0.128687	-2.73532	0.00652225	0.214672
ENSG00000174780	ENSG00000174780.15	protein_coding	SRP72	4697	6731	5.99191	-0.0322656	-2.72886	0.00664877	0.216624
ENSG00000170322	ENSG00000170322.14	protein_coding	NFRKB	6335	4798	4.66469	-0.0535402	-2.72919	0.00664227	0.216624
ENSG00000255836	ENSG00000255836.1	processed_pseudogene	RP11-157G21.2	1211		-0.807197	0.235432	2.73091	0.00660835	0.216624
ENSG00000126216	ENSG00000126216.13	protein_coding	TUBGCP3	7014	10426	4.91692	-0.0411769	-2.73034	0.00661968	0.216624
ENSG00000140044	ENSG00000140044.12	protein_coding	JDP2	6235	122953	3.70465	-0.0910499	-2.72905	0.00664502	0.216624
ENSG00000166200	ENSG00000166200.14	protein_coding	COPS2	7510	9318	6.28962	0.0323709	2.73093	0.00660802	0.216624
ENSG00000202159	ENSG00000202159.1	snRNA	RNU6-742P	107		-4.33335	-0.384737	-2.73062	0.00661423	0.216624
ENSG00000265240	ENSG00000265240.1	processed_pseudogene	RP11-638L3.2	1297		-1.70689	0.55093	2.72879	0.00665029	0.216624
ENSG00000008128	ENSG00000008128.22	protein_coding	CDK11A	4701	728642	0.646793	-0.204085	-2.72815	0.00666288	0.216754
ENSG00000132330	ENSG00000132330.16	protein_coding	SCLY	11733	51540	2.21906	0.0954435	2.72353	0.00675502	0.218623
ENSG00000184574	ENSG00000184574.9	protein_coding	LPAR5	3258	57121	2.09198	-0.230988	-2.72382	0.00674918	0.218623
ENSG00000072041	ENSG00000072041.16	protein_coding	SLC6A15	8781	55117	5.99752	0.0736819	2.72461	0.00673343	0.218623
ENSG00000265800	ENSG00000265800.1	sense_intronic	RP11-649A18.5	400		-2.58445	-0.3521	-2.72438	0.00673793	0.218623
ENSG00000115165	ENSG00000115165.9	protein_coding	CYTIP	3428	9595	0.551609	-0.21802	-2.72162	0.00679344	0.21935
ENSG00000185274	ENSG00000185274.11	protein_coding	WBSCR17	4870	64409	6.59124	0.111594	2.72112	0.00680344	0.21935
ENSG00000130177	ENSG00000130177.14	protein_coding	CDC16	3901	8881	5.60002	-0.0401489	-2.72083	0.00680925	0.21935
ENSG00000100316	ENSG00000100316.15	protein_coding	RPL3	4787	6122	8.44352	-0.0370544	-2.72068	0.00681228	0.21935
ENSG00000082898	ENSG00000082898.16	protein_coding	XPO1	11708	7514	7.60992	0.042108	2.71935	0.00683934	0.219693
ENSG00000272239	ENSG00000272239.1	antisense	CTB-108O6.2	237		-3.79709	0.411322	2.7193	0.00684036	0.219693
ENSG00000162728	ENSG00000162728.4	protein_coding	KCNJ9	4170	3765	6.71976	0.0697903	2.71667	0.00689386	0.219814
ENSG00000266690	ENSG00000266690.1	miRNA	MIR4274	91	100422826	-3.29862	0.393957	2.71722	0.00688266	0.219814
ENSG00000196358	ENSG00000196358.10	protein_coding	NTNG2	7845	84628	5.64986	-0.2711	-2.71654	0.00689642	0.219814
ENSG00000171206	ENSG00000171206.13	protein_coding	TRIM8	2916	81603	5.96855	0.0533323	2.71793	0.00686813	0.219814
ENSG00000266155	ENSG00000266155.2	unprocessed_pseudogene	RP11-927P21.6	257		-2.66454	0.408195	2.71852	0.00685605	0.219814
ENSG00000277270	ENSG00000277270.1	lincRNA	RP5-827E24.1	1021		-0.678469	-0.256498	-2.71745	0.00687784	0.219814
ENSG00000225251	ENSG00000225251.1	processed_pseudogene	RPL5P25	775		-1.22419	0.239195	2.71555	0.00691676	0.220184
ENSG00000167850	ENSG00000167850.3	protein_coding	CD300C	1517	10871	-0.514444	-0.251213	-2.71511	0.00692583	0.220194
ENSG00000118181	ENSG00000118181.10	protein_coding	RPS25	1477	6230	6.96503	-0.0362874	-2.7145	0.00693834	0.220229
ENSG00000198886	ENSG00000198886.2	protein_coding	MT-ND4	1378	4538	10.7023	0.103842	2.7142	0.00694439	0.220229
ENSG00000099364	ENSG00000099364.16	protein_coding	FBXL19	4340	54620	5.19666	0.0609247	2.71365	0.00695574	0.220312
ENSG00000228477	ENSG00000228477.1	processed_pseudogene	RP3-342P20.2	725		-0.713869	-0.225139	-2.7104	0.00702307	0.221037
ENSG00000169139	ENSG00000169139.11	protein_coding	UBE2V2	6606	7336	6.29968	0.0363494	2.71157	0.00699877	0.221037
ENSG00000135046	ENSG00000135046.13	protein_coding	ANXA1	4561	301	3.43246	-0.340204	-2.71052	0.00702049	0.221037
ENSG00000265787	ENSG00000265787.2	transcribed_unprocessed_pseudogene	CYP4F35P	2876	284233	-0.40892	0.264896	2.70969	0.00703774	0.221037
ENSG00000102230	ENSG00000102230.13	protein_coding	PCYT1B	5555	9468	5.46268	0.0544066	2.71065	0.00701783	0.221037
ENSG00000215301	ENSG00000215301.9	protein_coding	DDX3X	8928	1654	7.60459	-0.0372116	-2.71137	0.00700283	0.221037
ENSG00000198712	ENSG00000198712.1	protein_coding	MT-CO2	684	4513	11.3582	0.0658526	2.70958	0.00703999	0.221037
ENSG00000241112	ENSG00000241112.1	processed_pseudogene	RPL29P14	428		0.391632	-0.142049	-2.70761	0.00708117	0.222053
ENSG00000236268	ENSG00000236268.5	lincRNA	LINC01361	1586	101927498	-1.67994	0.305878	2.70497	0.0071366	0.222248
ENSG00000117226	ENSG00000117226.11	protein_coding	GBP3	4297	2635	2.07611	-0.337494	-2.70369	0.00716367	0.222248
ENSG00000238961	ENSG00000238961.1	snoRNA	SNORA47	138	677828	3.2326	-0.11207	-2.70427	0.00715125	0.222248
ENSG00000271824	ENSG00000271824.1	protein_coding	AC009014.3	1667		0.283636	-0.633306	-2.70312	0.00717556	0.222248
ENSG00000223044	ENSG00000223044.1	snRNA	RNU6-130P	103		-0.695176	0.182926	2.7048	0.00714006	0.222248
ENSG00000230565	ENSG00000230565.1	antisense	ZNF32-AS2	905	414208	-2.0107	0.285036	2.70418	0.0071532	0.222248
ENSG00000173264	ENSG00000173264.14	protein_coding	GPR137	4031	56834	4.31301	0.0507307	2.70543	0.00712699	0.222248
ENSG00000252835	ENSG00000252835.1	scaRNA	SCARNA21	139	677763	4.52209	-0.102631	-2.70495	0.0071371	0.222248
ENSG00000260257	ENSG00000260257.2	lincRNA	RP5-1085F17.3	2131		3.36772	-0.0759228	-2.70563	0.00712269	0.222248
ENSG00000100304	ENSG00000100304.12	protein_coding	TTLL12	4622	23170	4.26378	0.0701997	2.70316	0.00717482	0.222248
ENSG00000261195	ENSG00000261195.1	antisense	CTD-2380F24.1	994	105371115	0.631066	-0.169823	-2.70235	0.00719205	0.222486
ENSG00000165699	ENSG00000165699.13	protein_coding	TSC1	9911	7248	6.89083	-0.0324887	-2.70185	0.00720263	0.22254
ENSG00000174231	ENSG00000174231.16	protein_coding	PRPF8	11355	10594	8.11624	-0.030428	-2.70106	0.00721934	0.222783
ENSG00000095787	ENSG00000095787.21	protein_coding	WAC	12188	51322	7.42431	0.0407081	2.70049	0.00723153	0.222887
ENSG00000104957	ENSG00000104957.13	protein_coding	CCDC130	3307	81576	4.05468	-0.0515468	-2.69971	0.0072482	0.223128
ENSG00000119283	ENSG00000119283.15	protein_coding	TRIM67	9326	440730	2.59953	-0.109755	-2.69835	0.00727736	0.22348
ENSG00000275476	ENSG00000275476.1	antisense	RP11-996F15.4	486		-2.28658	-0.32175	-2.69848	0.00727462	0.22348
ENSG00000138185	ENSG00000138185.17	protein_coding	ENTPD1	6975	953	3.55698	-0.102599	-2.69669	0.00731305	0.224303
ENSG00000177770	ENSG00000177770.11	processed_pseudogene	CDKN2AIPNLP1	302		-2.98801	-0.362272	-2.696	0.00732794	0.224344
ENSG00000100325	ENSG00000100325.14	protein_coding	ASCC2	5416	84164	4.25432	-0.0489226	-2.6958	0.00733221	0.224344
ENSG00000130589	ENSG00000130589.16	protein_coding	HELZ2	12066	85441	2.91468	0.157009	2.69491	0.00735144	0.22466
ENSG00000141551	ENSG00000141551.14	protein_coding	CSNK1D	11024	1453	6.26639	-0.0357424	-2.69409	0.00736916	0.224929
ENSG00000174282	ENSG00000174282.11	protein_coding	ZBTB4	6126	57659	7.20889	0.0331226	2.69328	0.00738675	0.225118
ENSG00000214076	ENSG00000214076.3	processed_pseudogene	CPSF1P1	3730		3.44566	0.243156	2.69298	0.00739323	0.225118
ENSG00000225907	ENSG00000225907.1	processed_pseudogene	RPS27P16	201		-0.426654	-0.166965	-2.69144	0.00742682	0.225869
ENSG00000197978	ENSG00000197978.9	protein_coding	GOLGA6L9	6576	440295	1.76226	-0.142563	-2.69062	0.00744491	0.226146
ENSG00000180139	ENSG00000180139.11	antisense	ACTA2-AS1	3183		2.3641	-0.116722	-2.68876	0.00748571	0.226566
ENSG00000170743	ENSG00000170743.16	protein_coding	SYT9	4727	143425	4.69837	0.0924058	2.68957	0.00746782	0.226566
ENSG00000214331	ENSG00000214331.8	transcribed_unprocessed_pseudogene	RP11-252A24.2	3828		3.93164	-0.0827191	-2.68903	0.00747975	0.226566
ENSG00000162521	ENSG00000162521.18	protein_coding	RBBP4	9470	5928	6.97421	-0.0265201	-2.68648	0.00753589	0.227765
ENSG00000115289	ENSG00000115289.13	protein_coding	PCGF1	2629	84759	2.22852	0.0720665	2.68574	0.0075524	0.227765
ENSG00000121579	ENSG00000121579.12	protein_coding	NAA50	6436	80218	6.2308	0.032125	2.68575	0.00755218	0.227765
ENSG00000263381	ENSG00000263381.1	miRNA	MIR5584	60	100847089	-1.92167	0.308096	2.68154	0.00764594	0.228226
ENSG00000273487	ENSG00000273487.1	lincRNA	RP4-621B10.8	1293		1.75437	-0.108561	-2.68263	0.00762146	0.228226
ENSG00000161217	ENSG00000161217.11	protein_coding	PCYT1A	7978	5130	5.6642	-0.0475872	-2.68059	0.00766728	0.228226
ENSG00000272540	ENSG00000272540.1	antisense	XXbac-BPG252P9.9	773		-1.58245	-0.231945	-2.68094	0.00765941	0.228226
ENSG00000272288	ENSG00000272288.5	antisense	RP11-140K17.3	771	101929243	0.195066	-0.127988	-2.68276	0.00761857	0.228226
ENSG00000280439	ENSG00000280439.1	TEC	RP4-568B10.1	634		-0.800548	-0.235737	-2.68124	0.00765278	0.228226
ENSG00000231195	ENSG00000231195.1	unprocessed_pseudogene	IFNA11P	526		-0.740881	0.237655	2.68231	0.00762875	0.228226
ENSG00000137094	ENSG00000137094.14	protein_coding	DNAJB5	5891	25822	4.45189	-0.113771	-2.68319	0.00760896	0.228226
ENSG00000261659	ENSG00000261659.2	processed_transcript	LA16c-313D11.12	3554		0.834006	-0.125455	-2.68435	0.00758314	0.228226
ENSG00000202414	ENSG00000202414.1	misc_RNA	Y_RNA	101		-3.23469	-0.37176	-2.68116	0.00765439	0.228226
ENSG00000223695	ENSG00000223695.1	lincRNA	RP4-633O19__A.1	510		-1.96286	0.257461	2.68095	0.00765932	0.228226
ENSG00000115993	ENSG00000115993.12	protein_coding	TRAK2	7595	66008	7.37208	-0.0576447	-2.67895	0.00770429	0.228518
ENSG00000171490	ENSG00000171490.12	protein_coding	RSL1D1	6167	26156	5.97924	-0.0332436	-2.6794	0.00769404	0.228518
ENSG00000128268	ENSG00000128268.11	protein_coding	MGAT3	5457	4248	6.74569	0.0516597	2.67912	0.00770046	0.228518
ENSG00000078808	ENSG00000078808.16	protein_coding	SDF4	4709	51150	5.30917	-0.0367475	-2.67345	0.00782942	0.229283
ENSG00000274978	ENSG00000274978.1	snRNA	RNU11	134	26824	-4.48334	-0.401543	-2.67475	0.00779969	0.229283
ENSG00000151692	ENSG00000151692.14	protein_coding	RNF144A	6473	9781	6.20848	0.0573249	2.67633	0.00776363	0.229283
ENSG00000168918	ENSG00000168918.13	protein_coding	INPP5D	8681	3635	4.66824	-0.151926	-2.67412	0.007814	0.229283
ENSG00000215045	ENSG00000215045.8	protein_coding	GRID2IP	4134	392862	0.497266	0.214106	2.67737	0.00773997	0.229283
ENSG00000107099	ENSG00000107099.15	protein_coding	DOCK8	13784	81704	4.56524	-0.189731	-2.67411	0.00781423	0.229283
ENSG00000198824	ENSG00000198824.5	protein_coding	CHAMP1	4171	283489	4.22946	-0.0548257	-2.67342	0.00783009	0.229283
ENSG00000126261	ENSG00000126261.12	protein_coding	UBA2	4815	10054	6.22981	-0.0290155	-2.67671	0.00775508	0.229283
ENSG00000104974	ENSG00000104974.10	protein_coding	LILRA1	3657	11024	0.447468	-0.224234	-2.67403	0.00781594	0.229283
ENSG00000264757	ENSG00000264757.1	miRNA	MIR3198-1	80	100423025	-2.86718	-0.344649	-2.67586	0.0077743	0.229283
ENSG00000126016	ENSG00000126016.14	protein_coding	AMOT	8502	154796	7.137	-0.0633861	-2.67364	0.00782487	0.229283
ENSG00000135596	ENSG00000135596.17	protein_coding	MICAL1	7056	64780	4.85183	-0.0767261	-2.67074	0.00789171	0.23041
ENSG00000182348	ENSG00000182348.6	protein_coding	ZNF804B	4685	219578	1.91763	-0.300814	-2.67055	0.007896	0.23041
ENSG00000179058	ENSG00000179058.6	protein_coding	C9orf50	1620	375759	-0.918504	-0.218764	-2.67085	0.00788899	0.23041
ENSG00000227195	ENSG00000227195.9	processed_transcript	MIR663AHG	5268	284801	4.05802	-0.195492	-2.66987	0.00791178	0.230603
ENSG00000141026	ENSG00000141026.5	protein_coding	MED9	5998	55090	4.18391	0.0515705	2.66896	0.00793281	0.230686
ENSG00000196756	ENSG00000196756.11	processed_transcript	SNHG17	4186		2.57662	-0.109508	-2.66895	0.00793292	0.230686
ENSG00000233936	ENSG00000233936.1	lincRNA	RP11-399H11.2	886		-2.46368	-0.471207	-2.66832	0.00794752	0.230844
ENSG00000153936	ENSG00000153936.16	protein_coding	HS2ST1	7429	9653	5.94542	0.0493264	2.66725	0.0079725	0.231303
ENSG00000169851	ENSG00000169851.15	protein_coding	PCDH7	12249	5099	7.44045	0.0839715	2.66334	0.00806398	0.232475
ENSG00000145781	ENSG00000145781.8	protein_coding	COMMD10	2464	51397	3.80504	-0.0541774	-2.66503	0.00802426	0.232475
ENSG00000166507	ENSG00000166507.16	protein_coding	NDST2	4654	8509	0.341602	-0.13337	-2.66238	0.00808663	0.232475
ENSG00000274056	ENSG00000274056.1	miRNA	MIR6507	70	102465253	-4.70097	0.414701	2.66275	0.00807784	0.232475
ENSG00000149262	ENSG00000149262.16	protein_coding	INTS4	6074	92105	4.32386	-0.0442906	-2.66278	0.00807718	0.232475
ENSG00000196387	ENSG00000196387.9	protein_coding	ZNF140	5374	7699	3.59808	-0.050718	-2.66301	0.00807172	0.232475
ENSG00000183741	ENSG00000183741.11	protein_coding	CBX6	8030	23466	8.47454	0.0655308	2.66368	0.00805603	0.232475
ENSG00000133169	ENSG00000133169.5	protein_coding	BEX1	864	55859	7.02546	0.0642821	2.66349	0.00806055	0.232475
ENSG00000158882	ENSG00000158882.13	protein_coding	TOMM40L	3361	84134	4.71719	0.0528766	2.66181	0.00810011	0.232597
ENSG00000145868	ENSG00000145868.16	protein_coding	FBXO38	8722	81545	5.52115	-0.0319633	-2.66137	0.00811043	0.232628
ENSG00000133739	ENSG00000133739.15	protein_coding	LRRCC1	5065	85444	4.28893	-0.0681252	-2.66021	0.00813783	0.232884
ENSG00000241837	ENSG00000241837.6	protein_coding	ATP5O	3336	539	4.7639	0.0438411	2.66045	0.00813221	0.232884
ENSG00000262877	ENSG00000262877.4	lincRNA	RP11-1055B8.4	1565		3.17293	0.178542	2.65839	0.00818113	0.23343
ENSG00000241223	ENSG00000241223.3	misc_RNA	RN7SL39P	297		-2.12891	0.318986	2.65833	0.00818265	0.23343
ENSG00000233393	ENSG00000233393.1	lincRNA	AP000688.29	2336		1.7326	0.173792	2.65824	0.00818467	0.23343
ENSG00000237233	ENSG00000237233.2	antisense	TMEM26-AS1	863		-1.52443	0.295356	2.65652	0.00822585	0.233824
ENSG00000267191	ENSG00000267191.1	antisense	RP11-15A1.2	517		0.0571119	-0.179586	-2.6565	0.00822632	0.233824
ENSG00000101844	ENSG00000101844.17	protein_coding	ATG4A	2927	115201	2.70819	0.0585802	2.65687	0.00821748	0.233824
ENSG00000178385	ENSG00000178385.14	protein_coding	PLEKHM3	11671	389072	6.78712	0.0411877	2.65217	0.00833051	0.234081
ENSG00000138363	ENSG00000138363.14	protein_coding	ATIC	3928	471	4.77688	-0.0582181	-2.65167	0.00834269	0.234081
ENSG00000178752	ENSG00000178752.15	protein_coding	ERFE	3572	151176	0.597692	0.224265	2.65471	0.00826925	0.234081
ENSG00000182179	ENSG00000182179.11	protein_coding	UBA7	4545	7318	3.72656	-0.1079	-2.65195	0.00833603	0.234081
ENSG00000205269	ENSG00000205269.5	protein_coding	TMEM170B	8362	100113407	6.90214	0.0478064	2.65303	0.00830981	0.234081
ENSG00000112378	ENSG00000112378.11	protein_coding	PERP	4290	64065	2.11767	0.143346	2.6547	0.00826957	0.234081
ENSG00000237729	ENSG00000237729.2	processed_pseudogene	AC002075.4	252		-3.41638	0.38366	2.65321	0.00830542	0.234081
ENSG00000147724	ENSG00000147724.11	protein_coding	FAM135B	13625	51059	5.75029	0.0985762	2.65485	0.00826589	0.234081
ENSG00000180881	ENSG00000180881.19	protein_coding	CAPS2	6689	84698	4.65301	0.0713381	2.6515	0.00834677	0.234081
ENSG00000175691	ENSG00000175691.8	protein_coding	ZNF77	2437	58492	2.19731	-0.0981101	-2.65331	0.00830305	0.234081
ENSG00000105676	ENSG00000105676.13	protein_coding	ARMC6	4052	93436	4.02821	-0.0465864	-2.652	0.00833483	0.234081
ENSG00000064545	ENSG00000064545.14	protein_coding	TMEM161A	3281	54929	2.9707	0.0653402	2.6542	0.00828153	0.234081
ENSG00000279474	ENSG00000279474.1	TEC	CTD-2286N8.1	2167		-0.663292	-0.178	-2.65063	0.00836807	0.234418
ENSG00000160307	ENSG00000160307.9	protein_coding	S100B	1448	6285	7.22408	-0.0896332	-2.64997	0.00838401	0.234603
ENSG00000072501	ENSG00000072501.17	protein_coding	SMC1A	10484	8243	6.27144	-0.0324049	-2.64803	0.00843153	0.235672
ENSG00000248927	ENSG00000248927.1	lincRNA	CTD-2334D19.1	1114		-0.189095	0.180159	2.64687	0.00845979	0.235938
ENSG00000112038	ENSG00000112038.17	protein_coding	OPRM1	8135	4988	3.60763	0.206917	2.64712	0.00845373	0.235938
ENSG00000180992	ENSG00000180992.6	protein_coding	MRPL14	959	64928	3.29681	0.058059	2.64613	0.008478	0.235963
ENSG00000074410	ENSG00000074410.13	protein_coding	CA12	7313	771	3.35172	0.245332	2.64608	0.00847939	0.235963
ENSG00000265206	ENSG00000265206.4	antisense	MIR142	1625	406934	-1.09173	-0.287889	-2.64466	0.00851419	0.23667
ENSG00000152439	ENSG00000152439.12	protein_coding	ZNF773	8073	374928	3.65924	-0.0654523	-2.64398	0.00853108	0.236878
ENSG00000162692	ENSG00000162692.10	protein_coding	VCAM1	6049	7412	2.66365	-0.251466	-2.64151	0.00859252	0.237024
ENSG00000162885	ENSG00000162885.12	protein_coding	B3GALNT2	5702	148789	3.87897	-0.0537154	-2.6415	0.00859274	0.237024
ENSG00000172673	ENSG00000172673.10	protein_coding	THEMIS	4309	387357	1.81092	-0.346191	-2.64239	0.00857059	0.237024
ENSG00000223414	ENSG00000223414.2	lincRNA	LINC00473	4376	90632	2.1063	-0.203475	-2.6424	0.00857025	0.237024
ENSG00000109083	ENSG00000109083.13	protein_coding	IFT20	3227	90410	3.94541	0.0536527	2.64165	0.00858893	0.237024
ENSG00000184905	ENSG00000184905.8	protein_coding	TCEAL2	1666	140597	5.66082	0.0515496	2.64268	0.00856321	0.237024
ENSG00000103274	ENSG00000103274.10	protein_coding	NUBP1	1955	4682	2.54375	-0.0636845	-2.64068	0.00861311	0.237326
ENSG00000168653	ENSG00000168653.10	protein_coding	NDUFS5	548	4725	6.28809	0.0459087	2.63836	0.00867124	0.237802
ENSG00000106018	ENSG00000106018.13	protein_coding	VIPR2	5222	7434	1.52282	-0.158712	-2.63894	0.00865665	0.237802
ENSG00000200795	ENSG00000200795.1	snRNA	RNU4-1	141	26835	3.86605	-0.185668	-2.63811	0.00867753	0.237802
ENSG00000103187	ENSG00000103187.7	protein_coding	COTL1	6762	23406	4.8738	-0.0823737	-2.63959	0.00864031	0.237802
ENSG00000279020	ENSG00000279020.1	TEC	C18orf15	2534		0.730706	-0.151237	-2.63834	0.00867178	0.237802
ENSG00000227268	ENSG00000227268.3	protein_coding	KLLN	4277	100144748	0.637919	0.130355	2.63757	0.00869109	0.237915
ENSG00000271737	ENSG00000271737.1	lincRNA	CTB-113I20.2	416		-1.55523	-0.231781	-2.63676	0.00871151	0.237957
ENSG00000079691	ENSG00000079691.17	protein_coding	LRRC16A	6799	55604	5.76449	-0.0611123	-2.63685	0.00870925	0.237957
ENSG00000197147	ENSG00000197147.12	protein_coding	LRRC8B	7691	23507	7.10725	0.0787684	2.63143	0.0088468	0.238958
ENSG00000229588	ENSG00000229588.1	lincRNA	RP11-479J7.2	423		-1.22813	0.248189	2.63322	0.00880098	0.238958
ENSG00000138756	ENSG00000138756.17	protein_coding	BMP2K	9938	55589	6.37824	-0.0584035	-2.63225	0.00882571	0.238958
ENSG00000137216	ENSG00000137216.18	protein_coding	TMEM63B	4425	55362	5.42573	0.0449375	2.63243	0.00882129	0.238958
ENSG00000170915	ENSG00000170915.8	protein_coding	PAQR8	5057	85315	7.08597	-0.0800552	-2.63373	0.00878811	0.238958
ENSG00000105851	ENSG00000105851.10	protein_coding	PIK3CG	5930	5294	1.98437	-0.172478	-2.63446	0.00876959	0.238958
ENSG00000164944	ENSG00000164944.11	protein_coding	KIAA1429	10771	25962	5.97953	-0.0289175	-2.63468	0.00876413	0.238958
ENSG00000168283	ENSG00000168283.13	protein_coding	BMI1	4283	648	5.0259	0.0400466	2.63239	0.00882235	0.238958
ENSG00000021776	ENSG00000021776.10	protein_coding	AQR	13528	9716	6.17369	-0.0291087	-2.63121	0.0088524	0.238958
ENSG00000262533	ENSG00000262533.1	antisense	RP11-667K14.4	422		-1.32682	-0.372325	-2.63153	0.00884418	0.238958
ENSG00000102317	ENSG00000102317.17	protein_coding	RBM3	3731	5935	5.49879	-0.0951729	-2.63163	0.00884166	0.238958
ENSG00000253932	ENSG00000253932.1	antisense	RP11-10C8.2	3488		-0.451344	-0.242066	-2.63023	0.00887759	0.239382
ENSG00000232485	ENSG00000232485.2	processed_transcript	AC098820.3	1435		-0.932978	-0.201967	-2.62886	0.00891259	0.239537
ENSG00000233058	ENSG00000233058.1	antisense	LINC00884	2922		2.33639	0.0967	2.62892	0.00891122	0.239537
ENSG00000197140	ENSG00000197140.14	protein_coding	ADAM32	10044	203102	3.71914	0.0827476	2.62935	0.00889994	0.239537
ENSG00000235609	ENSG00000235609.7	lincRNA	AF127936.9	5929		2.26008	0.109331	2.62852	0.00892135	0.239537
ENSG00000117751	ENSG00000117751.17	protein_coding	PPP1R8	2819	5511	4.87502	0.0335619	2.62804	0.00893379	0.239567
ENSG00000013275	ENSG00000013275.7	protein_coding	PSMC4	2387	5704	5.37241	-0.0363982	-2.62774	0.00894149	0.239567
ENSG00000164983	ENSG00000164983.7	protein_coding	TMEM65	9029	157378	5.84582	0.0794027	2.62557	0.00899773	0.240563
ENSG00000258429	ENSG00000258429.1	protein_coding	PDF	1158	64146	-2.02529	-0.259046	-2.6258	0.00899183	0.240563
ENSG00000152104	ENSG00000152104.11	protein_coding	PTPN14	18756	5784	5.54981	0.130054	2.62447	0.00902621	0.240813
ENSG00000214226	ENSG00000214226.8	protein_coding	C17orf67	2410	339210	1.40553	0.116297	2.62477	0.00901857	0.240813
ENSG00000240527	ENSG00000240527.1	sense_intronic	RP11-429G19.3	587		-0.696929	-0.19173	-2.62255	0.00907638	0.241896
ENSG00000173706	ENSG00000173706.12	protein_coding	HEG1	9925	57493	5.70365	0.0851937	2.6217	0.00909863	0.242233
ENSG00000175416	ENSG00000175416.12	protein_coding	CLTB	2039	1212	5.61876	0.0439876	2.62117	0.00911265	0.24235
ENSG00000141642	ENSG00000141642.8	protein_coding	ELAC1	3970	55520	2.24933	-0.0721171	-2.62039	0.00913294	0.242621
ENSG00000128191	ENSG00000128191.14	protein_coding	DGCR8	7315	54487	4.92299	-0.0456165	-2.61976	0.00914972	0.242621
ENSG00000269904	ENSG00000269904.2	transcribed_processed_pseudogene	MAP2K4P1	2539	139201	-0.190985	-0.154218	-2.61968	0.00915168	0.242621
ENSG00000198754	ENSG00000198754.5	protein_coding	OXCT2	1826	64064	-0.320032	0.206854	2.61857	0.00918112	0.243145
ENSG00000115234	ENSG00000115234.10	protein_coding	SNX17	3765	9784	5.49591	-0.0315945	-2.61397	0.0093034	0.243317
ENSG00000159374	ENSG00000159374.17	protein_coding	M1AP	3000	130951	1.67105	0.173573	2.61623	0.00924292	0.243317
ENSG00000228857	ENSG00000228857.2	lincRNA	AC104653.1	671		-0.264274	0.1683	2.61557	0.0092605	0.243317
ENSG00000076201	ENSG00000076201.14	protein_coding	PTPN23	5981	25930	5.5411	-0.0408654	-2.61429	0.0092947	0.243317
ENSG00000163975	ENSG00000163975.11	protein_coding	MELTF	8393	4241	2.30673	0.134989	2.61501	0.00927552	0.243317
ENSG00000234336	ENSG00000234336.6	antisense	JAZF1-AS1	4092		1.35869	0.162594	2.61409	0.00930001	0.243317
ENSG00000230190	ENSG00000230190.1	sense_intronic	AC005518.2	1116	105375556	1.20651	0.131507	2.61437	0.00929257	0.243317
ENSG00000081760	ENSG00000081760.16	protein_coding	AACS	16094	65985	5.83322	0.0663575	2.61496	0.0092768	0.243317
ENSG00000137809	ENSG00000137809.16	protein_coding	ITGA11	10864	22801	0.575364	-0.238286	-2.61461	0.00928607	0.243317
ENSG00000140678	ENSG00000140678.16	protein_coding	ITGAX	7074	3687	4.08527	-0.197251	-2.61722	0.0092168	0.243317
ENSG00000260267	ENSG00000260267.1	antisense	RP11-452L6.5	3026		3.57889	-0.0529639	-2.61544	0.00926408	0.243317
ENSG00000128245	ENSG00000128245.14	protein_coding	YWHAH	2453	7533	8.91252	0.0794771	2.61758	0.00920717	0.243317
ENSG00000136840	ENSG00000136840.18	protein_coding	ST6GALNAC4	2630	27090	2.9688	0.0625132	2.61279	0.00933501	0.24389
ENSG00000135763	ENSG00000135763.9	protein_coding	URB2	6001	9816	3.66703	-0.0561672	-2.61157	0.00936774	0.244389
ENSG00000174469	ENSG00000174469.18	protein_coding	CNTNAP2	16666	26047	8.05023	0.100325	2.61122	0.009377	0.244389
ENSG00000258107	ENSG00000258107.1	lincRNA	RP11-260G13.1	647		-3.21731	-0.419633	-2.61099	0.00938317	0.244389
ENSG00000127481	ENSG00000127481.14	protein_coding	UBR4	24675	23352	8.69745	-0.0270778	-2.61019	0.00940496	0.244672
ENSG00000172456	ENSG00000172456.17	protein_coding	FGGY	12174	55277	4.41544	-0.0593401	-2.60772	0.00947174	0.244672
ENSG00000003137	ENSG00000003137.8	protein_coding	CYP26B1	5015	56603	5.35155	0.39027	2.60893	0.00943897	0.244672
ENSG00000114204	ENSG00000114204.14	protein_coding	SERPINI2	2835	5276	1.42785	-0.210162	-2.60821	0.00945855	0.244672
ENSG00000189184	ENSG00000189184.11	protein_coding	PCDH18	6686	54510	3.36833	-0.119918	-2.60889	0.00944009	0.244672
ENSG00000186687	ENSG00000186687.15	protein_coding	LYRM7	6351	90624	5.87876	0.033413	2.60701	0.0094911	0.244672
ENSG00000168090	ENSG00000168090.9	protein_coding	COPS6	2807	10980	5.1056	-0.0344987	-2.60875	0.00944386	0.244672
ENSG00000157570	ENSG00000157570.11	protein_coding	TSPAN18	5871	90139	2.80443	-0.275727	-2.60799	0.00946455	0.244672
ENSG00000264364	ENSG00000264364.2	protein_coding	DYNLL2	6805	140735	7.89586	0.0522823	2.6071	0.00948861	0.244672
ENSG00000196632	ENSG00000196632.10	protein_coding	WNK3	11472	65267	5.46869	-0.0489652	-2.60853	0.00944989	0.244672
ENSG00000139508	ENSG00000139508.14	protein_coding	SLC46A3	3776	283537	3.49337	0.0680823	2.60629	0.00951081	0.24493
ENSG00000019169	ENSG00000019169.10	protein_coding	MARCO	2079	8685	-1.78669	-0.496256	-2.60457	0.00955774	0.245637
ENSG00000179152	ENSG00000179152.19	protein_coding	TCAIM	8743	285343	5.00366	0.0374784	2.60478	0.00955207	0.245637
ENSG00000166741	ENSG00000166741.7	protein_coding	NNMT	2919	4837	-0.0765228	-0.305491	-2.60385	0.00957754	0.245895
ENSG00000006194	ENSG00000006194.9	protein_coding	ZNF263	6945	10127	4.73538	-0.050556	-2.60347	0.00958777	0.245907
ENSG00000183090	ENSG00000183090.5	protein_coding	FREM3	6869	166752	3.08473	0.364162	2.60263	0.009611	0.246003
ENSG00000164935	ENSG00000164935.6	protein_coding	DCSTAMP	2778	81501	2.10263	0.392593	2.60269	0.00960941	0.246003
ENSG00000206579	ENSG00000206579.8	protein_coding	XKR4	19885	114786	6.91397	0.0925673	2.59994	0.00968517	0.24765
ENSG00000181904	ENSG00000181904.8	protein_coding	C5orf24	5741	134553	6.02973	0.0429962	2.59688	0.00977057	0.248462
ENSG00000134516	ENSG00000134516.15	protein_coding	DOCK2	12890	1794	3.94145	-0.154822	-2.59562	0.00980563	0.248462
ENSG00000006468	ENSG00000006468.13	protein_coding	ETV1	9616	2115	6.15067	0.137068	2.59755	0.00975166	0.248462
ENSG00000230715	ENSG00000230715.3	processed_pseudogene	RP11-274B21.4	403		2.1816	-0.0861086	-2.59568	0.00980397	0.248462
ENSG00000254402	ENSG00000254402.6	protein_coding	LRRC24	1772	441381	1.89592	-0.0852227	-2.59596	0.00979617	0.248462
ENSG00000166689	ENSG00000166689.15	protein_coding	PLEKHA7	10987	144100	3.8974	-0.0993265	-2.59629	0.009787	0.248462
ENSG00000109927	ENSG00000109927.9	protein_coding	TECTA	7696	7007	3.16142	-0.0704017	-2.59633	0.0097858	0.248462
ENSG00000221926	ENSG00000221926.11	protein_coding	TRIM16	5640	10626	3.08687	0.0717136	2.59665	0.00977682	0.248462
ENSG00000141337	ENSG00000141337.12	protein_coding	ARSG	6587	22901	3.21449	0.0929169	2.59613	0.00979153	0.248462
ENSG00000071082	ENSG00000071082.10	protein_coding	RPL31	5791	6160	7.71961	0.0292447	2.59227	0.00989997	0.248528
ENSG00000074582	ENSG00000074582.12	protein_coding	BCS1L	3379	617	3.54534	-0.0533386	-2.59286	0.00988347	0.248528
ENSG00000137331	ENSG00000137331.11	protein_coding	IER3	1356	8870	1.44814	-0.231175	-2.59203	0.0099068	0.248528
ENSG00000152818	ENSG00000152818.18	protein_coding	UTRN	14604	7402	7.38291	-0.0673853	-2.59331	0.0098707	0.248528
ENSG00000164691	ENSG00000164691.16	protein_coding	TAGAP	4089	117289	1.47237	-0.198597	-2.59365	0.00986107	0.248528
ENSG00000196937	ENSG00000196937.10	protein_coding	FAM3C	3422	10447	6.19867	0.102748	2.59483	0.00982776	0.248528
ENSG00000272384	ENSG00000272384.1	lincRNA	RP11-44N11.2	860		-1.64948	-0.242361	-2.59339	0.00986847	0.248528
ENSG00000166886	ENSG00000166886.12	protein_coding	NAB2	3010	4665	4.30824	-0.0753276	-2.59403	0.00985037	0.248528
ENSG00000166598	ENSG00000166598.13	protein_coding	HSP90B1	4688	7184	7.94192	0.0499586	2.59223	0.00990113	0.248528
ENSG00000133422	ENSG00000133422.12	protein_coding	MORC2	6258	22880	5.02514	-0.0365318	-2.59213	0.009904	0.248528
ENSG00000214655	ENSG00000214655.10	protein_coding	ZSWIM8	7953	23053	6.24015	-0.0363545	-2.59048	0.0099508	0.249383
ENSG00000169760	ENSG00000169760.17	protein_coding	NLGN1	10148	22871	6.30299	0.0502059	2.59006	0.00996278	0.249392
ENSG00000226976	ENSG00000226976.3	processed_pseudogene	COX6A1P2	330		2.22734	-0.0844919	-2.58977	0.00997093	0.249392
ENSG00000257027	ENSG00000257027.1	sense_intronic	RP11-705C15.3	2508		1.77214	-0.11115	-2.58888	0.00999617	0.249776
ENSG00000213785	ENSG00000213785.3	processed_pseudogene	RP11-449L13.2	588		-1.63952	-0.252897	-2.58737	0.0100393	0.250606
ENSG00000185495	ENSG00000185495.10	transcribed_unprocessed_pseudogene	RP11-504P24.3	4349		3.45998	0.074516	2.58593	0.0100807	0.250607
ENSG00000138738	ENSG00000138738.10	protein_coding	PRDM5	9517	11107	3.88491	-0.0580062	-2.58561	0.0100898	0.250607
ENSG00000172014	ENSG00000172014.12	protein_coding	ANKRD20A4	4510	728747	1.60625	0.352379	2.58529	0.010099	0.250607
ENSG00000136051	ENSG00000136051.13	protein_coding	KIAA1033	7698	23325	6.15321	-0.037898	-2.58696	0.0100511	0.250607
ENSG00000136404	ENSG00000136404.15	protein_coding	TM6SF1	2661	53346	3.03823	-0.111351	-2.58656	0.0100626	0.250607
ENSG00000182944	ENSG00000182944.17	protein_coding	EWSR1	10326	2130	7.07979	-0.0333287	-2.58588	0.0100821	0.250607
ENSG00000173269	ENSG00000173269.13	protein_coding	MMRN2	5334	79812	3.16724	0.123925	2.58429	0.010128	0.250891
ENSG00000261665	ENSG00000261665.2	transcribed_processed_pseudogene	TUBAP4	416		-2.74363	0.364979	2.58421	0.0101304	0.250891
ENSG00000177098	ENSG00000177098.8	protein_coding	SCN4B	5649	6330	5.59306	0.152632	2.58268	0.0101746	0.251492
ENSG00000185610	ENSG00000185610.6	protein_coding	DBX2	2806	440097	2.34797	-0.113474	-2.58297	0.0101662	0.251492
ENSG00000176903	ENSG00000176903.4	protein_coding	PNMA1	2590	9240	6.9737	-0.0353935	-2.58218	0.0101891	0.251603
ENSG00000163220	ENSG00000163220.10	protein_coding	S100A9	577	6280	0.727888	-0.465381	-2.57969	0.0102614	0.251772
ENSG00000234233	ENSG00000234233.1	sense_intronic	KCNH1-IT1	626		0.00179271	0.183699	2.57923	0.0102748	0.251772
ENSG00000217130	ENSG00000217130.1	processed_pseudogene	RP3-375P9.2	498		-2.08389	0.282764	2.57856	0.0102946	0.251772
ENSG00000235381	ENSG00000235381.1	antisense	RP11-477D19.2	3088		1.93744	-0.0858446	-2.58085	0.0102275	0.251772
ENSG00000224911	ENSG00000224911.1	antisense	AC015936.3	504		0.969614	-0.255238	-2.58123	0.0102166	0.251772
ENSG00000108465	ENSG00000108465.14	protein_coding	CDK5RAP3	6070	80279	5.60562	-0.0566918	-2.57949	0.0102672	0.251772
ENSG00000250107	ENSG00000250107.1	antisense	CACNA1G-AS1	1579	253962	-1.29781	-0.293986	-2.58027	0.0102445	0.251772
ENSG00000031823	ENSG00000031823.14	protein_coding	RANBP3	7445	8498	5.43435	-0.03355	-2.57852	0.0102958	0.251772
ENSG00000099957	ENSG00000099957.16	protein_coding	P2RX6	4730	9127	1.78377	-0.147973	-2.58113	0.0102194	0.251772
ENSG00000100354	ENSG00000100354.20	protein_coding	TNRC6B	19998	23112	8.08213	0.0301106	2.57874	0.0102893	0.251772
ENSG00000144161	ENSG00000144161.12	protein_coding	ZC3H8	6600	84524	4.56196	0.0473498	2.57604	0.0103685	0.25243
ENSG00000207931	ENSG00000207931.1	miRNA	MIR577	96	693162	-2.58011	-0.321552	-2.57604	0.0103684	0.25243
ENSG00000217767	ENSG00000217767.2	processed_pseudogene	NDUFAB1P1	460		-1.47429	-0.211994	-2.57596	0.0103708	0.25243
ENSG00000050405	ENSG00000050405.13	protein_coding	LIMA1	6317	51474	4.67558	-0.0553942	-2.57593	0.0103717	0.25243
ENSG00000178026	ENSG00000178026.12	protein_coding	LRRC75B	3422	388886	2.52545	-0.0704651	-2.5759	0.0103727	0.25243
ENSG00000158623	ENSG00000158623.14	protein_coding	COPG2	4139	26958	4.59015	-0.0363898	-2.5735	0.0104437	0.253501
ENSG00000104427	ENSG00000104427.11	protein_coding	ZC2HC1A	4181	51101	5.26227	0.0490939	2.57363	0.0104399	0.253501
ENSG00000100982	ENSG00000100982.11	protein_coding	PCIF1	3219	63935	4.20784	-0.048532	-2.57339	0.0104469	0.253501
ENSG00000164932	ENSG00000164932.12	protein_coding	CTHRC1	1776	115908	-0.351274	-0.205405	-2.57255	0.0104719	0.253631
ENSG00000239249	ENSG00000239249.3	misc_RNA	RN7SL757P	301		-2.53823	-0.299909	-2.57253	0.0104724	0.253631
ENSG00000083520	ENSG00000083520.14	protein_coding	DIS3	10835	22894	5.64579	-0.0426078	-2.57163	0.0104993	0.254038
ENSG00000277007	ENSG00000277007.1	lincRNA	RP11-392O17.2	2614		1.0107	0.12397	2.57002	0.0105474	0.254608
ENSG00000256557	ENSG00000256557.1	processed_pseudogene	RP11-1060J15.3	314		-4.48623	-0.481667	-2.56982	0.0105531	0.254608
ENSG00000171634	ENSG00000171634.16	protein_coding	BPTF	15098	2186	7.89133	-0.0304067	-2.57018	0.0105423	0.254608
ENSG00000239839	ENSG00000239839.6	protein_coding	DEFA3	498	1668	-4.2307	-0.635741	-2.56908	0.0105754	0.254902
ENSG00000153037	ENSG00000153037.13	protein_coding	SRP19	3598	6728	3.68315	0.0468974	2.5645	0.0107136	0.255545
ENSG00000180354	ENSG00000180354.15	protein_coding	MTURN	6532	222166	10.7135	-0.0726288	-2.56556	0.0106813	0.255545
ENSG00000177984	ENSG00000177984.6	protein_coding	LCN15	2887	389812	-0.991302	0.460515	2.5669	0.010641	0.255545
ENSG00000139192	ENSG00000139192.11	protein_coding	TAPBPL	3188	55080	2.90755	-0.0830934	-2.56647	0.0106539	0.255545
ENSG00000215021	ENSG00000215021.8	protein_coding	PHB2	2499	11331	5.11123	-0.0327598	-2.56486	0.0107026	0.255545
ENSG00000165300	ENSG00000165300.7	protein_coding	SLITRK5	21103	26050	6.51349	0.0739959	2.56491	0.0107011	0.255545
ENSG00000100599	ENSG00000100599.15	protein_coding	RIN3	8683	79890	2.79148	-0.116363	-2.5646	0.0107106	0.255545
ENSG00000239197	ENSG00000239197.1	snoRNA	snoU109	143		-4.01125	-0.427105	-2.56503	0.0106976	0.255545
ENSG00000283662	ENSG00000283662.1	lincRNA	RP11-57A19.7	2681		1.08349	-0.197631	-2.56538	0.0106868	0.255545
ENSG00000100092	ENSG00000100092.20	protein_coding	SH3BP1	6170	23616	2.58364	-0.116305	-2.56768	0.0106176	0.255545
ENSG00000260081	ENSG00000260081.1	antisense	RP11-66N11.8	787	105373383	-0.38323	-0.159697	-2.56619	0.0106623	0.255545
ENSG00000163517	ENSG00000163517.14	protein_coding	HDAC11	5281	79885	6.18019	0.0478755	2.56249	0.0107747	0.256517
ENSG00000201343	ENSG00000201343.1	misc_RNA	Y_RNA	110		-0.517631	-0.157747	-2.56271	0.0107679	0.256517
ENSG00000230269	ENSG00000230269.6	lincRNA	RP1-40E16.9	1505	100507194	0.187019	0.197112	2.56081	0.0108261	0.257419
ENSG00000157734	ENSG00000157734.13	protein_coding	SNX22	5767	79856	4.82536	-0.0880273	-2.56058	0.010833	0.257419
ENSG00000186056	ENSG00000186056.9	antisense	MATN1-AS1	4024	100129196	1.17748	0.175218	2.55775	0.0109202	0.257791
ENSG00000119782	ENSG00000119782.13	protein_coding	FKBP1B	1677	2281	3.28046	0.0936981	2.55809	0.0109095	0.257791
ENSG00000014641	ENSG00000014641.17	protein_coding	MDH1	4990	4190	7.82227	0.0465046	2.55828	0.0109038	0.257791
ENSG00000115593	ENSG00000115593.14	protein_coding	SMYD1	4600	150572	0.00404811	-0.68499	-2.55898	0.0108822	0.257791
ENSG00000146555	ENSG00000146555.18	protein_coding	SDK1	12062	221935	3.70724	-0.119024	-2.55776	0.0109198	0.257791
ENSG00000139625	ENSG00000139625.12	protein_coding	MAP3K12	7971	7786	5.63527	-0.0416869	-2.55948	0.0108667	0.257791
ENSG00000149932	ENSG00000149932.16	protein_coding	TMEM219	2428	124446	5.31144	-0.0457138	-2.55784	0.0109173	0.257791
ENSG00000175756	ENSG00000175756.13	protein_coding	AURKAIP1	1669	54998	4.28354	0.0431303	2.55663	0.0109546	0.258218
ENSG00000263432	ENSG00000263432.2	misc_RNA	RN7SL689P	297		-2.06797	0.280124	2.55442	0.0110234	0.258218
ENSG00000178187	ENSG00000178187.7	protein_coding	ZNF454	2662	285676	2.93269	-0.0641804	-2.55582	0.0109797	0.258218
ENSG00000279453	ENSG00000279453.1	TEC	RP3-425C14.4	2435		4.78619	0.0680047	2.55615	0.0109697	0.258218
ENSG00000136235	ENSG00000136235.15	protein_coding	GPNMB	5956	10457	3.94455	0.282353	2.5539	0.0110396	0.258218
ENSG00000229272	ENSG00000229272.1	antisense	RP11-498J9.2	229		-1.62545	-0.257869	-2.55386	0.0110407	0.258218
ENSG00000257556	ENSG00000257556.1	lincRNA	RP11-44N21.1	1177		0.441208	0.134337	2.55513	0.0110011	0.258218
ENSG00000259429	ENSG00000259429.5	transcribed_unprocessed_pseudogene	UBE2Q2P2	1855	100134869	1.92132	-0.109565	-2.55387	0.0110403	0.258218
ENSG00000205899	ENSG00000205899.3	protein_coding	BHLHA9	902	727857	-2.58425	0.341513	2.55397	0.0110372	0.258218
ENSG00000265778	ENSG00000265778.2	antisense	RP11-17M16.2	1393	101927989	-1.31046	0.208638	2.55443	0.0110228	0.258218
ENSG00000179085	ENSG00000179085.7	protein_coding	DPM3	622	54344	2.05455	-0.067368	-2.55284	0.0110727	0.258725
ENSG00000179841	ENSG00000179841.8	protein_coding	AKAP5	7512	9495	6.41912	0.135573	2.55236	0.0110876	0.258833
ENSG00000227740	ENSG00000227740.1	lincRNA	RP11-318C24.2	657		-0.586851	-0.186253	-2.55164	0.01111	0.259118
ENSG00000115966	ENSG00000115966.16	protein_coding	ATF2	5751	1386	6.62355	0.0269728	2.55087	0.0111343	0.259352
ENSG00000127364	ENSG00000127364.3	protein_coding	TAS2R4	2378	50832	2.36459	-0.0858169	-2.54981	0.0111676	0.259352
ENSG00000196642	ENSG00000196642.17	protein_coding	RABL6	10178	55684	6.17477	0.0379181	2.55056	0.0111441	0.259352
ENSG00000261612	ENSG00000261612.1	processed_pseudogene	SUB1P3	315		-1.59458	0.241707	2.54969	0.0111715	0.259352
ENSG00000230590	ENSG00000230590.7	lincRNA	FTX	6132	100302692	5.60277	-0.0445865	-2.5501	0.0111583	0.259352
ENSG00000084731	ENSG00000084731.14	protein_coding	KIF3C	6403	3797	8.13339	0.0613783	2.54935	0.0111821	0.259359
ENSG00000080546	ENSG00000080546.13	protein_coding	SESN1	5121	27244	5.51066	0.0544926	2.54729	0.0112471	0.259672
ENSG00000146469	ENSG00000146469.12	protein_coding	VIP	1584	7432	3.01187	-0.164013	-2.5475	0.0112406	0.259672
ENSG00000256040	ENSG00000256040.2	antisense	PAPPA-AS1	2450	493913	0.723255	0.130341	2.54833	0.0112144	0.259672
ENSG00000283652	ENSG00000283652.1	protein_coding	WDFY4	9555	57705	1.76393	-0.176094	-2.54733	0.0112459	0.259672
ENSG00000032444	ENSG00000032444.15	protein_coding	PNPLA6	7055	10908	6.07569	0.04164	2.54749	0.0112409	0.259672
ENSG00000003400	ENSG00000003400.14	protein_coding	CASP10	7598	843	2.4317	-0.113653	-2.54447	0.0113369	0.259725
ENSG00000224957	ENSG00000224957.5	lincRNA	LINC01266	4075	101927215	0.905903	0.179477	2.54584	0.0112933	0.259725
ENSG00000180385	ENSG00000180385.8	transcribed_unprocessed_pseudogene	EMC3-AS1	3714		2.08172	0.0817919	2.54435	0.0113406	0.259725
ENSG00000204961	ENSG00000204961.6	protein_coding	PCDHA9	10075	9752	2.14091	-0.239971	-2.54671	0.0112657	0.259725
ENSG00000274682	ENSG00000274682.1	sense_intronic	RP11-385G16.1	501		1.25266	0.106582	2.54632	0.011278	0.259725
ENSG00000272808	ENSG00000272808.3	processed_transcript	RP11-66B24.7	5068		0.982576	0.158232	2.54471	0.0113291	0.259725
ENSG00000162073	ENSG00000162073.13	protein_coding	PAQR4	2972	124222	4.96469	0.0637852	2.54431	0.0113421	0.259725
ENSG00000101445	ENSG00000101445.9	protein_coding	PPP1R16B	6400	26051	7.79015	0.0778265	2.54445	0.0113375	0.259725
ENSG00000183250	ENSG00000183250.11	lincRNA	LINC01547	2656	84536	2.36278	0.0910789	2.54437	0.0113399	0.259725
ENSG00000269935	ENSG00000269935.1	antisense	RP11-482M8.3	1665		2.16669	0.178382	2.54326	0.0113755	0.260254
ENSG00000113719	ENSG00000113719.15	protein_coding	ERGIC1	14139	57222	5.90547	0.0380807	2.54234	0.011405	0.260605
ENSG00000135049	ENSG00000135049.15	protein_coding	AGTPBP1	4939	23287	7.5958	-0.0482869	-2.54205	0.0114144	0.260605
ENSG00000270248	ENSG00000270248.1	processed_pseudogene	CTC-471J1.10	409		-1.91185	-0.249953	-2.54181	0.0114219	0.260605
ENSG00000223930	ENSG00000223930.5	lincRNA	RP11-33A14.1	2784		0.467468	0.307551	2.53901	0.0115122	0.262428
ENSG00000121904	ENSG00000121904.17	protein_coding	CSMD2	18157	114784	6.24097	-0.0832622	-2.53852	0.0115282	0.262556
ENSG00000243199	ENSG00000243199.1	processed_pseudogene	RP11-408P14.1	870		0.248054	-0.144807	-2.53796	0.0115464	0.262733
ENSG00000102032	ENSG00000102032.12	protein_coding	RENBP	2057	5973	2.55279	-0.0847277	-2.53756	0.0115593	0.262789
ENSG00000274204	ENSG00000274204.1	sense_intronic	RP11-272L14.2	668		-0.905835	-0.215278	-2.53709	0.0115744	0.262894
ENSG00000106034	ENSG00000106034.17	protein_coding	CPED1	7705	79974	2.84475	-0.180343	-2.53653	0.0115928	0.263076
ENSG00000159784	ENSG00000159784.17	protein_coding	FAM131B	6430	9715	6.76754	0.0622297	2.53606	0.0116081	0.263186
ENSG00000122877	ENSG00000122877.14	protein_coding	EGR2	3689	1959	1.13098	-0.384855	-2.53565	0.0116212	0.263248
ENSG00000169955	ENSG00000169955.7	protein_coding	ZNF747	3936	65988	3.01404	0.0538701	2.53484	0.0116478	0.263612
ENSG00000081479	ENSG00000081479.12	protein_coding	LRP2	16260	4036	5.85371	-0.157597	-2.53303	0.0117072	0.264402
ENSG00000261292	ENSG00000261292.2	lincRNA	RP11-389G6.3	2010		3.40258	0.120332	2.5325	0.0117247	0.264402
ENSG00000250125	ENSG00000250125.1	lincRNA	RP11-707A18.1	4079	401134	0.585737	-0.224203	-2.53251	0.0117242	0.264402
ENSG00000130340	ENSG00000130340.15	protein_coding	SNX9	4637	51429	5.38702	0.0344471	2.53306	0.0117062	0.264402
ENSG00000119915	ENSG00000119915.4	protein_coding	ELOVL3	1371	83401	-0.908126	0.255252	2.53188	0.011745	0.264625
ENSG00000022567	ENSG00000022567.9	protein_coding	SLC45A4	8608	57210	5.38549	0.0658101	2.53147	0.0117584	0.264689
ENSG00000162618	ENSG00000162618.12	protein_coding	ADGRL4	3527	64123	2.43672	0.132591	2.52938	0.0118277	0.265283
ENSG00000135298	ENSG00000135298.13	protein_coding	ADGRB3	6490	577	7.82891	0.0358135	2.52943	0.0118257	0.265283
ENSG00000269952	ENSG00000269952.1	sense_intronic	RP11-324I22.3	335		-1.2467	-0.249807	-2.52908	0.0118374	0.265283
ENSG00000110066	ENSG00000110066.14	protein_coding	KMT5B	8632	51111	6.03215	-0.0338387	-2.52935	0.0118285	0.265283
ENSG00000133121	ENSG00000133121.20	protein_coding	STARD13	8388	90627	5.53371	-0.077255	-2.5291	0.0118367	0.265283
ENSG00000172086	ENSG00000172086.7	protein_coding	KRCC1	1753	51315	3.92939	-0.0478484	-2.52815	0.0118683	0.265399
ENSG00000146477	ENSG00000146477.5	protein_coding	SLC22A3	3348	6581	1.30571	0.153019	2.52764	0.0118852	0.265399
ENSG00000255182	ENSG00000255182.2	processed_transcript	CTD-2517M22.14	4894		2.33604	-0.101132	-2.52777	0.0118809	0.265399
ENSG00000197296	ENSG00000197296.5	protein_coding	FITM2	4597	128486	4.22196	0.046962	2.52776	0.0118813	0.265399
ENSG00000100280	ENSG00000100280.16	protein_coding	AP1B1	6721	162	6.67771	-0.0466399	-2.52734	0.0118951	0.265399
ENSG00000154277	ENSG00000154277.12	protein_coding	UCHL1	2282	7345	8.54516	0.067582	2.52625	0.0119316	0.265539
ENSG00000149136	ENSG00000149136.8	protein_coding	SSRP1	6323	6749	5.717	-0.0289757	-2.52648	0.011924	0.265539
ENSG00000156304	ENSG00000156304.14	protein_coding	SCAF4	5901	57466	4.89585	-0.0369554	-2.52621	0.011933	0.265539
ENSG00000001630	ENSG00000001630.15	protein_coding	CYP51A1	4074	1595	2.65634	0.074332	2.52507	0.0119711	0.265916
ENSG00000156687	ENSG00000156687.10	protein_coding	UNC5D	10816	137970	5.92933	-0.147923	-2.52532	0.0119628	0.265916
ENSG00000055208	ENSG00000055208.18	protein_coding	TAB2	6010	23118	6.51271	0.0398345	2.524	0.0120071	0.266366
ENSG00000120254	ENSG00000120254.15	protein_coding	MTHFD1L	5021	25902	4.43585	-0.0551124	-2.52384	0.0120125	0.266366
ENSG00000156735	ENSG00000156735.10	protein_coding	BAG4	4809	9530	6.16925	0.0413269	2.52279	0.0120478	0.26662
ENSG00000166801	ENSG00000166801.15	protein_coding	FAM111A	7221	63901	3.34997	-0.0737618	-2.52198	0.0120751	0.26662
ENSG00000255547	ENSG00000255547.1	processed_pseudogene	RPA2P3	770		-0.803651	0.264193	2.52193	0.0120768	0.26662
ENSG00000101343	ENSG00000101343.14	protein_coding	CRNKL1	4567	51340	5.27325	-0.0367071	-2.52281	0.012047	0.26662
ENSG00000271430	ENSG00000271430.1	sense_intronic	RP3-368A4.5	3897		5.32264	-0.0482651	-2.52226	0.0120657	0.26662
ENSG00000224255	ENSG00000224255.2	processed_pseudogene	PDCL3P6	706		-0.604268	-0.158988	-2.52125	0.0120997	0.266892
ENSG00000185344	ENSG00000185344.13	protein_coding	ATP6V0A2	13729	23545	4.70043	-0.0479489	-2.52033	0.012131	0.267348
ENSG00000225855	ENSG00000225855.6	antisense	RUSC1-AS1	3516		0.938938	-0.122473	-2.51957	0.0121567	0.267447
ENSG00000255624	ENSG00000255624.2	transcribed_processed_pseudogene	RP11-564D11.3	1328		0.124683	0.153186	2.51986	0.0121469	0.267447
ENSG00000121774	ENSG00000121774.17	protein_coding	KHDRBS1	3588	10657	6.32008	-0.0354028	-2.51869	0.0121864	0.267637
ENSG00000272263	ENSG00000272263.1	antisense	RP11-767C1.2	510		-1.87884	-0.27512	-2.51863	0.0121887	0.267637
ENSG00000004864	ENSG00000004864.13	protein_coding	SLC25A13	3710	10165	3.9885	-0.0693926	-2.51744	0.012229	0.267637
ENSG00000165959	ENSG00000165959.11	protein_coding	CLMN	15701	79789	6.58001	0.114532	2.51745	0.0122287	0.267637
ENSG00000133246	ENSG00000133246.11	protein_coding	PRAM1	3763	84106	1.77103	-0.147182	-2.51811	0.0122063	0.267637
ENSG00000130724	ENSG00000130724.8	protein_coding	CHMP2A	2129	27243	5.16779	-0.0352867	-2.51767	0.0122212	0.267637
ENSG00000243770	ENSG00000243770.3	misc_RNA	RN7SL65P	315		-2.57648	-0.286678	-2.51713	0.0122398	0.26764
ENSG00000154553	ENSG00000154553.13	protein_coding	PDLIM3	9117	27295	3.95078	-0.0978168	-2.51627	0.012269	0.267815
ENSG00000111816	ENSG00000111816.7	protein_coding	FRK	13230	2444	3.0891	0.18229	2.51652	0.0122606	0.267815
ENSG00000163527	ENSG00000163527.9	protein_coding	STT3B	5012	201595	6.4959	-0.090284	-2.51479	0.01232	0.268231
ENSG00000170837	ENSG00000170837.2	protein_coding	GPR27	2447	2850	4.51294	0.0727509	2.51496	0.0123141	0.268231
ENSG00000200253	ENSG00000200253.1	snRNA	RNU6-529P	104		0.401254	0.131616	2.51501	0.0123122	0.268231
ENSG00000213398	ENSG00000213398.7	protein_coding	LCAT	2625	3931	1.93304	-0.132693	-2.51407	0.0123446	0.268535
ENSG00000196150	ENSG00000196150.13	protein_coding	ZNF250	7357	58500	4.26452	-0.0449976	-2.51265	0.0123937	0.268694
ENSG00000050426	ENSG00000050426.15	protein_coding	LETMD1	6032	25875	5.33165	0.0322633	2.51262	0.0123945	0.268694
ENSG00000213077	ENSG00000213077.5	protein_coding	FAM106A	2281		-0.218844	0.287819	2.51303	0.0123804	0.268694
ENSG00000186806	ENSG00000186806.5	protein_coding	VSIG10L	3771	147645	1.0518	0.118588	2.51326	0.0123724	0.268694
ENSG00000230732	ENSG00000230732.4	sense_intronic	AC127904.2	1413		1.25939	0.104666	2.5107	0.0124611	0.268751
ENSG00000118495	ENSG00000118495.18	protein_coding	PLAGL1	8719	5325	3.33632	-0.0928035	-2.51125	0.0124422	0.268751
ENSG00000172354	ENSG00000172354.9	protein_coding	GNB2	2857	2783	5.74568	-0.0358442	-2.51186	0.0124209	0.268751
ENSG00000131351	ENSG00000131351.14	protein_coding	HAUS8	5533	93323	0.803328	-0.108189	-2.51095	0.0124523	0.268751
ENSG00000178980	ENSG00000178980.14	protein_coding	SEPW1	5261	6415	7.84314	-0.0378934	-2.51134	0.0124389	0.268751
ENSG00000268392	ENSG00000268392.1	lincRNA	AC003682.16	462		-0.621924	-0.174087	-2.51182	0.0124223	0.268751
ENSG00000164440	ENSG00000164440.14	protein_coding	TXLNB	4937	167838	1.6617	-0.136979	-2.51036	0.0124731	0.268779
ENSG00000111799	ENSG00000111799.20	protein_coding	COL12A1	12481	1303	4.25623	-0.149398	-2.50995	0.012487	0.26885
ENSG00000228431	ENSG00000228431.1	processed_pseudogene	ARL5AP3	386		-3.32214	-0.363521	-2.50908	0.0125175	0.269139
ENSG00000207814	ENSG00000207814.1	miRNA	MIR147A	72	406939	-4.66576	0.378353	2.50895	0.0125218	0.269139
ENSG00000138386	ENSG00000138386.16	protein_coding	NAB1	4887	4664	6.05911	-0.0434145	-2.50726	0.0125811	0.270183
ENSG00000146540	ENSG00000146540.14	protein_coding	C7orf50	4961	84310	5.2123	0.0582495	2.50685	0.0125953	0.270257
ENSG00000115556	ENSG00000115556.13	protein_coding	PLCD4	5867	84812	2.40095	0.127655	2.50633	0.0126136	0.270421
ENSG00000123144	ENSG00000123144.10	protein_coding	C19orf43	1402	79002	4.75737	0.0445258	2.50586	0.0126301	0.270543
ENSG00000241532	ENSG00000241532.1	processed_pseudogene	AGGF1P3	1213		0.513883	0.249617	2.50422	0.012688	0.270864
ENSG00000198502	ENSG00000198502.5	protein_coding	HLA-DRB5	1260	3127	1.00357	0.579115	2.5049	0.0126638	0.270864
ENSG00000166260	ENSG00000166260.10	protein_coding	COX11	6488	1353	5.55836	0.0373495	2.50481	0.0126669	0.270864
ENSG00000128791	ENSG00000128791.11	protein_coding	TWSG1	4435	57045	4.55151	0.0419597	2.50435	0.0126833	0.270864
ENSG00000162999	ENSG00000162999.12	protein_coding	DUSP19	5376	142679	4.16337	0.0818614	2.50318	0.0127244	0.271412
ENSG00000113805	ENSG00000113805.8	protein_coding	CNTN3	5109	5067	6.01408	0.100266	2.4994	0.0128588	0.271978
ENSG00000251141	ENSG00000251141.5	antisense	RP11-53O19.1	2211		2.90077	0.0684225	2.50142	0.0127869	0.271978
ENSG00000214810	ENSG00000214810.4	processed_pseudogene	CYCSP55	311		-3.4618	0.36665	2.49957	0.0128527	0.271978
ENSG00000235141	ENSG00000235141.1	processed_pseudogene	COX6CP17	185		-0.592665	-0.183558	-2.50125	0.0127929	0.271978
ENSG00000173156	ENSG00000173156.6	protein_coding	RHOD	1265	29984	-1.45069	0.281161	2.50027	0.012828	0.271978
ENSG00000255319	ENSG00000255319.5	transcribed_unprocessed_pseudogene	ENPP7P8	1607		-0.723861	-0.244478	-2.50068	0.0128131	0.271978
ENSG00000183011	ENSG00000183011.13	protein_coding	NAA38	1943	84316	4.65922	-0.0458624	-2.49952	0.0128546	0.271978
ENSG00000273253	ENSG00000273253.2	antisense	RP3-402G11.26	1001		1.64326	-0.128719	-2.50066	0.0128141	0.271978
ENSG00000123570	ENSG00000123570.3	protein_coding	RAB9B	3748	51209	4.7195	0.052177	2.49951	0.0128551	0.271978
ENSG00000265456	ENSG00000265456.1	miRNA	MIR3672	82	100500869	-4.54699	0.382618	2.50036	0.0128247	0.271978
ENSG00000237441	ENSG00000237441.9	protein_coding	RGL2	4541	5863	4.81822	-0.052105	-2.49881	0.0128799	0.272193
ENSG00000124380	ENSG00000124380.10	protein_coding	SNRNP27	2275	11017	4.8245	0.0384296	2.49759	0.0129237	0.272434
ENSG00000123500	ENSG00000123500.9	protein_coding	COL10A1	3816	1300	-0.332731	0.294325	2.49811	0.012905	0.272434
ENSG00000175155	ENSG00000175155.8	protein_coding	YPEL2	8667	388403	6.27879	0.0564983	2.49777	0.012917	0.272434
ENSG00000248202	ENSG00000248202.1	lincRNA	RP11-455B3.1	829		-2.02483	-0.289958	-2.49717	0.0129387	0.272524
ENSG00000230133	ENSG00000230133.1	lincRNA	FLJ33581	2376	400839	-0.123057	0.255759	2.49625	0.0129718	0.272992
ENSG00000139567	ENSG00000139567.12	protein_coding	ACVRL1	5040	94	2.87823	0.151653	2.49497	0.0130177	0.273545
ENSG00000005379	ENSG00000005379.15	protein_coding	TSPOAP1	11354	9256	7.9245	0.0759031	2.49492	0.0130197	0.273545
ENSG00000134684	ENSG00000134684.10	protein_coding	YARS	8212	8565	6.0105	0.0545763	2.48763	0.0132851	0.2737
ENSG00000186889	ENSG00000186889.9	protein_coding	TMEM17	2982	200728	2.51306	-0.0813031	-2.48927	0.013225	0.2737
ENSG00000206932	ENSG00000206932.1	snRNA	RNU6-4P	107		-1.73858	-0.244871	-2.48795	0.0132732	0.2737
ENSG00000122068	ENSG00000122068.12	protein_coding	FYTTD1	8025	84248	6.0629	-0.0351732	-2.49194	0.0131278	0.2737
ENSG00000159733	ENSG00000159733.13	protein_coding	ZFYVE28	9624	57732	4.93374	0.0620747	2.49235	0.0131128	0.2737
ENSG00000227616	ENSG00000227616.1	unprocessed_pseudogene	AC063976.1	329		-2.1025	-0.295102	-2.49136	0.0131487	0.2737
ENSG00000122783	ENSG00000122783.16	protein_coding	C7orf49	5321	78996	3.6808	-0.0477055	-2.48888	0.0132394	0.2737
ENSG00000152457	ENSG00000152457.17	protein_coding	DCLRE1C	6326	64421	2.74298	-0.0696278	-2.48846	0.0132548	0.2737
ENSG00000167770	ENSG00000167770.11	protein_coding	OTUB1	5336	55611	5.76223	0.0401618	2.48798	0.0132721	0.2737
ENSG00000111678	ENSG00000111678.10	protein_coding	C12orf57	1806	113246	4.93253	-0.0454503	-2.49298	0.0130897	0.2737
ENSG00000139173	ENSG00000139173.9	protein_coding	TMEM117	3440	84216	3.21249	0.0816167	2.49085	0.0131671	0.2737
ENSG00000199740	ENSG00000199740.1	misc_RNA	Y_RNA	100		-3.80801	0.362592	2.48951	0.0132161	0.2737
ENSG00000185046	ENSG00000185046.18	protein_coding	ANKS1B	11053	56899	7.76247	0.0339755	2.4897	0.0132092	0.2737
ENSG00000152520	ENSG00000152520.13	protein_coding	PAN3	6352	255967	5.40826	-0.0352432	-2.49281	0.0130961	0.2737
ENSG00000119640	ENSG00000119640.8	protein_coding	ACYP1	1841	97	3.34772	0.06377	2.48903	0.0132338	0.2737
ENSG00000140557	ENSG00000140557.11	protein_coding	ST8SIA2	5903	8128	1.177	-0.313543	-2.49285	0.0130947	0.2737
ENSG00000275383	ENSG00000275383.1	lincRNA	RP11-615I2.6	3043		1.80911	0.0900018	2.49183	0.0131317	0.2737
ENSG00000126351	ENSG00000126351.12	protein_coding	THRA	6959	7067	7.94401	0.0425106	2.49205	0.0131236	0.2737
ENSG00000125458	ENSG00000125458.6	protein_coding	NT5C	1571	30833	2.30678	-0.0674913	-2.48794	0.0132739	0.2737
ENSG00000167280	ENSG00000167280.16	protein_coding	ENGASE	6173	64772	4.44985	0.0800061	2.491	0.0131616	0.2737
ENSG00000134042	ENSG00000134042.12	protein_coding	MRO	5525	83876	6.16707	-0.0949715	-2.49151	0.0131432	0.2737
ENSG00000197608	ENSG00000197608.11	protein_coding	ZNF841	4287	284371	4.93754	-0.042841	-2.48855	0.0132514	0.2737
ENSG00000184900	ENSG00000184900.15	protein_coding	SUMO3	2732	6612	5.93345	0.0407204	2.49308	0.0130861	0.2737
ENSG00000226555	ENSG00000226555.1	processed_pseudogene	AGKP1	1263		-0.00349403	-0.0886046	-2.48756	0.0132877	0.2737
ENSG00000101935	ENSG00000101935.9	protein_coding	AMMECR1	6516	9949	2.56654	-0.0732595	-2.48662	0.0133224	0.274192
ENSG00000128699	ENSG00000128699.13	protein_coding	ORMDL1	3958	94101	4.87086	-0.0389443	-2.48598	0.013346	0.274453
ENSG00000105605	ENSG00000105605.7	protein_coding	CACNG7	2800	59284	4.80527	0.0538573	2.48506	0.0133797	0.274921
ENSG00000135597	ENSG00000135597.18	protein_coding	REPS1	9602	85021	6.1376	-0.0376215	-2.48452	0.0133997	0.275109
ENSG00000135631	ENSG00000135631.16	protein_coding	RAB11FIP5	7058	26056	6.00415	0.0630963	2.48297	0.0134573	0.275617
ENSG00000224094	ENSG00000224094.1	processed_pseudogene	RPS24P8	402		-0.4406	-0.162198	-2.48328	0.0134457	0.275617
ENSG00000149564	ENSG00000149564.11	protein_coding	ESAM	2920	90952	3.02413	0.108747	2.48323	0.0134477	0.275617
ENSG00000197324	ENSG00000197324.8	protein_coding	LRP10	7112	26020	5.4236	0.0537748	2.48246	0.0134761	0.275779
ENSG00000205562	ENSG00000205562.2	lincRNA	RP11-497E19.1	2448		2.44653	0.112227	2.48114	0.0135255	0.276406
ENSG00000267702	ENSG00000267702.1	sense_intronic	RP11-53B2.2	4215		3.08252	-0.0862936	-2.48105	0.0135287	0.276406
ENSG00000118596	ENSG00000118596.11	protein_coding	SLC16A7	13665	9194	5.18902	0.0662338	2.48065	0.0135439	0.276493
ENSG00000165476	ENSG00000165476.13	protein_coding	REEP3	5248	221035	5.64312	0.0631889	2.47913	0.0136005	0.277424
ENSG00000132906	ENSG00000132906.17	protein_coding	CASP9	5269	842	3.81604	-0.0468226	-2.47732	0.0136686	0.278011
ENSG00000163251	ENSG00000163251.3	protein_coding	FZD5	6708	7855	2.71366	0.11072	2.47568	0.0137306	0.278011
ENSG00000172020	ENSG00000172020.12	protein_coding	GAP43	2087	2596	7.53568	0.0899933	2.47737	0.0136669	0.278011
ENSG00000268942	ENSG00000268942.2	processed_pseudogene	CKS1BP3	237		-3.51417	-0.362707	-2.47715	0.013675	0.278011
ENSG00000055163	ENSG00000055163.19	protein_coding	CYFIP2	10498	26999	8.80399	0.0535763	2.47555	0.0137354	0.278011
ENSG00000184374	ENSG00000184374.2	protein_coding	COLEC10	1670	10584	-1.50773	-0.217598	-2.47545	0.0137396	0.278011
ENSG00000185737	ENSG00000185737.12	protein_coding	NRG3	5072	10718	5.74035	0.0541188	2.47788	0.0136476	0.278011
ENSG00000085117	ENSG00000085117.11	protein_coding	CD82	4054	3732	4.51503	0.0904377	2.47651	0.0136992	0.278011
ENSG00000198513	ENSG00000198513.11	protein_coding	ATL1	4360	51062	6.59913	0.043513	2.4755	0.0137375	0.278011
ENSG00000100413	ENSG00000100413.16	protein_coding	POLR3H	6594	171568	5.71684	-0.0472196	-2.47598	0.0137193	0.278011
ENSG00000064933	ENSG00000064933.16	protein_coding	PMS1	5448	5378	4.89372	-0.0371809	-2.47406	0.0137921	0.278181
ENSG00000111490	ENSG00000111490.12	protein_coding	TBC1D30	8648	23329	4.95932	0.0744497	2.47411	0.0137901	0.278181
ENSG00000247315	ENSG00000247315.3	protein_coding	ZCCHC3	3354	85364	3.4292	-0.0526075	-2.47436	0.0137807	0.278181
ENSG00000125851	ENSG00000125851.9	protein_coding	PCSK2	7078	5126	6.47387	0.0913133	2.47463	0.0137703	0.278181
ENSG00000270028	ENSG00000270028.1	antisense	RP11-380L11.4	623		1.32468	0.108292	2.47289	0.0138365	0.278853
ENSG00000099385	ENSG00000099385.11	protein_coding	BCL7C	4398	9274	3.55255	-0.0607624	-2.4701	0.013943	0.280776
ENSG00000184730	ENSG00000184730.10	protein_coding	APOBR	3792	55911	0.0333007	-0.204249	-2.46898	0.0139862	0.28142
ENSG00000114948	ENSG00000114948.12	protein_coding	ADAM23	6421	8745	6.45938	0.0706899	2.46839	0.014009	0.281431
ENSG00000273987	ENSG00000273987.1	sense_intronic	RP11-585P4.6	689		-0.0434979	0.138391	2.46855	0.014003	0.281431
ENSG00000283294	ENSG00000283294.1	processed_transcript	RP11-681B3.4	3505		0.596689	0.211803	2.46764	0.014038	0.281788
ENSG00000066294	ENSG00000066294.14	protein_coding	CD84	9255	8832	2.98527	-0.192482	-2.46605	0.0140995	0.282347
ENSG00000140522	ENSG00000140522.11	protein_coding	RLBP1	1985	6017	1.89997	-0.166177	-2.46648	0.0140828	0.282347
ENSG00000141504	ENSG00000141504.11	protein_coding	SAT2	1643	112483	4.64564	-0.0459266	-2.46616	0.0140949	0.282347
ENSG00000260317	ENSG00000260317.1	lincRNA	RP11-48B3.4	1805		-0.0385393	-0.141549	-2.46554	0.014119	0.28239
ENSG00000221882	ENSG00000221882.2	protein_coding	OR3A2	1076	4995	0.379582	0.229912	2.46513	0.0141352	0.28239
ENSG00000276649	ENSG00000276649.1	antisense	RP5-858L17.1	1607		3.68617	0.0701377	2.46518	0.0141331	0.28239
ENSG00000138867	ENSG00000138867.16	protein_coding	GUCD1	4529	83606	4.71802	0.0431683	2.46411	0.0141748	0.282957
ENSG00000244757	ENSG00000244757.1	antisense	RP11-45A16.4	728		-0.933665	0.188704	2.46314	0.0142125	0.283418
ENSG00000100181	ENSG00000100181.22	transcribed_unprocessed_pseudogene	TPTEP1	9653	387590	3.47785	0.135834	2.46294	0.0142203	0.283418
ENSG00000178404	ENSG00000178404.9	protein_coding	CEP295NL	2758	100653515	2.78727	-0.0966716	-2.46255	0.0142354	0.283494
ENSG00000082482	ENSG00000082482.13	protein_coding	KCNK2	3910	3776	4.25758	0.183971	2.46206	0.0142547	0.28352
ENSG00000184451	ENSG00000184451.5	protein_coding	CCR10	2619	2826	0.0696729	0.13894	2.46194	0.0142592	0.28352
ENSG00000272686	ENSG00000272686.1	antisense	RP11-390E23.6	2099		1.85073	-0.0817262	-2.46151	0.0142761	0.283632
ENSG00000183161	ENSG00000183161.4	protein_coding	FANCF	4269	2188	2.96032	0.0598028	2.46108	0.014293	0.283744
ENSG00000013810	ENSG00000013810.18	protein_coding	TACC3	6528	10460	1.49534	-0.095409	-2.46007	0.0143327	0.283894
ENSG00000067167	ENSG00000067167.7	protein_coding	TRAM1	3878	23471	5.66902	0.0318167	2.45974	0.0143456	0.283894
ENSG00000137103	ENSG00000137103.16	protein_coding	TMEM8B	5444	51754	5.67587	0.0512984	2.45991	0.014339	0.283894
ENSG00000092203	ENSG00000092203.13	protein_coding	TOX4	7091	9878	6.0602	0.0264918	2.46054	0.0143143	0.283894
ENSG00000166484	ENSG00000166484.19	protein_coding	MAPK7	5196	5598	2.93515	-0.0614952	-2.45903	0.0143734	0.284222
ENSG00000166428	ENSG00000166428.12	protein_coding	PLD4	6874	122618	2.49809	-0.187809	-2.45724	0.0144443	0.2854
ENSG00000224635	ENSG00000224635.1	lincRNA	RP4-564F22.5	2004		-0.842414	-0.288103	-2.45686	0.0144592	0.28547
ENSG00000130758	ENSG00000130758.7	protein_coding	MAP3K10	4566	4294	6.20643	0.0650994	2.45619	0.014486	0.285775
ENSG00000159399	ENSG00000159399.9	protein_coding	HK2	6064	3099	3.61589	-0.150622	-2.45428	0.0145617	0.286144
ENSG00000272323	ENSG00000272323.1	antisense	CTD-2517O10.6	1565		0.395116	-0.12362	-2.45493	0.0145358	0.286144
ENSG00000120616	ENSG00000120616.15	protein_coding	EPC1	11286	80314	5.35854	-0.0371255	-2.45475	0.014543	0.286144
ENSG00000141506	ENSG00000141506.13	protein_coding	PIK3R5	7506	23533	2.12457	-0.163614	-2.45414	0.0145671	0.286144
ENSG00000167302	ENSG00000167302.10	protein_coding	TEPSIN	4762	146705	2.97984	-0.0638173	-2.454	0.0145728	0.286144
ENSG00000157617	ENSG00000157617.16	protein_coding	C2CD2	8602	25966	5.09571	0.0763803	2.45534	0.0145196	0.286144
ENSG00000002330	ENSG00000002330.13	protein_coding	BAD	1708	572	4.19505	-0.0476612	-2.45279	0.0146214	0.286876
ENSG00000089693	ENSG00000089693.10	protein_coding	MLF2	3781	8079	6.29512	0.0400808	2.45202	0.014652	0.287011
ENSG00000207646	ENSG00000207646.1	miRNA	MIR655	97	724025	-2.17589	-0.271882	-2.45119	0.0146853	0.287011
ENSG00000099956	ENSG00000099956.18	protein_coding	SMARCB1	2481	6598	4.70964	-0.0376323	-2.45144	0.0146753	0.287011
ENSG00000241878	ENSG00000241878.10	protein_coding	PISD	5002	23761	5.34857	0.0445971	2.45125	0.0146829	0.287011
ENSG00000157625	ENSG00000157625.15	protein_coding	TAB3	12711	257397	5.14669	0.0402643	2.4516	0.0146691	0.287011
ENSG00000270074	ENSG00000270074.1	lincRNA	RP11-351I21.11	1547		0.322245	0.246452	2.45028	0.014722	0.287284
ENSG00000225660	ENSG00000225660.1	processed_pseudogene	RP1-73A14.1	135		-0.156922	-0.190814	-2.45046	0.0147149	0.287284
ENSG00000176208	ENSG00000176208.8	protein_coding	ATAD5	7075	79915	2.50003	-0.0746865	-2.44961	0.0147488	0.287584
ENSG00000239899	ENSG00000239899.3	misc_RNA	RN7SL674P	275		5.3046	0.155396	2.44878	0.0147824	0.288017
ENSG00000253180	ENSG00000253180.1	processed_pseudogene	RP11-410L14.1	436		-0.442866	0.152613	2.44829	0.0148022	0.288181
ENSG00000171824	ENSG00000171824.13	protein_coding	EXOSC10	6003	5394	5.59478	-0.0381828	-2.44652	0.0148739	0.288773
ENSG00000138246	ENSG00000138246.15	protein_coding	DNAJC13	9562	23317	6.42031	-0.0331017	-2.44655	0.0148728	0.288773
ENSG00000201231	ENSG00000201231.1	snRNA	RNU4-50P	141		-3.79284	0.371904	2.44641	0.0148785	0.288773
ENSG00000222489	ENSG00000222489.1	snoRNA	SNORA79	148		2.99985	-0.123174	-2.4472	0.0148464	0.288773
ENSG00000170961	ENSG00000170961.6	protein_coding	HAS2	4190	3037	1.07239	-0.153491	-2.44578	0.0149041	0.28894
ENSG00000101901	ENSG00000101901.11	protein_coding	ALG13	8188	79868	5.32639	-0.0384863	-2.44563	0.01491	0.28894
ENSG00000235262	ENSG00000235262.1	sense_intronic	KDM5C-IT1	755		-1.89653	-0.242945	-2.4451	0.0149316	0.289137
ENSG00000123200	ENSG00000123200.16	protein_coding	ZC3H13	10265	23091	7.49932	-0.0363177	-2.44449	0.0149568	0.289402
ENSG00000225945	ENSG00000225945.1	antisense	RP3-441A12.1	419		-2.46329	-0.284999	-2.44292	0.0150209	0.290419
ENSG00000093183	ENSG00000093183.13	protein_coding	SEC22C	8159	9117	5.91125	0.0339383	2.44214	0.0150529	0.290518
ENSG00000038382	ENSG00000038382.17	protein_coding	TRIO	17500	7204	7.97389	-0.0391664	-2.44215	0.0150523	0.290518
ENSG00000003987	ENSG00000003987.13	protein_coding	MTMR7	5692	9108	5.99206	0.0489727	2.44174	0.015069	0.290518
ENSG00000173456	ENSG00000173456.4	protein_coding	RNF26	2787	79102	3.73645	0.0548561	2.44167	0.0150721	0.290518
ENSG00000254470	ENSG00000254470.2	protein_coding	AP5B1	4811	91056	4.22223	0.0429484	2.44098	0.0151002	0.290838
ENSG00000167178	ENSG00000167178.15	protein_coding	ISLR2	6101	57611	3.78876	-0.254354	-2.44033	0.0151273	0.291137
ENSG00000236296	ENSG00000236296.7	transcribed_processed_pseudogene	GUSBP5	2827	441046	1.47273	0.123659	2.43943	0.0151644	0.291629
ENSG00000174640	ENSG00000174640.12	protein_coding	SLCO2A1	5283	6578	0.802648	-0.198525	-2.43896	0.015184	0.291782
ENSG00000154127	ENSG00000154127.9	protein_coding	UBASH3B	9011	84959	4.55997	-0.114232	-2.43857	0.0152	0.291867
ENSG00000143178	ENSG00000143178.12	protein_coding	TBX19	3647	9095	0.619393	0.138441	2.43769	0.0152362	0.292118
ENSG00000178917	ENSG00000178917.15	protein_coding	ZNF852	4225	285346	2.72793	-0.0672022	-2.43773	0.0152347	0.292118
ENSG00000214725	ENSG00000214725.8	transcribed_unitary_pseudogene	CDIPT-AS1	900	440356	-1.03885	0.229827	2.4373	0.0152525	0.292209
ENSG00000175854	ENSG00000175854.11	protein_coding	SWI5	1649	375757	2.67213	0.0564356	2.43605	0.0153045	0.292982
ENSG00000158480	ENSG00000158480.10	protein_coding	SPATA2	4270	9825	4.81888	0.053748	2.43541	0.0153312	0.29327
ENSG00000079459	ENSG00000079459.12	protein_coding	FDFT1	5202	2222	6.45836	0.0401121	2.43426	0.0153793	0.293744
ENSG00000130254	ENSG00000130254.11	protein_coding	SAFB2	6222	9667	5.87915	-0.0421736	-2.43432	0.0153766	0.293744
ENSG00000230063	ENSG00000230063.1	sense_intronic	RP11-384C4.6	650		-0.436961	-0.164954	-2.43328	0.0154204	0.293777
ENSG00000225401	ENSG00000225401.2	processed_pseudogene	TGIF2P1	685		-1.76458	-0.254652	-2.43374	0.0154012	0.293777
ENSG00000205403	ENSG00000205403.12	protein_coding	CFI	3875	3426	1.15098	-0.204906	-2.43294	0.0154347	0.293777
ENSG00000213347	ENSG00000213347.10	protein_coding	MXD3	5154	83463	1.05943	-0.1181	-2.43106	0.0155137	0.293777
ENSG00000153814	ENSG00000153814.11	protein_coding	JAZF1	4020	221895	5.23889	0.0470192	2.43109	0.0155122	0.293777
ENSG00000276124	ENSG00000276124.1	miRNA	MIR6855	67	102466750	-3.7462	-0.3554	-2.43228	0.0154624	0.293777
ENSG00000110274	ENSG00000110274.14	protein_coding	CEP164	11851	22897	5.42899	-0.0501557	-2.43142	0.0154983	0.293777
ENSG00000239827	ENSG00000239827.8	transcribed_unprocessed_pseudogene	SUGT1P3	1763	283507	1.89738	0.071698	2.43089	0.0155208	0.293777
ENSG00000216179	ENSG00000216179.1	miRNA	MIR541	84	100126308	-2.52399	-0.313614	-2.43154	0.0154933	0.293777
ENSG00000102967	ENSG00000102967.11	protein_coding	DHODH	6921	1723	2.30898	-0.0742418	-2.43211	0.0154695	0.293777
ENSG00000198342	ENSG00000198342.9	protein_coding	ZNF442	6569	79973	2.27842	0.130469	2.43294	0.0154345	0.293777
ENSG00000102359	ENSG00000102359.5	protein_coding	SRPX2	2368	27286	0.154795	-0.195406	-2.43199	0.0154745	0.293777
ENSG00000143429	ENSG00000143429.10	transcribed_unprocessed_pseudogene	AC027612.6	3057	645166	1.38593	0.232692	2.42975	0.0155691	0.293809
ENSG00000172731	ENSG00000172731.13	protein_coding	LRRC20	3625	55222	4.63373	0.0603424	2.42999	0.0155586	0.293809
ENSG00000177119	ENSG00000177119.15	protein_coding	ANO6	8235	196527	5.00648	0.0630203	2.43049	0.0155377	0.293809
ENSG00000231133	ENSG00000231133.6	lincRNA	HAR1B	896	768097	-0.400091	0.185137	2.43015	0.0155518	0.293809
ENSG00000172059	ENSG00000172059.10	protein_coding	KLF11	4589	8462	2.59968	0.0920578	2.42934	0.0155863	0.293913
ENSG00000133083	ENSG00000133083.14	protein_coding	DCLK1	14375	9201	8.68566	-0.0745796	-2.42865	0.0156157	0.294247
ENSG00000233213	ENSG00000233213.1	sense_intronic	KCNJ6-AS1	357		-3.29912	0.344664	2.42834	0.0156286	0.294271
ENSG00000200215	ENSG00000200215.3	snoRNA	SNORD113-6	75	767566	-1.80952	-0.272032	-2.42778	0.0156522	0.294495
ENSG00000171509	ENSG00000171509.15	protein_coding	RXFP1	5684	59350	3.65192	-0.243916	-2.42713	0.0156798	0.294795
ENSG00000126432	ENSG00000126432.13	protein_coding	PRDX5	893	25824	6.38513	0.0475879	2.42645	0.015709	0.29482
ENSG00000132744	ENSG00000132744.7	protein_coding	ACY3	1300	91703	1.01101	-0.271252	-2.42628	0.0157162	0.29482
ENSG00000121274	ENSG00000121274.12	protein_coding	PAPD5	8144	64282	4.81499	0.042143	2.42679	0.0156946	0.29482
ENSG00000197620	ENSG00000197620.10	protein_coding	CXorf40A	4104	91966	3.13408	0.0643003	2.42541	0.0157534	0.295297
ENSG00000183199	ENSG00000183199.6	processed_pseudogene	HSP90AB3P	2173		2.10646	0.0873904	2.4247	0.0157839	0.295429
ENSG00000240775	ENSG00000240775.1	processed_pseudogene	RP11-170N16.2	348		-0.936721	-0.209931	-2.42491	0.0157747	0.295429
ENSG00000227779	ENSG00000227779.1	processed_pseudogene	GS1-164F24.1	285		-3.70636	0.356455	2.42438	0.0157977	0.295468
ENSG00000163344	ENSG00000163344.5	protein_coding	PMVK	1280	10654	4.33187	-0.0491657	-2.42389	0.0158182	0.295634
ENSG00000253368	ENSG00000253368.3	protein_coding	TRNP1	1976	388610	3.95984	0.0763548	2.42304	0.0158551	0.295883
ENSG00000259554	ENSG00000259554.1	sense_intronic	RP11-408J6.1	555		-1.55231	-0.322316	-2.4232	0.0158479	0.295883
ENSG00000207813	ENSG00000207813.1	miRNA	MIR605	83	693190	-2.18487	-0.288664	-2.42214	0.0158935	0.295943
ENSG00000169727	ENSG00000169727.12	protein_coding	GPS1	6155	2873	5.45652	-0.0315712	-2.42235	0.0158844	0.295943
ENSG00000157540	ENSG00000157540.19	protein_coding	DYRK1A	10213	1859	7.09303	0.0247886	2.42233	0.0158853	0.295943
ENSG00000151164	ENSG00000151164.18	protein_coding	RAD9B	3178	144715	0.343333	-0.114245	-2.42156	0.0159188	0.296196
ENSG00000163811	ENSG00000163811.11	protein_coding	WDR43	4130	23160	5.05664	-0.0352067	-2.4199	0.0159903	0.296589
ENSG00000182568	ENSG00000182568.16	protein_coding	SATB1	13409	6304	6.57824	0.0990602	2.41963	0.0160021	0.296589
ENSG00000120738	ENSG00000120738.7	protein_coding	EGR1	3138	1958	4.41636	-0.255052	-2.41916	0.0160223	0.296589
ENSG00000106263	ENSG00000106263.17	protein_coding	EIF3B	8998	8662	5.80228	-0.0318728	-2.41992	0.0159894	0.296589
ENSG00000136045	ENSG00000136045.11	protein_coding	PWP1	2876	11137	5.10067	-0.0328795	-2.41956	0.016005	0.296589
ENSG00000212232	ENSG00000212232.1	snoRNA	SNORD17	237	692086	6.8379	-0.0709828	-2.42006	0.0159835	0.296589
ENSG00000101216	ENSG00000101216.10	protein_coding	GMEB2	4707	26205	3.61851	-0.0507817	-2.41943	0.0160107	0.296589
ENSG00000111642	ENSG00000111642.14	protein_coding	CHD4	7474	1108	7.60155	-0.0331751	-2.41873	0.016041	0.296717
ENSG00000165899	ENSG00000165899.10	protein_coding	OTOGL	8380	283310	2.72404	-0.126428	-2.41838	0.0160563	0.296783
ENSG00000232499	ENSG00000232499.2	processed_pseudogene	RP11-512F24.1	1029		0.310305	-0.126533	-2.41579	0.0161691	0.297788
ENSG00000138468	ENSG00000138468.15	protein_coding	SENP7	6396	57337	5.48156	-0.0418519	-2.41635	0.0161446	0.297788
ENSG00000233822	ENSG00000233822.4	protein_coding	HIST1H2BN	5477	8341	2.37614	0.0835595	2.4164	0.0161427	0.297788
ENSG00000109881	ENSG00000109881.16	protein_coding	CCDC34	3733	91057	2.85832	0.069794	2.41551	0.0161815	0.297788
ENSG00000215105	ENSG00000215105.4	processed_pseudogene	TTC3P1	6081		5.19157	-0.107654	-2.41561	0.0161769	0.297788
ENSG00000184785	ENSG00000184785.5	protein_coding	SMIM10	1536	644538	1.59143	-0.0908219	-2.41626	0.0161488	0.297788
ENSG00000169676	ENSG00000169676.5	protein_coding	DRD5	2330	1816	1.47619	-0.293912	-2.41398	0.0162486	0.297935
ENSG00000250853	ENSG00000250853.1	processed_pseudogene	RNF138P1	546		0.862738	-0.105297	-2.41413	0.0162418	0.297935
ENSG00000225968	ENSG00000225968.7	protein_coding	ELFN1	3845	392617	2.39473	-0.156589	-2.41408	0.0162441	0.297935
ENSG00000140749	ENSG00000140749.8	protein_coding	IGSF6	3532	10261	1.54351	-0.208243	-2.41501	0.0162035	0.297935
ENSG00000280092	ENSG00000280092.1	TEC	AC002044.3	541		-1.34194	-0.212461	-2.41456	0.0162229	0.297935
ENSG00000133069	ENSG00000133069.15	protein_coding	TMCC2	4964	9911	6.30224	0.0601878	2.41108	0.0163763	0.299228
ENSG00000115641	ENSG00000115641.18	protein_coding	FHL2	6626	2274	2.95871	-0.165021	-2.41076	0.0163904	0.299228
ENSG00000257923	ENSG00000257923.9	protein_coding	CUX1	17788	1523	6.43851	-0.0729217	-2.41123	0.0163695	0.299228
ENSG00000124942	ENSG00000124942.13	protein_coding	AHNAK	19465	79026	9.77885	-0.0777002	-2.41084	0.0163867	0.299228
ENSG00000223460	ENSG00000223460.1	processed_pseudogene	GAPDHP69	1008		-1.16703	0.211043	2.41121	0.0163705	0.299228
ENSG00000260111	ENSG00000260111.1	antisense	RP11-529K1.4	590		-1.83838	0.229602	2.41092	0.0163831	0.299228
ENSG00000156515	ENSG00000156515.21	protein_coding	HK1	6073	3098	7.53585	-0.0360769	-2.40948	0.0164473	0.299616
ENSG00000170776	ENSG00000170776.20	protein_coding	AKAP13	20280	11214	6.60532	-0.0583461	-2.40984	0.0164311	0.299616
ENSG00000188095	ENSG00000188095.4	protein_coding	MESP2	1783	145873	-0.919129	0.176578	2.4095	0.0164461	0.299616
ENSG00000272529	ENSG00000272529.1	antisense	RP11-415F23.4	551		-0.921696	0.186481	2.40892	0.0164719	0.299849
ENSG00000139163	ENSG00000139163.15	protein_coding	ETNK1	8191	55500	6.98901	0.044612	2.40844	0.0164934	0.300024
ENSG00000140598	ENSG00000140598.13	protein_coding	EFL1	4733	79631	4.01962	-0.0437181	-2.40813	0.016507	0.300054
ENSG00000184117	ENSG00000184117.11	protein_coding	NIPSNAP1	3067	8508	5.3851	0.0431326	2.40775	0.0165242	0.30015
ENSG00000224789	ENSG00000224789.1	antisense	AC012363.4	575		-1.4444	0.198763	2.40697	0.0165588	0.300561
ENSG00000264295	ENSG00000264295.1	miRNA	MIR3922	84	100500843	-3.41067	-0.390203	-2.40659	0.0165759	0.300656
ENSG00000281131	ENSG00000281131.1	lincRNA	SCHLAP1	1436	101669767	-2.00342	-0.322527	-2.40612	0.0165966	0.300816
ENSG00000240342	ENSG00000240342.3	processed_pseudogene	RPS2P5	879		3.861	-0.110722	-2.4054	0.0166291	0.300972
ENSG00000276508	ENSG00000276508.1	lincRNA	CTD-3194G12.1	376		-2.69222	0.299267	2.4056	0.01662	0.300972
ENSG00000040341	ENSG00000040341.17	protein_coding	STAU2	8998	27067	6.56226	0.0300494	2.4045	0.0166695	0.301401
ENSG00000127084	ENSG00000127084.17	protein_coding	FGD3	5890	89846	2.07276	-0.11504	-2.40434	0.0166768	0.301401
ENSG00000151967	ENSG00000151967.18	protein_coding	SCHIP1	7645	29970	5.535	0.0574286	2.40212	0.0167768	0.301721
ENSG00000164344	ENSG00000164344.15	protein_coding	KLKB1	2953	3818	1.87559	-0.156406	-2.403	0.016737	0.301721
ENSG00000198221	ENSG00000198221.8	lincRNA	MLLT4-AS1	2362	653483	-0.0910963	0.158476	2.40295	0.0167391	0.301721
ENSG00000170852	ENSG00000170852.10	protein_coding	KBTBD2	4987	25948	5.62382	-0.0356515	-2.40137	0.0168105	0.301721
ENSG00000003989	ENSG00000003989.16	protein_coding	SLC7A2	7905	6542	4.78456	0.140731	2.40366	0.0167071	0.301721
ENSG00000148362	ENSG00000148362.10	protein_coding	C9orf142	1367	286257	3.27794	-0.0551852	-2.40177	0.0167923	0.301721
ENSG00000110987	ENSG00000110987.8	protein_coding	BCL7A	6565	605	4.74757	0.0535635	2.40134	0.016812	0.301721
ENSG00000187555	ENSG00000187555.14	protein_coding	USP7	7969	7874	7.01244	-0.0321754	-2.40129	0.0168141	0.301721
ENSG00000274904	ENSG00000274904.1	antisense	CTD-2515O10.5	520		-2.10819	-0.249533	-2.4026	0.0167551	0.301721
ENSG00000102100	ENSG00000102100.15	protein_coding	SLC35A2	3745	7355	3.08165	0.0554555	2.40255	0.0167571	0.301721
ENSG00000132780	ENSG00000132780.16	protein_coding	NASP	8304	4678	6.22786	-0.0579294	-2.40037	0.0168557	0.302252
ENSG00000101605	ENSG00000101605.12	protein_coding	MYOM1	6574	8736	4.52247	-0.0770193	-2.39989	0.0168775	0.302427
ENSG00000267042	ENSG00000267042.1	antisense	CTD-3193K9.4	542	105371782	-2.33031	-0.283695	-2.3995	0.0168954	0.302534
ENSG00000164051	ENSG00000164051.13	protein_coding	CCDC51	2410	79714	2.68155	-0.0628023	-2.39896	0.0169199	0.302757
ENSG00000264885	ENSG00000264885.1	sense_intronic	RP11-815I9.4	1833		1.08854	-0.127025	-2.39839	0.0169458	0.303005
ENSG00000177464	ENSG00000177464.4	protein_coding	GPR4	3145	2828	-0.0434935	0.26043	2.39803	0.0169623	0.303086
ENSG00000151012	ENSG00000151012.13	protein_coding	SLC7A11	9645	23657	7.528	-0.0891518	-2.39463	0.0171177	0.303323
ENSG00000221821	ENSG00000221821.3	protein_coding	C6orf226	552	441150	0.38436	-0.109705	-2.39694	0.017012	0.303323
ENSG00000112276	ENSG00000112276.13	protein_coding	BVES	5808	11149	3.02477	0.0877627	2.39508	0.0170971	0.303323
ENSG00000164961	ENSG00000164961.15	protein_coding	KIAA0196	4784	9897	5.56437	-0.0378278	-2.39461	0.0171189	0.303323
ENSG00000136938	ENSG00000136938.8	protein_coding	ANP32B	1850	10541	4.45224	-0.0642972	-2.39479	0.0171105	0.303323
ENSG00000137494	ENSG00000137494.13	protein_coding	ANKRD42	6724	338699	4.89395	0.0587053	2.39657	0.017029	0.303323
ENSG00000257354	ENSG00000257354.2	lincRNA	RP11-631N16.2	8693		2.32438	-0.102755	-2.39656	0.0170296	0.303323
ENSG00000111110	ENSG00000111110.11	protein_coding	PPM1H	7063	57460	6.3338	0.0506226	2.39536	0.0170846	0.303323
ENSG00000202538	ENSG00000202538.1	snRNA	RNU4-2	141	26834	6.13716	-0.100612	-2.39459	0.0171199	0.303323
ENSG00000140015	ENSG00000140015.19	protein_coding	KCNH5	12320	27133	5.14723	0.253549	2.39565	0.017071	0.303323
ENSG00000171552	ENSG00000171552.12	protein_coding	BCL2L1	3314	598	5.85778	0.0408541	2.39516	0.0170938	0.303323
ENSG00000212027	ENSG00000212027.3	miRNA	MIR374B	72	100126317	0.0471749	-0.149299	-2.3952	0.0170916	0.303323
ENSG00000228929	ENSG00000228929.1	processed_pseudogene	RPS13P2	455		-0.419118	-0.136164	-2.39347	0.0171714	0.303406
ENSG00000249599	ENSG00000249599.1	lincRNA	BMPR1B-AS1	511		-2.92988	-0.340143	-2.39324	0.017182	0.303406
ENSG00000185650	ENSG00000185650.9	protein_coding	ZFP36L1	5160	677	6.24779	-0.0983936	-2.39361	0.0171649	0.303406
ENSG00000197380	ENSG00000197380.10	protein_coding	DACT3	5361	147906	5.34835	0.0488404	2.39371	0.0171602	0.303406
ENSG00000189369	ENSG00000189369.8	protein_coding	GSPT2	2802	23708	4.00048	-0.0496652	-2.39318	0.0171848	0.303406
ENSG00000047579	ENSG00000047579.19	protein_coding	DTNBP1	3052	84062	4.47837	0.0883344	2.39179	0.0172488	0.304323
ENSG00000185031	ENSG00000185031.6	processed_pseudogene	SLC2A3P2	1480		1.40316	-0.110183	-2.39091	0.0172895	0.304368
ENSG00000144580	ENSG00000144580.13	protein_coding	CNOT9	5289	9125	4.90817	0.029866	2.39053	0.0173075	0.304368
ENSG00000086289	ENSG00000086289.11	protein_coding	EPDR1	2864	54749	6.19719	0.0918091	2.39043	0.0173118	0.304368
ENSG00000197191	ENSG00000197191.4	protein_coding	CYSRT1	1297	375791	-0.936056	-0.178555	-2.39059	0.0173045	0.304368
ENSG00000000003	ENSG00000000003.14	protein_coding	TSPAN6	4535	7105	3.4924	-0.0882138	-2.39102	0.0172847	0.304368
ENSG00000120709	ENSG00000120709.10	protein_coding	FAM53C	7051	51307	5.82902	0.0409417	2.38987	0.0173379	0.304616
ENSG00000134748	ENSG00000134748.12	protein_coding	PRPF38A	5658	84950	5.24856	-0.0336301	-2.38765	0.0174414	0.304735
ENSG00000235092	ENSG00000235092.5	antisense	ID2-AS1	2060	100506299	2.09877	-0.122263	-2.38811	0.0174201	0.304735
ENSG00000137177	ENSG00000137177.19	protein_coding	KIF13A	11126	63971	6.52419	-0.0437055	-2.38876	0.0173894	0.304735
ENSG00000204305	ENSG00000204305.13	protein_coding	AGER	2077	177	0.792328	-0.12906	-2.38808	0.0174212	0.304735
ENSG00000155085	ENSG00000155085.15	protein_coding	AK9	10098	221264	4.35203	-0.0510297	-2.38767	0.0174403	0.304735
ENSG00000173391	ENSG00000173391.8	protein_coding	OLR1	3057	4973	3.01097	-0.263811	-2.38852	0.0174008	0.304735
ENSG00000104064	ENSG00000104064.16	protein_coding	GABPB1	11726	2553	4.69197	-0.0401395	-2.3889	0.0173831	0.304735
ENSG00000154654	ENSG00000154654.14	protein_coding	NCAM2	8380	4685	8.28595	0.0708255	2.3891	0.0173737	0.304735
ENSG00000212556	ENSG00000212556.1	misc_RNA	Y_RNA	102		-4.75377	0.379806	2.38686	0.0174783	0.304746
ENSG00000102755	ENSG00000102755.10	protein_coding	FLT1	12550	2321	5.92492	0.12124	2.38735	0.0174556	0.304746
ENSG00000279095	ENSG00000279095.1	TEC	AC092066.1	2028		2.17774	0.0755765	2.38707	0.0174688	0.304746
ENSG00000006747	ENSG00000006747.14	protein_coding	SCIN	11623	85477	2.43574	-0.282881	-2.38506	0.017563	0.304842
ENSG00000181220	ENSG00000181220.15	protein_coding	ZNF746	8260	155061	4.60569	0.0391152	2.38454	0.0175872	0.304842
ENSG00000172748	ENSG00000172748.12	protein_coding	ZNF596	5385	169270	2.84344	-0.071966	-2.38487	0.017572	0.304842
ENSG00000096717	ENSG00000096717.11	protein_coding	SIRT1	4551	23411	4.83294	-0.0381914	-2.38328	0.0176467	0.304842
ENSG00000173267	ENSG00000173267.13	protein_coding	SNCG	1247	6623	6.51142	0.11132	2.38522	0.0175551	0.304842
ENSG00000255608	ENSG00000255608.1	sense_intronic	RP3-377H17.2	560		-0.925387	-0.196261	-2.38478	0.017576	0.304842
ENSG00000123352	ENSG00000123352.17	protein_coding	SPATS2	6840	65244	4.88037	0.0531529	2.38549	0.0175426	0.304842
ENSG00000102678	ENSG00000102678.6	protein_coding	FGF9	4539	2254	2.65003	0.104321	2.38289	0.0176652	0.304842
ENSG00000207993	ENSG00000207993.3	miRNA	MIR134	73	406924	-2.04544	-0.280644	-2.38419	0.017604	0.304842
ENSG00000183828	ENSG00000183828.14	protein_coding	NUDT14	1916	256281	3.47333	-0.0798545	-2.38335	0.0176433	0.304842
ENSG00000212719	ENSG00000212719.10	protein_coding	C17orf51	8760	339263	5.40538	0.0732587	2.38305	0.0176576	0.304842
ENSG00000006283	ENSG00000006283.17	protein_coding	CACNA1G	9709	8913	4.77493	-0.170208	-2.3853	0.0175515	0.304842
ENSG00000181588	ENSG00000181588.16	protein_coding	MEX3D	2850	399664	2.81025	0.0693824	2.38305	0.0176577	0.304842
ENSG00000125871	ENSG00000125871.13	protein_coding	MGME1	2336	92667	2.46862	-0.0643717	-2.38412	0.0176073	0.304842
ENSG00000089820	ENSG00000089820.15	protein_coding	ARHGAP4	5580	393	2.99611	-0.111032	-2.38347	0.0176377	0.304842
ENSG00000218730	ENSG00000218730.1	processed_pseudogene	RP3-453I5.2	406		-1.53605	-0.234564	-2.38228	0.017694	0.304923
ENSG00000167306	ENSG00000167306.19	protein_coding	MYO5B	10488	4645	2.81924	-0.20549	-2.38253	0.0176821	0.304923
ENSG00000145721	ENSG00000145721.11	protein_coding	LIX1	4115	167410	5.51368	-0.0815497	-2.38196	0.017709	0.304973
ENSG00000226862	ENSG00000226862.1	antisense	RP11-569A11.1	314		-1.38787	-0.209801	-2.37998	0.0178033	0.305661
ENSG00000251600	ENSG00000251600.5	lincRNA	RP11-673E1.1	1921	101927636	1.71402	0.129989	2.37985	0.0178096	0.305661
ENSG00000258861	ENSG00000258861.1	lincRNA	MIR381HG	425	378881	0.0508127	-0.173813	-2.38035	0.0177856	0.305661
[truncated: 23,745 more rows]

## Sheet: sACC_transcript
ensemblID	Symbol	transcript_id	AveExpr	logFC	t_statistic	P.Value	FDR_P.Value
[truncated: 79,730 more rows]

[truncated: 3 more sheets: amygdala_transcript, sACC_splicing, amygdala_splicing]
