# Supplementary material for: Large-scale transcriptomic analyses of major depressive disorder reveal convergent dysregulation of synaptic pathways in excitatory neurons
Source: Nat Commun. 2025 Apr 28;16:3981. doi: 10.1038/s41467-025-59115-4 (PMC12037741; doi:10.1038/s41467-025-59115-4)
Supplement: Supplementary file 5 — Supplementary Dataset 4 [file 41467_2025_59115_MOESM5_ESM.xlsx]

## Sheet: Key
ONTOLOGY	GO sub-ontology (BP = Biological Process, CC = Cellular Component, MF = Molecular Function)
ID	GO term identifier
Description	Name of the GO term/pathway
GeneRatio	Proportion of significant genes that map on the GO term
BgRatio	Proportion of background genes that map to this term.
pvalue	p-value from the enrichment test (one-sidedhypergeometric test)
p.adjust	multiple-testing corrected p-value using a False Discovery Rate < 5%
Count	number of input genes associated with GO term
geneID	specific genes from the input list that are associated with the GO term
Only GO terms with a p.adjust < 0.05 are shown

## Sheet: sACC_gene
ONTOLOGY	ID	Description	GeneRatio	BgRatio	pvalue	p.adjust	Count	geneID
CC	GO:0098687	chromosomal region	26/612	366/19594	9.25353e-05	0.0491363	26	RCC2/DPY30/GPATCH11/XPO1/DYNC1LI1/DHX36/SMC4/BOD1L1/CENPC/ZNF827/MCM3/CENPW/MCM7/RAD21/CHD4/CHAMP1/NDE1/ZNF276/RPA1/SMG6/CBX1/SEH1L/DNMT1/UPF1/RASSF2/CHMP4B
MF	GO:0140658	ATP-dependent chromatin remodeler activity	5/607	13/18410	3.95878e-05	0.0213312	5	SMARCA5/CHD1/CHD7/CHD4/CECR2
MF	GO:0030695	GTPase regulator activity	33/607	488/18410	8.32165e-05	0.0213312	33	RCC2/GPSM2/ARHGEF2/ASAP2/PLCD4/DOCK10/MCF2L2/TBC1D14/ARHGEF28/RGL2/FGD2/RGS17/TAGAP/CYTH3/PSD3/DOCK8/FGD3/TBC1D13/USP6NL/SIPA1/DNM1L/ARHGEF25/GIT2/HERC2/MYO9A/TBC1D24/GPS1/RASAL3/ARHGEF1/RIN2/WAS/OPHN1/DOCK11
MF	GO:0060589	nucleoside-triphosphatase regulator activity	33/607	488/18410	8.32165e-05	0.0213312	33	RCC2/GPSM2/ARHGEF2/ASAP2/PLCD4/DOCK10/MCF2L2/TBC1D14/ARHGEF28/RGL2/FGD2/RGS17/TAGAP/CYTH3/PSD3/DOCK8/FGD3/TBC1D13/USP6NL/SIPA1/DNM1L/ARHGEF25/GIT2/HERC2/MYO9A/TBC1D24/GPS1/RASAL3/ARHGEF1/RIN2/WAS/OPHN1/DOCK11
MF	GO:0050786	RAGE receptor binding	4/607	10/18410	0.000209693	0.0403135	4	S100A12/S100A8/HMGB2/S100B

## Sheet: amygdala_gene
ONTOLOGY	ID	Description	GeneRatio	BgRatio	pvalue	p.adjust	Count	geneID
BP	GO:0008380	RNA splicing	8/43	438/18800	5.77409e-06	0.00580873	8	SNRNP200/PRPF4B/RBM17/RPS13/MBNL2/METTL3/FUS/HNRNPM
BP	GO:0000377	RNA splicing, via transesterification reactions with bulged adenosine as nucleophile	6/43	321/18800	8.46643e-05	0.0212634	6	SNRNP200/PRPF4B/RBM17/MBNL2/METTL3/HNRNPM
BP	GO:0000398	mRNA splicing, via spliceosome	6/43	321/18800	8.46643e-05	0.0212634	6	SNRNP200/PRPF4B/RBM17/MBNL2/METTL3/HNRNPM
BP	GO:0000375	RNA splicing, via transesterification reactions	6/43	325/18800	9.06319e-05	0.0212634	6	SNRNP200/PRPF4B/RBM17/MBNL2/METTL3/HNRNPM
BP	GO:0045292	mRNA cis splicing, via spliceosome	3/43	42/18800	0.000120232	0.0212634	3	SNRNP200/PRPF4B/RBM17
BP	GO:0006397	mRNA processing	7/43	500/18800	0.000126819	0.0212634	7	SNRNP200/PRPF4B/RBM17/MBNL2/METTL3/SLTM/HNRNPM
BP	GO:0018026	peptidyl-lysine monomethylation	2/43	11/18800	0.000277398	0.0344749	2	SETD2/SETD6
BP	GO:0046831	regulation of RNA export from nucleus	2/43	12/18800	0.000332394	0.0344749	2	TPR/SETD2
BP	GO:0002181	cytoplasmic translation	4/43	146/18800	0.000340422	0.0344749	4	RPL37/RPS13/METTL3/EIF4A1
BP	GO:0006282	regulation of DNA repair	4/43	152/18800	0.000396629	0.0344749	4	USP1/SETD2/PPP4C/FUS
BP	GO:0034340	response to type I interferon	3/43	64/18800	0.000421334	0.0344749	3	SETD2/PTPN11/METTL3
BP	GO:0000724	double-strand break repair via homologous recombination	4/43	162/18800	0.000504615	0.0344749	4	SETD2/RAD21/PPP4C/FUS
BP	GO:0032239	regulation of nucleobase-containing compound transport	2/43	15/18800	0.000526509	0.0344749	2	TPR/SETD2
BP	GO:0000725	recombinational repair	4/43	164/18800	0.000528491	0.0344749	4	SETD2/RAD21/PPP4C/FUS
BP	GO:1903311	regulation of mRNA metabolic process	5/43	294/18800	0.000534912	0.0344749	5	MBNL2/METTL3/SLTM/FUS/HNRNPM
BP	GO:0010569	regulation of double-strand break repair via homologous recombination	3/43	70/18800	0.000548309	0.0344749	3	SETD2/PPP4C/FUS
BP	GO:0051412	response to corticosterone	2/43	17/18800	0.000679977	0.0402386	2	NPAS4/FOS
BP	GO:0000380	alternative mRNA splicing, via spliceosome	3/43	77/18800	0.000724605	0.0404974	3	RBM17/MBNL2/HNRNPM

## Sheet: sACC_transcript
ONTOLOGY	ID	Description	GeneRatio	BgRatio	pvalue	p.adjust	Count	geneID
CC	GO:0097060	synaptic membrane	20/307	373/19594	1.9624e-06	0.000912515	20	CLSTN1/SRGAP2/SEMA4F/GLRA3/GPM6A/PTPRD/STXBP1/GAD2/KCNMA1/GRID1/LRRC4C/SYT7/SHANK2/HSPA8/CACNA1C/CLSTN3/TAMALIN/ATP2B1/LRRC4B/RIMS4
CC	GO:0098984	neuron to neuron synapse	18/307	347/19594	1.01099e-05	0.00235056	18	CLSTN1/SRGAP2/SEMA4F/KALRN/TMEM108/PSD3/YWHAZ/PTPRD/GRID1/SYT9/LRRC4C/SYT7/SHANK2/CACNA1C/CLSTN3/TAMALIN/PALM/LRRC4B
CC	GO:0098793	presynapse	21/307	492/19594	3.5439e-05	0.00549304	21	KIF1B/RAB6B/GPM6A/PNISR/PTPRD/STXBP1/GAD2/SYT9/SYT7/SHANK2/HSPA8/PPFIBP1/NR4A1/ATP2B1/STON2/RAB8B/PHAF1/RAB27B/LRRC4B/RIMS4/ELK1
CC	GO:0048786	presynaptic active zone	7/307	75/19594	0.000172734	0.0162903	7	GPM6A/PNISR/STXBP1/SHANK2/PPFIBP1/ATP2B1/RIMS4
CC	GO:0098686	hippocampal mossy fiber to CA3 synapse	5/307	34/19594	0.000175165	0.0162903	5	YWHAZ/PTPRD/SYT9/SYT7/SHANK2
CC	GO:0099572	postsynaptic specialization	15/307	341/19594	0.000337804	0.024511	15	CLSTN1/SRGAP2/SEMA4F/KALRN/TMEM108/PSD3/GRID1/LRRC4C/SHANK2/HSPA8/CACNA1C/CLSTN3/TAMALIN/PALM/LRRC4B
CC	GO:0045211	postsynaptic membrane	13/307	271/19594	0.000368983	0.024511	13	CLSTN1/SRGAP2/SEMA4F/GLRA3/KCNMA1/GRID1/LRRC4C/SHANK2/HSPA8/CACNA1C/CLSTN3/TAMALIN/LRRC4B
CC	GO:0014069	postsynaptic density	14/307	318/19594	0.000525107	0.0279839	14	CLSTN1/SRGAP2/SEMA4F/KALRN/TMEM108/PSD3/GRID1/LRRC4C/SHANK2/CACNA1C/CLSTN3/TAMALIN/PALM/LRRC4B
CC	GO:0098978	glutamatergic synapse	14/307	319/19594	0.000541625	0.0279839	14	CLSTN1/GPM6A/YWHAZ/PTPRD/STXBP1/GRID1/LRRC4C/SHANK2/HSPA8/CLSTN3/TAMALIN/ATP2B1/ACTN1/LRRC4B
CC	GO:0032279	asymmetric synapse	14/307	323/19594	0.000612192	0.0284669	14	CLSTN1/SRGAP2/SEMA4F/KALRN/TMEM108/PSD3/GRID1/LRRC4C/SHANK2/CACNA1C/CLSTN3/TAMALIN/PALM/LRRC4B

## Sheet: amygdala_transcript
ONTOLOGY	ID	Description	GeneRatio	BgRatio	pvalue	p.adjust	Count	geneID
BP	GO:0070936	protein K48-linked ubiquitination	14/657	67/18800	6.23256e-08	0.000261144	14	RNF115/RNF187/UBE2K/UBE2B/UBE2D2/HACE1/UBE2H/UBE3C/UBE2R2/RNF6/AMFR/UBE2G1/GABARAP/ITCH
BP	GO:0000209	protein polyubiquitination	27/657	244/18800	1.31413e-07	0.000275309	27	RNF115/UBE2Q1/RNF187/RNF144A/RNF168/UBE2K/RNF180/UBE2B/UBE2D2/HACE1/UBE2H/UBE3C/UBE2V2/UBE2W/UBE2R2/RC3H2/OTUB1/UBE3B/ANAPC5/RNF6/AKTIP/AMFR/CBFB/UBE2G1/GABARAP/WSB1/ITCH
BP	GO:0010498	proteasomal protein catabolic process	41/657	496/18800	3.29967e-07	0.000460854	41	DVL1/PINK1/UBQLN4/RNF187/RNF144A/XPO1/UBE2K/DNAJB14/RNF180/UBE2B/CSNK1A1/CANX/MAPK9/HACE1/DNAJB9/UBE2H/AGAP3/CLU/UBXN2B/UBE2W/SVIP/TMTC3/HSP90B1/ANAPC5/UGGT2/SEL1L/ANKRD9/MTA1/PIAS1/FBXL16/AMFR/FBXL8/UBE2G1/GABARAP/UBB/NPLOC4/PSMC4/ITCH/PSMA7/USP25/KCTD17
BP	GO:0043161	proteasome-mediated ubiquitin-dependent protein catabolic process	35/657	414/18800	1.44749e-06	0.00151624	35	DVL1/UBQLN4/RNF187/RNF144A/XPO1/UBE2K/DNAJB14/RNF180/UBE2B/CSNK1A1/CANX/MAPK9/HACE1/DNAJB9/UBE2H/AGAP3/CLU/UBXN2B/UBE2W/SVIP/HSP90B1/ANAPC5/SEL1L/ANKRD9/MTA1/PIAS1/FBXL16/AMFR/FBXL8/UBE2G1/GABARAP/NPLOC4/PSMC4/ITCH/KCTD17
BP	GO:0051865	protein autoubiquitination	12/657	75/18800	1.0448e-05	0.00875539	12	RNF220/RNF11/RNF115/RNF187/RNF181/UBE2B/UBE2D2/RNF208/RNF10/MTA1/AMFR/ITCH
BP	GO:0051258	protein polymerization	24/657	277/18800	4.34352e-05	0.0303323	24	PINK1/MAPRE3/CLASP2/ARL6/ADD1/UBE2K/RICTOR/CYFIP2/SNX9/COBL/NEFL/BAG4/ABITRAM/VDAC2/ARL2/FKBP4/MZT1/TUBGCP3/TMOD2/CDH5/CDC42EP4/CLIP3/DYRK1A/MID1IP1
BP	GO:0042176	regulation of protein catabolic process	30/657	395/18800	6.17417e-05	0.0369568	30	DVL1/MAD2L2/PINK1/UBQLN4/RNF144A/XPO1/UBE2K/RNF180/CSNK1A1/MAPK9/EEF1A1/HACE1/SNX9/CYP51A1/CLU/SVIP/PACSIN3/TMTC3/MYCBP2/OAZ2/PIAS1/RILP/GABARAP/UBB/OAZ1/MARCHF2/PSMC4/ITCH/USP25/MGAT3
CC	GO:0043197	dendritic spine	22/678	172/19594	1.31408e-07	3.29621e-05	22	DVL1/SYT11/ADORA1/SLC8A1/CRIPT/NLGN1/FXR1/GRIA2/RGS7BP/CANX/GABBR1/PPP1R9A/CALB1/KCNA4/SHANK2/GRM5/GRIA4/FXR2/ARHGAP44/PPP1R9B/LZTS3/ATP6AP2
CC	GO:0044309	neuron spine	22/678	173/19594	1.45748e-07	3.29621e-05	22	DVL1/SYT11/ADORA1/SLC8A1/CRIPT/NLGN1/FXR1/GRIA2/RGS7BP/CANX/GABBR1/PPP1R9A/CALB1/KCNA4/SHANK2/GRM5/GRIA4/FXR2/ARHGAP44/PPP1R9B/LZTS3/ATP6AP2
CC	GO:0098984	neuron to neuron synapse	33/678	347/19594	1.67038e-07	3.29621e-05	33	DVL1/CLSTN1/SYT11/ADORA1/DTNB/SLC30A3/SLC8A1/CRIPT/RTN4/ACTR2/SEMA4F/NLGN1/FXR1/ADD1/GRIA2/RGS7BP/PPP1R9A/PSD3/RPL7/CALB1/YWHAZ/SYT9/LRRC4C/SHANK2/GRM5/RNF10/NLGN2/FXR2/ARHGAP44/PPP1R9B/CACNG7/LZTS3/SYN3
CC	GO:0099572	postsynaptic specialization	30/678	341/19594	3.05078e-06	0.000451516	30	DVL1/CLSTN1/SYT11/ADORA1/DTNB/SLC8A1/CRIPT/RTN4/ACTR2/SEMA4F/NLGN1/FXR1/ADD1/GRIA2/RGS7BP/PPP1R9A/PSD3/RPL7/LRRC4C/SHANK2/GRM5/HSPA8/RNF10/NLGN2/FXR2/ARHGAP44/PPP1R9B/CACNG7/LZTS3/SYN3
CC	GO:0014069	postsynaptic density	28/678	318/19594	6.37636e-06	0.000754961	28	DVL1/CLSTN1/SYT11/ADORA1/DTNB/SLC8A1/CRIPT/RTN4/ACTR2/SEMA4F/NLGN1/FXR1/ADD1/GRIA2/RGS7BP/PPP1R9A/PSD3/RPL7/LRRC4C/SHANK2/GRM5/RNF10/FXR2/ARHGAP44/PPP1R9B/CACNG7/LZTS3/SYN3
CC	GO:0032279	asymmetric synapse	28/678	323/19594	8.55353e-06	0.000843949	28	DVL1/CLSTN1/SYT11/ADORA1/DTNB/SLC8A1/CRIPT/RTN4/ACTR2/SEMA4F/NLGN1/FXR1/ADD1/GRIA2/RGS7BP/PPP1R9A/PSD3/RPL7/LRRC4C/SHANK2/GRM5/RNF10/FXR2/ARHGAP44/PPP1R9B/CACNG7/LZTS3/SYN3
CC	GO:0097060	synaptic membrane	30/678	373/19594	1.78216e-05	0.0015072	30	CLSTN1/SYT11/KCNJ9/ADORA1/ITSN2/SLC8A1/SEMA4F/ADAM23/NLGN1/KCTD8/GRIA2/RGS7BP/CLTB/CANX/GABBR1/DENND1A/ANK3/LRRC4C/SHANK2/GRM5/GRIA4/HSPA8/RNF10/CDH8/NLGN2/PPP1R9B/CACNG7/KCNB1/NIPSNAP1/ATP6AP2
CC	GO:0098793	presynapse	36/678	492/19594	2.13059e-05	0.00157664	36	DVL1/SLC2A1/SYT11/KCNJ9/VAMP4/ADORA1/ITSN2/SLC30A3/SLC8A1/ADAM23/NLGN1/FXR1/KCTD8/KIAA1109/RGS7BP/CLTB/CANX/GABBR1/PACSIN1/PNISR/NEFL/CALB1/DENND1A/SYT9/SHANK2/HSPA8/NR4A1/RAB5B/CYP46A1/CDH8/NLGN2/FXR2/ARHGAP44/RAB27B/SYN3/ELK1
CC	GO:0098978	glutamatergic synapse	26/678	319/19594	5.10249e-05	0.00335631	26	DVL1/CLSTN1/SLC30A3/ADAM23/NLGN1/FXR1/ADGRL3/EIF4E/RGS7BP/CANX/GABBR1/CALB1/YWHAZ/LRRC4C/SHANK2/FZD4/GRM5/HSPA8/RNF10/CDH8/ARHGAP44/DYNLL2/PRKAR1A/PPP2R1A/CACNG7/SYN3
CC	GO:0150034	distal axon	23/678	270/19594	6.9999e-05	0.00414394	23	DVL1/PINK1/ADORA1/SLC8A1/FXR1/PACSIN1/COBL/LMTK2/NEFL/STMN4/CALB1/ABITRAM/SHANK2/HSPA8/FKBP4/NDRG2/MYO9A/MAPK8IP3/AMFR/CDH8/FXR2/PPP1R9B/ELK1
CC	GO:0030426	growth cone	16/678	161/19594	0.000151846	0.00817206	16	DVL1/PINK1/FXR1/COBL/LMTK2/NEFL/STMN4/ABITRAM/SHANK2/FKBP4/NDRG2/MYO9A/MAPK8IP3/AMFR/FXR2/PPP1R9B
CC	GO:0098791	Golgi apparatus subcompartment	28/678	385/19594	0.000190224	0.00911856	28	LYPLA2/SYT11/VAMP4/DPY30/PREPL/UXS1/MOB4/CLASP2/ATP8A1/GOLPH3/PAM/MAN2A1/CD74/CLTB/HACE1/SNX9/FAM91A1/RAB14/RAB6A/TMBIM4/ARL1/ATL1/FUT8/RBFOX1/B4GALT6/RAB27B/CLIP3/MMP24
CC	GO:0043198	dendritic shaft	7/678	36/19594	0.000200239	0.00911856	7	SLC8A1/CRIPT/RGS7BP/GABBR1/GRM5/JPH4/NLGN2
CC	GO:0030427	site of polarized growth	16/678	167/19594	0.000231789	0.00980137	16	DVL1/PINK1/FXR1/COBL/LMTK2/NEFL/STMN4/ABITRAM/SHANK2/FKBP4/NDRG2/MYO9A/MAPK8IP3/AMFR/FXR2/PPP1R9B
CC	GO:0097470	ribbon synapse	4/678	10/19594	0.000252588	0.00996881	4	PACSIN1/HSPA8/ATP2A2/NLGN2
CC	GO:0043025	neuronal cell body	32/678	482/19594	0.000355331	0.0131472	32	DVL1/NCDN/TTLL7/SYT11/ADORA1/SLC8A1/CRIPT/SEMA4F/FXR1/WDFY3/GRIA2/RGS7BP/PAM/CANX/GABBR1/COBL/LMTK2/CALB1/BRINP1/SHANK2/GRIA4/FKBP4/CPNE6/AMFR/FXR2/UBB/PPP1R9B/PPP2R1A/CACNG7/KCNB1/ELK1/PGRMC1
CC	GO:0030864	cortical actin cytoskeleton	10/678	79/19594	0.000385398	0.0134209	10	CAP1/SLC2A1/ACTR2/EEF1A1/SNX9/COBL/PPP1R9A/CALB1/PPP1R9B/ACTN4
CC	GO:0045211	postsynaptic membrane	21/678	271/19594	0.000514155	0.01691	21	CLSTN1/ADORA1/SLC8A1/SEMA4F/NLGN1/KCTD8/GRIA2/RGS7BP/CANX/GABBR1/ANK3/LRRC4C/SHANK2/GRM5/GRIA4/HSPA8/RNF10/NLGN2/CACNG7/KCNB1/ATP6AP2
CC	GO:0005770	late endosome	21/678	283/19594	0.000899491	0.0280262	21	SLC30A3/MON1A/CD74/TMEM106B/VPS37A/RAB14/IFITM2/VPS37C/UVRAG/HSPA8/TPT1/STOML1/RILP/ANKRD13B/PLEKHM1/PRKAR1A/ABCA5/RAB27B/PLD3/RAB22A/RAB9B
CC	GO:0035371	microtubule plus-end	5/678	23/19594	0.000979151	0.0286185	5	MAPRE3/CLIP4/CLIP2/MAPRE2/CLIP3
CC	GO:0005774	vacuolar membrane	29/678	449/19594	0.00101518	0.0286185	29	SYT11/SLC30A3/ATP8A1/WDFY3/CD74/EEF1A1/TMEM106B/GNAI1/ATP6V1F/ATP6V1H/VPS13A/RAB14/IFITM2/UVRAG/HSPA8/GABARAPL1/SLC48A1/SLC46A3/PGAP6/RILP/GABARAP/PLEKHM1/ABCA5/VAPA/GNA11/MARCHF2/PLD3/ATP6V1E1/ATP6AP2
CC	GO:0030136	clathrin-coated vesicle	16/678	192/19594	0.00107825	0.0290147	16	DVL1/SYT11/VAMP4/TFRC/CD74/CLTB/SNX9/NCALD/RAB14/DENND1A/SYT9/FZD4/HSPA8/SCYL2/CPNE6/RAB27B
CC	GO:0016469	proton-transporting two-sector ATPase complex	7/678	50/19594	0.00157669	0.0405825	7	ATP5MF/ATP6V1F/ATP6V1H/ATP5PO/ATP6V1E1/ATP5MGL/ATP6AP2
MF	GO:0061631	ubiquitin conjugating enzyme activity	9/663	36/18410	3.79654e-06	0.00158691	9	UBE2Q1/UBE2K/UBE2B/UBE2D2/UBE2H/UBE2W/UBE2R2/AKTIP/UBE2G1
MF	GO:0019787	ubiquitin-like protein transferase activity	37/663	458/18410	4.24875e-06	0.00158691	37	KLHL21/RNF220/RNF11/RNF115/UBE2Q1/RNF187/RNF144A/RNF181/RNF168/RNF212/UBE2K/RNF180/UBE2B/UBE2D2/ZNF451/HACE1/CBLL1/UBE2H/UBE3C/UBE2W/UBE2R2/RC3H2/RNF208/UBE3B/RNF10/RNF6/MYCBP2/G2E3/PIAS1/TRAF7/AKTIP/AMFR/UBE2G1/WSB1/PIAS4/MARCHF2/ITCH
MF	GO:0061650	ubiquitin-like protein conjugating enzyme activity	9/663	39/18410	7.75848e-06	0.00193186	9	UBE2Q1/UBE2K/UBE2B/UBE2D2/UBE2H/UBE2W/UBE2R2/AKTIP/UBE2G1
MF	GO:0031625	ubiquitin protein ligase binding	26/663	298/18410	3.10662e-05	0.00501723	26	PINK1/SYT11/RTN4/PPARGC1A/UBE2K/UBE2B/SNX9/CLU/BAG4/UBE2W/YWHAZ/CACUL1/OTUB1/FZD4/HSPA8/GABARAPL1/TMBIM6/NEDD8/PIAS1/UBE2G1/GABARAP/UBB/PRKAR1A/NPLOC4/PIAS4/USP25
MF	GO:0044389	ubiquitin-like protein ligase binding	27/663	317/18410	3.35826e-05	0.00501723	27	PINK1/SYT11/RTN4/PPARGC1A/UBE2K/UBE2B/SNX9/CLU/BAG4/UBE2W/YWHAZ/CACUL1/OTUB1/FZD4/HSPA8/GABARAPL1/TMBIM6/NEDD8/PIAS1/UBE2G1/GABARAP/UBB/PRKAR1A/NPLOC4/PIAS4/ITCH/USP25
MF	GO:0004842	ubiquitin-protein transferase activity	33/663	433/18410	4.50027e-05	0.00560284	33	KLHL21/RNF220/RNF11/RNF115/UBE2Q1/RNF187/RNF144A/RNF181/RNF168/UBE2K/RNF180/UBE2B/UBE2D2/HACE1/CBLL1/UBE2H/UBE3C/UBE2W/UBE2R2/RC3H2/RNF208/UBE3B/RNF10/RNF6/MYCBP2/G2E3/TRAF7/AKTIP/AMFR/UBE2G1/WSB1/MARCHF2/ITCH
MF	GO:0051010	microtubule plus-end binding	6/663	21/18410	7.28161e-05	0.00777051	6	MAPRE3/CLIP4/CLASP2/CLIP2/MAPRE2/CLIP3
MF	GO:0061659	ubiquitin-like protein ligase activity	25/663	329/18410	0.000383409	0.0358008	25	RNF220/RNF11/RNF115/RNF187/RNF144A/RNF181/UBE2K/RNF180/UBE2D2/ZNF451/HACE1/CBLL1/UBE3C/RC3H2/RNF208/UBE3B/RNF10/RNF6/MYCBP2/PIAS1/AMFR/WSB1/PIAS4/MARCHF2/ITCH
MF	GO:0004706	JUN kinase kinase kinase activity	4/663	11/18410	0.000449295	0.0372915	4	MAP3K21/MAP3K11/MAP3K9/MAP3K10
MF	GO:0140142	nucleocytoplasmic carrier activity	6/663	30/18410	0.000604488	0.0451553	6	XPO1/TNPO1/XPO7/HIKESHI/XPO6/TNPO2

## Sheet: sACC_splicing
ONTOLOGY	ID	Description	GeneRatio	BgRatio	pvalue	p.adjust	Count	geneID
CC	GO:1902911	protein kinase complex	2/7	115/19594	0.000703461	0.0232142	2	PRKAB1/CDK14
MF	GO:0017110	nucleoside-diphosphatase activity	1/7	15/18410	0.00569043	0.0384175	1	CANT1
MF	GO:0140328	floppase activity	1/7	16/18410	0.0060688	0.0384175	1	ABCA2
MF	GO:0046624	sphingolipid transporter activity	1/7	18/18410	0.00682517	0.0384175	1	ABCA2
MF	GO:0140326	ATPase-coupled intramembrane lipid transporter activity	1/7	27/18410	0.0102228	0.0384175	1	ABCA2
MF	GO:0004693	cyclin-dependent protein serine/threonine kinase activity	1/7	29/18410	0.0109764	0.0384175	1	CDK14
MF	GO:0097472	cyclin-dependent protein kinase activity	1/7	29/18410	0.0109764	0.0384175	1	CDK14
MF	GO:0030332	cyclin binding	1/7	34/18410	0.0128584	0.0385753	1	CDK14
MF	GO:0140303	intramembrane lipid transporter activity	1/7	41/18410	0.0154881	0.0388207	1	ABCA2
MF	GO:0070888	E-box binding	1/7	49/18410	0.0184861	0.0388207	1	ARNTL2
MF	GO:0140359	ABC-type transporter activity	1/7	49/18410	0.0184861	0.0388207	1	ABCA2
MF	GO:0031491	nucleosome binding	1/7	67/18410	0.0252029	0.0481146	1	SSRP1

## Sheet: amygdala_splicing
ONTOLOGY	ID	Description	GeneRatio	BgRatio	pvalue	p.adjust	Count	geneID
BP	GO:0017156	calcium-ion regulated exocytosis	4/23	65/18800	1.09669e-06	0.000749037	4	SYT11/UNC13A/ATP2A2/GNAI2
BP	GO:0050804	modulation of chemical synaptic transmission	6/23	429/18800	9.89906e-06	0.00228378	6	NPTX1/SYT11/UNC13A/ATP2A2/CACNA1A/GNAI2
BP	GO:0099177	regulation of trans-synaptic signaling	6/23	430/18800	1.00313e-05	0.00228378	6	NPTX1/SYT11/UNC13A/ATP2A2/CACNA1A/GNAI2
BP	GO:0017158	regulation of calcium ion-dependent exocytosis	3/23	40/18800	1.53425e-05	0.00261974	3	SYT11/ATP2A2/GNAI2
BP	GO:0060401	cytosolic calcium ion transport	4/23	190/18800	7.70015e-05	0.0105184	4	PSEN2/DMD/ATP2A2/CACNA1A
BP	GO:0140056	organelle localization by membrane tethering	3/23	75/18800	0.000101971	0.0116077	3	PSEN2/UNC13A/ATP2A2
BP	GO:0006816	calcium ion transport	5/23	424/18800	0.000137091	0.0119556	5	PSEN2/DMD/ATP2A2/CACNA1A/GNAI2
BP	GO:0022406	membrane docking	3/23	84/18800	0.000142861	0.0119556	3	PSEN2/UNC13A/ATP2A2
BP	GO:0045055	regulated exocytosis	4/23	234/18800	0.000171975	0.0119556	4	SYT11/UNC13A/ATP2A2/GNAI2
BP	GO:0070509	calcium ion import	3/23	91/18800	0.000181131	0.0119556	3	PSEN2/ATP2A2/CACNA1A
BP	GO:0048791	calcium ion-regulated exocytosis of neurotransmitter	2/23	17/18800	0.000192551	0.0119556	2	UNC13A/ATP2A2
BP	GO:0010882	regulation of cardiac muscle contraction by calcium ion signaling	2/23	26/18800	0.000457068	0.0260148	2	DMD/ATP2A2
BP	GO:0070588	calcium ion transmembrane transport	4/23	314/18800	0.000526023	0.0276365	4	PSEN2/DMD/ATP2A2/CACNA1A
BP	GO:1903305	regulation of regulated secretory pathway	3/23	140/18800	0.000641763	0.0303382	3	SYT11/ATP2A2/GNAI2
BP	GO:0007269	neurotransmitter secretion	3/23	145/18800	0.000710704	0.0303382	3	SYT11/UNC13A/ATP2A2
BP	GO:0099643	signal release from synapse	3/23	145/18800	0.000710704	0.0303382	3	SYT11/UNC13A/ATP2A2
BP	GO:0035633	maintenance of blood-brain barrier	2/23	35/18800	0.000831202	0.0322821	2	MBP/DMD
BP	GO:0006887	exocytosis	4/23	357/18800	0.000850772	0.0322821	4	SYT11/UNC13A/ATP2A2/GNAI2
BP	GO:0070296	sarcoplasmic reticulum calcium ion transport	2/23	42/18800	0.00119655	0.0430129	2	DMD/ATP2A2
CC	GO:0048786	presynaptic active zone	3/24	75/19594	0.000102893	0.0148166	3	SYT11/UNC13A/PPFIA2
CC	GO:0043025	neuronal cell body	5/24	482/19594	0.000254645	0.0183344	5	PSEN2/MBP/SYT11/GRIA2/CACNA1A
CC	GO:0005938	cell cortex	4/24	310/19594	0.000508524	0.0244091	4	ADD3/PSEN2/DMD/UNC13A
CC	GO:0097060	synaptic membrane	4/24	373/19594	0.0010156	0.0286668	4	DMD/SYT11/UNC13A/GRIA2
CC	GO:0043197	dendritic spine	3/24	172/19594	0.00117468	0.0286668	3	SYT11/GRIA2/PPFIA2
CC	GO:0044309	neuron spine	3/24	173/19594	0.00119445	0.0286668	3	SYT11/GRIA2/PPFIA2
CC	GO:0060076	excitatory synapse	2/24	51/19594	0.0017673	0.0363559	2	SYT11/GRIA2
CC	GO:0030016	myofibril	3/24	228/19594	0.00262731	0.0436078	3	PDE4DIP/PSEN2/DMD
CC	GO:0043292	contractile fiber	3/24	238/19594	0.00296619	0.0436078	3	PDE4DIP/PSEN2/DMD
CC	GO:0031594	neuromuscular junction	2/24	67/19594	0.00302832	0.0436078	2	PSEN2/UNC13A
MF	GO:0000149	SNARE binding	4/24	110/18410	1.16915e-05	0.00118084	4	SYT11/GABARAPL2/UNC13A/CACNA1A
MF	GO:0031369	translation initiation factor binding	2/24	32/18410	0.000788789	0.0398338	2	RPS24/SYT11
MF	GO:0048487	beta-tubulin binding	2/24	41/18410	0.00129474	0.0435897	2	SYT11/GABARAPL2
