# Supplementary material for: Large-scale transcriptomic analyses of major depressive disorder reveal convergent dysregulation of synaptic pathways in excitatory neurons
Source: Nat Commun. 2025 Apr 28;16:3981. doi: 10.1038/s41467-025-59115-4 (PMC12037741; doi:10.1038/s41467-025-59115-4)
Supplement: Supplementary file 6 — Supplementary Dataset 5 [file 41467_2025_59115_MOESM6_ESM.xlsx]

## Sheet: Key
chromosone
gencodeID	Gene symbol
ensemblID	Ensembl gene ID
gene_type	Gencodev25 based functional classification of gene
transcript_id	Gencodev25 transcript annotation
Symbol	Gene symbol
Length	Gene length based from Gencode v25
EntrezID	Gene Entrez
meanExprs	Average log-expression of a gene (or transcript) across all samples
logFC	log2(Fold Change)
t	limma based interaction term (sex*MDD) t-statistic
Interaction P.Value	limma based interaction term (sex*MDD) P-value
adj.P.Val	limma based interaction term (sex*MDD) P-value followed by False Discovery Rate correction for multiple testing

## Sheet: Sex_int_gene_sACC
chromosome	gencodeID	ensemblID	gene_type	Symbol	EntrezID	Length	meanExprs	t	Interaction P.Value	adj.P.Val
chrX	ENSG00000229807.10	ENSG00000229807	lincRNA	XIST	7503	19961	18.2574	-5.77833	1.53852e-08	0.000387892
chrY	ENSG00000131002.11	ENSG00000131002	transcribed_unprocessed_pseudogene	TXLNGY	246126	11377	2.42159	4.53708	7.59188e-06	0.0957033
chrY	ENSG00000183878.15	ENSG00000183878	protein_coding	UTY	7404	9191	4.15641	4.23144	2.89366e-05	0.202024
chrY	ENSG00000176728.7	ENSG00000176728	lincRNA	TTTY14		3239	3.6306	4.20733	3.2052e-05	0.202024
chrY	ENSG00000114374.12	ENSG00000114374	protein_coding	USP9Y	8287	11237	7.63982	4.02843	6.74326e-05	0.340022
chr12	ENSG00000205352.10	ENSG00000205352	protein_coding	PRR13	54458	2897	6.01275	-3.81786	0.000156385	0.427566
chrY	ENSG00000012817.15	ENSG00000012817	protein_coding	KDM5D	8284	9463	5.52541	3.79706	0.000169588	0.427566
chrY	ENSG00000067048.16	ENSG00000067048	protein_coding	DDX3Y	8653	5738	7.98125	3.84376	0.000141299	0.427566
chr19	ENSG00000105427.9	ENSG00000105427	protein_coding	CNFN	84518	603	0.316305	3.80795	0.00016255	0.427566
chr4	ENSG00000250259.1	ENSG00000250259	lincRNA	RP11-460I19.2		272	0.337502	3.85418	0.000135622	0.427566
chr17	ENSG00000184640.17	ENSG00000184640	protein_coding	SEPT9	10801	12844	7.48871	-3.74586	0.000206726	0.473816
chr5	ENSG00000183580.9	ENSG00000183580	protein_coding	FBXL7	23194	4854	3.40414	3.72023	0.000228069	0.479173
chr3	ENSG00000227110.6	ENSG00000227110	antisense	LMCD1-AS1	100288428	6458	1.34131	3.57731	0.000390528	0.685194
chr15	ENSG00000259358.1	ENSG00000259358	processed_pseudogene	RP11-456J20.1		2459	2.64406	3.57635	0.000391927	0.685194
chr12	ENSG00000215241.3	ENSG00000215241	lincRNA	RP11-266K4.9	101927905	1397	8.73248	-3.53858	0.00045047	0.685194
chr18	ENSG00000154059.9	ENSG00000154059	protein_coding	IMPACT	55364	4918	6.851	3.54132	0.000445954	0.685194
chr17	ENSG00000266718.1	ENSG00000266718	antisense	RP11-466A19.1		2480	0.532865	-3.53168	0.000462014	0.685194
chr16	ENSG00000167523.13	ENSG00000167523	protein_coding	SPATA33	124045	5746	1.98788	-3.45537	0.000609523	0.727344
chr6	ENSG00000124588.19	ENSG00000124588	protein_coding	NQO2	4835	11558	3.33962	-3.47673	0.00056433	0.727344
chr21	ENSG00000154727.10	ENSG00000154727	protein_coding	GABPA	2551	5429	4.80391	3.44939	0.000622776	0.727344
chr10	ENSG00000277687.1	ENSG00000277687	sense_intronic	RP11-427L15.2		1175	1.99319	3.48255	0.000552567	0.727344
chr6	ENSG00000233496.1	ENSG00000233496	sense_intronic	SYNJ2-IT1	100874300	599	0.625847	3.44412	0.000634681	0.727344
chr1	ENSG00000116883.8	ENSG00000116883	antisense	RP11-268J15.5		1838	3.29945	-3.30648	0.0010318	0.798966
chr15	ENSG00000171763.17	ENSG00000171763	protein_coding	SPATA5L1	79029	3406	1.66341	-3.25665	0.00122535	0.798966
chr7	ENSG00000105854.12	ENSG00000105854	protein_coding	PON2	5445	3843	28.8497	3.33758	0.000925808	0.798966
chr7	ENSG00000272899.3	ENSG00000272899	protein_coding	RP11-309L24.4	100130705	3902	2.30268	-3.21438	0.00141541	0.798966
chr1	ENSG00000241563.3	ENSG00000241563	protein_coding	CORT	1325	1130	2.03486	3.28616	0.00110702	0.798966
chr19	ENSG00000142453.11	ENSG00000142453	protein_coding	CARM1	10498	4455	7.07023	-3.25667	0.0012253	0.798966
chr19	ENSG00000077463.14	ENSG00000077463	protein_coding	SIRT6	51548	2787	1.73916	-3.20328	0.00146966	0.798966
chr3	ENSG00000178075.19	ENSG00000178075	protein_coding	GRAMD1C	54762	7814	3.25137	3.21325	0.00142085	0.798966
chr9	ENSG00000204136.10	ENSG00000204136	transcribed_unitary_pseudogene	GGTA1P	2681	4501	2.13017	3.17359	0.0016243	0.798966
chr15	ENSG00000198901.13	ENSG00000198901	protein_coding	PRC1	9055	5525	1.41543	-3.16802	0.00165497	0.798966
chr8	ENSG00000104313.17	ENSG00000104313	protein_coding	EYA1	2138	5170	1.46192	3.14382	0.00179439	0.798966
chr3	ENSG00000170017.12	ENSG00000170017	protein_coding	ALCAM	214	7179	25.448	3.25916	0.00121488	0.798966
chr12	ENSG00000275367.1	ENSG00000275367	lincRNA	RP11-266K4.14		3358	7.48733	-3.16437	0.00167534	0.798966
chr22	ENSG00000100220.11	ENSG00000100220	protein_coding	RTCB	51493	2948	13.5089	-3.19153	0.00152915	0.798966
chr22	ENSG00000182902.13	ENSG00000182902	protein_coding	SLC25A18	83733	4741	14.8567	3.20131	0.00147948	0.798966
chr5	ENSG00000074276.10	ENSG00000074276	protein_coding	CDHR2	54825	5348	0.263946	-3.22113	0.00138334	0.798966
chr7	ENSG00000239556.3	ENSG00000239556	transcribed_unprocessed_pseudogene	AC004951.5		789	1.94311	3.26058	0.00120895	0.798966
chr18	ENSG00000266145.1	ENSG00000266145	processed_pseudogene	RHOT1P1		324	6.9368	-3.1732	0.00162645	0.798966
chr5	ENSG00000249915.7	ENSG00000249915	protein_coding	PDCD6	10016	9493	4.81374	-3.1658	0.0016673	0.798966
chr12	ENSG00000139438.5	ENSG00000139438	protein_coding	FAM222A	84915	3722	3.85577	3.09533	0.00210694	0.798966
chrX	ENSG00000280375.1	ENSG00000280375	TEC	RP13-204A15.5		592	2.70562	-3.27188	0.00116289	0.798966
chr4	ENSG00000128039.10	ENSG00000128039	protein_coding	SRD5A3	79644	4420	2.86522	3.09978	0.00207629	0.798966
chr4	ENSG00000163285.7	ENSG00000163285	protein_coding	GABRG1	2565	6785	19.8232	3.19035	0.00153524	0.798966
chr19	ENSG00000089847.12	ENSG00000089847	protein_coding	ANKRD24	170961	4474	7.01687	-3.14452	0.00179024	0.798966
chr5	ENSG00000272335.1	ENSG00000272335	lincRNA	RP11-53O19.3		2517	6.87983	-3.09136	0.00213464	0.798966
chr11	ENSG00000137501.17	ENSG00000137501	protein_coding	SYTL2	54843	11258	13.3776	-3.16637	0.00166414	0.798966
chr12	ENSG00000275389.1	ENSG00000275389	lincRNA	RP11-214K3.24		2838	0.636992	-3.16878	0.00165074	0.798966
chr14	ENSG00000165555.9	ENSG00000165555	protein_coding	NOXRED1	122945	2492	0.379095	3.27898	0.00113481	0.798966
chr12	ENSG00000090382.6	ENSG00000090382	protein_coding	LYZ	4069	1764	1.21411	-3.14089	0.00181201	0.798966
chr3	ENSG00000075420.12	ENSG00000075420	protein_coding	FNDC3B	64778	13270	2.31463	-3.07772	0.00223234	0.798966
chr11	ENSG00000167325.14	ENSG00000167325	protein_coding	RRM1	6240	4177	6.05722	-3.0678	0.00230596	0.798966
chr5	ENSG00000113312.10	ENSG00000113312	protein_coding	TTC1	7265	1938	27.8635	-3.09964	0.00207725	0.798966
chr9	ENSG00000196422.10	ENSG00000196422	protein_coding	PPP1R26	9858	5276	7.8143	3.08017	0.00221448	0.798966
chr1	ENSG00000183431.11	ENSG00000183431	protein_coding	SF3A3	10946	4740	8.23181	-3.0768	0.00223909	0.798966
chr5	ENSG00000248489.1	ENSG00000248489	lincRNA	CTD-2007H13.3		478	3.69428	3.08649	0.00216904	0.798966
chr1	ENSG00000127423.10	ENSG00000127423	protein_coding	AUNIP	79000	2408	0.74477	-3.0739	0.00226043	0.798966
chr17	ENSG00000279573.1	ENSG00000279573	TEC	RP11-855A2.1		1978	0.455158	3.23198	0.00133318	0.798966
chr16	ENSG00000125124.11	ENSG00000125124	protein_coding	BBS2	583	8337	12.3863	3.06328	0.0023402	0.798966
chr15	ENSG00000259433.2	ENSG00000259433	processed_pseudogene	CTD-2651B20.4		2426	0.373968	3.22499	0.00136531	0.798966
chr19	ENSG00000104783.11	ENSG00000104783	protein_coding	KCNN4	3783	3289	0.287901	-3.09019	0.00214281	0.798966
chr15	ENSG00000275345.1	ENSG00000275345	lincRNA	RP11-697E2.11		413	1.38204	-3.11992	0.00194265	0.798966
chr2	ENSG00000243819.4	ENSG00000243819	lincRNA	RN7SL832P		1756	0.25571	3.15063	0.00175411	0.798966
chr19	ENSG00000167414.4	ENSG00000167414	protein_coding	GNG8	94235	216	1.61962	-3.24653	0.00126858	0.798966
chr11	ENSG00000254522.1	ENSG00000254522	processed_pseudogene	RP11-113K21.1		286	1.64367	3.08487	0.00218064	0.798966
chr11	ENSG00000254731.1	ENSG00000254731	lincRNA	CTD-2005H7.1		432	0.547351	3.30547	0.00103543	0.798966
chr18	ENSG00000206769.1	ENSG00000206769	snRNA	RNU6-116P		109	4.07053	3.07418	0.00225832	0.798966
chr4	ENSG00000270720.1	ENSG00000270720	lincRNA	RP11-84C13.2		588	0.590931	-3.11987	0.00194302	0.798966
chr11	ENSG00000212597.1	ENSG00000212597	snRNA	RNU6-876P		104	2.78019	3.06265	0.00234505	0.798966
chr16	ENSG00000252311.1	ENSG00000252311	snRNA	RNU1-103P		125	0.911863	3.24004	0.00129703	0.798966
chr4	ENSG00000252062.1	ENSG00000252062	snRNA	RNU6-469P		101	1.51613	3.09876	0.00208328	0.798966
chr1	ENSG00000200674.1	ENSG00000200674	misc_RNA	RN7SKP160		340	0.331288	3.13819	0.00182833	0.798966
chr9	ENSG00000275030.1	ENSG00000275030	snRNA	RNU6-538P		107	0.428478	-3.19654	0.00150353	0.798966
chr22	ENSG00000278195.1	ENSG00000278195	protein_coding	SSTR3	6753	4521	2.38798	-3.02592	0.00264203	0.807407
chr9	ENSG00000168913.6	ENSG00000168913	protein_coding	ENHO	375704	1082	61.9595	3.05097	0.00243599	0.807407
chr17	ENSG00000132383.11	ENSG00000132383	protein_coding	RPA1	6117	5492	6.74018	-3.02405	0.00265805	0.807407
chr17	ENSG00000132589.15	ENSG00000132589	protein_coding	FLOT2	2319	3336	17.8012	-3.03849	0.0025367	0.807407
chr19	ENSG00000172232.9	ENSG00000172232	protein_coding	AZU1	566	1783	0.343325	-3.03789	0.00254167	0.807407
chr12	ENSG00000256197.1	ENSG00000256197	sense_intronic	TSPAN9-IT1		562	0.337864	-3.0278	0.00262608	0.807407
chr11	ENSG00000264583.1	ENSG00000264583	miRNA	MIR4487	100616222	73	0.479375	3.04719	0.00246614	0.807407
chr12	ENSG00000274822.1	ENSG00000274822	miRNA	MIR6762	102465457	86	0.433103	3.04968	0.00244627	0.807407
chr17	ENSG00000221540.1	ENSG00000221540	miRNA	MIR1180	100302256	69	0.534864	3.02996	0.00260779	0.807407
chr6	ENSG00000235381.1	ENSG00000235381	antisense	RP11-477D19.2		3088	1.2273	-2.99851	0.00288576	0.818776
chr2	ENSG00000260837.1	ENSG00000260837	lincRNA	RP11-434B12.1		1553	8.0822	-2.99879	0.00288316	0.818776
chr6	ENSG00000154079.5	ENSG00000154079	protein_coding	SDHAF4	135154	1440	9.60514	2.99453	0.00292281	0.818776
chr5	ENSG00000249562.1	ENSG00000249562	processed_pseudogene	RP11-116O11.2		268	4.26718	2.99692	0.0029005	0.818776
chr16	ENSG00000263276.1	ENSG00000263276	sense_overlapping	RP11-96D1.10		3022	0.284281	2.99943	0.00287729	0.818776
chr22	ENSG00000273387.1	ENSG00000273387	antisense	RP3-412A9.16		1410	0.468708	3.00387	0.00283654	0.818776
chr15	ENSG00000222343.1	ENSG00000222343	misc_RNA	RN7SKP139		293	0.597736	3.01233	0.00276039	0.818776
chr8	ENSG00000270154.1	ENSG00000270154	lincRNA	RP11-419I17.2		661	2.28563	2.98662	0.00299775	0.821513
chrY	ENSG00000129824.15	ENSG00000129824	protein_coding	RPS4Y1	6192	2275	14.5807	2.9894	0.00297125	0.821513
chr2	ENSG00000078098.13	ENSG00000078098	protein_coding	FAP	2191	7003	0.38933	-2.97823	0.00307914	0.825866
chr3	ENSG00000264623.3	ENSG00000264623	miRNA	MIR4796	100616166	81	0.810045	2.97959	0.00306585	0.825866
chr19	ENSG00000207550.1	ENSG00000207550	miRNA	MIR99B	407056	70	1.38775	2.97099	0.00315098	0.836237
chr7	ENSG00000196275.13	ENSG00000196275	protein_coding	GTF2IRD2	84163	7549	0.584853	2.94442	0.00342813	0.852476
chr20	ENSG00000125820.5	ENSG00000125820	protein_coding	NKX2-2	4821	2092	2.53248	2.91922	0.00371128	0.852476
chr16	ENSG00000263072.6	ENSG00000263072	antisense	ZNF213-AS1		5145	2.2852	-2.92552	0.00363857	0.852476
chr17	ENSG00000260563.3	ENSG00000260563	lincRNA	RP13-516M14.1		1195	1.67285	-2.95015	0.00336653	0.852476
chr12	ENSG00000257176.2	ENSG00000257176	antisense	RP11-996F15.2	100506606	2813	0.788033	2.92713	0.00362024	0.852476
chr16	ENSG00000185615.15	ENSG00000185615	protein_coding	PDIA2	64714	2248	7.00846	-2.91885	0.00371563	0.852476
chr16	ENSG00000103351.12	ENSG00000103351	protein_coding	CLUAP1	23059	7798	4.39583	-2.92285	0.00366924	0.852476
chr20	ENSG00000101310.14	ENSG00000101310	protein_coding	SEC23B	10483	4039	10.5375	-2.91766	0.00372946	0.852476
chr12	ENSG00000207142.1	ENSG00000207142	misc_RNA	Y_RNA		102	2093.66	2.93606	0.00351977	0.852476
chr18	ENSG00000081913.13	ENSG00000081913	protein_coding	PHLPP1	23239	9142	13.7723	2.92094	0.00369135	0.852476
chr16	ENSG00000167191.11	ENSG00000167191	protein_coding	GPRC5B	51704	6667	62.1368	2.93477	0.00353418	0.852476
chr7	ENSG00000128512.19	ENSG00000128512	protein_coding	DOCK4	9732	11348	21.3609	2.91266	0.00378846	0.852476
chr8	ENSG00000282142.1	ENSG00000282142	lincRNA	CH17-174L20.1		475	1.23311	-2.91462	0.00376524	0.852476
chr14	ENSG00000274012.1	ENSG00000274012	misc_RNA	RN7SL2	378706	300	271547	2.90995	0.00382079	0.852476
chr16	ENSG00000200164.1	ENSG00000200164	misc_RNA	Y_RNA		101	2.98851	-2.91849	0.00371981	0.852476
chrY	ENSG00000185275.6	ENSG00000185275	processed_pseudogene	CD24P4		243	2.68719	2.91309	0.00378336	0.852476
chr6	ENSG00000227535.2	ENSG00000227535	sense_overlapping	RP11-809N15.2		254	0.962699	-2.91608	0.0037481	0.852476
chr1	ENSG00000200254.1	ENSG00000200254	snRNA	RNU6-536P		107	1.05658	-2.93387	0.00354412	0.852476
chr6	ENSG00000249853.7	ENSG00000249853	protein_coding	HS3ST5	222537	4104	1.67312	2.90638	0.00386366	0.854479
chr1	ENSG00000136643.11	ENSG00000136643	protein_coding	RPS6KC1	26750	6190	15.3671	-2.90154	0.00392258	0.859966
chr19	ENSG00000159871.14	ENSG00000159871	protein_coding	LYPD5	284348	5091	2.03286	-2.88475	0.00413333	0.860574
chr12	ENSG00000257501.6	ENSG00000257501	transcribed_processed_pseudogene	RP11-1016B18.1	643711	5252	0.34421	-2.87972	0.00419842	0.860574
chr2	ENSG00000157833.12	ENSG00000157833	protein_coding	GAREM2	150946	5939	4.78808	2.88138	0.00417677	0.860574
chr7	ENSG00000005020.12	ENSG00000005020	protein_coding	SKAP2	8935	5520	7.06526	-2.89298	0.00402867	0.860574
chr2	ENSG00000225963.7	ENSG00000225963	antisense	AC009950.2		3734	0.323706	-2.89069	0.00405753	0.860574
chr12	ENSG00000258302.2	ENSG00000258302	antisense	RP11-981P6.1		1711	0.491244	2.88814	0.00408987	0.860574
chr12	ENSG00000256092.2	ENSG00000256092	lincRNA	RP13-942N8.1		2246	0.301687	-2.89731	0.00397473	0.860574
chr22	ENSG00000224856.2	ENSG00000224856	processed_pseudogene	RP4-796I17.5		322	0.351598	-2.88492	0.00413108	0.860574
chr2	ENSG00000115761.15	ENSG00000115761	protein_coding	NOL10	79954	3824	6.85573	-2.86976	0.00433002	0.880391
chr8	ENSG00000249889.1	ENSG00000249889	unprocessed_pseudogene	ALG1L11P		450	6.17673	2.8352	0.00481659	0.884426
chr20	ENSG00000124134.8	ENSG00000124134	protein_coding	KCNS1	3787	4538	3.11016	-2.83623	0.00480141	0.884426
chr20	ENSG00000277270.1	ENSG00000277270	lincRNA	RP5-827E24.1		1021	0.892518	-2.84442	0.00468213	0.884426
chr1	ENSG00000116698.20	ENSG00000116698	protein_coding	SMG7	9887	8317	8.91154	-2.85573	0.00452197	0.884426
chr5	ENSG00000145794.16	ENSG00000145794	protein_coding	MEGF10	84466	9007	10.7376	2.86057	0.00445492	0.884426
chr10	ENSG00000120008.15	ENSG00000120008	protein_coding	WDR11	55717	10837	5.99715	2.84116	0.00472936	0.884426
chr16	ENSG00000140995.16	ENSG00000140995	protein_coding	DEF8	54849	6565	10.5908	-2.8422	0.00471424	0.884426
chr1	ENSG00000162407.8	ENSG00000162407	protein_coding	PLPP3	8613	5286	26.1509	2.83243	0.00485762	0.884426
chr12	ENSG00000171847.10	ENSG00000171847	protein_coding	FAM90A1	55138	2538	0.293991	2.83709	0.00478881	0.884426
chr13	ENSG00000132970.12	ENSG00000132970	protein_coding	WASF3	10810	5162	39.0159	2.83288	0.00485103	0.884426
chr11	ENSG00000267811.1	ENSG00000267811	antisense	RP11-727F15.11		487	0.879173	2.84508	0.00467275	0.884426
chr9	ENSG00000215939.3	ENSG00000215939	miRNA	MIR873	100126316	77	2.86147	2.85055	0.00459469	0.884426
chr4	ENSG00000169248.12	ENSG00000169248	protein_coding	CXCL11	6373	1908	0.33776	-2.83312	0.00484739	0.884426
chr4	ENSG00000249381.1	ENSG00000249381	lincRNA	LINC00500		539	0.524278	2.8312	0.00487606	0.884426
chr15	ENSG00000276107.1	ENSG00000276107	sense_intronic	CTD-2033D15.2		733	0.260228	2.86012	0.00446113	0.884426
chr6	ENSG00000112167.9	ENSG00000112167	protein_coding	SAYSD1	55776	2925	2.82921	2.80986	0.00520434	0.891994
chr5	ENSG00000247796.2	ENSG00000247796	antisense	CTD-2366F13.1	257396	3194	1.53225	-2.78954	0.00553557	0.891994
chr1	ENSG00000143630.9	ENSG00000143630	protein_coding	HCN3	57657	4121	2.16348	-2.79311	0.005476	0.891994
chr2	ENSG00000188010.12	ENSG00000188010	protein_coding	MORN2	729967	1364	8.78657	2.80294	0.00531505	0.891994
chr14	ENSG00000092010.14	ENSG00000092010	protein_coding	PSME1	5720	1781	10.0843	-2.79287	0.00547993	0.891994
chr1	ENSG00000134697.12	ENSG00000134697	protein_coding	GNL2	29889	5745	2.96749	-2.79202	0.0054942	0.891994
chr17	ENSG00000108384.14	ENSG00000108384	protein_coding	RAD51C	5889	6068	3.21513	-2.79275	0.00548192	0.891994
chr17	ENSG00000092931.11	ENSG00000092931	protein_coding	MFSD11	79157	6587	3.37054	2.79094	0.00551206	0.891994
chr12	ENSG00000196935.8	ENSG00000196935	protein_coding	SRGAP1	57522	26641	1.28592	2.79712	0.00540985	0.891994
chr3	ENSG00000121864.9	ENSG00000121864	protein_coding	ZNF639	51193	6859	3.76471	2.78586	0.00559748	0.891994
chr1	ENSG00000116514.16	ENSG00000116514	protein_coding	RNF19B	127544	2610	9.66951	-2.77856	0.00572241	0.891994
chr6	ENSG00000146409.10	ENSG00000146409	protein_coding	SLC18B1	116843	2444	12.2035	2.78241	0.00565629	0.891994
chr3	ENSG00000163812.13	ENSG00000163812	protein_coding	ZDHHC3	51304	7609	4.82052	-2.77943	0.00570741	0.891994
chr6	ENSG00000231925.11	ENSG00000231925	protein_coding	TAPBP	6892	5056	13.3076	-2.78925	0.00554036	0.891994
chr16	ENSG00000103353.15	ENSG00000103353	protein_coding	UBFD1	56061	8619	7.1989	-2.78074	0.00568476	0.891994
chr16	ENSG00000129636.12	ENSG00000129636	protein_coding	ITFG1	81533	7770	16.9638	2.78921	0.00554112	0.891994
chr11	ENSG00000279742.1	ENSG00000279742	TEC	RP11-700A24.1		2387	0.284302	-2.77803	0.00573152	0.891994
chr5	ENSG00000279995.1	ENSG00000279995	TEC	RP11-1250I15.1		224	1.59415	2.8037	0.00530277	0.891994
chr10	ENSG00000272764.1	ENSG00000272764	lincRNA	RP11-318E3.9		276	0.932514	-2.81168	0.00517568	0.891994
chr14	ENSG00000199109.4	ENSG00000199109	miRNA	MIR411	693121	96	2.36948	-2.79486	0.00544702	0.891994
chr15	ENSG00000260685.1	ENSG00000260685	processed_pseudogene	RP11-326L17.1		681	0.307354	2.81876	0.00506503	0.891994
chr19	ENSG00000269053.1	ENSG00000269053	antisense	CTD-2521M24.8		470	0.303904	2.77811	0.00573011	0.891994
chr2	ENSG00000202341.1	ENSG00000202341	snRNA	RNU6-1051P		102	0.446875	2.78272	0.00565095	0.891994
chr19	ENSG00000070404.9	ENSG00000070404	protein_coding	FSTL3	10272	3067	2.14517	-2.76377	0.00598296	0.897872
chr19	ENSG00000214223.4	ENSG00000214223	processed_pseudogene	HNRNPA1P10		962	8.92911	-2.76561	0.00594995	0.897872
chr1	ENSG00000158161.15	ENSG00000158161	protein_coding	EYA3	2140	6483	4.58194	-2.76728	0.00592014	0.897872
chr1	ENSG00000228794.8	ENSG00000228794	processed_transcript	LINC01128	643837	9470	3.48522	-2.76944	0.00588177	0.897872
chr7	ENSG00000224155.2	ENSG00000224155	processed_pseudogene	RP11-700P18.2		849	0.281018	-2.76675	0.00592957	0.897872
chrY	ENSG00000233864.7	ENSG00000233864	lincRNA	TTTY15	64595	5284	3.4913	2.77091	0.00585592	0.897872
chr21	ENSG00000273492.5	ENSG00000273492	lincRNA	AP000230.1		2044	1.52841	-2.75141	0.00620899	0.900513
chr11	ENSG00000149150.8	ENSG00000149150	protein_coding	SLC43A1	8501	3532	0.980353	-2.72691	0.00667986	0.900513
chr9	ENSG00000279561.2	ENSG00000279561	TEC	RP11-4L24.4	100132249	4082	2.93268	-2.75457	0.00615036	0.900513
chr3	ENSG00000198590.11	ENSG00000198590	lincRNA	C3orf35		3072	1.00288	-2.7216	0.006786	0.900513
chr9	ENSG00000225756.1	ENSG00000225756	antisense	DBH-AS1	138948	2139	0.858883	-2.74935	0.00624726	0.900513
chr6	ENSG00000112619.7	ENSG00000112619	protein_coding	PRPH2	5961	2976	2.82602	2.70241	0.00718275	0.900513
chr10	ENSG00000165512.4	ENSG00000165512	protein_coding	ZNF22	7570	2551	6.13007	2.73218	0.00657585	0.900513
chr6	ENSG00000229931.1	ENSG00000229931	antisense	RP1-151F17.1		698	2.21534	2.71424	0.00693582	0.900513
chr5	ENSG00000145908.12	ENSG00000145908	protein_coding	ZNF300	91975	4411	1.06789	2.67095	0.00787825	0.900513
chr2	ENSG00000144230.16	ENSG00000144230	protein_coding	GPR17	2840	2671	7.47275	2.7275	0.00666804	0.900513
chr20	ENSG00000125534.9	ENSG00000125534	protein_coding	PPDPF	79144	1094	16.3124	-2.72198	0.00677844	0.900513
chr5	ENSG00000204962.5	ENSG00000204962	protein_coding	PCDHA8	56140	5482	0.358887	2.69508	0.00733965	0.900513
chr9	ENSG00000160326.13	ENSG00000160326	protein_coding	SLC2A6	11182	3540	4.54433	-2.71335	0.00695404	0.900513
chr5	ENSG00000146066.2	ENSG00000146066	protein_coding	HIGD2A	192286	668	23.6543	-2.70866	0.00705117	0.900513
chr19	ENSG00000105607.12	ENSG00000105607	protein_coding	GCDH	2639	4136	3.57528	2.69596	0.00732067	0.900513
chr17	ENSG00000011258.15	ENSG00000011258	protein_coding	MBTD1	54799	7201	3.66482	2.72377	0.00674243	0.900513
chr22	ENSG00000215012.8	ENSG00000215012	protein_coding	C22orf29	79680	6803	5.69447	-2.75299	0.00617961	0.900513
chr1	ENSG00000162642.13	ENSG00000162642	protein_coding	C1orf52	148423	3420	9.41394	2.73433	0.00653385	0.900513
chr8	ENSG00000104324.15	ENSG00000104324	protein_coding	CPQ	10404	3457	4.79517	2.66874	0.00792931	0.900513
chr11	ENSG00000177112.7	ENSG00000177112	antisense	MRVI1-AS1	100129827	1403	0.754938	-2.71684	0.00688258	0.900513
chr12	ENSG00000255794.6	ENSG00000255794	processed_transcript	RMST	196475	5166	5.89819	2.70858	0.00705287	0.900513
chr2	ENSG00000272913.1	ENSG00000272913	lincRNA	RP11-440D17.3		1594	0.69637	2.71409	0.0069389	0.900513
chr2	ENSG00000115827.13	ENSG00000115827	protein_coding	DCAF17	80067	7657	3.71142	2.69592	0.00732158	0.900513
chr16	ENSG00000175595.14	ENSG00000175595	protein_coding	ERCC4	2072	8460	2.42364	2.66981	0.00790474	0.900513
chr1	ENSG00000077585.13	ENSG00000077585	protein_coding	GPR137B	7107	2309	14.5978	2.69035	0.00744248	0.900513
chr18	ENSG00000101542.9	ENSG00000101542	protein_coding	CDH20	28316	4119	12.4483	2.71134	0.00699556	0.900513
chr16	ENSG00000102893.15	ENSG00000102893	protein_coding	PHKB	5257	11822	7.99707	2.74752	0.00628157	0.900513
chr8	ENSG00000147454.13	ENSG00000147454	protein_coding	SLC25A37	51312	8147	4.48346	-2.68205	0.00762619	0.900513
chr10	ENSG00000148690.11	ENSG00000148690	protein_coding	FRA10AC1	118924	8142	4.41942	2.68038	0.00766372	0.900513
chr16	ENSG00000005513.9	ENSG00000005513	protein_coding	SOX8	30812	4432	10.267	2.67147	0.00786641	0.900513
chr15	ENSG00000166734.18	ENSG00000166734	protein_coding	CASC4	113201	6948	24.8965	2.74483	0.00633237	0.900513
chr11	ENSG00000166341.7	ENSG00000166341	protein_coding	DCHS1	8642	10765	4.68013	2.68263	0.00761337	0.900513
chr4	ENSG00000138674.16	ENSG00000138674	protein_coding	SEC31A	22872	9145	9.02768	-2.70638	0.00709903	0.900513
chr3	ENSG00000213672.7	ENSG00000213672	protein_coding	NCKIPSD	51517	3431	14.2175	-2.67551	0.00777378	0.900513
chr1	ENSG00000122218.14	ENSG00000122218	protein_coding	COPA	1314	6232	28.2555	-2.72714	0.00667526	0.900513
chr17	ENSG00000072310.16	ENSG00000072310	protein_coding	SREBF1	6720	8030	9.36697	2.67005	0.00789921	0.900513
chr18	ENSG00000082397.17	ENSG00000082397	protein_coding	EPB41L3	23136	12203	15.4322	-2.72316	0.00675462	0.900513
chr16	ENSG00000127588.4	ENSG00000127588	protein_coding	GNG13	51764	984	0.500145	-2.73431	0.0065343	0.900513
chr22	ENSG00000234891.1	ENSG00000234891	lincRNA	RP1-288L1.5		768	0.609054	-2.71681	0.00688309	0.900513
chr1	ENSG00000132879.13	ENSG00000132879	protein_coding	FBXO44	93611	3527	24.9372	-2.68079	0.00765446	0.900513
chr5	ENSG00000250197.1	ENSG00000250197	processed_pseudogene	HMGN1P15		295	1.91051	2.76029	0.00604582	0.900513
chr2	ENSG00000232474.1	ENSG00000232474	sense_intronic	NCKAP5-IT1		554	1.43278	2.68619	0.00753409	0.900513
chr15	ENSG00000103723.12	ENSG00000103723	protein_coding	AP3B2	8120	8866	12.059	-2.67984	0.00767596	0.900513
chr2	ENSG00000281131.1	ENSG00000281131	lincRNA	SCHLAP1	101669767	1436	0.296562	-2.75647	0.00611546	0.900513
chr4	ENSG00000138650.8	ENSG00000138650	protein_coding	PCDH10	57575	10161	18.0785	2.67199	0.00785433	0.900513
chrX	ENSG00000046653.14	ENSG00000046653	protein_coding	GPM6B	2824	5675	173.457	2.70821	0.00706066	0.900513
chr4	ENSG00000109472.13	ENSG00000109472	protein_coding	CPE	1363	2958	328.753	2.70418	0.00714519	0.900513
chr12	ENSG00000255992.1	ENSG00000255992	lincRNA	RP11-417L19.4		426	0.645011	-2.74452	0.00633818	0.900513
chr1	ENSG00000234604.2	ENSG00000234604	processed_pseudogene	RP1-206D15.5		100	2.23067	2.67513	0.00778248	0.900513
chr14	ENSG00000207608.3	ENSG00000207608	miRNA	MIR127	406914	97	2.53109	-2.68069	0.00765683	0.900513
chr14	ENSG00000258477.1	ENSG00000258477	processed_pseudogene	PPIAP6		499	0.26701	2.67885	0.00769828	0.900513
chr14	ENSG00000206969.1	ENSG00000206969	snRNA	RNU6-1316P		108	1.16328	2.74036	0.00641739	0.900513
chrY	ENSG00000229238.3	ENSG00000229238	unprocessed_pseudogene	PPP1R12BP1		1671	0.288399	-2.70083	0.00721626	0.900513
chr2	ENSG00000202400.1	ENSG00000202400	snoRNA	SNORD82	25826	70	0.568231	2.67701	0.00773982	0.900513
chr11	ENSG00000225215.1	ENSG00000225215	processed_pseudogene	SMARCE1P1		1186	0.783395	2.66465	0.00802466	0.903204
chr9	ENSG00000185920.15	ENSG00000185920	protein_coding	PTCH1	5727	16591	2.63527	2.6653	0.00800949	0.903204
chr4	ENSG00000250220.1	ENSG00000250220	antisense	RP11-692D12.1		685	2.63596	2.66173	0.00809347	0.905472
chr1	ENSG00000117481.10	ENSG00000117481	protein_coding	NSUN4	387338	8468	2.0226	-2.66075	0.00811664	0.905472
chr2	ENSG00000196659.9	ENSG00000196659	protein_coding	TTC30B	150737	4017	1.18956	2.65895	0.0081592	0.90621
chr2	ENSG00000281195.1	ENSG00000281195	processed_transcript	ZNF638-IT1		1615	8.28928	2.64838	0.0084141	0.906566
chr7	ENSG00000153993.13	ENSG00000153993	protein_coding	SEMA3D	223117	8062	2.56189	2.65144	0.0083397	0.906566
chr15	ENSG00000169609.13	ENSG00000169609	protein_coding	C15orf40	123207	13893	1.60812	-2.65161	0.00833548	0.906566
chr19	ENSG00000160352.15	ENSG00000160352	protein_coding	ZNF714	148206	8033	3.85908	2.64888	0.0084018	0.906566
chr12	ENSG00000179104.8	ENSG00000179104	protein_coding	TMTC2	160335	8323	7.68138	2.64914	0.00839551	0.906566
chr6	ENSG00000277427.1	ENSG00000277427	antisense	XXbac-BPG154L12.5		659	1.19043	-2.65131	0.00834277	0.906566
chr21	ENSG00000160285.14	ENSG00000160285	protein_coding	LSS	4047	7238	11.0917	2.65414	0.00827433	0.906566
chr1	ENSG00000007908.15	ENSG00000007908	protein_coding	SELE	6401	4585	0.395983	-2.64566	0.00848073	0.909856
chr2	ENSG00000077044.10	ENSG00000077044	protein_coding	DGKD	8527	9771	4.93453	2.64175	0.00857769	0.912492
chr19	ENSG00000072958.8	ENSG00000072958	protein_coding	AP1M1	8907	14371	5.29528	-2.64191	0.0085736	0.912492
chr1	ENSG00000283152.1	ENSG00000283152	miRNA	MIR3120	100422882	81	8.42863	2.63933	0.00863804	0.915051
chr2	ENSG00000279348.1	ENSG00000279348	TEC	RP11-566E18.1		2116	18.7944	-2.63772	0.00867824	0.915464
chr17	ENSG00000170296.9	ENSG00000170296	protein_coding	GABARAP	11337	2266	6.35884	2.63066	0.00885736	0.916836
chr16	ENSG00000245768.6	ENSG00000245768	lincRNA	RP11-410D17.2		2665	0.316018	-2.63245	0.00881184	0.916836
chr17	ENSG00000067596.10	ENSG00000067596	protein_coding	DHX8	1659	9302	5.14535	-2.63232	0.00881504	0.916836
chr17	ENSG00000263063.1	ENSG00000263063	lincRNA	RP11-388C12.1	101929552	898	0.6387	2.63005	0.00887308	0.916836
chr2	ENSG00000251859.1	ENSG00000251859	snRNA	RNU6-1288P		104	0.283373	-2.63105	0.00884745	0.916836
chr2	ENSG00000115295.19	ENSG00000115295	protein_coding	CLIP4	79745	7775	12.5729	2.62706	0.00895014	0.921024
chr10	ENSG00000279819.1	ENSG00000279819	TEC	RP11-142L16.2		687	6.02942	2.61098	0.00937415	0.922219
chr2	ENSG00000198142.4	ENSG00000198142	protein_coding	SOWAHC	65124	4657	1.48467	2.61377	0.00929936	0.922219
chr19	ENSG00000083817.8	ENSG00000083817	protein_coding	ZNF416	55659	2561	2.52891	-2.61317	0.00931553	0.922219
chr19	ENSG00000186019.10	ENSG00000186019	antisense	AC084219.4	100379224	3488	1.49625	-2.59293	0.00987199	0.922219
chr16	ENSG00000260750.5	ENSG00000260750	lincRNA	RP11-482M8.1	101928737	1356	1.46221	-2.61582	0.00924466	0.922219
chr6	ENSG00000170734.11	ENSG00000170734	protein_coding	POLH	5429	3540	2.91358	-2.6237	0.00903735	0.922219
chr1	ENSG00000179546.4	ENSG00000179546	protein_coding	HTR1D	3352	2835	0.879843	2.61902	0.0091599	0.922219
chr20	ENSG00000173404.4	ENSG00000173404	protein_coding	INSM1	3642	2829	0.735627	2.59087	0.00993013	0.922219
chr19	ENSG00000204866.8	ENSG00000204866	protein_coding	IGFL2	147920	2426	0.758463	2.60181	0.00962418	0.922219
chr6	ENSG00000271551.2	ENSG00000271551	antisense	RP11-230C9.2		1249	1.8951	-2.57641	0.0103478	0.922219
chr8	ENSG00000164743.4	ENSG00000164743	protein_coding	C8orf48	157773	1445	0.940768	2.6168	0.0092186	0.922219
chr15	ENSG00000250988.7	ENSG00000250988	antisense	SNHG21	100505616	1053	1.13572	2.60381	0.00956909	0.922219
chr3	ENSG00000163933.9	ENSG00000163933	protein_coding	RFT1	91869	5488	3.15126	-2.60573	0.00951664	0.922219
chr5	ENSG00000131844.15	ENSG00000131844	protein_coding	MCCC2	64087	6034	4.52157	2.62149	0.00909492	0.922219
chr17	ENSG00000168591.15	ENSG00000168591	protein_coding	TMUB2	79089	3511	6.31866	-2.6047	0.0095447	0.922219
chr3	ENSG00000157005.3	ENSG00000157005	protein_coding	SST	6750	618	36.5625	2.58412	0.0101233	0.922219
chr13	ENSG00000032742.17	ENSG00000032742	protein_coding	IFT88	8100	6111	3.7477	2.58917	0.00997833	0.922219
chr11	ENSG00000185238.12	ENSG00000185238	protein_coding	PRMT3	10196	5467	4.14648	2.58362	0.0101377	0.922219
chr2	ENSG00000158019.20	ENSG00000158019	protein_coding	BRE	9577	3392	7.18726	-2.58695	0.0100419	0.922219
chr5	ENSG00000133302.12	ENSG00000133302	protein_coding	SLF1	84250	7185	4.47371	-2.59903	0.00970124	0.922219
chr3	ENSG00000114383.9	ENSG00000114383	protein_coding	TUSC2	11334	2406	12.7284	-2.57451	0.0104039	0.922219
chr18	ENSG00000176105.13	ENSG00000176105	protein_coding	YES1	7525	5100	7.46496	2.5734	0.0104368	0.922219
chr8	ENSG00000205133.11	ENSG00000205133	protein_coding	TRIQK	286144	6724	6.58483	2.59299	0.0098702	0.922219
chr11	ENSG00000185627.17	ENSG00000185627	protein_coding	PSMD13	5719	4767	8.99591	-2.57543	0.0103767	0.922219
chr5	ENSG00000112902.11	ENSG00000112902	protein_coding	SEMA5A	9037	12097	9.41463	2.61365	0.0093025	0.922219
chr11	ENSG00000177030.16	ENSG00000177030	protein_coding	DEAF1	10522	4452	19.4834	2.59172	0.00990607	0.922219
chr19	ENSG00000276097.1	ENSG00000276097	sense_intronic	AC006538.8		578	1.12608	2.57578	0.0103664	0.922219
chr7	ENSG00000058091.16	ENSG00000058091	protein_coding	CDK14	5218	6841	22.2432	-2.59491	0.00981616	0.922219
chr16	ENSG00000099365.9	ENSG00000099365	protein_coding	STX1B	112755	5408	35.6945	-2.59391	0.00984438	0.922219
chr8	ENSG00000243951.1	ENSG00000243951	misc_RNA	RN7SL308P		297	1.37515	2.57876	0.010279	0.922219
chr10	ENSG00000107518.16	ENSG00000107518	protein_coding	ATRNL1	26033	9824	76.2298	-2.58794	0.0100135	0.922219
chr1	ENSG00000233557.2	ENSG00000233557	processed_pseudogene	NFU1P2		469	0.674779	2.60681	0.00948723	0.922219
chr6	ENSG00000227220.1	ENSG00000227220	antisense	RP11-69I8.3		495	0.453666	2.58878	0.00998959	0.922219
chr4	ENSG00000269949.1	ENSG00000269949	lincRNA	RP11-738E22.3		447	0.451184	-2.61641	0.00922894	0.922219
chr6	ENSG00000184357.4	ENSG00000184357	protein_coding	HIST1H1B	3009	681	0.561058	-2.57629	0.0103514	0.922219
chr19	ENSG00000253048.1	ENSG00000253048	snRNA	RNU4-60P		135	1.31303	2.57302	0.0104479	0.922219
chr5	ENSG00000250289.1	ENSG00000250289	processed_pseudogene	VWA8P1		176	0.758932	-2.58692	0.0100427	0.922219
chr15	ENSG00000200070.1	ENSG00000200070	snRNA	RNU4-80P		141	1.04016	2.60082	0.00965156	0.922219
chr19	ENSG00000252230.1	ENSG00000252230	snoRNA	SNORD111		86	1.68562	2.58021	0.0102367	0.922219
chr13	ENSG00000263399.1	ENSG00000263399	miRNA	MIR3170	100422881	77	1.14852	-2.58101	0.0102133	0.922219
chr12	ENSG00000252659.1	ENSG00000252659	snRNA	RNU6-1088P		104	0.362365	2.57257	0.0104615	0.922219
chr12	ENSG00000186298.11	ENSG00000186298	protein_coding	PPP1CC	5501	6906	9.24626	2.56861	0.0105797	0.926163
chr6	ENSG00000279398.1	ENSG00000279398	TEC	RP3-429G5.5		447	0.89411	2.56936	0.0105571	0.926163
chr17	ENSG00000005884.17	ENSG00000005884	protein_coding	ITGA3	3675	9802	3.11084	-2.56558	0.0106709	0.930914
chr5	ENSG00000246596.6	ENSG00000246596	transcribed_unprocessed_pseudogene	RP11-1277A3.2		1691	7.15525	-2.56255	0.0107629	0.935702
chr5	ENSG00000204965.8	ENSG00000204965	protein_coding	PCDHA5	56143	7114	0.669166	2.55639	0.010952	0.945626
chrX	ENSG00000087842.10	ENSG00000087842	protein_coding	PIR	8544	2512	3.3954	-2.5566	0.0109456	0.945626
chr7	ENSG00000243746.1	ENSG00000243746	processed_pseudogene	EEF1A1P10		1390	0.452935	2.55372	0.0110349	0.949525
chr16	ENSG00000261701.6	ENSG00000261701	protein_coding	HPR	3250	1610	1.5713	2.54982	0.0111571	0.949564
chr5	ENSG00000255408.3	ENSG00000255408	protein_coding	PCDHA3	56145	7460	0.363365	2.53227	0.0117217	0.949564
chr7	ENSG00000273329.1	ENSG00000273329	lincRNA	RP11-448A19.1		7083	1.42779	2.52458	0.0119769	0.949564
chr3	ENSG00000144550.12	ENSG00000144550	protein_coding	CPNE9	151835	2335	3.69924	-2.53592	0.0116024	0.949564
chr21	ENSG00000141956.13	ENSG00000141956	protein_coding	PRDM15	63977	13004	1.35015	-2.53387	0.0116691	0.949564
chr5	ENSG00000169220.17	ENSG00000169220	protein_coding	RGS14	10636	3797	6.39955	2.52692	0.0118988	0.949564
chr16	ENSG00000122254.6	ENSG00000122254	protein_coding	HS3ST2	9956	2605	4.83074	-2.52523	0.0119553	0.949564
chr10	ENSG00000052749.13	ENSG00000052749	protein_coding	RRP12	23223	8529	3.20317	-2.54487	0.0113139	0.949564
chr8	ENSG00000156162.16	ENSG00000156162	protein_coding	DPY19L4	286148	7136	5.39882	2.54867	0.0111933	0.949564
chr4	ENSG00000248851.1	ENSG00000248851	processed_pseudogene	AC006427.2		712	1.06551	-2.54347	0.0113586	0.949564
chr7	ENSG00000008311.14	ENSG00000008311	protein_coding	AASS	10157	4591	7.01651	2.52535	0.0119514	0.949564
chr22	ENSG00000093010.12	ENSG00000093010	protein_coding	COMT	1312	5270	6.6405	2.53162	0.011743	0.949564
chr6	ENSG00000230852.1	ENSG00000230852	lincRNA	RP11-51G5.1		340	1.50505	2.53252	0.0117136	0.949564
chr2	ENSG00000115234.10	ENSG00000115234	protein_coding	SNX17	9784	3765	12.5946	-2.54237	0.0113938	0.949564
chr2	ENSG00000068912.13	ENSG00000068912	protein_coding	ERLEC1	27248	2592	24.9114	2.54319	0.0113675	0.949564
chr1	ENSG00000143569.18	ENSG00000143569	protein_coding	UBAP2L	9898	7503	13.3809	-2.54304	0.0113722	0.949564
chr11	ENSG00000262655.3	ENSG00000262655	protein_coding	SPON1	10418	5102	16.4463	2.52492	0.0119656	0.949564
chr1	ENSG00000075391.16	ENSG00000075391	protein_coding	RASAL2	9462	16044	8.20725	-2.53803	0.0115338	0.949564
chr19	ENSG00000250731.1	ENSG00000250731	processed_pseudogene	TPM3P6		742	0.690754	-2.52803	0.0118619	0.949564
chr11	ENSG00000133816.13	ENSG00000133816	protein_coding	MICAL2	9645	15809	10.0829	-2.52804	0.0118615	0.949564
chr15	ENSG00000271983.1	ENSG00000271983	lincRNA	RP11-28H5.2		492	0.379285	-2.53285	0.0117025	0.949564
chr2	ENSG00000278418.1	ENSG00000278418	miRNA	MIR6512	102465255	77	1.73628	2.52795	0.0118644	0.949564
chr4	ENSG00000272566.1	ENSG00000272566	lincRNA	RP11-462G22.2		610	0.317704	2.54729	0.0112369	0.949564
chr1	ENSG00000206888.1	ENSG00000206888	snRNA	RNU6-48P		107	0.920917	-2.5453	0.0113002	0.949564
chr5	ENSG00000216077.3	ENSG00000216077	miRNA	MIR887	100126347	79	0.277644	2.54167	0.0114161	0.949564
chr7	ENSG00000164690.7	ENSG00000164690	protein_coding	SHH	6469	5038	0.43912	2.52173	0.012073	0.950638
chr9	ENSG00000232433.2	ENSG00000232433	processed_pseudogene	GXYLT1P3		1193	3.46949	-2.51055	0.0124557	0.950638
chr10	ENSG00000151651.15	ENSG00000151651	protein_coding	ADAM8	101	4780	0.592383	-2.48925	0.0132146	0.950638
chr1	ENSG00000260941.1	ENSG00000260941	sense_overlapping	LINC00622	644242	1570	2.63066	-2.48261	0.0134596	0.950638
chr1	ENSG00000264343.5	ENSG00000264343	protein_coding	NOTCH2NL	388677	6443	0.468438	2.48182	0.0134889	0.950638
chr19	ENSG00000099330.8	ENSG00000099330	protein_coding	OCEL1	79629	1867	2.63776	-2.4824	0.0134673	0.950638
chr10	ENSG00000235823.1	ENSG00000235823	lincRNA	OLMALINC		2551	4.55958	2.51238	0.0123921	0.950638
chr5	ENSG00000113248.5	ENSG00000113248	protein_coding	PCDHB15	56121	4017	2.31392	2.51138	0.0124268	0.950638
chr11	ENSG00000250257.1	ENSG00000250257	unprocessed_pseudogene	LDHAL6DP		693	2.29398	2.49382	0.0130483	0.950638
chr19	ENSG00000160439.15	ENSG00000160439	protein_coding	RDH13	112724	8594	1.33625	-2.51541	0.0122878	0.950638
chr6	ENSG00000204438.10	ENSG00000204438	protein_coding	GPANK1	7918	3528	2.6568	-2.49881	0.0128691	0.950638
chr6	ENSG00000124766.6	ENSG00000124766	protein_coding	SOX4	6659	5852	2.05723	2.49961	0.0128404	0.950638
chr14	ENSG00000215256.3	ENSG00000215256	antisense	DHRS4-AS1	55449	3593	3.61531	2.50449	0.0126674	0.950638
chr8	ENSG00000180828.2	ENSG00000180828	protein_coding	BHLHE22	27319	3262	6.14504	2.51135	0.0124279	0.950638
chr11	ENSG00000165895.17	ENSG00000165895	protein_coding	ARHGAP42	143872	6944	2.00803	2.49614	0.0129646	0.950638
chr9	ENSG00000148290.9	ENSG00000148290	protein_coding	SURF1	6834	1761	7.77072	2.49244	0.0130984	0.950638
chr11	ENSG00000184232.8	ENSG00000184232	protein_coding	OAF	220323	3176	4.84893	2.48789	0.0132643	0.950638
chr2	ENSG00000233230.1	ENSG00000233230	antisense	AC079807.2		856	0.971101	2.51615	0.0122627	0.950638
chr2	ENSG00000168763.15	ENSG00000168763	protein_coding	CNNM3	26505	4416	3.48101	2.48433	0.0133958	0.950638
chr11	ENSG00000149289.10	ENSG00000149289	protein_coding	ZC3H12C	85463	9719	3.94329	2.50543	0.0126343	0.950638
chr6	ENSG00000112541.13	ENSG00000112541	protein_coding	PDE10A	10846	12348	2.96317	2.48533	0.0133589	0.950638
chr9	ENSG00000233936.1	ENSG00000233936	lincRNA	RP11-399H11.2		886	0.504579	-2.49264	0.0130911	0.950638
chr11	ENSG00000242999.3	ENSG00000242999	misc_RNA	RN7SL239P		300	1.82539	2.49367	0.013054	0.950638
chr2	ENSG00000162944.10	ENSG00000162944	protein_coding	RFTN2	130132	6007	9.07472	2.50482	0.0126561	0.950638
chr19	ENSG00000127527.13	ENSG00000127527	protein_coding	EPS15L1	58513	8431	5.85074	-2.50035	0.012814	0.950638
chr3	ENSG00000271653.1	ENSG00000271653	lincRNA	RP11-259K5.1		1210	0.495718	-2.4916	0.013129	0.950638
chr7	ENSG00000223665.1	ENSG00000223665	lincRNA	CTB-111F10.1		536	1.04724	2.48271	0.0134557	0.950638
chr22	ENSG00000225465.8	ENSG00000225465	antisense	RFPL1S		6271	17.2682	-2.51191	0.0124083	0.950638
chr19	ENSG00000276980.1	ENSG00000276980	sense_intronic	CTD-3128G10.7		1357	0.444501	-2.49073	0.0131605	0.950638
chr4	ENSG00000118579.12	ENSG00000118579	protein_coding	MED28	80306	10982	9.8941	-2.48156	0.0134987	0.950638
chr8	ENSG00000253282.1	ENSG00000253282	lincRNA	KB-1410C5.3		731	0.32458	-2.48842	0.013245	0.950638
chr14	ENSG00000200480.1	ENSG00000200480	snoRNA	SNORD114-28	767609	72	5.25237	-2.51755	0.0122146	0.950638
chr1	ENSG00000221879.3	ENSG00000221879	processed_pseudogene	MRPS21P3		262	1.12957	2.49533	0.012994	0.950638
chr17	ENSG00000263345.1	ENSG00000263345	antisense	RP1-59D14.5		1234	0.260884	-2.51655	0.012249	0.950638
chr3	ENSG00000160145.15	ENSG00000160145	protein_coding	KALRN	8997	24490	16.6932	-2.48449	0.0133899	0.950638
chr16	ENSG00000261199.1	ENSG00000261199	processed_pseudogene	UBE2FP2		462	0.38592	2.48639	0.0133195	0.950638
chr6	ENSG00000225945.1	ENSG00000225945	antisense	RP3-441A12.1		419	0.433015	2.48674	0.0133067	0.950638
chr1	ENSG00000274428.1	ENSG00000274428	snRNA	U1		160	1.06415	-2.50278	0.012728	0.950638
chr12	ENSG00000222890.1	ENSG00000222890	snRNA	RNU6-1068P		103	0.356253	2.51852	0.0121817	0.950638
chr6	ENSG00000199762.1	ENSG00000199762	misc_RNA	Y_RNA		104	0.293852	2.50552	0.0126312	0.950638
chr19	ENSG00000176472.10	ENSG00000176472	protein_coding	ZNF575	284346	3222	0.721194	-2.47705	0.0136675	0.957349
chr6	ENSG00000219607.3	ENSG00000219607	protein_coding	PPP1R3G	648791	4907	0.890418	2.46015	0.0143179	0.957349
chr7	ENSG00000236197.3	ENSG00000236197	protein_coding	AC002429.5		4025	1.63562	2.47111	0.0138933	0.957349
chr5	ENSG00000281398.2	ENSG00000281398	processed_transcript	SNHG4		1926	0.94557	2.462	0.0142456	0.957349
chrX	ENSG00000219507.4	ENSG00000219507	processed_pseudogene	FTH1P8		514	7.7254	-2.44278	0.0150147	0.957349
chr1	ENSG00000117724.12	ENSG00000117724	protein_coding	CENPF	1063	11690	0.66751	-2.4637	0.0141792	0.957349
chr9	ENSG00000167136.6	ENSG00000167136	protein_coding	ENDOG	2021	1172	5.3125	2.46219	0.0142379	0.957349
chrX	ENSG00000234062.7	ENSG00000234062	transcribed_unprocessed_pseudogene	RP11-308D16.2		3389	0.539255	2.45407	0.0145586	0.957349
chrY	ENSG00000169093.15_PAR_Y	ENSG00000169093	protein_coding	ASMTL	8623	3506	0.704241	2.45378	0.0145702	0.957349
chr1	ENSG00000143554.13	ENSG00000143554	protein_coding	SLC27A3	11000	5470	1.22853	-2.4512	0.0146733	0.957349
chr2	ENSG00000272994.1	ENSG00000272994	lincRNA	RP11-332H14.2		3449	1.08367	2.4187	0.01603	0.957349
chr8	ENSG00000104205.12	ENSG00000104205	protein_coding	SGK3	23678	6007	1.60829	2.45118	0.0146742	0.957349
chr6	ENSG00000228506.1	ENSG00000228506	antisense	RP11-98I9.4		1638	1.77913	2.40735	0.0165294	0.957349
chr9	ENSG00000180447.6	ENSG00000180447	protein_coding	GAS1	2619	2827	1.0738	2.40362	0.0166965	0.957349
chr7	ENSG00000227053.1	ENSG00000227053	antisense	RP11-395B7.4	102724094	407	2.40658	-2.46318	0.0141992	0.957349
chr5	ENSG00000082196.20	ENSG00000082196	protein_coding	C1QTNF3	114899	3576	2.074	2.41606	0.0161452	0.957349
chr12	ENSG00000013583.8	ENSG00000013583	protein_coding	HEBP1	50865	3442	2.86836	2.44438	0.0149495	0.957349
chr11	ENSG00000166682.10	ENSG00000166682	protein_coding	TMPRSS5	80975	2662	4.13118	2.43951	0.0151493	0.957349
chr8	ENSG00000253361.1	ENSG00000253361	lincRNA	RP11-675F6.3		379	2.24531	-2.47128	0.0138869	0.957349
chr12	ENSG00000169372.12	ENSG00000169372	protein_coding	CRADD	8738	4276	1.935	2.4241	0.0157975	0.957349
chr12	ENSG00000111087.9	ENSG00000111087	protein_coding	GLI1	2735	4204	0.267313	2.42477	0.0157689	0.957349
chr9	ENSG00000234740.1	ENSG00000234740	sense_intronic	RP11-272P10.2		457	3.60828	2.40463	0.0166513	0.957349
chr10	ENSG00000278561.1	ENSG00000278561	unprocessed_pseudogene	PTPN20CP		920	1.53928	2.43895	0.0151724	0.957349
chr19	ENSG00000234773.7	ENSG00000234773	transcribed_unprocessed_pseudogene	CTD-2666L21.1		3140	1.80804	-2.39458	0.0171076	0.957349
chr13	ENSG00000235875.3	ENSG00000235875	antisense	ARHGEF7-AS2	100874238	1239	0.708296	-2.4653	0.0141168	0.957349
chr10	ENSG00000134461.15	ENSG00000134461	protein_coding	ANKRD16	54522	3059	2.75497	-2.41304	0.0162777	0.957349
chr2	ENSG00000172086.7	ENSG00000172086	protein_coding	KRCC1	51315	1753	8.07476	2.45031	0.0147092	0.957349
chr19	ENSG00000130244.12	ENSG00000130244	protein_coding	FAM98C	147965	4598	3.24637	-2.46369	0.0141794	0.957349
chr7	ENSG00000127399.14	ENSG00000127399	protein_coding	LRRC61	65999	2735	1.6243	2.36838	0.01835	0.957349
chr12	ENSG00000184445.11	ENSG00000184445	protein_coding	KNTC1	9735	11325	1.42038	-2.47002	0.0139349	0.957349
chr11	ENSG00000174576.8	ENSG00000174576	protein_coding	NPAS4	266743	3424	2.88995	2.36054	0.0187367	0.957349
chr7	ENSG00000233517.1	ENSG00000233517	antisense	AC005162.5		578	2.04243	2.44809	0.0147987	0.957349
chr16	ENSG00000279764.1	ENSG00000279764	TEC	RP11-441F2.4		1491	3.43312	2.36498	0.0185167	0.957349
chr4	ENSG00000168228.14	ENSG00000168228	protein_coding	ZCCHC4	29063	4400	1.78783	2.39518	0.0170801	0.957349
chr12	ENSG00000256287.1	ENSG00000256287	lincRNA	RP11-664H17.1		431	2.53094	-2.42306	0.0158419	0.957349
chr3	ENSG00000250012.1	ENSG00000250012	antisense	RP11-124N2.1		645	1.44746	-2.43498	0.0153372	0.957349
chr16	ENSG00000260166.1	ENSG00000260166	lincRNA	RP11-863P13.6		213	11.8631	-2.34749	0.0193963	0.957349
chr20	ENSG00000124191.17	ENSG00000124191	protein_coding	TOX2	84969	3223	2.06255	-2.36916	0.0183118	0.957349
chr1	ENSG00000060642.10	ENSG00000060642	protein_coding	PIGV	55650	3382	3.1248	2.41392	0.016239	0.957349
chr19	ENSG00000099866.14	ENSG00000099866	protein_coding	MADCAM1	8174	2651	0.550999	-2.37361	0.0180956	0.957349
chr12	ENSG00000139133.6	ENSG00000139133	protein_coding	ALG10	84920	4389	1.70119	2.38893	0.0173689	0.957349
chr4	ENSG00000281501.1	ENSG00000281501	antisense	SEPSECS-AS1		4356	0.83905	2.33824	0.019876	0.957349
chr6	ENSG00000198719.8	ENSG00000198719	protein_coding	DLL1	28514	3226	2.36884	2.37197	0.0181753	0.957349
chr11	ENSG00000256443.1	ENSG00000256443	lincRNA	RP11-794G24.1		1831	4.72283	-2.37239	0.0181549	0.957349
chrX	ENSG00000184388.5	ENSG00000184388	protein_coding	PABPC1L2B	645974	2197	1.20851	-2.3354	0.0200256	0.957349
chr11	ENSG00000255823.3	ENSG00000255823	protein_coding	MTRNR2L8	100463486	1303	3.38096	2.33413	0.0200928	0.957349
chrX	ENSG00000003096.13	ENSG00000003096	protein_coding	KLHL13	90293	6983	2.29507	2.42652	0.0156938	0.957349
chr14	ENSG00000100911.14	ENSG00000100911	protein_coding	PSME2	5721	3582	4.70083	-2.44483	0.014931	0.957349
chr18	ENSG00000272788.1	ENSG00000272788	sense_intronic	RP11-674N23.4		650	1.16613	-2.44156	0.0150648	0.957349
chr15	ENSG00000259520.5	ENSG00000259520	antisense	CTD-2651B20.3		1455	1.22938	2.3464	0.0194526	0.957349
chr17	ENSG00000108370.16	ENSG00000108370	protein_coding	RGS9	8787	6990	1.63597	2.37831	0.0178702	0.957349
chr5	ENSG00000145911.5	ENSG00000145911	protein_coding	N4BP3	23138	6080	2.01808	-2.41382	0.0162433	0.957349
chr10	ENSG00000224023.10	ENSG00000224023	lincRNA	FLJ37035	399821	3432	1.04256	-2.32503	0.0205794	0.957349
chr7	ENSG00000243554.1	ENSG00000243554	unprocessed_pseudogene	AC004967.7		447	7.68538	2.32107	0.0207949	0.957349
chr11	ENSG00000077514.8	ENSG00000077514	protein_coding	POLD3	10714	5508	2.29398	-2.41104	0.0163659	0.957349
chr12	ENSG00000247157.6	ENSG00000247157	lincRNA	LINC01252	338817	3793	2.44479	-2.38588	0.0175119	0.957349
chr22	ENSG00000128242.12	ENSG00000128242	protein_coding	GAL3ST1	9514	3017	1.78422	2.32517	0.0205718	0.957349
chr16	ENSG00000099377.13	ENSG00000099377	protein_coding	HSD3B7	80270	2495	0.936844	-2.31874	0.0209222	0.957349
chr6	ENSG00000166278.14	ENSG00000166278	protein_coding	C2	717	5536	0.29576	-2.33858	0.0198586	0.957349
chr8	ENSG00000104221.12	ENSG00000104221	protein_coding	BRF2	55290	2760	4.53652	-2.40965	0.0164271	0.957349
chr1	ENSG00000272506.1	ENSG00000272506	lincRNA	RP4-535B20.4		618	2.10944	2.3543	0.0190494	0.957349
chr5	ENSG00000170089.15	ENSG00000170089	transcribed_unprocessed_pseudogene	RP11-423H2.1		3852	1.58667	-2.3255	0.0205543	0.957349
chr2	ENSG00000234028.3	ENSG00000234028	antisense	AC062029.1		4283	0.313109	-2.35158	0.0191875	0.957349
chrX	ENSG00000123496.7	ENSG00000123496	protein_coding	IL13RA2	3598	1626	1.85095	2.30905	0.0214596	0.957349
chrX	ENSG00000169083.15	ENSG00000169083	protein_coding	AR	367	12775	0.598786	2.32562	0.0205478	0.957349
chr11	ENSG00000109881.16	ENSG00000109881	protein_coding	CCDC34	91057	3733	2.20665	-2.36205	0.0186616	0.957349
chr6	ENSG00000271967.1	ENSG00000271967	lincRNA	RP11-134K13.4		543	1.6231	2.37034	0.0182545	0.957349
chr5	ENSG00000259802.1	ENSG00000259802	antisense	CTD-2256P15.2		901	1.00238	-2.39249	0.017204	0.957349
chr6	ENSG00000219682.4	ENSG00000219682	processed_pseudogene	RP3-425P12.4		1401	0.418752	-2.45368	0.0145741	0.957349
chr22	ENSG00000250479.8	ENSG00000250479	protein_coding	CHCHD10	400916	1360	18.4109	-2.45743	0.0144253	0.957349
chr12	ENSG00000127720.7	ENSG00000127720	protein_coding	METTL25	84190	3672	3.99003	2.40927	0.0164442	0.957349
chr18	ENSG00000263146.2	ENSG00000263146	lincRNA	RP11-849I19.1		1732	3.06772	2.31622	0.0210608	0.957349
chr8	ENSG00000255549.2	ENSG00000255549	unprocessed_pseudogene	ENPP7P6		929	0.620329	-2.46695	0.014053	0.957349
chr18	ENSG00000176890.15	ENSG00000176890	protein_coding	TYMS	7298	2470	1.31031	2.29872	0.0220456	0.957349
chr1	ENSG00000232780.2	ENSG00000232780	transcribed_processed_pseudogene	GAPDHP74		915	1.0209	-2.37858	0.0178571	0.957349
chr20	ENSG00000227927.2	ENSG00000227927	sense_intronic	MACROD2-IT1	140848	1004	0.985775	2.38739	0.0174408	0.957349
chr8	ENSG00000160959.7	ENSG00000160959	protein_coding	LRRC14	9684	6136	3.64473	-2.43967	0.0151425	0.957349
chr1	ENSG00000224315.2	ENSG00000224315	processed_pseudogene	RPL7P7		703	2.38627	2.31616	0.0210639	0.957349
chr8	ENSG00000253982.1	ENSG00000253982	antisense	CTD-2336O2.1		1322	5.02169	2.32804	0.0204174	0.957349
chr16	ENSG00000261502.3	ENSG00000261502	processed_transcript	RP11-96H17.1		3825	0.287313	2.32011	0.020847	0.957349
chr3	ENSG00000144837.8	ENSG00000144837	protein_coding	PLA1A	51365	2202	0.818243	-2.32998	0.0203136	0.957349
chr9	ENSG00000235389.2	ENSG00000235389	sense_intronic	RP11-134K1.3		486	2.19575	2.33481	0.0200569	0.957349
chr9	ENSG00000198917.12	ENSG00000198917	protein_coding	C9orf114	51490	4593	4.79978	-2.42807	0.0156281	0.957349
chr2	ENSG00000187699.10	ENSG00000187699	protein_coding	C2orf88	84281	5997	2.31016	2.35916	0.0188053	0.957349
chr10	ENSG00000185267.9	ENSG00000185267	protein_coding	CDNF	441549	1733	0.564561	2.34945	0.0192961	0.957349
chr2	ENSG00000232503.1	ENSG00000232503	processed_pseudogene	CYCSP8		312	3.80492	-2.33144	0.0202359	0.957349
chr20	ENSG00000101407.12	ENSG00000101407	protein_coding	TTI1	9675	4479	5.79148	-2.44108	0.0150844	0.957349
chr14	ENSG00000139988.9	ENSG00000139988	protein_coding	RDH12	145226	2356	0.459832	2.31592	0.0210772	0.957349
chr6	ENSG00000228789.6	ENSG00000228789	lincRNA	HCG22	285834	2211	0.785023	-2.34725	0.0194087	0.957349
chr1	ENSG00000197747.8	ENSG00000197747	protein_coding	S100A10	6281	1543	4.61879	2.29334	0.0223562	0.957349
chrX	ENSG00000260585.1	ENSG00000260585	lincRNA	RP13-192B19.2		4997	0.341047	-2.2796	0.0231677	0.957349
chr13	ENSG00000238286.1	ENSG00000238286	processed_pseudogene	SLC35E1P1		864	1.32866	2.32743	0.02045	0.957349
chr18	ENSG00000256463.8	ENSG00000256463	protein_coding	SALL3	27164	7397	1.91076	2.36347	0.0185912	0.957349
chr4	ENSG00000243175.1	ENSG00000243175	transcribed_processed_pseudogene	RPSAP36		1261	2.41717	2.27022	0.023736	0.957349
chr16	ENSG00000179588.8	ENSG00000179588	protein_coding	ZFPM1	161882	6110	0.499844	2.26977	0.0237632	0.957349
chr16	ENSG00000103150.5	ENSG00000103150	protein_coding	MLYCD	23417	16161	1.6041	2.42503	0.0157576	0.957349
chr17	ENSG00000002919.14	ENSG00000002919	protein_coding	SNX11	29916	3606	4.57898	-2.39067	0.0172883	0.957349
chr2	ENSG00000187536.4	ENSG00000187536	processed_pseudogene	TPM3P7		732	1.23138	2.3582	0.0188537	0.957349
chr12	ENSG00000139641.12	ENSG00000139641	protein_coding	ESYT1	23344	5493	7.1873	-2.46217	0.0142387	0.957349
chr5	ENSG00000279118.1	ENSG00000279118	TEC	RP11-517I3.2		2326	6.97807	2.36073	0.0187271	0.957349
chr1	ENSG00000162738.5	ENSG00000162738	protein_coding	VANGL2	57216	5340	2.56253	2.35437	0.0190459	0.957349
chr18	ENSG00000278532.1	ENSG00000278532	lincRNA	RP11-17E3.1		524	2.00189	-2.37272	0.0181385	0.957349
chr1	ENSG00000173110.7	ENSG00000173110	protein_coding	HSPA6	3310	2371	3.0103	2.29623	0.0221888	0.957349
chr19	ENSG00000225877.1	ENSG00000225877	lincRNA	AC004603.4	100289650	1873	1.46397	2.26375	0.0241349	0.957349
chr16	ENSG00000132604.10	ENSG00000132604	protein_coding	TERF2	7014	5621	7.19847	-2.46571	0.0141011	0.957349
chr6	ENSG00000266896.1	ENSG00000266896	sense_intronic	RP1-266L20.9		1630	0.544994	2.3486	0.0193397	0.957349
chr12	ENSG00000075188.8	ENSG00000075188	protein_coding	NUP37	79023	3492	1.07879	2.26729	0.0239154	0.957349
chr7	ENSG00000237818.1	ENSG00000237818	processed_pseudogene	RPS3AP29		769	3.33606	-2.2594	0.0244064	0.957349
chr13	ENSG00000224892.6	ENSG00000224892	transcribed_processed_pseudogene	RPS4XP16		997	0.726943	-2.38764	0.0174292	0.957349
chr16	ENSG00000181019.12	ENSG00000181019	protein_coding	NQO1	1728	3254	5.32609	-2.37198	0.0181748	0.957349
chr20	ENSG00000278041.1	ENSG00000278041	lincRNA	RP5-984P4.6		3674	2.14272	2.3008	0.0219265	0.957349
chr4	ENSG00000198189.10	ENSG00000198189	protein_coding	HSD17B11	51170	2435	7.18368	-2.39346	0.0171592	0.957349
chrX	ENSG00000204272.12	ENSG00000204272	protein_coding	LINC01420		1707	7.99327	2.36316	0.0186068	0.957349
chr3	ENSG00000260261.1	ENSG00000260261	lincRNA	RP11-480A16.1		3508	1.80829	2.28725	0.0227129	0.957349
chr7	ENSG00000204947.8	ENSG00000204947	protein_coding	ZNF425	155054	3687	1.9769	-2.30871	0.0214788	0.957349
chr22	ENSG00000093100.13	ENSG00000093100	processed_transcript	XXbac-B461K10.4		4328	0.392223	-2.27448	0.0234763	0.957349
chr6	ENSG00000231113.2	ENSG00000231113	antisense	RP3-475N16.1		1490	3.4788	-2.27463	0.0234672	0.957349
chr4	ENSG00000248283.2	ENSG00000248283	processed_pseudogene	CCNL2P1		969	3.72452	2.25672	0.0245748	0.957349
chr9	ENSG00000120162.9	ENSG00000120162	protein_coding	MOB3B	79817	7087	4.02017	2.42021	0.015965	0.957349
chr19	ENSG00000269688.1	ENSG00000269688	sense_intronic	AC008982.2		493	1.00273	2.43642	0.0152773	0.957349
chr13	ENSG00000133110.14	ENSG00000133110	protein_coding	POSTN	10631	5464	0.79817	-2.27364	0.0235271	0.957349
chr20	ENSG00000101898.5	ENSG00000101898	processed_pseudogene	MCTS2P		546	2.79529	2.25981	0.0243808	0.957349
chr15	ENSG00000069974.15	ENSG00000069974	protein_coding	RAB27A	5873	5605	0.9226	-2.26655	0.0239612	0.957349
chr19	ENSG00000070388.11	ENSG00000070388	protein_coding	FGF22	27006	2778	0.752042	-2.24853	0.0250965	0.957349
chr17	ENSG00000267160.1	ENSG00000267160	antisense	RP11-1072C15.4		2569	1.44916	-2.25744	0.0245297	0.957349
chr11	ENSG00000110063.8	ENSG00000110063	protein_coding	DCPS	28960	3352	1.29244	-2.26339	0.0241572	0.957349
chr19	ENSG00000180089.5	ENSG00000180089	protein_coding	TMEM86B	255043	2626	0.457678	-2.28805	0.0226656	0.957349
chr17	ENSG00000226981.2	ENSG00000226981	unprocessed_pseudogene	ABHD17AP6		1044	0.693157	2.35543	0.0189925	0.957349
chr3	ENSG00000164049.14	ENSG00000164049	protein_coding	FBXW12	285231	3488	0.560867	-2.25143	0.0249105	0.957349
chr20	ENSG00000125967.16	ENSG00000125967	protein_coding	NECAB3	63941	4342	7.05465	-2.4235	0.0158231	0.957349
chr9	ENSG00000212864.3	ENSG00000212864	protein_coding	RNF208	727800	1150	7.38899	-2.29626	0.0221872	0.957349
chr19	ENSG00000279425.1	ENSG00000279425	TEC	CTD-2017D11.2		2189	2.86323	2.27392	0.0235101	0.957349
chr4	ENSG00000226757.2	ENSG00000226757	antisense	PP12613	100192379	2230	0.414025	-2.28124	0.0230692	0.957349
chr5	ENSG00000247516.5	ENSG00000247516	lincRNA	MIR4458HG	100505738	4339	1.81291	2.29793	0.0220907	0.957349
chr1	ENSG00000214193.9	ENSG00000214193	protein_coding	SH3D21	79729	4474	3.76259	-2.35392	0.0190687	0.957349
chr14	ENSG00000258999.1	ENSG00000258999	antisense	RP11-114N19.3		601	1.68539	-2.30648	0.0216043	0.957349
chr3	ENSG00000229619.3	ENSG00000229619	antisense	MBNL1-AS1	401093	6585	0.776756	-2.26533	0.0240367	0.957349
chr20	ENSG00000215452.3	ENSG00000215452	unitary_pseudogene	ZNF663P		3030	0.841688	2.23307	0.0261071	0.957349
chr20	ENSG00000132661.3	ENSG00000132661	protein_coding	NXT1	29107	1123	2.0927	-2.2322	0.0261657	0.957349
chr4	ENSG00000250131.1	ENSG00000250131	antisense	RP11-130F10.1		2161	0.481203	2.2862	0.0227745	0.957349
chr3	ENSG00000232233.1	ENSG00000232233	lincRNA	RP11-573D15.2	102724699	1832	0.763251	-2.235	0.0259796	0.957349
chr22	ENSG00000244625.5	ENSG00000244625	lincRNA	MIATNB		2847	1.65212	2.24569	0.0252799	0.957349
chr16	ENSG00000167397.14	ENSG00000167397	protein_coding	VKORC1	79001	2191	2.24763	-2.25324	0.0247954	0.957349
chr11	ENSG00000279090.1	ENSG00000279090	TEC	RP11-684N3.1		701	2.7989	-2.22845	0.0264164	0.957349
chr22	ENSG00000272733.1	ENSG00000272733	lincRNA	KB-208E9.1		1081	0.731133	-2.32334	0.020671	0.957349
chr3	ENSG00000231401.1	ENSG00000231401	lincRNA	AC023481.1		938	1.15226	2.29304	0.0223737	0.957349
chr11	ENSG00000242689.2	ENSG00000242689	protein_coding	CNTF	1270	1894	0.617037	-2.26939	0.0237866	0.957349
chr1	ENSG00000134184.12	ENSG00000134184	protein_coding	GSTM1	2944	2512	2.961	-2.26847	0.0238428	0.957349
chr19	ENSG00000196172.9	ENSG00000196172	protein_coding	ZNF681	148213	6497	2.14382	-2.34483	0.0195334	0.957349
chr18	ENSG00000141441.15	ENSG00000141441	protein_coding	GAREM1	64762	7568	5.20744	2.43647	0.0152751	0.957349
chr16	ENSG00000275383.1	ENSG00000275383	lincRNA	RP11-615I2.6		3043	1.28332	-2.22894	0.0263833	0.957349
chr22	ENSG00000278948.1	ENSG00000278948	TEC	RP5-1039K5.12		1849	3.27512	2.24755	0.0251594	0.957349
chr2	ENSG00000235651.1	ENSG00000235651	processed_pseudogene	AC064850.4		1398	0.516624	2.32219	0.0207335	0.957349
chr6	ENSG00000237686.6	ENSG00000237686	antisense	RP5-1120P11.1	101929705	2296	0.593642	-2.24252	0.0254853	0.957349
chr5	ENSG00000248909.1	ENSG00000248909	processed_pseudogene	HMGB1P21		581	0.953788	-2.41868	0.0160312	0.957349
chr3	ENSG00000144681.10	ENSG00000144681	protein_coding	STAC	6769	4396	0.64467	-2.32015	0.0208448	0.957349
chr17	ENSG00000262049.1	ENSG00000262049	antisense	RP13-1032I1.7		1977	1.11775	-2.21846	0.027095	0.957349
chr2	ENSG00000220804.8	ENSG00000220804	transcribed_unprocessed_pseudogene	AC093642.5		1931	3.82592	2.2683	0.0238534	0.957349
chr1	ENSG00000121940.15	ENSG00000121940	protein_coding	CLCC1	23155	4964	11.1248	2.44562	0.0148987	0.957349
chr7	ENSG00000235944.7	ENSG00000235944	transcribed_unprocessed_pseudogene	ZNF815P		2362	4.21853	-2.29187	0.0224416	0.957349
chr2	ENSG00000170634.12	ENSG00000170634	protein_coding	ACYP2	98	4964	5.81568	2.39613	0.0170367	0.957349
chr17	ENSG00000141510.16	ENSG00000141510	protein_coding	TP53	7157	4576	1.5144	-2.2459	0.0252664	0.957349
chr11	ENSG00000168067.11	ENSG00000168067	protein_coding	MAP4K2	5871	7649	4.79062	-2.41512	0.0161861	0.957349
chr1	ENSG00000229992.1	ENSG00000229992	processed_pseudogene	HMGB3P9		583	2.73582	2.21855	0.0270889	0.957349
chr7	ENSG00000173452.13	ENSG00000173452	protein_coding	TMEM196	256130	4087	4.80085	2.37437	0.018059	0.957349
chr8	ENSG00000198042.10	ENSG00000198042	protein_coding	MAK16	84549	4846	3.79319	-2.35401	0.0190641	0.957349
chr3	ENSG00000152952.11	ENSG00000152952	protein_coding	PLOD2	5352	7646	4.57704	2.38937	0.0173487	0.957349
chr7	ENSG00000179420.11	ENSG00000179420	transcribed_unprocessed_pseudogene	OR6W1P		1141	0.457712	2.40705	0.0165431	0.957349
chr11	ENSG00000158483.15	ENSG00000158483	protein_coding	FAM86C1	55199	2972	0.515089	-2.21343	0.0274422	0.957349
chr8	ENSG00000164808.16	ENSG00000164808	protein_coding	SPIDR	23514	7477	9.07409	-2.44481	0.0149319	0.957349
chr12	ENSG00000258033.1	ENSG00000258033	unprocessed_pseudogene	RP11-350G24.2		1256	2.70153	2.19927	0.0284411	0.957349
chr8	ENSG00000255495.1	ENSG00000255495	antisense	AC145124.2		1361	1.36397	2.20374	0.0281229	0.957349
chr12	ENSG00000174206.12	ENSG00000174206	protein_coding	C12orf66	144577	5999	2.35329	2.31824	0.0209494	0.957349
chr12	ENSG00000258230.2	ENSG00000258230	transcribed_processed_pseudogene	RP11-511H9.3		642	1.9733	2.22376	0.0267334	0.957349
chr1	ENSG00000186094.16	ENSG00000186094	protein_coding	AGBL4	84871	7462	3.26344	-2.37213	0.0181673	0.957349
chr15	ENSG00000245975.2	ENSG00000245975	lincRNA	RP11-30K9.6	101928725	1396	0.777636	2.21989	0.0269967	0.957349
chr17	ENSG00000212195.2	ENSG00000212195	snoRNA	U3		196	4.09944	-2.27938	0.0231804	0.957349
chr5	ENSG00000204956.5	ENSG00000204956	protein_coding	PCDHGA1	56114	6252	0.54221	2.19141	0.029009	0.957349
chr7	ENSG00000230190.1	ENSG00000230190	sense_intronic	AC005518.2	105375556	1116	2.09264	2.1864	0.0293766	0.957349
chr7	ENSG00000259826.1	ENSG00000259826	antisense	RP11-467D6.1		2234	0.726171	-2.18743	0.0293007	0.957349
chr12	ENSG00000258199.1	ENSG00000258199	sense_overlapping	RP11-977G19.5		403	18.9083	2.25482	0.024695	0.957349
chr3	ENSG00000010318.20	ENSG00000010318	protein_coding	PHF7	51533	3367	1.61893	2.2199	0.026996	0.957349
chr3	ENSG00000182923.16	ENSG00000182923	protein_coding	CEP63	80254	10116	3.24234	-2.39029	0.0173059	0.957349
chr22	ENSG00000100325.14	ENSG00000100325	protein_coding	ASCC2	84164	5416	3.2746	-2.31885	0.0209159	0.957349
chr2	ENSG00000135912.10	ENSG00000135912	protein_coding	TTLL4	9654	7685	3.0664	2.34347	0.0196037	0.957349
chr11	ENSG00000171631.14	ENSG00000171631	protein_coding	P2RY6	5031	3976	0.376655	-2.20474	0.0280515	0.957349
chr1	ENSG00000215883.10	ENSG00000215883	protein_coding	CYB5RL	606495	8926	0.851472	-2.24186	0.0255283	0.957349
chr11	ENSG00000256847.1	ENSG00000256847	processed_pseudogene	CCND2P1		799	1.33182	-2.22432	0.0266949	0.957349
chr10	ENSG00000180592.16	ENSG00000180592	protein_coding	SKIDA1	387640	6700	0.729646	-2.21169	0.0275635	0.957349
chr3	ENSG00000181449.3	ENSG00000181449	protein_coding	SOX2	6657	2513	26.6704	2.42081	0.0159391	0.957349
chr10	ENSG00000171813.13	ENSG00000171813	protein_coding	PWWP2B	170394	2651	2.99102	-2.23571	0.0259327	0.957349
chr16	ENSG00000103248.18	ENSG00000103248	protein_coding	MTHFSD	64779	6863	1.60408	2.27383	0.0235155	0.957349
chr6	ENSG00000206715.1	ENSG00000206715	snRNA	RNU6-444P		108	5.44863	-2.32417	0.0206261	0.957349
chr13	ENSG00000279499.1	ENSG00000279499	TEC	RP11-490N5.3		439	2.10004	2.21327	0.0274534	0.957349
chr22	ENSG00000185022.11	ENSG00000185022	protein_coding	MAFF	23764	5615	1.21889	2.20476	0.0280503	0.957349
chr11	ENSG00000266215.1	ENSG00000266215	miRNA	MIR3167	100422918	85	9.29711	2.25827	0.0244775	0.957349
chr6	ENSG00000016402.13	ENSG00000016402	protein_coding	IL20RA	53832	4730	0.619603	2.17531	0.0302034	0.957349
chr4	ENSG00000180015.12	ENSG00000180015	processed_pseudogene	RP11-756P10.3		1122	0.391462	2.36758	0.0183889	0.957349
chr20	ENSG00000064601.16	ENSG00000064601	protein_coding	CTSA	5476	5856	6.58914	-2.39102	0.0172722	0.957349
chr19	ENSG00000105401.7	ENSG00000105401	protein_coding	CDC37	11140	3041	21.1399	-2.42338	0.0158283	0.957349
chr20	ENSG00000223750.1	ENSG00000223750	unprocessed_pseudogene	SIRPB3P		1216	0.983151	2.18848	0.0292233	0.957349
chr20	ENSG00000101311.15	ENSG00000101311	protein_coding	FERMT1	55612	5359	1.45802	2.2297	0.0263324	0.957349
chr15	ENSG00000259583.2	ENSG00000259583	antisense	RP11-66B24.4	101927751	6792	2.09667	-2.29701	0.022144	0.957349
chr4	ENSG00000164109.13	ENSG00000164109	protein_coding	MAD2L1	4085	5748	1.02803	2.21936	0.0270335	0.957349
chr21	ENSG00000154640.14	ENSG00000154640	protein_coding	BTG3	10950	2306	3.94864	2.23657	0.0258758	0.957349
chr3	ENSG00000131378.13	ENSG00000131378	protein_coding	RFTN1	23180	4776	6.30908	-2.37704	0.017931	0.957349
chr1	ENSG00000203747.9	ENSG00000203747	protein_coding	FCGR3A	2214	2883	4.14864	-2.23318	0.0261004	0.957349
chr19	ENSG00000161277.10	ENSG00000161277	protein_coding	THAP8	199745	1825	1.90409	-2.17171	0.030476	0.957349
chr8	ENSG00000134014.16	ENSG00000134014	protein_coding	ELP3	55140	5390	8.32871	-2.39706	0.0169943	0.957349
chr7	ENSG00000273084.1	ENSG00000273084	lincRNA	RP11-1275H24.3		942	2.10077	-2.16197	0.0312244	0.957349
chr22	ENSG00000237476.1	ENSG00000237476	lincRNA	XXbac-B135H6.15	101928891	684	0.664143	-2.31502	0.0211272	0.957349
chr4	ENSG00000109743.10	ENSG00000109743	protein_coding	BST1	683	2980	0.318631	2.21548	0.0273005	0.957349
chr17	ENSG00000154914.16	ENSG00000154914	protein_coding	USP43	124739	5068	2.4734	-2.30282	0.0218111	0.957349
chr1	ENSG00000163131.10	ENSG00000163131	protein_coding	CTSS	1520	4228	2.42575	-2.23595	0.0259168	0.957349
chr12	ENSG00000257083.5	ENSG00000257083	lincRNA	RP11-123O10.3	102724421	1093	0.686302	2.23073	0.0262632	0.957349
chr7	ENSG00000228393.3	ENSG00000228393	antisense	LINC01004		1131	2.06214	2.15506	0.031765	0.957349
chr11	ENSG00000175467.14	ENSG00000175467	protein_coding	SART1	9092	4323	7.17804	-2.35839	0.0188438	0.957349
chr12	ENSG00000165935.9	ENSG00000165935	protein_coding	SMCO2	341346	1978	0.36598	-2.24531	0.0253044	0.957349
chr15	ENSG00000272460.1	ENSG00000272460	snoRNA	SNORD115-40	100033814	82	17.693	-2.16075	0.031319	0.957349
chr9	ENSG00000130713.15	ENSG00000130713	protein_coding	EXOSC2	23404	4240	5.12323	-2.33013	0.0203053	0.957349
chr5	ENSG00000242976.3	ENSG00000242976	misc_RNA	RN7SL177P		299	1.78914	2.3209	0.0208039	0.957349
chr10	ENSG00000171206.13	ENSG00000171206	protein_coding	TRIM8	81603	2916	20.0503	2.39179	0.0172365	0.957349
chr20	ENSG00000240474.3	ENSG00000240474	misc_RNA	RN7SL116P		305	3.86493	2.17022	0.0305892	0.957349
chr20	ENSG00000196839.12	ENSG00000196839	protein_coding	ADA	100	2852	1.20511	2.14578	0.0325037	0.957349
chr7	ENSG00000198556.13	ENSG00000198556	protein_coding	ZNF789	285989	6683	2.05672	-2.26183	0.0242542	0.957349
chr1	ENSG00000188295.14	ENSG00000188295	protein_coding	ZNF669	79862	1980	2.4724	-2.17375	0.0303207	0.957349
chr17	ENSG00000197291.8	ENSG00000197291	lincRNA	RAMP2-AS1	100190938	4168	0.652867	2.13629	0.0332737	0.957349
chr1	ENSG00000117013.14	ENSG00000117013	protein_coding	KCNQ4	9132	4183	1.07261	-2.17062	0.0305585	0.957349
chr3	ENSG00000271270.5	ENSG00000271270	antisense	TMCC1-AS1	100507032	4623	1.8468	-2.22154	0.0268839	0.957349
chr18	ENSG00000206432.4	ENSG00000206432	protein_coding	TMEM200C	645369	10638	1.54838	-2.30223	0.0218446	0.957349
chr1	ENSG00000162836.11	ENSG00000162836	protein_coding	ACP6	51205	11960	1.52859	2.28162	0.0230464	0.957349
chr2	ENSG00000239467.5	ENSG00000239467	lincRNA	AC007405.6		967	2.16397	2.1346	0.033413	0.957349
chr11	ENSG00000267940.1	ENSG00000267940	lincRNA	RP11-290F24.6		1353	2.09611	-2.13907	0.0330469	0.957349
chr10	ENSG00000186862.17	ENSG00000186862	protein_coding	PDZD7	79955	5821	2.04646	-2.2421	0.0255126	0.957349
chr11	ENSG00000166261.10	ENSG00000166261	protein_coding	ZNF202	7753	4808	2.45425	-2.24941	0.0250399	0.957349
chr5	ENSG00000157111.12	ENSG00000157111	protein_coding	TMEM171	134285	1535	0.414596	2.24898	0.0250675	0.957349
chr12	ENSG00000256351.1	ENSG00000256351	processed_pseudogene	RP1-7G5.5		343	1.3412	2.31192	0.0212993	0.957349
chr20	ENSG00000278192.1	ENSG00000278192	lincRNA	RP5-1056H1.2		1932	0.494851	2.17926	0.0299067	0.957349
chrX	ENSG00000147027.3	ENSG00000147027	protein_coding	TMEM47	83604	4054	24.82	2.40475	0.0166458	0.957349
chr19	ENSG00000167657.12	ENSG00000167657	protein_coding	DAPK3	1613	3549	5.5813	-2.30276	0.0218149	0.957349
chr15	ENSG00000117906.13	ENSG00000117906	protein_coding	RCN2	5955	10019	7.88097	2.40423	0.016669	0.957349
chr2	ENSG00000152049.6	ENSG00000152049	protein_coding	KCNE4	23704	4124	1.19431	2.13206	0.0336222	0.957349
chr11	ENSG00000255178.1	ENSG00000255178	lincRNA	RP11-686G23.2	101928944	1571	0.554168	2.21132	0.0275894	0.957349
chr15	ENSG00000154237.12	ENSG00000154237	protein_coding	LRRK1	79705	17600	2.21749	-2.35485	0.0190216	0.957349
chr10	ENSG00000263511.1	ENSG00000263511	miRNA	MIR5699	100847086	90	11.2234	2.16564	0.0309403	0.957349
chr5	ENSG00000249553.1	ENSG00000249553	sense_intronic	PPP2R2B-IT1	100874361	447	8.68523	2.12823	0.0339408	0.957349
chr14	ENSG00000165389.6	ENSG00000165389	protein_coding	SPTSSA	171546	2777	6.7615	2.28244	0.0229974	0.957349
chr16	ENSG00000102871.15	ENSG00000102871	protein_coding	TRADD	8717	2567	1.28116	-2.12534	0.0341819	0.957349
chr2	ENSG00000270277.1	ENSG00000270277	antisense	RP11-65L3.2		1798	0.903166	2.12023	0.0346138	0.957349
chr7	ENSG00000127366.5	ENSG00000127366	protein_coding	TAS2R5	54429	1151	1.59792	-2.11618	0.0349583	0.957349
chr1	ENSG00000135749.18	ENSG00000135749	protein_coding	PCNX2	80003	13815	11.8712	-2.42724	0.0156634	0.957349
chr12	ENSG00000111186.12	ENSG00000111186	protein_coding	WNT5B	81029	4305	0.64576	2.11657	0.034925	0.957349
chr6	ENSG00000204642.13	ENSG00000204642	protein_coding	HLA-F	3134	4342	1.95481	-2.1718	0.0304692	0.957349
chr19	ENSG00000104976.11	ENSG00000104976	protein_coding	SNAPC2	6618	2000	3.28353	-2.1732	0.0303625	0.957349
chr12	ENSG00000214776.9	ENSG00000214776	transcribed_unprocessed_pseudogene	RP11-726G1.1		10244	0.58646	-2.1148	0.0350767	0.957349
chrX	ENSG00000102043.15	ENSG00000102043	protein_coding	MTMR8	55613	2782	0.698325	2.10781	0.0356806	0.957349
chr10	ENSG00000169740.13	ENSG00000169740	protein_coding	ZNF32	7580	1436	14.57	2.288	0.0226685	0.957349
chr5	ENSG00000250490.1	ENSG00000250490	lincRNA	FLJ33360	401172	2923	0.497017	-2.11764	0.0348341	0.957349
chr22	ENSG00000237316.1	ENSG00000237316	lincRNA	RP1-288L1.4		549	1.18953	-2.14973	0.0321876	0.957349
chr1	ENSG00000197852.9	ENSG00000197852	protein_coding	FAM212B	55924	10740	5.45934	-2.37193	0.0181771	0.957349
chr3	ENSG00000270170.1	ENSG00000270170	protein_coding	NCBP2-AS2		918	8.64342	2.19327	0.028874	0.957349
chr17	ENSG00000070444.14	ENSG00000070444	protein_coding	MNT	4335	8728	4.35403	-2.32835	0.020401	0.957349
chr12	ENSG00000277566.1	ENSG00000277566	sense_intronic	RP11-545P7.9		577	1.8607	2.13316	0.0335316	0.957349
chr16	ENSG00000122299.11	ENSG00000122299	protein_coding	ZC3H7A	29066	7076	5.78403	-2.33936	0.0198175	0.957349
chr12	ENSG00000111652.9	ENSG00000111652	protein_coding	COPS7A	50813	3113	17.8545	-2.36235	0.0186468	0.957349
chr3	ENSG00000170893.3	ENSG00000170893	protein_coding	TRH	7200	1978	0.303198	2.19878	0.0284766	0.957349
chr17	ENSG00000260157.3	ENSG00000260157	transcribed_unprocessed_pseudogene	CH17-53B9.2		583	0.482751	-2.43917	0.0151634	0.957349
chr5	ENSG00000152942.18	ENSG00000152942	protein_coding	RAD17	5884	4159	5.75394	2.29753	0.0221138	0.957349
chr20	ENSG00000231015.1	ENSG00000231015	lincRNA	RP5-860P4.2		805	0.517323	-2.289	0.0226095	0.957349
chr8	ENSG00000269899.1	ENSG00000269899	sense_intronic	RP11-589N15.2		238	2.448	2.1969	0.0286117	0.957349
chr6	ENSG00000278571.1	ENSG00000278571	miRNA	MIR7161	102465694	84	8.56371	2.16346	0.0311091	0.957349
chr14	ENSG00000100462.15	ENSG00000100462	protein_coding	PRMT5	10419	3467	7.81341	-2.30517	0.0216781	0.957349
chr1	ENSG00000132692.18	ENSG00000132692	protein_coding	BCAN	63827	4931	34.6838	2.40024	0.0168492	0.957349
chrX	ENSG00000133131.14	ENSG00000133131	protein_coding	MORC4	79710	6055	1.2955	2.15653	0.0316494	0.957349
chr14	ENSG00000280073.1	ENSG00000280073	TEC	CTD-2525P14.5		2299	0.355924	-2.16996	0.0306088	0.957349
chr18	ENSG00000177150.12	ENSG00000177150	protein_coding	FAM210A	125228	4681	3.43685	2.25271	0.0248294	0.957349
chr17	ENSG00000091947.9	ENSG00000091947	protein_coding	TMEM101	84336	3029	3.55395	-2.20127	0.0282982	0.957349
chr21	ENSG00000160213.5	ENSG00000160213	protein_coding	CSTB	1476	2490	7.03516	-2.2526	0.0248359	0.957349
chr3	ENSG00000240086.5	ENSG00000240086	processed_transcript	RP11-657O9.1		1364	0.617466	2.18186	0.0297121	0.957349
chr1	ENSG00000163155.11	ENSG00000163155	protein_coding	LYSMD1	388695	2508	4.87979	-2.22283	0.0267965	0.957349
chr9	ENSG00000120160.10	ENSG00000120160	protein_coding	EQTN	54586	1396	0.435498	2.18503	0.0294774	0.957349
chr9	ENSG00000237631.2	ENSG00000237631	processed_pseudogene	RP11-72B4.2		569	1.22759	-2.17442	0.0302701	0.957349
chr12	ENSG00000279113.1	ENSG00000279113	TEC	RP13-895J2.8		428	3.75504	-2.08248	0.037946	0.957349
chr19	ENSG00000187994.13	ENSG00000187994	protein_coding	RINL	126432	4201	1.12864	-2.11932	0.0346909	0.957349
chr6	ENSG00000271860.6	ENSG00000271860	lincRNA	RP11-436D23.1	101927314	6012	1.39799	2.15807	0.0315285	0.957349
chr12	ENSG00000231887.6	ENSG00000231887	protein_coding	PRH1	5554	1792	1.07419	-2.08167	0.0380199	0.957349
chr17	ENSG00000266371.1	ENSG00000266371	sense_intronic	RP11-142O6.1		2780	1.02143	2.08539	0.0376792	0.957349
chr20	ENSG00000088876.11	ENSG00000088876	protein_coding	ZNF343	79175	4643	2.9932	-2.22526	0.0266317	0.957349
chr8	ENSG00000253106.1	ENSG00000253106	antisense	RP11-158K1.3		2355	1.16336	-2.08406	0.037801	0.957349
chr16	ENSG00000169900.7	ENSG00000169900	protein_coding	PYDC1	260434	861	1.99893	-2.08507	0.0377091	0.957349
chr15	ENSG00000261187.1	ENSG00000261187	lincRNA	RP11-1007O24.2		1135	0.666617	2.15724	0.0315935	0.957349
chr11	ENSG00000133818.13	ENSG00000133818	protein_coding	RRAS2	22800	3453	3.03957	2.18132	0.0297525	0.957349
chr17	ENSG00000263857.1	ENSG00000263857	miRNA	MIR4729	100616204	72	8.73545	2.16776	0.0307771	0.957349
chr1	ENSG00000008128.22	ENSG00000008128	protein_coding	CDK11A	728642	4701	0.344966	-2.07913	0.0382539	0.957349
chr19	ENSG00000220008.3	ENSG00000220008	protein_coding	LINGO3	645191	2241	0.948668	2.08057	0.0381211	0.957349
chr4	ENSG00000151470.12	ENSG00000151470	protein_coding	C4orf33	132321	7015	1.58221	2.20395	0.028108	0.957349
chr6	ENSG00000272841.1	ENSG00000272841	antisense	RP3-428L16.2		2025	1.80776	2.09971	0.0363922	0.957349
chr5	ENSG00000164241.13	ENSG00000164241	protein_coding	C5orf63	401207	7190	0.503198	2.086	0.0376235	0.957349
chr1	ENSG00000184270.4	ENSG00000184270	protein_coding	HIST2H2AB	317772	393	11.7118	2.11417	0.0351308	0.957349
chrX	ENSG00000101888.11	ENSG00000101888	protein_coding	NXT2	55916	3064	2.3346	2.13702	0.0332137	0.957349
chr10	ENSG00000237840.6	ENSG00000237840	transcribed_unprocessed_pseudogene	FAM21FP		2087	0.468221	-2.10194	0.0361949	0.957349
chr20	ENSG00000226648.1	ENSG00000226648	antisense	PLCG1-AS1		1462	0.682285	2.10276	0.0361232	0.957349
chr13	ENSG00000230300.1	ENSG00000230300	sense_intronic	STARD13-IT1		452	2.96762	2.07529	0.0386103	0.957349
chr5	ENSG00000048162.20	ENSG00000048162	protein_coding	NOP16	51491	2862	2.12645	-2.13459	0.0334133	0.957349
chr17	ENSG00000171928.13	ENSG00000171928	protein_coding	TVP23B	51030	5862	1.88334	2.19599	0.0286774	0.957349
chr10	ENSG00000165309.13	ENSG00000165309	protein_coding	ARMC3	219681	6999	0.602084	2.0842	0.0377877	0.957349
chr17	ENSG00000171475.13	ENSG00000171475	protein_coding	WIPF2	147179	8123	11.1077	-2.37014	0.0182641	0.957349
chr14	ENSG00000258920.1	ENSG00000258920	antisense	FOXN3-AS1	400236	1077	0.589905	-2.16355	0.0311021	0.957349
chr2	ENSG00000236682.1	ENSG00000236682	lincRNA	AC068282.3		2690	1.02954	2.07076	0.0390349	0.957349
chr19	ENSG00000267749.1	ENSG00000267749	sense_intronic	CTC-265F19.1		2016	0.904587	2.07253	0.0388684	0.957349
chr17	ENSG00000153944.10	ENSG00000153944	protein_coding	MSI2	124540	21479	7.20723	2.38783	0.0174203	0.957349
chr1	ENSG00000169241.17	ENSG00000169241	protein_coding	SLC50A1	55974	2340	1.71184	-2.0916	0.0371168	0.957349
chr18	ENSG00000266288.1	ENSG00000266288	lincRNA	CTD-3096M3.2		463	2.6306	-2.0787	0.0382936	0.957349
chr19	ENSG00000104899.6	ENSG00000104899	protein_coding	AMH	268	2587	0.492949	-2.10327	0.0360785	0.957349
chr16	ENSG00000259804.1	ENSG00000259804	antisense	CTD-2012K14.7		899	1.00894	-2.11411	0.0351361	0.957349
chr9	ENSG00000228623.4	ENSG00000228623	protein_coding	ZNF883	169834	2051	6.6356	2.19835	0.0285076	0.957349
chr8	ENSG00000181135.15	ENSG00000181135	protein_coding	ZNF707	286075	6327	1.00076	-2.12369	0.0343212	0.957349
chr17	ENSG00000207561.1	ENSG00000207561	miRNA	MIR635	693220	98	3.35012	2.29438	0.0222961	0.957349
chr19	ENSG00000269696.1	ENSG00000269696	antisense	AC007228.11		2045	1.21254	-2.06873	0.0392261	0.957349
chrX	ENSG00000156697.12	ENSG00000156697	protein_coding	UTP14A	10813	4087	2.94495	-2.2013	0.0282965	0.957349
chr8	ENSG00000171056.7	ENSG00000171056	protein_coding	SOX7	83595	3216	0.430149	-2.07681	0.0384691	0.957349
chr1	ENSG00000158869.10	ENSG00000158869	protein_coding	FCER1G	2207	964	3.41521	-2.06738	0.0393531	0.957349
chr1	ENSG00000232453.6	ENSG00000232453	lincRNA	RP4-794H19.1	105378753	1746	0.495955	2.10475	0.0359483	0.957349
chr6	ENSG00000197753.8	ENSG00000197753	protein_coding	LHFPL5	222662	2961	1.95114	-2.11992	0.0346399	0.957349
chr5	ENSG00000222937.1	ENSG00000222937	snoRNA	SNORD63		70	7.74262	2.17316	0.0303658	0.957349
chr19	ENSG00000065268.10	ENSG00000065268	protein_coding	WDR18	57418	2357	3.77021	-2.16145	0.031265	0.957349
chr15	ENSG00000259347.6	ENSG00000259347	antisense	RP11-798K3.2	102723493	3535	0.254244	2.11079	0.0354225	0.957349
chr2	ENSG00000163793.12	ENSG00000163793	protein_coding	DNAJC5G	285126	2350	1.81061	-2.07965	0.0382067	0.957349
chr16	ENSG00000185324.21	ENSG00000185324	protein_coding	CDK10	8558	6791	5.26578	-2.2965	0.0221734	0.957349
chr5	ENSG00000172497.8	ENSG00000172497	protein_coding	ACOT12	134526	2444	0.364516	2.09595	0.0367263	0.957349
chr17	ENSG00000264314.1	ENSG00000264314	miRNA	MIR548AT	100847030	58	3.38176	2.39673	0.017009	0.957349
chr5	ENSG00000164616.15	ENSG00000164616	transcribed_unitary_pseudogene	FBXL21		3872	0.719032	2.06241	0.039826	0.957349
chr8	ENSG00000104522.15	ENSG00000104522	protein_coding	TSTA3	7264	3622	2.79764	-2.17364	0.0303293	0.957349
chr6	ENSG00000050393.11	ENSG00000050393	protein_coding	MCUR1	63933	6057	6.92312	-2.31415	0.021175	0.957349
chr1	ENSG00000240750.3	ENSG00000240750	misc_RNA	RN7SL559P		297	1.11316	2.2733	0.0235476	0.957349
chr18	ENSG00000261126.7	ENSG00000261126	lincRNA	RP11-795F19.1		6623	0.990156	-2.11029	0.0354653	0.957349
chr19	ENSG00000130812.10	ENSG00000130812	protein_coding	ANGPTL6	83854	2181	0.369803	-2.09323	0.0369697	0.957349
chr16	ENSG00000150281.6	ENSG00000150281	protein_coding	CTF1	1489	1664	0.669084	-2.07633	0.0385134	0.957349
chr7	ENSG00000270948.1	ENSG00000270948	processed_pseudogene	RP11-460N20.7		784	0.507987	2.23458	0.0260071	0.957349
chr3	ENSG00000233121.1	ENSG00000233121	unitary_pseudogene	VN1R20P		966	0.903861	2.07308	0.0388168	0.957349
chr4	ENSG00000063978.15	ENSG00000063978	protein_coding	RNF4	6047	7270	5.99912	-2.3101	0.0214009	0.957349
chr1	ENSG00000233008.5	ENSG00000233008	lincRNA	RP11-475O6.1	101927560	5425	0.261637	2.04796	0.0412292	0.957349
chr16	ENSG00000260658.5	ENSG00000260658	lincRNA	RP11-368L12.1		813	0.851071	2.08091	0.0380898	0.957349
chr12	ENSG00000169884.13	ENSG00000169884	protein_coding	WNT10B	7480	2629	6.97993	-2.23433	0.0260239	0.957349
chr22	ENSG00000099940.11	ENSG00000099940	protein_coding	SNAP29	9342	4953	4.96613	2.26178	0.0242574	0.957349
chr2	ENSG00000118965.14	ENSG00000118965	protein_coding	WDR35	57539	7836	4.39367	2.29022	0.0225382	0.957349
chr21	ENSG00000155307.17	ENSG00000155307	protein_coding	SAMSN1	64092	3169	1.35938	-2.06657	0.0394303	0.957349
chr9	ENSG00000279745.1	ENSG00000279745	protein_coding	AL365202.1		294	3.01134	2.07352	0.0387755	0.957349
chr9	ENSG00000231744.1	ENSG00000231744	processed_pseudogene	RP11-164H5.1		607	0.683261	-2.23145	0.0262154	0.957349
chr1	ENSG00000227811.2	ENSG00000227811	antisense	FAM212B-AS1	100506343	2131	1.35895	-2.05983	0.0400733	0.957349
chr11	ENSG00000254561.3	ENSG00000254561	antisense	RP11-196E1.3		4476	0.35719	-2.04017	0.0420024	0.957349
chr6	ENSG00000270362.1	ENSG00000270362	antisense	HMGN3-AS1	100288198	2946	0.742674	-2.04211	0.0418082	0.957349
chr17	ENSG00000136492.8	ENSG00000136492	protein_coding	BRIP1	83990	7991	0.284455	-2.04324	0.0416961	0.957349
chr6	ENSG00000228223.2	ENSG00000228223	lincRNA	HCG11		3130	4.58342	2.19463	0.0287752	0.957349
chr12	ENSG00000257237.1	ENSG00000257237	unprocessed_pseudogene	RP11-554L12.2		316	1.0053	2.36177	0.0186757	0.957349
chr17	ENSG00000108784.9	ENSG00000108784	protein_coding	NAGLU	4669	3004	2.31159	2.10529	0.0359011	0.957349
chr5	ENSG00000145708.10	ENSG00000145708	protein_coding	CRHBP	1393	2803	3.94745	2.18399	0.0295543	0.957349
chr21	ENSG00000232837.1	ENSG00000232837	lincRNA	AF064858.7	101928435	1598	0.435046	-2.11439	0.0351119	0.957349
chr15	ENSG00000171016.11	ENSG00000171016	protein_coding	PYGO1	26108	8594	2.83143	2.23972	0.0256681	0.957349
chr19	ENSG00000181588.16	ENSG00000181588	protein_coding	MEX3D	399664	2850	2.38496	2.09869	0.0364828	0.957349
chr5	ENSG00000113272.13	ENSG00000113272	protein_coding	THG1L	54974	3220	1.2907	-2.06867	0.0392319	0.957349
chr1	ENSG00000237950.1	ENSG00000237950	antisense	RP11-7O11.3		557	2.08931	2.04647	0.0413763	0.957349
chr20	ENSG00000235698.1	ENSG00000235698	processed_pseudogene	PA2G4P2		1200	0.604455	2.09487	0.0368232	0.957349
chr11	ENSG00000133316.15	ENSG00000133316	protein_coding	WDR74	54663	4247	3.1602	-2.18783	0.029271	0.957349
chr19	ENSG00000254415.3	ENSG00000254415	protein_coding	SIGLEC14	100049587	2082	0.432531	-2.12208	0.034457	0.957349
chr3	ENSG00000239828.6	ENSG00000239828	lincRNA	RP11-446H18.5		3310	0.541085	2.03276	0.0427492	0.957349
chr1	ENSG00000230337.1	ENSG00000230337	antisense	RP4-635E18.6	105376736	536	0.396613	-2.33187	0.020213	0.957349
chr12	ENSG00000111707.11	ENSG00000111707	protein_coding	SUDS3	64426	5731	11.9621	-2.32748	0.0204475	0.957349
chr13	ENSG00000102796.10	ENSG00000102796	protein_coding	DHRS12	79758	3525	1.81692	2.09428	0.0368757	0.957349
chr11	ENSG00000255537.1	ENSG00000255537	antisense	AP000708.1		3423	0.328719	-2.03543	0.0424786	0.957349
chr6	ENSG00000112053.13	ENSG00000112053	protein_coding	SLC26A8	116369	6036	1.07334	-2.10299	0.0361024	0.957349
chr16	ENSG00000279803.1	ENSG00000279803	TEC	RP11-407G23.5		2285	1.39389	2.03324	0.042701	0.957349
chr8	ENSG00000271882.1	ENSG00000271882	lincRNA	KB-1410C5.5		411	2.60508	-2.04072	0.0419476	0.957349
chr16	ENSG00000214967.5	ENSG00000214967	protein_coding	NPIPA7	101059938	1401	0.669638	-2.0499	0.0410383	0.957349
chr2	ENSG00000115216.13	ENSG00000115216	protein_coding	NRBP1	29959	5329	9.73435	-2.30755	0.0215436	0.957349
chr19	ENSG00000254858.9	ENSG00000254858	protein_coding	MPV17L2	84769	2135	1.77511	-2.05278	0.0407562	0.957349
chr15	ENSG00000272808.3	ENSG00000272808	processed_transcript	RP11-66B24.7		5068	0.334119	2.03112	0.0429161	0.957349
chr5	ENSG00000164403.14	ENSG00000164403	protein_coding	SHROOM1	134549	4420	2.88072	2.15582	0.0317048	0.957349
chr16	ENSG00000260788.5	ENSG00000260788	antisense	RP11-298D21.1		1833	1.56899	2.02131	0.0439262	0.957349
chr10	ENSG00000119943.11	ENSG00000119943	protein_coding	PYROXD2	84795	3881	1.69458	-2.08657	0.0375722	0.957349
chr8	ENSG00000249258.2	ENSG00000249258	lincRNA	RP11-468H14.2		2292	0.511826	-2.03837	0.0421831	0.957349
chr14	ENSG00000100823.11	ENSG00000100823	protein_coding	APEX1	328	1886	14.8772	-2.25517	0.024673	0.957349
chr2	ENSG00000251982.1	ENSG00000251982	misc_RNA	RN7SKP43		320	0.883602	2.2447	0.025344	0.957349
chr2	ENSG00000163170.11	ENSG00000163170	protein_coding	BOLA3	388962	3156	2.65394	-2.1283	0.0339343	0.957349
chr14	ENSG00000119689.14	ENSG00000119689	protein_coding	DLST	1743	4550	9.13348	-2.28589	0.0227928	0.957349
chr16	ENSG00000179958.8	ENSG00000179958	protein_coding	DCTPP1	79077	1581	5.38079	-2.13124	0.0336901	0.957349
chr3	ENSG00000225733.5	ENSG00000225733	antisense	FGD5-AS1	100505641	5131	27.4174	2.35382	0.0190739	0.957349
chr15	ENSG00000104129.9	ENSG00000104129	protein_coding	DNAJC17	55192	5634	3.16799	-2.20217	0.0282341	0.957349
chr7	ENSG00000273448.1	ENSG00000273448	lincRNA	RP11-166O4.6		1337	1.89128	2.01865	0.0442029	0.957349
chr8	ENSG00000178814.16	ENSG00000178814	protein_coding	OPLAH	26873	4452	2.07634	2.11004	0.0354869	0.957349
chrX	ENSG00000068323.16	ENSG00000068323	protein_coding	TFE3	7030	4283	12.346	-2.29893	0.0220338	0.957349
chr7	ENSG00000106648.13	ENSG00000106648	protein_coding	GALNTL5	168391	3325	0.431254	-2.01402	0.0446898	0.957349
chr1	ENSG00000187801.14	ENSG00000187801	protein_coding	ZFP69B	65243	2386	5.20501	2.15725	0.0315929	0.957349
chr2	ENSG00000163016.9	ENSG00000163016	transcribed_unprocessed_pseudogene	ALMS1P1	200420	1654	2.03236	-2.02661	0.0433784	0.957349
chr11	ENSG00000179057.13	ENSG00000179057	protein_coding	IGSF22	283284	4841	0.563252	-2.01785	0.0442872	0.957349
chr19	ENSG00000090006.17	ENSG00000090006	protein_coding	LTBP4	8425	8108	3.73483	-2.23304	0.0261094	0.957349
chr1	ENSG00000010165.19	ENSG00000010165	protein_coding	METTL13	51603	3827	5.20961	-2.2181	0.0271199	0.957349
chr14	ENSG00000273618.1	ENSG00000273618	antisense	RP11-66N24.7		1686	1.85424	2.01352	0.0447423	0.957349
chr16	ENSG00000261385.1	ENSG00000261385	antisense	RP11-388M20.2		357	0.400024	-2.45179	0.0146496	0.957349
chr1	ENSG00000116815.15	ENSG00000116815	protein_coding	CD58	965	1783	1.34435	2.01321	0.0447749	0.957349
chr2	ENSG00000233806.7	ENSG00000233806	processed_transcript	LINC01237	101927289	1601	1.2027	2.00881	0.045242	0.957349
chr22	ENSG00000261675.1	ENSG00000261675	sense_overlapping	RP5-1119A7.17		2046	6.47046	-2.17194	0.0304581	0.957349
chr9	ENSG00000232104.3	ENSG00000232104	lincRNA	RFX3-AS1	101929302	1562	3.05115	2.04875	0.0411514	0.957349
chr2	ENSG00000271936.1	ENSG00000271936	antisense	RP11-443B20.1		1108	0.643323	2.06868	0.0392301	0.957349
chr15	ENSG00000259392.2	ENSG00000259392	transcribed_processed_pseudogene	RP11-758N13.3		344	1.81735	-2.06164	0.0399005	0.957349
chr19	ENSG00000267980.1	ENSG00000267980	antisense	AC007292.6		746	1.50877	-2.02794	0.0432409	0.957349
chr21	ENSG00000160284.14	ENSG00000160284	protein_coding	SPATC1L	84221	2333	2.77722	2.06907	0.0391939	0.957349
chr1	ENSG00000269621.1	ENSG00000269621	antisense	RP11-98D18.15		629	1.09085	-2.08227	0.0379652	0.957349
chr22	ENSG00000230051.1	ENSG00000230051	lincRNA	CTA-929C8.8		571	3.11081	2.06522	0.0395584	0.957349
chr11	ENSG00000172922.8	ENSG00000172922	protein_coding	RNASEH2C	84153	3697	4.91964	-2.19488	0.0287572	0.957349
chr4	ENSG00000248774.1	ENSG00000248774	antisense	RP11-798M19.3		521	1.0993	-2.06533	0.0395479	0.957349
chr12	ENSG00000198001.13	ENSG00000198001	protein_coding	IRAK4	51135	5629	1.42783	2.09647	0.03668	0.957349
chr1	ENSG00000198019.12	ENSG00000198019	protein_coding	FCGR1B	2210	3383	0.445118	-2.01747	0.0443264	0.957349
chr2	ENSG00000138442.9	ENSG00000138442	protein_coding	WDR12	55759	9098	4.14427	-2.27111	0.0236814	0.957349
chr21	ENSG00000160256.12	ENSG00000160256	protein_coding	FAM207A	85395	1402	4.20978	-2.06715	0.0393751	0.957349
chr1	ENSG00000233540.1	ENSG00000233540	sense_intronic	DNM3-IT1	100874284	396	2.71121	2.02133	0.0439237	0.957349
chr1	ENSG00000090020.10	ENSG00000090020	protein_coding	SLC9A1	6548	5974	4.44359	-2.21749	0.0271615	0.957349
chr1	ENSG00000185220.11	ENSG00000185220	protein_coding	PGBD2	267002	3651	1.2345	-2.04935	0.0410918	0.957349
chr14	ENSG00000100908.13	ENSG00000100908	protein_coding	EMC9	51016	1588	3.93941	-2.0803	0.0381466	0.957349
chr12	ENSG00000111269.2	ENSG00000111269	protein_coding	CREBL2	1389	3922	20.302	2.31497	0.0211295	0.957349
chr1	ENSG00000126067.11	ENSG00000126067	protein_coding	PSMB2	5690	4843	10.3574	-2.2872	0.0227159	0.957349
chrX	ENSG00000183690.12	ENSG00000183690	protein_coding	EFHC2	80258	3319	1.72571	2.07954	0.0382161	0.957349
chr19	ENSG00000127616.17	ENSG00000127616	protein_coding	SMARCA4	6597	11067	11.4392	-2.33576	0.0200067	0.957349
chr11	ENSG00000149503.12	ENSG00000149503	protein_coding	INCENP	3619	4473	5.25435	-2.22226	0.0268352	0.957349
chr1	ENSG00000160766.14	ENSG00000160766	transcribed_unprocessed_pseudogene	GBAP1	2630	3656	2.45003	-2.11661	0.034922	0.957349
chr17	ENSG00000280022.1	ENSG00000280022	TEC	RP11-707O23.1		749	0.362825	2.21357	0.027433	0.957349
chr9	ENSG00000097007.17	ENSG00000097007	protein_coding	ABL1	25	6276	9.09431	2.28873	0.0226256	0.957349
chr19	ENSG00000279103.1	ENSG00000279103	TEC	CTC-204F22.1		1897	0.49239	2.03341	0.042683	0.957349
chr20	ENSG00000101361.15	ENSG00000101361	protein_coding	NOP56	10528	5398	10.1375	-2.29194	0.022438	0.957349
chr9	ENSG00000204706.14	ENSG00000204706	antisense	MAMDC2-AS1		9862	0.304755	2.01394	0.0446978	0.957349
chr21	ENSG00000232884.7	ENSG00000232884	lincRNA	AF127936.3		1863	0.353994	-2.08259	0.0379353	0.957349
chr2	ENSG00000273275.1	ENSG00000273275	antisense	RP11-474G23.2		700	0.600051	2.10151	0.0362335	0.957349
chr21	ENSG00000230366.9	ENSG00000230366	lincRNA	DSCR9	257203	1901	0.433718	-2.04297	0.0417229	0.957349
chr10	ENSG00000168283.13	ENSG00000168283	protein_coding	BMI1	648	4283	7.98731	2.2559	0.0246266	0.957349
chr14	ENSG00000100473.15	ENSG00000100473	protein_coding	COCH	1690	3621	3.56404	2.13052	0.0337498	0.957349
chr18	ENSG00000152229.18	ENSG00000152229	protein_coding	PSTPIP2	9050	4120	0.302133	-2.0083	0.0452959	0.957349
chr13	ENSG00000277767.1	ENSG00000277767	lincRNA	RP11-365P13.5		1824	0.804947	-1.98979	0.0473078	0.957349
chr2	ENSG00000003436.14	ENSG00000003436	protein_coding	TFPI	7035	11714	0.270977	-2.00757	0.0453743	0.957349
chr6	ENSG00000226149.5	ENSG00000226149	lincRNA	RP1-69D17.4		864	3.27889	-1.98934	0.047357	0.957349
chr5	ENSG00000249150.1	ENSG00000249150	lincRNA	CTC-472C24.1		553	0.275678	2.41752	0.0160815	0.957349
chr6	ENSG00000181315.10	ENSG00000181315	protein_coding	ZNF322	79692	5059	2.77768	-2.15531	0.0317452	0.957349
chr20	ENSG00000282876.1	ENSG00000282876	lincRNA	RP1-138B7.7		588	0.253096	2.34452	0.0195492	0.957349
chr19	ENSG00000197928.10	ENSG00000197928	protein_coding	ZNF677	342926	9348	1.26647	2.124	0.0342949	0.957349
chr15	ENSG00000279970.1	ENSG00000279970	TEC	RP11-299G20.5		1993	0.635201	1.98851	0.0474489	0.957349
chr6	ENSG00000201785.1	ENSG00000201785	snoRNA	SNORD117	692233	76	2.5569	2.32526	0.0205674	0.957349
chr17	ENSG00000109079.9	ENSG00000109079	protein_coding	TNFAIP1	7126	3889	12.0443	-2.27329	0.0235485	0.957349
chr3	ENSG00000239653.1	ENSG00000239653	antisense	PSMD6-AS2	100507062	2456	1.07661	1.99216	0.0470464	0.957349
chr3	ENSG00000174912.7	ENSG00000174912	processed_pseudogene	METTL15P1		1045	0.88079	2.01136	0.0449712	0.957349
chr19	ENSG00000280486.1	ENSG00000280486	antisense	LLNLR-307A6.1		1366	1.36323	1.98182	0.0481962	0.957349
chr14	ENSG00000258301.3	ENSG00000258301	lincRNA	RP11-488C13.5	100506603	1843	4.22032	2.07519	0.0386195	0.957349
chr10	ENSG00000264204.2	ENSG00000264204	unprocessed_pseudogene	AGAP7P		2062	0.260725	-2.1461	0.0324777	0.957349
chr17	ENSG00000283385.1	ENSG00000283385	miRNA	MIR4524A	100616316	69	1.70834	2.42825	0.0156205	0.957349
chr5	ENSG00000250584.2	ENSG00000250584	lincRNA	LINC01511	100506791	1692	0.717146	-1.97938	0.0484715	0.957349
chr1	ENSG00000203663.3	ENSG00000203663	protein_coding	OR2L2	26246	939	0.712607	2.06298	0.0397715	0.957349
chr1	ENSG00000084652.15	ENSG00000084652	protein_coding	TXLNA	200081	5103	9.16416	-2.26278	0.0241949	0.957349
chr22	ENSG00000015475.18	ENSG00000015475	protein_coding	BID	637	4446	3.37659	2.14836	0.0322963	0.957349
chr5	ENSG00000272049.1	ENSG00000272049	lincRNA	RP11-480D4.6		587	0.303574	2.34079	0.0197432	0.957349
chr4	ENSG00000145375.7	ENSG00000145375	protein_coding	SPATA5	166378	8247	2.4308	-2.1918	0.0289809	0.957349
chr15	ENSG00000276278.1	ENSG00000276278	antisense	RP11-182J1.3		1223	0.972266	1.98287	0.0480785	0.957349
chr14	ENSG00000259070.5	ENSG00000259070	lincRNA	LINC00639	283547	4860	4.25444	2.15011	0.0321571	0.957349
chr16	ENSG00000162068.1	ENSG00000162068	protein_coding	NTN3	4917	1986	0.440461	2.02691	0.0433472	0.957349
chr1	ENSG00000143107.8	ENSG00000143107	protein_coding	FNDC7	163479	3332	0.2973	1.99421	0.0468207	0.957349
chr3	ENSG00000243069.7	ENSG00000243069	processed_transcript	ARHGEF26-AS1	100507524	6580	2.46589	2.14924	0.0322266	0.957349
chr21	ENSG00000242220.6	ENSG00000242220	protein_coding	TCP10L	140290	3026	1.28378	-2.00793	0.045336	0.957349
chr15	ENSG00000261628.1	ENSG00000261628	unprocessed_pseudogene	RP11-540B6.3		330	1.17823	2.07313	0.0388125	0.957349
chr10	ENSG00000177283.6	ENSG00000177283	protein_coding	FZD8	8325	4030	1.6617	2.05966	0.04009	0.957349
chr21	ENSG00000157542.9	ENSG00000157542	protein_coding	KCNJ6	3763	19645	6.23488	-2.32091	0.0208035	0.957349
chr14	ENSG00000089902.9	ENSG00000089902	protein_coding	RCOR1	23186	6202	3.12714	-2.17826	0.0299811	0.957349
chr4	ENSG00000270147.1	ENSG00000270147	lincRNA	RP11-646I6.6		560	0.64505	2.12159	0.0344982	0.957349
chr2	ENSG00000162949.16	ENSG00000162949	protein_coding	CAPN13	92291	5191	0.547624	1.97869	0.0485499	0.957349
chr7	ENSG00000105880.4	ENSG00000105880	protein_coding	DLX5	1749	1895	0.8524	1.97018	0.0495203	0.957349
chr11	ENSG00000243742.5	ENSG00000243742	transcribed_processed_pseudogene	RPLP0P2	113157	3909	0.719896	-1.97733	0.0487032	0.957349
chr1	ENSG00000118194.18	ENSG00000118194	protein_coding	TNNT2	7139	7259	0.660681	-2.07962	0.0382091	0.957349
chr4	ENSG00000157426.13	ENSG00000157426	protein_coding	AASDH	132949	4654	4.88203	2.19561	0.0287044	0.957349
chr5	ENSG00000250377.1	ENSG00000250377	lincRNA	CTC-467M3.3		676	0.755129	2.015	0.044586	0.957349
chr8	ENSG00000169439.11	ENSG00000169439	protein_coding	SDC2	6383	4536	9.45423	2.23973	0.0256678	0.957349
chr1	ENSG00000183155.4	ENSG00000183155	protein_coding	RABIF	5877	2430	5.3316	-2.14725	0.0323852	0.957349
chrX	ENSG00000133135.13	ENSG00000133135	protein_coding	RNF128	79589	3432	2.33253	2.08383	0.0378223	0.957349
chr12	ENSG00000279952.1	ENSG00000279952	TEC	RP11-483I24.1		691	1.09467	-1.97446	0.0490304	0.957349
chr3	ENSG00000244232.3	ENSG00000244232	misc_RNA	RN7SL698P		302	1.17799	2.15702	0.0316109	0.957349
chr13	ENSG00000122033.14	ENSG00000122033	protein_coding	MTIF3	219402	1603	12.3448	2.18414	0.029543	0.957349
chr8	ENSG00000121039.9	ENSG00000121039	protein_coding	RDH10	157506	5321	1.33832	2.03492	0.0425307	0.957349
chr1	ENSG00000225217.1	ENSG00000225217	unprocessed_pseudogene	HSPA7		1927	0.883597	2.0175	0.0443234	0.957349
chr11	ENSG00000279837.1	ENSG00000279837	TEC	RP11-504G3.2		768	0.544403	2.09876	0.0364767	0.957349
chr8	ENSG00000104219.12	ENSG00000104219	protein_coding	ZDHHC2	51201	6735	9.47685	2.27299	0.0235667	0.957349
chr19	ENSG00000105245.9	ENSG00000105245	protein_coding	NUMBL	9253	5823	7.60873	-2.24616	0.0252494	0.957349
chr16	ENSG00000151006.7	ENSG00000151006	protein_coding	PRSS53	339105	5501	0.67594	-1.99397	0.0468471	0.957349
chr2	ENSG00000135973.2	ENSG00000135973	protein_coding	GPR45	11250	1307	0.738334	-1.98954	0.0473347	0.957349
chr2	ENSG00000231908.1	ENSG00000231908	antisense	IDH1-AS1	100507475	655	0.397471	2.18287	0.0296374	0.957349
chr4	ENSG00000198498.9	ENSG00000198498	protein_coding	TMA16	55319	3513	2.09339	-2.06847	0.0392502	0.957349
chr6	ENSG00000230960.1	ENSG00000230960	antisense	RP5-1086L22.1	154449	1330	0.375379	2.10328	0.0360775	0.957349
chr13	ENSG00000278445.1	ENSG00000278445	lincRNA	RP11-255P5.3		662	0.470886	-2.15213	0.0319966	0.957349
chr11	ENSG00000149182.14	ENSG00000149182	protein_coding	ARFGAP2	84364	5918	14.5355	-2.29464	0.0222807	0.957349
chr8	ENSG00000269924.1	ENSG00000269924	sense_intronic	RP11-697N18.4		752	1.41644	1.96995	0.0495464	0.957349
chr16	ENSG00000261840.2	ENSG00000261840	antisense	RP11-146F11.1		1148	0.691764	1.98898	0.0473977	0.957349
chr10	ENSG00000250959.2	ENSG00000250959	transcribed_unprocessed_pseudogene	GLUD1P3	2749	1028	3.17883	-1.9791	0.0485028	0.957349
chrX	ENSG00000178146.9	ENSG00000178146	processed_pseudogene	RP1-232L22__B.1		1570	0.31457	2.04076	0.0419436	0.957349
chr1	ENSG00000171790.15	ENSG00000171790	protein_coding	SLFNL1	200172	4310	0.273364	-1.96168	0.0505057	0.957349
chr11	ENSG00000270179.1	ENSG00000270179	sense_intronic	RP11-159N11.4		640	0.702042	2.06394	0.0396803	0.957349
chr3	ENSG00000248773.1	ENSG00000248773	sense_intronic	RP11-231L11.3		393	1.22356	2.04296	0.0417236	0.957349
chr8	ENSG00000176907.4	ENSG00000176907	protein_coding	C8orf4	56892	1854	2.58027	2.03443	0.0425805	0.957349
chr1	ENSG00000225675.2	ENSG00000225675	lincRNA	RP4-784A16.5	105378732	567	2.2425	-1.95155	0.0517027	0.957349
chr11	ENSG00000255176.1	ENSG00000255176	antisense	AP002954.3		1388	5.02348	2.02275	0.0437763	0.957349
chr19	ENSG00000268798.1	ENSG00000268798	lincRNA	CTB-25B13.5		1100	0.69358	-1.98247	0.0481234	0.957349
chr10	ENSG00000265354.3	ENSG00000265354	protein_coding	TIMM23	100287932	1222	22.5839	-2.20496	0.0280366	0.957349
chr18	ENSG00000264278.1	ENSG00000264278	lincRNA	RP11-162A12.2	100131655	1295	0.618664	1.97807	0.0486202	0.957349
chr5	ENSG00000251682.1	ENSG00000251682	processed_pseudogene	RP11-631M6.3		591	7.38233	1.98607	0.0477213	0.957349
chr12	ENSG00000089041.16	ENSG00000089041	protein_coding	P2RX7	5027	5546	10.0576	2.25479	0.0246968	0.957349
chr19	ENSG00000161298.16	ENSG00000161298	protein_coding	ZNF382	84911	11318	4.90991	-2.25817	0.0244836	0.957349
chr17	ENSG00000176155.18	ENSG00000176155	protein_coding	CCDC57	284001	12397	4.04285	-2.24571	0.0252783	0.957349
chr6	ENSG00000146411.5	ENSG00000146411	protein_coding	SLC2A12	154091	4468	4.21227	2.16538	0.0309603	0.957349
chr18	ENSG00000154832.14	ENSG00000154832	protein_coding	CXXC1	30827	4319	4.90745	-2.17428	0.030281	0.957349
chr16	ENSG00000276984.1	ENSG00000276984	lincRNA	LA16c-359F1.1		301	0.701758	2.21253	0.0275051	0.957349
chr16	ENSG00000185864.16	ENSG00000185864	protein_coding	NPIPB4	23117	7773	0.912916	-2.02415	0.0436319	0.957349
chr16	ENSG00000103018.16	ENSG00000103018	protein_coding	CYB5B	80777	6903	9.74228	-2.2689	0.0238164	0.957349
chr8	ENSG00000147654.14	ENSG00000147654	protein_coding	EBAG9	9166	3681	4.66255	-2.15167	0.0320325	0.957349
chr1	ENSG00000215802.3	ENSG00000215802	transcribed_processed_pseudogene	RFKP1		428	1.49954	-2.00641	0.0454978	0.957349
chr17	ENSG00000265683.1	ENSG00000265683	processed_pseudogene	RP11-173M1.5		727	1.59832	-1.94438	0.0525643	0.957349
chr13	ENSG00000215571.5	ENSG00000215571	processed_pseudogene	GRK6P1		1711	0.400083	2.0026	0.0459077	0.957349
chr20	ENSG00000101004.14	ENSG00000101004	protein_coding	NINL	22981	6008	3.15981	2.13945	0.0330157	0.957349
chr14	ENSG00000258696.1	ENSG00000258696	antisense	CTD-2058B24.3		364	1.77488	-1.98783	0.0475246	0.957349
chr19	ENSG00000176182.5	ENSG00000176182	protein_coding	MYPOP	339344	1890	4.99528	-2.07188	0.0389294	0.957349
chr11	ENSG00000261594.3	ENSG00000261594	protein_coding	TPBGL	100507050	2793	0.574514	-1.94485	0.0525066	0.957349
chr9	ENSG00000268364.1	ENSG00000268364	antisense	SMC5-AS1		1818	1.18782	1.94724	0.052219	0.957349
chr14	ENSG00000072110.13	ENSG00000072110	protein_coding	ACTN1	87	10626	10.51	-2.29041	0.022527	0.957349
chr19	ENSG00000272635.1	ENSG00000272635	processed_transcript	LLNLF-65H9.1		924	0.675987	-1.99216	0.0470458	0.957349
chr10	ENSG00000204179.10	ENSG00000204179	protein_coding	PTPN20	26095	4506	2.03671	2.064	0.0396747	0.957349
chr9	ENSG00000214654.6	ENSG00000214654	transcribed_processed_pseudogene	RP11-27I1.4		1389	1.4229	1.94051	0.0530332	0.957349
chr7	ENSG00000223855.1	ENSG00000223855	lincRNA	HRAT92	441307	3506	0.793924	1.94983	0.0519078	0.957349
chr22	ENSG00000133422.12	ENSG00000133422	protein_coding	MORC2	22880	6258	5.16369	-2.20881	0.0277654	0.957349
chr15	ENSG00000137767.13	ENSG00000137767	protein_coding	SQRDL	58472	3088	0.597128	-1.93536	0.0536646	0.957349
chr6	ENSG00000111834.12	ENSG00000111834	protein_coding	RSPH4A	345895	2840	0.75282	1.93513	0.0536928	0.957349
chr5	ENSG00000152931.7	ENSG00000152931	lincRNA	PART1	25859	9752	2.68354	-2.22056	0.0269515	0.957349
chr6	ENSG00000223389.1	ENSG00000223389	processed_pseudogene	SDCBP2P1		614	0.291276	2.28357	0.0229303	0.957349
chr15	ENSG00000276710.4	ENSG00000276710	transcribed_unprocessed_pseudogene	CSPG4P10		7178	0.956	2.03566	0.0424555	0.957349
chr2	ENSG00000119778.14	ENSG00000119778	protein_coding	ATAD2B	54454	10492	3.89684	2.21996	0.0269924	0.957349
chr6	ENSG00000244041.7	ENSG00000244041	lincRNA	LINC01011	401232	2811	1.25164	-1.97098	0.0494279	0.957349
chr10	ENSG00000217094.2	ENSG00000217094	processed_pseudogene	PPIAP31		495	3.56933	-1.93466	0.05375	0.957349
chr3	ENSG00000244128.5	ENSG00000244128	lincRNA	LINC01322		1860	1.68101	1.94566	0.0524096	0.957349
chr20	ENSG00000229222.1	ENSG00000229222	processed_pseudogene	KRT18P4		1288	1.05549	-1.93746	0.0534066	0.957349
chr1	ENSG00000116731.22	ENSG00000116731	protein_coding	PRDM2	7799	10923	13.5401	-2.30605	0.0216283	0.957349
chr22	ENSG00000244486.8	ENSG00000244486	protein_coding	SCARF2	91179	3341	0.502667	1.93097	0.0542072	0.957349
chr18	ENSG00000197563.9	ENSG00000197563	protein_coding	PIGN	23556	6796	4.02053	2.19106	0.0290348	0.957349
chrY	ENSG00000067646.11	ENSG00000067646	protein_coding	ZFY	7544	5527	2.78372	2.38747	0.0174372	0.957349
chr1	ENSG00000273481.1	ENSG00000273481	lincRNA	RP11-126K1.9		481	0.288963	2.27447	0.0234766	0.957349
chr1	ENSG00000187889.12	ENSG00000187889	protein_coding	C1orf168	199920	4633	0.323733	1.92936	0.054407	0.957349
chr17	ENSG00000131462.7	ENSG00000131462	protein_coding	TUBG1	7283	2411	5.84502	-2.11804	0.0347999	0.957349
chr2	ENSG00000121964.14	ENSG00000121964	protein_coding	GTDC1	79712	14162	7.70821	-2.29071	0.0225096	0.957349
chr17	ENSG00000264608.1	ENSG00000264608	sense_intronic	RP11-192H23.8		458	3.93553	1.93377	0.0538605	0.957349
chr5	ENSG00000251365.1	ENSG00000251365	lincRNA	RP11-332J15.3		596	0.629056	-2.03055	0.0429749	0.957349
chr17	ENSG00000108389.9	ENSG00000108389	protein_coding	MTMR4	9110	7475	14.7248	-2.28626	0.0227713	0.957349
chr17	ENSG00000161647.18	ENSG00000161647	protein_coding	MPP3	4356	4491	1.96252	2.02516	0.043527	0.957349
chr7	ENSG00000226002.1	ENSG00000226002	unprocessed_pseudogene	GTF2IP14		586	2.39163	-1.93177	0.0541077	0.957349
chr1	ENSG00000177233.2	ENSG00000177233	unprocessed_pseudogene	OR2M1P		951	0.403489	2.08063	0.0381157	0.957349
chr1	ENSG00000273487.1	ENSG00000273487	lincRNA	RP4-621B10.8		1293	2.86566	-1.9684	0.0497255	0.957349
chr5	ENSG00000278925.1	ENSG00000278925	lincRNA	AC005753.1		618	1.36123	1.95518	0.0512715	0.957349
chr7	ENSG00000228421.2	ENSG00000228421	lincRNA	AC005013.5		588	2.23906	1.93145	0.0541474	0.957349
chr7	ENSG00000272537.1	ENSG00000272537	lincRNA	GS1-166A23.1		190	0.506748	2.37845	0.0178636	0.957349
chr20	ENSG00000283529.1	ENSG00000283529	transcribed_unprocessed_pseudogene	RP4-791K14.2		3951	0.461096	1.93101	0.0542015	0.957349
chr15	ENSG00000274765.1	ENSG00000274765	sense_intronic	RP11-139H15.7		435	0.599119	-2.13858	0.0330865	0.957349
chr9	ENSG00000137106.17	ENSG00000137106	protein_coding	GRHPR	9380	7226	6.65859	2.23029	0.0262928	0.957349
chr13	ENSG00000229473.2	ENSG00000229473	processed_pseudogene	RGS17P1		553	0.736403	2.06151	0.0399122	0.957349
chr13	ENSG00000275830.1	ENSG00000275830	lincRNA	RP11-403A3.3		1331	0.972499	-1.93405	0.0538254	0.957349
chr11	ENSG00000014216.15	ENSG00000014216	protein_coding	CAPN1	823	7553	6.16372	-2.22886	0.026389	0.957349
chr11	ENSG00000175482.8	ENSG00000175482	protein_coding	POLD4	57804	3049	0.814971	-1.93523	0.0536804	0.957349
chr3	ENSG00000271643.1	ENSG00000271643	lincRNA	RP11-10C24.3		1263	0.567755	-1.95265	0.051572	0.957349
chrX	ENSG00000089472.16	ENSG00000089472	protein_coding	HEPH	9843	7113	4.37909	2.1866	0.0293618	0.957349
chr7	ENSG00000223838.1	ENSG00000223838	lincRNA	AC007091.1		566	0.396344	-2.22554	0.0266127	0.957349
chr1	ENSG00000201558.1	ENSG00000201558	snRNA	RNVU1-6	101954276	164	0.800898	-2.34336	0.0196094	0.957349
chr20	ENSG00000234187.1	ENSG00000234187	processed_pseudogene	AIMP1P1		937	1.97331	1.92031	0.0555426	0.957349
chr13	ENSG00000230793.1	ENSG00000230793	processed_pseudogene	SMARCE1P5		1225	1.62319	-1.92131	0.055417	0.957349
chr4	ENSG00000164039.14	ENSG00000164039	protein_coding	BDH2	56898	3383	4.68106	2.11336	0.0352007	0.957349
chr22	ENSG00000280384.1	ENSG00000280384	sense_intronic	RP4-695O20.1		2045	0.275207	1.99263	0.0469946	0.957349
chr19	ENSG00000267776.1	ENSG00000267776	sense_intronic	AC006116.24		581	0.501107	-2.12703	0.0340404	0.957349
chr5	ENSG00000074317.10	ENSG00000074317	protein_coding	SNCB	6620	2006	55.1879	-2.27972	0.0231604	0.957349
chr16	ENSG00000103269.13	ENSG00000103269	protein_coding	RHBDL1	9028	1884	4.14727	2.04121	0.0418979	0.957349
chr14	ENSG00000182732.16	ENSG00000182732	protein_coding	RGS6	9628	8937	3.61922	-2.20868	0.0277739	0.957349
chr3	ENSG00000241416.1	ENSG00000241416	processed_pseudogene	KRT8P13		1010	1.20863	1.92448	0.0550168	0.957349
chr18	ENSG00000272688.1	ENSG00000272688	lincRNA	RP13-270P17.3		686	1.53795	1.93032	0.0542869	0.957349
chr2	ENSG00000198075.9	ENSG00000198075	protein_coding	SULT1C4	27233	2898	2.09741	1.99564	0.0466641	0.957349
chr12	ENSG00000200953.1	ENSG00000200953	misc_RNA	Y_RNA		110	5.35417	-1.98556	0.0477777	0.957349
chr16	ENSG00000135709.12	ENSG00000135709	protein_coding	KIAA0513	9764	8837	53.9104	-2.34677	0.0194332	0.957349
chr2	ENSG00000114988.11	ENSG00000114988	protein_coding	LMAN2L	81562	2709	4.63183	-2.08834	0.0374112	0.957349
chr2	ENSG00000238719.1	ENSG00000238719	snRNA	RNU7-96P		64	3.66395	2.12981	0.0338087	0.957349
chr2	ENSG00000005448.16	ENSG00000005448	protein_coding	WDR54	84058	2860	3.47772	2.0739	0.0387402	0.957349
chr19	ENSG00000064490.13	ENSG00000064490	protein_coding	RFXANK	8625	2503	3.80876	-2.05018	0.0410111	0.957349
chr21	ENSG00000166979.12	ENSG00000166979	protein_coding	EVA1C	59271	4353	2.20615	2.05429	0.0406093	0.957349
chr6	ENSG00000112699.10	ENSG00000112699	protein_coding	GMDS	2762	4304	2.09662	-2.03354	0.0426706	0.957349
chr3	ENSG00000138472.10	ENSG00000138472	protein_coding	GUCA1C	9626	1180	0.508957	2.12351	0.0343366	0.957349
chr5	ENSG00000071539.13	ENSG00000071539	protein_coding	TRIP13	9319	3560	0.644029	-1.93101	0.0542019	0.957349
chr16	ENSG00000087245.12	ENSG00000087245	protein_coding	MMP2	4313	4933	0.651691	1.93244	0.0540241	0.957349
chr20	ENSG00000101193.7	ENSG00000101193	protein_coding	GID8	54994	4622	9.11809	-2.21643	0.027235	0.957349
chr6	ENSG00000137200.12	ENSG00000137200	protein_coding	CMTR1	23070	5274	10.3751	-2.2383	0.0257616	0.957349
chr5	ENSG00000248673.1	ENSG00000248673	lincRNA	LINC01331	104310351	568	2.53555	-1.91518	0.056196	0.957349
chr10	ENSG00000107937.18	ENSG00000107937	protein_coding	GTPBP4	23560	6540	5.18158	-2.19839	0.0285042	0.957349
chr3	ENSG00000168306.12	ENSG00000168306	protein_coding	ACOX2	8309	3859	0.815161	-1.92773	0.05461	0.957349
chrX	ENSG00000233067.2	ENSG00000233067	lincRNA	PTCHD1-AS		1135	1.00283	-1.91072	0.0567684	0.957349
chr8	ENSG00000207067.1	ENSG00000207067	snoRNA	SNORA72	26775	132	5.04985	1.94103	0.0529708	0.957349
chr2	ENSG00000163481.7	ENSG00000163481	protein_coding	RNF25	64320	2323	4.72113	-2.07852	0.0383107	0.957349
chr19	ENSG00000240616.1	ENSG00000240616	processed_pseudogene	RPS6P25		748	1.18297	1.92735	0.054658	0.957349
chr11	ENSG00000149564.11	ENSG00000149564	protein_coding	ESAM	90952	2920	2.81946	-2.0253	0.0435128	0.957349
chr8	ENSG00000147434.8	ENSG00000147434	protein_coding	CHRNA6	8973	2596	0.323932	-1.91891	0.0557208	0.957349
chr16	ENSG00000265462.1	ENSG00000265462	miRNA	MIR3680-1	100500917	87	10.0987	-1.93524	0.0536793	0.957349
chr15	ENSG00000278769.1	ENSG00000278769	antisense	CTD-2036P10.5		821	0.511794	2.02019	0.0440421	0.957349
chr12	ENSG00000277595.1	ENSG00000277595	sense_intronic	RP11-946P6.6		559	0.669937	2.03985	0.0420341	0.957349
chr1	ENSG00000116668.12	ENSG00000116668	protein_coding	SWT1	54823	4054	4.39478	2.12493	0.0342169	0.957349
chr22	ENSG00000243902.6	ENSG00000243902	sense_overlapping	ELFN2	114794	2118	1.50513	-1.93982	0.0531175	0.957349
chr21	ENSG00000224247.1	ENSG00000224247	lincRNA	AJ009632.3		1376	0.272557	-1.97885	0.0485312	0.957349
chr12	ENSG00000134531.9	ENSG00000134531	protein_coding	EMP1	2012	7838	2.51921	2.08024	0.038152	0.957349
chr5	ENSG00000244363.3	ENSG00000244363	processed_pseudogene	RPL7P23		747	0.623773	-1.99462	0.0467753	0.957349
chr3	ENSG00000114354.13	ENSG00000114354	protein_coding	TFG	10342	4994	8.20089	-2.20825	0.0278046	0.957349
chr1	ENSG00000158816.15	ENSG00000158816	protein_coding	VWA5B1	127731	6377	0.321037	1.90694	0.0572581	0.957349
chr19	ENSG00000269693.1	ENSG00000269693	protein_coding	CTD-2192J16.20		5857	0.432412	1.92126	0.0554231	0.957349
chr3	ENSG00000250630.1	ENSG00000250630	unprocessed_pseudogene	MTCO1P35		228	0.873411	2.16411	0.0310586	0.957349
chr3	ENSG00000186448.14	ENSG00000186448	protein_coding	ZNF197	10168	6767	5.47478	2.19696	0.0286074	0.957349
chr15	ENSG00000201943.1	ENSG00000201943	snoRNA	SNORD115-10	100033447	81	3.83044	-2.07531	0.0386089	0.957349
chr5	ENSG00000201955.1	ENSG00000201955	misc_RNA	RNY3P1		102	56.4649	1.94719	0.0522249	0.957349
chr1	ENSG00000266144.1	ENSG00000266144	miRNA	MIR4654	100616386	76	2.32656	-2.18332	0.0296039	0.957349
chr2	ENSG00000237887.1	ENSG00000237887	processed_pseudogene	RPL23AP32		459	6.27911	1.91455	0.0562766	0.957349
chrX	ENSG00000238606.1	ENSG00000238606	snRNA	RNU7-7P		62	2.54991	2.19907	0.0284559	0.957349
chr1	ENSG00000162782.15	ENSG00000162782	protein_coding	TDRD5	163589	4256	1.13644	1.92895	0.0544583	0.957349
chr21	ENSG00000225330.1	ENSG00000225330	sense_overlapping	AF064860.5		544	0.750355	-2.05153	0.0408785	0.957349
chr16	ENSG00000077235.17	ENSG00000077235	protein_coding	GTF3C1	2975	11562	12.4791	-2.27729	0.023306	0.957349
chr12	ENSG00000278112.1	ENSG00000278112	sense_intronic	RP11-972P1.11		467	2.29574	1.90508	0.0575003	0.957349
chr9	ENSG00000148110.15	ENSG00000148110	protein_coding	MFSD14B	84641	3428	8.5338	2.17088	0.0305391	0.957349
chr1	ENSG00000271746.1	ENSG00000271746	antisense	RP1-202O8.3		837	0.293797	-2.12605	0.0341229	0.957349
chr4	ENSG00000170846.16	ENSG00000170846	lincRNA	AC093323.3		2597	8.19965	-2.14014	0.0329595	0.957349
chr21	ENSG00000274276.4	ENSG00000274276	protein_coding	CBSL	102724560	4004	0.604724	1.89404	0.0589544	0.957349
chr19	ENSG00000279095.1	ENSG00000279095	TEC	AC092066.1		2028	2.38112	-1.96036	0.0506611	0.957349
chr2	ENSG00000212283.1	ENSG00000212283	snoRNA	SNORD89	692205	114	30.2348	1.92956	0.054382	0.957349
chr3	ENSG00000023330.14	ENSG00000023330	protein_coding	ALAS1	211	2536	13.8711	-2.19257	0.0289251	0.957349
chr9	ENSG00000224972.1	ENSG00000224972	sense_intronic	RP11-403H13.1		553	1.58746	1.91084	0.0567537	0.957349
chr2	ENSG00000144061.12	ENSG00000144061	protein_coding	NPHP1	4867	11763	1.40531	2.1006	0.0363136	0.957349
chr9	ENSG00000225345.3	ENSG00000225345	transcribed_unprocessed_pseudogene	SNX18P3		1952	4.45015	2.02483	0.0435616	0.957349
chr11	ENSG00000255358.1	ENSG00000255358	processed_pseudogene	RP11-567O18.1		510	1.55851	1.91494	0.0562264	0.957349
chr11	ENSG00000174684.6	ENSG00000174684	protein_coding	B4GAT1	11041	2072	68.716	2.27672	0.0233406	0.957349
chr14	ENSG00000258733.5	ENSG00000258733	lincRNA	CTD-2341M24.1		1568	0.966074	1.89665	0.0586076	0.957349
chr11	ENSG00000256196.1	ENSG00000256196	antisense	RP11-881M11.4		864	1.35182	-1.88737	0.0598486	0.957349
chr4	ENSG00000169245.5	ENSG00000169245	protein_coding	CXCL10	3627	1176	0.986605	-2.13211	0.0336185	0.957349
chr13	ENSG00000279730.2	ENSG00000279730	processed_pseudogene	SETD8P1		1180	0.865268	-1.89216	0.0592055	0.957349
chr2	ENSG00000260101.1	ENSG00000260101	lincRNA	RP11-568N6.1	101927402	1907	0.479186	-1.89387	0.058977	0.957349
chr5	ENSG00000249129.1	ENSG00000249129	processed_pseudogene	SUDS3P1		966	4.13488	-1.91534	0.0561757	0.957349
chr12	ENSG00000111058.7	ENSG00000111058	protein_coding	ACSS3	79611	14301	1.41478	2.12024	0.0346125	0.957349
chr1	ENSG00000232215.2	ENSG00000232215	unprocessed_pseudogene	OR2L6P		940	0.752667	1.93415	0.0538129	0.957349
chr11	ENSG00000244313.3	ENSG00000244313	processed_pseudogene	RP11-425L10.1		498	17.1329	-2.01482	0.0446046	0.957349
chr1	ENSG00000064703.11	ENSG00000064703	protein_coding	DDX20	11218	6019	2.13042	2.07228	0.0388921	0.957349
chr16	ENSG00000207248.1	ENSG00000207248	snRNA	RNU6-1005P		107	2.6787	-2.09676	0.0366546	0.957349
chr3	ENSG00000271843.1	ENSG00000271843	lincRNA	RP11-245J9.5		611	1.38448	-1.89654	0.0586227	0.957349
chr15	ENSG00000235390.4	ENSG00000235390	processed_pseudogene	CTD-2651B20.5		616	0.281531	2.23423	0.0260304	0.957349
chr9	ENSG00000230581.2	ENSG00000230581	processed_pseudogene	ACTG1P14		1122	0.936721	-1.89157	0.059284	0.957349
chr5	ENSG00000249577.1	ENSG00000249577	processed_pseudogene	CTD-2195M15.1		297	3.9784	1.8852	0.0601411	0.957349
chr12	ENSG00000135407.10	ENSG00000135407	protein_coding	AVIL	10677	5889	0.867418	-1.9428	0.0527546	0.957349
chr1	ENSG00000155816.19	ENSG00000155816	protein_coding	FMN2	56776	9691	16.055	-2.2719	0.023633	0.957349
chr1	ENSG00000264720.3	ENSG00000264720	miRNA	MIR3117	100422871	78	15.9793	1.88028	0.0608107	0.957349
chr5	ENSG00000155324.9	ENSG00000155324	protein_coding	GRAMD3	65983	5051	13.5997	2.2148	0.0273474	0.957349
chr10	ENSG00000065675.14	ENSG00000065675	protein_coding	PRKCQ	5588	3295	3.1793	2.046	0.0414225	0.957349
chr10	ENSG00000221214.1	ENSG00000221214	miRNA	MIR548E	100313921	88	1.80226	-2.22115	0.0269109	0.957349
chr17	ENSG00000180891.12	ENSG00000180891	protein_coding	CUEDC1	404093	5577	4.61726	2.12711	0.0340338	0.957349
chr17	ENSG00000250948.1	ENSG00000250948	antisense	RP11-1079K10.2		245	0.833318	2.1422	0.0327922	0.957349
chr20	ENSG00000088325.15	ENSG00000088325	protein_coding	TPX2	22974	3605	0.976018	-1.92808	0.054566	0.957349
chr12	ENSG00000199172.3	ENSG00000199172	miRNA	MIR331	442903	94	1.33481	2.18484	0.0294915	0.957349
chr5	ENSG00000199545.1	ENSG00000199545	rRNA	RNA5SP195		117	6.03731	-1.90513	0.0574942	0.957349
chr20	ENSG00000101019.21	ENSG00000101019	protein_coding	UQCC1	55245	6782	7.03641	-2.20262	0.0282022	0.957349
chr20	ENSG00000172264.16	ENSG00000172264	protein_coding	MACROD2	140733	11344	3.48721	2.18236	0.0296753	0.957349
chr16	ENSG00000122386.10	ENSG00000122386	protein_coding	ZNF205	7755	2330	2.52397	1.96481	0.0501414	0.957349
chr13	ENSG00000232243.1	ENSG00000232243	lincRNA	RP11-408E5.5		514	0.542844	-2.07149	0.0389655	0.957349
chr22	ENSG00000230922.1	ENSG00000230922	sense_intronic	RP4-753M9.1		1633	1.16818	1.87427	0.0616353	0.957349
chr1	ENSG00000235595.1	ENSG00000235595	processed_pseudogene	GAPDHP23		993	1.11977	-1.87394	0.0616813	0.957349
chr11	ENSG00000251364.6	ENSG00000251364	antisense	CTD-2516F10.2	100506258	7284	0.263472	1.87358	0.0617317	0.957349
chr4	ENSG00000038210.12	ENSG00000038210	protein_coding	PI4K2B	55300	3540	0.937949	1.9083	0.0570812	0.957349
chr19	ENSG00000104886.10	ENSG00000104886	protein_coding	PLEKHJ1	55111	4655	3.39544	-2.09169	0.0371086	0.957349
chr19	ENSG00000224420.3	ENSG00000224420	protein_coding	ADM5	199800	1718	0.36012	-1.90423	0.0576115	0.957349
chr1	ENSG00000231752.5	ENSG00000231752	transcribed_unprocessed_pseudogene	EMBP1	647121	4333	0.412759	-1.87441	0.061617	0.957349
chr11	ENSG00000166900.15	ENSG00000166900	protein_coding	STX3	6809	6054	4.06163	-2.14941	0.0322127	0.957349
chr11	ENSG00000259571.1	ENSG00000259571	protein_coding	BLID	414899	862	0.973679	1.88956	0.0595534	0.957349
chr10	ENSG00000280355.1	ENSG00000280355	TEC	RP11-119F19.5		2122	4.06549	2.00506	0.0456432	0.957349
chr1	ENSG00000092850.11	ENSG00000092850	protein_coding	TEKT2	27285	1978	0.975715	1.86987	0.0622464	0.957349
chr9	ENSG00000234373.1	ENSG00000234373	processed_pseudogene	SNX18P7		635	3.22284	-1.87541	0.0614783	0.957349
chr21	ENSG00000234293.1	ENSG00000234293	sense_intronic	BACH1-IT3		406	0.462812	-2.1831	0.02962	0.957349
chr21	ENSG00000176054.6	ENSG00000176054	processed_pseudogene	RPL23P2		421	2.49279	1.8706	0.0621447	0.957349
chr1	ENSG00000116191.17	ENSG00000116191	protein_coding	RALGPS2	55103	9178	3.62444	2.16056	0.0313336	0.957349
chr12	ENSG00000177084.16	ENSG00000177084	protein_coding	POLE	5426	16609	1.25449	-2.11983	0.0346477	0.957349
chr19	ENSG00000105072.8	ENSG00000105072	protein_coding	C19orf44	84167	4421	1.59279	-1.97472	0.0490006	0.957349
chr17	ENSG00000278860.1	ENSG00000278860	TEC	RP11-28A22.2		401	0.316711	-2.34168	0.0196967	0.957349
chr2	ENSG00000175701.10	ENSG00000175701	protein_coding	LINC00116		2051	3.39023	1.98078	0.0483139	0.957349
chr6	ENSG00000220305.1	ENSG00000220305	processed_pseudogene	HNRNPH1P1		1185	0.60928	1.90331	0.0577316	0.957349
chr9	ENSG00000226355.1	ENSG00000226355	lincRNA	RP11-65J3.2		800	0.473606	-2.03426	0.0425969	0.957349
chr2	ENSG00000142327.11	ENSG00000142327	protein_coding	RNPEPL1		7767	2.18485	2.08171	0.0380163	0.957349
chr7	ENSG00000222346.1	ENSG00000222346	rRNA	RNA5SP237		113	4.69574	-1.93408	0.0538222	0.957349
chr6	ENSG00000189134.3	ENSG00000189134	protein_coding	NKAPL	222698	1639	1.46146	-1.86972	0.0622664	0.957349
chr12	ENSG00000257511.1	ENSG00000257511	processed_pseudogene	RP11-278C7.1		1005	1.81829	1.86325	0.0631738	0.957349
chr16	ENSG00000252080.1	ENSG00000252080	snRNA	RNU7-99P		62	11.4557	1.89245	0.0591664	0.957349
chr22	ENSG00000266887.1	ENSG00000266887	miRNA	MIR4535	100616415	59	0.998431	2.43716	0.0152464	0.957349
chr12	ENSG00000275703.1	ENSG00000275703	lincRNA	U47924.32		461	0.419797	-2.10078	0.0362979	0.957349
chr16	ENSG00000149922.10	ENSG00000149922	protein_coding	TBX6	6911	3137	0.256968	1.88065	0.0607597	0.957349
chr8	ENSG00000254224.1	ENSG00000254224	antisense	KB-1043D8.6		382	0.388495	2.15326	0.0319069	0.957349
chr19	ENSG00000268475.1	ENSG00000268475	antisense	CTC-435M10.6		344	0.792606	2.02595	0.0434464	0.957349
chr2	ENSG00000198914.3	ENSG00000198914	protein_coding	POU3F3	5455	3064	14.7798	2.18742	0.0293011	0.957349
chr8	ENSG00000254370.1	ENSG00000254370	sense_intronic	RP11-181B11.1		511	1.64394	-1.87188	0.0619668	0.957349
chr17	ENSG00000159202.17	ENSG00000159202	protein_coding	UBE2Z	65264	5753	13.9651	-2.22436	0.0266928	0.957349
chr19	ENSG00000128626.11	ENSG00000128626	protein_coding	MRPS12	6183	2144	3.28735	-1.98203	0.0481729	0.957349
chr11	ENSG00000227097.5	ENSG00000227097	processed_pseudogene	RPS28P7		210	80.0227	2.0395	0.0420695	0.957349
chr12	ENSG00000225349.2	ENSG00000225349	processed_pseudogene	RP11-820K3.2		533	1.2701	-1.88603	0.0600286	0.957349
chr13	ENSG00000231981.3	ENSG00000231981	processed_pseudogene	RPL7L1P12		729	1.26567	1.86896	0.0623725	0.957349
chrX	ENSG00000202279.1	ENSG00000202279	misc_RNA	Y_RNA		98	3.81927	1.98327	0.0480338	0.957349
chr6	ENSG00000278588.1	ENSG00000278588	protein_coding	HIST1H2BI	8346	381	0.913016	-1.97014	0.0495244	0.957349
chr4	ENSG00000272646.1	ENSG00000272646	lincRNA	RP11-188P17.2		427	0.504867	-2.073	0.0388241	0.957349
chr2	ENSG00000230251.1	ENSG00000230251	processed_pseudogene	PHBP4		837	0.58286	1.95268	0.0515678	0.957349
chr2	ENSG00000154252.11	ENSG00000154252	protein_coding	GAL3ST2	64090	1370	0.364336	-1.95142	0.0517187	0.957349
chr8	ENSG00000254324.3	ENSG00000254324	miRNA	MIR151A	442893	90	7.4738	1.8849	0.0601823	0.957349
chr15	ENSG00000136378.14	ENSG00000136378	protein_coding	ADAMTS7	11173	7730	0.268803	1.85265	0.0646835	0.957349
chr20	ENSG00000174306.21	ENSG00000174306	protein_coding	ZHX3	23051	11621	13.5917	2.2505	0.0249699	0.957349
chrX	ENSG00000156925.11	ENSG00000156925	protein_coding	ZIC3	7547	4136	0.297454	-1.84757	0.0654171	0.957349
chr7	ENSG00000242588.5	ENSG00000242588	processed_transcript	RP11-274B21.14		1107	5.612	1.94976	0.0519164	0.957349
chr6	ENSG00000112584.13	ENSG00000112584	protein_coding	FAM120B	84498	6029	11.0336	-2.20598	0.0279644	0.957349
chr10	ENSG00000138316.10	ENSG00000138316	protein_coding	ADAMTS14	140766	5269	1.22824	1.92201	0.0553285	0.957349
chr19	ENSG00000267254.5	ENSG00000267254	antisense	ZNF790-AS1	284408	1506	2.23118	-1.88686	0.0599177	0.957349
chr2	ENSG00000213355.3	ENSG00000213355	processed_pseudogene	CNN2P8		913	1.29172	1.86479	0.0629569	0.957349
chr17	ENSG00000181031.15	ENSG00000181031	protein_coding	RPH3AL	9501	6066	0.497076	-1.89157	0.0592839	0.957349
chr2	ENSG00000224257.1	ENSG00000224257	sense_intronic	VWC2L-IT1	100885780	467	0.48776	-2.01166	0.0449387	0.957349
chr5	ENSG00000177932.6	ENSG00000177932	protein_coding	ZNF354C	30832	5411	3.25786	2.07884	0.038281	0.957349
chr3	ENSG00000206557.5	ENSG00000206557	protein_coding	TRIM71	131405	8685	0.627564	1.91189	0.0566176	0.957349
chr17	ENSG00000228007.1	ENSG00000228007	processed_pseudogene	AC011933.2		321	0.321488	-2.30405	0.0217414	0.957349
chr17	ENSG00000109065.11	ENSG00000109065	protein_coding	NAT9	26151	4049	4.0695	-2.07464	0.0386714	0.957349
chr22	ENSG00000100285.9	ENSG00000100285	protein_coding	NEFH	4744	3783	10.9492	-2.15178	0.0320245	0.957349
chr17	ENSG00000276326.1	ENSG00000276326	miRNA	MIR2909	100422969	69	1.52009	2.24743	0.0251674	0.957349
chr21	ENSG00000159110.19	ENSG00000159110	protein_coding	IFNAR2	3455	4614	3.546	-2.06529	0.0395515	0.957349
chr7	ENSG00000196335.12	ENSG00000196335	protein_coding	STK31	56164	6183	0.410318	1.86903	0.0623626	0.957349
chr6	ENSG00000272009.1	ENSG00000272009	antisense	RP1-313I6.12	102724889	686	0.744952	-1.90031	0.0581245	0.957349
chr19	ENSG00000268316.1	ENSG00000268316	lincRNA	AC006272.2		552	0.282625	2.13403	0.0334595	0.957349
chrY	ENSG00000206159.10	ENSG00000206159	transcribed_unprocessed_pseudogene	GYG2P1		2159	1.00746	2.36633	0.0184506	0.957349
chr14	ENSG00000213983.11	ENSG00000213983	protein_coding	AP1G2	8906	6897	5.10288	-2.14693	0.032411	0.957349
chr5	ENSG00000249494.5	ENSG00000249494	antisense	CTB-161M19.4	105379143	1335	0.396993	1.90169	0.0579443	0.957349
chr2	ENSG00000178602.7	ENSG00000178602	protein_coding	OTOS	150677	645	0.999047	-1.91334	0.0564323	0.957349
chr1	ENSG00000162722.8	ENSG00000162722	protein_coding	TRIM58	25893	3225	0.952947	1.85524	0.0643116	0.957349
chr1	ENSG00000271387.1	ENSG00000271387	lincRNA	RP11-382D12.2		952	0.366694	-1.94793	0.0521353	0.957349
chr1	ENSG00000189280.3	ENSG00000189280	protein_coding	GJB5	2709	1355	0.336014	-1.95398	0.0514131	0.957349
chr14	ENSG00000259086.3	ENSG00000259086	processed_pseudogene	RP11-134E15.2		445	2.30428	1.83693	0.0669763	0.957349
chr14	ENSG00000279495.1	ENSG00000279495	TEC	RP11-521B24.4		2501	3.0578	1.95237	0.0516049	0.957349
chr17	ENSG00000205544.3	ENSG00000205544	protein_coding	TMEM256	254863	707	3.06521	-1.84794	0.0653632	0.957349
chr18	ENSG00000152223.12	ENSG00000152223	protein_coding	EPG5	57724	13675	7.01939	-2.22118	0.0269089	0.957349
chr15	ENSG00000252326.1	ENSG00000252326	snoRNA	SNORD116-25	100033436	92	8.78901	1.84698	0.0655025	0.957349
chr2	ENSG00000183840.6	ENSG00000183840	protein_coding	GPR39	2863	3387	0.26289	1.85013	0.065046	0.957349
chr6	ENSG00000137434.11	ENSG00000137434	protein_coding	C6orf52	347744	884	0.75313	1.85359	0.0645477	0.957349
chr20	ENSG00000233895.1	ENSG00000233895	lincRNA	RP1-122P22.2		1089	1.98068	1.83898	0.0666739	0.957349
chr19	ENSG00000268460.1	ENSG00000268460	processed_transcript	AC006262.6	93429	5911	0.870011	1.91095	0.0567392	0.957349
chr17	ENSG00000168792.4	ENSG00000168792	protein_coding	ABHD15	116236	3592	1.09059	1.87714	0.0612403	0.957349
chr9	ENSG00000215966.1	ENSG00000215966	miRNA	MIR876	100126310	81	1.94441	-2.12176	0.0344835	0.957349
chr5	ENSG00000081818.3	ENSG00000081818	protein_coding	PCDHB4	56131	3825	2.97699	2.0259	0.043451	0.957349
chrX	ENSG00000102225.15	ENSG00000102225	protein_coding	CDK16	5127	6524	14.1874	-2.21334	0.0274487	0.957349
chr20	ENSG00000280240.1	ENSG00000280240	protein_coding	AL049794.1		1864	0.355066	1.86223	0.0633177	0.957349
chr10	ENSG00000254929.6	ENSG00000254929	processed_transcript	RP11-144G6.12		1625	0.269602	-1.9134	0.056424	0.957349
chr13	ENSG00000152207.7	ENSG00000152207	protein_coding	CYSLTR2	57105	5372	0.652685	1.87688	0.0612756	0.957349
chr13	ENSG00000237152.3	ENSG00000237152	antisense	DLEU7-AS1	100874074	1806	0.719598	1.8291	0.0681436	0.957349
chr3	ENSG00000200882.1	ENSG00000200882	snRNA	RNU6-681P		104	3.6653	1.91186	0.0566224	0.957349
chr2	ENSG00000276517.1	ENSG00000276517	sense_intronic	AL133243.2		3004	2.4874	1.95209	0.0516378	0.957349
chr17	ENSG00000167524.14	ENSG00000167524	protein_coding	SGK494	124923	4663	3.89919	-2.0728	0.0388427	0.957349
chrX	ENSG00000172476.4	ENSG00000172476	protein_coding	RAB40A	142684	4018	0.826061	-1.86944	0.0623063	0.957349
chr1	ENSG00000219133.2	ENSG00000219133	processed_pseudogene	RP11-203F10.6		483	2.67914	1.82564	0.0686646	0.957349
chr11	ENSG00000254791.1	ENSG00000254791	sense_intronic	FAR1-IT1		368	1.21425	1.89604	0.0586886	0.957349
chr18	ENSG00000171791.12	ENSG00000171791	protein_coding	BCL2	596	11765	4.23841	2.1657	0.030936	0.957349
chr14	ENSG00000207934.1	ENSG00000207934	miRNA	MIR654	724024	81	1.5502	-2.19969	0.0284114	0.957349
chr5	ENSG00000279068.1	ENSG00000279068	protein_coding	CH17-140K24.5		631	0.331414	2.03138	0.0428898	0.957349
chr1	ENSG00000196878.13	ENSG00000196878	protein_coding	LAMB3	3914	4749	1.05369	-1.93052	0.0542622	0.957349
chr22	ENSG00000235237.1	ENSG00000235237	antisense	RP1-151B14.6		630	0.587427	-1.86415	0.0630476	0.957349
chr7	ENSG00000261019.1	ENSG00000261019	lincRNA	RP11-111K18.2		1368	1.28363	-1.82685	0.0684823	0.957349
chr1	ENSG00000234694.1	ENSG00000234694	antisense	RP1-92O14.3		661	0.527294	1.93443	0.053779	0.957349
chr14	ENSG00000198133.8	ENSG00000198133	protein_coding	TMEM229B	161145	6377	3.48008	-2.0891	0.0373427	0.957349
chr2	ENSG00000074582.12	ENSG00000074582	protein_coding	BCS1L	617	3379	3.50057	-2.02171	0.0438846	0.957349
chr5	ENSG00000164611.12	ENSG00000164611	protein_coding	PTTG1	9232	2013	1.05031	1.84547	0.0657217	0.957349
chr2	ENSG00000174501.14	ENSG00000174501	protein_coding	ANKRD36C		8574	12.8541	2.21582	0.0272768	0.957349
chr7	ENSG00000160862.12	ENSG00000160862	protein_coding	AZGP1	563	2699	1.04267	-1.83265	0.0676115	0.957349
chr17	ENSG00000141252.19	ENSG00000141252	protein_coding	VPS53	55275	20899	7.28677	-2.23421	0.0260317	0.957349
chr4	ENSG00000272777.1	ENSG00000272777	lincRNA	RP11-571L19.8		870	1.76421	1.82582	0.0686367	0.957349
chr17	ENSG00000094804.9	ENSG00000094804	protein_coding	CDC6	990	5120	0.883677	-1.90571	0.0574179	0.957349
chr17	ENSG00000262061.5	ENSG00000262061	processed_transcript	RP11-1260E13.4	100506388	2284	0.481357	-1.81917	0.0696477	0.957349
chr9	ENSG00000279670.1	ENSG00000279670	TEC	RP11-70L8.5		1670	0.496652	1.83348	0.0674887	0.957349
chr12	ENSG00000275963.1	ENSG00000275963	lincRNA	RP11-180M15.6		775	1.37944	1.81723	0.0699451	0.957349
chr19	ENSG00000177025.3	ENSG00000177025	protein_coding	C19orf18	147685	915	1.47066	-1.81763	0.0698835	0.957349
chr6	ENSG00000225683.5	ENSG00000225683	antisense	PACRG-AS3		4466	1.03643	1.85635	0.0641527	0.957349
chr15	ENSG00000182768.8	ENSG00000182768	protein_coding	NGRN	51335	7694	9.19667	2.19544	0.0287165	0.957349
chr1	ENSG00000198468.7	ENSG00000198468	lincRNA	FLVCR1-AS1	642946	3094	0.572177	-1.81741	0.0699175	0.957349
chr19	ENSG00000105048.16	ENSG00000105048	protein_coding	TNNT1	7138	2171	2.83565	1.90227	0.057868	0.957349
chr5	ENSG00000251314.2	ENSG00000251314	antisense	CTD-2337A12.1	101929710	1488	0.337067	-1.85786	0.063937	0.957349
chr3	ENSG00000251730.1	ENSG00000251730	snoRNA	SNORA4		135	0.627455	-2.25143	0.0249108	0.957349
chr7	ENSG00000160813.6	ENSG00000160813	protein_coding	PPP1R35	221908	1187	2.60906	1.86359	0.0631255	0.957349
chr18	ENSG00000278000.1	ENSG00000278000	sense_intronic	AC139100.4		662	2.13561	-1.81414	0.0704199	0.957349
chr4	ENSG00000169989.2	ENSG00000169989	protein_coding	TIGD4	201798	2472	0.986113	-1.83921	0.0666395	0.957349
chr1	ENSG00000117479.12	ENSG00000117479	protein_coding	SLC19A2	10560	3671	2.67266	1.9996	0.0462319	0.957349
chr18	ENSG00000279236.1	ENSG00000279236	TEC	RP11-120K19.3		1303	1.46619	1.8246	0.068822	0.957349
chr11	ENSG00000254816.1	ENSG00000254816	processed_pseudogene	RP11-670N15.2		390	0.355903	2.07303	0.0388213	0.957349
chr19	ENSG00000207630.1	ENSG00000207630	miRNA	MIR7-3	407045	110	0.742837	2.2108	0.0276255	0.957349
chr3	ENSG00000168032.8	ENSG00000168032	protein_coding	ENTPD3	956	3365	5.23832	2.06632	0.0394535	0.957349
chr8	ENSG00000227203.3	ENSG00000227203	processed_pseudogene	SUB1P1		382	1.40596	1.84489	0.0658065	0.957349
chr11	ENSG00000134569.9	ENSG00000134569	protein_coding	LRP4	4038	8597	19.475	2.23307	0.0261075	0.957349
chr19	ENSG00000200237.1	ENSG00000200237	snoRNA	SNORA70		141	0.282378	-2.44275	0.0150159	0.957349
chr5	ENSG00000250343.1	ENSG00000250343	antisense	CTC-255N20.1		863	0.409064	-1.97897	0.0485182	0.957349
chr17	ENSG00000228331.2	ENSG00000228331	processed_pseudogene	RPL17P43		586	0.539957	1.9244	0.0550267	0.957349
chr16	ENSG00000257403.2	ENSG00000257403	unprocessed_pseudogene	CTD-2547E10.3		255	1.17611	1.92501	0.0549504	0.957349
chr2	ENSG00000263723.1	ENSG00000263723	snoRNA	SNORD39		79	2.63363	2.05753	0.0402952	0.957349
chrX	ENSG00000228158.2	ENSG00000228158	processed_pseudogene	TLE1P1		589	1.01797	1.84921	0.0651797	0.957349
chr5	ENSG00000215068.7	ENSG00000215068	antisense	AC025171.1	153684	2773	0.556308	1.80695	0.0715353	0.957349
chr6	ENSG00000111961.17	ENSG00000111961	protein_coding	SASH1	23328	11143	15.0873	2.22492	0.0266547	0.957349
chr20	ENSG00000278709.1	ENSG00000278709	antisense	NKILA	105416157	2598	0.258841	-1.81648	0.0700596	0.957349
chr15	ENSG00000247982.6	ENSG00000247982	lincRNA	LINC00926	283663	3669	0.395995	1.80552	0.0717597	0.957349
chr2	ENSG00000253008.2	ENSG00000253008	miRNA	MIR2355	100423036	87	3.60284	1.91652	0.0560247	0.957349
chr1	ENSG00000224805.2	ENSG00000224805	antisense	LINC00853	100874253	661	0.438577	-1.9605	0.0506438	0.957349
chr14	ENSG00000259071.1	ENSG00000259071	lincRNA	RP11-247L20.4		446	5.57752	-1.85564	0.0642543	0.957349
chr16	ENSG00000280231.1	ENSG00000280231	TEC	LA16c-380F5.3		476	0.312698	-2.12684	0.0340568	0.957349
chr9	ENSG00000160401.14	ENSG00000160401	protein_coding	CFAP157	286207	4703	0.558071	1.83631	0.0670678	0.957349
chr11	ENSG00000255165.1	ENSG00000255165	sense_intronic	CTD-2609K8.3		464	0.539146	1.96373	0.0502675	0.957349
chr1	ENSG00000229832.1	ENSG00000229832	sense_intronic	RP11-384C4.2		496	0.669254	1.90096	0.0580399	0.957349
chr4	ENSG00000198589.10	ENSG00000198589	protein_coding	LRBA	987	14929	6.49318	2.20103	0.0283156	0.957349
chr2	ENSG00000226410.1	ENSG00000226410	processed_pseudogene	AC104058.1		297	2.37552	1.82381	0.0689405	0.957349
chr10	ENSG00000269952.1	ENSG00000269952	sense_intronic	RP11-324I22.3		335	1.31061	1.87829	0.0610833	0.957349
chr14	ENSG00000092295.11	ENSG00000092295	protein_coding	TGM1	7051	3735	0.367536	-1.80139	0.0724083	0.957349
chr18	ENSG00000273368.1	ENSG00000273368	sense_intronic	RP11-376P6.3		513	0.877987	1.88296	0.0604451	0.957349
chr13	ENSG00000253710.2	ENSG00000253710	protein_coding	ALG11	440138	7716	1.84667	2.02353	0.0436956	0.957349
chr1	ENSG00000162572.19	ENSG00000162572	protein_coding	SCNN1D	6339	4025	2.59436	-1.97743	0.0486918	0.957349
chr7	ENSG00000231427.5	ENSG00000231427	lincRNA	LINC01445	102723605	1146	0.520034	1.85113	0.0649025	0.957349
chr1	ENSG00000081692.12	ENSG00000081692	protein_coding	JMJD4	65094	4315	3.01506	-2.01895	0.0441717	0.957349
chr3	ENSG00000154783.10	ENSG00000154783	protein_coding	FGD5	152273	8046	1.02735	-1.94162	0.0528987	0.957349
chr1	ENSG00000233647.2	ENSG00000233647	processed_pseudogene	NENFP1		466	0.853593	1.88547	0.060105	0.957349
chr19	ENSG00000159882.12	ENSG00000159882	protein_coding	ZNF230	7773	6298	0.776409	-1.90147	0.0579725	0.957349
chr13	ENSG00000102554.13	ENSG00000102554	protein_coding	KLF5	688	3893	1.46776	1.89324	0.0590616	0.957349
chr14	ENSG00000092098.16	ENSG00000092098	protein_coding	RNF31	55072	4982	2.4319	-2.0068	0.0454567	0.957349
chr12	ENSG00000258162.2	ENSG00000258162	antisense	RP11-315E17.1		2310	0.302012	1.84316	0.0660601	0.957349
chr1	ENSG00000142655.12	ENSG00000142655	protein_coding	PEX14	5195	2995	5.20789	-2.04637	0.0413856	0.957349
chr11	ENSG00000254694.1	ENSG00000254694	antisense	RP11-50B3.4		362	0.762513	-1.93709	0.0534511	0.957349
chr12	ENSG00000204954.9	ENSG00000204954	protein_coding	C12orf73	728568	3096	2.20311	-1.93068	0.054243	0.957349
chr1	ENSG00000187080.7	ENSG00000187080	protein_coding	OR2AK2	391191	1107	0.796415	1.80801	0.0713699	0.957349
chr11	ENSG00000175602.3	ENSG00000175602	protein_coding	CCDC85B	11007	1524	11.272	2.03267	0.0427588	0.957349
chr19	ENSG00000268081.1	ENSG00000268081	antisense	RP11-678G14.2		447	1.45891	1.82619	0.0685812	0.957349
chr16	ENSG00000275109.1	ENSG00000275109	miRNA	MIR6504	102465251	61	1.16419	2.2376	0.0258076	0.957349
chr5	ENSG00000251648.2	ENSG00000251648	processed_pseudogene	CTD-2353N24.1		682	0.297514	-2.03806	0.0422141	0.957349
chr12	ENSG00000120645.11	ENSG00000120645	protein_coding	IQSEC3	440073	7686	11.6825	-2.18412	0.0295444	0.957349
chr2	ENSG00000271141.1	ENSG00000271141	lincRNA	RP11-171I2.4		543	1.89947	1.79661	0.0731662	0.957349
chr14	ENSG00000009830.11	ENSG00000009830	protein_coding	POMT2	29954	10008	2.49829	2.08899	0.0373527	0.957349
chr3	ENSG00000240032.1	ENSG00000240032	antisense	RP11-274H2.3		709	1.14712	1.81043	0.0709941	0.957349
chr7	ENSG00000198822.10	ENSG00000198822	protein_coding	GRM3	2913	4474	18.7338	2.19603	0.0286742	0.957349
chr9	ENSG00000223839.7	ENSG00000223839	lincRNA	FAM95B1	100133036	7923	0.292366	-1.80601	0.0716825	0.957349
chr5	ENSG00000231989.4	ENSG00000231989	protein_coding	PPP1R2P3		1991	0.298281	1.81628	0.0700899	0.957349
chr8	ENSG00000160957.12	ENSG00000160957	protein_coding	RECQL4	9401	4236	0.799359	-1.83937	0.0666155	0.957349
chr16	ENSG00000089280.18	ENSG00000089280	protein_coding	FUS	2521	10283	9.1338	-2.19175	0.0289844	0.957349
chr1	ENSG00000182873.5	ENSG00000182873	antisense	RP11-181G12.2		1734	0.270685	1.85632	0.0641578	0.957349
chr6	ENSG00000196586.13	ENSG00000196586	protein_coding	MYO6	4646	8785	15.0944	2.20706	0.0278877	0.957349
chr1	ENSG00000243155.1	ENSG00000243155	antisense	RP11-46A10.5		2424	0.440212	1.79081	0.0740936	0.957349
chr1	ENSG00000276216.1	ENSG00000276216	lincRNA	CH17-373J23.1		347	1.34254	-1.85395	0.0644965	0.957349
chr14	ENSG00000172590.18	ENSG00000172590	protein_coding	MRPL52	122704	3213	3.72169	-1.99429	0.0468114	0.957349
chr22	ENSG00000234353.2	ENSG00000234353	transcribed_unprocessed_pseudogene	AP000347.4		906	0.378819	1.89774	0.0584638	0.957349
chr6	ENSG00000137269.14	ENSG00000137269	protein_coding	LRRC1	55227	4897	2.60346	1.98656	0.0476661	0.957349
chr3	ENSG00000212297.1	ENSG00000212297	snRNA	RNU6-821P		107	1.3354	1.98665	0.0476565	0.957349
chr16	ENSG00000261692.1	ENSG00000261692	sense_intronic	RP1-168P16.1		415	1.37728	1.82025	0.0694824	0.957349
chr1	ENSG00000279667.1	ENSG00000279667	TEC	RP11-656D10.7		1005	0.438889	-1.86218	0.0633244	0.957349
chr15	ENSG00000201634.1	ENSG00000201634	snoRNA	SNORD115-48	100033822	76	3.09778	-1.94223	0.0528238	0.957349
chr15	ENSG00000235370.6	ENSG00000235370	transcribed_unprocessed_pseudogene	DNM1P51		8796	0.450551	-1.86027	0.0635952	0.957349
chr14	ENSG00000207761.3	ENSG00000207761	miRNA	MIR329-1	574408	80	1.6203	-2.14762	0.0323556	0.957349
chr11	ENSG00000227726.1	ENSG00000227726	sense_intronic	AP001271.3		206	2.70171	-1.83838	0.0667615	0.957349
chr1	ENSG00000231563.1	ENSG00000231563	antisense	RP11-245P10.4		283	2.82047	-1.79602	0.0732611	0.957349
chr3	ENSG00000144867.11	ENSG00000144867	protein_coding	SRPRB	58477	4180	6.61954	-2.10195	0.0361948	0.957349
chr1	ENSG00000231691.1	ENSG00000231691	antisense	RP11-203F10.5		446	0.278653	2.02261	0.0437908	0.957349
chr22	ENSG00000128228.4	ENSG00000128228	protein_coding	SDF2L1	23753	1099	1.83005	-1.79694	0.0731138	0.957349
chr17	ENSG00000274615.1	ENSG00000274615	unprocessed_pseudogene	CH17-258A22.4		1300	0.394553	-1.85497	0.0643502	0.957349
chr11	ENSG00000199709.1	ENSG00000199709	snRNA	RNU4-23P		140	0.549697	-2.22432	0.0266952	0.957349
chr9	ENSG00000234502.2	ENSG00000234502	processed_pseudogene	FYTTD1P1		921	0.552973	-1.83648	0.0670422	0.957349
chr6	ENSG00000124575.6	ENSG00000124575	protein_coding	HIST1H1D	3007	666	3.58562	-1.81646	0.0700632	0.957349
chr15	ENSG00000134146.11	ENSG00000134146	protein_coding	DPH6	89978	9345	1.19819	1.98384	0.0479703	0.957349
chr19	ENSG00000268677.1	ENSG00000268677	antisense	CTB-33G10.6		427	0.596851	-1.93165	0.0541228	0.957349
chr17	ENSG00000279340.1	ENSG00000279340	TEC	RP11-667K14.9		167	1.20367	1.97616	0.0488361	0.957349
chr4	ENSG00000270681.1	ENSG00000270681	antisense	RP11-372K14.2		1113	1.24228	1.78412	0.0751758	0.957349
chr7	ENSG00000224046.1	ENSG00000224046	antisense	AC005076.5	101927420	888	0.803333	-1.79368	0.0736332	0.957349
chr1	ENSG00000134222.16	ENSG00000134222	protein_coding	PSRC1	84722	2855	9.79353	-2.09239	0.0370453	0.957349
chr19	ENSG00000267309.1	ENSG00000267309	antisense	CTD-2630F21.1	728752	1392	1.30626	1.79479	0.0734565	0.957349
chr11	ENSG00000137691.12	ENSG00000137691	protein_coding	C11orf70	85016	2647	0.529792	1.78033	0.0757954	0.957349
chr4	ENSG00000271817.2	ENSG00000271817	snoRNA	U3		219	1.45399	-1.89983	0.0581878	0.957349
chr7	ENSG00000273320.1	ENSG00000273320	antisense	RP11-22N19.2		847	1.04992	-1.78116	0.0756596	0.957349
chr1	ENSG00000271092.5	ENSG00000271092	protein_coding	TMEM56-RWDD3	100527978	1961	0.336545	-1.79434	0.0735287	0.957349
chr14	ENSG00000198604.10	ENSG00000198604	protein_coding	BAZ1A	11177	7698	1.78246	-1.98472	0.0478715	0.957349
chr12	ENSG00000276188.1	ENSG00000276188	lincRNA	RP11-173P15.10		412	0.400599	-2.01499	0.0445867	0.957349
chr4	ENSG00000250604.1	ENSG00000250604	antisense	RP11-597D13.8		365	0.76457	-1.93092	0.0542133	0.957349
chr17	ENSG00000083457.11	ENSG00000083457	protein_coding	ITGAE	3682	6657	1.0048	1.91323	0.0564466	0.957349
chr5	ENSG00000248568.1	ENSG00000248568	processed_pseudogene	KRT8P48		1220	3.56028	1.84813	0.0653362	0.957349
chr5	ENSG00000254295.1	ENSG00000254295	lincRNA	CTC-308K20.2		489	0.287056	-2.07982	0.0381903	0.957349
chr2	ENSG00000115138.10	ENSG00000115138	protein_coding	POMC	5443	1538	0.380754	1.84025	0.0664868	0.957349
chr17	ENSG00000252456.1	ENSG00000252456	rRNA	RNA5SP434		121	1.39494	1.99783	0.0464252	0.957349
chr20	ENSG00000053438.8	ENSG00000053438	protein_coding	NNAT	4826	1297	75.502	2.16201	0.0312208	0.957349
chr16	ENSG00000103168.16	ENSG00000103168	protein_coding	TAF1C	9013	5577	4.58304	-2.07712	0.0384402	0.957349
chr17	ENSG00000167711.13	ENSG00000167711	protein_coding	SERPINF2	5345	2348	0.389691	-1.77582	0.0765381	0.957349
chr20	ENSG00000203896.9	ENSG00000203896	protein_coding	LIME1	54923	2550	1.0742	1.80535	0.0717857	0.957349
chr1	ENSG00000272100.1	ENSG00000272100	antisense	RP11-155O18.6		391	0.563608	-1.95064	0.0518109	0.957349
chr2	ENSG00000121966.6	ENSG00000121966	protein_coding	CXCR4	7852	2224	2.30689	1.85581	0.0642302	0.957349
chr7	ENSG00000230189.6	ENSG00000230189	transcribed_unprocessed_pseudogene	GS1-124K5.2		1830	2.83424	1.86666	0.0626943	0.957349
chr7	ENSG00000230746.1	ENSG00000230746	lincRNA	AC006007.1		672	0.317544	2.30899	0.021463	0.957349
chrY	ENSG00000229236.1	ENSG00000229236	lincRNA	TTTY10	246119	1726	1.55771	2.22147	0.0268889	0.957349
chr19	ENSG00000269653.1	ENSG00000269653	sense_intronic	CTB-102L5.7		1890	0.322179	1.80543	0.0717729	0.957349
chr18	ENSG00000243516.1	ENSG00000243516	processed_pseudogene	RPL12P40		488	1.44176	-1.78474	0.0750756	0.957349
chr4	ENSG00000264678.1	ENSG00000264678	miRNA	MIR3140	100422896	90	2.23039	1.93614	0.0535685	0.957349
chr13	ENSG00000080166.15	ENSG00000080166	protein_coding	DCT	1638	7543	0.701678	-1.87158	0.0620078	0.957349
chr10	ENSG00000155265.10	ENSG00000155265	protein_coding	GOLGA7B	401647	6458	8.61491	-2.15165	0.0320348	0.957349
chr18	ENSG00000177337.7	ENSG00000177337	antisense	DLGAP1-AS1		2105	1.35242	1.79938	0.0727267	0.957349
chr6	ENSG00000225177.5	ENSG00000225177	antisense	RP11-390P2.4		1220	3.01515	1.80949	0.07114	0.957349
chr3	ENSG00000223513.1	ENSG00000223513	processed_pseudogene	ATP6V0E1P2		245	0.655158	2.0234	0.0437089	0.957349
chr3	ENSG00000160808.9	ENSG00000160808	protein_coding	MYL3	4634	1360	1.17163	1.77704	0.076336	0.957349
chr2	ENSG00000242699.3	ENSG00000242699	misc_RNA	RN7SL516P		297	0.472028	-2.09368	0.0369299	0.957349
chr2	ENSG00000163794.6	ENSG00000163794	protein_coding	UCN	7349	795	1.80099	-1.76979	0.0775393	0.957349
chr1	ENSG00000252254.1	ENSG00000252254	misc_RNA	Y_RNA		113	0.606791	-2.20139	0.0282895	0.957349
chr19	ENSG00000064961.18	ENSG00000064961	protein_coding	HMG20B	10362	3857	2.05395	1.90866	0.057035	0.957349
chr4	ENSG00000250863.1	ENSG00000250863	lincRNA	RP11-663P9.1		449	0.294659	-2.07367	0.038762	0.957349
chr1	ENSG00000134248.13	ENSG00000134248	protein_coding	LAMTOR5	10542	2388	8.44441	2.05343	0.040693	0.957349
chr8	ENSG00000207582.1	ENSG00000207582	miRNA	MIR30B	407030	88	0.266839	2.37759	0.0179045	0.957349
chr17	ENSG00000240531.1	ENSG00000240531	transcribed_processed_pseudogene	RPL21P123		407	2.56881	1.76732	0.077951	0.957349
chr3	ENSG00000064225.12	ENSG00000064225	protein_coding	ST3GAL6	10402	6288	2.71683	-2.03559	0.0424625	0.957349
chr12	ENSG00000178878.12	ENSG00000178878	protein_coding	APOLD1	81575	7243	7.8526	2.11626	0.0349521	0.957349
chr17	ENSG00000068489.12	ENSG00000068489	protein_coding	PRR11	55771	4080	0.616762	1.79874	0.0728275	0.957349
chr6	ENSG00000112599.8	ENSG00000112599	protein_coding	GUCA1B	2979	1113	1.86614	1.78499	0.0750347	0.957349
chr9	ENSG00000229875.1	ENSG00000229875	processed_pseudogene	EIF1P1		341	0.454385	2.02733	0.0433039	0.957349
chr9	ENSG00000130635.15	ENSG00000130635	protein_coding	COL5A1	1289	11189	0.575097	1.88922	0.0595988	0.957349
chr12	ENSG00000272215.1	ENSG00000272215	snRNA	U7		63	6.11774	1.83189	0.0677252	0.957349
chr17	ENSG00000178921.13	ENSG00000178921	protein_coding	PFAS	5198	6471	3.44783	-2.06333	0.0397385	0.957349
chr19	ENSG00000187534.6	ENSG00000187534	processed_pseudogene	PRR13P5		442	1.42206	-1.78314	0.0753354	0.957349
chr14	ENSG00000279963.1	ENSG00000279963	protein_coding	AL049872.1		63	0.325571	2.38218	0.0176859	0.957349
chr19	ENSG00000007129.17	ENSG00000007129	protein_coding	CEACAM21	90273	1964	0.410476	-1.81671	0.0700249	0.957349
chr4	ENSG00000183783.6	ENSG00000183783	protein_coding	KCTD8	386617	2704	3.56085	1.95087	0.0517832	0.957349
chrX	ENSG00000203650.8	ENSG00000203650	lincRNA	LINC01285	101928287	3861	0.626107	1.78518	0.0750049	0.957349
chr8	ENSG00000253875.1	ENSG00000253875	antisense	RP11-16P20.3		584	1.10107	1.78006	0.07584	0.957349
chr2	ENSG00000168497.4	ENSG00000168497	protein_coding	SDPR	8436	3229	4.21498	1.99216	0.047046	0.957349
chrX	ENSG00000160211.15	ENSG00000160211	protein_coding	G6PD	2539	3709	6.15378	-2.06321	0.0397498	0.957349
chr11	ENSG00000265539.1	ENSG00000265539	miRNA	MIR3164	100422846	83	1.63915	2.00326	0.0458367	0.957349
chr12	ENSG00000272173.1	ENSG00000272173	antisense	U47924.31		1097	0.521352	-1.77994	0.075859	0.957349
chr13	ENSG00000278156.1	ENSG00000278156	antisense	TSC22D1-AS1	641467	3457	1.53976	-1.86499	0.0629287	0.957349
chr2	ENSG00000135617.3	ENSG00000135617	protein_coding	PRADC1	84279	1407	6.3127	-1.93611	0.0535721	0.957349
chr1	ENSG00000143368.9	ENSG00000143368	protein_coding	SF3B4	10262	2245	4.87874	-1.9697	0.0495752	0.957349
chr16	ENSG00000091651.8	ENSG00000091651	protein_coding	ORC6	23594	4309	0.971737	-1.85285	0.064655	0.957349
chr12	ENSG00000047621.11	ENSG00000047621	protein_coding	C12orf4	57102	4939	6.20021	-2.0993	0.0364287	0.957349
chr15	ENSG00000259416.2	ENSG00000259416	antisense	RP11-158M2.5		855	1.44046	1.76134	0.0789589	0.957349
chr9	ENSG00000231390.1	ENSG00000231390	unprocessed_pseudogene	SNX18P8		874	0.336142	-1.89881	0.0583224	0.957349
chr15	ENSG00000259217.2	ENSG00000259217	unprocessed_pseudogene	RP11-702M1.2		150	0.301478	2.25384	0.0247573	0.957349
chr9	ENSG00000242375.1	ENSG00000242375	lincRNA	RP11-498P14.3		474	2.45334	1.75471	0.0800887	0.957349
chr1	ENSG00000163346.16	ENSG00000163346	protein_coding	PBXIP1	57326	3851	31.6442	2.18194	0.0297068	0.957349
chr1	ENSG00000163875.15	ENSG00000163875	protein_coding	MEAF6	64769	3487	16.1013	-2.14296	0.0327308	0.957349
chr12	ENSG00000213942.3	ENSG00000213942	processed_pseudogene	RP1-102E24.1		377	0.77764	-1.87424	0.0616403	0.957349
chr13	ENSG00000263978.1	ENSG00000263978	miRNA	MIR4499	100616304	69	1.87882	2.01324	0.0447713	0.957349
chr2	ENSG00000279254.1	ENSG00000279254	TEC	RP11-536C12.1		1909	0.266432	1.79601	0.0732619	0.957349
chr6	ENSG00000223633.2	ENSG00000223633	lincRNA	RP11-143A22.1		497	0.725521	1.85878	0.0638068	0.957349
chr12	ENSG00000059758.7	ENSG00000059758	protein_coding	CDK17	5128	6547	23.1607	2.1989	0.0284681	0.957349
chr8	ENSG00000282164.2	ENSG00000282164	sense_intronic	PEG13		5667	4.40526	-2.07727	0.0384266	0.957349
chr16	ENSG00000103241.6	ENSG00000103241	protein_coding	FOXF1	2294	3516	0.466194	1.75536	0.0799772	0.957349
chr1	ENSG00000121851.12	ENSG00000121851	protein_coding	POLR3GL	84265	1799	4.05467	1.91322	0.0564477	0.957349
chr11	ENSG00000166689.15	ENSG00000166689	protein_coding	PLEKHA7	144100	10987	1.18362	1.95581	0.0511963	0.957349
chr10	ENSG00000265018.6	ENSG00000265018	transcribed_unprocessed_pseudogene	AGAP12P	414224	2400	1.09764	1.77627	0.0764628	0.957349
chr8	ENSG00000250569.1	ENSG00000250569	processed_pseudogene	NTAN1P2		940	1.11184	1.75166	0.0806133	0.957349
chr17	ENSG00000281079.1	ENSG00000281079	protein_coding	AC055866.1		33	1.08173	2.29276	0.0223903	0.957349
chr12	ENSG00000280054.1	ENSG00000280054	TEC	RP1-197B17.7		2448	0.480967	1.75307	0.0803708	0.957349
chr12	ENSG00000275770.1	ENSG00000275770	miRNA	MIR6505	102466657	71	1.84082	-2.01371	0.0447216	0.957349
chr17	ENSG00000213859.4	ENSG00000213859	protein_coding	KCTD11	147040	3056	1.03042	1.80167	0.0723646	0.957349
chr1	ENSG00000207975.1	ENSG00000207975	miRNA	MIR181B1	406955	110	0.69367	2.0825	0.0379441	0.957349
chr6	ENSG00000272102.1	ENSG00000272102	lincRNA	RP3-355L5.5		541	0.882569	-1.76464	0.0784016	0.957349
chr6	ENSG00000225914.1	ENSG00000225914	antisense	XXbac-BPG154L12.4		3458	0.817083	-1.78804	0.0745414	0.957349
chr1	ENSG00000134259.3	ENSG00000134259	protein_coding	NGF	4803	1047	0.411355	1.79842	0.0728793	0.957349
chr20	ENSG00000130703.15	ENSG00000130703	protein_coding	OSBPL2	9885	11735	4.85227	2.13759	0.0331675	0.957349
chr22	ENSG00000099957.16	ENSG00000099957	protein_coding	P2RX6	9127	4730	1.26588	-1.92537	0.0549056	0.957349
chr22	ENSG00000186654.20	ENSG00000186654	protein_coding	PRR5	55615	5247	1.11242	1.87111	0.0620742	0.957349
chr3	ENSG00000250170.1	ENSG00000250170	sense_intronic	RASA2-IT1		612	0.988028	1.76815	0.0778121	0.957349
chr19	ENSG00000267858.5	ENSG00000267858	antisense	MZF1-AS1	100131691	2968	0.62527	-1.76658	0.0780755	0.957349
chr5	ENSG00000213896.4	ENSG00000213896	processed_pseudogene	RP11-546M4.1		374	0.981488	1.77727	0.076298	0.957349
chr2	ENSG00000278962.1	ENSG00000278962	TEC	RP11-399B17.1		2272	0.790046	-1.78137	0.0756256	0.957349
chr3	ENSG00000244215.1	ENSG00000244215	lincRNA	RP11-88I21.2	101927123	927	0.406578	-1.80329	0.0721095	0.957349
chr11	ENSG00000142082.14	ENSG00000142082	protein_coding	SIRT3	23410	5202	5.00181	-2.07155	0.0389603	0.957349
chr16	ENSG00000197445.2	ENSG00000197445	lincRNA	C16orf47		1308	0.317599	1.82203	0.0692115	0.957349
chr6	ENSG00000204386.10	ENSG00000204386	protein_coding	NEU1	4758	4822	4.01584	-2.04339	0.0416807	0.957349
chr19	ENSG00000073008.14	ENSG00000073008	protein_coding	PVR	5817	3519	7.88593	-2.07219	0.0389001	0.957349
chr14	ENSG00000183828.14	ENSG00000183828	protein_coding	NUDT14	256281	1916	6.77737	1.98966	0.0473219	0.957349
chr10	ENSG00000224761.4	ENSG00000224761	transcribed_unprocessed_pseudogene	RP11-508N22.9		1534	0.50774	1.74862	0.0811378	0.957349
chr1	ENSG00000223345.3	ENSG00000223345	transcribed_unprocessed_pseudogene	HIST2H2BA		756	2.44915	-1.75237	0.0804919	0.957349
chr6	ENSG00000218730.1	ENSG00000218730	processed_pseudogene	RP3-453I5.2		406	0.888372	1.81342	0.0705303	0.957349
chr12	ENSG00000170515.13	ENSG00000170515	protein_coding	PA2G4	5036	3795	9.41031	-2.10153	0.0362316	0.957349
chr4	ENSG00000279384.1	ENSG00000279384	TEC	RP11-635L1.2		748	1.04588	1.75799	0.079529	0.957349
chr2	ENSG00000237327.1	ENSG00000237327	sense_intronic	UPP2-IT1		357	0.56173	-1.97321	0.0491727	0.957349
chr14	ENSG00000133935.6	ENSG00000133935	protein_coding	C14orf1	11161	2633	4.91723	-1.97274	0.0492263	0.957349
chr6	ENSG00000001084.10	ENSG00000001084	protein_coding	GCLC	2729	8463	6.04722	2.12229	0.034439	0.957349
chr2	ENSG00000218682.1	ENSG00000218682	processed_pseudogene	AC010150.1		506	0.598383	-1.84698	0.0655028	0.957349
chr1	ENSG00000269896.2	ENSG00000269896	transcribed_processed_pseudogene	RP4-740C4.5	100129534	2407	0.957104	-1.77006	0.0774932	0.957349
chr1	ENSG00000065600.12	ENSG00000065600	protein_coding	TMEM206	55248	2914	6.20115	2.00116	0.0460628	0.957349
chr1	ENSG00000142609.17	ENSG00000142609	protein_coding	CFAP74	85452	10422	0.85184	-1.93062	0.05425	0.957349
chr3	ENSG00000222345.1	ENSG00000222345	snoRNA	SNORD19		76	1.88646	-1.9803	0.0483679	0.957349
chr19	ENSG00000129951.18	ENSG00000129951	protein_coding	PLPPR3	79948	2741	4.80174	1.96445	0.0501835	0.957349
chr1	ENSG00000116260.16	ENSG00000116260	protein_coding	QSOX1	5768	9311	4.62397	-2.10508	0.0359195	0.957349
chr18	ENSG00000266965.1	ENSG00000266965	sense_intronic	RP11-712P20.2		1699	0.876395	-1.74209	0.0822754	0.957349
chr10	ENSG00000233052.1	ENSG00000233052	sense_intronic	RP11-398B16.2		359	0.89906	1.84692	0.065512	0.957349
chr16	ENSG00000034713.7	ENSG00000034713	protein_coding	GABARAPL2	11345	3034	35.4918	2.17066	0.0305557	0.957349
chr13	ENSG00000136167.13	ENSG00000136167	protein_coding	LCP1	3936	5061	2.34092	-1.94185	0.0528699	0.957349
chr13	ENSG00000102760.12	ENSG00000102760	protein_coding	RGCC	28984	1032	25.4361	2.05969	0.0400867	0.957349
chr1	ENSG00000213047.11	ENSG00000213047	protein_coding	DENND1B	163486	13203	2.02959	2.06012	0.0400454	0.957349
chr13	ENSG00000204977.9	ENSG00000204977	protein_coding	TRIM13	10206	8080	3.35178	-2.06724	0.039367	0.957349
chr11	ENSG00000175575.12	ENSG00000175575	protein_coding	PAAF1	80227	7937	4.84406	-2.09486	0.036824	0.957349
chr2	ENSG00000186235.10	ENSG00000186235	processed_transcript	AC016757.3	151174	2906	0.895154	-1.7602	0.0791531	0.957349
chr12	ENSG00000257696.1	ENSG00000257696	antisense	RP11-175P13.2		418	0.371054	1.94695	0.0522538	0.957349
chr20	ENSG00000228265.5	ENSG00000228265	lincRNA	RALY-AS1	101926888	1207	0.589317	-1.74094	0.0824769	0.957349
chr8	ENSG00000147419.16	ENSG00000147419	protein_coding	CCDC25	55246	4415	10.5324	-2.11865	0.0347475	0.957349
chr16	ENSG00000278893.1	ENSG00000278893	TEC	RP11-229O3.1		2105	0.617208	1.73956	0.0827204	0.957349
chr8	ENSG00000254100.1	ENSG00000254100	lincRNA	RP11-675F6.4		537	1.24752	-1.73746	0.0830898	0.957349
chr2	ENSG00000228043.5	ENSG00000228043	lincRNA	AC097721.2		1313	0.447645	1.75927	0.0793107	0.957349
chr1	ENSG00000275064.1	ENSG00000275064	unprocessed_pseudogene	CH17-262O2.1		1270	0.881072	-1.73357	0.0837792	0.957349
chr12	ENSG00000240771.6	ENSG00000240771	protein_coding	ARHGEF25	115557	3503	18.0305	-2.14167	0.0328351	0.957349
chr3	ENSG00000196220.15	ENSG00000196220	protein_coding	SRGAP3	9901	18924	11.1999	-2.20252	0.0282095	0.957349
chr13	ENSG00000234377.7	ENSG00000234377	antisense	RNF219-AS1	100874222	8790	2.25441	2.00843	0.0452823	0.957349
chr5	ENSG00000164404.8	ENSG00000164404	protein_coding	GDF9	2661	3279	0.450317	1.74096	0.0824735	0.957349
chr17	ENSG00000236819.1	ENSG00000236819	lincRNA	LINC01563	101060544	750	3.66211	1.78229	0.0754752	0.957349
chr10	ENSG00000237128.1	ENSG00000237128	lincRNA	RP11-351M16.3	105376468	273	0.268805	2.13823	0.0331148	0.957349
chr7	ENSG00000232944.1	ENSG00000232944	processed_pseudogene	RP13-492C18.1		186	0.603847	2.18212	0.0296933	0.957349
chr3	ENSG00000213178.3	ENSG00000213178	processed_pseudogene	RP11-641D5.1		410	2.72207	-1.73167	0.0841173	0.957349
chr22	ENSG00000183597.15	ENSG00000183597	protein_coding	TANGO2	128989	6157	4.89361	-2.06846	0.0392508	0.957349
chr14	ENSG00000252198.1	ENSG00000252198	misc_RNA	Y_RNA		149	0.458129	-2.15509	0.0317627	0.957349
chr17	ENSG00000108958.4	ENSG00000108958	processed_pseudogene	AC016292.3		408	1.75179	1.73398	0.0837064	0.957349
chrY	ENSG00000214717.10_PAR_Y	ENSG00000214717	protein_coding	ZBED1	9189	4755	0.308702	-1.76322	0.0786418	0.957349
chr16	ENSG00000261602.1	ENSG00000261602	antisense	CTD-2033A16.1		575	0.328096	-1.93437	0.0537866	0.957349
chr15	ENSG00000237161.4	ENSG00000237161	processed_pseudogene	RP11-32B5.1		1549	0.465722	-1.76033	0.0791314	0.957349
chr8	ENSG00000253716.5	ENSG00000253716	antisense	MINCR	100507316	1405	1.5897	1.75975	0.0792288	0.957349
chrX	ENSG00000160219.11	ENSG00000160219	protein_coding	GAB3	139716	5272	0.733163	-1.79332	0.0736918	0.957349
chr13	ENSG00000133116.7	ENSG00000133116	protein_coding	KL	9365	5056	1.2514	1.80489	0.0718575	0.957349
chr2	ENSG00000188687.16	ENSG00000188687	protein_coding	SLC4A5	57835	8025	0.347137	1.77044	0.0774306	0.957349
chr21	ENSG00000243646.9	ENSG00000243646	protein_coding	IL10RB	3588	4548	1.15596	-1.83602	0.0671105	0.957349
chr14	ENSG00000207749.4	ENSG00000207749	miRNA	MIR299	407023	63	1.43356	2.05592	0.0404516	0.957349
chr20	ENSG00000149636.15	ENSG00000149636	protein_coding	DSN1	79980	2739	2.41519	-1.88428	0.0602664	0.957349
chr19	ENSG00000105771.13	ENSG00000105771	protein_coding	SMG9	56006	7927	3.34336	-2.05599	0.040444	0.957349
chr14	ENSG00000221614.1	ENSG00000221614	miRNA	MIR1185-2	100302209	86	2.39592	-1.87933	0.0609397	0.957349
chr1	ENSG00000116194.12	ENSG00000116194	protein_coding	ANGPTL1	9068	3403	0.972147	-1.79026	0.0741826	0.957349
chr11	ENSG00000280269.1	ENSG00000280269	TEC	AP000577.2		878	1.16258	-1.72649	0.0850463	0.957349
chr11	ENSG00000243353.1	ENSG00000243353	processed_pseudogene	RP11-667M19.1		171	0.655599	1.9807	0.0483232	0.957349
chr16	ENSG00000261430.1	ENSG00000261430	sense_intronic	LA16c-390E6.3		307	0.819943	-1.86361	0.0631236	0.957349
chr4	ENSG00000164056.10	ENSG00000164056	protein_coding	SPRY1	10252	3963	2.19472	1.91904	0.0557036	0.957349
chr12	ENSG00000139537.10	ENSG00000139537	protein_coding	CCDC65	85478	2373	0.862869	-1.75086	0.080751	0.957349
chr17	ENSG00000109016.17	ENSG00000109016	protein_coding	DHRS7B	25979	5544	1.94053	-1.95088	0.0517823	0.957349
chr10	ENSG00000235180.1	ENSG00000235180	lincRNA	LINC00601	101101772	1168	2.13677	1.74676	0.0814621	0.957349
chr3	ENSG00000271964.1	ENSG00000271964	antisense	RP11-415F23.2		549	1.28364	-1.73333	0.0838218	0.957349
chr5	ENSG00000164251.4	ENSG00000164251	protein_coding	F2RL1	2150	2958	0.376772	1.72458	0.085391	0.957349
chr3	ENSG00000261159.1	ENSG00000261159	lincRNA	RP11-723O4.9		811	1.04717	1.73218	0.0840267	0.957349
chr5	ENSG00000198939.7	ENSG00000198939	protein_coding	ZFP2	80108	2641	2.41226	1.87299	0.0618135	0.957349
chrX	ENSG00000222419.1	ENSG00000222419	rRNA	RNA5SP511		115	0.847061	-2.05271	0.0407629	0.957349
chrX	ENSG00000197620.10	ENSG00000197620	protein_coding	CXorf40A	91966	4104	2.31712	-1.92868	0.0544915	0.957349
chr7	ENSG00000105856.13	ENSG00000105856	protein_coding	HBP1	26959	6351	5.93915	2.08607	0.0376172	0.957349
chr12	ENSG00000240399.1	ENSG00000240399	transcribed_processed_pseudogene	RP1-228P16.1		779	0.611362	1.76014	0.0791634	0.957349
chr13	ENSG00000125304.8	ENSG00000125304	protein_coding	TM9SF2	9375	3885	24.7906	2.15812	0.0315243	0.957349
chr16	ENSG00000279476.1	ENSG00000279476	TEC	RP11-391L3.3		2794	1.70441	1.824	0.068913	0.957349
chrX	ENSG00000230986.1	ENSG00000230986	processed_pseudogene	DDX3P2		111	3.53015	-1.79184	0.0739287	0.957349
chr3	ENSG00000131389.16	ENSG00000131389	protein_coding	SLC6A6	6533	8254	3.61723	2.05392	0.0406449	0.957349
chr1	ENSG00000273367.1	ENSG00000273367	antisense	RP5-827C21.6		626	3.35475	1.75393	0.0802223	0.957349
chr2	ENSG00000236440.1	ENSG00000236440	processed_pseudogene	AC117947.1		529	1.76783	1.71795	0.0865938	0.957349
chr8	ENSG00000277526.4	ENSG00000277526	lincRNA	RP11-378A12.1	101927815	1722	0.495138	-1.71929	0.0863508	0.957349
chr9	ENSG00000242256.3	ENSG00000242256	misc_RNA	RN7SL57P		290	0.852918	1.84773	0.0653941	0.957349
chr2	ENSG00000115523.16	ENSG00000115523	protein_coding	GNLY	10578	3051	0.360824	-1.72588	0.0851553	0.957349
chr20	ENSG00000101447.13	ENSG00000101447	protein_coding	FAM83D	81610	2475	0.413043	-1.71911	0.0863833	0.957349
chr19	ENSG00000130479.10	ENSG00000130479	protein_coding	MAP1S	55201	5040	7.26288	-2.08074	0.0381057	0.957349
chr4	ENSG00000152785.6	ENSG00000152785	protein_coding	BMP3	651	5734	0.346797	-1.74599	0.0815954	0.957349
chr3	ENSG00000272440.1	ENSG00000272440	lincRNA	RP11-379F4.6		215	2.00126	-1.76163	0.0789108	0.957349
chr18	ENSG00000266053.2	ENSG00000266053	antisense	NDUFV2-AS1	101927275	1432	0.930512	-1.71912	0.0863817	0.957349
chr8	ENSG00000247081.7	ENSG00000247081	antisense	BAALC-AS1		3877	1.28025	-1.81198	0.070753	0.957349
chr17	ENSG00000154262.12	ENSG00000154262	protein_coding	ABCA6	23460	14151	1.56984	2.03133	0.0428944	0.957349
chr1	ENSG00000143374.15	ENSG00000143374	protein_coding	TARS2	80222	4077	5.55496	-2.03761	0.0422595	0.957349
chr1	ENSG00000238142.1	ENSG00000238142	lincRNA	RP11-108M9.4		508	3.61282	-1.73117	0.0842069	0.957349
chr11	ENSG00000230483.1	ENSG00000230483	antisense	AC124057.5		404	0.298351	-1.96464	0.0501615	0.957349
chr5	ENSG00000250842.1	ENSG00000250842	lincRNA	CTC-806A22.1		530	0.527835	-1.78064	0.075744	0.957349
chr14	ENSG00000092203.13	ENSG00000092203	protein_coding	TOX4	9878	7091	9.97443	-2.13489	0.0333891	0.957349
chr15	ENSG00000242737.1	ENSG00000242737	processed_pseudogene	RP11-562A8.1		359	1.41434	-1.74508	0.081754	0.957349
chr17	ENSG00000264029.1	ENSG00000264029	unprocessed_pseudogene	CTD-2008P7.5		244	0.371507	-2.0483	0.0411957	0.957349
chr15	ENSG00000258483.2	ENSG00000258483	lincRNA	AC144835.1		1224	0.324412	-1.77226	0.0771278	0.957349
chr20	ENSG00000101421.3	ENSG00000101421	protein_coding	CHMP4B	128866	1646	38.5409	-2.12703	0.0340409	0.957349
chr8	ENSG00000254093.8	ENSG00000254093	protein_coding	PINX1	54984	2802	1.24291	-1.78832	0.0744957	0.957349
chr17	ENSG00000271851.1	ENSG00000271851	sense_intronic	RP11-565F19.2		2374	0.56614	-1.71485	0.0871616	0.957349
chr8	ENSG00000253362.1	ENSG00000253362	unprocessed_pseudogene	RP11-120I21.3		381	0.275546	1.93424	0.0538016	0.957349
chr19	ENSG00000053501.12	ENSG00000053501	protein_coding	USE1	55850	2431	5.40227	-1.95649	0.0511158	0.957349
chr12	ENSG00000251898.1	ENSG00000251898	scaRNA	SCARNA11	677780	136	2.08172	1.80001	0.0726264	0.957349
chr1	ENSG00000200169.1	ENSG00000200169	snRNA	RNU5D-1		116	6.90055	-1.71135	0.0878072	0.957349
chr4	ENSG00000249264.1	ENSG00000249264	processed_pseudogene	EEF1A1P9		1383	0.761183	-1.70746	0.088528	0.957349
chr15	ENSG00000279958.1	ENSG00000279958	TEC	RP11-12O16.1		479	0.936633	-1.72871	0.0846475	0.957349
chr22	ENSG00000069998.12	ENSG00000069998	protein_coding	CECR5	27440	4936	2.91739	1.97389	0.0490951	0.957349
chr10	ENSG00000212743.2	ENSG00000212743	lincRNA	RP11-563J2.3		2447	1.69586	1.7799	0.0758666	0.957349
chr21	ENSG00000142173.14	ENSG00000142173	protein_coding	COL6A2	1292	5386	1.80573	1.88535	0.0601204	0.957349
chr17	ENSG00000108774.14	ENSG00000108774	protein_coding	RAB5C	5878	2761	7.22807	-2.01561	0.0445217	0.957349
chr15	ENSG00000261064.1	ENSG00000261064	lincRNA	RP11-1000B6.3		909	1.79526	-1.7182	0.0865493	0.957349
chr12	ENSG00000256276.1	ENSG00000256276	lincRNA	RP5-916L7.2		570	0.267092	1.87199	0.0619511	0.957349
chr14	ENSG00000015133.18	ENSG00000015133	protein_coding	CCDC88C	440193	12426	1.1161	1.91144	0.0566756	0.957349
chr4	ENSG00000068078.17	ENSG00000068078	protein_coding	FGFR3	2261	4834	29.5094	2.15499	0.0317701	0.957349
chr14	ENSG00000258695.2	ENSG00000258695	antisense	RP3-414A15.2		519	0.739005	1.7559	0.0798847	0.957349
chr19	ENSG00000197766.7	ENSG00000197766	protein_coding	CFD	1675	1222	0.487182	1.73838	0.0829283	0.957349
chr8	ENSG00000253307.1	ENSG00000253307	antisense	RP11-10J21.4		397	1.85883	-1.70968	0.0881156	0.957349
chr19	ENSG00000161671.16	ENSG00000161671	protein_coding	EMC10	284361	10748	4.73235	2.10166	0.0362197	0.957349
chr11	ENSG00000279342.1	ENSG00000279342	protein_coding	AP000866.1		826	1.44787	-1.70511	0.0889651	0.957349
chr1	ENSG00000234998.1	ENSG00000234998	antisense	RP11-439A17.10		459	1.12878	-1.7273	0.0849007	0.957349
chr7	ENSG00000200629.1	ENSG00000200629	misc_RNA	RNY1P11		113	0.286736	-2.19773	0.0285516	0.957349
chr1	ENSG00000274978.1	ENSG00000274978	snRNA	RNU11	26824	134	0.283158	-2.18067	0.029801	0.957349
chr8	ENSG00000253395.1	ENSG00000253395	lincRNA	KB-1460A1.1		430	1.3007	-1.71997	0.0862255	0.957349
chr6	ENSG00000124535.15	ENSG00000124535	protein_coding	WRNIP1	56897	3877	10.1058	2.0844	0.03777	0.957349
chr6	ENSG00000230438.6	ENSG00000230438	lincRNA	SERPINB9P1		1460	0.495703	-1.71101	0.0878703	0.957349
chr17	ENSG00000070731.10	ENSG00000070731	protein_coding	ST6GALNAC2	10610	3098	0.331541	1.70736	0.0885463	0.957349
chr11	ENSG00000255014.1	ENSG00000255014	processed_pseudogene	ARL6IP1P3		560	0.401057	1.86676	0.0626806	0.957349
chr1	ENSG00000222370.1	ENSG00000222370	snoRNA	SNORA36B	677818	131	0.289284	-2.22121	0.0269071	0.957349
chr14	ENSG00000240392.1	ENSG00000240392	processed_pseudogene	RPL9P3		575	0.282139	-1.90954	0.0569216	0.957349
chr5	ENSG00000207336.1	ENSG00000207336	snRNA	RNU6-658P		106	1.34569	1.88225	0.0605418	0.957349
chr15	ENSG00000259372.2	ENSG00000259372	lincRNA	CTD-2240J17.1		893	0.398866	1.72606	0.0851243	0.957349
chr3	ENSG00000236570.1	ENSG00000236570	processed_pseudogene	RAD23BP1		1227	0.574306	-1.69971	0.0899769	0.957349
chr9	ENSG00000266017.1	ENSG00000266017	miRNA	MIR4477B	100616194	81	23.1254	-1.72576	0.0851774	0.957349
chr11	ENSG00000133321.10	ENSG00000133321	protein_coding	RARRES3	5920	1299	5.52035	-1.83445	0.0673446	0.957349
chr19	ENSG00000142252.10	ENSG00000142252	protein_coding	GEMIN7	79760	1915	2.01642	-1.79719	0.0730747	0.957349
chr2	ENSG00000115165.9	ENSG00000115165	protein_coding	CYTIP	9595	3428	0.419239	-1.70072	0.0897882	0.957349
chrM	ENSG00000210176.1	ENSG00000210176	Mt_tRNA	MT-TH		69	1.70785	-2.02279	0.0437721	0.957349
chr1	ENSG00000081248.10	ENSG00000081248	protein_coding	CACNA1S	779	6168	0.265531	-1.71975	0.086267	0.957349
chr12	ENSG00000150048.10	ENSG00000150048	protein_coding	CLEC1A	51267	3169	0.259598	-1.70206	0.0895369	0.957349
chr3	ENSG00000093217.9	ENSG00000093217	protein_coding	XYLB	9942	5343	1.82646	-1.90585	0.0573999	0.957349
chr19	ENSG00000171606.17	ENSG00000171606	protein_coding	ZNF274	10782	8333	2.03084	1.97184	0.0493302	0.957349
chr11	ENSG00000252351.1	ENSG00000252351	snRNA	RNU6ATAC12P		115	6.90741	1.69983	0.0899543	0.957349
chr14	ENSG00000264712.3	ENSG00000264712	miRNA	MIR4504	100616261	92	0.884903	1.994	0.0468436	0.957349
chr3	ENSG00000265850.1	ENSG00000265850	miRNA	MIR4797	100616216	71	0.614491	2.15643	0.0316568	0.957349
chr12	ENSG00000157782.9	ENSG00000157782	protein_coding	CABP1	9478	5858	12.5056	-2.13535	0.0333509	0.957349
chr3	ENSG00000196549.10	ENSG00000196549	protein_coding	MME	4311	9620	0.252251	1.73411	0.0836846	0.957349
chr7	ENSG00000276137.1	ENSG00000276137	miRNA	MIR6133	102465139	108	0.333689	2.12414	0.034283	0.957349
chr3	ENSG00000213123.10	ENSG00000213123	protein_coding	TCTEX1D2	255758	1246	3.2314	-1.79444	0.0735119	0.957349
chr1	ENSG00000215817.5	ENSG00000215817	protein_coding	ZC3H11B	441155	4628	0.631671	1.75362	0.0802769	0.957349
chr11	ENSG00000168014.16	ENSG00000168014	protein_coding	C2CD3	26005	12571	3.8441	-2.09264	0.0370228	0.957349
chr16	ENSG00000262528.2	ENSG00000262528	antisense	LA16c-349E10.1		1417	0.555033	1.69895	0.0901208	0.957349
chr12	ENSG00000204852.15	ENSG00000204852	protein_coding	TCTN1	79600	9605	2.47448	2.01813	0.0442581	0.957349
chr13	ENSG00000165566.12	ENSG00000165566	protein_coding	AMER2	219287	10605	29.8124	2.19835	0.0285071	0.957349
chr13	ENSG00000139780.7	ENSG00000139780	protein_coding	METTL21C	196541	1088	0.416262	1.69316	0.0912182	0.957349
chr20	ENSG00000235036.4	ENSG00000235036	processed_pseudogene	RP5-1099D15.1		1369	0.294578	-1.73252	0.083966	0.957349
chr11	ENSG00000229534.1	ENSG00000229534	processed_pseudogene	HNRNPA1P53		946	0.290809	1.8117	0.0707968	0.957349
chr19	ENSG00000267053.6	ENSG00000267053	lincRNA	CTD-3162L10.1		2674	0.716261	1.71219	0.0876515	0.957349
chr1	ENSG00000236806.1	ENSG00000236806	processed_pseudogene	RPL7AP15		795	0.49788	-1.74931	0.0810191	0.957349
chr1	ENSG00000224358.1	ENSG00000224358	antisense	RP11-466F5.8		2150	0.861564	-1.71112	0.0878494	0.957349
chr16	ENSG00000183751.14	ENSG00000183751	protein_coding	TBL3	10607	7139	2.31122	-1.97794	0.0486349	0.957349
chr19	ENSG00000171443.6	ENSG00000171443	protein_coding	ZNF524	147807	1360	2.83086	-1.78158	0.075591	0.957349
chr11	ENSG00000110497.14	ENSG00000110497	protein_coding	AMBRA1	55626	7673	6.91441	-2.1019	0.0361987	0.957349
chr3	ENSG00000241882.1	ENSG00000241882	lincRNA	RP11-637O11.2		545	0.273537	1.84191	0.066243	0.957349
chr2	ENSG00000259863.1	ENSG00000259863	lincRNA	SH3RF3-AS1		1604	0.287951	1.70987	0.0880796	0.957349
chr16	ENSG00000274677.1	ENSG00000274677	sense_intronic	RP11-505K9.5		612	1.5478	1.68995	0.0918311	0.957349
chr22	ENSG00000280216.1	ENSG00000280216	TEC	RP3-333H23.9		406	2.83008	1.69189	0.0914599	0.957349
chr19	ENSG00000167384.10	ENSG00000167384	protein_coding	ZNF180	7733	4783	2.08965	1.91353	0.0564077	0.957349
chr10	ENSG00000278830.1	ENSG00000278830	unprocessed_pseudogene	RP11-748L13.7		292	0.348401	1.98317	0.0480446	0.957349
chr2	ENSG00000152154.10	ENSG00000152154	protein_coding	TMEM178A	130733	2470	15.31	-2.07197	0.0389206	0.957349
chr18	ENSG00000199636.1	ENSG00000199636	misc_RNA	Y_RNA		105	0.482069	2.08681	0.0375501	0.957349
chr12	ENSG00000274395.1	ENSG00000274395	lincRNA	RP11-554D14.8		1015	0.373278	-1.73325	0.0838375	0.957349
chr6	ENSG00000265083.1	ENSG00000265083	miRNA	MIR3691	100500900	90	1.30049	-1.93665	0.0535055	0.957349
chr3	ENSG00000202071.1	ENSG00000202071	misc_RNA	Y_RNA		102	1.98665	-1.80684	0.0715528	0.957349
chr8	ENSG00000254325.2	ENSG00000254325	sense_intronic	RP11-318K15.2		673	0.293643	-1.83678	0.0669978	0.957349
chr15	ENSG00000200757.1	ENSG00000200757	snoRNA	SNORD115-16	100033454	82	2.18959	-1.83932	0.0666226	0.957349
chr15	ENSG00000259539.1	ENSG00000259539	3prime_overlapping_ncRNA	CTD-2651B20.1		595	1.4445	1.6875	0.0923022	0.957349
chr19	ENSG00000269091.5	ENSG00000269091	antisense	CTD-2126E3.3		711	0.470939	-1.77381	0.0768707	0.957349
chr2	ENSG00000240687.1	ENSG00000240687	lincRNA	RP11-521D12.1		832	0.557508	1.73564	0.0834116	0.957349
chrX	ENSG00000230180.1	ENSG00000230180	processed_pseudogene	RPL12P49		121	0.621566	1.99043	0.0472369	0.957349
chrX	ENSG00000147050.14	ENSG00000147050	protein_coding	KDM6A	7403	7139	5.37162	2.08145	0.0380407	0.957349
chr12	ENSG00000255780.1	ENSG00000255780	processed_pseudogene	RP11-1029F8.1		254	0.512376	1.93046	0.0542695	0.957349
chr1	ENSG00000226375.1	ENSG00000226375	lincRNA	RP3-395P12.2		690	1.05195	1.69249	0.0913463	0.957349
chr11	ENSG00000149243.15	ENSG00000149243	protein_coding	KLHL35	283212	5041	0.73083	1.77889	0.0760325	0.957349
chr19	ENSG00000269473.1	ENSG00000269473	lincRNA	CTD-2619J13.19		5402	0.302588	-1.69547	0.0907787	0.957349
chr7	ENSG00000237974.1	ENSG00000237974	processed_pseudogene	AC000111.4		193	0.265964	2.08051	0.0381267	0.957349
chr3	ENSG00000237838.1	ENSG00000237838	lincRNA	AC133680.1		584	0.566851	1.72038	0.0861509	0.957349
chr14	ENSG00000258783.1	ENSG00000258783	processed_pseudogene	KRT18P6		1265	0.435161	-1.69807	0.0902868	0.957349
chr15	ENSG00000274667.1	ENSG00000274667	sense_intronic	RP11-31H5.3		680	0.914719	1.69069	0.0916907	0.957349
chr1	ENSG00000227815.2	ENSG00000227815	unprocessed_pseudogene	RP11-195C7.3		795	0.432027	-1.74801	0.0812441	0.957349
chr5	ENSG00000027847.13	ENSG00000027847	protein_coding	B4GALT7	11285	4927	2.22433	-1.91532	0.0561781	0.957349
chr12	ENSG00000201579.1	ENSG00000201579	snRNA	RNU6-343P		104	0.994092	-1.99013	0.0472697	0.957349
chr1	ENSG00000197454.1	ENSG00000197454	protein_coding	OR2L5	81466	939	0.686582	1.69868	0.0901713	0.957349
chr2	ENSG00000272851.1	ENSG00000272851	antisense	RP11-801F7.1		564	0.460148	1.78365	0.0752537	0.957349
chr8	ENSG00000168672.3	ENSG00000168672	protein_coding	FAM84B	157638	5404	2.91097	1.94739	0.0522006	0.957349
chr12	ENSG00000275409.1	ENSG00000275409	lincRNA	RP11-131L12.4		553	1.70436	-1.6823	0.0933069	0.957349
chr17	ENSG00000279606.1	ENSG00000279606	TEC	RP11-502F1.1		2506	0.286273	1.71753	0.0866717	0.957349
chr20	ENSG00000101255.10	ENSG00000101255	protein_coding	TRIB3	57761	3434	1.09514	1.77745	0.0762686	0.957349
chr15	ENSG00000258484.3	ENSG00000258484	protein_coding	SPESP1	246777	1588	0.65749	1.68542	0.0927015	0.957349
chrX	ENSG00000226056.1	ENSG00000226056	processed_pseudogene	MTND4P32		1237	0.539538	-1.69391	0.0910748	0.957349
chr14	ENSG00000283556.1	ENSG00000283556	miRNA	MIR376B	574435	100	1.76958	-1.83626	0.0670751	0.957349
chr5	ENSG00000253653.1	ENSG00000253653	antisense	CTC-248O19.1		911	0.370232	-1.74541	0.081696	0.957349
chr12	ENSG00000246363.2	ENSG00000246363	lincRNA	RP11-13A1.1		2941	0.943243	-1.77339	0.0769399	0.957349
chr1	ENSG00000228382.1	ENSG00000228382	sense_intronic	ITPKB-IT1		870	1.45331	1.68113	0.0935326	0.957349
chr13	ENSG00000151287.16	ENSG00000151287	protein_coding	TEX30	93081	2154	1.72235	1.79825	0.0729055	0.957349
chr9	ENSG00000106714.17	ENSG00000106714	protein_coding	CNTNAP3	79937	9521	1.50207	1.98004	0.0483976	0.957349
chr7	ENSG00000180019.5	ENSG00000180019	processed_pseudogene	AC079741.2		212	0.31769	2.00203	0.0459694	0.957349
chr2	ENSG00000154479.12	ENSG00000154479	protein_coding	CCDC173	129881	2236	2.76232	1.81564	0.070189	0.957349
chr7	ENSG00000255690.2	ENSG00000255690	protein_coding	TRIL	9865	4935	11.3007	2.07527	0.0386127	0.957349
chr1	ENSG00000162551.13	ENSG00000162551	protein_coding	ALPL	249	3007	2.80708	-1.88436	0.0602551	0.957349
chr9	ENSG00000227383.1	ENSG00000227383	processed_pseudogene	RP11-571F15.2		327	2.23171	1.6824	0.0932874	0.957349
chr12	ENSG00000247373.3	ENSG00000247373	lincRNA	RP11-486O12.2		8279	0.353104	-1.73284	0.0839096	0.957349
chr4	ENSG00000132406.11	ENSG00000132406	protein_coding	TMEM128	85013	1737	8.15213	1.95605	0.0511683	0.957349
chrX	ENSG00000158578.18	ENSG00000158578	protein_coding	ALAS2	212	2134	0.35198	-1.70949	0.0881498	0.957349
chr1	ENSG00000265596.1	ENSG00000265596	miRNA	MIR3659	100500801	99	0.651477	1.96319	0.0503304	0.957349
chr18	ENSG00000181626.11	ENSG00000181626	protein_coding	ANKRD62	342850	4812	0.438705	1.71312	0.0874801	0.957349
chr22	ENSG00000266594.1	ENSG00000266594	miRNA	MIR4766	100616283	76	2.05235	1.84341	0.0660223	0.957349
chr22	ENSG00000231907.2	ENSG00000231907	processed_pseudogene	GAPDHP37		968	0.378524	-1.70694	0.0886246	0.957349
chr16	ENSG00000176476.8	ENSG00000176476	protein_coding	SGF29	112869	2124	2.25176	1.80196	0.0723189	0.957349
chr11	ENSG00000176971.3	ENSG00000176971	protein_coding	FIBIN	387758	1938	6.68483	1.91097	0.0567364	0.957349
chr8	ENSG00000270077.1	ENSG00000270077	sense_intronic	KB-1958F4.1		554	0.598752	1.7467	0.0814719	0.957349
chr12	ENSG00000207189.1	ENSG00000207189	misc_RNA	Y_RNA		102	0.77599	-1.99457	0.0467815	0.957349
chr5	ENSG00000132837.14	ENSG00000132837	protein_coding	DMGDH	29958	5254	1.39529	1.85446	0.064423	0.957349
chr14	ENSG00000165795.22	ENSG00000165795	protein_coding	NDRG2	57447	7550	78.9361	2.21341	0.0274437	0.957349
chr12	ENSG00000139718.10	ENSG00000139718	protein_coding	SETD1B	23067	8314	3.27131	-2.02362	0.0436861	0.957349
chr1	ENSG00000200982.1	ENSG00000200982	misc_RNA	Y_RNA		102	1.36656	1.87502	0.061533	0.957349
chr14	ENSG00000258727.1	ENSG00000258727	antisense	RP11-66N24.3	102724814	3243	1.08002	1.73055	0.0843188	0.957349
chr12	ENSG00000276045.2	ENSG00000276045	protein_coding	ORAI1		2262	0.791688	-1.69075	0.0916794	0.957349
chr19	ENSG00000243680.1	ENSG00000243680	processed_pseudogene	RPL37P23		294	0.394227	1.9187	0.0557475	0.957349
chr16	ENSG00000262038.1	ENSG00000262038	sense_intronic	RP11-177N22.3		493	0.550521	1.75466	0.0800982	0.957349
chr1	ENSG00000177614.10	ENSG00000177614	protein_coding	PGBD5	79605	11304	15.1011	-2.1578	0.0315497	0.957349
chr6	ENSG00000216613.2	ENSG00000216613	processed_pseudogene	RP3-406A7.5		579	2.54776	1.67838	0.0940681	0.957349
chr8	ENSG00000253108.1	ENSG00000253108	lincRNA	RP1-84O15.2		582	0.28695	1.89921	0.0582698	0.957349
chr5	ENSG00000204628.11	ENSG00000204628	protein_coding	RACK1	10399	5990	21.7255	-2.14391	0.0326536	0.957349
chr3	ENSG00000202175.1	ENSG00000202175	rRNA	RNA5SP128		116	0.298437	2.07672	0.0384774	0.957349
chr3	ENSG00000228252.8	ENSG00000228252	unitary_pseudogene	COL6A4P2		3814	0.353315	1.67855	0.094035	0.957349
chr9	ENSG00000204778.4	ENSG00000204778	unprocessed_pseudogene	RP11-15J10.1		655	2.00746	-1.67598	0.0945386	0.957349
chr2	ENSG00000238038.1	ENSG00000238038	processed_pseudogene	ATP6V0E1P3		246	0.324644	1.97042	0.0494931	0.957349
chr14	ENSG00000100583.4	ENSG00000100583	protein_coding	SAMD15	161394	2616	1.96717	-1.7926	0.0738072	0.957349
chr17	ENSG00000264885.1	ENSG00000264885	sense_intronic	RP11-815I9.4		1833	1.1418	-1.70248	0.0894573	0.957349
chr3	ENSG00000206527.9	ENSG00000206527	protein_coding	HACD2	201562	5351	11.1498	2.09324	0.0369687	0.957349
chr14	ENSG00000100926.14	ENSG00000100926	protein_coding	TM9SF1	10548	3536	0.397725	-1.6798	0.0937926	0.957349
chr3	ENSG00000279305.1	ENSG00000279305	TEC	RP11-316N24.2		2239	0.392765	1.66941	0.0958335	0.957349
chr16	ENSG00000226942.2	ENSG00000226942	unprocessed_pseudogene	IL9RP3		1674	0.34601	1.68246	0.093275	0.957349
chr9	ENSG00000261094.2	ENSG00000261094	sense_overlapping	RP11-355O1.11		2674	0.767559	-1.70047	0.0898349	0.957349
chr8	ENSG00000201782.1	ENSG00000201782	misc_RNA	RN7SKP226		300	0.255279	1.94921	0.0519828	0.957349
chr18	ENSG00000264845.2	ENSG00000264845	transcribed_processed_pseudogene	RP11-465I4.3	105372179	612	1.37868	-1.67206	0.0953104	0.957349
chr1	ENSG00000234473.1	ENSG00000234473	processed_pseudogene	ZNF101P2		1229	1.19635	-1.67752	0.0942368	0.957349
chrX	ENSG00000281091.2	ENSG00000281091	lincRNA	RP13-349O20.2		462	1.97177	-1.66649	0.0964133	0.957349
chr14	ENSG00000258876.1	ENSG00000258876	lincRNA	RP11-270M14.5		580	0.473611	-1.74571	0.0816443	0.957349
chr14	ENSG00000258978.1	ENSG00000258978	processed_pseudogene	HIF1AP1		175	0.688628	1.87219	0.0619239	0.957349
chr19	ENSG00000268713.1	ENSG00000268713	lincRNA	CTC-444N24.8		1385	2.27651	-1.74372	0.0819916	0.957349
chr13	ENSG00000120662.15	ENSG00000120662	protein_coding	MTRF1	9617	3841	2.159	-1.86215	0.0633285	0.957349
chr19	ENSG00000267178.3	ENSG00000267178	processed_pseudogene	PHF5CP		325	0.663316	-1.82079	0.0694	0.957349
chrX	ENSG00000165168.7	ENSG00000165168	protein_coding	CYBB	1536	4423	4.50053	-1.96159	0.0505172	0.957349
chr20	ENSG00000283078.1	ENSG00000283078	lincRNA	RP11-11M20.4		1608	1.40366	-1.71986	0.0862457	0.957349
chr19	ENSG00000279759.1	ENSG00000279759	TEC	CTC-425O23.5		4765	2.69492	-1.90874	0.0570247	0.957349
chr12	ENSG00000258181.1	ENSG00000258181	lincRNA	RP11-493L12.4		510	0.696771	-1.71724	0.086724	0.957349
chr4	ENSG00000207524.1	ENSG00000207524	snRNA	RNU6-33P		107	60.6449	-1.83718	0.0669394	0.957349
chr3	ENSG00000283544.1	ENSG00000283544	unprocessed_pseudogene	ABBA01000934.1		838	0.2975	1.76781	0.0778701	0.957349
chr9	ENSG00000278001.1	ENSG00000278001	processed_pseudogene	RP11-157L3.11		415	0.395007	1.82892	0.0681696	0.957349
chr10	ENSG00000119912.15	ENSG00000119912	protein_coding	IDE	3416	7607	4.04073	-2.03516	0.042506	0.957349
chr6	ENSG00000183239.5	ENSG00000183239	processed_pseudogene	RP5-1120P11.4		455	0.402156	-1.84023	0.0664886	0.957349
chr5	ENSG00000251495.1	ENSG00000251495	processed_pseudogene	PPIAP11		493	1.50069	1.66208	0.0972959	0.957349
chr17	ENSG00000262202.4	ENSG00000262202	lincRNA	RP11-160E2.6		637	1.58117	-1.66177	0.0973578	0.957349
chr18	ENSG00000273284.1	ENSG00000273284	sense_intronic	RP11-888D10.4		1003	2.25964	1.70348	0.0892702	0.957349
chr15	ENSG00000103966.10	ENSG00000103966	protein_coding	EHD4	30844	7879	1.1672	-1.87431	0.0616303	0.957349
chr2	ENSG00000272711.1	ENSG00000272711	lincRNA	RP11-259N19.1		1333	0.269631	-1.73629	0.0832967	0.957349
chr2	ENSG00000115956.9	ENSG00000115956	protein_coding	PLEK	5341	3314	1.34962	-1.76455	0.0784179	0.957349
chr1	ENSG00000272371.1	ENSG00000272371	lincRNA	RP11-25O10.2		456	0.542881	-1.75008	0.0808852	0.957349
chr16	ENSG00000103042.8	ENSG00000103042	protein_coding	SLC38A7	55238	6991	2.86068	-1.99033	0.0472477	0.957349
chr5	ENSG00000168724.14	ENSG00000168724	protein_coding	DNAJC21	134218	9137	4.9072	-2.07223	0.0388965	0.957349
chr17	ENSG00000283160.1	ENSG00000283160	miRNA	MIR4521	100616406	60	0.301598	2.17331	0.0303546	0.957349
chr15	ENSG00000235160.1	ENSG00000235160	lincRNA	AC009878.2		949	0.407307	-1.744	0.0819424	0.957349
chr3	ENSG00000248790.1	ENSG00000248790	antisense	RP11-319G6.3		273	1.90279	1.67731	0.0942782	0.957349
chr2	ENSG00000206885.1	ENSG00000206885	snoRNA	SNORA75	654321	137	0.920163	-1.84754	0.0654206	0.957349
chr4	ENSG00000251259.1	ENSG00000251259	lincRNA	AC004069.2		549	0.863546	1.6783	0.0940846	0.957349
chr3	ENSG00000251011.5	ENSG00000251011	antisense	TMEM108-AS1	101927455	2747	0.69616	-1.67735	0.0942709	0.957349
chr5	ENSG00000263963.1	ENSG00000263963	miRNA	MIR4461	100616209	74	0.545921	2.04863	0.0411625	0.957349
chr22	ENSG00000207696.1	ENSG00000207696	miRNA	MIR659	724029	97	1.07401	-1.89909	0.0582861	0.957349
chr8	ENSG00000181195.10	ENSG00000181195	protein_coding	PENK	5179	3455	5.65315	1.73164	0.0841233	0.957349
chr12	ENSG00000245614.3	ENSG00000245614	antisense	DDX11-AS1	100506660	2581	0.341288	-1.65539	0.0986444	0.957349
chr12	ENSG00000164845.16	ENSG00000164845	transcribed_unprocessed_pseudogene	FAM86FP		994	0.493827	-1.67988	0.0937758	0.957349
chr9	ENSG00000106829.18	ENSG00000106829	protein_coding	TLE4	7091	8187	6.89084	2.09322	0.0369712	0.957349
chr12	ENSG00000265093.2	ENSG00000265093	misc_RNA	RN7SL246P		296	0.649933	1.78458	0.0751023	0.957349
chr7	ENSG00000189316.3	ENSG00000189316	antisense	RP11-797H7.5		1062	0.31376	-1.70082	0.0897682	0.957349
chr2	ENSG00000119729.11	ENSG00000119729	protein_coding	RHOQ	23433	4619	12.2143	2.07362	0.0387659	0.957349
chr11	ENSG00000250303.3	ENSG00000250303	lincRNA	RP11-356J5.12	283140	5018	2.10704	1.8963	0.0586549	0.957349
chr17	ENSG00000262402.1	ENSG00000262402	processed_pseudogene	RP11-667K14.8		475	1.20287	-1.66815	0.0960839	0.957349
chr22	ENSG00000100122.5	ENSG00000100122	protein_coding	CRYBB1	1414	1102	0.426151	1.66188	0.0973361	0.957349
chr13	ENSG00000224243.1	ENSG00000224243	lincRNA	LINC00403	100505996	545	9.76137	-1.76557	0.0782451	0.957349
chr12	ENSG00000282977.1	ENSG00000282977	non_coding	PCBP2-OT1	102157401	590	0.678856	1.68678	0.09244	0.957349
chr12	ENSG00000199415.1	ENSG00000199415	rRNA	RNA5SP370		121	1.54751	1.90236	0.0578558	0.957349
chr13	ENSG00000213411.2	ENSG00000213411	processed_pseudogene	RBM22P2		1814	1.21604	-1.6803	0.0936955	0.957349
chr1	ENSG00000271427.1	ENSG00000271427	lincRNA	RP11-188D8.1		575	0.576225	-1.70754	0.0885131	0.957349
chr3	ENSG00000279507.1	ENSG00000279507	TEC	RP11-723O4.7		228	0.540454	-1.87826	0.0610864	0.957349
chr2	ENSG00000272519.1	ENSG00000272519	lincRNA	RP11-105N14.2		147	0.562239	-1.9085	0.0570564	0.957349
chr6	ENSG00000199523.1	ENSG00000199523	rRNA	RNA5SP226		115	0.751474	1.97626	0.0488246	0.957349
chr15	ENSG00000202261.1	ENSG00000202261	snoRNA	SNORD115-44	100033818	82	5.38713	-1.67248	0.0952276	0.957349
chr17	ENSG00000277969.1	ENSG00000277969	lincRNA	CTB-58E17.1		2296	0.321064	1.65197	0.0993395	0.957349
chr5	ENSG00000213523.10	ENSG00000213523	protein_coding	SRA1	10011	3396	4.95985	-1.96114	0.0505699	0.957349
chr5	ENSG00000248873.1	ENSG00000248873	processed_pseudogene	SERBP1P6		932	0.342185	-1.70085	0.0897641	0.957349
chr10	ENSG00000207551.1	ENSG00000207551	miRNA	MIR608	693193	100	0.556561	-2.04803	0.041222	0.957349
chr19	ENSG00000239912.1	ENSG00000239912	processed_pseudogene	RPL39P36		156	0.874341	1.84695	0.0655065	0.957349
chr1	ENSG00000155761.13	ENSG00000155761	protein_coding	SPAG17	200162	9552	0.376514	1.66559	0.0965927	0.957349
chr5	ENSG00000251293.1	ENSG00000251293	lincRNA	CTC-552D5.1		433	3.01631	1.66235	0.0972409	0.957349
chr16	ENSG00000103202.12	ENSG00000103202	protein_coding	NME4	4833	3670	4.25018	-1.93598	0.0535885	0.957349
chr3	ENSG00000173705.8	ENSG00000173705	protein_coding	SUSD5	26032	5008	3.17347	-1.96512	0.0501049	0.957349
chr6	ENSG00000187475.5	ENSG00000187475	protein_coding	HIST1H1T	3010	718	0.33776	1.77027	0.077458	0.957349
chr19	ENSG00000280079.1	ENSG00000280079	TEC	CTC-260E6.4		1590	0.609609	-1.6507	0.0995997	0.957349
chr15	ENSG00000184984.9	ENSG00000184984	protein_coding	CHRM5	1133	5817	0.561777	-1.70059	0.0898124	0.957349
chr7	ENSG00000273014.1	ENSG00000273014	lincRNA	RP11-225B17.2		472	3.80084	1.6825	0.0932676	0.957349
chr15	ENSG00000279394.1	ENSG00000279394	TEC	RP11-81A1.4		2260	0.2545	-1.66813	0.096088	0.957349
chr18	ENSG00000263627.1	ENSG00000263627	lincRNA	PPP4R1-AS1	101927323	379	0.647744	-1.74423	0.0819021	0.957349
chr5	ENSG00000204963.5	ENSG00000204963	protein_coding	PCDHA7	56141	5788	0.359985	1.69657	0.0905712	0.957349
chr10	ENSG00000272599.2	ENSG00000272599	antisense	RP11-152N13.16		960	2.05038	1.67944	0.0938618	0.957349
chr11	ENSG00000255045.1	ENSG00000255045	antisense	RP11-677M14.2		445	0.344266	-1.83784	0.0668422	0.957349
chr11	ENSG00000276505.1	ENSG00000276505	sense_intronic	CMB9-94B1.2		324	1.64506	1.65998	0.0977174	0.957349
chr19	ENSG00000159885.13	ENSG00000159885	protein_coding	ZNF222	7673	2003	2.02431	-1.76426	0.078466	0.957349
chr19	ENSG00000267090.1	ENSG00000267090	antisense	AC005789.9		297	0.317888	1.91439	0.0562974	0.957349
chr9	ENSG00000274911.1	ENSG00000274911	unprocessed_pseudogene	RP11-12A20.7		655	1.00743	1.64794	0.100166	0.957349
chr10	ENSG00000229659.1	ENSG00000229659	processed_pseudogene	RP11-345K20.2		438	3.13749	-1.65353	0.0990222	0.957349
chr5	ENSG00000248708.1	ENSG00000248708	lincRNA	CTD-2316B1.2		592	0.602339	1.67966	0.0938189	0.957349
chr1	ENSG00000226970.2	ENSG00000226970	processed_pseudogene	RP11-82H13.2		244	0.733794	-1.7845	0.0751148	0.957349
chr17	ENSG00000206954.1	ENSG00000206954	snRNA	RNU6-1201P		107	1.31605	-1.82966	0.0680596	0.957349
chr1	ENSG00000207721.1	ENSG00000207721	miRNA	MIR186	406962	86	8.63411	1.64614	0.100536	0.957349
chr13	ENSG00000215349.2	ENSG00000215349	processed_pseudogene	MRPL3P1		1033	0.411531	1.66073	0.0975657	0.957349
chr9	ENSG00000276462.1	ENSG00000276462	lincRNA	BX255923.3		3064	1.21324	-1.73989	0.0826624	0.957349
chr15	ENSG00000090470.14	ENSG00000090470	protein_coding	PDCD7	10081	3263	7.46834	-2.00714	0.04542	0.957349
chr16	ENSG00000103365.15	ENSG00000103365	protein_coding	GGA2	23062	8231	6.91313	-2.08109	0.0380733	0.957349
chr1	ENSG00000276645.1	ENSG00000276645	misc_RNA	Metazoa_SRP		345	0.657703	-1.7633	0.0786286	0.957349
chr22	ENSG00000100271.16	ENSG00000100271	protein_coding	TTLL1	25809	1749	8.32119	-1.92959	0.054378	0.957349
chr6	ENSG00000236603.2	ENSG00000236603	processed_pseudogene	RANP1		651	2.35973	-1.67093	0.0955331	0.957349
chr21	ENSG00000237646.1	ENSG00000237646	sense_intronic	HLCS-IT1		531	1.87313	1.64391	0.100997	0.957349
chr1	ENSG00000237975.6	ENSG00000237975	antisense	FLG-AS1	339400	7691	0.761739	1.77914	0.0759912	0.957349
chr21	ENSG00000272991.1	ENSG00000272991	antisense	AF129408.17		431	0.35268	-1.81598	0.0701365	0.957349
chr6	ENSG00000111843.13	ENSG00000111843	protein_coding	TMEM14C	51522	1321	17.9176	-1.99849	0.0463529	0.957349
chr8	ENSG00000222898.1	ENSG00000222898	misc_RNA	RN7SKP97		333	0.972507	-1.70728	0.0885615	0.957349
chr3	ENSG00000251774.1	ENSG00000251774	snRNA	RNU6-377P		102	3.11214	-1.70375	0.0892189	0.957349
chr3	ENSG00000239959.1	ENSG00000239959	unprocessed_pseudogene	ENPP7P2		943	1.07151	-1.64101	0.101597	0.957349
chr11	ENSG00000149781.12	ENSG00000149781	protein_coding	FERMT3	83706	3066	1.05201	-1.71162	0.0877568	0.957349
chr10	ENSG00000227896.2	ENSG00000227896	antisense	RP11-77P6.2	105378405	3058	0.815993	-1.69601	0.0906769	0.957349
chr19	ENSG00000276570.1	ENSG00000276570	processed_transcript	CTD-2587H24.14		3061	0.362553	1.64351	0.101077	0.957349
chr3	ENSG00000178917.15	ENSG00000178917	protein_coding	ZNF852	285346	4225	1.63855	-1.8158	0.0701645	0.957349
chrX	ENSG00000126010.5	ENSG00000126010	protein_coding	GRPR	2925	1929	0.926868	-1.66659	0.0963936	0.957349
chr1	ENSG00000229570.2	ENSG00000229570	processed_pseudogene	GAPDHP58		1006	0.821098	-1.63923	0.101966	0.957349
chrX	ENSG00000185638.9	ENSG00000185638	processed_pseudogene	FTH1P14		551	0.4346	-1.74023	0.0826023	0.957349
chr7	ENSG00000230539.1	ENSG00000230539	sense_intronic	AOAH-IT1	100874264	573	0.510785	-1.72049	0.0861308	0.957349
chr10	ENSG00000237149.5	ENSG00000237149	antisense	ZNF503-AS2	100131213	3348	0.335456	1.64089	0.101622	0.957349
chr1	ENSG00000265435.1	ENSG00000265435	miRNA	MIR3121	100423032	77	1.34366	1.84497	0.0657957	0.957349
chr13	ENSG00000277662.1	ENSG00000277662	sense_intronic	RP11-74J13.9		497	0.608038	-1.68507	0.0927691	0.957349
chr4	ENSG00000248863.2	ENSG00000248863	transcribed_processed_pseudogene	RP11-83A24.1		1240	1.03332	1.64176	0.10144	0.957349
chr5	ENSG00000250159.6	ENSG00000250159	antisense	RP11-381K20.2		1675	4.92335	1.83859	0.0667316	0.957349
chr19	ENSG00000271150.1	ENSG00000271150	processed_pseudogene	CTD-2571L23.9		271	0.317211	1.87038	0.0621745	0.957349
chr19	ENSG00000099800.7	ENSG00000099800	protein_coding	TIMM13	26517	1973	9.00415	-1.95778	0.0509636	0.957349
chr13	ENSG00000277233.1	ENSG00000277233	misc_RNA	Metazoa_SRP		286	0.620135	-1.77897	0.0760186	0.957349
chrX	ENSG00000184844.6	ENSG00000184844	processed_pseudogene	CYCSP45		315	0.749537	-1.70859	0.0883168	0.957349
chr18	ENSG00000267655.1	ENSG00000267655	sense_intronic	CTD-2286N8.2		714	0.83856	1.63541	0.102766	0.957349
chr12	ENSG00000151067.21	ENSG00000151067	protein_coding	CACNA1C	775	19103	7.17135	-2.12416	0.0342812	0.957349
chr1	ENSG00000134376.14	ENSG00000134376	protein_coding	CRB1	23418	12721	2.90531	2.03591	0.0424306	0.957349
chr4	ENSG00000250350.1	ENSG00000250350	unprocessed_pseudogene	RP11-731D1.3		163	1.30021	1.75979	0.0792223	0.957349
chr17	ENSG00000271605.5	ENSG00000271605	protein_coding	MILR1	284021	1816	1.34066	-1.67619	0.0944969	0.957349
chr9	ENSG00000202523.1	ENSG00000202523	misc_RNA	Y_RNA		102	0.618941	1.94971	0.0519227	0.957349
chr17	ENSG00000231625.4	ENSG00000231625	transcribed_unprocessed_pseudogene	CTD-2104P17.1		1483	0.308019	1.66075	0.0975615	0.957349
chr13	ENSG00000102837.6	ENSG00000102837	protein_coding	OLFM4	10562	2897	0.455552	-1.66113	0.0974867	0.957349
chr16	ENSG00000263968.2	ENSG00000263968	misc_RNA	RN7SL381P		298	1.63136	-1.65033	0.0996763	0.957349
chr14	ENSG00000221036.5	ENSG00000221036	miRNA	MIR1193	100422837	78	3.3311	-1.70416	0.0891423	0.957349
chr1	ENSG00000211581.1	ENSG00000211581	miRNA	MIR765	768220	114	1.14264	-1.80906	0.0712073	0.957349
chr12	ENSG00000178498.15	ENSG00000178498	protein_coding	DTX3	196403	4087	15.7862	-2.08679	0.0375521	0.957349
chr15	ENSG00000278626.1	ENSG00000278626	lincRNA	RP11-467L19.16		650	0.255359	1.75335	0.0803221	0.957349
chr4	ENSG00000198155.5	ENSG00000198155	transcribed_unprocessed_pseudogene	ZNF876P	642280	2804	4.33761	-1.89755	0.0584894	0.957349
chr12	ENSG00000267285.1	ENSG00000267285	sense_intronic	RP5-951N9.2		574	0.77886	1.66172	0.0973674	0.957349
chr2	ENSG00000272054.1	ENSG00000272054	sense_intronic	RP11-423P10.2		3803	0.662685	1.67878	0.0939918	0.957349
chr2	ENSG00000177994.15	ENSG00000177994	protein_coding	C2orf73	129852	2716	0.629728	1.65334	0.0990611	0.957349
chr3	ENSG00000273123.1	ENSG00000273123	antisense	RP11-9N20.3		549	0.578254	-1.69115	0.0916019	0.957349
chr10	ENSG00000280134.1	ENSG00000280134	TEC	RP11-113E21.3		1953	1.03322	-1.6571	0.0982975	0.957349
chr5	ENSG00000145743.15	ENSG00000145743	protein_coding	FBXL17	64839	8125	12.165	2.1138	0.0351631	0.957349
chr20	ENSG00000101276.14	ENSG00000101276	protein_coding	SLC52A3	113278	3603	0.60058	1.65994	0.0977257	0.957349
chr3	ENSG00000175040.5	ENSG00000175040	protein_coding	CHST2	9435	4582	5.5953	1.99069	0.0472077	0.957349
chr12	ENSG00000279953.1	ENSG00000279953	TEC	RP11-338K17.5		1418	0.287599	-1.65795	0.0981257	0.957349
chr2	ENSG00000119760.15	ENSG00000119760	protein_coding	SUPT7L	9913	5309	10.1827	-2.07263	0.0388593	0.957349
chr1	ENSG00000201746.1	ENSG00000201746	snRNA	RNU6-828P		107	2.16362	1.71304	0.0874951	0.957349
chr2	ENSG00000232034.1	ENSG00000232034	sense_intronic	AC092168.2		717	4.05379	1.69433	0.0909955	0.957349
chr10	ENSG00000227560.1	ENSG00000227560	processed_pseudogene	RP11-139K1.2		390	1.39156	1.63751	0.102325	0.957349
chr18	ENSG00000265962.1	ENSG00000265962	antisense	GACAT2	100287082	818	0.42218	-1.6582	0.0980756	0.957349
chr1	ENSG00000274423.1	ENSG00000274423	unprocessed_pseudogene	RP11-544O24.2		573	0.563769	1.68127	0.0935053	0.957349
chr13	ENSG00000139800.8	ENSG00000139800	protein_coding	ZIC5	85416	4639	0.73916	-1.73113	0.0842143	0.957349
chr11	ENSG00000254985.1	ENSG00000254985	sense_intronic	RSF1-IT2		566	1.7703	1.62783	0.104363	0.957349
chr5	ENSG00000206989.1	ENSG00000206989	snoRNA	SNORD63	26785	68	4.21259	1.68259	0.0932498	0.957349
chr1	ENSG00000057468.6	ENSG00000057468	protein_coding	MSH4	4438	3266	0.631392	-1.66897	0.0959215	0.957349
chr8	ENSG00000179698.13	ENSG00000179698	protein_coding	WDR97	340390	8967	0.809878	-1.78069	0.0757362	0.957349
chr2	ENSG00000234936.1	ENSG00000234936	antisense	AC010883.5		398	0.44965	1.77188	0.0771908	0.957349
chr7	ENSG00000273142.1	ENSG00000273142	lincRNA	RP11-458F8.4		3441	0.364772	-1.62674	0.104595	0.957349
chr1	ENSG00000203288.3	ENSG00000203288	antisense	RP11-98D18.9		1141	1.94899	-1.67064	0.095591	0.957349
chr6	ENSG00000237441.9	ENSG00000237441	protein_coding	RGL2	5863	4541	5.88554	-1.99314	0.0469385	0.957349
chr3	ENSG00000275981.1	ENSG00000275981	misc_RNA	AC018816.1		353	0.514916	-1.74396	0.0819489	0.957349
chr15	ENSG00000207063.1	ENSG00000207063	snoRNA	SNORD116-1	100033413	95	14.6438	1.63814	0.102194	0.957349
chr21	ENSG00000241837.6	ENSG00000241837	protein_coding	ATP5O	539	3336	9.35575	2.0244	0.0436063	0.957349
chr9	ENSG00000176058.11	ENSG00000176058	protein_coding	TPRN	286262	5338	4.74599	1.98573	0.0477592	0.957349
chr17	ENSG00000182557.7	ENSG00000182557	protein_coding	SPNS3	201305	2684	0.279197	1.62706	0.104526	0.957349
chr10	ENSG00000225761.1	ENSG00000225761	sense_intronic	RP11-417O11.5		442	0.569554	1.70075	0.0897811	0.957349
chrY	ENSG00000198692.9	ENSG00000198692	protein_coding	EIF1AY	9086	4074	2.57341	1.86032	0.0635884	0.957349
chr6	ENSG00000241549.8	ENSG00000241549	transcribed_unprocessed_pseudogene	GUSBP2	387036	2071	1.31017	1.6849	0.0928022	0.957349
chr2	ENSG00000222020.2	ENSG00000222020	antisense	AC062017.1	101928111	613	0.672775	1.64981	0.0997817	0.957349
chr7	ENSG00000146826.15	ENSG00000146826	protein_coding	C7orf43	55262	3284	4.139	-1.91631	0.0560513	0.957349
chr7	ENSG00000213280.2	ENSG00000213280	processed_pseudogene	RP11-212P7.1		448	0.251781	1.81397	0.0704458	0.957349
chr6	ENSG00000235301.1	ENSG00000235301	unprocessed_pseudogene	HLA-Z		75	0.969918	1.89649	0.0586293	0.957349
chr9	ENSG00000229065.1	ENSG00000229065	antisense	RP11-80I15.4		529	1.07564	1.62705	0.104528	0.957349
chr15	ENSG00000259905.5	ENSG00000259905	lincRNA	PWRN1	791114	4833	3.00343	1.89414	0.0589408	0.957349
chr15	ENSG00000259781.1	ENSG00000259781	processed_pseudogene	RP11-673C5.1		646	19.7165	1.90397	0.0576448	0.957349
chr4	ENSG00000250057.1	ENSG00000250057	lincRNA	RP11-576N17.5		394	0.498991	-1.75877	0.0793965	0.957349
chr20	ENSG00000266761.1	ENSG00000266761	miRNA	MIR3194	100422889	73	0.280521	2.08769	0.0374702	0.957349
chr7	ENSG00000272732.1	ENSG00000272732	lincRNA	RP5-1159O4.2		1655	1.25611	1.67019	0.0956783	0.957349
chr1	ENSG00000143507.17	ENSG00000143507	protein_coding	DUSP10	11221	2914	2.79394	1.82917	0.0681323	0.957349
chr20	ENSG00000088881.20	ENSG00000088881	protein_coding	EBF4	57593	3717	2.38522	1.828	0.0683081	0.957349
chr5	ENSG00000250446.1	ENSG00000250446	lincRNA	LINC01332		502	1.02875	-1.64605	0.100555	0.957349
chr4	ENSG00000185149.5	ENSG00000185149	protein_coding	NPY2R	4887	3628	1.66223	-1.72693	0.0849679	0.957349
chr8	ENSG00000184374.2	ENSG00000184374	protein_coding	COLEC10	10584	1670	0.256041	-1.62744	0.104446	0.957349
chr12	ENSG00000177192.13	ENSG00000177192	protein_coding	PUS1	80324	5732	1.58594	-1.84009	0.0665104	0.957349
chr16	ENSG00000275393.1	ENSG00000275393	sense_intronic	RP11-568J23.8		534	0.369199	-1.74371	0.0819935	0.957349
chrX	ENSG00000226010.1	ENSG00000226010	processed_pseudogene	RP11-403E24.1		1771	0.326207	1.62185	0.105638	0.957349
chr11	ENSG00000278879.1	ENSG00000278879	TEC	AP000560.3		1937	0.974972	-1.6446	0.100852	0.957349
chr16	ENSG00000272079.2	ENSG00000272079	lincRNA	LA16c-380H5.5		1269	1.1763	-1.64297	0.101189	0.957349
chr17	ENSG00000121064.12	ENSG00000121064	protein_coding	SCPEP1	59342	3853	6.9871	-1.98958	0.0473311	0.957349
chr16	ENSG00000260865.1	ENSG00000260865	transcribed_processed_pseudogene	CTA-331F8.1		357	1.10776	-1.65492	0.0987408	0.957349
chr8	ENSG00000253598.1	ENSG00000253598	protein_coding	SLC10A5	347051	2568	1.13877	-1.69175	0.0914872	0.957349
chrX	ENSG00000223995.2	ENSG00000223995	processed_pseudogene	RPL32P35		394	0.726027	1.67116	0.0954873	0.957349
chr2	ENSG00000222031.1	ENSG00000222031	lincRNA	AC023469.1		469	0.275788	1.77181	0.0772016	0.957349
chr19	ENSG00000105278.10	ENSG00000105278	protein_coding	ZFR2	23217	5944	3.43409	-1.95438	0.0513659	0.957349
chr13	ENSG00000270381.1	ENSG00000270381	processed_pseudogene	RP11-290D2.5		226	0.568775	1.79742	0.0730379	0.957349
chr17	ENSG00000267543.1	ENSG00000267543	sense_intronic	RP11-666A8.7		570	0.585065	-1.66897	0.095921	0.957349
chr11	ENSG00000255435.6	ENSG00000255435	antisense	RP11-770J1.3		1054	0.561366	1.62238	0.105525	0.957349
chrX	ENSG00000225689.1	ENSG00000225689	lincRNA	RP1-30E17.2		481	2.34775	1.62606	0.10474	0.957349
chr8	ENSG00000265520.1	ENSG00000265520	miRNA	MIR548V	100422850	80	8.87648	1.61764	0.106544	0.957349
chr16	ENSG00000259856.1	ENSG00000259856	processed_pseudogene	RAB43P1		589	1.27776	-1.61534	0.107041	0.957349
chr5	ENSG00000253785.1	ENSG00000253785	processed_pseudogene	CTC-308K20.3		864	1.04727	1.61915	0.106219	0.957349
chr19	ENSG00000179218.13	ENSG00000179218	protein_coding	CALR	811	2714	52.0252	-2.11953	0.034673	0.957349
chr16	ENSG00000252339.1	ENSG00000252339	snRNA	RNU6-1061P		99	0.472362	-1.97382	0.0491026	0.957349
chr12	ENSG00000258284.1	ENSG00000258284	processed_pseudogene	POLR2KP1		168	1.78668	1.66771	0.09617	0.957349
chr15	ENSG00000258631.2	ENSG00000258631	lincRNA	RP11-739G5.1		457	1.24024	-1.61886	0.10628	0.957349
chr10	ENSG00000238523.1	ENSG00000238523	snRNA	RNU7-107P		61	2.15264	1.76843	0.0777664	0.957349
chr1	ENSG00000227016.3	ENSG00000227016	lincRNA	RP11-262K1.1	339468	1382	0.28919	-1.63432	0.102993	0.957349
chr10	ENSG00000221063.3	ENSG00000221063	miRNA	MIR1296	100302150	92	5.63405	1.61903	0.106244	0.957349
chr19	ENSG00000197813.5	ENSG00000197813	lincRNA	CTC-301O7.4		615	1.12658	-1.61886	0.10628	0.957349
chr11	ENSG00000254498.1	ENSG00000254498	processed_pseudogene	CTD-2119L1.1		883	0.673017	-1.61966	0.106108	0.957349
chr13	ENSG00000132975.7	ENSG00000132975	protein_coding	GPR12	2835	5298	4.57522	1.99099	0.0471746	0.957349
chr12	ENSG00000256967.1	ENSG00000256967	antisense	RP11-273B20.1		1179	0.328806	-1.63268	0.103339	0.957349
chr1	ENSG00000156876.9	ENSG00000156876	protein_coding	SASS6	163786	3972	1.22281	1.75546	0.0799611	0.957349
chr4	ENSG00000163116.9	ENSG00000163116	protein_coding	STPG2	285555	5836	0.456138	-1.67865	0.0940163	0.957349
chr4	ENSG00000251609.2	ENSG00000251609	processed_pseudogene	SETP12		805	0.258064	-1.71429	0.0872647	0.957349
chr9	ENSG00000225693.1	ENSG00000225693	processed_pseudogene	LAGE3P1		484	0.88173	-1.6453	0.100708	0.957349
chr18	ENSG00000158201.9	ENSG00000158201	protein_coding	ABHD3	171586	4366	1.9317	1.82125	0.0693294	0.957349
chr7	ENSG00000122591.11	ENSG00000122591	protein_coding	FAM126A	84668	14499	3.98755	2.04822	0.0412033	0.957349
chr8	ENSG00000239184.1	ENSG00000239184	rRNA	RNA5SP269		137	0.444279	1.8968	0.0585884	0.957349
chr3	ENSG00000164045.11	ENSG00000164045	protein_coding	CDC25A	993	4117	0.339129	1.62653	0.104639	0.957349
chr16	ENSG00000274505.1	ENSG00000274505	misc_RNA	Metazoa_SRP		283	0.512758	-1.77463	0.0767347	0.957349
chr17	ENSG00000178971.13	ENSG00000178971	protein_coding	CTC1	80169	8367	3.77482	-2.01597	0.0444841	0.957349
chr11	ENSG00000254990.5	ENSG00000254990	lincRNA	RP11-108O10.2		885	0.462873	-1.63921	0.101972	0.957349
chr19	ENSG00000267054.1	ENSG00000267054	sense_intronic	CTD-2540B15.10		375	0.825364	-1.656	0.0985216	0.957349
chr8	ENSG00000179526.16	ENSG00000179526	protein_coding	SHARPIN	81858	2783	5.05343	-1.90542	0.0574555	0.957349
chr12	ENSG00000134297.6	ENSG00000134297	transcribed_processed_pseudogene	PLEKHA8P1	51054	2320	0.437107	-1.61254	0.107648	0.957349
chr11	ENSG00000254480.1	ENSG00000254480	lincRNA	RP11-23F23.2	100506082	462	0.279252	-1.81594	0.0701432	0.957349
chr16	ENSG00000259914.1	ENSG00000259914	antisense	RP11-298D21.2		702	0.371508	1.71369	0.087375	0.957349
chr1	ENSG00000213036.3	ENSG00000213036	processed_pseudogene	RP11-365D23.4		575	0.344298	-1.70439	0.0890994	0.957349
chr4	ENSG00000197057.8	ENSG00000197057	protein_coding	DTHD1	401124	5618	0.334857	1.60987	0.10823	0.957349
chr5	ENSG00000276514.1	ENSG00000276514	misc_RNA	uc_338		179	1.7358	1.6472	0.100317	0.957349
chr2	ENSG00000138083.4	ENSG00000138083	protein_coding	SIX3	6496	2523	0.814072	1.61201	0.107765	0.957349
chr1	ENSG00000162650.16	ENSG00000162650	protein_coding	ATXN7L2	127002	5232	1.99305	-1.86299	0.0632108	0.957349
chr16	ENSG00000256812.1	ENSG00000256812	protein_coding	CAPNS2	84290	1016	0.295476	-1.67602	0.0945315	0.957349
chr12	ENSG00000279180.1	ENSG00000279180	TEC	RP11-417O18.1		898	0.675036	-1.62622	0.104705	0.957349
chr3	ENSG00000272182.1	ENSG00000272182	antisense	RP11-802O23.3		561	3.20052	1.63953	0.101905	0.957349
chr20	ENSG00000212536.1	ENSG00000212536	rRNA	RNA5SP474		90	2.4295	-1.70149	0.0896426	0.957349
chr8	ENSG00000252035.1	ENSG00000252035	snRNA	RNU6-397P		104	1.21648	-1.8402	0.0664931	0.957349
chr10	ENSG00000170370.11	ENSG00000170370	protein_coding	EMX2	2018	3262	4.02634	1.89083	0.0593828	0.957349
chr2	ENSG00000170035.15	ENSG00000170035	protein_coding	UBE2E3	10477	2973	12.9403	2.03668	0.0423524	0.957349
chr19	ENSG00000178386.12	ENSG00000178386	protein_coding	ZNF223	7766	3329	0.563095	-1.65361	0.0990066	0.957349
chr11	ENSG00000255097.1	ENSG00000255097	sense_intronic	RP11-5L12.1		561	2.05408	1.61059	0.108073	0.957349
chr2	ENSG00000238812.1	ENSG00000238812	snRNA	RNU7-127P		62	1.94237	1.7813	0.0756375	0.957349
chr22	ENSG00000273164.1	ENSG00000273164	sense_intronic	AC000095.11		495	4.04561	-1.64696	0.100366	0.957349
chrX	ENSG00000227534.1	ENSG00000227534	processed_pseudogene	RP3-323B6.1		968	0.352373	-1.65374	0.0989801	0.957349
chr5	ENSG00000281881.1	ENSG00000281881	lincRNA	SPRY4-IT1	100642175	703	1.0141	-1.60546	0.109196	0.957349
chr3	ENSG00000172113.8	ENSG00000172113	protein_coding	NME6	10201	4716	1.70513	-1.82565	0.0686631	0.957349
chr8	ENSG00000254213.2	ENSG00000254213	processed_pseudogene	RP11-434I12.5		683	0.447493	-1.65026	0.0996895	0.957349
chr14	ENSG00000119711.12	ENSG00000119711	protein_coding	ALDH6A1	4329	6680	28.5887	2.12935	0.0338475	0.957349
chr22	ENSG00000249222.1	ENSG00000249222	protein_coding	ATP5L2	267020	799	0.333698	1.67217	0.0952869	0.957349
chr11	ENSG00000137752.22	ENSG00000137752	protein_coding	CASP1	834	3698	0.716565	-1.65626	0.0984682	0.957349
chr9	ENSG00000130222.10	ENSG00000130222	protein_coding	GADD45G	10912	1322	1.88201	1.65462	0.098801	0.957349
chr7	ENSG00000211692.1	ENSG00000211692	TR_J_gene	TRGJP1		60	0.674284	-1.97709	0.0487311	0.957349
chr9	ENSG00000274100.1	ENSG00000274100	unprocessed_pseudogene	RP11-12A20.13		211	0.742986	1.74801	0.0812436	0.957349
chr12	ENSG00000159403.15	ENSG00000159403	protein_coding	C1R	715	5672	1.7648	-1.8513	0.0648778	0.957349
chr4	ENSG00000152990.13	ENSG00000152990	protein_coding	ADGRA3	166647	9250	7.38756	2.05662	0.0403832	0.957349
chr3	ENSG00000163377.15	ENSG00000163377	protein_coding	FAM19A4	151647	3297	0.594511	1.65586	0.0985494	0.957349
chr1	ENSG00000162368.13	ENSG00000162368	protein_coding	CMPK1	51727	3844	22.6761	2.08762	0.0374763	0.957349
chr22	ENSG00000236670.1	ENSG00000236670	processed_pseudogene	KRT18P5		1291	1.54156	-1.63563	0.102718	0.957349
chr5	ENSG00000250240.5	ENSG00000250240	antisense	CTD-2154I11.2		909	0.296403	1.64692	0.100374	0.957349
chr11	ENSG00000174080.10	ENSG00000174080	protein_coding	CTSF	8722	2896	25.5117	2.08189	0.0379996	0.957349
chr15	ENSG00000275601.1	ENSG00000275601	sense_intronic	AC011330.13		635	1.01903	1.59999	0.110406	0.957349
chr3	ENSG00000240137.5	ENSG00000240137	antisense	ERICH6-AS1	101928085	827	1.95722	1.62877	0.104164	0.957349
chr14	ENSG00000258474.1	ENSG00000258474	lincRNA	RP11-187E13.1		550	0.406968	1.67376	0.0949738	0.957349
chr11	ENSG00000254905.1	ENSG00000254905	antisense	RP11-712L6.7		492	0.600732	-1.65423	0.09888	0.957349
chr17	ENSG00000275839.1	ENSG00000275839	processed_pseudogene	CTC-421K24.1		443	1.02384	-1.61649	0.106791	0.957349
chr17	ENSG00000082641.15	ENSG00000082641	protein_coding	NFE2L1	4779	5825	42.9204	-2.14352	0.0326857	0.957349
chr18	ENSG00000283667.1	ENSG00000283667	antisense	RP11-793J2.1		1609	0.389873	-1.60062	0.110265	0.957349
chr8	ENSG00000236939.2	ENSG00000236939	antisense	BAALC-AS2	157556	513	1.46966	-1.59968	0.110474	0.957349
chr15	ENSG00000265967.1	ENSG00000265967	antisense	AC100830.4		554	0.627422	-1.64049	0.101705	0.957349
chr1	ENSG00000142910.15	ENSG00000142910	protein_coding	TINAGL1	64129	5281	0.995934	-1.74368	0.0819985	0.957349
chr2	ENSG00000271924.1	ENSG00000271924	rRNA	RNA5SP108		117	1.00283	1.76243	0.0787753	0.957349
chr6	ENSG00000217159.2	ENSG00000217159	processed_pseudogene	LARP1P1		292	0.257891	1.87263	0.0618625	0.957349
chr15	ENSG00000254793.1	ENSG00000254793	processed_pseudogene	FDPSP4		1049	0.343051	-1.61865	0.106325	0.957349
chr14	ENSG00000197249.13	ENSG00000197249	protein_coding	SERPINA1	5265	4902	0.740274	-1.66163	0.0973857	0.957349
chr1	ENSG00000066027.11	ENSG00000066027	protein_coding	PPP2R5A	5525	3825	10.3935	2.02866	0.043168	0.957349
chr6	ENSG00000131015.4	ENSG00000131015	protein_coding	ULBP2	80328	1349	0.813208	-1.61186	0.107797	0.957349
chr10	ENSG00000238263.1	ENSG00000238263	processed_pseudogene	RP11-402L1.12		436	0.266307	-1.79929	0.0727415	0.957349
chr14	ENSG00000259037.1	ENSG00000259037	antisense	RP11-614O9.1		543	1.38915	1.59735	0.110992	0.957349
chr5	ENSG00000053108.16	ENSG00000053108	protein_coding	FSTL4	23105	6734	4.75861	-2.0009	0.046091	0.957349
chr8	ENSG00000254402.6	ENSG00000254402	protein_coding	LRRC24	441381	1772	2.27159	-1.72255	0.0857581	0.957349
chr2	ENSG00000237940.3	ENSG00000237940	lincRNA	AC093642.3	102723927	2854	1.98475	1.74835	0.0811846	0.957349
chr3	ENSG00000244062.1	ENSG00000244062	processed_pseudogene	RP11-404G16.2		1917	5.42304	1.80991	0.0710749	0.957349
chr14	ENSG00000183379.8	ENSG00000183379	protein_coding	SYNDIG1L	646658	2612	2.81399	1.66854	0.0960062	0.957349
chr11	ENSG00000174669.11	ENSG00000174669	protein_coding	SLC29A2	3177	2720	2.40616	-1.78258	0.0754282	0.957349
chr10	ENSG00000234248.1	ENSG00000234248	lincRNA	RP11-799O21.2		299	1.83482	1.61334	0.107475	0.957349
chr15	ENSG00000259445.1	ENSG00000259445	lincRNA	RP11-276M12.1		526	0.260192	1.70698	0.0886165	0.957349
chr19	ENSG00000088053.11	ENSG00000088053	protein_coding	GP6	51206	2703	0.555389	-1.6162	0.106855	0.957349
chr10	ENSG00000172671.19	ENSG00000172671	protein_coding	ZFAND4	93550	6232	1.74993	1.84484	0.0658139	0.957349
chr12	ENSG00000167566.16	ENSG00000167566	protein_coding	NCKAP5L	57701	8090	3.25404	1.97849	0.048572	0.957349
chr20	ENSG00000226608.3	ENSG00000226608	processed_pseudogene	FTLP3		528	2.47949	-1.60315	0.109706	0.957349
chr22	ENSG00000100342.20	ENSG00000100342	protein_coding	APOL1	8542	3519	0.975797	-1.67902	0.0939446	0.957349
chr10	ENSG00000172661.17	ENSG00000172661	protein_coding	FAM21C	253725	5702	6.8201	-2.0237	0.0436783	0.957349
chr5	ENSG00000225147.1	ENSG00000225147	processed_pseudogene	RPS12P10		377	0.3163	1.73038	0.084348	0.957349
chr6	ENSG00000176381.5	ENSG00000176381	protein_coding	PRR18	285800	3149	6.28081	1.90576	0.0574113	0.957349
chrX	ENSG00000236337.1	ENSG00000236337	sense_intronic	FMR1-IT1		343	0.856873	1.64074	0.101653	0.957349
chr22	ENSG00000133460.19	ENSG00000133460	protein_coding	SLC2A11	66035	8890	2.54768	-1.96704	0.0498828	0.957349
chr14	ENSG00000274492.1	ENSG00000274492	lincRNA	RP11-976B16.1		2544	0.285454	-1.59658	0.111164	0.957349
chr3	ENSG00000275227.1	ENSG00000275227	misc_RNA	uc_338		181	2.88344	1.5961	0.111272	0.957349
chr7	ENSG00000213640.3	ENSG00000213640	processed_pseudogene	EEF1DP4		880	2.72353	1.65594	0.098533	0.957349
chrX	ENSG00000175556.16	ENSG00000175556	protein_coding	LONRF3	79836	4041	1.73894	1.75956	0.0792613	0.957349
chr2	ENSG00000207087.1	ENSG00000207087	snRNA	RNU6-242P		107	0.397049	1.89136	0.0593119	0.957349
chr19	ENSG00000130203.9	ENSG00000130203	protein_coding	APOE	348	2191	108.274	2.12066	0.0345767	0.957349
chr1	ENSG00000236915.1	ENSG00000236915	antisense	RP4-651E10.4		522	0.501282	1.6481	0.100132	0.957349
chr16	ENSG00000259839.1	ENSG00000259839	lincRNA	RP11-491F9.6		309	0.251175	-1.80016	0.0726031	0.957349
chr1	ENSG00000237505.6	ENSG00000237505	antisense	PKN2-AS1	101927891	3593	0.376861	-1.60602	0.109074	0.957349
chr6	ENSG00000222145.1	ENSG00000222145	snoRNA	SNORA73		189	0.613024	1.74823	0.081206	0.957349
chr6	ENSG00000130023.15	ENSG00000130023	protein_coding	ERMARD	55780	4251	4.53721	1.93928	0.0531831	0.957349
chr20	ENSG00000125875.13	ENSG00000125875	protein_coding	TBC1D20	128637	5831	8.20593	-2.03891	0.0421287	0.957349
chr19	ENSG00000269399.2	ENSG00000269399	lincRNA	CTD-3222D19.12		2069	0.332756	-1.58941	0.112772	0.957349
chr7	ENSG00000279996.1	ENSG00000279996	TEC	CTB-139P11.2		1882	0.602887	1.59257	0.112062	0.957349
chr1	ENSG00000081870.11	ENSG00000081870	protein_coding	HSPB11	51668	3236	4.12045	-1.89174	0.0592617	0.957349
chr8	ENSG00000255076.2	ENSG00000255076	sense_intronic	CTD-2023J5.1		312	1.08695	-1.66524	0.0966628	0.957349
chr2	ENSG00000229203.1	ENSG00000229203	lincRNA	AC103564.7		562	0.47569	1.67574	0.0945849	0.957349
chr1	ENSG00000130768.14	ENSG00000130768	protein_coding	SMPDL3B	27293	2670	0.348119	1.58865	0.112944	0.957349
chr15	ENSG00000277987.1	ENSG00000277987	lincRNA	RP11-167B3.3		289	0.717275	1.71242	0.0876094	0.957349
chr2	ENSG00000186281.12	ENSG00000186281	protein_coding	GPAT2	150763	5684	0.480422	1.6373	0.10237	0.957349
chr15	ENSG00000166912.16	ENSG00000166912	protein_coding	MTMR10	54893	8817	8.62483	2.06244	0.0398234	0.957349
chr7	ENSG00000196636.7	ENSG00000196636	protein_coding	SDHAF3	57001	2303	2.38246	1.76506	0.0783313	0.957349
chr9	ENSG00000229257.2	ENSG00000229257	antisense	RP11-229P13.22		301	0.396124	1.7304	0.0843446	0.957349
chr16	ENSG00000159461.14	ENSG00000159461	protein_coding	AMFR	267	5758	20.0475	2.0978	0.0365619	0.957349
chr5	ENSG00000164221.12	ENSG00000164221	protein_coding	CCDC112	153733	3289	4.29767	1.89762	0.05848	0.957349
chr2	ENSG00000143797.11	ENSG00000143797	protein_coding	MBOAT2	129642	8798	13.337	2.09861	0.0364895	0.957349
chr3	ENSG00000222942.1	ENSG00000222942	misc_RNA	RN7SKP58		305	0.312041	1.77377	0.0768758	0.957349
chr8	ENSG00000279766.1	ENSG00000279766	TEC	RP11-642A1.2		671	0.902022	1.58738	0.113231	0.957349
chr7	ENSG00000235090.1	ENSG00000235090	processed_pseudogene	RPL7L1P3		689	0.805335	-1.59431	0.111671	0.957349
chr11	ENSG00000120457.11	ENSG00000120457	protein_coding	KCNJ5	3762	6109	0.40701	1.65511	0.098701	0.957349
chr1	ENSG00000251720.1	ENSG00000251720	snRNA	RNU7-123P		60	0.25257	2.00345	0.0458158	0.957349
chr17	ENSG00000277249.1	ENSG00000277249	miRNA	MIR6784	102465470	67	0.552034	1.91608	0.0560814	0.957349
chr15	ENSG00000128923.10	ENSG00000128923	protein_coding	FAM63B	54629	9454	10.8728	2.08884	0.0373656	0.957349
chr11	ENSG00000161328.10	ENSG00000161328	protein_coding	LRRC56	115399	2769	2.24563	1.75822	0.0794903	0.957349
chr3	ENSG00000174948.5	ENSG00000174948	protein_coding	GPR149	344758	2323	0.651852	1.59874	0.110684	0.957349
chr13	ENSG00000279951.1	ENSG00000279951	TEC	RP11-264J4.8		1513	0.57791	-1.58665	0.113397	0.957349
chr11	ENSG00000214788.2	ENSG00000214788	unitary_pseudogene	OOSP1	255649	1270	0.273332	1.59812	0.11082	0.957349
chr10	ENSG00000154478.3	ENSG00000154478	protein_coding	GPR26	2849	7514	4.52934	-2.01448	0.0446404	0.957349
chr2	ENSG00000283506.1	ENSG00000283506	miRNA	MIR7157	102465692	60	5.14693	1.61859	0.106338	0.957349
chr3	ENSG00000241439.1	ENSG00000241439	processed_pseudogene	RP11-666A20.3		262	0.650891	1.71664	0.0868336	0.957349
chr11	ENSG00000272981.1	ENSG00000272981	lincRNA	CTD-2234N14.2		561	0.382088	1.62522	0.104919	0.957349
chr11	ENSG00000238041.3	ENSG00000238041	processed_pseudogene	RP11-59K5.1		259	0.688533	-1.68471	0.092839	0.957349
chr1	ENSG00000224066.1	ENSG00000224066	antisense	RP4-622L5.7		1357	1.60932	1.64157	0.10148	0.957349
chr10	ENSG00000121898.12	ENSG00000121898	protein_coding	CPXM2	119587	4859	0.688699	-1.65647	0.0984249	0.957349
chr16	ENSG00000263105.1	ENSG00000263105	lincRNA	RP11-95P2.3		318	0.275214	1.79026	0.0741826	0.957349
chr2	ENSG00000115541.10	ENSG00000115541	protein_coding	HSPE1	3336	1977	9.59485	1.93663	0.0535076	0.957349
chr2	ENSG00000278524.1	ENSG00000278524	miRNA	MIR6810	102466197	70	0.27029	1.96936	0.0496145	0.957349
chr20	ENSG00000261582.1	ENSG00000261582	protein_coding	RP4-614O4.11		529	1.01833	-1.58862	0.112952	0.957349
chr1	ENSG00000230063.1	ENSG00000230063	sense_intronic	RP11-384C4.6		650	1.10736	1.57888	0.115169	0.957349
chr19	ENSG00000270248.1	ENSG00000270248	processed_pseudogene	CTC-471J1.10		409	0.653608	-1.62479	0.105009	0.957349
chr15	ENSG00000206676.1	ENSG00000206676	misc_RNA	Y_RNA		103	2.22127	1.66495	0.0967203	0.957349
chr4	ENSG00000248019.2	ENSG00000248019	antisense	FAM13A-AS1	285512	4510	1.59829	1.78848	0.0744693	0.957349
chr5	ENSG00000122203.14	ENSG00000122203	protein_coding	KIAA1191	57179	3973	26.7183	-2.08815	0.0374282	0.957349
chr20	ENSG00000264901.1	ENSG00000264901	miRNA	MIR3616	100500814	92	0.311863	1.94123	0.0529464	0.957349
chr9	ENSG00000263403.1	ENSG00000263403	miRNA	MIR4673	100616242	59	1.1792	-1.84223	0.066195	0.957349
chr16	ENSG00000279162.1	ENSG00000279162	TEC	CTD-3126B10.2		2050	0.551518	1.58667	0.113394	0.957349
chr12	ENSG00000278351.1	ENSG00000278351	sense_intronic	RP11-139E19.3		254	0.56126	1.7145	0.0872269	0.957349
chr6	ENSG00000184486.9	ENSG00000184486	protein_coding	POU3F2	5454	4879	5.72496	1.97127	0.0493952	0.957349
chr1	ENSG00000227001.3	ENSG00000227001	unprocessed_pseudogene	NBPF2P		661	1.22241	-1.57573	0.115893	0.957349
chr20	ENSG00000277425.1	ENSG00000277425	lincRNA	RP5-1116H23.3		609	1.5425	1.5778	0.115417	0.957349
chr17	ENSG00000266876.1	ENSG00000266876	transcribed_processed_pseudogene	RP11-1148O4.1		1000	0.268032	-1.64293	0.101199	0.957349
chr6	ENSG00000112297.14	ENSG00000112297	protein_coding	AIM1	202	10374	0.271503	-1.65543	0.0986364	0.957349
chr12	ENSG00000278356.1	ENSG00000278356	sense_intronic	RP11-372B4.3		456	0.650791	1.6144	0.107245	0.957349
chr13	ENSG00000282997.1	ENSG00000282997	sense_intronic	RP11-95C14.1		2006	0.371641	1.57654	0.115708	0.957349
chr15	ENSG00000276533.1	ENSG00000276533	sense_intronic	RP11-139H15.5		498	0.652644	-1.62299	0.105395	0.957349
chr17	ENSG00000270894.1	ENSG00000270894	sense_overlapping	AC015849.13		421	2.3039	1.5811	0.114662	0.957349
chr2	ENSG00000119042.16	ENSG00000119042	protein_coding	SATB2	23314	10958	8.71994	-2.09878	0.0364746	0.957349
chr5	ENSG00000113249.12	ENSG00000113249	protein_coding	HAVCR1	26762	2151	0.308496	1.57433	0.116216	0.957349
chr2	ENSG00000118246.13	ENSG00000118246	protein_coding	FASTKD2	22868	6079	7.68112	-2.03345	0.0426794	0.957349
chr1	ENSG00000134256.12	ENSG00000134256	protein_coding	CD101	9398	3828	0.362301	-1.61501	0.107112	0.957349
chr2	ENSG00000213938.3	ENSG00000213938	processed_pseudogene	SEPHS1P6		1179	0.256696	1.61947	0.106149	0.957349
chr4	ENSG00000250486.3	ENSG00000250486	protein_coding	FAM218A	152756	2175	1.78431	1.70844	0.0883457	0.957349
chr17	ENSG00000183691.4	ENSG00000183691	protein_coding	NOG	9241	1892	1.26457	1.61621	0.106852	0.957349
chr7	ENSG00000232727.2	ENSG00000232727	processed_pseudogene	YWHAEP1		763	1.26025	-1.57857	0.11524	0.957349
chr1	ENSG00000173369.15	ENSG00000173369	protein_coding	C1QB	713	1601	11.3846	-1.88377	0.0603352	0.957349
chr19	ENSG00000277383.1	ENSG00000277383	antisense	CTD-3001H11.2		582	0.399338	-1.63775	0.102276	0.957349
chr3	ENSG00000206530.9	ENSG00000206530	protein_coding	CFAP44	55779	12143	1.26634	-1.89912	0.0582816	0.957349
chr7	ENSG00000136205.16	ENSG00000136205	protein_coding	TNS3	64759	11797	12.3056	2.0987	0.0364816	0.957349
chr12	ENSG00000274560.1	ENSG00000274560	lincRNA	RP11-285E23.2		449	0.974194	1.57805	0.115361	0.957349
chr4	ENSG00000174720.15	ENSG00000174720	protein_coding	LARP7	51574	4083	6.84371	1.97563	0.0488972	0.957349
chr14	ENSG00000199798.1	ENSG00000199798	snoRNA	SNORD114-5	767581	70	2.22741	1.68212	0.0933416	0.957349
chr8	ENSG00000238884.1	ENSG00000238884	snRNA	RNU7-85P		63	0.254872	2.00125	0.0460537	0.957349
chr15	ENSG00000275672.1	ENSG00000275672	antisense	GATM-AS1		1424	0.592938	1.57287	0.116555	0.957349
chr16	ENSG00000274093.1	ENSG00000274093	sense_intronic	RP11-140H17.2		431	3.96345	1.60958	0.108293	0.957349
chr8	ENSG00000251003.7	ENSG00000251003	processed_transcript	ZFPM2-AS1		2213	0.266186	1.57201	0.116754	0.957349
chr11	ENSG00000074319.12	ENSG00000074319	protein_coding	TSG101	7251	3839	6.88318	-1.97806	0.048621	0.957349
chr19	ENSG00000125651.13	ENSG00000125651	protein_coding	GTF2F1	2962	3134	18.8897	-2.04968	0.0410594	0.957349
chr1	ENSG00000171385.9	ENSG00000171385	protein_coding	KCND3	3752	7863	18.2173	-2.10069	0.0363059	0.957349
chr14	ENSG00000278746.1	ENSG00000278746	misc_RNA	RN7SL660P		299	3.62923	1.57829	0.115305	0.957349
chr5	ENSG00000241112.1	ENSG00000241112	processed_pseudogene	RPL29P14		428	2.9573	1.58411	0.113975	0.957349
chr3	ENSG00000270194.1	ENSG00000270194	antisense	RP11-259K5.2		2389	0.258986	-1.56971	0.117289	0.957349
chr19	ENSG00000267082.1	ENSG00000267082	antisense	CTC-510F12.2	105372273	569	0.922637	-1.56912	0.117426	0.957349
chr16	ENSG00000274031.1	ENSG00000274031	antisense	RP11-413H22.3		521	1.75154	1.57193	0.116774	0.957349
chr4	ENSG00000243199.1	ENSG00000243199	processed_pseudogene	RP11-408P14.1		870	1.38821	-1.58042	0.114816	0.957349
chr9	ENSG00000154537.4	ENSG00000154537	lincRNA	FAM27C	105379444	616	0.91238	1.57254	0.116632	0.957349
chr6	ENSG00000185250.15	ENSG00000185250	protein_coding	PPIL6	285755	4481	1.68873	1.80564	0.0717404	0.957349
chr22	ENSG00000025708.13	ENSG00000025708	protein_coding	TYMP	1890	3320	0.973501	-1.61164	0.107843	0.957349
chr14	ENSG00000244053.1	ENSG00000244053	processed_pseudogene	RPL13AP2		530	0.883524	-1.57625	0.115773	0.957349
chr6	ENSG00000223191.1	ENSG00000223191	snRNA	RNU6-293P		106	1.19774	-1.70558	0.0888778	0.957349
chr9	ENSG00000273399.2	ENSG00000273399	lincRNA	RP11-408A13.3		561	1.20965	-1.56642	0.118057	0.957349
chr17	ENSG00000278535.4	ENSG00000278535	protein_coding	DHRS11	79154	5462	2.2931	-1.87986	0.0608677	0.957349
chr6	ENSG00000272114.1	ENSG00000272114	antisense	RP1-261G23.7		188	0.342271	1.78856	0.0744568	0.957349
chr2	ENSG00000123977.9	ENSG00000123977	protein_coding	DAW1	164781	2933	1.16002	1.6464	0.100481	0.957349
chrX	ENSG00000235189.1	ENSG00000235189	antisense	RP4-537K23.4		526	1.32697	1.57002	0.117217	0.957349
chr3	ENSG00000239381.6	ENSG00000239381	lincRNA	RP11-4B14.3		1651	0.538097	1.56797	0.117694	0.957349
chr11	ENSG00000255067.1	ENSG00000255067	sense_intronic	RP11-47J17.1		419	0.508307	1.6428	0.101224	0.957349
chr9	ENSG00000275160.1	ENSG00000275160	processed_pseudogene	RP11-187C18.3		589	7.62908	-1.69932	0.0900517	0.957349
chr12	ENSG00000170439.6	ENSG00000170439	protein_coding	METTL7B	196410	1506	0.995298	-1.59018	0.1126	0.957349
chr12	ENSG00000173391.8	ENSG00000173391	protein_coding	OLR1	4973	3057	3.17152	-1.8128	0.0706266	0.957349
chr1	ENSG00000212257.1	ENSG00000212257	snRNA	RNU6-1176P		107	4.99638	1.56716	0.117883	0.957349
chr19	ENSG00000267406.1	ENSG00000267406	lincRNA	CTD-2189E23.2		164	0.349514	1.82606	0.0686003	0.957349
chr18	ENSG00000132205.10	ENSG00000132205	protein_coding	EMILIN2	84034	6435	0.542932	-1.6513	0.0994781	0.957349
chr1	ENSG00000237249.1	ENSG00000237249	processed_pseudogene	RP1-102G20.2		395	1.58522	1.56335	0.118776	0.957349
chr15	ENSG00000265195.1	ENSG00000265195	miRNA	MIR4312	100422971	76	5.29971	-1.58327	0.114165	0.957349
chr2	ENSG00000249884.8	ENSG00000249884	protein_coding	RNF103-CHMP3	100526767	1503	0.389016	-1.56317	0.118818	0.957349
chr7	ENSG00000213935.3	ENSG00000213935	processed_pseudogene	AC092610.12		373	0.422785	1.69136	0.0915614	0.957349
chr11	ENSG00000173727.12	ENSG00000173727	transcribed_unprocessed_pseudogene	CMB9-22P13.1		1772	0.884026	1.58607	0.113528	0.957349
chr6	ENSG00000204574.12	ENSG00000204574	protein_coding	ABCF1	23	4523	8.00036	-2.00163	0.0460128	0.957349
chr5	ENSG00000249669.8	ENSG00000249669	lincRNA	CARMN	406935	17988	0.710518	-1.83967	0.0665724	0.957349
chr16	ENSG00000213937.3	ENSG00000213937	protein_coding	CLDN9	9080	2050	0.286069	-1.56118	0.119288	0.957349
chr7	ENSG00000234183.1	ENSG00000234183	antisense	AC004854.4		362	0.284751	1.7127	0.0875578	0.957349
chr4	ENSG00000245067.6	ENSG00000245067	antisense	IGFBP7-AS1	255130	1740	0.688186	1.56116	0.119291	0.957349
chr19	ENSG00000105514.7	ENSG00000105514	protein_coding	RAB3D	9545	4417	5.37841	-1.93569	0.053623	0.957349
chrX	ENSG00000226031.5	ENSG00000226031	antisense	FGF13-AS1	100129662	1145	0.403237	-1.57053	0.117098	0.957349
chr1	ENSG00000213085.9	ENSG00000213085	protein_coding	CFAP45	25790	2625	0.386302	1.5762	0.115785	0.957349
chr22	ENSG00000100284.20	ENSG00000100284	protein_coding	TOM1	10043	5871	5.65282	-1.99552	0.0466775	0.957349
chr12	ENSG00000166888.10	ENSG00000166888	protein_coding	STAT6	6778	7298	4.2607	-1.99012	0.0472712	0.957349
chr20	ENSG00000226332.2	ENSG00000226332	antisense	RP11-157P1.4		681	0.289732	-1.64547	0.100673	0.957349
chr2	ENSG00000115274.14	ENSG00000115274	protein_coding	INO80B	83444	1522	0.401754	1.55853	0.119915	0.957349
chr2	ENSG00000132321.16	ENSG00000132321	protein_coding	IQCA1	79781	5975	4.89984	1.95698	0.051058	0.957349
chr11	ENSG00000256940.1	ENSG00000256940	antisense	RP11-783K16.5		597	0.412513	-1.60734	0.108784	0.957349
chr19	ENSG00000269392.1	ENSG00000269392	antisense	CTB-191K22.6		304	0.287434	1.73577	0.0833892	0.957349
chr15	ENSG00000259152.1	ENSG00000259152	sense_intronic	RP11-100M12.2		318	1.27836	1.56441	0.118527	0.957349
chr3	ENSG00000207251.1	ENSG00000207251	snRNA	RNU6-342P		104	1.97755	-1.66161	0.0973894	0.957349
chr13	ENSG00000264482.1	ENSG00000264482	miRNA	MIR4705	100616239	71	8.81484	-1.55718	0.120234	0.957349
chr22	ENSG00000128340.14	ENSG00000128340	protein_coding	RAC2	5880	2532	0.601586	-1.57656	0.115703	0.957349
chr11	ENSG00000257052.1	ENSG00000257052	antisense	RP11-881M11.2		810	0.25395	-1.61811	0.106441	0.957349
chr12	ENSG00000076555.15	ENSG00000076555	protein_coding	ACACB	32	14505	3.73803	2.02058	0.0440022	0.957349
chr15	ENSG00000186073.11	ENSG00000186073	protein_coding	C15orf41	84529	9009	0.969547	1.77767	0.0762318	0.957349
chr19	ENSG00000105559.11	ENSG00000105559	protein_coding	PLEKHA4	57664	3851	0.680821	-1.60321	0.109692	0.957349
chr2	ENSG00000231672.6	ENSG00000231672	protein_coding	DIRC3		4665	1.12756	-1.71789	0.0866058	0.957349
[truncated: 23,213 more rows]

## Sheet: Sex_int_gene_Amyg
chromosome	gencodeID	ensemblID	gene_type	Symbol	EntrezID	Length	meanExprs	t	Interaction P.Value	adj.P.Val
chrY	ENSG00000067048.16	ENSG00000067048	protein_coding	DDX3Y	8653	5738	7.98125	5.36177	1.43115e-07	0.0018041
chrY	ENSG00000129824.15	ENSG00000129824	protein_coding	RPS4Y1	6192	2275	14.5807	5.41896	1.0648e-07	0.0018041
chrY	ENSG00000183878.15	ENSG00000183878	protein_coding	UTY	7404	9191	4.15641	5.16947	3.79697e-07	0.00319097
chrY	ENSG00000114374.12	ENSG00000114374	protein_coding	USP9Y	8287	11237	7.63982	4.9691	1.01778e-06	0.00641508
chrX	ENSG00000229807.10	ENSG00000229807	lincRNA	XIST	7503	19961	18.2574	-4.4937	9.29503e-06	0.0468693
chr14	ENSG00000258731.1	ENSG00000258731	antisense	RP11-547D23.1	101927620	1076	0.897597	-3.9857	8.06295e-05	0.338805
chr8	ENSG00000260368.1	ENSG00000260368	sense_overlapping	RP11-521I2.3		1142	1.37652	-3.89599	0.000115489	0.404915
chr1	ENSG00000223525.1	ENSG00000223525	sense_intronic	RABGAP1L-IT1		737	1.5772	3.82849	0.000150668	0.404915
chr5	ENSG00000281881.1	ENSG00000281881	lincRNA	SPRY4-IT1	100642175	703	1.0141	-3.76511	0.000192725	0.404915
chr9	ENSG00000231521.1	ENSG00000231521	antisense	RP11-244N9.4		285	0.625814	3.79451	0.000171997	0.404915
chrY	ENSG00000067646.11	ENSG00000067646	protein_coding	ZFY	7544	5527	2.78372	3.78143	0.000180948	0.404915
chrY	ENSG00000233864.7	ENSG00000233864	lincRNA	TTTY15	64595	5284	3.4913	3.76634	0.000191812	0.404915
chrY	ENSG00000198692.9	ENSG00000198692	protein_coding	EIF1AY	9086	4074	2.57341	3.72485	0.000224956	0.436276
chr10	ENSG00000170370.11	ENSG00000170370	protein_coding	EMX2	2018	3262	4.02634	3.67892	0.000267909	0.448827
chr22	ENSG00000100031.18	ENSG00000100031	protein_coding	GGT1	2678	4434	0.943457	-3.66271	0.000284834	0.448827
chr1	ENSG00000116990.10	ENSG00000116990	protein_coding	MYCL	4610	5063	0.419104	3.69719	0.000249968	0.448827
chr19	ENSG00000105329.9	ENSG00000105329	protein_coding	TGFB1	7040	3238	1.96368	3.58864	0.000375753	0.498605
chr16	ENSG00000261123.1	ENSG00000261123	sense_intronic	RP11-304L19.3		596	5.62166	-3.59239	0.000370555	0.498605
chr15	ENSG00000276376.1	ENSG00000276376	snRNA	U7		63	1.04905	3.59551	0.000366288	0.498605
chr12	ENSG00000259887.1	ENSG00000259887	lincRNA	RP11-923I11.5	105369971	427	0.599366	-3.53791	0.000453042	0.554943
chr16	ENSG00000261816.1	ENSG00000261816	lincRNA	RP11-863P13.2		444	0.260686	3.52955	0.000467131	0.554943
chr1	ENSG00000263793.1	ENSG00000263793	miRNA	MIR3115	100422866	68	0.486934	3.5197	0.000484243	0.554943
chr19	ENSG00000065268.10	ENSG00000065268	protein_coding	WDR18	57418	2357	3.77021	-3.40031	0.000744248	0.621091
chr17	ENSG00000109065.11	ENSG00000109065	protein_coding	NAT9	26151	4049	4.0695	-3.39992	0.000745261	0.621091
chr15	ENSG00000206688.1	ENSG00000206688	snoRNA	SNORD116-18	100033430	92	49.1972	-3.39304	0.000763676	0.621091
chr11	ENSG00000053918.15	ENSG00000053918	protein_coding	KCNQ1	3784	3971	0.449834	3.43291	0.000662631	0.621091
chr6	ENSG00000124635.8	ENSG00000124635	protein_coding	HIST1H2BJ	8970	950	2.14277	-3.42982	0.000669991	0.621091
chr11	ENSG00000110169.10	ENSG00000110169	protein_coding	HPX	3263	3631	0.30152	-3.39542	0.000757247	0.621091
chr2	ENSG00000187944.2	ENSG00000187944	protein_coding	C2orf66	401027	1669	0.398289	-3.44208	0.00064122	0.621091
chrY	ENSG00000012817.15	ENSG00000012817	protein_coding	KDM5D	8284	9463	5.52541	3.4239	0.000684314	0.621091
chr10	ENSG00000236958.1	ENSG00000236958	sense_intronic	RP11-264A11.1		207	0.86981	3.41849	0.00069764	0.621091
chrX	ENSG00000046653.14	ENSG00000046653	protein_coding	GPM6B	2824	5675	173.457	3.37994	0.000799897	0.630218
chr19	ENSG00000197928.10	ENSG00000197928	protein_coding	ZNF677	342926	9348	1.26647	3.36255	0.000850429	0.649728
chr1	ENSG00000174348.13	ENSG00000174348	protein_coding	PODN	127435	4900	0.715929	-3.32898	0.00095654	0.669897
chr12	ENSG00000090382.6	ENSG00000090382	protein_coding	LYZ	4069	1764	1.21411	-3.33952	0.000921983	0.669897
chr12	ENSG00000255608.1	ENSG00000255608	sense_intronic	RP3-377H17.2		560	1.27182	-3.33312	0.000942835	0.669897
chr6	ENSG00000124766.6	ENSG00000124766	protein_coding	SOX4	6659	5852	2.05723	3.28542	0.00111261	0.713292
chr5	ENSG00000164151.11	ENSG00000164151	protein_coding	ICE1	23379	8678	13.6863	3.29431	0.00107895	0.713292
chr6	ENSG00000197279.3	ENSG00000197279	protein_coding	ZNF165	7718	2107	0.536677	-3.26631	0.00118825	0.713292
chr20	ENSG00000277270.1	ENSG00000277270	lincRNA	RP5-827E24.1		1021	0.892518	-3.27252	0.00116318	0.713292
chr9	ENSG00000263790.1	ENSG00000263790	miRNA	MIR4473	100616229	91	4.29146	3.26973	0.00117439	0.713292
chr16	ENSG00000277170.1	ENSG00000277170	sense_intronic	RP11-295D4.4		479	0.591756	-3.28085	0.00113029	0.713292
chr12	ENSG00000198431.15	ENSG00000198431	protein_coding	TXNRD1	7296	6708	10.1565	3.25026	0.00125545	0.723148
chrX	ENSG00000183171.5	ENSG00000183171	processed_pseudogene	RP11-49C9.2		2143	0.525802	-3.24873	0.00126204	0.723148
chr21	ENSG00000159147.17	ENSG00000159147	protein_coding	DONSON	29980	3513	2.13931	-3.22356	0.0013751	0.753676
chr11	ENSG00000174370.9	ENSG00000174370	protein_coding	C11orf45	219833	3750	0.647739	3.22734	0.00135758	0.753676
chr19	ENSG00000104973.15	ENSG00000104973	protein_coding	MED25	81857	6120	3.15472	-3.17597	0.00161492	0.814914
chr2	ENSG00000204923.3	ENSG00000204923	protein_coding	FBXO48	554251	5666	0.751672	-3.15909	0.00170884	0.814914
chr17	ENSG00000214087.8	ENSG00000214087	protein_coding	ARL16	339231	2597	6.84764	3.15894	0.00170971	0.814914
chr16	ENSG00000168096.14	ENSG00000168096	protein_coding	ANKS3	124401	7868	2.61893	-3.15941	0.00170705	0.814914
chr6	ENSG00000112619.7	ENSG00000112619	protein_coding	PRPH2	5961	2976	2.82602	3.11083	0.00200604	0.814914
chr22	ENSG00000128284.19	ENSG00000128284	protein_coding	APOL3	80833	5901	0.911718	-3.10608	0.00203771	0.814914
chr1	ENSG00000143457.10	ENSG00000143457	protein_coding	GOLPH3L	55204	3329	5.59234	-3.12928	0.00188721	0.814914
chr1	ENSG00000236963.6	ENSG00000236963	lincRNA	LINC01141		3394	1.21989	3.11783	0.00196015	0.814914
chr2	ENSG00000220804.8	ENSG00000220804	transcribed_unprocessed_pseudogene	AC093642.5		1931	3.82592	3.08806	0.00216215	0.814914
chr3	ENSG00000154310.16	ENSG00000154310	protein_coding	TNIK	23043	8523	24.1878	3.17378	0.00162685	0.814914
chr2	ENSG00000138449.10	ENSG00000138449	protein_coding	SLC40A1	30061	4330	3.51813	-3.07252	0.0022751	0.814914
chr17	ENSG00000125457.13	ENSG00000125457	protein_coding	MIF4GD	57409	2283	1.91099	3.04897	0.00245652	0.814914
chr17	ENSG00000262879.5	ENSG00000262879	processed_transcript	RP11-156P1.3		3348	4.80777	-3.06475	0.00233355	0.814914
chr4	ENSG00000251432.6	ENSG00000251432	lincRNA	RP11-420A23.1	100507487	3283	0.931799	-3.056	0.00240098	0.814914
chr5	ENSG00000164330.16	ENSG00000164330	protein_coding	EBF1	1879	6178	0.694595	-3.03925	0.00253519	0.814914
chr3	ENSG00000121864.9	ENSG00000121864	protein_coding	ZNF639	51193	6859	3.76471	3.07335	0.0022689	0.814914
chr16	ENSG00000213853.9	ENSG00000213853	protein_coding	EMP2	2013	8718	1.70032	-3.04943	0.00245283	0.814914
chr13	ENSG00000102738.7	ENSG00000102738	protein_coding	MRPS31	10240	2124	7.12366	-3.04399	0.00249657	0.814914
chr13	ENSG00000136149.6	ENSG00000136149	processed_pseudogene	RPL13AP25		612	2.6591	-3.10092	0.00207268	0.814914
chr8	ENSG00000164684.13	ENSG00000164684	protein_coding	ZNF704	619279	15008	8.38011	3.07631	0.00224706	0.814914
chr16	ENSG00000260600.1	ENSG00000260600	sense_intronic	RP11-109D24.1		1995	0.692492	-3.04354	0.00250018	0.814914
chr2	ENSG00000233654.1	ENSG00000233654	antisense	AC093388.3		404	2.13581	3.0297	0.0026148	0.814914
chr15	ENSG00000207014.1	ENSG00000207014	snoRNA	SNORD116-3	100033415	95	6.25634	-3.02931	0.00261809	0.814914
chr5	ENSG00000242493.3	ENSG00000242493	misc_RNA	RN7SL37P		307	1.51542	-3.10132	0.00206996	0.814914
chr1	ENSG00000231940.1	ENSG00000231940	processed_pseudogene	RPS7P3		580	0.727388	-3.05547	0.00240515	0.814914
chrY	ENSG00000165246.12	ENSG00000165246	protein_coding	NLGN4Y	22829	8206	5.39847	3.04553	0.00248415	0.814914
chr12	ENSG00000275278.1	ENSG00000275278	antisense	RP11-946L16.2		544	0.530973	3.05069	0.00244281	0.814914
chr14	ENSG00000258591.2	ENSG00000258591	processed_pseudogene	RP11-545M17.3		366	0.982341	-3.03558	0.00256555	0.814914
chr22	ENSG00000273979.1	ENSG00000273979	misc_RNA	Metazoa_SRP		271	0.495619	3.06067	0.00236479	0.814914
chr9	ENSG00000273668.1	ENSG00000273668	transcribed_processed_pseudogene	RP11-15E1.4		226	0.601943	-3.0973	0.00209749	0.814914
chr16	ENSG00000278598.1	ENSG00000278598	miRNA	MIR6775	102465464	69	1.43831	3.03264	0.00259009	0.814914
chr3	ENSG00000222057.1	ENSG00000222057	snRNA	RNU4-62P		130	0.339735	3.1163	0.0019701	0.814914
chr1	ENSG00000263676.1	ENSG00000263676	miRNA	MIR4632	100616438	61	0.54916	3.11637	0.00196965	0.814914
chr7	ENSG00000221740.1	ENSG00000221740	snoRNA	SNORD93	692210	74	0.318181	3.15095	0.00175598	0.814914
chrX	ENSG00000207800.3	ENSG00000207800	miRNA	MIR504	574507	83	0.440895	3.02931	0.00261812	0.814914
chr16	ENSG00000197774.12	ENSG00000197774	protein_coding	EME2	197342	6909	3.85159	-2.99987	0.0028783	0.843812
chr10	ENSG00000196233.12	ENSG00000196233	protein_coding	LCOR	26148	26042	3.77997	3.00916	0.00279372	0.843812
chr9	ENSG00000224802.2	ENSG00000224802	processed_pseudogene	TUBB4BP2		798	0.390121	-3.00447	0.00283613	0.843812
chr6	ENSG00000228124.1	ENSG00000228124	antisense	RP1-122O8.7		472	0.264329	3.0018	0.00286055	0.843812
chr11	ENSG00000251934.1	ENSG00000251934	snRNA	RNU6-1143P		104	0.984808	-3.01398	0.0027508	0.843812
chr19	ENSG00000099800.7	ENSG00000099800	protein_coding	TIMM13	26517	1973	9.00415	-2.99339	0.00293871	0.851566
chr15	ENSG00000207965.1	ENSG00000207965	miRNA	MIR629	693214	97	0.356618	2.98984	0.00297231	0.851566
chr9	ENSG00000279561.2	ENSG00000279561	TEC	RP11-4L24.4	100132249	4082	2.93268	-2.95474	0.00332356	0.852191
chr10	ENSG00000250959.2	ENSG00000250959	transcribed_unprocessed_pseudogene	GLUD1P3	2749	1028	3.17883	-2.95874	0.00328166	0.852191
chrX	ENSG00000134594.4	ENSG00000134594	protein_coding	RAB33A	9363	1258	7.26521	2.93333	0.00355609	0.852191
chr19	ENSG00000267014.5	ENSG00000267014	lincRNA	LINC01532	100505835	2019	0.765751	-2.95535	0.00331714	0.852191
chr5	ENSG00000255408.3	ENSG00000255408	protein_coding	PCDHA3	56145	7460	0.363365	2.92498	0.0036507	0.852191
chr22	ENSG00000283406.1	ENSG00000283406	processed_transcript	DGCR5	26220	1299	2.57687	-2.9136	0.00378332	0.852191
chr1	ENSG00000169231.13	ENSG00000169231	protein_coding	THBS3	7059	4623	2.84652	-2.91148	0.00380851	0.852191
chr16	ENSG00000074071.14	ENSG00000074071	protein_coding	MRPS34	65993	1097	12.7808	2.89228	0.00404386	0.852191
chr11	ENSG00000149564.11	ENSG00000149564	protein_coding	ESAM	90952	2920	2.81946	-2.87376	0.00428321	0.852191
chr10	ENSG00000015171.18	ENSG00000015171	protein_coding	ZMYND11	10771	5300	32.1723	2.97859	0.00308098	0.852191
chr10	ENSG00000165512.4	ENSG00000165512	protein_coding	ZNF22	7570	2551	6.13007	2.89474	0.00401298	0.852191
chr19	ENSG00000167601.11	ENSG00000167601	protein_coding	AXL	558	5154	8.14906	2.93601	0.00352616	0.852191
chr6	ENSG00000124615.17	ENSG00000124615	protein_coding	MOCS1	4337	5174	3.14304	2.89089	0.00406136	0.852191
chr11	ENSG00000254612.2	ENSG00000254612	processed_pseudogene	RP11-676M6.1		742	3.03042	-2.89927	0.00395665	0.852191
chr16	ENSG00000225614.2	ENSG00000225614	protein_coding	ZNF469	84627	13287	1.51615	2.89885	0.00396184	0.852191
chr11	ENSG00000278376.1	ENSG00000278376	lincRNA	RP11-158I9.8		1884	1.24215	-2.88239	0.00417017	0.852191
chr5	ENSG00000113248.5	ENSG00000113248	protein_coding	PCDHB15	56121	4017	2.31392	2.85683	0.0045134	0.852191
chr22	ENSG00000100058.12	ENSG00000100058	transcribed_unprocessed_pseudogene	CRYBB2P1	1416	6435	2.66704	-2.88492	0.00413743	0.852191
chr9	ENSG00000223551.1	ENSG00000223551	processed_pseudogene	TMSB4XP4		618	2.11564	-2.96032	0.00326527	0.852191
chr6	ENSG00000112782.15	ENSG00000112782	protein_coding	CLIC5	53405	8997	0.954733	-2.84239	0.00471847	0.852191
chr2	ENSG00000261338.2	ENSG00000261338	sense_overlapping	RP11-378A13.1		2048	2.03545	-2.84373	0.00469897	0.852191
chr9	ENSG00000106689.10	ENSG00000106689	protein_coding	LHX2	9355	2655	8.12219	2.88495	0.00413709	0.852191
chr19	ENSG00000196172.9	ENSG00000196172	protein_coding	ZNF681	148213	6497	2.14382	-2.85633	0.00452037	0.852191
chr3	ENSG00000175697.10	ENSG00000175697	protein_coding	GPR156	165829	6058	0.287935	2.87801	0.00422715	0.852191
chr20	ENSG00000101019.21	ENSG00000101019	protein_coding	UQCC1	55245	6782	7.03641	-2.91766	0.00373555	0.852191
chr2	ENSG00000163126.14	ENSG00000163126	protein_coding	ANKRD23	200539	4116	0.599419	-2.84388	0.00469694	0.852191
chr4	ENSG00000125089.16	ENSG00000125089	protein_coding	SH3TC1	54436	10593	1.03381	2.83748	0.00479005	0.852191
chr12	ENSG00000111752.10	ENSG00000111752	protein_coding	PHC1	1911	6090	6.29611	2.8828	0.00416488	0.852191
chr14	ENSG00000139946.9	ENSG00000139946	protein_coding	PELI2	57161	6278	3.44916	2.8514	0.00458949	0.852191
chr3	ENSG00000261786.1	ENSG00000261786	lincRNA	RP4-555D20.2		5067	6.76553	-2.86191	0.00444311	0.852191
chr11	ENSG00000184014.7	ENSG00000184014	protein_coding	DENND5A	23258	8648	23.2213	2.90408	0.00389767	0.852191
chr16	ENSG00000261404.5	ENSG00000261404	lincRNA	AC009120.4	101928035	1769	0.489162	-2.94437	0.00343442	0.852191
chr7	ENSG00000198822.10	ENSG00000198822	protein_coding	GRM3	2913	4474	18.7338	2.87493	0.00426777	0.852191
chr7	ENSG00000197150.12	ENSG00000197150	protein_coding	ABCB8	11194	9336	4.34867	-2.85433	0.00454828	0.852191
chr5	ENSG00000120733.13	ENSG00000120733	protein_coding	KDM3B	51780	7961	16.106	2.86734	0.00436929	0.852191
chr5	ENSG00000182578.13	ENSG00000182578	protein_coding	CSF1R	1436	5151	9.97019	2.83233	0.00486625	0.852191
chr20	ENSG00000078747.13	ENSG00000078747	protein_coding	ITCH	83737	6664	8.56125	2.8365	0.00480441	0.852191
chr12	ENSG00000170581.13	ENSG00000170581	protein_coding	STAT2	6773	6109	13.62	-2.8444	0.0046894	0.852191
chr1	ENSG00000132692.18	ENSG00000132692	protein_coding	BCAN	63827	4931	34.6838	2.85888	0.00448492	0.852191
chr9	ENSG00000107290.13	ENSG00000107290	protein_coding	SETX	23064	12140	15.8439	2.84793	0.00463875	0.852191
chr1	ENSG00000143624.13	ENSG00000143624	protein_coding	INTS3	65123	10450	11.0172	-2.83226	0.00486734	0.852191
chr12	ENSG00000282080.1	ENSG00000282080	lincRNA	RP11-69M1.8		561	0.933539	2.91142	0.00380926	0.852191
chr1	ENSG00000252317.1	ENSG00000252317	misc_RNA	Y_RNA		93	4.24541	2.96411	0.00322623	0.852191
chr19	ENSG00000267142.1	ENSG00000267142	processed_pseudogene	CTD-3162L10.5		999	0.616255	-2.88928	0.00408177	0.852191
chr18	ENSG00000273321.1	ENSG00000273321	lincRNA	RP11-621L6.3		562	0.638351	-2.91226	0.00379929	0.852191
chr4	ENSG00000242134.2	ENSG00000242134	processed_pseudogene	RPL5P13		709	0.387929	2.91124	0.00381147	0.852191
chr5	ENSG00000249751.3	ENSG00000249751	protein_coding	ECSCR	641700	1035	0.266247	-2.95608	0.00330942	0.852191
chr3	ENSG00000244232.3	ENSG00000244232	misc_RNA	RN7SL698P		302	1.17799	-2.84969	0.00461367	0.852191
chr3	ENSG00000214280.3	ENSG00000214280	processed_pseudogene	RP11-553K23.2		666	0.39113	2.94795	0.00339571	0.852191
chr15	ENSG00000206609.1	ENSG00000206609	snoRNA	SNORD116-11	100033423	92	3.74217	-2.84819	0.00463511	0.852191
chr3	ENSG00000272699.1	ENSG00000272699	antisense	RP11-145M9.5		497	0.638676	-2.83461	0.00483245	0.852191
chr2	ENSG00000270532.1	ENSG00000270532	processed_pseudogene	PEBP1P2		558	0.42983	-2.92069	0.00370016	0.852191
chr3	ENSG00000235904.2	ENSG00000235904	antisense	RBMS3-AS3		787	0.31678	-2.92243	0.00368004	0.852191
chr5	ENSG00000244748.3	ENSG00000244748	misc_RNA	RN7SL153P		292	0.519257	-2.90224	0.0039202	0.852191
chr20	ENSG00000261431.1	ENSG00000261431	antisense	RP4-616B8.4		187	0.59884	-2.95838	0.00328538	0.852191
chr7	ENSG00000242435.1	ENSG00000242435	transcribed_unprocessed_pseudogene	UPK3BP1		509	0.2529	-2.83329	0.00485201	0.852191
chr3	ENSG00000082996.19	ENSG00000082996	protein_coding	RNF13	11342	3635	22.557	2.82701	0.00494614	0.860015
chr10	ENSG00000119943.11	ENSG00000119943	protein_coding	PYROXD2	84795	3881	1.69458	-2.80575	0.00527724	0.860976
chr1	ENSG00000162572.19	ENSG00000162572	protein_coding	SCNN1D	6339	4025	2.59436	-2.81657	0.00510632	0.860976
chr17	ENSG00000141696.12	ENSG00000141696	protein_coding	P3H4	10609	3740	1.74563	2.80072	0.00535846	0.860976
chr17	ENSG00000129667.12	ENSG00000129667	protein_coding	RHBDF2	79651	6924	1.60043	2.81688	0.00510152	0.860976
chr3	ENSG00000206557.5	ENSG00000206557	protein_coding	TRIM71	131405	8685	0.627564	2.78741	0.00557897	0.860976
chr3	ENSG00000163864.15	ENSG00000163864	protein_coding	NMNAT3	349565	3451	2.389	2.7881	0.00556743	0.860976
chr7	ENSG00000179144.4	ENSG00000179144	protein_coding	GIMAP7	168537	1256	2.41587	-2.78194	0.00567194	0.860976
chr4	ENSG00000138795.9	ENSG00000138795	protein_coding	LEF1	51176	5361	1.01138	-2.77308	0.00582552	0.860976
chr9	ENSG00000225032.5	ENSG00000225032	antisense	RP11-228B15.4	102723566	2247	1.5613	-2.77753	0.00574795	0.860976
chr16	ENSG00000197599.12	ENSG00000197599	protein_coding	CCDC154	645811	2726	1.05729	-2.77688	0.00575929	0.860976
chr16	ENSG00000274627.1	ENSG00000274627	sense_intronic	RP11-104N10.2		5421	2.67763	-2.78445	0.00562919	0.860976
chr12	ENSG00000215241.3	ENSG00000215241	lincRNA	RP11-266K4.9	101927905	1397	8.73248	-2.76422	0.00598291	0.860976
chr4	ENSG00000170502.12	ENSG00000170502	protein_coding	NUDT9	53343	3184	6.63343	-2.79889	0.00538831	0.860976
chr20	ENSG00000130584.10	ENSG00000130584	protein_coding	ZBTB46	140685	6084	2.74773	-2.76696	0.00593378	0.860976
chr3	ENSG00000001617.11	ENSG00000001617	protein_coding	SEMA3F	6405	4826	0.652848	-2.73749	0.00648096	0.860976
chr4	ENSG00000171497.4	ENSG00000171497	protein_coding	PPID	5481	2509	11.2175	-2.79471	0.00545703	0.860976
chr7	ENSG00000196584.2	ENSG00000196584	protein_coding	XRCC2	7516	4853	0.573586	-2.73582	0.00651331	0.860976
chr16	ENSG00000217930.7	ENSG00000217930	protein_coding	PAM16	51025	2383	1.11083	-2.73482	0.00653274	0.860976
chr13	ENSG00000102760.12	ENSG00000102760	protein_coding	RGCC	28984	1032	25.4361	2.79201	0.00550188	0.860976
chr3	ENSG00000085276.17	ENSG00000085276	protein_coding	MECOM	2122	9103	0.692299	-2.71703	0.0068872	0.860976
chr6	ENSG00000169976.6	ENSG00000169976	protein_coding	SF3B5	83443	693	25.9488	2.76597	0.00595144	0.860976
chr19	ENSG00000152433.14	ENSG00000152433	protein_coding	ZNF547	284306	3568	1.48102	-2.70109	0.00721956	0.860976
chr3	ENSG00000144843.11	ENSG00000144843	protein_coding	ADPRH	141	4615	0.484767	2.70905	0.00705191	0.860976
chr14	ENSG00000139974.15	ENSG00000139974	protein_coding	SLC38A6	145389	5147	4.54611	-2.76094	0.006042	0.860976
chr11	ENSG00000151704.15	ENSG00000151704	protein_coding	KCNJ1	3758	4637	0.278978	2.7344	0.00654085	0.860976
chr9	ENSG00000165272.14	ENSG00000165272	protein_coding	AQP3	360	2928	0.557357	2.7184	0.00685937	0.860976
chr19	ENSG00000116017.10	ENSG00000116017	protein_coding	ARID3A	1820	7210	0.828884	2.68586	0.00755047	0.860976
chr19	ENSG00000267838.2	ENSG00000267838	lincRNA	AC008746.12		880	2.20977	-2.71555	0.00691753	0.860976
chr17	ENSG00000267080.5	ENSG00000267080	antisense	ASB16-AS1	339201	2460	1.31759	-2.68264	0.00762227	0.860976
chr2	ENSG00000115155.16	ENSG00000115155	protein_coding	OTOF	9381	7885	2.05005	-2.72392	0.00674794	0.860976
chr9	ENSG00000188483.7	ENSG00000188483	protein_coding	IER5L	389792	2711	1.47341	-2.68118	0.007655	0.860976
chr3	ENSG00000182983.14	ENSG00000182983	protein_coding	ZNF662	389114	5070	2.58304	2.71866	0.00685411	0.860976
chr10	ENSG00000122375.11	ENSG00000122375	protein_coding	OPN4	94233	2456	0.979639	2.69552	0.00733915	0.860976
chr6	ENSG00000118515.11	ENSG00000118515	protein_coding	SGK1	6446	9992	6.22431	2.79324	0.00548142	0.860976
chr20	ENSG00000101084.16	ENSG00000101084	protein_coding	C20orf24	55969	1517	1.46811	2.69283	0.00739744	0.860976
chr3	ENSG00000180370.10	ENSG00000180370	protein_coding	PAK2	5062	6270	11.4536	2.79524	0.00544839	0.860976
chr16	ENSG00000131634.13	ENSG00000131634	protein_coding	TMEM204	79652	2047	1.11857	-2.69027	0.00745324	0.860976
chr10	ENSG00000204147.9	ENSG00000204147	protein_coding	ASAH2B	653308	4309	1.53687	2.66924	0.0079272	0.860976
chr16	ENSG00000103197.16	ENSG00000103197	protein_coding	TSC2	7249	11121	9.02428	-2.79262	0.00549167	0.860976
chr5	ENSG00000204956.5	ENSG00000204956	protein_coding	PCDHGA1	56114	6252	0.54221	2.65912	0.00816473	0.860976
chr5	ENSG00000183580.9	ENSG00000183580	protein_coding	FBXL7	23194	4854	3.40414	2.72033	0.00682015	0.860976
chr19	ENSG00000142233.11	ENSG00000142233	protein_coding	NTN5	126147	3115	0.398211	-2.73754	0.00647994	0.860976
chr16	ENSG00000087245.12	ENSG00000087245	protein_coding	MMP2	4313	4933	0.651691	2.64804	0.00843215	0.860976
chr1	ENSG00000163472.18	ENSG00000163472	protein_coding	TMEM79	84283	3067	0.803158	-2.65673	0.00822168	0.860976
chr15	ENSG00000166503.8	ENSG00000166503	protein_coding	RP11-382A20.3	50810	16253	9.42137	2.77906	0.00572148	0.860976
chr15	ENSG00000137802.13	ENSG00000137802	protein_coding	MAPKBP1	23005	10357	8.00837	-2.76694	0.00593417	0.860976
chr6	ENSG00000112053.13	ENSG00000112053	protein_coding	SLC26A8	116369	6036	1.07334	-2.63414	0.00877865	0.860976
chr9	ENSG00000095383.19	ENSG00000095383	protein_coding	TBC1D2	55357	3681	2.49188	-2.65567	0.00824706	0.860976
chr11	ENSG00000177697.17	ENSG00000177697	protein_coding	CD151	977	3938	4.84509	-2.69802	0.00728525	0.860976
chr10	ENSG00000270025.2	ENSG00000270025	transcribed_unprocessed_pseudogene	BMS1P7		1052	1.90878	2.65858	0.0081776	0.860976
chr4	ENSG00000145386.9	ENSG00000145386	protein_coding	CCNA2	890	2798	0.768303	-2.64934	0.00840021	0.860976
chrX	ENSG00000203952.9	ENSG00000203952	protein_coding	CCDC160	347475	1790	0.859657	-2.65681	0.00821985	0.860976
chr16	ENSG00000185864.16	ENSG00000185864	protein_coding	NPIPB4	23117	7773	0.912916	-2.63264	0.0088168	0.860976
chr5	ENSG00000187678.8	ENSG00000187678	protein_coding	SPRY4	81848	5930	3.65878	-2.69064	0.00744525	0.860976
chr17	ENSG00000180787.5	ENSG00000180787	protein_coding	ZFP3	124961	5206	3.41711	2.6869	0.00752755	0.860976
chr19	ENSG00000125741.4	ENSG00000125741	protein_coding	OPA3	80207	9999	1.97637	-2.68985	0.00746246	0.860976
chr15	ENSG00000104142.10	ENSG00000104142	protein_coding	VPS18	57617	4049	7.49676	-2.713	0.00696991	0.860976
chr2	ENSG00000153165.18	ENSG00000153165	protein_coding	RGPD3	653489	5818	0.281141	-2.66554	0.00801329	0.860976
chr16	ENSG00000103199.13	ENSG00000103199	protein_coding	ZNF500	26048	6465	2.23258	-2.66027	0.0081373	0.860976
chr5	ENSG00000272040.1	ENSG00000272040	lincRNA	CTC-366B18.4		1167	0.719405	-2.76776	0.00591959	0.860976
chr1	ENSG00000143498.17	ENSG00000143498	protein_coding	TAF1A	9015	2895	1.82502	-2.61101	0.00938356	0.860976
chr16	ENSG00000183751.14	ENSG00000183751	protein_coding	TBL3	10607	7139	2.31122	-2.66692	0.00798108	0.860976
chr11	ENSG00000166394.14	ENSG00000166394	protein_coding	CYB5R2	51700	8596	0.945223	2.63286	0.00881119	0.860976
chr19	ENSG00000268601.1	ENSG00000268601	lincRNA	AC115522.3		556	1.7906	-2.73667	0.0064969	0.860976
chr22	ENSG00000273343.1	ENSG00000273343	sense_intronic	XXbac-B444P24.13		631	1.84709	-2.69764	0.00729328	0.860976
chr17	ENSG00000108960.7	ENSG00000108960	protein_coding	MMD	23531	3177	40.2217	2.74455	0.00634593	0.860976
chr5	ENSG00000113356.11	ENSG00000113356	protein_coding	POLR3G	10622	4019	1.74294	-2.60947	0.00942525	0.860976
chr2	ENSG00000228222.1	ENSG00000228222	lincRNA	AC074363.1		462	3.86061	2.61848	0.00918426	0.860976
chr5	ENSG00000150756.13	ENSG00000150756	protein_coding	FAM173B	134145	2462	6.28587	-2.64978	0.00838951	0.860976
chr12	ENSG00000176834.13	ENSG00000176834	protein_coding	VSIG10	54621	8350	1.3605	-2.62892	0.00891212	0.860976
chr3	ENSG00000213672.7	ENSG00000213672	protein_coding	NCKIPSD	51517	3431	14.2175	-2.69514	0.00734729	0.860976
chr20	ENSG00000061656.9	ENSG00000061656	protein_coding	SPAG4	6676	2240	0.511075	-2.6788	0.00770839	0.860976
chr3	ENSG00000145191.12	ENSG00000145191	protein_coding	EIF2B5	8893	5702	5.8686	-2.6783	0.00771969	0.860976
chr4	ENSG00000145337.4	ENSG00000145337	protein_coding	PYURF	100996939	1361	19.2833	2.66421	0.0080445	0.860976
chr11	ENSG00000280385.1	ENSG00000280385	TEC	AP000648.5		4507	0.344666	2.61191	0.00935938	0.860976
chr1	ENSG00000142583.17	ENSG00000142583	protein_coding	SLC2A5	6518	6693	2.21592	2.62096	0.00911908	0.860976
chr5	ENSG00000183666.16	ENSG00000183666	transcribed_unprocessed_pseudogene	GUSBP1	728411	6150	6.15461	-2.68178	0.00764146	0.860976
chrX	ENSG00000184905.8	ENSG00000184905	protein_coding	TCEAL2	140597	1666	36.1963	2.69141	0.00742835	0.860976
chr3	ENSG00000223803.1	ENSG00000223803	processed_pseudogene	RPS20P14		360	2.95523	-2.64582	0.00848663	0.860976
chr19	ENSG00000167555.13	ENSG00000167555	protein_coding	ZNF528	84436	8530	5.53144	-2.68432	0.00758472	0.860976
chr1	ENSG00000143801.16	ENSG00000143801	protein_coding	PSEN2	5664	3752	4.47635	-2.61552	0.00926289	0.860976
chr3	ENSG00000073711.10	ENSG00000073711	protein_coding	PPP2R3A	5523	7837	3.94116	2.65335	0.00830305	0.860976
chr16	ENSG00000102910.13	ENSG00000102910	protein_coding	LONP2	83752	9957	16.8184	-2.70121	0.00721712	0.860976
chr22	ENSG00000184381.18	ENSG00000184381	protein_coding	PLA2G6	8398	6758	4.27383	-2.64679	0.00846272	0.860976
chr19	ENSG00000072958.8	ENSG00000072958	protein_coding	AP1M1	8907	14371	5.29528	-2.68261	0.00762287	0.860976
chr9	ENSG00000137145.20	ENSG00000137145	protein_coding	DENND4C	55667	8745	7.36002	2.67701	0.00774897	0.860976
chr19	ENSG00000181666.17	ENSG00000181666	protein_coding	HKR1	284459	7203	6.02813	-2.65951	0.00815531	0.860976
chr21	ENSG00000154639.18	ENSG00000154639	protein_coding	CXADR	1525	6682	8.79633	2.66772	0.0079624	0.860976
chr1	ENSG00000213366.12	ENSG00000213366	protein_coding	GSTM2	2946	9116	2.27547	2.62077	0.00912397	0.860976
chrX	ENSG00000101972.18	ENSG00000101972	protein_coding	STAG2	10735	8187	12.8263	2.68255	0.00762411	0.860976
chr2	ENSG00000236501.5	ENSG00000236501	lincRNA	AC079305.11		946	0.573928	-2.76993	0.00588103	0.860976
chr3	ENSG00000241939.3	ENSG00000241939	misc_RNA	RN7SL517P		305	1.64431	-2.75833	0.00608946	0.860976
chr11	ENSG00000134569.9	ENSG00000134569	protein_coding	LRP4	4038	8597	19.475	2.68749	0.00751438	0.860976
chr15	ENSG00000140553.16	ENSG00000140553	protein_coding	UNC45A	55898	7498	3.6153	-2.61776	0.00920338	0.860976
chr5	ENSG00000272112.1	ENSG00000272112	lincRNA	CTB-113P19.5		526	1.32909	-2.69075	0.00744281	0.860976
chr15	ENSG00000261229.6	ENSG00000261229	lincRNA	RP11-38G5.4		758	0.794249	-2.72574	0.00671166	0.860976
chr16	ENSG00000140688.16	ENSG00000140688	protein_coding	C16orf58	64755	3630	13.9139	-2.64144	0.00859498	0.860976
chr6	ENSG00000205269.5	ENSG00000205269	protein_coding	TMEM170B	100113407	8362	15.4049	2.66212	0.00809367	0.860976
chr19	ENSG00000125755.18	ENSG00000125755	protein_coding	SYMPK	8189	10628	6.59876	-2.64885	0.00841228	0.860976
chr21	ENSG00000235701.1	ENSG00000235701	processed_pseudogene	PCBP2P1		977	0.955172	-2.61	0.00941083	0.860976
chr7	ENSG00000229018.5	ENSG00000229018	unprocessed_pseudogene	PMS2P7		1336	0.377333	2.71591	0.00691027	0.860976
chr20	ENSG00000213950.2	ENSG00000213950	processed_pseudogene	RPS10P2		494	1.64768	-2.61184	0.00936127	0.860976
chrX	ENSG00000068366.19	ENSG00000068366	protein_coding	ACSL4	2182	6415	19.0923	-2.6364	0.0087215	0.860976
chr9	ENSG00000233013.8	ENSG00000233013	lincRNA	FAM157B		2233	0.305893	2.65102	0.00835944	0.860976
chr6	ENSG00000241370.5	ENSG00000241370	protein_coding	RPP21	79897	1606	0.382949	-2.66263	0.00808147	0.860976
chr20	ENSG00000101439.8	ENSG00000101439	protein_coding	CST3	1471	3695	90.7145	2.65398	0.00828788	0.860976
chr5	ENSG00000265135.1	ENSG00000265135	miRNA	MIR5687	100847019	77	5.61481	-2.74043	0.00642451	0.860976
chr18	ENSG00000166479.9	ENSG00000166479	protein_coding	TMX3	54495	7637	9.197	-2.61507	0.00927484	0.860976
chr10	ENSG00000166033.11	ENSG00000166033	protein_coding	HTRA1	5654	2120	66.3454	2.62924	0.00890385	0.860976
chr16	ENSG00000159461.14	ENSG00000159461	protein_coding	AMFR	267	5758	20.0475	2.62031	0.00913612	0.860976
chr9	ENSG00000273399.2	ENSG00000273399	lincRNA	RP11-408A13.3		561	1.20965	-2.64239	0.00857146	0.860976
chr15	ENSG00000137845.14	ENSG00000137845	protein_coding	ADAM10	102	16168	6.68225	2.61379	0.00930904	0.860976
chr7	ENSG00000224273.2	ENSG00000224273	transcribed_unprocessed_pseudogene	AC005077.7		690	0.677995	-2.63611	0.00872868	0.860976
chr13	ENSG00000274001.1	ENSG00000274001	sense_intronic	RP11-5G9.5		449	0.697909	-2.75753	0.00610407	0.860976
chr1	ENSG00000007908.15	ENSG00000007908	protein_coding	SELE	6401	4585	0.395983	-2.63254	0.00881934	0.860976
chr2	ENSG00000223536.5	ENSG00000223536	lincRNA	AC008069.1		710	0.682715	2.63782	0.00868575	0.860976
chr5	ENSG00000252202.1	ENSG00000252202	misc_RNA	Y_RNA		96	3.33434	-2.76608	0.00594948	0.860976
chr12	ENSG00000257237.1	ENSG00000257237	unprocessed_pseudogene	RP11-554L12.2		316	1.0053	2.70156	0.00720948	0.860976
chr10	ENSG00000232437.1	ENSG00000232437	processed_pseudogene	RP11-487I5.4		326	1.20318	-2.68133	0.00765148	0.860976
chr17	ENSG00000264569.1	ENSG00000264569	antisense	RP13-650J16.1		709	0.464488	-2.66703	0.00797844	0.860976
chr1	ENSG00000282564.1	ENSG00000282564	lincRNA	RP4-553F17.1		540	0.670942	-2.62742	0.00895076	0.860976
chr12	ENSG00000258181.1	ENSG00000258181	lincRNA	RP11-493L12.4		510	0.696771	-2.61527	0.00926939	0.860976
chr19	ENSG00000267783.1	ENSG00000267783	antisense	CTB-55O6.10		315	0.507716	-2.76209	0.00602123	0.860976
chr4	ENSG00000250726.1	ENSG00000250726	processed_pseudogene	RP11-616K6.1		637	0.365754	-2.61586	0.00925393	0.860976
chr9	ENSG00000229875.1	ENSG00000229875	processed_pseudogene	EIF1P1		341	0.454385	2.63917	0.00865172	0.860976
chr1	ENSG00000236905.2	ENSG00000236905	processed_pseudogene	RP11-348H3.2		479	0.335206	-2.70083	0.00722505	0.860976
chr10	ENSG00000206756.1	ENSG00000206756	misc_RNA	Y_RNA		102	1.68699	-2.67918	0.00769989	0.860976
chrY	ENSG00000226555.1	ENSG00000226555	processed_pseudogene	AGKP1		1263	2.10808	2.81799	0.00508431	0.860976
chr20	ENSG00000236550.1	ENSG00000236550	unprocessed_pseudogene	RP4-673D20.5		246	0.275999	2.79474	0.00545653	0.860976
chr17	ENSG00000252112.1	ENSG00000252112	snoRNA	SNORD63		64	0.488307	2.73058	0.00661564	0.860976
chr14	ENSG00000199480.1	ENSG00000199480	rRNA	RNA5SP389		115	0.266225	2.77321	0.00582316	0.860976
chr1	ENSG00000264343.5	ENSG00000264343	protein_coding	NOTCH2NL	388677	6443	0.468438	2.59993	0.00968648	0.877916
chr9	ENSG00000050555.17	ENSG00000050555	protein_coding	LAMC3	10319	7594	0.7453	-2.5878	0.0100282	0.877916
chr2	ENSG00000115657.12	ENSG00000115657	protein_coding	ABCB6	10058	5205	0.947356	-2.58206	0.0101934	0.877916
chr7	ENSG00000221909.2	ENSG00000221909	protein_coding	FAM200A	221786	2717	3.11641	-2.58686	0.010055	0.877916
chr11	ENSG00000269939.1	ENSG00000269939	lincRNA	PCF11-AS1		1516	1.26024	-2.58247	0.0101815	0.877916
chr11	ENSG00000254986.7	ENSG00000254986	protein_coding	DPP3	10072	3977	2.37423	-2.5869	0.0100539	0.877916
chr3	ENSG00000177694.15	ENSG00000177694	protein_coding	NAALADL2	254827	13592	0.779316	2.58592	0.0100821	0.877916
chr9	ENSG00000279608.1	ENSG00000279608	TEC	RP11-182N22.9		5702	2.39411	-2.58178	0.0102016	0.877916
chr7	ENSG00000187546.13	ENSG00000187546	protein_coding	AGMO	392636	3587	0.268052	-2.58055	0.0102375	0.877916
chr13	ENSG00000150403.17	ENSG00000150403	protein_coding	TMCO3	55002	10407	3.58096	2.5972	0.00976249	0.877916
chr17	ENSG00000166685.11	ENSG00000166685	protein_coding	COG1	9382	5317	12.4252	-2.60131	0.00964823	0.877916
chr5	ENSG00000264099.1	ENSG00000264099	miRNA	MIR4803	100616377	74	8.06704	2.59395	0.00985366	0.877916
chr12	ENSG00000139625.12	ENSG00000139625	protein_coding	MAP3K12	7786	7971	6.89898	-2.58343	0.0101537	0.877916
chr9	ENSG00000168913.6	ENSG00000168913	protein_coding	ENHO	375704	1082	61.9595	2.58122	0.0102179	0.877916
chr12	ENSG00000066084.12	ENSG00000066084	protein_coding	DIP2B	57609	10361	16.8087	2.58447	0.0101239	0.877916
chr4	ENSG00000249513.2	ENSG00000249513	lincRNA	RP11-404I7.1		462	0.699563	-2.584	0.0101374	0.877916
chr21	ENSG00000224388.1	ENSG00000224388	antisense	BACE2-IT1		382	0.918324	-2.59311	0.00987724	0.877916
chr5	ENSG00000249119.1	ENSG00000249119	processed_pseudogene	MTND6P4		522	0.29101	-2.59526	0.00981666	0.877916
chr7	ENSG00000272556.2	ENSG00000272556	transcribed_unprocessed_pseudogene	GTF2IP13		10334	0.331218	-2.57698	0.0103419	0.878822
chr1	ENSG00000272419.5	ENSG00000272419	processed_transcript	RP11-403I13.8	388692	6056	1.09353	-2.5692	0.0105729	0.878822
chr14	ENSG00000223403.3	ENSG00000223403	lincRNA	MEG9	100507257	2641	1.19572	-2.56609	0.0106663	0.878822
chr2	ENSG00000272056.1	ENSG00000272056	antisense	RP11-503P10.1		659	2.96221	-2.57011	0.0105456	0.878822
chr12	ENSG00000139173.9	ENSG00000139173	protein_coding	TMEM117	84216	3440	2.88139	2.56666	0.0106492	0.878822
chr3	ENSG00000271843.1	ENSG00000271843	lincRNA	RP11-245J9.5		611	1.38448	2.57581	0.0103763	0.878822
chr10	ENSG00000213551.4	ENSG00000213551	protein_coding	DNAJC9	23234	3955	6.21544	-2.56702	0.0106385	0.878822
chr4	ENSG00000178163.7	ENSG00000178163	protein_coding	ZNF518B	85460	10905	4.69246	2.57361	0.0104415	0.878822
chr18	ENSG00000172466.15	ENSG00000172466	protein_coding	ZNF24	7572	8257	16.5418	2.57182	0.0104945	0.878822
chr13	ENSG00000132970.12	ENSG00000132970	protein_coding	WASF3	10810	5162	39.0159	2.56773	0.0106169	0.878822
chr20	ENSG00000266761.1	ENSG00000266761	miRNA	MIR3194	100422889	73	0.280521	2.57062	0.0105304	0.878822
chr5	ENSG00000207619.1	ENSG00000207619	miRNA	MIR585	693170	94	0.347988	2.56647	0.010655	0.878822
chr17	ENSG00000168517.10	ENSG00000168517	protein_coding	HEXIM2	124790	2038	1.85987	-2.56065	0.0108318	0.886113
chr11	ENSG00000278919.1	ENSG00000278919	protein_coding	AP006285.2		2175	1.57973	-2.55378	0.0110441	0.886113
chr10	ENSG00000204179.10	ENSG00000204179	protein_coding	PTPN20	26095	4506	2.03671	2.56117	0.010816	0.886113
chr9	ENSG00000148335.14	ENSG00000148335	protein_coding	NTMT1	28989	3029	3.77878	-2.55682	0.0109499	0.886113
chr12	ENSG00000234608.7	ENSG00000234608	lincRNA	MAPKAPK5-AS1	51275	2290	5.15234	2.55381	0.0110432	0.886113
chr19	ENSG00000088053.11	ENSG00000088053	protein_coding	GP6	51206	2703	0.555389	-2.55782	0.010919	0.886113
chr1	ENSG00000143107.8	ENSG00000143107	protein_coding	FNDC7	163479	3332	0.2973	2.55624	0.0109678	0.886113
chr12	ENSG00000184575.11	ENSG00000184575	protein_coding	XPOT	11260	7364	13.2066	2.55775	0.0109211	0.886113
chr6	ENSG00000207632.1	ENSG00000207632	miRNA	MIR588	693173	83	0.280174	2.55292	0.0110711	0.886113
chr17	ENSG00000169738.7	ENSG00000169738	protein_coding	DCXR	51181	1902	8.61267	2.55081	0.0111372	0.886248
chr19	ENSG00000105053.10	ENSG00000105053	protein_coding	VRK3	51231	9796	2.45523	-2.55062	0.0111431	0.886248
chr14	ENSG00000100889.11	ENSG00000100889	protein_coding	PCK2	5106	4189	0.971627	2.54791	0.0112286	0.886626
chr16	ENSG00000166164.15	ENSG00000166164	protein_coding	BRD7	29117	8492	6.50681	2.54769	0.0112355	0.886626
chr20	ENSG00000101150.17	ENSG00000101150	protein_coding	TPD52L2	7165	4694	15.0756	-2.54602	0.0112885	0.886626
chr16	ENSG00000261330.1	ENSG00000261330	processed_pseudogene	RP11-281J9.1		494	0.68467	-2.54614	0.0112846	0.886626
chr11	ENSG00000132744.7	ENSG00000132744	protein_coding	ACY3	91703	1300	1.98046	2.53808	0.0115435	0.88774
chr2	ENSG00000222041.10	ENSG00000222041	lincRNA	LINC00152	112597	3456	1.55565	2.53682	0.0115844	0.88774
chr1	ENSG00000162711.16	ENSG00000162711	protein_coding	NLRP3	114548	4757	1.34849	2.54183	0.0114225	0.88774
chr16	ENSG00000205746.9	ENSG00000205746	transcribed_unprocessed_pseudogene	RP11-1212A22.1		6804	1.57347	-2.53924	0.0115057	0.88774
chr6	ENSG00000146409.10	ENSG00000146409	protein_coding	SLC18B1	116843	2444	12.2035	2.54289	0.0113884	0.88774
chr16	ENSG00000103035.10	ENSG00000103035	protein_coding	PSMD7	5713	2740	19.486	2.54098	0.0114498	0.88774
chr15	ENSG00000201331.1	ENSG00000201331	snoRNA	SNORD115-23	100033800	82	4.58153	-2.53741	0.011565	0.88774
chr7	ENSG00000207318.1	ENSG00000207318	snRNA	RNU6-1184P		108	2.29316	2.53745	0.011564	0.88774
chr7	ENSG00000226380.8	ENSG00000226380	lincRNA	MIR29A	407021	6681	5.36942	-2.53296	0.0117103	0.889281
chrX	ENSG00000226781.1	ENSG00000226781	processed_pseudogene	TBCAP1		327	0.558516	2.53325	0.0117011	0.889281
chr9	ENSG00000283146.1	ENSG00000283146	miRNA	MIR548AU	100847045	54	1.34608	-2.53408	0.0116739	0.889281
chr6	ENSG00000078401.6	ENSG00000078401	protein_coding	EDN1	1906	2033	3.254	2.52469	0.0119851	0.891403
chr16	ENSG00000091651.8	ENSG00000091651	protein_coding	ORC6	23594	4309	0.971737	-2.51637	0.0122668	0.891403
chr7	ENSG00000206634.1	ENSG00000206634	snoRNA	SNORA22	677807	134	28.6062	-2.50338	0.0127184	0.891403
chr16	ENSG00000182685.7	ENSG00000182685	protein_coding	BRICD5	283870	2083	3.4479	-2.51667	0.0122564	0.891403
chr3	ENSG00000224318.5	ENSG00000224318	processed_transcript	CHL1-AS2		883	2.15034	-2.52189	0.0120792	0.891403
chr8	ENSG00000255495.1	ENSG00000255495	antisense	AC145124.2		1361	1.36397	2.51832	0.0122001	0.891403
chr9	ENSG00000259953.1	ENSG00000259953	sense_overlapping	RP11-4O1.2		4836	2.16723	-2.52094	0.0121112	0.891403
chr13	ENSG00000136110.12	ENSG00000136110	protein_coding	LECT1	11061	1628	0.806981	2.50353	0.0127134	0.891403
chr12	ENSG00000133773.11	ENSG00000133773	protein_coding	CCDC59	29080	3784	3.2855	2.51853	0.0121929	0.891403
chrX	ENSG00000198205.6	ENSG00000198205	protein_coding	ZXDA	7789	4113	2.8577	2.50457	0.0126765	0.891403
chr12	ENSG00000078246.16	ENSG00000078246	protein_coding	TULP3	7289	3181	4.56333	2.51368	0.0123591	0.891403
chrX	ENSG00000130988.12	ENSG00000130988	protein_coding	RGN	9104	2811	5.29462	2.51181	0.0124239	0.891403
chr17	ENSG00000276863.1	ENSG00000276863	antisense	CTD-2047H16.5		526	1.86678	-2.50829	0.0125462	0.891403
chr17	ENSG00000182557.7	ENSG00000182557	protein_coding	SPNS3	201305	2684	0.279197	2.50436	0.0126841	0.891403
chr4	ENSG00000279943.1	ENSG00000279943	TEC	FLJ38576	651430	2459	0.331053	-2.52816	0.0118691	0.891403
chr13	ENSG00000122033.14	ENSG00000122033	protein_coding	MTIF3	219402	1603	12.3448	2.50372	0.0127065	0.891403
chr7	ENSG00000243317.7	ENSG00000243317	protein_coding	C7orf73	647087	4930	4.1656	2.50311	0.0127283	0.891403
chr2	ENSG00000153208.16	ENSG00000153208	protein_coding	MERTK	10461	4700	7.4217	2.51582	0.0122857	0.891403
chr7	ENSG00000228335.1	ENSG00000228335	processed_pseudogene	AC073063.10		607	0.750061	2.52281	0.0120482	0.891403
chr18	ENSG00000265296.1	ENSG00000265296	processed_pseudogene	FEM1AP2		1997	0.269229	-2.52605	0.0119395	0.891403
chr12	ENSG00000258099.1	ENSG00000258099	antisense	ATXN2-AS		485	1.00068	-2.50378	0.0127043	0.891403
chr1	ENSG00000159176.13	ENSG00000159176	protein_coding	CSRP1	1465	10318	29.1126	2.52402	0.0120075	0.891403
chr19	ENSG00000269578.1	ENSG00000269578	sense_intronic	CTD-3222D19.5		1081	0.394649	-2.50535	0.0126493	0.891403
chr3	ENSG00000242808.7	ENSG00000242808	sense_overlapping	SOX2-OT	347689	11874	15.0492	2.50967	0.0124979	0.891403
chr9	ENSG00000225408.1	ENSG00000225408	antisense	RP11-207C16.4		543	0.539949	2.51589	0.0122832	0.891403
chr12	ENSG00000256955.2	ENSG00000256955	lincRNA	RP11-417L19.2		770	0.48294	-2.50706	0.012589	0.891403
chr1	ENSG00000272004.1	ENSG00000272004	antisense	RP11-345P4.10		400	0.345101	2.5094	0.0125075	0.891403
chrY	ENSG00000176728.7	ENSG00000176728	lincRNA	TTTY14		3239	3.6306	2.51047	0.01247	0.891403
chr16	ENSG00000260276.2	ENSG00000260276	antisense	RP11-77H9.2		2642	0.768801	-2.50083	0.012809	0.8921
chr21	ENSG00000159216.18	ENSG00000159216	protein_coding	RUNX1	861	15574	0.45953	2.50093	0.0128053	0.8921
chr11	ENSG00000110536.13	ENSG00000110536	protein_coding	PTPMT1	114971	2740	3.13243	2.49927	0.0128645	0.892416
chr9	ENSG00000136936.10	ENSG00000136936	protein_coding	XPA	7507	1833	8.7808	2.49872	0.0128843	0.892416
chr6	ENSG00000054598.6	ENSG00000054598	protein_coding	FOXC1	2296	3926	1.05349	-2.49667	0.0129576	0.894091
chrX	ENSG00000228328.2	ENSG00000228328	processed_pseudogene	RP11-516A11.1		1248	1.04633	2.4902	0.0131922	0.894091
chr12	ENSG00000127720.7	ENSG00000127720	protein_coding	METTL25	84190	3672	3.99003	2.49348	0.0130728	0.894091
chr9	ENSG00000165264.10	ENSG00000165264	protein_coding	NDUFB6	4712	1388	20.5352	2.49083	0.0131692	0.894091
chr8	ENSG00000244642.3	ENSG00000244642	misc_RNA	RN7SL396P		295	1.7927	2.49293	0.0130928	0.894091
chr19	ENSG00000072062.13	ENSG00000072062	protein_coding	PRKACA	5566	6144	9.4918	-2.49077	0.0131715	0.894091
chr1	ENSG00000270031.1	ENSG00000270031	sense_intronic	RP3-426I6.6		359	1.04818	-2.49569	0.0129929	0.894091
chr13	ENSG00000213621.3	ENSG00000213621	processed_pseudogene	RPSAP54		886	0.278963	-2.49366	0.0130662	0.894091
chr10	ENSG00000283652.1	ENSG00000283652	protein_coding	WDFY4	57705	9555	0.341104	2.48727	0.0132996	0.898485
chr22	ENSG00000205702.10	ENSG00000205702	polymorphic_pseudogene	CYP2D7		2260	1.17328	-2.47295	0.0138353	0.898485
chr12	ENSG00000139239.7	ENSG00000139239	processed_pseudogene	RPL14P1		645	8.68579	2.47828	0.0136338	0.898485
chr3	ENSG00000178038.16	ENSG00000178038	protein_coding	ALS2CL	259173	9057	1.06308	-2.47192	0.0138748	0.898485
chr19	ENSG00000261342.1	ENSG00000261342	sense_intronic	AC006538.1		1585	2.15074	-2.46039	0.0143212	0.898485
chr10	ENSG00000148488.15	ENSG00000148488	protein_coding	ST8SIA6	338596	2627	1.14016	-2.45324	0.0146043	0.898485
chr5	ENSG00000168938.5	ENSG00000168938	protein_coding	PPIC	5480	2098	0.941726	-2.45789	0.0144198	0.898485
chr5	ENSG00000251634.2	ENSG00000251634	unprocessed_pseudogene	RP11-1280N14.3		2851	0.763064	2.45506	0.0145319	0.898485
chr16	ENSG00000103253.17	ENSG00000103253	protein_coding	HAGHL	84264	4890	1.48946	-2.46795	0.0140271	0.898485
chr17	ENSG00000167862.9	ENSG00000167862	protein_coding	MRPL58	3396	1108	5.82072	-2.46202	0.0142575	0.898485
chr19	ENSG00000130307.11	ENSG00000130307	protein_coding	USHBP1	83878	5175	0.298827	-2.46765	0.0140387	0.898485
chr15	ENSG00000197299.10	ENSG00000197299	protein_coding	BLM	641	6551	1.1624	-2.46408	0.014177	0.898485
chr19	ENSG00000130612.14	ENSG00000130612	transcribed_unprocessed_pseudogene	CYP2G1P	22952	2511	0.649454	-2.45459	0.0145508	0.898485
chr8	ENSG00000164743.4	ENSG00000164743	protein_coding	C8orf48	157773	1445	0.940768	2.46636	0.0140885	0.898485
chr14	ENSG00000100599.15	ENSG00000100599	protein_coding	RIN3	79890	8683	0.721295	2.45554	0.0145127	0.898485
chr1	ENSG00000159214.12	ENSG00000159214	protein_coding	CCDC24	149473	3554	3.03214	-2.45838	0.0144003	0.898485
chr4	ENSG00000132406.11	ENSG00000132406	protein_coding	TMEM128	85013	1737	8.15213	2.48244	0.013478	0.898485
chr16	ENSG00000185615.15	ENSG00000185615	protein_coding	PDIA2	64714	2248	7.00846	-2.46362	0.014195	0.898485
chr2	ENSG00000162924.13	ENSG00000162924	protein_coding	REL	5966	11255	1.41107	2.47555	0.0137366	0.898485
chr21	ENSG00000185808.13	ENSG00000185808	protein_coding	PIGP	51227	7923	1.72962	-2.4624	0.0142423	0.898485
chr17	ENSG00000169696.15	ENSG00000169696	protein_coding	ASPSCR1	79058	12097	1.76373	-2.4693	0.0139749	0.898485
chr19	ENSG00000268798.1	ENSG00000268798	lincRNA	CTB-25B13.5		1100	0.69358	-2.45713	0.0144499	0.898485
chr14	ENSG00000213983.11	ENSG00000213983	protein_coding	AP1G2	8906	6897	5.10288	-2.4832	0.0134497	0.898485
chr6	ENSG00000124588.19	ENSG00000124588	protein_coding	NQO2	4835	11558	3.33962	-2.47095	0.0139118	0.898485
chr12	ENSG00000258101.2	ENSG00000258101	antisense	RP11-977B10.2		1453	0.393465	-2.46549	0.0141222	0.898485
chr19	ENSG00000268262.1	ENSG00000268262	sense_overlapping	CTC-246B18.8		877	0.676896	-2.45289	0.0146183	0.898485
chr14	ENSG00000197119.12	ENSG00000197119	protein_coding	SLC25A29	123096	7451	6.91182	-2.47186	0.0138771	0.898485
chr10	ENSG00000229847.8	ENSG00000229847	antisense	EMX2OS	196047	8824	7.28275	2.47698	0.0136828	0.898485
chr2	ENSG00000163364.9	ENSG00000163364	lincRNA	LINC01116		1783	0.521638	-2.46197	0.0142593	0.898485
chr15	ENSG00000166710.17	ENSG00000166710	protein_coding	B2M	567	6089	31.1208	-2.48466	0.0133956	0.898485
chr3	ENSG00000169714.16	ENSG00000169714	protein_coding	CNBP	7555	1927	71.524	2.4597	0.0143482	0.898485
chr16	ENSG00000262136.1	ENSG00000262136	antisense	CTD-2033A16.3		592	0.571854	-2.47095	0.0139116	0.898485
chr20	ENSG00000174306.21	ENSG00000174306	protein_coding	ZHX3	23051	11621	13.5917	2.45218	0.0146469	0.898485
chr3	ENSG00000077097.14	ENSG00000077097	protein_coding	TOP2B	7155	6079	37.9917	2.45338	0.0145989	0.898485
chr6	ENSG00000184357.4	ENSG00000184357	protein_coding	HIST1H1B	3009	681	0.561058	-2.45832	0.0144027	0.898485
chr2	ENSG00000199872.1	ENSG00000199872	snRNA	RNU6-942P		107	2.69943	-2.47086	0.0139154	0.898485
chrY	ENSG00000131002.11	ENSG00000131002	transcribed_unprocessed_pseudogene	TXLNGY	246126	11377	2.42159	2.48056	0.0135483	0.898485
chr5	ENSG00000250418.1	ENSG00000250418	lincRNA	RP11-503D12.1		449	0.377438	-2.45916	0.0143694	0.898485
chr2	ENSG00000207087.1	ENSG00000207087	snRNA	RNU6-242P		107	0.397049	2.45318	0.014607	0.898485
chr17	ENSG00000108854.15	ENSG00000108854	protein_coding	SMURF2	64750	6961	6.29795	2.4486	0.0147909	0.905119
chr15	ENSG00000207137.1	ENSG00000207137	snoRNA	SNORD116-13	100033425	92	32.5386	-2.43121	0.0155087	0.906865
chr16	ENSG00000176476.8	ENSG00000176476	protein_coding	SGF29	112869	2124	2.25176	2.43203	0.0154741	0.906865
chr9	ENSG00000198680.4	ENSG00000198680	protein_coding	TUSC1	286319	2052	2.41627	2.42134	0.0159294	0.906865
chr6	ENSG00000187772.7	ENSG00000187772	protein_coding	LIN28B	389421	6002	0.27046	-2.4349	0.0153537	0.906865
chr10	ENSG00000177283.6	ENSG00000177283	protein_coding	FZD8	8325	4030	1.6617	2.42297	0.0158593	0.906865
chr19	ENSG00000105281.12	ENSG00000105281	protein_coding	SLC1A5	6510	3332	0.742663	2.40305	0.016736	0.906865
chr22	ENSG00000100068.11	ENSG00000100068	protein_coding	LRP5L	91355	4555	0.920604	-2.4024	0.0167654	0.906865
chr10	ENSG00000166343.9	ENSG00000166343	protein_coding	MSS51	118490	2423	2.58443	-2.4091	0.016465	0.906865
chr18	ENSG00000141655.15	ENSG00000141655	protein_coding	TNFRSF11A	8792	8993	0.790768	2.4016	0.0168013	0.906865
chr19	ENSG00000129450.8	ENSG00000129450	protein_coding	SIGLEC9	27180	2539	0.63635	2.40235	0.0167675	0.906865
chr12	ENSG00000183160.8	ENSG00000183160	protein_coding	TMEM119	338773	3189	1.73075	2.40805	0.0165117	0.906865
chr8	ENSG00000213865.7	ENSG00000213865	protein_coding	C8orf44	56260	2505	3.83403	-2.42788	0.0156496	0.906865
chr8	ENSG00000184489.11	ENSG00000184489	protein_coding	PTP4A3	11156	2877	3.11214	-2.41287	0.0162986	0.906865
chr17	ENSG00000131759.17	ENSG00000131759	protein_coding	RARA	5914	4731	2.31357	-2.43172	0.0154872	0.906865
chr19	ENSG00000160439.15	ENSG00000160439	protein_coding	RDH13	112724	8594	1.33625	-2.42698	0.0156878	0.906865
chr5	ENSG00000205089.7	ENSG00000205089	protein_coding	CCNI2	645121	3162	0.330168	2.40799	0.0165147	0.906865
chr7	ENSG00000164713.9	ENSG00000164713	protein_coding	BRI3	25798	5139	2.60105	-2.43952	0.015162	0.906865
chr16	ENSG00000167977.8	ENSG00000167977	protein_coding	KCTD5	54442	3420	3.44214	2.42254	0.0158777	0.906865
chr11	ENSG00000274251.1	ENSG00000274251	lincRNA	CTC-1337H24.3		527	2.01154	-2.41393	0.0162517	0.906865
chr2	ENSG00000135900.3	ENSG00000135900	protein_coding	MRPL44	65080	1748	9.16054	-2.42392	0.0158183	0.906865
chr3	ENSG00000114200.9	ENSG00000114200	protein_coding	BCHE	590	3082	3.27395	2.40051	0.0168508	0.906865
chr6	ENSG00000204338.8	ENSG00000204338	transcribed_unprocessed_pseudogene	CYP21A1P		1971	0.352514	-2.43198	0.0154759	0.906865
chr1	ENSG00000154370.14	ENSG00000154370	protein_coding	TRIM11	81559	8493	2.43146	-2.42572	0.0157413	0.906865
chr1	ENSG00000225972.1	ENSG00000225972	unprocessed_pseudogene	MTND1P23		372	5.4378	2.41554	0.0161815	0.906865
chr16	ENSG00000131797.12	ENSG00000131797	transcribed_unprocessed_pseudogene	CLUHP3	100132341	6235	2.66854	-2.39772	0.0169776	0.906865
chr17	ENSG00000108384.14	ENSG00000108384	protein_coding	RAD51C	5889	6068	3.21513	-2.40775	0.0165254	0.906865
chr17	ENSG00000005884.17	ENSG00000005884	protein_coding	ITGA3	3675	9802	3.11084	-2.44079	0.0151094	0.906865
chr6	ENSG00000124574.14	ENSG00000124574	protein_coding	ABCC10	89845	8083	2.75683	-2.41866	0.0160453	0.906865
chr14	ENSG00000280129.1	ENSG00000280129	TEC	RP11-298I3.3		1625	0.366654	-2.39794	0.0169675	0.906865
chr6	ENSG00000069122.18	ENSG00000069122	protein_coding	ADGRF5	221395	6650	5.19967	-2.42694	0.0156895	0.906865
chr21	ENSG00000270533.2	ENSG00000270533	transcribed_processed_pseudogene	bP-21201H5.1		1856	0.291458	-2.44246	0.0150409	0.906865
chr2	ENSG00000168288.12	ENSG00000168288	protein_coding	MMADHC	27249	2191	13.3672	2.40369	0.0167072	0.906865
chr7	ENSG00000261570.1	ENSG00000261570	antisense	RP11-744I24.2		631	0.647812	2.41272	0.0163052	0.906865
chr15	ENSG00000140320.11	ENSG00000140320	protein_coding	BAHD1	22893	5196	4.98578	-2.39917	0.0169117	0.906865
chr10	ENSG00000225527.1	ENSG00000225527	antisense	RP11-383B4.4		413	1.29273	-2.40393	0.0166962	0.906865
chr10	ENSG00000148690.11	ENSG00000148690	protein_coding	FRA10AC1	118924	8142	4.41942	2.41369	0.0162625	0.906865
chr7	ENSG00000128567.16	ENSG00000128567	protein_coding	PODXL	5420	6874	9.60641	-2.43249	0.0154548	0.906865
chr10	ENSG00000168283.13	ENSG00000168283	protein_coding	BMI1	648	4283	7.98731	2.40159	0.016802	0.906865
chr3	ENSG00000242829.1	ENSG00000242829	processed_pseudogene	RPS26P21		348	1.1256	-2.42684	0.0156937	0.906865
chr18	ENSG00000141646.13	ENSG00000141646	protein_coding	SMAD4	4089	13123	4.91157	2.41709	0.0161136	0.906865
chr14	ENSG00000100503.23	ENSG00000100503	protein_coding	NIN	51199	13683	12.82	2.44151	0.01508	0.906865
chr22	ENSG00000100129.17	ENSG00000100129	protein_coding	EIF3L	51386	4296	13.3987	2.40415	0.0166862	0.906865
chr18	ENSG00000274918.1	ENSG00000274918	lincRNA	RP11-54G14.1		453	0.855814	-2.39791	0.0169691	0.906865
chr17	ENSG00000005882.11	ENSG00000005882	protein_coding	PDK2	5164	5481	10.5513	-2.39869	0.0169335	0.906865
chr6	ENSG00000118689.14	ENSG00000118689	protein_coding	FOXO3	2309	7721	13.7615	2.41527	0.0161932	0.906865
chr17	ENSG00000159202.17	ENSG00000159202	protein_coding	UBE2Z	65264	5753	13.9651	-2.40813	0.0165082	0.906865
chr11	ENSG00000205531.12	ENSG00000205531	protein_coding	NAP1L4	4676	5200	20.1382	-2.41513	0.0161992	0.906865
chr6	ENSG00000146278.10	ENSG00000146278	protein_coding	PNRC1	10957	2992	30.5203	2.40063	0.0168455	0.906865
chr8	ENSG00000083168.9	ENSG00000083168	protein_coding	KAT6A	7994	11852	8.59629	2.40013	0.0168681	0.906865
chr7	ENSG00000257093.6	ENSG00000257093	protein_coding	KIAA1147	57189	7356	21.7246	2.40684	0.0165658	0.906865
chr6	ENSG00000224312.1	ENSG00000224312	unprocessed_pseudogene	MCCD1P2		335	0.859751	-2.40219	0.0167747	0.906865
chr2	ENSG00000280176.1	ENSG00000280176	TEC	RP11-84A12.1		216	1.28835	-2.40034	0.0168585	0.906865
chr7	ENSG00000240449.1	ENSG00000240449	antisense	RP4-584D14.5		577	0.360809	2.40424	0.0166825	0.906865
chr11	ENSG00000110436.11	ENSG00000110436	protein_coding	SLC1A2	6506	12331	417.065	2.4035	0.0167155	0.906865
chr19	ENSG00000267224.1	ENSG00000267224	lincRNA	AC005498.4		465	0.42334	-2.4314	0.0155003	0.906865
chr4	ENSG00000248785.1	ENSG00000248785	processed_pseudogene	HIGD1AP14		282	0.566658	-2.39965	0.0168896	0.906865
chr11	ENSG00000265559.2	ENSG00000265559	misc_RNA	RN7SL652P		300	0.354983	-2.42824	0.0156341	0.906865
chr11	ENSG00000254707.1	ENSG00000254707	antisense	RP11-35J10.4		539	0.25509	-2.41131	0.0163671	0.906865
chr19	ENSG00000207630.1	ENSG00000207630	miRNA	MIR7-3	407045	110	0.742837	2.43495	0.0153515	0.906865
chr7	ENSG00000276178.1	ENSG00000276178	misc_RNA	Y_RNA		102	0.412959	2.40567	0.0166181	0.906865
chr6	ENSG00000120279.6	ENSG00000120279	protein_coding	MYCT1	80177	3030	1.31371	-2.394	0.0171484	0.909733
chr8	ENSG00000249898.7	ENSG00000249898	antisense	MCPH1-AS1		3046	1.03739	-2.38951	0.0173561	0.909733
chr2	ENSG00000233806.7	ENSG00000233806	processed_transcript	LINC01237	101927289	1601	1.2027	2.39065	0.0173028	0.909733
chr3	ENSG00000243176.5	ENSG00000243176	processed_transcript	RP11-550I24.2		1544	0.643388	-2.38963	0.0173504	0.909733
chr7	ENSG00000158623.14	ENSG00000158623	protein_coding	COPG2	26958	4139	5.98028	-2.39414	0.0171418	0.909733
chr2	ENSG00000228474.5	ENSG00000228474	protein_coding	OST4	100128731	719	36.4265	-2.39516	0.0170948	0.909733
chr3	ENSG00000114383.9	ENSG00000114383	protein_coding	TUSC2	11334	2406	12.7284	-2.39023	0.0173225	0.909733
chr11	ENSG00000177030.16	ENSG00000177030	protein_coding	DEAF1	10522	4452	19.4834	2.39243	0.0172205	0.909733
chr2	ENSG00000235369.1	ENSG00000235369	processed_pseudogene	RPL36AP15		266	0.645072	-2.39297	0.0171958	0.909733
chr11	ENSG00000137513.9	ENSG00000137513	protein_coding	NARS2	79731	3153	4.47996	-2.38632	0.0175049	0.915629
chr5	ENSG00000242110.7	ENSG00000242110	protein_coding	AMACR	23600	4838	0.502454	-2.38161	0.017727	0.917476
chr9	ENSG00000137142.4	ENSG00000137142	protein_coding	IGFBPL1	347252	1093	1.76091	2.37806	0.0178963	0.917476
chr8	ENSG00000253948.1	ENSG00000253948	lincRNA	RP11-410L14.2	105375666	380	6.04894	2.36236	0.0186607	0.917476
chr2	ENSG00000233639.5	ENSG00000233639	processed_transcript	LINC01158	100506421	844	7.33847	2.37549	0.0180195	0.917476
chr8	ENSG00000239218.2	ENSG00000239218	transcribed_processed_pseudogene	RPS20P22		1318	1.40362	-2.36915	0.0183266	0.917476
chr16	ENSG00000279196.1	ENSG00000279196	TEC	RP11-1072A3.3		3641	0.641094	-2.35552	0.0190025	0.917476
chr19	ENSG00000239382.10	ENSG00000239382	protein_coding	ALKBH6	84964	4293	0.971709	-2.35449	0.0190545	0.917476
chr8	ENSG00000237807.3	ENSG00000237807	lincRNA	RP11-400K9.4		2387	1.34368	2.34651	0.0194612	0.917476
chr1	ENSG00000008128.22	ENSG00000008128	protein_coding	CDK11A	728642	4701	0.344966	-2.35355	0.0191022	0.917476
chr11	ENSG00000246273.6	ENSG00000246273	antisense	SBF2-AS1	283104	3977	1.38301	2.34999	0.0192831	0.917476
chr21	ENSG00000227456.7	ENSG00000227456	lincRNA	LINC00310	114036	3280	0.508627	-2.34239	0.0196744	0.917476
chr1	ENSG00000162753.11	ENSG00000162753	protein_coding	SLC9C2	284525	4916	0.622004	2.32364	0.0206699	0.917476
chr7	ENSG00000232759.1	ENSG00000232759	antisense	AC002480.3	100506178	2432	0.52643	2.33482	0.0200709	0.917476
chr12	ENSG00000110852.4	ENSG00000110852	protein_coding	CLEC2B	9976	2638	0.615562	-2.32996	0.0203295	0.917476
chrY	ENSG00000169100.13_PAR_Y	ENSG00000169100	protein_coding	SLC25A6	293	2164	1.29026	2.32888	0.0203871	0.917476
chr22	ENSG00000100288.19	ENSG00000100288	protein_coding	CHKB	1120	3021	0.460316	-2.34131	0.0197307	0.917476
chr17	ENSG00000108798.8	ENSG00000108798	protein_coding	ABI3	51225	2456	1.22087	2.31599	0.0210882	0.917476
chr2	ENSG00000186235.10	ENSG00000186235	processed_transcript	AC016757.3	151174	2906	0.895154	-2.31012	0.0214148	0.917476
chr22	ENSG00000159958.5	ENSG00000159958	protein_coding	TNFRSF13C	115650	3944	0.759561	2.30736	0.0215699	0.917476
chr6	ENSG00000215190.9	ENSG00000215190	transcribed_unprocessed_pseudogene	LINC00680	728411	2969	2.50694	-2.34357	0.0196133	0.917476
chr9	ENSG00000274026.1	ENSG00000274026	transcribed_processed_pseudogene	FAM27E3	100131997	1593	1.24495	2.30778	0.0215459	0.917476
chr5	ENSG00000218227.3	ENSG00000218227	processed_pseudogene	RP11-889L3.1		591	7.17256	2.30511	0.0216966	0.917476
chr11	ENSG00000166261.10	ENSG00000166261	protein_coding	ZNF202	7753	4808	2.45425	-2.37031	0.0182701	0.917476
chr6	ENSG00000112667.12	ENSG00000112667	protein_coding	DNPH1	10591	1250	7.1745	2.34925	0.019321	0.917476
chr5	ENSG00000113211.5	ENSG00000113211	protein_coding	PCDHB6	56130	3266	1.32994	2.3037	0.0217765	0.917476
chr6	ENSG00000217648.1	ENSG00000217648	processed_pseudogene	RP1-95L4.4		1138	1.4918	-2.30982	0.0214318	0.917476
chr5	ENSG00000250329.1	ENSG00000250329	processed_pseudogene	KDELC1P1		1509	0.94411	-2.31771	0.0209938	0.917476
chr2	ENSG00000155729.12	ENSG00000155729	protein_coding	KCTD18	130535	4915	2.65304	2.38368	0.017629	0.917476
chr1	ENSG00000261662.1	ENSG00000261662	sense_overlapping	RP5-1042I8.7		1359	0.617345	2.33627	0.0199948	0.917476
chr8	ENSG00000248738.6	ENSG00000248738	antisense	RP11-87E22.2	101929237	4023	1.26066	2.29947	0.0220179	0.917476
chr1	ENSG00000125459.14	ENSG00000125459	protein_coding	MSTO1	55154	4208	1.78383	-2.33238	0.0202005	0.917476
chr14	ENSG00000183484.11	ENSG00000183484	protein_coding	GPR132	29933	4200	0.372268	2.29351	0.0223619	0.917476
chr4	ENSG00000283050.1	ENSG00000283050	transcribed_unprocessed_pseudogene	GTF2IP12	101926918	5530	0.982877	-2.30927	0.0214623	0.917476
chr2	ENSG00000223922.1	ENSG00000223922	processed_pseudogene	ASS1P2		1223	0.631041	2.35934	0.0188109	0.917476
chr15	ENSG00000258484.3	ENSG00000258484	protein_coding	SPESP1	246777	1588	0.65749	2.33329	0.020152	0.917476
chr8	ENSG00000253259.1	ENSG00000253259	sense_intronic	RP11-737F9.2		474	1.33	-2.38023	0.0177926	0.917476
chr1	ENSG00000186160.4	ENSG00000186160	protein_coding	CYP4Z1	199974	1996	1.49708	-2.27218	0.0236316	0.917476
chr12	ENSG00000139719.9	ENSG00000139719	protein_coding	VPS33A	65082	7542	1.8705	-2.36496	0.018532	0.917476
chr13	ENSG00000043355.11	ENSG00000043355	protein_coding	ZIC2	7546	3310	1.85256	-2.29437	0.0223119	0.917476
chr9	ENSG00000171169.8	ENSG00000171169	protein_coding	NAIF1	203245	3621	1.00734	-2.27574	0.0234155	0.917476
chr7	ENSG00000273142.1	ENSG00000273142	lincRNA	RP11-458F8.4		3441	0.364772	-2.28746	0.0227162	0.917476
chr13	ENSG00000173988.12	ENSG00000173988	protein_coding	LRRC63	220416	2677	1.04698	-2.27116	0.0236944	0.917476
chr15	ENSG00000207133.1	ENSG00000207133	snoRNA	SNORD116-7	100033419	95	17.0668	-2.28206	0.023036	0.917476
chr6	ENSG00000124593.14	ENSG00000124593	protein_coding	PRICKLE4	29964	4479	0.901089	-2.27729	0.0233218	0.917476
chr16	ENSG00000262470.2	ENSG00000262470	processed_pseudogene	TVP23CP2		623	3.44495	-2.27177	0.023657	0.917476
chr19	ENSG00000269473.1	ENSG00000269473	lincRNA	CTD-2619J13.19		5402	0.302588	-2.26974	0.0237812	0.917476
chr6	ENSG00000057657.15	ENSG00000057657	protein_coding	PRDM1	639	6369	0.602274	2.2664	0.0239869	0.917476
chr2	ENSG00000121988.17	ENSG00000121988	protein_coding	ZRANB3	84083	9115	2.13119	-2.37952	0.0178265	0.917476
chr1	ENSG00000272195.1	ENSG00000272195	antisense	RP11-156E8.1		1739	0.513417	-2.33195	0.0202233	0.917476
chr16	ENSG00000260417.1	ENSG00000260417	lincRNA	CTD-2542L18.1		3455	0.573213	-2.26461	0.0240973	0.917476
chr5	ENSG00000248610.1	ENSG00000248610	processed_pseudogene	HSPA8P4		1920	1.56175	-2.2589	0.0244538	0.917476
chr12	ENSG00000110801.13	ENSG00000110801	protein_coding	PSMD9	5715	8774	0.755524	-2.29841	0.022079	0.917476
chr11	ENSG00000254610.2	ENSG00000254610	lincRNA	RP5-903G2.2		776	0.825965	2.36972	0.0182988	0.917476
chr1	ENSG00000232166.1	ENSG00000232166	processed_pseudogene	RP4-799P18.5		570	1.63349	2.3267	0.0205047	0.917476
chr4	ENSG00000251165.5	ENSG00000251165	antisense	F11-AS1	285441	2683	0.444551	2.28777	0.0226975	0.917476
chr12	ENSG00000254016.2	ENSG00000254016	unprocessed_pseudogene	ALG1L10P		424	8.12418	-2.25911	0.0244404	0.917476
chr13	ENSG00000233325.3	ENSG00000233325	transcribed_unprocessed_pseudogene	MIPEPP3		617	2.98696	-2.26153	0.0242894	0.917476
chr18	ENSG00000132205.10	ENSG00000132205	protein_coding	EMILIN2	84034	6435	0.542932	-2.25892	0.0244527	0.917476
chr11	ENSG00000255710.2	ENSG00000255710	processed_pseudogene	RP11-667M19.9		1030	1.21738	2.27765	0.0233005	0.917476
chrX	ENSG00000225660.1	ENSG00000225660	processed_pseudogene	RP1-73A14.1		135	5.87674	2.2906	0.0225318	0.917476
chr1	ENSG00000236535.1	ENSG00000236535	sense_intronic	RC3H1-IT1		448	2.01844	-2.30056	0.0219556	0.917476
chr5	ENSG00000249669.8	ENSG00000249669	lincRNA	CARMN	406935	17988	0.710518	-2.3346	0.0200829	0.917476
chr6	ENSG00000187626.8	ENSG00000187626	protein_coding	ZKSCAN4	387032	2375	2.22736	-2.26917	0.0238158	0.917476
chr19	ENSG00000104880.17	ENSG00000104880	protein_coding	ARHGEF18	23370	6235	0.45274	-2.24624	0.0252606	0.917476
chr16	ENSG00000277369.1	ENSG00000277369	lincRNA	RP11-486I11.2		808	1.90762	-2.25471	0.024718	0.917476
chr3	ENSG00000138231.12	ENSG00000138231	protein_coding	DBR1	51163	3160	2.52929	-2.29682	0.0221701	0.917476
chr8	ENSG00000260428.2	ENSG00000260428	protein_coding	SCX	642658	999	0.659761	-2.3603	0.0187632	0.917476
chrX	ENSG00000087842.10	ENSG00000087842	protein_coding	PIR	8544	2512	3.3954	-2.3038	0.021771	0.917476
chr2	ENSG00000078098.13	ENSG00000078098	protein_coding	FAP	2191	7003	0.38933	-2.24261	0.0254957	0.917476
chr18	ENSG00000134755.14	ENSG00000134755	protein_coding	DSC2	1824	12371	0.587581	2.28619	0.022791	0.917476
chr1	ENSG00000230470.1	ENSG00000230470	sense_intronic	GS1-115G20.1		423	2.26982	-2.29478	0.0222884	0.917476
chr14	ENSG00000272344.1	ENSG00000272344	snoRNA	SNORD114-21	767599	72	13.3417	-2.29854	0.0220714	0.917476
chr1	ENSG00000226396.1	ENSG00000226396	processed_pseudogene	RP5-1056L3.3		455	1.4243	-2.35376	0.0190916	0.917476
chr1	ENSG00000143258.15	ENSG00000143258	protein_coding	USP21	27005	3764	4.44266	-2.35534	0.0190116	0.917476
chr12	ENSG00000275481.1	ENSG00000275481	lincRNA	RP11-474P2.6		3271	0.767235	-2.23752	0.0258292	0.917476
chr5	ENSG00000157510.13	ENSG00000157510	protein_coding	AFAP1L1	134265	4721	0.643654	-2.23721	0.0258496	0.917476
chr15	ENSG00000274667.1	ENSG00000274667	sense_intronic	RP11-31H5.3		680	0.914719	-2.34281	0.0196528	0.917476
chr1	ENSG00000143199.17	ENSG00000143199	protein_coding	ADCY10	55811	6139	0.312897	-2.24104	0.0255985	0.917476
chr15	ENSG00000207093.1	ENSG00000207093	snoRNA	SNORD116-8	100033420	95	13.48	2.27219	0.0236315	0.917476
chr7	ENSG00000106366.8	ENSG00000106366	protein_coding	SERPINE1	5054	3190	0.891642	2.23333	0.0261067	0.917476
chr6	ENSG00000111859.16	ENSG00000111859	protein_coding	NEDD9	4739	10359	1.85932	2.3519	0.0191857	0.917476
chr18	ENSG00000261126.7	ENSG00000261126	lincRNA	RP11-795F19.1		6623	0.990156	-2.26381	0.0241469	0.917476
chr22	ENSG00000128254.12	ENSG00000128254	processed_transcript	C22orf24		1754	1.62527	2.22719	0.0265179	0.917476
chr13	ENSG00000186047.9	ENSG00000186047	protein_coding	DLEU7	220107	3656	1.62496	2.24639	0.0252507	0.917476
chr1	ENSG00000162367.11	ENSG00000162367	protein_coding	TAL1	6886	5700	1.23467	2.28342	0.0229551	0.917476
chr9	ENSG00000229587.2	ENSG00000229587	sense_intronic	RP11-197P3.5		670	1.02571	-2.33027	0.020313	0.917476
chr10	ENSG00000151651.15	ENSG00000151651	protein_coding	ADAM8	101	4780	0.592383	-2.22109	0.0269319	0.917476
chr8	ENSG00000254087.7	ENSG00000254087	protein_coding	LYN	4067	6185	1.63245	2.28712	0.022736	0.917476
chr4	ENSG00000281501.1	ENSG00000281501	antisense	SEPSECS-AS1		4356	0.83905	2.22731	0.0265097	0.917476
chr9	ENSG00000198113.2	ENSG00000198113	protein_coding	TOR4A	54863	4148	0.251109	2.23631	0.0259092	0.917476
chr3	ENSG00000121578.12	ENSG00000121578	protein_coding	B4GALT4	8702	7145	1.70774	2.30988	0.0214281	0.917476
chr9	ENSG00000273597.1	ENSG00000273597	processed_pseudogene	RP11-392A14.9		1653	0.741587	-2.23454	0.0260263	0.917476
chr9	ENSG00000107099.15	ENSG00000107099	protein_coding	DOCK8	81704	13784	1.61917	2.36868	0.0183496	0.917476
chr1	ENSG00000282608.1	ENSG00000282608	protein_coding	ADORA3	140	2687	1.07924	2.2187	0.0270953	0.917476
chr10	ENSG00000099256.18	ENSG00000099256	protein_coding	PRTFDC1	56952	2329	8.71786	2.35978	0.0187887	0.917476
chr19	ENSG00000267939.1	ENSG00000267939	lincRNA	CTD-2325M2.1		421	1.56348	-2.30901	0.0214772	0.917476
chr16	ENSG00000008517.16	ENSG00000008517	protein_coding	IL32	9235	3209	0.419966	-2.22427	0.026715	0.917476
chr6	ENSG00000146476.10	ENSG00000146476	protein_coding	ARMT1	79624	2819	6.06925	-2.32533	0.0205783	0.917476
chr14	ENSG00000215256.3	ENSG00000215256	antisense	DHRS4-AS1	55449	3593	3.61531	2.3082	0.0215225	0.917476
chr12	ENSG00000278872.1	ENSG00000278872	TEC	RP13-895J2.4		1645	1.53279	-2.20797	0.0278411	0.917476
chr19	ENSG00000060558.3	ENSG00000060558	protein_coding	GNA15	2769	2613	1.2718	2.20708	0.0279036	0.917476
chr17	ENSG00000109072.13	ENSG00000109072	protein_coding	VTN	7448	2427	0.412926	-2.25346	0.0247977	0.917476
chr9	ENSG00000130222.10	ENSG00000130222	protein_coding	GADD45G	10912	1322	1.88201	2.20444	0.0280904	0.917476
chr19	ENSG00000180458.2	ENSG00000180458	antisense	CTD-3064H18.4		3267	0.331814	-2.22487	0.0266745	0.917476
chr16	ENSG00000260198.1	ENSG00000260198	sense_intronic	RP11-441F2.2		1777	3.05492	-2.23077	0.0262775	0.917476
chr7	ENSG00000128604.18	ENSG00000128604	protein_coding	IRF5	3663	4375	1.03581	2.22746	0.0264996	0.917476
chr8	ENSG00000160957.12	ENSG00000160957	protein_coding	RECQL4	9401	4236	0.799359	-2.20294	0.0281964	0.917476
chr11	ENSG00000168005.8	ENSG00000168005	protein_coding	C11orf84	144097	2807	5.02202	-2.29625	0.0222032	0.917476
chr17	ENSG00000131471.6	ENSG00000131471	protein_coding	AOC3	8639	4524	0.542612	-2.19924	0.0284603	0.917476
chr20	ENSG00000125804.13	ENSG00000125804	processed_transcript	FAM182A	284800	5787	0.617059	-2.19843	0.0285186	0.917476
chr9	ENSG00000228512.2	ENSG00000228512	lincRNA	RP11-281A20.2		521	1.50848	2.22818	0.0264512	0.917476
chr1	ENSG00000175984.14	ENSG00000175984	protein_coding	DENND2C	163259	7413	0.609771	2.21749	0.0271785	0.917476
chrX	ENSG00000101955.14	ENSG00000101955	protein_coding	SRPX	8406	1987	2.25653	-2.22778	0.0264783	0.917476
chr2	ENSG00000235665.5	ENSG00000235665	lincRNA	LINC00298	339788	2610	0.563396	2.20107	0.0283299	0.917476
chr8	ENSG00000266289.1	ENSG00000266289	lincRNA	RP11-1C8.6		777	0.837476	-2.29736	0.0221391	0.917476
chr11	ENSG00000247416.2	ENSG00000247416	antisense	RP11-629G13.1	101928847	1975	0.417739	2.22587	0.0266069	0.917476
chr4	ENSG00000109743.10	ENSG00000109743	protein_coding	BST1	683	2980	0.318631	-2.22216	0.0268589	0.917476
chr19	ENSG00000272333.5	ENSG00000272333	protein_coding	KMT2B	9757	10279	3.8232	-2.38293	0.0176648	0.917476
chr7	ENSG00000213542.3	ENSG00000213542	processed_pseudogene	RP11-467H10.1		794	0.866791	-2.2895	0.0225962	0.917476
chr17	ENSG00000262251.1	ENSG00000262251	sense_intronic	RP11-199F11.2		1112	0.484445	2.28219	0.0230283	0.917476
chr14	ENSG00000012963.14	ENSG00000012963	protein_coding	UBR7	55148	3694	11.134	2.38012	0.0177977	0.917476
chr15	ENSG00000248441.6	ENSG00000248441	lincRNA	LINC01197	400456	6992	1.21117	-2.24435	0.0253828	0.917476
chr17	ENSG00000161513.11	ENSG00000161513	protein_coding	FDXR	2232	3599	1.3705	-2.21112	0.0276201	0.917476
chr1	ENSG00000117676.13	ENSG00000117676	protein_coding	RPS6KA1	6195	5884	2.18885	2.29887	0.0220522	0.917476
chr5	ENSG00000271904.1	ENSG00000271904	lincRNA	CTC-498M16.4		412	1.99303	2.21535	0.0273264	0.917476
chr3	ENSG00000280422.1	ENSG00000280422	TEC	RP11-155D18.13		2054	0.594364	2.19471	0.0287871	0.917476
chr1	ENSG00000175793.11	ENSG00000175793	protein_coding	SFN	2810	1320	0.558567	2.29694	0.0221635	0.917476
chr11	ENSG00000184232.8	ENSG00000184232	protein_coding	OAF	220323	3176	4.84893	2.30158	0.0218973	0.917476
chr2	ENSG00000273165.1	ENSG00000273165	lincRNA	RP11-1057B6.1		448	1.72769	-2.23072	0.026281	0.917476
chr15	ENSG00000200163.1	ENSG00000200163	snoRNA	SNORD115-18	100033456	82	11.1121	-2.2254	0.026639	0.917476
chr16	ENSG00000279722.1	ENSG00000279722	TEC	RP11-44F14.6		2337	1.93824	-2.19229	0.0289622	0.917476
chr11	ENSG00000242689.2	ENSG00000242689	protein_coding	CNTF	1270	1894	0.617037	-2.18676	0.0293672	0.917476
chr2	ENSG00000153094.21	ENSG00000153094	protein_coding	BCL2L11	10018	6658	0.985779	2.22776	0.0264796	0.917476
chr11	ENSG00000110057.7	ENSG00000110057	protein_coding	UNC93B1	81622	3548	1.15665	2.1934	0.0288821	0.917476
chr19	ENSG00000196967.10	ENSG00000196967	protein_coding	ZNF585A	199704	10758	2.15915	-2.32408	0.0206462	0.917476
chr19	ENSG00000267630.1	ENSG00000267630	transcribed_unprocessed_pseudogene	AC005758.1		625	0.677263	-2.35641	0.0189579	0.917476
chr7	ENSG00000136247.14	ENSG00000136247	protein_coding	ZDHHC4	55146	3557	5.28317	2.30878	0.0214899	0.917476
chrX	ENSG00000160211.15	ENSG00000160211	protein_coding	G6PD	2539	3709	6.15378	-2.32132	0.0207963	0.917476
chr12	ENSG00000111144.9	ENSG00000111144	protein_coding	LTA4H	4048	7350	4.16718	-2.34367	0.0196082	0.917476
chr7	ENSG00000146856.14	ENSG00000146856	protein_coding	AGBL3	340351	7307	0.869654	-2.19836	0.0285239	0.917476
chr15	ENSG00000168970.22	ENSG00000168970	protein_coding	JMJD7-PLA2G4B	8681	7862	1.24754	-2.24289	0.0254775	0.917476
chr4	ENSG00000248774.1	ENSG00000248774	antisense	RP11-798M19.3		521	1.0993	-2.31315	0.0212461	0.917476
chr19	ENSG00000159871.14	ENSG00000159871	protein_coding	LYPD5	284348	5091	2.03286	-2.23303	0.0261267	0.917476
chr1	ENSG00000060688.12	ENSG00000060688	protein_coding	SNRNP40	9410	3881	4.47446	-2.29633	0.0221987	0.917476
chr1	ENSG00000134215.15	ENSG00000134215	protein_coding	VAV3	10451	7271	1.22673	2.23123	0.0262466	0.917476
chr12	ENSG00000139722.6	ENSG00000139722	protein_coding	VPS37B	79720	5953	3.33638	2.31019	0.0214111	0.917476
chr12	ENSG00000075089.9	ENSG00000075089	protein_coding	ACTR6	64431	3813	6.69545	-2.3186	0.0209448	0.917476
chr9	ENSG00000232176.1	ENSG00000232176	processed_pseudogene	RP11-146N23.1		712	0.814824	2.2433	0.0254512	0.917476
chr16	ENSG00000261476.1	ENSG00000261476	sense_intronic	RP11-77K12.3		852	1.19073	-2.18205	0.0297154	0.917476
chr5	ENSG00000253953.2	ENSG00000253953	protein_coding	PCDHGB4	8641	6906	0.659067	2.1801	0.0298609	0.917476
chr17	ENSG00000083457.11	ENSG00000083457	protein_coding	ITGAE	3682	6657	1.0048	2.20318	0.0281791	0.917476
chr17	ENSG00000176208.8	ENSG00000176208	protein_coding	ATAD5	79915	7075	0.794873	2.19086	0.0290669	0.917476
chr17	ENSG00000183688.4	ENSG00000183688	protein_coding	FAM101B	359845	3621	2.16264	2.21251	0.0275231	0.917476
chr1	ENSG00000143643.12	ENSG00000143643	protein_coding	TTC13	79573	4212	6.28036	-2.32421	0.020639	0.917476
chr2	ENSG00000213225.7	ENSG00000213225	transcribed_processed_pseudogene	NOC2LP1		2728	0.276727	-2.20351	0.0281561	0.917476
chr7	ENSG00000278236.1	ENSG00000278236	misc_RNA	uc_338		172	2.6655	-2.28936	0.0226043	0.917476
chr9	ENSG00000204136.10	ENSG00000204136	transcribed_unitary_pseudogene	GGTA1P	2681	4501	2.13017	2.22513	0.0266569	0.917476
chr1	ENSG00000156097.12	ENSG00000156097	protein_coding	GPR61	83873	5057	3.61425	-2.27682	0.0233502	0.917476
chr19	ENSG00000099338.22	ENSG00000099338	protein_coding	CATSPERG	57828	9190	0.628044	-2.1832	0.0296306	0.917476
chr1	ENSG00000214193.9	ENSG00000214193	protein_coding	SH3D21	79729	4474	3.76259	-2.2725	0.0236124	0.917476
chr16	ENSG00000259782.2	ENSG00000259782	sense_intronic	CTD-2270L9.2		837	0.364269	2.34321	0.019632	0.917476
chr10	ENSG00000119912.15	ENSG00000119912	protein_coding	IDE	3416	7607	4.04073	-2.32908	0.0203766	0.917476
chrX	ENSG00000165240.18	ENSG00000165240	protein_coding	ATP7A	538	8529	1.74626	2.27385	0.0235302	0.917476
chr10	ENSG00000268659.2	ENSG00000268659	sense_intronic	RP11-310J24.3		631	0.790534	2.21119	0.0276156	0.917476
chr10	ENSG00000198060.9	ENSG00000198060	protein_coding	MARCH5	54708	4632	6.38235	2.32071	0.0208294	0.917476
chr19	ENSG00000179168.14	ENSG00000179168	protein_coding	GGN	199720	2447	0.297977	-2.21161	0.0275862	0.917476
chr1	ENSG00000183520.11	ENSG00000183520	protein_coding	UTP11	51118	3385	5.01295	-2.27445	0.0234938	0.917476
chr11	ENSG00000137692.11	ENSG00000137692	protein_coding	DCUN1D5	84259	1700	13.4998	2.29588	0.0222246	0.917476
chr2	ENSG00000225964.5	ENSG00000225964	antisense	NRIR		973	0.511373	-2.25725	0.0245576	0.917476
chr1	ENSG00000236636.2	ENSG00000236636	processed_pseudogene	RP11-211A18.1		432	1.85284	-2.18655	0.0293824	0.917476
chr3	ENSG00000242960.1	ENSG00000242960	processed_pseudogene	FTH1P23		550	1.26175	-2.19324	0.0288931	0.917476
chr2	ENSG00000115318.11	ENSG00000115318	protein_coding	LOXL3	84695	4363	1.39308	2.18646	0.0293891	0.917476
chr1	ENSG00000280316.1	ENSG00000280316	protein_coding	AL365181.1		2094	3.91105	2.19888	0.0284863	0.917476
chr15	ENSG00000276744.1	ENSG00000276744	sense_intronic	CTD-2562G15.3		984	0.538205	-2.23441	0.0260349	0.917476
chr6	ENSG00000204301.6	ENSG00000204301	protein_coding	NOTCH4	4855	9748	1.26635	-2.23629	0.0259107	0.917476
chr17	ENSG00000278730.1	ENSG00000278730	lincRNA	RP11-147L13.11		2921	18.6972	2.3543	0.0190639	0.917476
chr9	ENSG00000165118.14	ENSG00000165118	protein_coding	C9orf64	84267	2729	2.56879	2.18766	0.0293008	0.917476
chr11	ENSG00000110324.10	ENSG00000110324	protein_coding	IL10RA	3587	8102	1.18905	2.22353	0.0267657	0.917476
chr11	ENSG00000172803.17	ENSG00000172803	protein_coding	SNX32	254122	3966	4.44495	-2.25605	0.0246332	0.917476
chr12	ENSG00000003056.7	ENSG00000003056	protein_coding	M6PR	4074	3777	12.4666	2.3406	0.0197674	0.917476
chr2	ENSG00000227992.1	ENSG00000227992	processed_pseudogene	AC108463.2		347	1.92483	2.18532	0.0294736	0.917476
chr15	ENSG00000176454.13	ENSG00000176454	protein_coding	LPCAT4	254531	4799	9.04138	-2.32467	0.020614	0.917476
chr19	ENSG00000267213.4	ENSG00000267213	antisense	AC007773.2	400684	972	0.668643	-2.18976	0.0291473	0.917476
chr2	ENSG00000227394.1	ENSG00000227394	processed_pseudogene	AC007386.3		582	1.05842	2.20855	0.0277999	0.917476
chr3	ENSG00000163788.13	ENSG00000163788	protein_coding	SNRK	54861	6981	10.0409	-2.34875	0.0193465	0.917476
chr16	ENSG00000260442.5	ENSG00000260442	antisense	ATP2A1-AS1	100289092	583	0.572623	-2.33178	0.0202326	0.917476
chr4	ENSG00000164161.9	ENSG00000164161	protein_coding	HHIP	64399	12074	5.62284	2.35504	0.0190269	0.917476
chr12	ENSG00000111358.13	ENSG00000111358	protein_coding	GTF2H3	2967	3996	5.46906	2.28255	0.0230071	0.917476
chr1	ENSG00000232671.5	ENSG00000232671	antisense	RP11-126K1.2	100507670	622	0.421391	-2.37315	0.0181322	0.917476
chr6	ENSG00000112293.14	ENSG00000112293	protein_coding	GPLD1	2822	4919	3.29496	-2.24141	0.0255745	0.917476
chr7	ENSG00000240583.10	ENSG00000240583	protein_coding	AQP1	358	3274	22.2664	-2.33165	0.0202391	0.917476
chr19	ENSG00000130522.5	ENSG00000130522	protein_coding	JUND	3727	1863	27.3363	2.32963	0.020347	0.917476
chr16	ENSG00000140678.16	ENSG00000140678	protein_coding	ITGAX	3687	7074	2.22916	2.25858	0.0244742	0.917476
chr15	ENSG00000227973.1	ENSG00000227973	processed_pseudogene	PIN4P1		396	0.947907	-2.2665	0.0239806	0.917476
chr1	ENSG00000236427.1	ENSG00000236427	lincRNA	RP11-107M16.2		397	1.25145	2.22321	0.0267875	0.917476
chr5	ENSG00000120324.8	ENSG00000120324	protein_coding	PCDHB10	56126	3290	2.70982	2.18212	0.0297104	0.917476
chr5	ENSG00000279995.1	ENSG00000279995	TEC	RP11-1250I15.1		224	1.59415	-2.26203	0.0242576	0.917476
chr7	ENSG00000242802.6	ENSG00000242802	protein_coding	AP5Z1	9907	6873	2.23777	-2.23971	0.0256855	0.917476
chr10	ENSG00000166224.16	ENSG00000166224	protein_coding	SGPL1	8879	7486	6.44911	2.32756	0.0204582	0.917476
chr7	ENSG00000011275.18	ENSG00000011275	protein_coding	RNF216	54476	7619	8.964	-2.33873	0.0198655	0.917476
chr13	ENSG00000165566.12	ENSG00000165566	protein_coding	AMER2	219287	10605	29.8124	2.37331	0.0181242	0.917476
chr17	ENSG00000274370.1	ENSG00000274370	lincRNA	AC144831.3		611	0.675532	2.2091	0.0277618	0.917476
chr6	ENSG00000213076.3	ENSG00000213076	processed_pseudogene	yR211F11.2		580	0.918621	2.20212	0.0282547	0.917476
chr7	ENSG00000180233.10	ENSG00000180233	protein_coding	ZNRF2	223082	3696	4.01825	2.22211	0.0268624	0.917476
chr1	ENSG00000203709.10	ENSG00000203709	lincRNA	C1orf132	407025	16425	6.60247	-2.34556	0.0195104	0.917476
chr12	ENSG00000139641.12	ENSG00000139641	protein_coding	ESYT1	23344	5493	7.1873	-2.3033	0.0217994	0.917476
chr7	ENSG00000235944.7	ENSG00000235944	transcribed_unprocessed_pseudogene	ZNF815P		2362	4.21853	-2.17949	0.0299069	0.917476
chr4	ENSG00000091490.10	ENSG00000091490	protein_coding	SEL1L3	23231	7489	4.16783	2.26568	0.0240308	0.917476
chr5	ENSG00000168724.14	ENSG00000168724	protein_coding	DNAJC21	134218	9137	4.9072	-2.30745	0.0215644	0.917476
chr4	ENSG00000251075.1	ENSG00000251075	antisense	HTT-AS		515	0.480526	-2.35205	0.0191779	0.917476
chr12	ENSG00000241217.3	ENSG00000241217	misc_RNA	RN7SL809P		297	1.76591	-2.18939	0.0291739	0.917476
chr1	ENSG00000207750.1	ENSG00000207750	miRNA	MIR553	693138	68	3.89953	2.27888	0.0232266	0.917476
chr11	ENSG00000149196.15	ENSG00000149196	protein_coding	HIKESHI	51501	3421	5.0461	2.22698	0.0265317	0.917476
chr11	ENSG00000149483.11	ENSG00000149483	protein_coding	TMEM138	51524	6348	1.90865	-2.19773	0.0285688	0.917476
chr2	ENSG00000237260.1	ENSG00000237260	processed_pseudogene	AC073069.2		441	1.04885	-2.21986	0.027016	0.917476
chr9	ENSG00000136932.13	ENSG00000136932	protein_coding	TRMO	51531	4203	2.4429	2.18133	0.0297695	0.917476
chr5	ENSG00000260581.1	ENSG00000260581	antisense	CTB-113P19.4	105378231	1567	0.466514	2.1913	0.0290345	0.917476
chr5	ENSG00000169862.18	ENSG00000169862	protein_coding	CTNND2	1501	6863	52.2414	2.35617	0.0189695	0.917476
chr15	ENSG00000273749.4	ENSG00000273749	protein_coding	CYFIP1	23191	10414	7.56438	2.32392	0.0206549	0.917476
chr19	ENSG00000266983.1	ENSG00000266983	antisense	CTC-232P5.1	100128568	639	0.611262	2.31222	0.0212977	0.917476
chr17	ENSG00000006282.20	ENSG00000006282	protein_coding	SPATA20	64847	5337	7.50974	2.28598	0.0228035	0.917476
chr6	ENSG00000274267.1	ENSG00000274267	protein_coding	HIST1H3B	8358	411	0.80067	-2.28109	0.0230942	0.917476
chr22	ENSG00000100122.5	ENSG00000100122	protein_coding	CRYBB1	1414	1102	0.426151	2.20896	0.0277713	0.917476
chr9	ENSG00000106799.12	ENSG00000106799	protein_coding	TGFBR1	7046	6844	4.401	2.2723	0.0236243	0.917476
chr8	ENSG00000243951.1	ENSG00000243951	misc_RNA	RN7SL308P		297	1.37515	-2.20227	0.0282439	0.917476
chr20	ENSG00000171695.10	ENSG00000171695	protein_coding	LKAAEAR1	198437	868	0.3077	-2.3214	0.0207918	0.917476
chr17	ENSG00000108587.15	ENSG00000108587	protein_coding	GOSR1	9527	9855	5.26339	2.29776	0.0221162	0.917476
chr9	ENSG00000148356.13	ENSG00000148356	protein_coding	LRSAM1	90678	4365	8.73784	-2.2762	0.023388	0.917476
chr1	ENSG00000226499.1	ENSG00000226499	processed_pseudogene	RP5-882O7.1		162	1.99455	-2.24024	0.0256507	0.917476
chr11	ENSG00000211450.9	ENSG00000211450	protein_coding	C11orf31	280636	2305	5.85564	-2.17952	0.0299047	0.917476
chr14	ENSG00000165949.12	ENSG00000165949	protein_coding	IFI27	3429	4147	3.35157	-2.19696	0.0286244	0.917476
chr15	ENSG00000279050.1	ENSG00000279050	TEC	PWAR1	145624	2414	10.2819	-2.23345	0.0260988	0.917476
chr5	ENSG00000177453.7	ENSG00000177453	protein_coding	NIM1K	167359	3619	4.67204	2.19933	0.0284543	0.917476
chr21	ENSG00000157540.19	ENSG00000157540	protein_coding	DYRK1A	1859	10213	14.0916	2.32236	0.0207396	0.917476
chr11	ENSG00000255031.5	ENSG00000255031	antisense	RP11-802E16.3		1209	0.28293	-2.18832	0.0292523	0.917476
chr6	ENSG00000135316.17	ENSG00000135316	protein_coding	SYNCRIP	10492	8205	12.1636	2.31422	0.0211865	0.917476
chr5	ENSG00000113391.17	ENSG00000113391	protein_coding	FAM172A	83989	5071	10.2289	2.28929	0.0226086	0.917476
chr6	ENSG00000026950.16	ENSG00000026950	protein_coding	BTN3A1	11119	5547	2.18607	-2.17949	0.0299068	0.917476
chr9	ENSG00000228623.4	ENSG00000228623	protein_coding	ZNF883	169834	2051	6.6356	2.18519	0.0294832	0.917476
chr17	ENSG00000125447.16	ENSG00000125447	protein_coding	GGA3	23163	6640	5.70012	-2.26572	0.0240286	0.917476
chr16	ENSG00000140995.16	ENSG00000140995	protein_coding	DEF8	54849	6565	10.5908	-2.29291	0.0223969	0.917476
chr5	ENSG00000011083.8	ENSG00000011083	protein_coding	SLC6A7	6534	4391	7.0746	-2.20699	0.0279099	0.917476
chr15	ENSG00000258624.1	ENSG00000258624	processed_pseudogene	SERPINE4P		281	1.58752	-2.19253	0.0289449	0.917476
chr5	ENSG00000175749.11	ENSG00000175749	processed_pseudogene	EIF3KP1		656	0.309292	-2.35688	0.0189342	0.917476
chr12	ENSG00000111058.7	ENSG00000111058	protein_coding	ACSS3	79611	14301	1.41478	2.21503	0.0273486	0.917476
chr22	ENSG00000100401.19	ENSG00000100401	protein_coding	RANGAP1	5905	5348	23.5985	-2.304	0.0217595	0.917476
chr10	ENSG00000273153.1	ENSG00000273153	lincRNA	RP11-406H21.2		250	0.700561	2.27087	0.0237121	0.917476
chr1	ENSG00000273058.2	ENSG00000273058	antisense	RP11-385F5.5		543	0.525338	2.17968	0.0298927	0.917476
chr6	ENSG00000271304.1	ENSG00000271304	processed_pseudogene	DPRXP2		557	0.613609	-2.1806	0.029824	0.917476
chr1	ENSG00000116574.5	ENSG00000116574	protein_coding	RHOU	58480	4372	18.2975	2.28997	0.0225687	0.917476
chr15	ENSG00000207191.1	ENSG00000207191	snoRNA	SNORD116-5	100033417	95	2.14547	-2.30254	0.0218428	0.917476
chr2	ENSG00000128708.12	ENSG00000128708	protein_coding	HAT1	8520	6790	2.56128	2.19052	0.0290917	0.917476
chrY	ENSG00000099725.14	ENSG00000099725	transcribed_unprocessed_pseudogene	PRKY	5616	7674	0.781875	2.31471	0.0211591	0.917476
chr10	ENSG00000228702.1	ENSG00000228702	processed_pseudogene	RP11-671E7.1		345	0.420926	-2.36699	0.0184323	0.917476
chr1	ENSG00000117616.17	ENSG00000117616	protein_coding	RSRP1	57035	6804	9.23006	-2.27244	0.0236158	0.917476
chr2	ENSG00000207117.1	ENSG00000207117	misc_RNA	Y_RNA		103	2.71353	-2.1968	0.028636	0.917476
chr6	ENSG00000219553.2	ENSG00000219553	processed_pseudogene	RP1-281H8.3		723	0.388285	-2.19021	0.029114	0.917476
chr2	ENSG00000144230.16	ENSG00000144230	protein_coding	GPR17	2840	2671	7.47275	2.1976	0.0285782	0.917476
chr1	ENSG00000160753.15	ENSG00000160753	protein_coding	RUSC1	23623	5427	10.6239	-2.2565	0.0246052	0.917476
chr8	ENSG00000264448.4	ENSG00000264448	lincRNA	MIR378D2	100616169	949	0.251456	-2.27861	0.0232428	0.917476
chr1	ENSG00000134248.13	ENSG00000134248	protein_coding	LAMTOR5	10542	2388	8.44441	2.18645	0.0293898	0.917476
chr2	ENSG00000144283.21	ENSG00000144283	protein_coding	PKP4	8502	9525	32.7836	-2.30541	0.0216797	0.917476
chr2	ENSG00000138032.20	ENSG00000138032	protein_coding	PPM1B	5495	7103	14.4029	2.27977	0.0231728	0.917476
chr3	ENSG00000120742.10	ENSG00000120742	protein_coding	SERP1	27230	5747	14.7156	2.27108	0.0236988	0.917476
chrX	ENSG00000156298.12	ENSG00000156298	protein_coding	TSPAN7	7102	3110	57.2232	2.28668	0.0227621	0.917476
chr12	ENSG00000135679.22	ENSG00000135679	protein_coding	MDM2	4193	13269	6.59904	2.27113	0.0236962	0.917476
chr17	ENSG00000120063.9	ENSG00000120063	protein_coding	GNA13	10672	5104	14.6865	2.26591	0.0240168	0.917476
chr8	ENSG00000168495.12	ENSG00000168495	protein_coding	POLR3D	661	5611	4.17523	-2.19043	0.0290976	0.917476
chr6	ENSG00000213079.9	ENSG00000213079	protein_coding	SCAF8	22828	5481	17.0911	2.2692	0.0238144	0.917476
chr11	ENSG00000255203.1	ENSG00000255203	unprocessed_pseudogene	OR7E2P		889	0.301989	-2.26225	0.0242441	0.917476
chr1	ENSG00000132879.13	ENSG00000132879	protein_coding	FBXO44	93611	3527	24.9372	-2.26025	0.0243693	0.917476
chr2	ENSG00000030419.16	ENSG00000030419	protein_coding	IKZF2	22807	12240	2.06892	2.20326	0.0281738	0.917476
chr12	ENSG00000139132.14	ENSG00000139132	protein_coding	FGD4	121512	10629	7.53538	2.26249	0.024229	0.917476
chr14	ENSG00000258777.1	ENSG00000258777	lincRNA	HIF1A-AS1	100750246	652	0.336047	-2.19196	0.0289866	0.917476
chr9	ENSG00000231227.1	ENSG00000231227	sense_overlapping	RP11-85O21.4		460	0.516584	2.19997	0.0284087	0.917476
chr14	ENSG00000119720.17	ENSG00000119720	protein_coding	NRDE2	55051	17565	1.88853	2.21855	0.027106	0.917476
chr6	ENSG00000137411.16	ENSG00000137411	protein_coding	VARS2	57176	8448	4.27596	-2.21606	0.0272773	0.917476
chr2	ENSG00000163053.10	ENSG00000163053	protein_coding	SLC16A14	151473	4946	5.5779	-2.18274	0.0296641	0.917476
chr7	ENSG00000241357.1	ENSG00000241357	antisense	RP11-758P17.2		333	0.523361	2.21158	0.0275883	0.917476
chr11	ENSG00000132286.11	ENSG00000132286	protein_coding	TIMM10B	26515	3041	12.2886	2.21513	0.0273416	0.917476
chr20	ENSG00000212232.1	ENSG00000212232	snoRNA	SNORD17	692086	237	513.983	2.25877	0.0244621	0.917476
chr16	ENSG00000007541.16	ENSG00000007541	protein_coding	PIGQ	9091	7904	3.26841	-2.17949	0.0299069	0.917476
chr18	ENSG00000265487.1	ENSG00000265487	antisense	RP11-793A3.1		244	0.785718	-2.22766	0.0264861	0.917476
chr7	ENSG00000243335.8	ENSG00000243335	protein_coding	KCTD7	154881	8506	5.21022	-2.22073	0.0269563	0.917476
chr13	ENSG00000226352.2	ENSG00000226352	antisense	RP11-523H24.3		376	0.466497	-2.24874	0.0250994	0.917476
chrY	ENSG00000241859.6	ENSG00000241859	transcribed_unprocessed_pseudogene	ANOS2P		2369	2.00155	2.36315	0.0186213	0.917476
chr17	ENSG00000182534.13	ENSG00000182534	protein_coding	MXRA7	439921	9257	8.52612	-2.24016	0.0256563	0.917476
chr1	ENSG00000252051.1	ENSG00000252051	misc_RNA	RN7SKP276		268	0.296452	2.35252	0.0191541	0.917476
chr16	ENSG00000273971.1	ENSG00000273971	lincRNA	RP11-77K12.10		342	0.382482	2.25376	0.0247788	0.917476
chr5	ENSG00000196743.8	ENSG00000196743	protein_coding	GM2A	2760	4479	12.443	2.23057	0.026291	0.917476
chr19	ENSG00000104805.15	ENSG00000104805	protein_coding	NUCB1	4924	3937	21.348	-2.23818	0.0257857	0.917476
chr9	ENSG00000229611.1	ENSG00000229611	lincRNA	RP11-390F4.10	105375968	422	0.257968	-2.29152	0.022478	0.917476
chr11	ENSG00000005801.16	ENSG00000005801	protein_coding	ZNF195	7748	5709	4.85997	-2.17941	0.0299129	0.917476
chr8	ENSG00000272264.1	ENSG00000272264	lincRNA	RP11-92K15.3		577	0.25111	2.20442	0.0280915	0.917476
chr12	ENSG00000264295.1	ENSG00000264295	miRNA	MIR3922	100500843	84	1.02813	2.2999	0.0219932	0.917476
chr14	ENSG00000258500.2	ENSG00000258500	transcribed_processed_pseudogene	CTD-2062F14.2		323	0.344293	2.24964	0.0250415	0.917476
chr6	ENSG00000151917.17	ENSG00000151917	protein_coding	BEND6	221336	5588	7.41693	2.19082	0.0290697	0.917476
chr19	ENSG00000207550.1	ENSG00000207550	miRNA	MIR99B	407056	70	1.38775	-2.29819	0.0220914	0.917476
chr9	ENSG00000107281.9	ENSG00000107281	protein_coding	NPDC1	56654	2737	19.5764	-2.20512	0.0280418	0.917476
chr3	ENSG00000013293.5	ENSG00000013293	protein_coding	SLC7A14	57709	10459	14.6607	2.23554	0.02596	0.917476
chr1	ENSG00000224525.2	ENSG00000224525	antisense	RP11-561I11.3		766	0.284595	2.21003	0.0276968	0.917476
chr8	ENSG00000164983.7	ENSG00000164983	protein_coding	TMEM65	157378	9029	7.34815	2.20508	0.0280449	0.917476
chr1	ENSG00000117528.11	ENSG00000117528	protein_coding	ABCD3	5825	7519	7.9521	2.20922	0.0277529	0.917476
chr5	ENSG00000164190.16	ENSG00000164190	protein_coding	NIPBL	25836	12529	10.2521	2.2317	0.0262154	0.917476
chr19	ENSG00000168813.16	ENSG00000168813	protein_coding	ZNF507	22847	11239	4.75763	2.19954	0.0284388	0.917476
chr9	ENSG00000274098.1	ENSG00000274098	misc_RNA	RN7SL787P		284	0.427025	2.24157	0.0255636	0.917476
chr1	ENSG00000157933.9	ENSG00000157933	protein_coding	SKI	6497	6080	12.4093	2.20799	0.0278393	0.917476
chr1	ENSG00000266174.1	ENSG00000266174	miRNA	MIR4666A	100616308	79	1.32313	-2.32244	0.0207352	0.917476
chr9	ENSG00000056586.15	ENSG00000056586	protein_coding	RC3H2	54542	11545	12.4141	2.22312	0.0267935	0.917476
chr11	ENSG00000050165.17	ENSG00000050165	protein_coding	DKK3	27122	5059	91.6466	2.24225	0.0255196	0.917476
chr1	ENSG00000278182.1	ENSG00000278182	unprocessed_pseudogene	CH17-262O2.2		270	0.368443	-2.33678	0.0199678	0.917476
chr16	ENSG00000261703.1	ENSG00000261703	lincRNA	RP11-327F22.5		352	0.354468	-2.20426	0.0281032	0.917476
chr16	ENSG00000207948.3	ENSG00000207948	miRNA	MIR328	442901	75	0.8455	2.31719	0.0210221	0.917476
chr18	ENSG00000141380.13	ENSG00000141380	protein_coding	SS18	6760	6144	7.74914	2.1841	0.0295639	0.917476
chr8	ENSG00000104219.12	ENSG00000104219	protein_coding	ZDHHC2	51201	6735	9.47685	2.1911	0.0290492	0.917476
chr1	ENSG00000207134.1	ENSG00000207134	snRNA	RNU6-106P		107	0.885939	2.20738	0.0278827	0.917476
chr15	ENSG00000169926.10	ENSG00000169926	protein_coding	KLF13	51621	9409	14.1093	2.21009	0.0276925	0.917476
chr3	ENSG00000170248.13	ENSG00000170248	protein_coding	PDCD6IP	10015	9038	11.5172	-2.20179	0.0282784	0.917476
chr1	ENSG00000159363.17	ENSG00000159363	protein_coding	ATP13A2	23400	5253	25.5236	-2.20582	0.0279922	0.917476
chr4	ENSG00000283682.1	ENSG00000283682	miRNA	MIR548AH	100616254	76	0.700731	2.33152	0.0202461	0.917476
chr2	ENSG00000231200.1	ENSG00000231200	lincRNA	AC068490.2		636	0.404274	-2.23195	0.0261984	0.917476
chr16	ENSG00000205336.11	ENSG00000205336	protein_coding	ADGRG1	9289	8659	14.0947	2.19841	0.0285199	0.917476
chr13	ENSG00000201821.1	ENSG00000201821	snRNA	RNU4-9P		139	0.294588	-2.35651	0.0189529	0.917476
chr8	ENSG00000070756.14	ENSG00000070756	protein_coding	PABPC1	26986	4752	26.6053	2.19496	0.0287686	0.917476
chr10	ENSG00000207612.1	ENSG00000207612	miRNA	MIR604	693189	94	0.640813	2.24622	0.0252616	0.917476
chr11	ENSG00000137486.16	ENSG00000137486	protein_coding	ARRB1	408	5828	26.4374	2.19103	0.0290544	0.917476
chr17	ENSG00000267129.1	ENSG00000267129	unprocessed_pseudogene	OR1AC1P		76	0.383772	2.31705	0.0210301	0.917476
chr1	ENSG00000212360.1	ENSG00000212360	snRNA	RNU6-1177P		104	0.403307	2.28929	0.0226083	0.917476
chr15	ENSG00000208003.1	ENSG00000208003	miRNA	MIR549A	693132	96	0.355893	2.29364	0.0223544	0.917476
chr5	ENSG00000079215.13	ENSG00000079215	protein_coding	SLC1A3	6507	6265	112.066	2.2075	0.027874	0.917476
chr4	ENSG00000083857.13	ENSG00000083857	protein_coding	FAT1	2195	16177	13.1323	2.18179	0.0297348	0.917476
chr9	ENSG00000070214.15	ENSG00000070214	protein_coding	SLC44A1	23446	12172	20.616	2.1861	0.0294157	0.917476
chr13	ENSG00000271287.1	ENSG00000271287	processed_pseudogene	BCRP9		388	0.307408	2.24483	0.0253517	0.917476
chr6	ENSG00000263734.1	ENSG00000263734	miRNA	MIR4643	100616174	78	0.272262	2.28977	0.02258	0.917476
chr17	ENSG00000263583.1	ENSG00000263583	miRNA	MIR4522	100616277	87	0.318445	2.29902	0.0220439	0.917476
chr12	ENSG00000274822.1	ENSG00000274822	miRNA	MIR6762	102465457	86	0.433103	-2.22479	0.0266796	0.917476
chr16	ENSG00000263456.1	ENSG00000263456	miRNA	MIR5189	100847057	114	0.321353	2.22097	0.0269399	0.917476
chrX	ENSG00000265144.1	ENSG00000265144	miRNA	MIR548AM	100616428	74	0.312395	2.24921	0.0250694	0.917476
chr21	ENSG00000280614.1	ENSG00000280614	lincRNA	CH507-513H4.4		923	0.742147	2.17952	0.0299042	0.917476
chr4	ENSG00000283468.1	ENSG00000283468	miRNA	MIR4454	100616234	55	0.489997	2.21478	0.0273656	0.917476
chr2	ENSG00000241962.9	ENSG00000241962	protein_coding	RP11-111H13.1		1993	1.13162	-2.17591	0.0301757	0.919866
chr2	ENSG00000218416.4	ENSG00000218416	processed_transcript	PP14571	100130449	3235	0.649099	-2.17158	0.0305035	0.919866
chr19	ENSG00000105699.16	ENSG00000105699	protein_coding	LSR	51599	2916	0.892975	-2.17306	0.0303912	0.919866
chr19	ENSG00000104903.4	ENSG00000104903	protein_coding	LYL1	4066	3119	0.549372	2.16979	0.0306394	0.919866
chr8	ENSG00000253208.1	ENSG00000253208	processed_pseudogene	RP11-1G11.2		795	2.16065	-2.17259	0.0304266	0.919866
chr16	ENSG00000261596.2	ENSG00000261596	sense_intronic	CTB-31N19.3		828	1.89385	-2.17259	0.0304264	0.919866
chr1	ENSG00000188404.8	ENSG00000188404	protein_coding	SELL	6402	2725	0.83868	-2.16616	0.0309179	0.919866
chr8	ENSG00000251396.6	ENSG00000251396	lincRNA	LINC01301		4428	0.732166	2.1705	0.0305855	0.919866
chr9	ENSG00000226237.1	ENSG00000226237	lincRNA	GAS1RR	100506834	4387	0.323867	2.16889	0.0307084	0.919866
chr10	ENSG00000178440.5	ENSG00000178440	lincRNA	LINC00843		711	2.79086	2.16168	0.0312645	0.919866
chr1	ENSG00000220749.4	ENSG00000220749	processed_pseudogene	RPL21P28		483	5.56519	-2.15962	0.0314248	0.919866
chr17	ENSG00000120088.14	ENSG00000120088	protein_coding	CRHR1	1394	3285	0.495601	-2.16587	0.0309401	0.919866
chr9	ENSG00000204778.4	ENSG00000204778	unprocessed_pseudogene	RP11-15J10.1		655	2.00746	-2.16181	0.0312547	0.919866
chr14	ENSG00000258940.2	ENSG00000258940	antisense	RP11-407N17.5	100288846	1359	0.81896	-2.15468	0.0318125	0.919866
chr17	ENSG00000228218.1	ENSG00000228218	processed_pseudogene	ATF4P3		1056	0.910991	-2.16526	0.030987	0.919866
chr22	ENSG00000272720.1	ENSG00000272720	lincRNA	CTA-228A9.3		1433	3.46725	-2.16254	0.0311981	0.919866
chr11	ENSG00000167994.11	ENSG00000167994	protein_coding	RAB3IL1	5866	3006	1.71713	2.15289	0.0319543	0.919866
chr1	ENSG00000215883.10	ENSG00000215883	protein_coding	CYB5RL	606495	8926	0.851472	-2.16817	0.0307637	0.919866
chr4	ENSG00000170509.11	ENSG00000170509	protein_coding	HSD17B13	345275	2397	0.323096	-2.16908	0.0306941	0.919866
chr2	ENSG00000162972.10	ENSG00000162972	protein_coding	C2orf47	79568	1624	4.65668	2.16359	0.0311165	0.919866
chr1	ENSG00000143507.17	ENSG00000143507	protein_coding	DUSP10	11221	2914	2.79394	2.17724	0.0300755	0.919866
chr21	ENSG00000156253.6	ENSG00000156253	protein_coding	RWDD2B	10069	3395	2.90696	-2.16249	0.0312016	0.919866
chr1	ENSG00000082497.11	ENSG00000082497	protein_coding	SERTAD4	56256	5467	1.3545	2.15307	0.0319398	0.919866
chr17	ENSG00000271503.5	ENSG00000271503	protein_coding	CCL5	6352	1512	0.29697	-2.15867	0.0314988	0.919866
chr11	ENSG00000254595.1	ENSG00000254595	processed_pseudogene	CTD-2010I16.1		686	0.568815	2.17158	0.0305036	0.919866
chr19	ENSG00000276251.1	ENSG00000276251	lincRNA	CTB-32O4.3		803	0.350301	-2.16244	0.0312058	0.919866
chr6	ENSG00000170542.5	ENSG00000170542	protein_coding	SERPINB9	5272	4118	3.6089	2.16042	0.0313628	0.919866
chr18	ENSG00000263904.1	ENSG00000263904	sense_intronic	RP11-344B2.3		468	0.607309	2.15756	0.0315864	0.919866
chr2	ENSG00000138074.14	ENSG00000138074	protein_coding	SLC5A6	8884	5606	3.16663	-2.16592	0.0309367	0.919866
chr12	ENSG00000257839.1	ENSG00000257839	antisense	RP11-290L1.2		779	0.357287	-2.16016	0.031383	0.919866
chr4	ENSG00000271958.1	ENSG00000271958	lincRNA	RP11-617D20.2		376	0.619963	2.17362	0.0303483	0.919866
chr12	ENSG00000139620.12	ENSG00000139620	protein_coding	KANSL2	54934	3386	5.20114	-2.1535	0.0319055	0.919866
chr1	ENSG00000008130.15	ENSG00000008130	protein_coding	NADK	65220	5570	3.89829	-2.15823	0.0315335	0.919866
chr3	ENSG00000244502.2	ENSG00000244502	antisense	HDAC11-AS1	100874101	515	0.339815	-2.16785	0.030788	0.919866
chr14	ENSG00000194717.4	ENSG00000194717	miRNA	MIR494	574452	81	2.14218	-2.15915	0.0314613	0.919866
chr1	ENSG00000231622.1	ENSG00000231622	processed_pseudogene	RP4-700A9.1		171	0.971661	-2.16213	0.0312296	0.919866
chr20	ENSG00000125977.6	ENSG00000125977	protein_coding	EIF2S2	8894	2656	19.1315	2.1764	0.0301382	0.919866
chr3	ENSG00000164068.15	ENSG00000164068	protein_coding	RNF123	63891	7458	6.48993	-2.17209	0.0304647	0.919866
chr11	ENSG00000110046.12	ENSG00000110046	protein_coding	ATG2A	23130	7870	4.50442	-2.15471	0.0318105	0.919866
chr2	ENSG00000168397.16	ENSG00000168397	protein_coding	ATG4B	23192	6638	6.8085	-2.16502	0.0310059	0.919866
chr13	ENSG00000174405.13	ENSG00000174405	protein_coding	LIG4	3981	4387	9.64134	-2.15606	0.0317039	0.919866
chr1	ENSG00000252516.1	ENSG00000252516	rRNA	RNA5SP82		92	1.08608	2.17152	0.0305078	0.919866
chr3	ENSG00000184203.7	ENSG00000184203	protein_coding	PPP1R2	5504	5126	13.0149	2.15809	0.0315444	0.919866
chr13	ENSG00000102755.10	ENSG00000102755	protein_coding	FLT1	2321	12550	5.41598	-2.15654	0.0316663	0.919866
chr20	ENSG00000101361.15	ENSG00000101361	protein_coding	NOP56	10528	5398	10.1375	-2.15234	0.0319975	0.919866
chr6	ENSG00000235301.1	ENSG00000235301	unprocessed_pseudogene	HLA-Z		75	0.969918	2.16373	0.0311055	0.919866
chr12	ENSG00000183283.15	ENSG00000183283	protein_coding	DAZAP2	9802	5731	14.9496	2.16689	0.0308618	0.919866
chr7	ENSG00000170775.2	ENSG00000170775	protein_coding	GPR37	2861	3021	21.2	2.1571	0.0316221	0.919866
chr17	ENSG00000141556.20	ENSG00000141556	protein_coding	TBCD	6904	13546	6.26872	-2.16033	0.0313692	0.919866
chr16	ENSG00000007516.13	ENSG00000007516	protein_coding	BAIAP3	8938	6146	30.5775	-2.17374	0.0303395	0.919866
chr11	ENSG00000244734.3	ENSG00000244734	protein_coding	HBB	3043	1179	115.54	2.15266	0.0319721	0.919866
chr1	ENSG00000276830.1	ENSG00000276830	miRNA	MIR6730	102466722	67	0.615609	2.15319	0.0319303	0.919866
chr12	ENSG00000199179.3	ENSG00000199179	miRNA	MIRLET7I	406891	84	0.430171	2.16821	0.0307608	0.919866
chr6	ENSG00000238987.1	ENSG00000238987	snRNA	RNU7-133P		62	0.386465	2.15415	0.0318547	0.919866
chr21	ENSG00000263681.1	ENSG00000263681	miRNA	MIR3197	100423023	73	0.348283	2.16127	0.031296	0.919866
chr19	ENSG00000174917.8	ENSG00000174917	protein_coding	C19orf70	125988	1854	11.3601	-2.15102	0.0321022	0.920774
chr16	ENSG00000273659.1	ENSG00000273659	lincRNA	RP11-58C22.2		543	0.351037	-2.15104	0.0321008	0.920774
chr1	ENSG00000271425.6	ENSG00000271425	protein_coding	NBPF10	100132406	13290	0.343277	2.15036	0.0321548	0.920887
chr5	ENSG00000120327.6	ENSG00000120327	protein_coding	PCDHB14	56122	4828	3.31082	2.15006	0.0321792	0.920887
chr3	ENSG00000203644.3	ENSG00000203644	sense_intronic	RP11-332M2.1		910	2.61187	2.14939	0.0322324	0.92126
chr3	ENSG00000239280.1	ENSG00000239280	processed_pseudogene	RP11-271C24.3		432	2.10047	-2.14898	0.0322653	0.92126
chr16	ENSG00000125166.12	ENSG00000125166	protein_coding	GOT2	2806	3766	22.7414	-2.14812	0.0323333	0.922157
chr4	ENSG00000270265.1	ENSG00000270265	lincRNA	RP11-731D1.4		540	0.580344	2.14661	0.0324549	0.92458
chr5	ENSG00000213347.10	ENSG00000213347	protein_coding	MXD3	83463	5154	0.414581	-2.13995	0.0329932	0.92516
chr4	ENSG00000154274.14	ENSG00000154274	protein_coding	C4orf19	55286	2770	0.86222	2.13654	0.0332716	0.92516
chr20	ENSG00000275437.1	ENSG00000275437	sense_intronic	RP5-908M14.10		3700	0.515697	-2.12896	0.033898	0.92516
chr3	ENSG00000163923.9	ENSG00000163923	protein_coding	RPL39L	116832	1060	2.58632	2.1274	0.0340278	0.92516
chr20	ENSG00000087510.6	ENSG00000087510	protein_coding	TFAP2C	7022	3005	0.298601	2.13706	0.0332286	0.92516
chr20	ENSG00000234282.1	ENSG00000234282	unprocessed_pseudogene	RP4-673D20.4		493	2.11703	2.1412	0.0328915	0.92516
chr9	ENSG00000160447.6	ENSG00000160447	protein_coding	PKN3	29941	3375	0.399842	-2.12268	0.034425	0.92516
chr8	ENSG00000167701.13	ENSG00000167701	protein_coding	GPT	2875	2756	0.891166	2.11934	0.0347073	0.92516
chr13	ENSG00000231981.3	ENSG00000231981	processed_pseudogene	RPL7L1P12		729	1.26567	-2.14365	0.0326929	0.92516
chrX	ENSG00000165591.6	ENSG00000165591	protein_coding	FAAH2	158584	2019	1.36644	-2.11665	0.0349372	0.92516
chr8	ENSG00000254027.1	ENSG00000254027	antisense	RP11-363E6.3		701	1.399	-2.13592	0.0333223	0.92516
chr20	ENSG00000124134.8	ENSG00000124134	protein_coding	KCNS1	3787	4538	3.11016	-2.12416	0.0342995	0.92516
chr10	ENSG00000203867.7	ENSG00000203867	protein_coding	RBM20	282996	8162	0.410614	-2.10612	0.0358471	0.92516
chr4	ENSG00000281731.2	ENSG00000281731	lincRNA	RP11-384K6.8	101929741	2276	0.404261	-2.13278	0.0335811	0.92516
chr8	ENSG00000177459.10	ENSG00000177459	protein_coding	ERICH5	203111	1761	0.659093	2.1061	0.0358487	0.92516
chr12	ENSG00000111602.11	ENSG00000111602	protein_coding	TIMELESS	8914	5818	0.746579	-2.1185	0.034779	0.92516
chr14	ENSG00000258445.3	ENSG00000258445	processed_pseudogene	RP11-307P22.1		618	1.42202	-2.11825	0.0348003	0.92516
chr1	ENSG00000162618.12	ENSG00000162618	protein_coding	ADGRL4	64123	3527	1.54805	-2.12204	0.0344786	0.92516
chr17	ENSG00000108590.10	ENSG00000108590	protein_coding	MED31	51003	2103	3.2768	-2.13075	0.033749	0.92516
chr14	ENSG00000100908.13	ENSG00000100908	protein_coding	EMC9	51016	1588	3.93941	-2.12114	0.0345545	0.92516
chr19	ENSG00000119574.12	ENSG00000119574	protein_coding	ZBTB45	84878	3418	1.97021	-2.11587	0.0350039	0.92516
chr15	ENSG00000166813.14	ENSG00000166813	protein_coding	KIF7	374654	5001	1.31445	2.1341	0.033472	0.92516
chr10	ENSG00000230445.4	ENSG00000230445	transcribed_processed_pseudogene	LRRC37A6P		5625	1.11799	2.12429	0.0342887	0.92516
chr15	ENSG00000255192.5	ENSG00000255192	protein_coding	NANOGP8		918	0.486622	2.13061	0.0337605	0.92516
chr5	ENSG00000145708.10	ENSG00000145708	protein_coding	CRHBP	1393	2803	3.94745	2.13267	0.0335899	0.92516
chr1	ENSG00000120656.11	ENSG00000120656	protein_coding	TAF12	6883	2337	3.27148	-2.11379	0.0351819	0.92516
chr8	ENSG00000271966.1	ENSG00000271966	lincRNA	RP11-7F18.2		1113	0.436148	2.10727	0.0357463	0.92516
chr3	ENSG00000188315.7	ENSG00000188315	protein_coding	C3orf62	375341	4813	1.78842	-2.11758	0.0348575	0.92516
chr5	ENSG00000253873.5	ENSG00000253873	protein_coding	PCDHGA11	56105	5814	1.25274	2.10882	0.0356113	0.92516
chr6	ENSG00000112592.13	ENSG00000112592	protein_coding	TBP	6908	2318	4.27853	2.13003	0.0338092	0.92516
chr3	ENSG00000154783.10	ENSG00000154783	protein_coding	FGD5	152273	8046	1.02735	-2.11358	0.0352001	0.92516
chr4	ENSG00000138821.12	ENSG00000138821	protein_coding	SLC39A8	64116	6480	1.60871	-2.13595	0.0333198	0.92516
chr16	ENSG00000140691.16	ENSG00000140691	protein_coding	ARMC5	79798	5545	1.72374	-2.10842	0.0356467	0.92516
chr7	ENSG00000279168.1	ENSG00000279168	protein_coding	AC105052.1		483	0.809405	-2.11866	0.0347649	0.92516
chr6	ENSG00000112651.11	ENSG00000112651	protein_coding	MRPL2	51069	2539	4.58266	-2.11248	0.035295	0.92516
chr4	ENSG00000270720.1	ENSG00000270720	lincRNA	RP11-84C13.2		588	0.590931	2.11232	0.0353091	0.92516
chr18	ENSG00000206432.4	ENSG00000206432	protein_coding	TMEM200C	645369	10638	1.54838	-2.11792	0.0348281	0.92516
chr15	ENSG00000187720.14	ENSG00000187720	protein_coding	THSD4	79875	15837	0.720064	-2.11454	0.0351178	0.92516
chr4	ENSG00000169248.12	ENSG00000169248	protein_coding	CXCL11	6373	1908	0.33776	-2.11277	0.0352695	0.92516
chr7	ENSG00000122783.16	ENSG00000122783	protein_coding	C7orf49	78996	5321	2.33296	2.12882	0.0339095	0.92516
chr16	ENSG00000260111.1	ENSG00000260111	antisense	RP11-529K1.4		590	0.489759	-2.13096	0.0337314	0.92516
chr8	ENSG00000240915.2	ENSG00000240915	antisense	RP11-659E9.2		550	0.34954	2.13176	0.033665	0.92516
chr3	ENSG00000163900.10	ENSG00000163900	protein_coding	TMEM41A	90407	8668	1.62807	2.12849	0.0339369	0.92516
chr1	ENSG00000090104.11	ENSG00000090104	protein_coding	RGS1	5996	4117	4.20379	2.1086	0.0356305	0.92516
chr12	ENSG00000277851.1	ENSG00000277851	lincRNA	RP11-756G20.1		800	0.309725	2.10861	0.0356304	0.92516
chr14	ENSG00000259321.1	ENSG00000259321	lincRNA	RP11-468E2.5		747	0.270382	2.14404	0.0326615	0.92516
chr5	ENSG00000254122.2	ENSG00000254122	protein_coding	PCDHGB7	56099	4966	2.81484	2.12177	0.0345016	0.92516
chr21	ENSG00000160226.15	ENSG00000160226	protein_coding	C21orf2	755	6063	2.42022	-2.11249	0.035294	0.92516
chr6	ENSG00000223942.1	ENSG00000223942	sense_intronic	RP11-252P19.2		359	1.23607	-2.11184	0.03535	0.92516
chr3	ENSG00000158092.6	ENSG00000158092	protein_coding	NCK1	4690	3727	3.80298	-2.10965	0.0355398	0.92516
chr1	ENSG00000234004.4	ENSG00000234004	processed_pseudogene	RP11-543B16.1		362	0.750847	-2.10592	0.0358645	0.92516
chr12	ENSG00000134531.9	ENSG00000134531	protein_coding	EMP1	2012	7838	2.51921	2.11176	0.0353569	0.92516
chr1	ENSG00000238825.1	ENSG00000238825	snRNA	RNU1-13P		162	1.44521	-2.11659	0.0349423	0.92516
chr15	ENSG00000251819.1	ENSG00000251819	snRNA	RNU6-322P		103	2.43656	-2.12692	0.0340684	0.92516
chr3	ENSG00000224771.1	ENSG00000224771	sense_intronic	ATP2B2-IT2	100874325	507	0.520983	2.13325	0.0335419	0.92516
chr22	ENSG00000242251.3	ENSG00000242251	misc_RNA	RN7SL20P		297	0.704257	-2.12522	0.0342106	0.92516
chr10	ENSG00000226253.1	ENSG00000226253	processed_pseudogene	MRPL35P3		364	0.522308	2.122	0.0344823	0.92516
chr20	ENSG00000227195.9	ENSG00000227195	processed_transcript	MIR663AHG	284801	5268	3.88468	-2.10691	0.0357778	0.92516
chr10	ENSG00000122376.11	ENSG00000122376	protein_coding	FAM35A	54537	4242	3.90624	2.10695	0.0357746	0.92516
chr20	ENSG00000101134.11	ENSG00000101134	protein_coding	DOK5	55816	2604	6.37615	2.10683	0.0357852	0.92516
chr14	ENSG00000283159.1	ENSG00000283159	miRNA	MIR665	100126315	72	2.35312	-2.12404	0.03431	0.92516
chr9	ENSG00000198917.12	ENSG00000198917	protein_coding	C9orf114	51490	4593	4.79978	-2.12733	0.0340342	0.92516
chr2	ENSG00000082146.12	ENSG00000082146	protein_coding	STRADB	55437	3242	7.12745	2.12787	0.0339886	0.92516
chr22	ENSG00000177663.13	ENSG00000177663	protein_coding	IL17RA	23765	9036	2.5665	2.13909	0.0330631	0.92516
chrX	ENSG00000044446.11	ENSG00000044446	protein_coding	PHKA2	5256	9029	2.42828	2.12268	0.0344249	0.92516
chr12	ENSG00000258131.1	ENSG00000258131	lincRNA	RP11-541G9.1		573	0.568152	-2.10871	0.035621	0.92516
chr5	ENSG00000133302.12	ENSG00000133302	protein_coding	SLF1	84250	7185	4.47371	-2.12804	0.0339748	0.92516
chr15	ENSG00000200661.1	ENSG00000200661	snoRNA	SNORD116-10	100033422	102	1.61138	-2.12549	0.0341884	0.92516
chr3	ENSG00000145022.4	ENSG00000145022	protein_coding	TCTA	6988	2747	9.77535	-2.12537	0.0341985	0.92516
chr6	ENSG00000008083.13	ENSG00000008083	protein_coding	JARID2	3720	6015	6.12494	2.1415	0.032867	0.92516
chr1	ENSG00000163348.3	ENSG00000163348	protein_coding	PYGO2	90780	3630	7.7409	-2.11803	0.0348188	0.92516
chr22	ENSG00000093010.12	ENSG00000093010	protein_coding	COMT	1312	5270	6.6405	2.14072	0.0329299	0.92516
chr5	ENSG00000113100.9	ENSG00000113100	protein_coding	CDH9	1007	4203	9.6713	2.11257	0.0352869	0.92516
chr1	ENSG00000265986.1	ENSG00000265986	miRNA	MIR4735	100616363	69	1.4848	-2.13222	0.0336275	0.92516
chr9	ENSG00000147894.14	ENSG00000147894	protein_coding	C9orf72	203228	6062	6.57469	-2.12177	0.0345013	0.92516
chr4	ENSG00000200520.1	ENSG00000200520	snRNA	RNU6-1214P		109	0.892981	-2.13064	0.0337585	0.92516
chr5	ENSG00000180104.15	ENSG00000180104	protein_coding	EXOC3	11336	8182	7.20403	-2.13889	0.0330794	0.92516
chr19	ENSG00000142065.13	ENSG00000142065	protein_coding	ZFP14	57677	7817	4.67639	-2.10945	0.0355569	0.92516
chr2	ENSG00000163166.14	ENSG00000163166	protein_coding	IWS1	55677	4150	11.3047	-2.13284	0.0335757	0.92516
chr19	ENSG00000276926.1	ENSG00000276926	miRNA	MIR6797	102465478	72	0.854101	2.13844	0.0331157	0.92516
chr11	ENSG00000207196.1	ENSG00000207196	misc_RNA	Y_RNA		103	0.807114	-2.12363	0.0343444	0.92516
chrY	ENSG00000154620.5	ENSG00000154620	protein_coding	TMSB4Y	9087	1669	2.01766	2.12047	0.0346114	0.92516
chr11	ENSG00000137492.7	ENSG00000137492	protein_coding	THAP12	5612	7727	4.84915	2.10523	0.0359246	0.92516
chr15	ENSG00000103723.12	ENSG00000103723	protein_coding	AP3B2	8120	8866	12.059	-2.13445	0.0334434	0.92516
chr7	ENSG00000005483.20	ENSG00000005483	protein_coding	KMT2E	55904	9231	14.4509	2.14203	0.0328236	0.92516
chr3	ENSG00000132155.11	ENSG00000132155	protein_coding	RAF1	5894	7847	7.52057	2.11301	0.035249	0.92516
chr4	ENSG00000224218.1	ENSG00000224218	antisense	RP11-359D14.3		110	1.03345	-2.1306	0.0337614	0.92516
chr1	ENSG00000135766.8	ENSG00000135766	protein_coding	EGLN1	54583	7265	10.9419	2.11139	0.035389	0.92516
chr1	ENSG00000143850.13	ENSG00000143850	protein_coding	PLEKHA6	22874	8251	16.0038	-2.1192	0.0347192	0.92516
chr15	ENSG00000259760.1	ENSG00000259760	antisense	RP11-20G13.2		198	0.331832	2.11427	0.0351407	0.92516
chr19	ENSG00000105767.2	ENSG00000105767	protein_coding	CADM4	199731	2246	38.8299	2.10535	0.0359144	0.92516
chr1	ENSG00000233882.2	ENSG00000233882	lincRNA	RP11-309H21.2		299	0.317331	2.12042	0.034616	0.92516
chr12	ENSG00000123066.7	ENSG00000123066	protein_coding	MED13L	23389	17290	8.96466	2.10697	0.0357727	0.92516
chr16	ENSG00000177200.15	ENSG00000177200	protein_coding	CHD9	80205	16502	14.8398	2.11075	0.0354445	0.92516
chr6	ENSG00000274641.1	ENSG00000274641	protein_coding	HIST1H2BO	8348	381	0.492539	-2.10433	0.0360036	0.925304
chr12	ENSG00000171310.10	ENSG00000171310	protein_coding	CHST11	50515	6492	5.26504	2.10455	0.0359842	0.925304
chr3	ENSG00000252768.1	ENSG00000252768	snRNA	RNU6-856P		98	1.67631	-2.10337	0.036088	0.926529
chr3	ENSG00000010319.6	ENSG00000010319	protein_coding	SEMA3G	56920	5011	2.19063	-2.10235	0.0361778	0.926945
chr21	ENSG00000278233.1	ENSG00000278233	rRNA	RNA5-8S5	100008587	153	0.467235	2.10238	0.0361754	0.926945
chr1	ENSG00000134207.14	ENSG00000134207	protein_coding	SYT6	148281	5104	1.49193	2.1011	0.0362882	0.928495
chr14	ENSG00000242571.1	ENSG00000242571	processed_pseudogene	RPL21P11		483	0.528352	-2.10083	0.0363119	0.928495
chr12	ENSG00000135423.12	ENSG00000135423	protein_coding	GLS2	27165	4141	5.87174	-2.09937	0.036441	0.930851
chr3	ENSG00000272844.1	ENSG00000272844	antisense	RP11-484K9.4		707	0.405815	-2.09869	0.0365013	0.93111
chr9	ENSG00000148399.12	ENSG00000148399	protein_coding	DPH7	92715	4475	4.21175	-2.09822	0.0365432	0.93111
chr9	ENSG00000167113.10	ENSG00000167113	protein_coding	COQ4	51117	4814	5.43841	-2.09801	0.0365619	0.93111
chr18	ENSG00000267787.5	ENSG00000267787	antisense	RP11-35G9.5		2032	0.740531	2.0956	0.0367769	0.931161
chr15	ENSG00000280304.1	ENSG00000280304	TEC	CTD-2536I1.2		3497	0.952808	-2.09422	0.0369004	0.931161
chr9	ENSG00000237359.1	ENSG00000237359	lincRNA	RP11-509J21.2		728	1.64402	-2.0872	0.0375334	0.931161
chr1	ENSG00000188672.17	ENSG00000188672	protein_coding	RHCE	6006	2433	0.445379	-2.09177	0.0371201	0.931161
chr2	ENSG00000237892.1	ENSG00000237892	sense_intronic	KLF7-IT1		655	2.93904	2.07571	0.0385902	0.931161
chr2	ENSG00000231546.1	ENSG00000231546	transcribed_processed_pseudogene	RPL3P5		1232	0.896592	2.08388	0.0378364	0.931161
chr9	ENSG00000274628.4	ENSG00000274628	processed_transcript	FAM95B1	100133036	7923	0.436859	-2.06869	0.0392486	0.931161
chr2	ENSG00000235072.2	ENSG00000235072	lincRNA	AC012074.2		1809	1.72815	-2.07995	0.0381972	0.931161
chr12	ENSG00000257246.1	ENSG00000257246	processed_pseudogene	PHBP19		754	2.86087	-2.06734	0.0393765	0.931161
chr5	ENSG00000248275.1	ENSG00000248275	processed_transcript	TRIM52-AS1	100507602	1316	2.94783	2.08714	0.0375387	0.931161
chr5	ENSG00000245317.2	ENSG00000245317	lincRNA	CTC-241N9.1	100996419	1454	0.981328	2.0622	0.0398653	0.931161
chr16	ENSG00000259895.1	ENSG00000259895	antisense	RP11-715J22.2	729652	3264	0.369676	-2.07695	0.0384751	0.931161
chr18	ENSG00000279433.1	ENSG00000279433	TEC	RP11-4B16.1		2254	0.357046	2.08983	0.0372955	0.931161
chr20	ENSG00000171700.13	ENSG00000171700	protein_coding	RGS19	10287	2028	1.73854	2.08424	0.0378035	0.931161
chr2	ENSG00000213189.5	ENSG00000213189	processed_pseudogene	BTF3L4P2		346	6.18608	2.06069	0.0400106	0.931161
chr16	ENSG00000205913.6	ENSG00000205913	antisense	SRRM2-AS1	100128788	5858	0.360351	-2.06288	0.0398002	0.931161
chr4	ENSG00000237350.1	ENSG00000237350	processed_pseudogene	CDC42P6		576	1.63192	-2.08296	0.0379206	0.931161
chr22	ENSG00000100368.13	ENSG00000100368	protein_coding	CSF2RB	1439	5000	0.466587	2.06391	0.0397019	0.931161
chr19	ENSG00000233622.1	ENSG00000233622	unitary_pseudogene	CYP2T1P		1285	0.724953	2.07612	0.0385525	0.931161
chr9	ENSG00000240240.8	ENSG00000240240	processed_transcript	RP11-146D12.2		2248	1.04081	-2.05412	0.0406454	0.931161
chr12	ENSG00000250742.2	ENSG00000250742	lincRNA	RP11-834C11.4	400043	2310	0.275193	2.08365	0.0378577	0.931161
chr6	ENSG00000237686.6	ENSG00000237686	antisense	RP5-1120P11.1	101929705	2296	0.593642	-2.0548	0.0405791	0.931161
chr12	ENSG00000278842.1	ENSG00000278842	processed_pseudogene	RP3-405J10.5		1204	0.807168	-2.0687	0.0392475	0.931161
chr8	ENSG00000261710.1	ENSG00000261710	lincRNA	RP11-953B20.1		1793	0.627222	2.05226	0.0408268	0.931161
chr1	ENSG00000231663.1	ENSG00000231663	antisense	RP5-827C21.4	101927765	575	1.4098	2.06946	0.0391764	0.931161
chr1	ENSG00000158769.17	ENSG00000158769	protein_coding	F11R	50848	5066	0.927409	-2.08207	0.0380028	0.931161
chr10	ENSG00000274461.1	ENSG00000274461	processed_transcript	RP11-323P17.2		2101	0.409698	2.05244	0.0408095	0.931161
chr3	ENSG00000243477.5	ENSG00000243477	protein_coding	NAT6	24142	2188	2.65911	-2.08642	0.0376042	0.931161
chr1	ENSG00000268288.1	ENSG00000268288	antisense	RP11-98D18.16		515	1.12325	-2.0907	0.0372163	0.931161
chr1	ENSG00000272906.1	ENSG00000272906	lincRNA	RP11-533E19.7		989	0.638192	-2.07657	0.0385108	0.931161
chr17	ENSG00000073350.13	ENSG00000073350	protein_coding	LLGL2	3993	7909	0.568318	-2.06694	0.0394145	0.931161
chr9	ENSG00000234771.3	ENSG00000234771	antisense	SLC25A25-AS1		6391	0.883035	-2.07614	0.0385504	0.931161
chr19	ENSG00000244165.1	ENSG00000244165	protein_coding	P2RY11	5032	2295	2.26062	-2.06917	0.0392036	0.931161
chr6	ENSG00000223414.2	ENSG00000223414	lincRNA	LINC00473	90632	4376	1.70897	-2.05247	0.0408064	0.931161
chr20	ENSG00000125895.5	ENSG00000125895	protein_coding	TMEM74B	55321	2210	3.61918	-2.08803	0.0374584	0.931161
chr17	ENSG00000176845.12	ENSG00000176845	protein_coding	METRNL	284207	2626	1.66455	2.05741	0.0403265	0.931161
chr13	ENSG00000278722.1	ENSG00000278722	antisense	RP11-95F22.1		654	0.822105	2.07142	0.0389918	0.931161
chr6	ENSG00000137198.9	ENSG00000137198	protein_coding	GMPR	2766	2232	2.84352	-2.09449	0.0368759	0.931161
chr2	ENSG00000214199.3	ENSG00000214199	processed_pseudogene	EEF1A1P12		1346	0.460728	-2.06392	0.0397016	0.931161
chr16	ENSG00000258839.2	ENSG00000258839	protein_coding	MC1R	4157	5566	0.900681	-2.05529	0.040532	0.931161
chr3	ENSG00000236869.1	ENSG00000236869	antisense	RP11-944L7.4		456	1.11433	-2.07967	0.0382233	0.931161
chr19	ENSG00000181896.11	ENSG00000181896	protein_coding	ZNF101	94039	6560	1.26874	2.09716	0.0366373	0.931161
chr10	ENSG00000148734.7	ENSG00000148734	protein_coding	NPFFR1	64106	8921	0.771454	2.05761	0.0403071	0.931161
chr3	ENSG00000269028.3	ENSG00000269028	protein_coding	MTRNR2L12	100462981	1049	7.15309	-2.0529	0.0407644	0.931161
chr11	ENSG00000254450.1	ENSG00000254450	sense_intronic	ALG9-IT1		684	0.574305	-2.09111	0.0371795	0.931161
chr19	ENSG00000131848.9	ENSG00000131848	protein_coding	ZSCAN5A	79149	8039	0.848481	2.06652	0.0394542	0.931161
chr6	ENSG00000029639.10	ENSG00000029639	protein_coding	TFB1M	51106	2736	2.84844	-2.07011	0.0391147	0.931161
chr19	ENSG00000276846.1	ENSG00000276846	antisense	CTD-3220F14.3		753	0.485424	-2.08088	0.0381115	0.931161
chr17	ENSG00000108448.20	ENSG00000108448	protein_coding	TRIM16L	147166	4329	1.56249	-2.05539	0.040522	0.931161
chr12	ENSG00000183150.7	ENSG00000183150	protein_coding	GPR19	2842	2623	2.86746	-2.05447	0.0406113	0.931161
chr2	ENSG00000235833.1	ENSG00000235833	processed_pseudogene	AC159540.14		1028	1.28344	-2.07474	0.0386807	0.931161
chr19	ENSG00000196381.10	ENSG00000196381	protein_coding	ZNF781	163115	3617	2.34984	-2.06161	0.0399223	0.931161
chrX	ENSG00000234469.4	ENSG00000234469	protein_coding	CLDN34	100288814	995	0.39972	2.06084	0.0399957	0.931161
chr7	ENSG00000275400.1	ENSG00000275400	processed_pseudogene	RP4-756H11.5		395	22.49	-2.05389	0.0406679	0.931161
chr12	ENSG00000257258.1	ENSG00000257258	lincRNA	RP11-946L16.1		593	0.361191	2.09568	0.0367695	0.931161
chr6	ENSG00000111801.15	ENSG00000111801	protein_coding	BTN3A3	10384	5658	1.66411	-2.05582	0.0404801	0.931161
chr14	ENSG00000202142.1	ENSG00000202142	snoRNA	SNORD114-18	767596	72	4.01951	-2.05833	0.040238	0.931161
chr20	ENSG00000088876.11	ENSG00000088876	protein_coding	ZNF343	79175	4643	2.9932	-2.07593	0.0385704	0.931161
chr1	ENSG00000176261.15	ENSG00000176261	protein_coding	ZBTB8OS	339487	3531	4.58475	-2.09345	0.0369688	0.931161
chr20	ENSG00000282995.1	ENSG00000282995	unprocessed_pseudogene	FRG1EP		770	0.466547	2.07163	0.0389718	0.931161
chr3	ENSG00000264706.2	ENSG00000264706	misc_RNA	RN7SL217P		286	0.85216	-2.05256	0.0407969	0.931161
chr10	ENSG00000165660.7	ENSG00000165660	protein_coding	FAM175B	23172	2992	6.44526	-2.09199	0.0371004	0.931161
chr20	ENSG00000265137.3	ENSG00000265137	miRNA	MIR3192	100422875	77	2.11336	-2.09259	0.0370464	0.931161
chr19	ENSG00000265879.1	ENSG00000265879	miRNA	MIR4748	100616425	82	2.06128	-2.06248	0.0398393	0.931161
chr7	ENSG00000239468.3	ENSG00000239468	misc_RNA	RN7SL569P		288	0.487158	2.0871	0.0375423	0.931161
chr22	ENSG00000273032.1	ENSG00000273032	lincRNA	DGCR9	25787	2415	8.55898	-2.06039	0.0400391	0.931161
chr7	ENSG00000178397.12	ENSG00000178397	protein_coding	FAM220A	84792	2395	9.28944	2.07095	0.0390359	0.931161
chr4	ENSG00000238585.1	ENSG00000238585	misc_RNA	Y_RNA		114	1.21097	-2.08084	0.0381158	0.931161
chr22	ENSG00000079974.17	ENSG00000079974	protein_coding	RABL2B	11158	5870	3.07513	-2.05779	0.0402892	0.931161
chrX	ENSG00000275314.1	ENSG00000275314	unprocessed_pseudogene	RP11-32A1.2		559	0.253355	-2.0834	0.0378803	0.931161
chr5	ENSG00000112977.15	ENSG00000112977	protein_coding	DAP	1611	3361	6.53412	2.08398	0.0378275	0.931161
chr2	ENSG00000238812.1	ENSG00000238812	snRNA	RNU7-127P		62	1.94237	-2.05419	0.0406382	0.931161
chr12	ENSG00000139631.18	ENSG00000139631	protein_coding	CSAD	51380	4390	5.92142	-2.0855	0.0376887	0.931161
chr1	ENSG00000199442.1	ENSG00000199442	misc_RNA	Y_RNA		97	1.27126	2.06467	0.0396297	0.931161
chr17	ENSG00000180891.12	ENSG00000180891	protein_coding	CUEDC1	404093	5577	4.61726	2.0896	0.037316	0.931161
chr10	ENSG00000096717.11	ENSG00000096717	protein_coding	SIRT1	23411	4551	6.05867	2.08884	0.0373844	0.931161
chr3	ENSG00000178075.19	ENSG00000178075	protein_coding	GRAMD1C	54762	7814	3.25137	2.07974	0.0382173	0.931161
chr2	ENSG00000172318.5	ENSG00000172318	protein_coding	B3GALT1	8708	5094	5.66822	2.0861	0.0376337	0.931161
chr20	ENSG00000125826.19	ENSG00000125826	protein_coding	RBCK1	10616	4024	6.12668	-2.07658	0.03851	0.931161
chr15	ENSG00000200801.1	ENSG00000200801	snoRNA	SNORD115-28	100036565	81	1.39833	-2.09249	0.0370557	0.931161
chr1	ENSG00000282852.1	ENSG00000282852	processed_pseudogene	RP5-1003J2.4		177	0.702576	-2.05273	0.0407803	0.931161
chr19	ENSG00000263974.2	ENSG00000263974	misc_RNA	RN7SL121P		273	0.255429	2.07212	0.0389257	0.931161
chr10	ENSG00000199733.1	ENSG00000199733	rRNA	RNA5SP307		116	0.447174	2.09422	0.0368998	0.931161
chr20	ENSG00000131067.16	ENSG00000131067	protein_coding	GGT7	2686	2966	14.7172	-2.08983	0.0372955	0.931161
chr21	ENSG00000224924.6	ENSG00000224924	lincRNA	LINC00320	387486	2325	11.9398	2.06671	0.0394362	0.931161
chr1	ENSG00000137996.12	ENSG00000137996	protein_coding	RTCA	8634	3037	10.029	-2.05399	0.0406584	0.931161
chr8	ENSG00000164941.13	ENSG00000164941	protein_coding	INTS8	55656	7866	4.28948	-2.0716	0.0389748	0.931161
chr14	ENSG00000165548.10	ENSG00000165548	protein_coding	TMEM63C	57156	6363	6.02498	-2.07344	0.0388025	0.931161
chr11	ENSG00000168067.11	ENSG00000168067	protein_coding	MAP4K2	5871	7649	4.79062	-2.06872	0.0392459	0.931161
chrX	ENSG00000063587.13	ENSG00000063587	protein_coding	ZNF275	10838	8139	4.26375	2.07052	0.0390758	0.931161
chrX	ENSG00000187325.4	ENSG00000187325	protein_coding	TAF9B	51616	2791	12.5897	2.05692	0.0403739	0.931161
chr11	ENSG00000184384.13	ENSG00000184384	protein_coding	MAML2	84441	7109	3.78734	2.05689	0.0403766	0.931161
chr17	ENSG00000281079.1	ENSG00000281079	protein_coding	AC055866.1		33	1.08173	2.09681	0.0366688	0.931161
chr7	ENSG00000010270.13	ENSG00000010270	protein_coding	STARD3NL	83930	4348	7.6098	-2.05204	0.0408482	0.931161
chrY	ENSG00000251705.1	ENSG00000251705	rRNA	RNA5-8SP6		152	0.25645	2.07455	0.0386982	0.931161
chr7	ENSG00000261511.1	ENSG00000261511	unprocessed_pseudogene	CYP3A137P		69	0.360868	2.0724	0.0389	0.931161
chr3	ENSG00000134086.7	ENSG00000134086	protein_coding	VHL	7428	4213	11.1737	2.0561	0.0404528	0.931161
chr1	ENSG00000097021.19	ENSG00000097021	protein_coding	ACOT7	11332	4124	16.9853	-2.06936	0.0391855	0.931161
chr3	ENSG00000122068.12	ENSG00000122068	protein_coding	FYTTD1	84248	8025	8.56357	2.06853	0.0392633	0.931161
chr7	ENSG00000081803.15	ENSG00000081803	protein_coding	CADPS2	93664	6351	9.14083	-2.0534	0.0407158	0.931161
chr6	ENSG00000025796.13	ENSG00000025796	protein_coding	SEC63	11231	8587	10.7294	2.07816	0.0383629	0.931161
chr10	ENSG00000107897.18	ENSG00000107897	protein_coding	ACBD5	91452	4371	18.6635	2.07228	0.0389105	0.931161
chr12	ENSG00000089041.16	ENSG00000089041	protein_coding	P2RX7	5027	5546	10.0576	2.05206	0.0408466	0.931161
chr6	ENSG00000277443.2	ENSG00000277443	protein_coding	MARCKS	4082	4275	45.6485	2.09117	0.0371738	0.931161
chr9	ENSG00000135069.13	ENSG00000135069	protein_coding	PSAT1	29968	2188	39.0868	2.06961	0.0391623	0.931161
chr12	ENSG00000173598.13	ENSG00000173598	protein_coding	NUDT4	11163	10078	11.6722	2.06393	0.0397002	0.931161
chr8	ENSG00000008988.9	ENSG00000008988	protein_coding	RPS20	6224	3002	53.8238	2.07877	0.0383064	0.931161
chr22	ENSG00000225465.8	ENSG00000225465	antisense	RFPL1S		6271	17.2682	-2.05966	0.0401093	0.931161
chr16	ENSG00000087250.8	ENSG00000087250	protein_coding	MT3	4504	1837	134.652	2.08474	0.0377582	0.931161
chr3	ENSG00000114770.16	ENSG00000114770	protein_coding	ABCC5	10057	11441	9.80172	-2.06216	0.0398699	0.931161
chr10	ENSG00000197430.10	ENSG00000197430	protein_coding	OPALIN	93377	3879	31.6686	2.06918	0.0392027	0.931161
chr8	ENSG00000206579.8	ENSG00000206579	protein_coding	XKR4	114786	19885	6.80008	2.05567	0.0404947	0.931161
chr9	ENSG00000183354.11	ENSG00000183354	protein_coding	KIAA2026	158358	7930	14.0692	2.05572	0.0404897	0.931161
chr4	ENSG00000138758.11	ENSG00000138758	protein_coding	SEPT11	55752	9787	23.7937	2.05993	0.0400833	0.931161
chr12	ENSG00000018236.14	ENSG00000018236	protein_coding	CNTN1	1272	7492	77.1303	2.05808	0.040262	0.931161
chr5	ENSG00000134982.16	ENSG00000134982	protein_coding	APC	324	12440	67.0868	2.0584	0.0402307	0.931161
chr1	ENSG00000238142.1	ENSG00000238142	lincRNA	RP11-108M9.4		508	3.61282	-2.05064	0.040985	0.931798
chr9	ENSG00000157653.11	ENSG00000157653	protein_coding	C9orf43	257169	2290	0.576463	-2.04686	0.0413565	0.931798
chr3	ENSG00000275340.1	ENSG00000275340	transcribed_unprocessed_pseudogene	FGD5P1	100132526	3869	0.49626	2.04302	0.0417371	0.931798
chr9	ENSG00000157303.10	ENSG00000157303	protein_coding	SUSD3	203328	1263	1.06369	2.03451	0.042592	0.931798
chr1	ENSG00000203761.5	ENSG00000203761	unprocessed_pseudogene	MSTO2P		1709	1.41331	-2.03526	0.0425155	0.931798
chr18	ENSG00000274400.1	ENSG00000274400	lincRNA	RP11-294N21.3		476	2.441	-2.03729	0.0423113	0.931798
chr20	ENSG00000236474.1	ENSG00000236474	processed_pseudogene	GCNT1P1		1295	0.688402	-2.04683	0.0413597	0.931798
chr6	ENSG00000272841.1	ENSG00000272841	antisense	RP3-428L16.2		2025	1.80776	2.03939	0.0421005	0.931798
chr17	ENSG00000180340.6	ENSG00000180340	protein_coding	FZD2	2535	2112	0.371866	2.04146	0.0418927	0.931798
chr15	ENSG00000200564.1	ENSG00000200564	snoRNA	SNORD115-39	100033813	82	12.7349	-2.03471	0.0425718	0.931798
chr14	ENSG00000257759.2	ENSG00000257759	lincRNA	RP11-486O13.4		565	1.53154	-2.04569	0.0414725	0.931798
chr19	ENSG00000130812.10	ENSG00000130812	protein_coding	ANGPTL6	83854	2181	0.369803	-2.03857	0.042182	0.931798
chr15	ENSG00000200726.1	ENSG00000200726	snoRNA	SNORD115-8	100033445	82	9.13642	-2.04712	0.0413317	0.931798
chr5	ENSG00000249921.2	ENSG00000249921	processed_pseudogene	CTC-329H14.1		948	0.730561	-2.03492	0.0425498	0.931798
chr10	ENSG00000198246.7	ENSG00000198246	protein_coding	SLC29A3	55315	2684	1.9812	2.04551	0.0414901	0.931798
chr15	ENSG00000129009.12	ENSG00000129009	protein_coding	ISLR	3671	2671	2.36901	-2.04224	0.0418149	0.931798
chr20	ENSG00000132801.6	ENSG00000132801	protein_coding	ZSWIM3	140831	2773	1.8946	-2.03384	0.0426596	0.931798
chr3	ENSG00000244300.2	ENSG00000244300	antisense	GATA2-AS1		2283	0.250874	-2.0366	0.0423808	0.931798
chr3	ENSG00000237418.1	ENSG00000237418	processed_pseudogene	AC069257.6		155	3.65022	-2.03412	0.0426308	0.931798
chr6	ENSG00000230202.1	ENSG00000230202	processed_pseudogene	RP11-632C17__A.1		474	15.513	2.04137	0.0419025	0.931798
chr19	ENSG00000132017.10	ENSG00000132017	protein_coding	DCAF15	90379	2961	3.00624	-2.04761	0.0412827	0.931798
chr8	ENSG00000133863.6	ENSG00000133863	protein_coding	TEX15	56154	11663	0.703891	2.0339	0.0426534	0.931798
chr1	ENSG00000117593.9	ENSG00000117593	protein_coding	DARS2	55157	3689	2.94213	-2.04747	0.0412967	0.931798
chr9	ENSG00000165025.14	ENSG00000165025	protein_coding	SYK	6850	5210	1.70866	2.03603	0.042438	0.931798
chr10	ENSG00000272983.1	ENSG00000272983	lincRNA	RP11-508N22.12		7063	1.57997	2.03364	0.0426798	0.931798
chr3	ENSG00000132967.9	ENSG00000132967	transcribed_processed_pseudogene	HMGB1P5		1111	11.3189	2.04188	0.0418512	0.931798
chrX	ENSG00000236072.1	ENSG00000236072	processed_pseudogene	RP11-281B1.2		743	0.364302	2.03516	0.0425263	0.931798
chr12	ENSG00000110871.14	ENSG00000110871	protein_coding	COQ5	84274	2523	4.84885	-2.04022	0.0420166	0.931798
chrX	ENSG00000266420.2	ENSG00000266420	misc_RNA	RN7SL118P		302	0.57221	2.0407	0.0419692	0.931798
chr16	ENSG00000181019.12	ENSG00000181019	protein_coding	NQO1	1728	3254	5.32609	-2.04974	0.041073	0.931798
chr16	ENSG00000280231.1	ENSG00000280231	TEC	LA16c-380F5.3		476	0.312698	-2.03357	0.0426871	0.931798
chr16	ENSG00000260468.1	ENSG00000260468	lincRNA	LINC01290		502	0.278202	-2.04025	0.0420139	0.931798
chr8	ENSG00000155792.9	ENSG00000155792	protein_coding	DEPTOR	64798	2622	8.16069	2.03932	0.0421071	0.931798
chr2	ENSG00000115652.14	ENSG00000115652	protein_coding	UXS1	80146	7023	4.07979	2.05101	0.0409492	0.931798
chr19	ENSG00000213020.8	ENSG00000213020	protein_coding	ZNF611	81856	7148	3.58576	2.04388	0.0416521	0.931798
chr1	ENSG00000158882.13	ENSG00000158882	protein_coding	TOMM40L	84134	3361	9.02247	-2.03736	0.042304	0.931798
chr19	ENSG00000105771.13	ENSG00000105771	protein_coding	SMG9	56006	7927	3.34336	-2.0345	0.0425931	0.931798
chrX	ENSG00000206723.1	ENSG00000206723	snRNA	RNU6-1056P		107	0.513321	2.0352	0.0425214	0.931798
chr8	ENSG00000169122.11	ENSG00000169122	protein_coding	FAM110B	90362	4943	6.88608	2.04671	0.0413718	0.931798
chrX	ENSG00000147041.11	ENSG00000147041	protein_coding	SYTL5	94122	4791	6.29254	-2.03916	0.0421235	0.931798
chr14	ENSG00000211876.1	ENSG00000211876	TR_J_gene	TRAJ13		63	0.344705	2.03672	0.0423689	0.931798
chr19	ENSG00000198046.11	ENSG00000198046	protein_coding	ZNF667	63934	8810	5.65289	-2.04279	0.0417603	0.931798
chr10	ENSG00000188385.11	ENSG00000188385	protein_coding	JAKMIP3	282973	7608	7.67489	-2.04372	0.0416675	0.931798
chr9	ENSG00000281649.1	ENSG00000281649	lincRNA	EBLN3	100506710	6483	9.53971	2.04177	0.0418619	0.931798
chr20	ENSG00000101400.5	ENSG00000101400	protein_coding	SNTA1	6640	2342	30.0325	2.0424	0.041799	0.931798
chr15	ENSG00000182253.14	ENSG00000182253	protein_coding	SYNM	23336	7819	19.3923	-2.04972	0.0410755	0.931798
chr7	ENSG00000146676.7	ENSG00000146676	protein_coding	PURB	5814	9069	15.1669	2.04711	0.0413326	0.931798
chr17	ENSG00000108389.9	ENSG00000108389	protein_coding	MTMR4	9110	7475	14.7248	-2.03711	0.0423294	0.931798
chr4	ENSG00000109458.8	ENSG00000109458	protein_coding	GAB1	2549	10119	10.3303	2.03485	0.0425574	0.931798
chr15	ENSG00000274471.1	ENSG00000274471	unprocessed_pseudogene	RP11-228M15.1		883	3.69023	-2.03157	0.0428899	0.933801
chr1	ENSG00000116883.8	ENSG00000116883	antisense	RP11-268J15.5		1838	3.29945	-2.03227	0.0428193	0.933801
chr7	ENSG00000272918.1	ENSG00000272918	antisense	CTB-152G17.6		2646	2.68326	2.03175	0.0428722	0.933801
chr20	ENSG00000124209.3	ENSG00000124209	protein_coding	RAB22A	57403	9285	14.4304	2.03071	0.042978	0.93491
chr17	ENSG00000267248.1	ENSG00000267248	processed_transcript	CTD-2319I12.4		1566	1.29308	-2.02855	0.0431988	0.93633
chr1	ENSG00000272579.1	ENSG00000272579	antisense	RP11-101E13.5		691	4.39788	2.02825	0.0432292	0.93633
chr1	ENSG00000275064.1	ENSG00000275064	unprocessed_pseudogene	CH17-262O2.1		1270	0.881072	-2.02827	0.0432269	0.93633
chr11	ENSG00000173727.12	ENSG00000173727	transcribed_unprocessed_pseudogene	CMB9-22P13.1		1772	0.884026	2.01893	0.0441943	0.93633
chr6	ENSG00000270604.5	ENSG00000270604	lincRNA	HCG17	414778	759	3.22737	-2.01982	0.0441013	0.93633
chr19	ENSG00000134830.5	ENSG00000134830	protein_coding	C5AR2	27202	6802	0.3635	2.01669	0.0444279	0.93633
chr5	ENSG00000205279.8	ENSG00000205279	protein_coding	CTXN3	613212	2105	2.24718	-2.01956	0.0441277	0.93633
chr15	ENSG00000258590.5	ENSG00000258590	transcribed_unprocessed_pseudogene	NBEAP1		3689	0.692873	-2.01326	0.0447897	0.93633
chr14	ENSG00000214903.4	ENSG00000214903	processed_pseudogene	RPS15AP3		389	2.68017	2.01644	0.0444547	0.93633
chrX	ENSG00000156925.11	ENSG00000156925	protein_coding	ZIC3	7547	4136	0.297454	-2.00577	0.045587	0.93633
chr19	ENSG00000011422.11	ENSG00000011422	protein_coding	PLAUR	5329	4457	0.545644	2.005	0.0456698	0.93633
chr12	ENSG00000256721.1	ENSG00000256721	sense_intronic	CACNA1C-IT3		622	4.85798	-2.00882	0.0452603	0.93633
chr12	ENSG00000212128.2	ENSG00000212128	protein_coding	TAS2R13	50838	1637	1.89359	-2.0098	0.0451563	0.93633
chr12	ENSG00000205791.3	ENSG00000205791	lincRNA	LOH12CR2	503693	1540	2.31404	2.02303	0.043767	0.93633
chr15	ENSG00000137804.12	ENSG00000137804	protein_coding	NUSAP1	51203	2875	0.303428	-2.00914	0.0452265	0.93633
chr17	ENSG00000094804.9	ENSG00000094804	protein_coding	CDC6	990	5120	0.883677	-2.0169	0.0444065	0.93633
chr22	ENSG00000260924.2	ENSG00000260924	antisense	LINC01311		1445	0.616854	-2.01254	0.0448658	0.93633
chr18	ENSG00000279829.1	ENSG00000279829	TEC	RP11-63I8.1		1377	0.622478	-2.01102	0.0450268	0.93633
chr16	ENSG00000102890.14	ENSG00000102890	protein_coding	ELMO3	79767	2575	0.283477	-2.0029	0.0458949	0.93633
chr3	ENSG00000138472.10	ENSG00000138472	protein_coding	GUCA1C	9626	1180	0.508957	2.0122	0.0449015	0.93633
chr19	ENSG00000270164.1	ENSG00000270164	lincRNA	LINC01480	101927931	1722	0.349284	2.00376	0.0458026	0.93633
chrX	ENSG00000122122.9	ENSG00000122122	protein_coding	SASH3	54440	2711	1.18772	2.00111	0.0460886	0.93633
chr14	ENSG00000100583.4	ENSG00000100583	protein_coding	SAMD15	161394	2616	1.96717	-2.02351	0.0437182	0.93633
chr7	ENSG00000224897.6	ENSG00000224897	antisense	POT1-AS1	401398	6304	0.853024	-2.02919	0.0431336	0.93633
chr12	ENSG00000229014.3	ENSG00000229014	processed_pseudogene	RPL30P13		348	1.7262	-2.0039	0.0457874	0.93633
chr4	ENSG00000245322.6	ENSG00000245322	antisense	RP11-15B17.1	256880	1714	0.286982	-2.01174	0.0449504	0.93633
chr10	ENSG00000228701.1	ENSG00000228701	antisense	TNKS2-AS1	100507633	761	0.584656	2.00253	0.0459353	0.93633
chr15	ENSG00000198901.13	ENSG00000198901	protein_coding	PRC1	9055	5525	1.41543	-2.01318	0.0447977	0.93633
chr1	ENSG00000121851.12	ENSG00000121851	protein_coding	POLR3GL	84265	1799	4.05467	2.0057	0.0455946	0.93633
chr9	ENSG00000235248.2	ENSG00000235248	unprocessed_pseudogene	OR13C1P		963	0.340995	-2.01954	0.0441306	0.93633
chr12	ENSG00000239881.1	ENSG00000239881	transcribed_processed_pseudogene	RPS27P25		498	0.520028	-2.01721	0.0443744	0.93633
chr17	ENSG00000227036.6	ENSG00000227036	lincRNA	LINC00511	400619	8615	1.19671	2.02834	0.0432206	0.93633
chr2	ENSG00000173559.12	ENSG00000173559	protein_coding	NABP1	64859	13806	0.70144	2.01634	0.0444649	0.93633
chr16	ENSG00000169896.16	ENSG00000169896	protein_coding	ITGAM	3684	5665	1.75037	2.01973	0.0441102	0.93633
chr7	ENSG00000228540.1	ENSG00000228540	sense_intronic	AC073326.3		557	0.37487	-2.00644	0.0455147	0.93633
chrX	ENSG00000251807.1	ENSG00000251807	snRNA	RNU6-202P		96	1.78443	2.0015	0.0460464	0.93633
chr6	ENSG00000124762.13	ENSG00000124762	protein_coding	CDKN1A	1026	3050	5.89179	2.01237	0.0448838	0.93633
chr1	ENSG00000266203.1	ENSG00000266203	miRNA	MIR5585	100847018	59	3.14174	-2.01143	0.0449835	0.93633
chr16	ENSG00000263072.6	ENSG00000263072	antisense	ZNF213-AS1		5145	2.2852	-2.00203	0.0459889	0.93633
chr16	ENSG00000169957.9	ENSG00000169957	protein_coding	ZNF768	79724	2395	6.19854	2.02494	0.0435703	0.93633
chr12	ENSG00000273890.1	ENSG00000273890	antisense	RP11-603J24.21		484	0.326225	-2.01235	0.044886	0.93633
chr19	ENSG00000268038.1	ENSG00000268038	lincRNA	AC011516.2	374890	1112	0.346475	2.00192	0.0460017	0.93633
chr5	ENSG00000133398.3	ENSG00000133398	protein_coding	MED10	84246	1880	7.97361	-2.00716	0.0454381	0.93633
chr3	ENSG00000114270.16	ENSG00000114270	protein_coding	COL7A1	1294	11111	1.57848	-2.02067	0.0440127	0.93633
chr1	ENSG00000171793.13	ENSG00000171793	protein_coding	CTPS1	1503	5462	3.20955	-2.02731	0.0433256	0.93633
chr1	ENSG00000199471.1	ENSG00000199471	misc_RNA	Y_RNA		101	0.825441	2.01354	0.0447602	0.93633
chr12	ENSG00000256312.1	ENSG00000256312	lincRNA	RP13-977J11.8		391	0.359383	2.01548	0.0445556	0.93633
chr11	ENSG00000255177.2	ENSG00000255177	antisense	RP11-532E4.2		434	0.251014	-2.00891	0.0452515	0.93633
chr22	ENSG00000228807.1	ENSG00000228807	processed_pseudogene	MRPS18CP6		223	0.35425	2.02522	0.0435414	0.93633
chr4	ENSG00000132467.3	ENSG00000132467	protein_coding	UTP3	57050	2073	9.48938	2.00872	0.0452718	0.93633
chr17	ENSG00000167363.13	ENSG00000167363	protein_coding	FN3K	64122	3872	6.07289	-2.02699	0.0433588	0.93633
chr6	ENSG00000112333.11	ENSG00000112333	protein_coding	NR2E1	7101	3733	5.00721	2.0015	0.0460466	0.93633
chrX	ENSG00000238103.4	ENSG00000238103	processed_pseudogene	RPL9P7		580	50.0026	2.02216	0.0438573	0.93633
chr16	ENSG00000174943.9	ENSG00000174943	protein_coding	KCTD13	253980	4861	4.26532	-2.00857	0.0452878	0.93633
chr17	ENSG00000108591.9	ENSG00000108591	protein_coding	DRG2	1819	7411	3.01532	-2.00338	0.0458442	0.93633
chrY	ENSG00000277438.1	ENSG00000277438	processed_pseudogene	RP11-256K9.1		298	0.874922	2.02075	0.0440039	0.93633
chr17	ENSG00000180329.13	ENSG00000180329	protein_coding	CCDC43	124808	2855	8.77654	2.00125	0.046074	0.93633
chr16	ENSG00000199130.3	ENSG00000199130	miRNA	MIR365A	100126355	87	0.527002	-2.01078	0.0450525	0.93633
chr1	ENSG00000200175.1	ENSG00000200175	snRNA	RNU6-1309P		108	0.376524	-2.00744	0.045408	0.93633
chr2	ENSG00000115486.11	ENSG00000115486	protein_coding	GGCX	2677	9098	2.9809	-2.01181	0.0449434	0.93633
chr9	ENSG00000223162.1	ENSG00000223162	rRNA	RNA5SP280		115	0.362725	2.00501	0.0456682	0.93633
chr3	ENSG00000114790.12	ENSG00000114790	protein_coding	ARHGEF26	26084	5489	6.77517	2.02397	0.0436699	0.93633
chr12	ENSG00000134285.10	ENSG00000134285	protein_coding	FKBP11	51303	4957	7.90789	-2.02012	0.0440694	0.93633
chr3	ENSG00000177646.18	ENSG00000177646	protein_coding	ACAD9	28976	4327	8.38735	-2.01332	0.044783	0.93633
chr6	ENSG00000137200.12	ENSG00000137200	protein_coding	CMTR1	23070	5274	10.3751	-2.02263	0.0438089	0.93633
chr12	ENSG00000178878.12	ENSG00000178878	protein_coding	APOLD1	81575	7243	7.8526	2.0024	0.0459493	0.93633
chrX	ENSG00000198934.4	ENSG00000198934	protein_coding	MAGEE1	57692	3630	17.6772	-2.02179	0.0438964	0.93633
chr15	ENSG00000246922.8	ENSG00000246922	protein_coding	UBAP1L	390595	8536	5.14441	-2.00269	0.0459176	0.93633
chr6	ENSG00000155111.14	ENSG00000155111	protein_coding	CDK19	23097	7492	9.84631	2.02353	0.0437157	0.93633
chr15	ENSG00000128829.11	ENSG00000128829	protein_coding	EIF2AK4	440275	11957	4.87199	2.00782	0.0453672	0.93633
chr22	ENSG00000182902.13	ENSG00000182902	protein_coding	SLC25A18	83733	4741	14.8567	2.01697	0.0443989	0.93633
chr19	ENSG00000125505.16	ENSG00000125505	protein_coding	MBOAT7	79143	5292	18.3367	-2.02312	0.0437583	0.93633
chr11	ENSG00000173120.14	ENSG00000173120	protein_coding	KDM2A	22992	10380	8.31168	-2.01384	0.0447283	0.93633
chr8	ENSG00000104695.12	ENSG00000104695	protein_coding	PPP2CB	5516	4516	29.2207	2.01264	0.0448548	0.93633
chr19	ENSG00000167614.13	ENSG00000167614	protein_coding	TTYH1	57348	7068	23.8439	2.01517	0.044588	0.93633
chr5	ENSG00000145555.14	ENSG00000145555	protein_coding	MYO10	4651	13963	10.6557	2.01199	0.0449236	0.93633
chr21	ENSG00000159082.17	ENSG00000159082	protein_coding	SYNJ1	8867	8070	29.9891	-2.0124	0.0448808	0.93633
chr6	ENSG00000188994.12	ENSG00000188994	protein_coding	ZNF292	23036	13128	11.7231	2.00158	0.0460378	0.93633
chr5	ENSG00000164199.15	ENSG00000164199	protein_coding	ADGRV1	84059	23499	15.54	2.01771	0.0443219	0.93633
chr1	ENSG00000178104.19	ENSG00000178104	protein_coding	PDE4DIP	9659	27623	11.1782	2.00865	0.0452789	0.93633
chr12	ENSG00000089220.4	ENSG00000089220	protein_coding	PEBP1	5037	1780	274.866	2.00934	0.0452048	0.93633
chr4	ENSG00000109472.13	ENSG00000109472	protein_coding	CPE	1363	2958	328.753	2.01474	0.0446336	0.93633
chr2	ENSG00000280037.1	ENSG00000280037	TEC	RP11-434P11.1		513	2.18278	2.00064	0.0461393	0.936606
chr12	ENSG00000214776.9	ENSG00000214776	transcribed_unprocessed_pseudogene	RP11-726G1.1		10244	0.58646	-1.99839	0.0463844	0.936764
chr19	ENSG00000269959.1	ENSG00000269959	lincRNA	SPACA6P-AS	102238594	3962	0.298357	-1.99947	0.0462662	0.936764
chr18	ENSG00000166510.13	ENSG00000166510	protein_coding	CCDC68	80323	5180	0.938018	-1.98936	0.0473751	0.936764
chr2	ENSG00000115523.16	ENSG00000115523	protein_coding	GNLY	10578	3051	0.360824	-1.99789	0.0464386	0.936764
chr10	ENSG00000229659.1	ENSG00000229659	processed_pseudogene	RP11-345K20.2		438	3.13749	-1.98795	0.0475318	0.936764
chr3	ENSG00000164087.7	ENSG00000164087	protein_coding	POC1A	25886	2247	1.07832	-1.98876	0.0474425	0.936764
chr14	ENSG00000258861.1	ENSG00000258861	lincRNA	MIR381HG	378881	425	2.65498	-1.98906	0.0474092	0.936764
chr7	ENSG00000002745.12	ENSG00000002745	protein_coding	WNT16	51384	3261	0.604856	1.98412	0.047959	0.936764
chr20	ENSG00000149634.4	ENSG00000149634	protein_coding	SPATA25	128497	757	2.01346	1.98095	0.0483153	0.936764
chr14	ENSG00000257272.1	ENSG00000257272	lincRNA	RP11-317N8.3		601	1.55408	1.9934	0.0469298	0.936764
chr4	ENSG00000260526.1	ENSG00000260526	antisense	RP11-73K9.2	105377371	2036	0.660547	-1.97185	0.0493493	0.936764
chr9	ENSG00000204055.4	ENSG00000204055	antisense	RP11-247A12.2		2288	0.516258	-1.97665	0.0488008	0.936764
chr8	ENSG00000248231.1	ENSG00000248231	processed_pseudogene	KRT8P4		1454	0.891601	1.97247	0.0492784	0.936764
chr18	ENSG00000279020.1	ENSG00000279020	TEC	C18orf15		2534	0.680208	1.9637	0.0502913	0.936764
chr10	ENSG00000240291.1	ENSG00000240291	antisense	RP11-499P20.2		1575	1.42718	-1.96242	0.0504409	0.936764
chr18	ENSG00000267127.7	ENSG00000267127	protein_coding	RP11-795F19.5		3902	0.907658	-1.98399	0.0479732	0.936764
chr17	ENSG00000279069.1	ENSG00000279069	TEC	RP11-159D12.6		1514	1.79595	-1.9658	0.0500469	0.936764
chr11	ENSG00000214026.10	ENSG00000214026	protein_coding	MRPL23	6150	2975	1.01813	1.96626	0.0499934	0.936764
chr17	ENSG00000227694.1	ENSG00000227694	processed_pseudogene	RPL23AP74		471	1.78537	-1.96291	0.0503838	0.936764
chr6	ENSG00000228789.6	ENSG00000228789	lincRNA	HCG22	285834	2211	0.785023	-1.94612	0.0523741	0.936764
chr7	ENSG00000207217.1	ENSG00000207217	snoRNA	SNORA42		135	7.33881	-1.95519	0.0512907	0.936764
chr3	ENSG00000224822.1	ENSG00000224822	sense_intronic	THRB-IT1		1754	2.79069	-1.97357	0.0491526	0.936764
chr7	ENSG00000233517.1	ENSG00000233517	antisense	AC005162.5		578	2.04243	-1.93633	0.0535665	0.936764
chr1	ENSG00000199347.1	ENSG00000199347	snRNA	RNU5E-1	26829	120	14.7092	1.93737	0.053438	0.936764
chr5	ENSG00000250182.3	ENSG00000250182	processed_pseudogene	EEF1A1P13		1389	1.44778	-1.94082	0.0530165	0.936764
chr9	ENSG00000273066.5	ENSG00000273066	processed_transcript	RP11-216L13.19		4335	0.56165	-1.94286	0.052769	0.936764
chr5	ENSG00000250786.1	ENSG00000250786	lincRNA	SNHG18		1951	0.632831	1.93338	0.053929	0.936764
chr15	ENSG00000259838.1	ENSG00000259838	unprocessed_pseudogene	TCEB1P2		332	2.20914	1.95727	0.0510452	0.936764
chr14	ENSG00000129467.13	ENSG00000129467	protein_coding	ADCY4	196883	8067	0.359024	-1.95204	0.0516647	0.936764
chr15	ENSG00000259433.2	ENSG00000259433	processed_pseudogene	CTD-2651B20.4		2426	0.373968	1.93844	0.0533068	0.936764
chr15	ENSG00000251896.1	ENSG00000251896	snoRNA	SNORD116-27	100033439	92	22.3822	-1.93513	0.0537134	0.936764
chr17	ENSG00000231625.4	ENSG00000231625	transcribed_unprocessed_pseudogene	CTD-2104P17.1		1483	0.308019	1.98796	0.0475312	0.936764
chr9	ENSG00000185972.5	ENSG00000185972	protein_coding	CCIN	881	1941	0.386439	-1.97807	0.0486406	0.936764
chr12	ENSG00000186076.5	ENSG00000186076	processed_pseudogene	RP11-887P2.3		765	3.60906	-1.94211	0.0528599	0.936764
chr18	ENSG00000266405.3	ENSG00000266405	transcribed_processed_pseudogene	CBX3P2	645158	1429	0.699493	1.93352	0.0539115	0.936764
chr17	ENSG00000263857.1	ENSG00000263857	miRNA	MIR4729	100616204	72	8.73545	-1.96668	0.0499447	0.936764
chr9	ENSG00000226721.2	ENSG00000226721	processed_pseudogene	EEF1DP2		843	2.49327	-1.9338	0.0538776	0.936764
chr13	ENSG00000272695.1	ENSG00000272695	lincRNA	GAS6-AS2	100506394	1952	1.19785	-1.92744	0.0546672	0.936764
chr3	ENSG00000240057.5	ENSG00000240057	antisense	RP11-572M11.4		2002	0.511981	-1.92456	0.0550276	0.936764
chr19	ENSG00000277977.1	ENSG00000277977	unprocessed_pseudogene	CTD-3018O17.5		97	9.01859	-1.93209	0.0540893	0.936764
chr4	ENSG00000163694.14	ENSG00000163694	protein_coding	RBM47	54502	8544	0.320659	1.94288	0.0527668	0.936764
chr4	ENSG00000272650.1	ENSG00000272650	lincRNA	RP11-571I18.4		298	2.23086	1.94423	0.0526026	0.936764
chr3	ENSG00000144837.8	ENSG00000144837	protein_coding	PLA1A	51365	2202	0.818243	-1.91823	0.0558284	0.936764
chrX	ENSG00000234449.2	ENSG00000234449	lincRNA	RP11-706O15.3		4381	0.530383	-1.92133	0.0554359	0.936764
chr14	ENSG00000259775.1	ENSG00000259775	antisense	RP11-45P15.4		694	3.28306	1.92363	0.0551449	0.936764
chr5	ENSG00000260871.1	ENSG00000260871	sense_overlapping	CTD-2373J6.1		896	0.603739	-1.96043	0.0506728	0.936764
chr11	ENSG00000196167.9	ENSG00000196167	antisense	COLCA1		8733	0.603358	1.98732	0.0476016	0.936764
chr2	ENSG00000232742.3	ENSG00000232742	processed_pseudogene	RHOQP2		579	0.638189	-1.9829	0.0480961	0.936764
chr5	ENSG00000242683.1	ENSG00000242683	processed_pseudogene	RPL12P21		518	0.888522	1.96959	0.0496083	0.936764
chr1	ENSG00000116652.6	ENSG00000116652	sense_intronic	DLEU2L		3555	1.43196	-1.96699	0.0499089	0.936764
chr2	ENSG00000173557.14	ENSG00000173557	protein_coding	C2orf70	339778	2507	0.266873	-1.93953	0.0531739	0.936764
chr16	ENSG00000196436.8	ENSG00000196436	protein_coding	NPIPB15	440348	1702	0.708278	-1.92964	0.0543927	0.936764
chr12	ENSG00000258230.2	ENSG00000258230	transcribed_processed_pseudogene	RP11-511H9.3		642	1.9733	1.9059	0.0574147	0.936764
chr19	ENSG00000197813.5	ENSG00000197813	lincRNA	CTC-301O7.4		615	1.12658	-1.92452	0.0550327	0.936764
chr1	ENSG00000228436.2	ENSG00000228436	antisense	RP5-864K19.4		976	3.5564	-1.94566	0.0524295	0.936764
chr9	ENSG00000232433.2	ENSG00000232433	processed_pseudogene	GXYLT1P3		1193	3.46949	-1.93112	0.054209	0.936764
chr19	ENSG00000267481.1	ENSG00000267481	sense_intronic	CTC-559E9.5		921	4.76399	1.96204	0.0504849	0.936764
chr12	ENSG00000255669.2	ENSG00000255669	transcribed_unitary_pseudogene	RP11-885B4.2	283440	1023	1.79757	-1.90692	0.0572821	0.936764
chr1	ENSG00000227295.2	ENSG00000227295	processed_pseudogene	ELL2P1		1906	0.286611	1.96167	0.0505279	0.936764
chr8	ENSG00000183154.1	ENSG00000183154	antisense	RP11-863K10.7	102723701	2086	0.291033	-1.93716	0.0534636	0.936764
chr19	ENSG00000225877.1	ENSG00000225877	lincRNA	AC004603.4	100289650	1873	1.46397	1.92998	0.054351	0.936764
chr13	ENSG00000273507.4	ENSG00000273507	lincRNA	RP11-50D16.4		1099	1.78411	1.91288	0.0565117	0.936764
chr9	ENSG00000234534.1	ENSG00000234534	processed_pseudogene	CSNK1G2P1		955	0.643557	1.9221	0.0553381	0.936764
chr1	ENSG00000174567.7	ENSG00000174567	protein_coding	GOLT1A	127845	1136	1.69417	-1.8995	0.0582535	0.936764
chr1	ENSG00000225938.1	ENSG00000225938	antisense	RP4-575N6.4		403	1.34711	-1.92438	0.0550508	0.936764
chr1	ENSG00000278997.1	ENSG00000278997	TEC	RP11-131M11.2		1360	0.889404	-1.89636	0.0586686	0.936764
chr16	ENSG00000278985.1	ENSG00000278985	TEC	RP11-303E16.9		1776	0.996517	-1.89956	0.0582458	0.936764
chr16	ENSG00000169682.17	ENSG00000169682	protein_coding	SPNS1	83985	3792	0.298511	-1.89693	0.0585924	0.936764
chr13	ENSG00000236860.1	ENSG00000236860	processed_pseudogene	RPL39P29		157	10.3843	-1.89468	0.0588906	0.936764
chr6	ENSG00000281692.1	ENSG00000281692	antisense	PACRG-AS1	285796	2192	0.898505	1.90621	0.0573747	0.936764
chr10	ENSG00000225299.1	ENSG00000225299	antisense	RP11-344A5.1		505	2.08069	-1.90459	0.0575862	0.936764
chr5	ENSG00000249129.1	ENSG00000249129	processed_pseudogene	SUDS3P1		966	4.13488	1.95277	0.0515775	0.936764
chrX	ENSG00000259977.1	ENSG00000259977	lincRNA	AL121578.2		710	1.57846	-1.89208	0.0592379	0.936764
chr12	ENSG00000206612.1	ENSG00000206612	snoRNA	SNORA2A	677793	135	3.3929	1.94948	0.0519709	0.936764
chr5	ENSG00000250446.1	ENSG00000250446	lincRNA	LINC01332		502	1.02875	1.94337	0.0527072	0.936764
chr8	ENSG00000254389.3	ENSG00000254389	antisense	RHPN1-AS1	78998	1918	0.307368	1.91272	0.0565325	0.936764
chr1	ENSG00000227815.2	ENSG00000227815	unprocessed_pseudogene	RP11-195C7.3		795	0.432027	1.96888	0.0496906	0.936764
chr18	ENSG00000266965.1	ENSG00000266965	sense_intronic	RP11-712P20.2		1699	0.876395	-1.89045	0.0594558	0.936764
chr20	ENSG00000239923.3	ENSG00000239923	misc_RNA	RN7SL864P		285	1.74426	-1.94729	0.0522342	0.936764
chr19	ENSG00000181588.16	ENSG00000181588	protein_coding	MEX3D	399664	2850	2.38496	1.99486	0.046769	0.936764
chr2	ENSG00000204099.11	ENSG00000204099	protein_coding	NEU4	129807	4689	0.860666	-1.94102	0.0529919	0.936764
chr6	ENSG00000219150.2	ENSG00000219150	processed_pseudogene	RP11-569A2.2		204	1.7816	1.96531	0.0501043	0.936764
chr17	ENSG00000262074.6	ENSG00000262074	snoRNA	SNORD3B-2	780852	791	12.1372	1.98989	0.047317	0.936764
chr13	ENSG00000139832.4	ENSG00000139832	protein_coding	RAB20	55647	1518	1.44724	1.9026	0.0578454	0.936764
chr16	ENSG00000206172.8	ENSG00000206172	protein_coding	HBA1	3039	835	6.53564	1.9644	0.0502092	0.936764
chr17	ENSG00000260011.2	ENSG00000260011	lincRNA	RP13-20L14.1		360	1.30575	-1.96894	0.0496839	0.936764
chr4	ENSG00000248698.5	ENSG00000248698	lincRNA	LINC01085	152742	2342	0.443668	1.89638	0.058666	0.936764
chr14	ENSG00000214770.2	ENSG00000214770	antisense	RP11-544I20.2		3311	0.321699	-1.8882	0.0597579	0.936764
chr14	ENSG00000089723.9	ENSG00000089723	protein_coding	OTUB2	78990	4252	1.21548	-1.94549	0.0524502	0.936764
chr5	ENSG00000250101.1	ENSG00000250101	lincRNA	RP11-1252I4.2		547	0.68941	1.94145	0.0529403	0.936764
chr17	ENSG00000277511.1	ENSG00000277511	lincRNA	CTD-2095E4.5		860	0.509046	1.94523	0.0524822	0.936764
chr3	ENSG00000213139.7	ENSG00000213139	protein_coding	CRYGS	1427	2151	1.03612	-1.89326	0.0590806	0.936764
chr13	ENSG00000279951.1	ENSG00000279951	TEC	RP11-264J4.8		1513	0.57791	-1.89598	0.0587182	0.936764
chr1	ENSG00000162692.10	ENSG00000162692	protein_coding	VCAM1	7412	6049	1.0109	-1.9863	0.0477155	0.936764
chr10	ENSG00000272572.1	ENSG00000272572	antisense	RP11-179B2.2		1637	0.559145	-1.88536	0.0601418	0.936764
chr7	ENSG00000224981.1	ENSG00000224981	processed_pseudogene	AC000367.1		1766	0.253188	-1.99852	0.04637	0.936764
chr1	ENSG00000224315.2	ENSG00000224315	processed_pseudogene	RPL7P7		703	2.38627	-1.88166	0.0606437	0.936764
chr15	ENSG00000272460.1	ENSG00000272460	snoRNA	SNORD115-40	100033814	82	17.693	-1.87695	0.0612878	0.936764
chr11	ENSG00000149054.15	ENSG00000149054	protein_coding	ZNF215	7762	5769	0.565479	-1.90604	0.057397	0.936764
chr17	ENSG00000161921.14	ENSG00000161921	protein_coding	CXCL16	58191	2794	2.26085	1.99185	0.0471001	0.936764
chr12	ENSG00000087494.15	ENSG00000087494	protein_coding	PTHLH	5744	3377	1.11507	1.91223	0.0565956	0.936764
chr1	ENSG00000118292.8	ENSG00000118292	protein_coding	C1orf54	79630	1351	2.89699	-1.92912	0.054458	0.936764
chr18	ENSG00000243516.1	ENSG00000243516	processed_pseudogene	RPL12P40		488	1.44176	-1.90612	0.0573864	0.936764
chr17	ENSG00000240445.3	ENSG00000240445	processed_pseudogene	FOXO3B		1928	1.16603	-1.88382	0.0603501	0.936764
chr9	ENSG00000237548.1	ENSG00000237548	lincRNA	TTLL11-IT1		1052	1.89391	-1.87289	0.0618489	0.936764
chr7	ENSG00000196411.9	ENSG00000196411	protein_coding	EPHB4	2050	6435	0.618985	-1.92699	0.0547242	0.936764
chr22	ENSG00000177096.8	ENSG00000177096	protein_coding	FAM109B	150368	2451	0.458357	-1.86698	0.0626721	0.936764
chr17	ENSG00000270091.1	ENSG00000270091	lincRNA	RP11-78O7.2		698	1.84032	1.86735	0.0626202	0.936764
chr14	ENSG00000273729.1	ENSG00000273729	antisense	RP11-7F17.8		3487	1.12973	-1.91653	0.0560454	0.936764
chr4	ENSG00000251259.1	ENSG00000251259	lincRNA	AC004069.2		549	0.863546	-1.92247	0.0552912	0.936764
chr12	ENSG00000245205.3	ENSG00000245205	processed_pseudogene	EEF1A1P4		1405	0.323445	-1.92328	0.0551892	0.936764
chr4	ENSG00000245213.6	ENSG00000245213	antisense	RP11-10K16.1	101930370	3367	0.850039	-1.89578	0.0587456	0.936764
chr5	ENSG00000223442.1	ENSG00000223442	antisense	TH2LCRR	101927761	1081	0.279636	1.95717	0.0510562	0.936764
chr7	ENSG00000224316.1	ENSG00000224316	unprocessed_pseudogene	GTF2IP5		731	0.501197	-1.94728	0.0522347	0.936764
chr2	ENSG00000274353.1	ENSG00000274353	unprocessed_pseudogene	RP11-788A1.1		220	2.34304	1.91301	0.0564959	0.936764
chr10	ENSG00000179774.8	ENSG00000179774	protein_coding	ATOH7	220202	1480	1.32683	1.86725	0.0626336	0.936764
chr16	ENSG00000261461.1	ENSG00000261461	processed_pseudogene	UBE2MP1		550	2.16041	-1.8648	0.0629774	0.936764
chrX	ENSG00000227534.1	ENSG00000227534	processed_pseudogene	RP3-323B6.1		968	0.352373	-1.951	0.0517894	0.936764
chr9	ENSG00000236668.2	ENSG00000236668	antisense	RP11-85O21.2	100505588	2146	0.680292	1.86436	0.0630393	0.936764
chr22	ENSG00000235786.1	ENSG00000235786	sense_intronic	ZNRF3-IT1		674	1.90313	1.86313	0.063212	0.936764
chr8	ENSG00000253762.1	ENSG00000253762	lincRNA	RP11-579E24.2		566	1.64641	1.89883	0.0583415	0.936764
chr9	ENSG00000214110.3	ENSG00000214110	processed_pseudogene	LDHAP4		998	2.93346	1.88674	0.0599545	0.936764
chr3	ENSG00000163666.8	ENSG00000163666	protein_coding	HESX1	8820	1248	0.406145	-1.89179	0.0592762	0.936764
chr12	ENSG00000256576.2	ENSG00000256576	lincRNA	RP13-977J11.2	100996246	1484	0.914112	-1.85801	0.0639387	0.936764
chr18	ENSG00000079101.16	ENSG00000079101	protein_coding	CLUL1	27098	3846	1.41636	1.94608	0.0523799	0.936764
chr16	ENSG00000215154.6	ENSG00000215154	transcribed_unprocessed_pseudogene	AC141586.5	652276	2751	1.69043	1.93321	0.0539504	0.936764
chr10	ENSG00000237943.6	ENSG00000237943	processed_transcript	PRKCQ-AS1		3892	1.87708	1.98605	0.0477438	0.936764
chr14	ENSG00000257185.1	ENSG00000257185	lincRNA	RP11-626P14.2		853	0.334171	-1.96789	0.049805	0.936764
chr16	ENSG00000266994.1	ENSG00000266994	processed_transcript	RP11-127I20.7		556	0.651767	-1.94892	0.0520378	0.936764
chr1	ENSG00000182873.5	ENSG00000182873	antisense	RP11-181G12.2		1734	0.270685	1.88544	0.0601301	0.936764
chr19	ENSG00000105122.12	ENSG00000105122	protein_coding	RASAL3	64926	4681	0.625586	1.90214	0.0579058	0.936764
chr7	ENSG00000213420.7	ENSG00000213420	protein_coding	GPC2	221914	3828	0.415365	1.86048	0.0635879	0.936764
chr12	ENSG00000171860.4	ENSG00000171860	protein_coding	C3AR1	719	2145	1.82569	1.92433	0.0550572	0.936764
chr1	ENSG00000243480.7	ENSG00000243480	protein_coding	AMY2A	279	1898	0.393145	-1.86529	0.062909	0.936764
chr19	ENSG00000167414.4	ENSG00000167414	protein_coding	GNG8	94235	216	1.61962	-1.93472	0.0537638	0.936764
chr6	ENSG00000274997.1	ENSG00000274997	protein_coding	HIST1H2AH	85235	387	1.38428	-1.88894	0.0596585	0.936764
chr20	ENSG00000238194.1	ENSG00000238194	antisense	RP4-719C8.1	100506384	682	0.783877	1.86868	0.0624342	0.936764
chr17	ENSG00000260563.3	ENSG00000260563	lincRNA	RP13-516M14.1		1195	1.67285	1.85694	0.0640904	0.936764
chr7	ENSG00000238228.1	ENSG00000238228	unprocessed_pseudogene	OR7E7P		1012	2.80864	1.88164	0.0606466	0.936764
chr21	ENSG00000229962.1	ENSG00000229962	lincRNA	AP000221.1		1046	0.575781	1.87191	0.0619844	0.936764
chr9	ENSG00000173253.15	ENSG00000173253	protein_coding	DMRT2	10655	3560	0.379816	1.85376	0.0645463	0.936764
chr12	ENSG00000189238.5	ENSG00000189238	lincRNA	LINC00943		3893	0.672906	1.84829	0.065335	0.936764
chr3	ENSG00000249417.1	ENSG00000249417	antisense	RP11-438D8.2		422	0.681582	1.94164	0.0529167	0.936764
chr3	ENSG00000240568.1	ENSG00000240568	processed_pseudogene	RP11-1008M1.1		183	2.91706	-1.90026	0.0581527	0.936764
chr12	ENSG00000256234.1	ENSG00000256234	antisense	RP11-283G6.4		699	0.370805	1.9429	0.0527641	0.936764
chr16	ENSG00000140876.11	ENSG00000140876	protein_coding	NUDT7	283927	1638	2.45596	-1.90159	0.0579777	0.936764
chr21	ENSG00000184441.4	ENSG00000184441	antisense	AP001062.7		4354	0.857636	-1.89841	0.0583968	0.936764
chr10	ENSG00000173269.13	ENSG00000173269	protein_coding	MMRN2	79812	5334	1.71144	-1.99141	0.0471485	0.936764
chr1	ENSG00000226758.1	ENSG00000226758	sense_intronic	DISC1-IT1	104472714	762	0.837122	1.85088	0.0649596	0.936764
chr19	ENSG00000125657.4	ENSG00000125657	protein_coding	TNFSF9	8744	1665	1.17631	1.85474	0.0644057	0.936764
chr2	ENSG00000223658.7	ENSG00000223658	protein_coding	C1GALT1C1L	728819	1172	0.380846	1.87377	0.0617263	0.936764
chr3	ENSG00000240034.1	ENSG00000240034	unprocessed_pseudogene	MTND6P6		263	0.999503	1.9653	0.0501052	0.936764
chr7	ENSG00000160862.12	ENSG00000160862	protein_coding	AZGP1	563	2699	1.04267	-1.87722	0.0612518	0.936764
chr20	ENSG00000125787.11	ENSG00000125787	protein_coding	GNRH2	2797	823	0.620071	-1.88069	0.0607757	0.936764
chr5	ENSG00000249286.1	ENSG00000249286	processed_pseudogene	AMD1P3		994	0.433081	-1.92101	0.0554755	0.936764
chrX	ENSG00000230673.3	ENSG00000230673	processed_pseudogene	PABPC1P3		459	1.11864	1.87151	0.0620398	0.936764
chr16	ENSG00000127588.4	ENSG00000127588	protein_coding	GNG13	51764	984	0.500145	-1.97543	0.0489398	0.936764
chr5	ENSG00000250320.5	ENSG00000250320	antisense	CTD-2269F5.1		1370	1.74153	-1.86529	0.062908	0.936764
chr15	ENSG00000202499.1	ENSG00000202499	snoRNA	SNORD115-36	100033810	82	5.80599	-1.90686	0.0572905	0.936764
chr1	ENSG00000269933.1	ENSG00000269933	sense_intronic	RP3-333A15.2		649	1.01695	1.85349	0.0645848	0.936764
chr1	ENSG00000231992.1	ENSG00000231992	sense_intronic	RP11-57H12.2		420	1.6819	-1.8548	0.0643962	0.936764
chr3	ENSG00000235897.1	ENSG00000235897	antisense	TM4SF19-AS1	100874214	2136	0.259731	-1.86695	0.0626754	0.936764
chrX	ENSG00000147036.11	ENSG00000147036	protein_coding	LANCL3	347404	10298	0.828631	-1.95841	0.0509109	0.936764
chr4	ENSG00000248210.1	ENSG00000248210	lincRNA	RP11-24I21.1	101927849	2520	0.341094	-1.8412	0.0663692	0.936764
chr3	ENSG00000174912.7	ENSG00000174912	processed_pseudogene	METTL15P1		1045	0.88079	1.83818	0.0668133	0.936764
chr1	ENSG00000187634.11	ENSG00000187634	protein_coding	SAMD11	148398	4166	0.394873	-1.84719	0.0654935	0.936764
chr15	ENSG00000231409.3	ENSG00000231409	processed_pseudogene	RP11-83J16.1		315	0.891502	-1.95328	0.051517	0.936764
chr9	ENSG00000272696.1	ENSG00000272696	antisense	RP11-339B21.13		573	0.692754	-1.89434	0.0589368	0.936764
chr1	ENSG00000279179.1	ENSG00000279179	TEC	RP11-131M11.3		3448	0.313208	-1.83487	0.067304	0.936764
chr5	ENSG00000253910.2	ENSG00000253910	protein_coding	PCDHGB2	56103	4769	1.87744	1.98331	0.0480494	0.936764
chr1	ENSG00000239149.1	ENSG00000239149	snoRNA	SNORA59A	677885	152	2.92415	-1.88992	0.0595274	0.936764
chr5	ENSG00000112936.18	ENSG00000112936	protein_coding	C7	730	5223	0.78489	-1.8995	0.0582525	0.936764
chr11	ENSG00000255197.5	ENSG00000255197	antisense	RP11-750H9.5		1113	0.508357	1.84735	0.0654713	0.936764
chr15	ENSG00000137767.13	ENSG00000137767	protein_coding	SQRDL	58472	3088	0.597128	-1.84697	0.0655267	0.936764
chr16	ENSG00000103490.13	ENSG00000103490	protein_coding	PYCARD	29108	1661	0.491092	1.83413	0.0674143	0.936764
chr17	ENSG00000121068.13	ENSG00000121068	protein_coding	TBX2	6909	6029	0.441819	-1.86485	0.0629705	0.936764
chr15	ENSG00000257060.6	ENSG00000257060	lincRNA	RP11-266O8.1		3677	0.662117	-1.85097	0.0649471	0.936764
chr6	ENSG00000230438.6	ENSG00000230438	lincRNA	SERPINB9P1		1460	0.495703	-1.84385	0.0659811	0.936764
chr14	ENSG00000258569.1	ENSG00000258569	lincRNA	RP11-99E15.2		540	1.07921	1.84481	0.06584	0.936764
chr7	ENSG00000133574.9	ENSG00000133574	protein_coding	GIMAP4	55303	2193	3.20352	-1.95525	0.0512837	0.936764
chr8	ENSG00000104472.9	ENSG00000104472	protein_coding	CHRAC1	54108	3301	1.63578	1.93238	0.0540529	0.936764
chr14	ENSG00000277050.1	ENSG00000277050	antisense	RP11-102G14.1		600	0.546081	1.90073	0.0580915	0.936764
chr17	ENSG00000264007.1	ENSG00000264007	sense_intronic	RP11-68I3.10		638	0.942852	-1.86258	0.0632902	0.936764
chr16	ENSG00000279031.1	ENSG00000279031	TEC	LA16c-360H6.1		525	0.733278	1.87399	0.061697	0.936764
chr15	ENSG00000128917.6	ENSG00000128917	protein_coding	DLL4	54567	4753	0.962936	-1.89334	0.0590698	0.936764
chr16	ENSG00000261061.1	ENSG00000261061	sense_intronic	RP11-303E16.2		716	1.14772	-1.8319	0.0677461	0.936764
chr5	ENSG00000177839.6	ENSG00000177839	protein_coding	PCDHB9	56127	4415	1.38816	1.9302	0.0543237	0.936764
chr17	ENSG00000173918.14	ENSG00000173918	protein_coding	C1QTNF1	114897	4854	0.832329	-1.88811	0.0597705	0.936764
chr6	ENSG00000233967.6	ENSG00000233967	lincRNA	RP11-250B2.3		935	1.59928	1.82886	0.0682017	0.936764
chr15	ENSG00000199704.1	ENSG00000199704	snoRNA	SNORD115-29	100033803	82	21.7543	-1.82669	0.0685283	0.936764
chr4	ENSG00000248863.2	ENSG00000248863	transcribed_processed_pseudogene	RP11-83A24.1		1240	1.03332	1.82463	0.0688385	0.936764
chr2	ENSG00000115474.6	ENSG00000115474	protein_coding	KCNJ13	3769	2977	0.49309	1.95288	0.0515654	0.936764
chr7	ENSG00000239569.3	ENSG00000239569	antisense	KMT2E-AS1		736	1.46697	-1.82258	0.0691495	0.936764
chr13	ENSG00000236953.1	ENSG00000236953	sense_intronic	ZDHHC20-IT1		440	0.556312	-1.94939	0.051981	0.936764
chr9	ENSG00000130045.15	ENSG00000130045	protein_coding	NXNL2	158046	2442	0.473472	1.82085	0.0694133	0.936764
chr20	ENSG00000101282.8	ENSG00000101282	protein_coding	RSPO4	343637	2710	0.520682	-1.82558	0.0686962	0.936764
chr8	ENSG00000241942.2	ENSG00000241942	processed_pseudogene	RPS20P20		340	0.609788	1.98466	0.0478984	0.936764
chr19	ENSG00000253048.1	ENSG00000253048	snRNA	RNU4-60P		135	1.31303	1.99327	0.0469436	0.936764
chr19	ENSG00000268912.1	ENSG00000268912	lincRNA	CTD-2619J13.17		2517	1.85158	1.89508	0.058838	0.936764
chr17	ENSG00000263508.5	ENSG00000263508	lincRNA	RP11-963H4.3		774	0.558442	1.8578	0.0639687	0.936764
chr2	ENSG00000124019.9	ENSG00000124019	protein_coding	FAM124B	79843	3541	0.32528	-1.8172	0.069972	0.936764
chr8	ENSG00000254319.5	ENSG00000254319	lincRNA	RP11-134O21.1	101927815	1674	0.311924	-1.87704	0.0612759	0.936764
chr2	ENSG00000018280.16	ENSG00000018280	protein_coding	SLC11A1	6556	8676	0.98345	1.9353	0.053692	0.936764
chr17	ENSG00000248714.6	ENSG00000248714	lincRNA	RP11-1079K10.3	102724596	881	0.886975	-1.81934	0.0696441	0.936764
chr3	ENSG00000213371.4	ENSG00000213371	processed_pseudogene	NAP1L1P3		880	0.344328	1.89493	0.0588579	0.936764
chr17	ENSG00000070526.14	ENSG00000070526	protein_coding	ST6GALNAC1	55808	3448	0.542386	-1.82855	0.0682487	0.936764
chr20	ENSG00000232838.3	ENSG00000232838	protein_coding	PET117	100303755	1141	1.88338	1.82832	0.0682832	0.936764
chr3	ENSG00000127252.5	ENSG00000127252	protein_coding	HRASLS	57110	1169	4.39181	1.89948	0.0582555	0.936764
chr13	ENSG00000277767.1	ENSG00000277767	lincRNA	RP11-365P13.5		1824	0.804947	-1.81347	0.0705452	0.936764
chr11	ENSG00000255496.1	ENSG00000255496	sense_overlapping	RP11-587D21.4		358	0.631478	1.9214	0.055427	0.936764
chr19	ENSG00000220201.7	ENSG00000220201	protein_coding	ZGLP1	100125288	2431	0.543624	-1.81137	0.0708697	0.936764
chr1	ENSG00000143845.14	ENSG00000143845	protein_coding	ETNK2	55224	4472	2.01873	-1.96917	0.049657	0.936764
chr8	ENSG00000269899.1	ENSG00000269899	sense_intronic	RP11-589N15.2		238	2.448	1.82478	0.0688158	0.936764
chr10	ENSG00000237036.4	ENSG00000237036	antisense	ZEB1-AS1		3831	0.865981	-1.85955	0.0637195	0.936764
chr8	ENSG00000272192.1	ENSG00000272192	lincRNA	CTD-2532N20.1		580	0.273501	-1.98912	0.0474023	0.936764
chr1	ENSG00000185031.6	ENSG00000185031	processed_pseudogene	SLC2A3P2		1480	1.74837	1.84351	0.06603	0.936764
chr11	ENSG00000250257.1	ENSG00000250257	unprocessed_pseudogene	LDHAL6DP		693	2.29398	-1.81129	0.070883	0.936764
chr3	ENSG00000230409.3	ENSG00000230409	processed_pseudogene	TCEA1P2		906	7.60687	1.93157	0.0541531	0.936764
chr16	ENSG00000162068.1	ENSG00000162068	protein_coding	NTN3	4917	1986	0.440461	1.80531	0.0718155	0.936764
chr1	ENSG00000184270.4	ENSG00000184270	protein_coding	HIST2H2AB	317772	393	11.7118	1.87839	0.0610905	0.936764
chr2	ENSG00000252414.1	ENSG00000252414	snRNA	RNU6-100P		106	1.51322	1.99159	0.0471289	0.936764
chr19	ENSG00000274104.1	ENSG00000274104	lincRNA	CTD-2553L13.10		540	1.4628	-1.80926	0.0711973	0.936764
chr4	ENSG00000253013.1	ENSG00000253013	snoRNA	SNORA31		135	0.92626	1.97217	0.049312	0.936764
chr17	ENSG00000264050.1	ENSG00000264050	processed_pseudogene	RP11-22N12.2		715	1.26947	1.80205	0.0723279	0.936764
chr6	ENSG00000223044.1	ENSG00000223044	snRNA	RNU6-130P		103	6.20502	1.81576	0.0701925	0.936764
chr5	ENSG00000248794.1	ENSG00000248794	processed_pseudogene	CTD-2248H3.1		270	2.1379	1.81695	0.0700099	0.936764
chr6	ENSG00000236166.1	ENSG00000236166	lincRNA	RP3-523C21.2		746	2.57177	-1.81453	0.0703817	0.936764
chr14	ENSG00000242085.1	ENSG00000242085	processed_pseudogene	RPS20P33		354	4.83691	-1.81083	0.0709537	0.936764
chr8	ENSG00000104221.12	ENSG00000104221	protein_coding	BRF2	55290	2760	4.53652	-1.98773	0.0475564	0.936764
chr14	ENSG00000259022.2	ENSG00000259022	processed_pseudogene	DNAJC8P1		372	0.921342	1.86552	0.062876	0.936764
chr15	ENSG00000256061.7	ENSG00000256061	protein_coding	DYX1C1	161582	2934	0.266101	-1.80353	0.0720949	0.936764
chr4	ENSG00000173040.12	ENSG00000173040	protein_coding	EVC2	132884	5509	0.320174	1.81959	0.0696059	0.936764
chr3	ENSG00000242525.1	ENSG00000242525	unprocessed_pseudogene	OR7E100P		1015	0.281632	-1.9079	0.0571554	0.936764
chr20	ENSG00000196421.8	ENSG00000196421	protein_coding	LINC00176		5480	0.483595	-1.8331	0.067567	0.936764
chr12	ENSG00000275476.1	ENSG00000275476	antisense	RP11-996F15.4		486	0.420699	1.91491	0.0562523	0.936764
chr4	ENSG00000050730.15	ENSG00000050730	protein_coding	TNIP3	79931	3768	0.300979	1.79566	0.0733405	0.936764
chr10	ENSG00000224725.3	ENSG00000224725	processed_pseudogene	CEP57L1P1		1201	0.324986	-1.85235	0.0647488	0.936764
chr14	ENSG00000258919.1	ENSG00000258919	lincRNA	RP11-1029J19.4		539	0.732751	-1.84815	0.065355	0.936764
chr11	ENSG00000212607.1	ENSG00000212607	snoRNA	SNORA3B	677826	131	3.02223	1.83926	0.0666546	0.936764
chr6	ENSG00000215223.3	ENSG00000215223	processed_pseudogene	CYP51A1P3		1428	0.731574	1.79394	0.0736152	0.936764
chr16	ENSG00000099377.13	ENSG00000099377	protein_coding	HSD3B7	80270	2495	0.936844	-1.82083	0.069417	0.936764
chr1	ENSG00000264802.1	ENSG00000264802	miRNA	MIR5191	100847050	120	1.89095	-1.91646	0.0560534	0.936764
chr16	ENSG00000261971.6	ENSG00000261971	antisense	MMP25-AS1		6155	0.698545	-1.86044	0.0635935	0.936764
chr3	ENSG00000224479.6	ENSG00000224479	transcribed_unitary_pseudogene	AC136289.1		3606	0.968784	-1.83834	0.0667896	0.936764
chr7	ENSG00000270923.1	ENSG00000270923	processed_pseudogene	TAS2R6P		826	1.12809	-1.79223	0.073888	0.936764
chrX	ENSG00000224975.1	ENSG00000224975	sense_intronic	INE1	8552	945	2.14587	-1.81301	0.0706161	0.936764
chr17	ENSG00000187607.15	ENSG00000187607	protein_coding	ZNF286A	57335	6754	1.6061	-1.97466	0.0490282	0.936764
chr19	ENSG00000267606.1	ENSG00000267606	lincRNA	AC006116.21		1040	0.581864	-1.80315	0.0721541	0.936764
chr2	ENSG00000003400.14	ENSG00000003400	protein_coding	CASP10	843	7598	0.645188	-1.89391	0.0589938	0.936764
chr10	ENSG00000224745.1	ENSG00000224745	sense_intronic	RP11-380G5.2		499	2.0494	-1.78917	0.0743804	0.936764
chr15	ENSG00000261219.1	ENSG00000261219	lincRNA	RP11-344A16.2		634	0.351244	-1.92284	0.0552442	0.936764
chr21	ENSG00000226054.2	ENSG00000226054	processed_pseudogene	MEMO1P1		888	1.85716	1.79482	0.0734744	0.936764
chr4	ENSG00000251488.1	ENSG00000251488	lincRNA	RP11-404I7.2		587	0.607812	-1.85246	0.0647322	0.936764
chr12	ENSG00000278011.1	ENSG00000278011	lincRNA	RP11-900F13.2		334	0.576979	1.9227	0.0552629	0.936764
chr4	ENSG00000272795.1	ENSG00000272795	lincRNA	RP11-602N24.3		364	0.440192	-1.972	0.0493322	0.936764
chr2	ENSG00000230606.10	ENSG00000230606	lincRNA	AC159540.1		5278	0.746633	-1.83767	0.0668893	0.936764
chr3	ENSG00000224239.1	ENSG00000224239	lincRNA	AC090044.2		497	0.380319	1.90869	0.057053	0.936764
chr1	ENSG00000266262.1	ENSG00000266262	miRNA	MIR4428	100616141	73	1.99069	1.99425	0.046836	0.936764
chr3	ENSG00000271964.1	ENSG00000271964	antisense	RP11-415F23.2		549	1.28364	-1.79485	0.0734697	0.936764
chr4	ENSG00000128039.10	ENSG00000128039	protein_coding	SRD5A3	79644	4420	2.86522	1.99476	0.0467801	0.936764
chr16	ENSG00000135702.14	ENSG00000135702	protein_coding	CHST5	23563	3322	0.341459	-1.786	0.0748937	0.936764
chr21	ENSG00000225330.1	ENSG00000225330	sense_overlapping	AF064860.5		544	0.750355	-1.82277	0.0691219	0.936764
chr1	ENSG00000203812.2	ENSG00000203812	protein_coding	HIST2H2AA3	8337	549	0.621366	-1.9428	0.0527764	0.936764
chr9	ENSG00000215237.6	ENSG00000215237	unprocessed_pseudogene	RP11-54D18.2		1188	1.0949	-1.78393	0.0752296	0.936764
chr2	ENSG00000213355.3	ENSG00000213355	processed_pseudogene	CNN2P8		913	1.29172	1.78972	0.0742922	0.936764
chr3	ENSG00000282978.1	ENSG00000282978	processed_pseudogene	RP11-144C15.2		492	1.93329	1.78284	0.0754086	0.936764
chr9	ENSG00000251745.1	ENSG00000251745	snRNA	RNU7-124P		62	3.9529	1.87845	0.061082	0.936764
chr16	ENSG00000276408.1	ENSG00000276408	lincRNA	RP11-490B18.5		668	0.582401	1.84252	0.0661748	0.936764
chr13	ENSG00000233532.5	ENSG00000233532	lincRNA	LINC00460		1152	1.1116	1.782	0.0755452	0.936764
chr13	ENSG00000153531.13	ENSG00000153531	protein_coding	ADPRHL1	113622	10924	0.603613	1.88191	0.0606099	0.936764
chr9	ENSG00000223839.7	ENSG00000223839	lincRNA	FAM95B1	100133036	7923	0.292366	-1.79037	0.0741871	0.936764
chr14	ENSG00000258682.1	ENSG00000258682	sense_overlapping	CTD-2002H8.2		576	0.902709	-1.80364	0.072077	0.936764
chr16	ENSG00000103472.9	ENSG00000103472	transcribed_unprocessed_pseudogene	RRN3P2		2341	1.83248	1.87546	0.0614928	0.936764
chr19	ENSG00000279103.1	ENSG00000279103	TEC	CTC-204F22.1		1897	0.49239	-1.78042	0.0758041	0.936764
chr11	ENSG00000149781.12	ENSG00000149781	protein_coding	FERMT3	83706	3066	1.05201	1.84408	0.0659472	0.936764
chr5	ENSG00000253297.1	ENSG00000253297	sense_intronic	CTB-160O22.1		1704	0.282931	1.80285	0.0722009	0.936764
chr7	ENSG00000257607.1	ENSG00000257607	antisense	RP11-449P15.1		1562	0.495585	1.78267	0.0754361	0.936764
chr1	ENSG00000265996.1	ENSG00000265996	miRNA	MIR3671	100500854	88	5.14436	1.81002	0.0710792	0.936764
chr19	ENSG00000008382.15	ENSG00000008382	protein_coding	MPND	84954	2049	7.04286	-1.98971	0.0473368	0.936764
chr15	ENSG00000259678.1	ENSG00000259678	antisense	RP11-707P17.1		560	0.949891	1.79119	0.0740561	0.936764
chr18	ENSG00000274578.1	ENSG00000274578	sense_intronic	RP11-430E17.1		471	3.43942	-1.78366	0.0752741	0.936764
chr7	ENSG00000238906.1	ENSG00000238906	snoRNA	snoU13		105	2.17158	-1.90811	0.0571277	0.936764
chr14	ENSG00000221036.5	ENSG00000221036	miRNA	MIR1193	100422837	78	3.3311	-1.87557	0.0614783	0.936764
chr12	ENSG00000278743.1	ENSG00000278743	lincRNA	RP11-707G18.1		572	0.40604	-1.88613	0.0600375	0.936764
chrX	ENSG00000206795.1	ENSG00000206795	misc_RNA	Y_RNA		113	5.81952	1.79371	0.0736519	0.936764
chr6	ENSG00000228432.1	ENSG00000228432	processed_pseudogene	DHFRP2		547	0.333321	1.94079	0.0530198	0.936764
chr13	ENSG00000237082.1	ENSG00000237082	processed_pseudogene	COX5BP6		211	4.81252	-1.77359	0.0769295	0.936764
chr12	ENSG00000110876.9	ENSG00000110876	protein_coding	SELPLG	6404	2494	5.0993	1.98779	0.0475501	0.936764
chrX	ENSG00000047230.14	ENSG00000047230	protein_coding	CTPS2	56474	5510	2.35881	1.99588	0.0466579	0.936764
chr1	ENSG00000226986.4	ENSG00000226986	processed_pseudogene	RP11-543B16.2		659	0.302403	1.90342	0.0577381	0.936764
chr7	ENSG00000243107.1	ENSG00000243107	sense_overlapping	AC000120.7		1589	1.12166	-1.78582	0.0749222	0.936764
chr19	ENSG00000104974.10	ENSG00000104974	protein_coding	LILRA1	11024	3657	0.371583	1.78128	0.0756625	0.936764
chr16	ENSG00000262267.5	ENSG00000262267	lincRNA	U95743.1		1013	0.766809	-1.81105	0.0709195	0.936764
chr20	ENSG00000088340.15	ENSG00000088340	transcribed_unitary_pseudogene	FER1L4		9067	0.254445	-1.79596	0.0732928	0.936764
chr1	ENSG00000117595.10	ENSG00000117595	protein_coding	IRF6	3664	4915	0.431134	1.79858	0.0728764	0.936764
chr19	ENSG00000269352.1	ENSG00000269352	antisense	PTOV1-AS2		1023	1.75754	-1.78979	0.0742809	0.936764
chr19	ENSG00000099330.8	ENSG00000099330	protein_coding	OCEL1	79629	1867	2.63776	-1.86185	0.0633938	0.936764
chr15	ENSG00000201992.1	ENSG00000201992	snoRNA	SNORD115-35	100033809	82	12.0276	-1.76908	0.0776794	0.936764
chr6	ENSG00000272288.5	ENSG00000272288	antisense	RP11-140K17.3	101929243	771	1.49248	-1.7706	0.0774262	0.936764
chr3	ENSG00000241400.1	ENSG00000241400	processed_pseudogene	RP11-764I5.1		362	1.21353	-1.80583	0.0717328	0.936764
chr3	ENSG00000243384.1	ENSG00000243384	antisense	RP11-475O23.2		350	0.450857	-1.95208	0.0516604	0.936764
chr11	ENSG00000254731.1	ENSG00000254731	lincRNA	CTD-2005H7.1		432	0.547351	1.86154	0.0634368	0.936764
chr9	ENSG00000233554.5	ENSG00000233554	antisense	B4GALT1-AS1		843	0.733746	1.77777	0.0762378	0.936764
chr9	ENSG00000223188.1	ENSG00000223188	misc_RNA	Y_RNA		107	1.93493	-1.88155	0.0606588	0.936764
chr12	ENSG00000240399.1	ENSG00000240399	transcribed_processed_pseudogene	RP1-228P16.1		779	0.611362	1.78399	0.0752198	0.936764
chr2	ENSG00000224152.1	ENSG00000224152	antisense	AC009506.1		1494	1.33147	-1.78604	0.0748875	0.936764
chr19	ENSG00000183248.11	ENSG00000183248	protein_coding	PRR36	80164	4456	3.8211	-1.99493	0.0467613	0.936764
chr16	ENSG00000260167.1	ENSG00000260167	antisense	RP11-146F11.5		482	0.661059	1.8242	0.0689039	0.936764
chr4	ENSG00000250568.1	ENSG00000250568	processed_pseudogene	RP11-333E13.2		315	1.5299	-1.79009	0.0742325	0.936764
chr15	ENSG00000260576.1	ENSG00000260576	processed_pseudogene	EIF5A2P1		460	1.30277	1.77695	0.0763735	0.936764
chr19	ENSG00000268100.1	ENSG00000268100	unprocessed_pseudogene	ZNF725P		1632	0.301443	-1.80661	0.0716119	0.936764
chr9	ENSG00000231838.1	ENSG00000231838	lincRNA	RP11-449H15.2		891	0.351209	-1.87692	0.0612918	0.936764
chr16	ENSG00000257403.2	ENSG00000257403	unprocessed_pseudogene	CTD-2547E10.3		255	1.17611	-1.85967	0.0637022	0.936764
chr16	ENSG00000169951.9	ENSG00000169951	protein_coding	ZNF764	92595	3113	1.85504	-1.8728	0.0618614	0.936764
chr15	ENSG00000277782.1	ENSG00000277782	lincRNA	RP11-775C24.5		389	1.79684	1.76703	0.0780237	0.936764
chr18	ENSG00000272788.1	ENSG00000272788	sense_intronic	RP11-674N23.4		650	1.16613	-1.78351	0.0752992	0.936764
chr14	ENSG00000258450.1	ENSG00000258450	sense_intronic	RP11-649E7.7		401	0.488478	-1.90124	0.0580248	0.936764
chr15	ENSG00000207460.1	ENSG00000207460	snoRNA	SNORD116-19		92	39.6596	-1.82911	0.0681646	0.936764
chr16	ENSG00000259999.1	ENSG00000259999	sense_intronic	RP11-252K23.1		427	0.779613	-1.82795	0.0683383	0.936764
chr22	ENSG00000100055.20	ENSG00000100055	protein_coding	CYTH4	27128	6161	1.67431	1.96058	0.0506552	0.936764
chr11	ENSG00000149548.14	ENSG00000149548	protein_coding	CCDC15	80071	4823	0.534139	1.80528	0.0718197	0.936764
chr20	ENSG00000241229.3	ENSG00000241229	misc_RNA	RN7SL443P		290	0.593734	-1.92277	0.0552536	0.936764
chr2	ENSG00000197927.12	ENSG00000197927	transcribed_unprocessed_pseudogene	C2orf27A		2566	2.31653	-1.88212	0.0605808	0.936764
chr1	ENSG00000171180.1	ENSG00000171180	protein_coding	OR2M4	26245	936	0.332148	1.86386	0.0631094	0.936764
chr15	ENSG00000278626.1	ENSG00000278626	lincRNA	RP11-467L19.16		650	0.255359	-1.96558	0.050073	0.936764
chr12	ENSG00000255655.1	ENSG00000255655	antisense	RP11-256L11.3		603	0.267392	1.89175	0.0592823	0.936764
chr16	ENSG00000263013.1	ENSG00000263013	sense_intronic	RP11-876N24.5		1159	1.54804	-1.77694	0.0763748	0.936764
chr2	ENSG00000270574.1	ENSG00000270574	antisense	RP11-171I2.2		2117	0.760814	1.77013	0.0775038	0.936764
chr20	ENSG00000101276.14	ENSG00000101276	protein_coding	SLC52A3	113278	3603	0.60058	1.7829	0.0753975	0.936764
chr3	ENSG00000252914.1	ENSG00000252914	snRNA	RNU6-789P		102	1.50117	-1.91637	0.0560656	0.936764
chr1	ENSG00000160051.11	ENSG00000160051	protein_coding	IQCC	55721	2478	1.63399	-1.82854	0.068249	0.936764
chr8	ENSG00000255046.1	ENSG00000255046	lincRNA	RP11-297N6.4		1091	0.403218	-1.78762	0.0746316	0.936764
chr5	ENSG00000138829.11	ENSG00000138829	protein_coding	FBN2	2201	13196	0.294161	-1.83286	0.0676023	0.936764
chr1	ENSG00000237976.1	ENSG00000237976	antisense	RP11-126K1.6		618	0.568081	-1.80383	0.0720477	0.936764
chr15	ENSG00000254744.3	ENSG00000254744	antisense	CTD-3076O17.1		572	0.430377	-1.84083	0.0664228	0.936764
chr11	ENSG00000256464.1	ENSG00000256464	processed_pseudogene	YWHABP2		713	0.839545	1.77044	0.0774529	0.936764
chr14	ENSG00000216099.3	ENSG00000216099	miRNA	MIR889	100126345	79	1.58899	-1.96988	0.0495751	0.936764
chr5	ENSG00000252464.1	ENSG00000252464	misc_RNA	RN7SKP70		271	2.22663	-1.76742	0.0779577	0.936764
chr16	ENSG00000197445.2	ENSG00000197445	lincRNA	C16orf47		1308	0.317599	-1.78728	0.0746867	0.936764
chr19	ENSG00000180448.10	ENSG00000180448	protein_coding	ARHGAP45	23526	6238	0.901124	1.89112	0.0593667	0.936764
chr5	ENSG00000231185.6	ENSG00000231185	antisense	AC005592.2	101926941	1811	1.77622	-1.78519	0.0750246	0.936764
chr7	ENSG00000224971.1	ENSG00000224971	processed_pseudogene	SUMO2P3		288	0.599603	-1.90893	0.0570213	0.936764
chr7	ENSG00000189316.3	ENSG00000189316	antisense	RP11-797H7.5		1062	0.31376	-1.82526	0.0687446	0.936764
chr1	ENSG00000228327.3	ENSG00000228327	transcribed_unprocessed_pseudogene	RP11-206L10.2		6432	0.658859	1.84092	0.0664093	0.936764
chr17	ENSG00000074660.15	ENSG00000074660	protein_coding	SCARF1	8578	4961	1.17954	-1.87431	0.0616523	0.936764
chr3	ENSG00000243410.1	ENSG00000243410	antisense	RP11-245J9.4		441	0.259649	1.94747	0.0522116	0.936764
chr21	ENSG00000214914.3	ENSG00000214914	processed_pseudogene	RPL23AP3		468	0.362905	-1.93422	0.0538257	0.936764
chr15	ENSG00000259690.1	ENSG00000259690	sense_intronic	CTD-3118D7.1		3355	0.638387	-1.7684	0.0777928	0.936764
chr15	ENSG00000260392.5	ENSG00000260392	sense_overlapping	RP11-1129I3.1		1510	0.364999	-1.76791	0.077876	0.936764
chr1	ENSG00000236358.1	ENSG00000236358	antisense	RP5-827C21.2		410	6.00129	1.77276	0.0770663	0.936764
chr18	ENSG00000279354.1	ENSG00000279354	TEC	RP11-776B3.1		603	0.511532	-1.81888	0.0697145	0.936764
chr19	ENSG00000267571.1	ENSG00000267571	antisense	AC104532.4		589	0.295265	1.88584	0.0600767	0.936764
chr15	ENSG00000182397.14	ENSG00000182397	transcribed_unprocessed_pseudogene	DNM1P46	196968	3979	0.49374	-1.77046	0.0774496	0.936764
chr7	ENSG00000259628.1	ENSG00000259628	processed_transcript	RP11-467H10.2		617	0.452453	-1.8224	0.0691772	0.936764
chr2	ENSG00000221445.3	ENSG00000221445	miRNA	MIR1301	100302246	82	4.17914	-1.79399	0.0736068	0.936764
chr3	ENSG00000183763.8	ENSG00000183763	protein_coding	TRAIP	10293	3263	0.763761	-1.78208	0.0755326	0.936764
chr2	ENSG00000229203.1	ENSG00000229203	lincRNA	AC103564.7		562	0.47569	1.81901	0.0696947	0.936764
chr1	ENSG00000279457.3	ENSG00000279457	protein_coding	FO538757.1	102723897	1982	2.22834	-1.82675	0.0685197	0.936764
chr1	ENSG00000122420.9	ENSG00000122420	protein_coding	PTGFR	5737	4714	0.565722	-1.79586	0.0733089	0.936764
chr16	ENSG00000207649.3	ENSG00000207649	miRNA	MIR138-2	406930	84	1.08571	1.94855	0.0520821	0.936764
chr12	ENSG00000224982.3	ENSG00000224982	protein_coding	TMEM233	387890	3146	2.35068	1.80616	0.0716825	0.936764
chr17	ENSG00000262049.1	ENSG00000262049	antisense	RP13-1032I1.7		1977	1.11775	-1.77101	0.0773576	0.936764
chr2	ENSG00000168393.12	ENSG00000168393	protein_coding	DTYMK	1841	2451	2.02802	-1.84668	0.0655676	0.936764
chr8	ENSG00000200246.1	ENSG00000200246	rRNA	RNA5SP263		128	1.21433	-1.91812	0.0558428	0.936764
chr1	ENSG00000142910.15	ENSG00000142910	protein_coding	TINAGL1	64129	5281	0.995934	-1.84044	0.0664806	0.936764
chr11	ENSG00000273819.1	ENSG00000273819	unprocessed_pseudogene	ENPP7P7		1102	0.380102	1.77317	0.0769982	0.936764
chr15	ENSG00000270016.1	ENSG00000270016	antisense	RP11-932O9.8		499	0.403641	1.83586	0.0671562	0.936764
chr1	ENSG00000016602.9	ENSG00000016602	protein_coding	CLCA4	22802	3447	1.85065	1.89357	0.0590389	0.936764
chr11	ENSG00000174483.19	ENSG00000174483	protein_coding	BBS1	582	6145	0.751195	-1.82205	0.0692302	0.936764
chr7	ENSG00000106404.13	ENSG00000106404	protein_coding	CLDN15	24146	2893	1.40984	-1.82034	0.0694915	0.936764
chr12	ENSG00000139278.9	ENSG00000139278	protein_coding	GLIPR1	11010	6273	2.16929	1.94184	0.0528921	0.936764
chr4	ENSG00000174799.10	ENSG00000174799	protein_coding	CEP135	9662	8640	1.10949	-1.91783	0.0558794	0.936764
chr19	ENSG00000070404.9	ENSG00000070404	protein_coding	FSTL3	10272	3067	2.14517	-1.87631	0.0613762	0.936764
chr2	ENSG00000231536.1	ENSG00000231536	antisense	AC123886.2		747	0.285601	1.87583	0.0614421	0.936764
chr1	ENSG00000264834.1	ENSG00000264834	miRNA	MIR1273F	100616156	99	2.40474	-1.83652	0.0670593	0.936764
chr11	ENSG00000255369.1	ENSG00000255369	processed_pseudogene	RP11-740D6.3		344	0.275617	1.91298	0.0564996	0.936764
chr10	ENSG00000244356.3	ENSG00000244356	misc_RNA	RN7SL398P		298	0.840336	-1.82351	0.0690094	0.936764
chr10	ENSG00000171311.12	ENSG00000171311	protein_coding	EXOSC1	51013	3345	4.35363	-1.96986	0.0495781	0.936764
chr15	ENSG00000261628.1	ENSG00000261628	unprocessed_pseudogene	RP11-540B6.3		330	1.17823	1.82057	0.0694562	0.936764
chr10	ENSG00000230565.1	ENSG00000230565	antisense	ZNF32-AS2	414208	905	0.296884	-1.79944	0.0727394	0.936764
chr16	ENSG00000275857.1	ENSG00000275857	antisense	AC009133.21		561	0.382865	-1.83856	0.0667571	0.936764
chr2	ENSG00000201499.1	ENSG00000201499	snRNA	RNU6-312P		107	0.856525	-1.96625	0.0499948	0.936764
chr12	ENSG00000279952.1	ENSG00000279952	TEC	RP11-483I24.1		691	1.09467	-1.91252	0.0565586	0.936764
chr22	ENSG00000266012.1	ENSG00000266012	miRNA	MIR4764	100616295	88	1.1384	1.93016	0.054328	0.936764
chr15	ENSG00000199970.1	ENSG00000199970	snoRNA	SNORD115-3	100033440	82	3.11089	-1.83516	0.0672602	0.936764
chr17	ENSG00000141526.15	ENSG00000141526	protein_coding	SLC16A3	9123	8995	0.745067	1.86775	0.0625645	0.936764
chr7	ENSG00000106631.8	ENSG00000106631	protein_coding	MYL7	58498	1458	0.252884	-1.78527	0.0750127	0.936764
chr14	ENSG00000216179.1	ENSG00000216179	miRNA	MIR541	100126308	84	2.22888	-1.83961	0.0666028	0.936764
chr5	ENSG00000113108.18	ENSG00000113108	protein_coding	APBB3	10307	3660	5.41814	-1.9981	0.046416	0.936764
chr1	ENSG00000233557.2	ENSG00000233557	processed_pseudogene	NFU1P2		469	0.674779	-1.7699	0.0775427	0.936764
chr5	ENSG00000177932.6	ENSG00000177932	protein_coding	ZNF354C	30832	5411	3.25786	1.99207	0.0470756	0.936764
chr8	ENSG00000104714.13	ENSG00000104714	protein_coding	ERICH1	157697	9726	1.77599	1.98687	0.0476516	0.936764
chrX	ENSG00000224471.2	ENSG00000224471	processed_pseudogene	MTCO3P19		321	0.425652	1.8626	0.0632876	0.936764
chr11	ENSG00000252361.1	ENSG00000252361	snRNA	RNU6-118P		102	2.82416	-1.77742	0.0762962	0.936764
chr6	ENSG00000164483.16	ENSG00000164483	protein_coding	SAMD3	154075	6903	0.409745	-1.80933	0.0711869	0.936764
chr2	ENSG00000162994.15	ENSG00000162994	protein_coding	CLHC1	130162	4398	2.93324	-1.94855	0.052082	0.936764
chr22	ENSG00000100294.12	ENSG00000100294	protein_coding	MCAT	27349	2388	3.47172	-1.88279	0.0604898	0.936764
chr1	ENSG00000234614.1	ENSG00000234614	antisense	AL450992.2		506	8.37267	-1.81908	0.0696835	0.936764
chr10	ENSG00000214688.4	ENSG00000214688	protein_coding	C10orf105	414152	4934	1.49409	-1.89914	0.0583001	0.936764
chr11	ENSG00000110660.14	ENSG00000110660	protein_coding	SLC35F2	54733	3717	1.67556	-1.83374	0.0674715	0.936764
chr17	ENSG00000262624.1	ENSG00000262624	antisense	RP11-104H15.9		327	0.269391	1.91663	0.0560318	0.936764
chr17	ENSG00000170291.14	ENSG00000170291	protein_coding	ELP5	23587	2768	6.88969	1.98831	0.047492	0.936764
chr17	ENSG00000161381.13	ENSG00000161381	protein_coding	PLXDC1	57125	9277	1.60295	-1.94326	0.0527208	0.936764
chrX	ENSG00000221710.1	ENSG00000221710	miRNA	MIR1298	100302153	112	1.08129	-1.86001	0.0636539	0.936764
chr2	ENSG00000196659.9	ENSG00000196659	protein_coding	TTC30B	150737	4017	1.18956	1.83002	0.0680275	0.936764
chr19	ENSG00000228300.13	ENSG00000228300	protein_coding	C19orf24	55009	2193	1.92986	-1.81059	0.0709919	0.936764
chr17	ENSG00000183684.7	ENSG00000183684	protein_coding	ALYREF	10189	1574	8.43518	1.9467	0.052305	0.936764
chr15	ENSG00000138617.14	ENSG00000138617	protein_coding	PARP16	54956	3715	1.53908	-1.83646	0.0670677	0.936764
chr14	ENSG00000140043.11	ENSG00000140043	protein_coding	PTGR2	145482	8072	1.17682	-1.90796	0.0571471	0.936764
chr22	ENSG00000280383.1	ENSG00000280383	sense_overlapping	CTA-941F9.10		23112	0.424943	-1.90794	0.0571493	0.936764
chr1	ENSG00000090432.6	ENSG00000090432	protein_coding	MUL1	79594	2438	6.24789	-1.96137	0.0505637	0.936764
chr4	ENSG00000174749.5	ENSG00000174749	protein_coding	C4orf32	132720	8901	0.678662	1.85314	0.0646352	0.936764
chr8	ENSG00000252637.1	ENSG00000252637	rRNA	RNA5SP268		124	2.06845	-1.77913	0.076015	0.936764
chr1	ENSG00000117318.8	ENSG00000117318	protein_coding	ID3	3399	1797	5.54274	-1.92443	0.0550451	0.936764
chr12	ENSG00000207189.1	ENSG00000207189	misc_RNA	Y_RNA		102	0.77599	1.93176	0.0541294	0.936764
chr16	ENSG00000177946.5	ENSG00000177946	protein_coding	CENPBD1	92806	2744	3.02006	-1.87845	0.0610825	0.936764
chr6	ENSG00000197594.11	ENSG00000197594	protein_coding	ENPP1	5167	8294	0.332639	1.76636	0.0781363	0.936764
chr16	ENSG00000243954.3	ENSG00000243954	misc_RNA	RN7SL743P		298	0.670816	1.79443	0.0735361	0.936764
chr10	ENSG00000237128.1	ENSG00000237128	lincRNA	RP11-351M16.3	105376468	273	0.268805	1.96719	0.0498858	0.936764
chr19	ENSG00000167604.13	ENSG00000167604	protein_coding	NFKBID	84807	3198	1.0203	1.77665	0.0764233	0.936764
chr1	ENSG00000226970.2	ENSG00000226970	processed_pseudogene	RP11-82H13.2		244	0.733794	-1.84132	0.0663519	0.936764
chr16	ENSG00000179588.8	ENSG00000179588	protein_coding	ZFPM1	161882	6110	0.499844	1.77154	0.0772702	0.936764
chr7	ENSG00000185811.16	ENSG00000185811	protein_coding	IKZF1	10320	9784	0.576493	1.84822	0.0653445	0.936764
chr13	ENSG00000224933.2	ENSG00000224933	lincRNA	LINC01034		277	0.5744	1.81445	0.0703947	0.936764
chr17	ENSG00000091536.16	ENSG00000091536	protein_coding	MYO15A	51168	19123	0.341924	-1.8181	0.069834	0.936764
chr1	ENSG00000066294.14	ENSG00000066294	protein_coding	CD84	8832	9255	0.894302	1.89321	0.0590865	0.936764
chr1	ENSG00000163462.17	ENSG00000163462	protein_coding	TRIM46	80128	4533	3.86698	-1.96642	0.0499748	0.936764
chr11	ENSG00000177595.17	ENSG00000177595	protein_coding	PIDD1	55367	5869	1.69592	-1.8914	0.0593291	0.936764
chr9	ENSG00000167136.6	ENSG00000167136	protein_coding	ENDOG	2021	1172	5.3125	1.83162	0.0677873	0.936764
chr1	ENSG00000233084.2	ENSG00000233084	processed_pseudogene	RPL23AP25		463	0.330701	-1.83789	0.0668568	0.936764
chr1	ENSG00000234604.2	ENSG00000234604	processed_pseudogene	RP1-206D15.5		100	2.23067	1.77563	0.0765913	0.936764
chr1	ENSG00000277681.1	ENSG00000277681	miRNA	MIR6739	102466724	75	2.38411	1.79913	0.0727885	0.936764
chr10	ENSG00000230306.1	ENSG00000230306	processed_pseudogene	BANF1P2		264	0.395336	1.8439	0.065974	0.936764
chr14	ENSG00000259502.1	ENSG00000259502	processed_pseudogene	RP11-643G16.3		619	0.353105	-1.77955	0.0759454	0.936764
chr20	ENSG00000089101.17	ENSG00000089101	protein_coding	CFAP61	26074	7322	0.643722	-1.80259	0.0722414	0.936764
chr16	ENSG00000172366.19	ENSG00000172366	protein_coding	MCRIP2	84331	5034	1.85751	-1.88529	0.0601514	0.936764
chr15	ENSG00000138622.3	ENSG00000138622	protein_coding	HCN4	10021	7228	0.821332	-1.8423	0.0662081	0.936764
chr14	ENSG00000140104.13	ENSG00000140104	protein_coding	C14orf79	122616	5225	2.08722	-1.90056	0.0581141	0.936764
chr19	ENSG00000134815.18	ENSG00000134815	protein_coding	DHX34	9704	5696	2.94619	-1.957	0.0510773	0.936764
chr6	ENSG00000207044.1	ENSG00000207044	snRNA	RNU6-1226P		107	1.04641	-1.82717	0.0684559	0.936764
chr6	ENSG00000204472.12	ENSG00000204472	protein_coding	AIF1	199	1276	4.65494	1.83552	0.0672079	0.936764
chr11	ENSG00000066336.11	ENSG00000066336	protein_coding	SPI1	6688	2069	1.58153	1.78024	0.0758323	0.936764
[truncated: 23,528 more rows]

## Sheet: Sex_int_transcript_sACC
chromosome	transcript_id	gene_id	gene_name	logFC	AveExpr	t	Interaction P.Value	adj.P.Val
[truncated: 79,730 more rows]

[truncated: 1 more sheets: Sex_int_transcript_Amygdala]
