# Supplementary material for: Large-scale transcriptomic analyses of major depressive disorder reveal convergent dysregulation of synaptic pathways in excitatory neurons
Source: Nat Commun. 2025 Apr 28;16:3981. doi: 10.1038/s41467-025-59115-4 (PMC12037741; doi:10.1038/s41467-025-59115-4)
Supplement: Supplementary file 7 — Supplementary Dataset 6 [file 41467_2025_59115_MOESM7_ESM.xlsx]

## Sheet: Key
Gene/Transcript Differental Expression based on Limma Voom Output
gencodeID	Gencodev25 ID
ensemblID	Ensembl gene ID
transcript_id	Gencodev25 transcript annotation
gene_type	Gencodev25 based functional classification of gene
Symbol	Gene symbol
EntrezID	Gene Entrez
logFC	log2(Fold Change)
t_statistic	limma based on Case-only Differential Expression Association t-statistic
P.Value	limma based on Case-Only Differential Expression Association P-value
FDR_P.Value	limma based P-value followed by False Discovery Rate correction for multiple testing

## Sheet: case_only_sACC
gencodeID	ensemblID	gene_type	Symbol	EntrezID	logFC	t	P.Value	adj.P.Val
ENSG00000130382.8	ENSG00000130382	protein_coding	MLLT1	4298	-0.102304	-4.92521	2.20863e-06	0.055684
ENSG00000270011.6	ENSG00000270011	protein_coding	ZNF559-ZNF177	100529215	0.267678	3.98931	0.000103452	0.855919
ENSG00000228061.5	ENSG00000228061	antisense	Z83001.1		0.437222	3.79983	0.000210245	0.855919
ENSG00000211513.5	ENSG00000211513	miRNA	MIR320E	100422913	0.697052	3.76323	0.000240416	0.855919
ENSG00000166411.13	ENSG00000166411	protein_coding	IDH3A	3419	0.0639822	3.74376	0.000258102	0.855919
ENSG00000236618.2	ENSG00000236618	antisense	PITPNA-AS1	100306951	-0.203465	-3.73295	0.000268443	0.855919
ENSG00000089916.17	ENSG00000089916	protein_coding	GPATCH2L	55668	0.0560889	3.69227	0.000310984	0.855919
ENSG00000224933.2	ENSG00000224933	lincRNA	LINC01034		-0.669984	-3.68494	0.000319305	0.855919
ENSG00000200795.1	ENSG00000200795	snRNA	RNU4-1	26835	0.327104	3.58792	0.000451134	0.855919
ENSG00000115602.16	ENSG00000115602	protein_coding	IL1RL1	9173	-1.29459	-3.49274	0.000629112	0.855919
ENSG00000222162.1	ENSG00000222162	misc_RNA	RN7SKP151		0.413827	3.47622	0.000666037	0.855919
ENSG00000055813.5	ENSG00000055813	protein_coding	CCDC85A	114800	-0.124059	-3.46738	0.000686622	0.855919
ENSG00000259543.1	ENSG00000259543	lincRNA	CTD-2034I4.1		-0.426986	-3.464	0.000694667	0.855919
ENSG00000118271.9	ENSG00000118271	protein_coding	TTR	7276	-1.44466	-3.45616	0.000713619	0.855919
ENSG00000007264.14	ENSG00000007264	protein_coding	MATK	4145	-0.0807186	-3.45364	0.000719827	0.855919
ENSG00000181418.7	ENSG00000181418	protein_coding	DDN	23109	-0.117021	-3.43974	0.000754934	0.855919
ENSG00000223891.5	ENSG00000223891	lincRNA	OSER1-AS1	100505783	-0.0899544	-3.43801	0.000759426	0.855919
ENSG00000274627.1	ENSG00000274627	sense_intronic	RP11-104N10.2		0.172191	3.42848	0.000784542	0.855919
ENSG00000143603.18	ENSG00000143603	protein_coding	KCNN3	3782	0.144267	3.38624	0.000905625	0.855919
ENSG00000229468.1	ENSG00000229468	processed_pseudogene	RPL39P18		0.679802	3.3784	0.000929931	0.855919
ENSG00000226149.5	ENSG00000226149	lincRNA	RP1-69D17.4		0.197028	3.37167	0.00095128	0.855919
ENSG00000163930.9	ENSG00000163930	protein_coding	BAP1	8314	-0.0614969	-3.37058	0.0009548	0.855919
ENSG00000270885.1	ENSG00000270885	protein_coding	RASL10B	91608	-0.115334	-3.36033	0.000988321	0.855919
ENSG00000153902.13	ENSG00000153902	protein_coding	LGI4	163175	-0.0980679	-3.35013	0.00102279	0.855919
ENSG00000127528.5	ENSG00000127528	protein_coding	KLF2	10365	-0.340027	-3.34905	0.00102648	0.855919
ENSG00000137338.5	ENSG00000137338	protein_coding	PGBD1	84547	0.0948984	3.33796	0.00106535	0.855919
ENSG00000223225.1	ENSG00000223225	snRNA	RNU6-1054P		0.663464	3.32132	0.00112626	0.855919
ENSG00000100403.11	ENSG00000100403	protein_coding	ZC3H7B	23264	-0.0607034	-3.31451	0.0011521	0.855919
ENSG00000198586.13	ENSG00000198586	protein_coding	TLK1	9874	-0.0480747	-3.31377	0.00115492	0.855919
ENSG00000188321.13	ENSG00000188321	protein_coding	ZNF559	84527	0.165907	3.30945	0.00117165	0.855919
ENSG00000207088.1	ENSG00000207088	snoRNA	SNORA7B	677797	0.203167	3.30837	0.00117587	0.855919
ENSG00000170266.15	ENSG00000170266	protein_coding	GLB1	2720	0.0626932	3.29135	0.00124419	0.855919
ENSG00000104369.4	ENSG00000104369	protein_coding	JPH1	56704	-0.0806682	-3.28902	0.00125383	0.855919
ENSG00000185596.16	ENSG00000185596	transcribed_unprocessed_pseudogene	WASH3P		-0.202536	-3.28796	0.00125823	0.855919
ENSG00000137804.12	ENSG00000137804	protein_coding	NUSAP1	51203	-0.378696	-3.27972	0.00129301	0.855919
ENSG00000143369.14	ENSG00000143369	protein_coding	ECM1	1893	0.149841	3.26362	0.0013635	0.855919
ENSG00000229122.1	ENSG00000229122	sense_intronic	AGBL5-IT1		0.639255	3.26331	0.00136489	0.855919
ENSG00000251322.7	ENSG00000251322	protein_coding	SHANK3	85358	-0.0859504	-3.26005	0.00137962	0.855919
ENSG00000254141.1	ENSG00000254141	sense_intronic	RP11-642D21.1		0.201168	3.259	0.0013844	0.855919
ENSG00000117013.14	ENSG00000117013	protein_coding	KCNQ4	9132	-0.146223	-3.2587	0.00138578	0.855919
ENSG00000141542.10	ENSG00000141542	protein_coding	RAB40B	10966	-0.0884438	-3.25735	0.0013919	0.855919
ENSG00000207781.1	ENSG00000207781	miRNA	MIR625	693210	0.504175	3.24619	0.00144389	0.866745
ENSG00000180535.3	ENSG00000180535	protein_coding	BHLHA15	168620	-0.425893	-3.23766	0.00148477	0.870558
ENSG00000167904.14	ENSG00000167904	protein_coding	TMEM68	137695	-0.0630164	-3.21439	0.00160196	0.873383
ENSG00000167971.15	ENSG00000167971	protein_coding	CASKIN1	57524	-0.0735267	-3.20462	0.00165367	0.873383
ENSG00000010282.14	ENSG00000010282	protein_coding	HHATL	57467	-0.223382	-3.20433	0.00165523	0.873383
ENSG00000204652.6	ENSG00000204652	processed_pseudogene	RPS26P8		0.768389	3.18839	0.001743	0.873383
ENSG00000108479.11	ENSG00000108479	protein_coding	GALK1	2584	-0.161668	-3.17857	0.00179923	0.873383
ENSG00000115474.6	ENSG00000115474	protein_coding	KCNJ13	3769	-0.762069	-3.17855	0.00179934	0.873383
ENSG00000159239.12	ENSG00000159239	protein_coding	C2orf81	388963	-0.187315	-3.16722	0.00186627	0.873383
ENSG00000277232.2	ENSG00000277232	lincRNA	GTSE1-AS1	150384	-0.293591	-3.1565	0.00193175	0.873383
ENSG00000166260.10	ENSG00000166260	protein_coding	COX11	1353	-0.0563997	-3.15035	0.00197028	0.873383
ENSG00000165097.13	ENSG00000165097	protein_coding	KDM1B	221656	-0.0741992	-3.14377	0.00201224	0.873383
ENSG00000154118.12	ENSG00000154118	protein_coding	JPH3	57338	-0.0667958	-3.14135	0.00202789	0.873383
ENSG00000275393.1	ENSG00000275393	sense_intronic	RP11-568J23.8		-0.542659	-3.13874	0.00204488	0.873383
ENSG00000100823.11	ENSG00000100823	protein_coding	APEX1	328	0.0577808	3.13735	0.00205399	0.873383
ENSG00000109189.12	ENSG00000109189	protein_coding	USP46	64854	-0.0435778	-3.13291	0.00208336	0.873383
ENSG00000206763.1	ENSG00000206763	snRNA	RNU6-10P		0.603641	3.12497	0.0021368	0.873383
ENSG00000100241.20	ENSG00000100241	protein_coding	SBF1	6305	-0.056725	-3.12364	0.00214591	0.873383
ENSG00000166816.13	ENSG00000166816	protein_coding	LDHD	197257	-0.107557	-3.11949	0.00217444	0.873383
ENSG00000164707.15	ENSG00000164707	protein_coding	SLC13A4	26266	-0.876389	-3.10897	0.00224843	0.873383
ENSG00000132881.11	ENSG00000132881	protein_coding	RSG1	79363	-0.111651	-3.10695	0.0022629	0.873383
ENSG00000167658.15	ENSG00000167658	protein_coding	EEF2	1938	-0.0534506	-3.10386	0.00228523	0.873383
ENSG00000169019.10	ENSG00000169019	protein_coding	COMMD8	54951	-0.0859774	-3.10286	0.00229249	0.873383
ENSG00000115232.13	ENSG00000115232	protein_coding	ITGA4	3676	-0.252182	-3.09732	0.00233307	0.873383
ENSG00000184374.2	ENSG00000184374	protein_coding	COLEC10	10584	0.34498	3.09392	0.00235835	0.873383
ENSG00000135605.12	ENSG00000135605	protein_coding	TEC	7006	-0.265072	-3.09203	0.00237251	0.873383
ENSG00000275708.1	ENSG00000275708	miRNA	MIR3648-1	100500862	0.611237	3.09198	0.00237287	0.873383
ENSG00000102710.19	ENSG00000102710	protein_coding	SUPT20H	55578	0.0654532	3.08967	0.00239027	0.873383
ENSG00000204099.11	ENSG00000204099	protein_coding	NEU4	129807	-0.171538	-3.06449	0.00258778	0.91302
ENSG00000139531.12	ENSG00000139531	protein_coding	SUOX	6821	-0.061062	-3.05913	0.00263169	0.91302
ENSG00000264107.1	ENSG00000264107	antisense	RP11-848P1.5		0.344994	3.05644	0.00265399	0.91302
ENSG00000162999.12	ENSG00000162999	protein_coding	DUSP19	142679	-0.0860856	-3.04648	0.00273813	0.91302
ENSG00000206737.1	ENSG00000206737	snRNA	RNVU1-18	26863	0.592078	3.04258	0.00277173	0.91302
ENSG00000100888.12	ENSG00000100888	protein_coding	CHD8	57680	0.0332289	3.02652	0.00291414	0.91302
ENSG00000173898.11	ENSG00000173898	protein_coding	SPTBN2	6712	-0.0701785	-3.0213	0.00296187	0.91302
ENSG00000180773.14	ENSG00000180773	protein_coding	SLC36A4	120103	0.0642617	3.01346	0.0030349	0.91302
ENSG00000235098.8	ENSG00000235098	protein_coding	ANKRD65	441869	-0.199431	-3.01278	0.00304135	0.91302
ENSG00000231170.5	ENSG00000231170	antisense	AC002451.3		-0.40735	-3.00973	0.00307028	0.91302
ENSG00000121440.14	ENSG00000121440	protein_coding	PDZRN3	23024	-0.11204	-3.00965	0.00307101	0.91302
ENSG00000234690.6	ENSG00000234690	lincRNA	AC073283.4	101927043	-0.284423	-3.0054	0.00311169	0.91302
ENSG00000260549.1	ENSG00000260549	transcribed_unitary_pseudogene	MT1L	4500	-0.342851	-3.00317	0.00313329	0.91302
ENSG00000176731.11	ENSG00000176731	protein_coding	C8orf59	401466	-0.0687485	-2.9921	0.00324243	0.91302
ENSG00000144061.12	ENSG00000144061	protein_coding	NPHP1	4867	-0.105619	-2.99038	0.00325968	0.91302
ENSG00000272904.1	ENSG00000272904	processed_transcript	RP11-392E22.11		-0.497052	-2.98905	0.0032731	0.91302
ENSG00000121653.11	ENSG00000121653	protein_coding	MAPK8IP1	9479	-0.0589738	-2.98881	0.00327553	0.91302
ENSG00000202428.1	ENSG00000202428	snRNA	RNU6-108P		-0.610482	-2.98741	0.00328969	0.91302
ENSG00000268051.1	ENSG00000268051	sense_intronic	CTC-244M17.1		-0.356419	-2.98434	0.00332095	0.91302
ENSG00000248489.1	ENSG00000248489	lincRNA	CTD-2007H13.3		-0.178331	-2.98392	0.00332525	0.91302
ENSG00000004399.12	ENSG00000004399	protein_coding	PLXND1	23129	-0.0863438	-2.98272	0.00333762	0.91302
ENSG00000143553.10	ENSG00000143553	protein_coding	SNAPIN	23557	-0.0649603	-2.98049	0.00336062	0.91302
ENSG00000103994.16	ENSG00000103994	protein_coding	ZNF106	64397	-0.0468298	-2.97547	0.00341289	0.91302
ENSG00000174938.14	ENSG00000174938	protein_coding	SEZ6L2	26470	0.0915195	2.97293	0.00343968	0.91302
ENSG00000273033.2	ENSG00000273033	lincRNA	RP11-67L2.2	100129550	0.0820253	2.96491	0.00352541	0.91302
ENSG00000155827.11	ENSG00000155827	protein_coding	RNF20	56254	0.0417883	2.96462	0.00352854	0.91302
ENSG00000172732.11	ENSG00000172732	protein_coding	MUS81	80198	-0.0598894	-2.96137	0.00356391	0.91302
ENSG00000130766.4	ENSG00000130766	protein_coding	SESN2	83667	0.119899	2.96091	0.00356889	0.91302
ENSG00000267260.1	ENSG00000267260	lincRNA	CTD-2162K18.4		-0.188119	-2.9497	0.0036934	0.91302
ENSG00000237285.1	ENSG00000237285	processed_pseudogene	HNRNPA1P2		0.293289	2.94078	0.00379541	0.91302
ENSG00000147654.14	ENSG00000147654	protein_coding	EBAG9	9166	-0.0574979	-2.9388	0.00381839	0.91302
ENSG00000150995.18	ENSG00000150995	protein_coding	ITPR1	3708	-0.0692457	-2.93634	0.00384707	0.91302
ENSG00000253746.1	ENSG00000253746	lincRNA	RP11-527N22.2		0.451431	2.93536	0.00385864	0.91302
ENSG00000136868.10	ENSG00000136868	protein_coding	SLC31A1	1317	0.0795342	2.92334	0.00400216	0.91302
ENSG00000132635.16	ENSG00000132635	protein_coding	PCED1A	64773	-0.07272	-2.9219	0.00401969	0.91302
ENSG00000130529.15	ENSG00000130529	protein_coding	TRPM4	54795	-0.126233	-2.91354	0.00412286	0.91302
ENSG00000225345.3	ENSG00000225345	transcribed_unprocessed_pseudogene	SNX18P3		-0.270731	-2.91118	0.00415253	0.91302
ENSG00000133243.8	ENSG00000133243	protein_coding	BTBD2	55643	-0.0614306	-2.90545	0.00422499	0.91302
ENSG00000174917.8	ENSG00000174917	protein_coding	C19orf70	125988	-0.0625072	-2.89879	0.00431089	0.91302
ENSG00000248079.2	ENSG00000248079	lincRNA	DPH6-AS1	100507466	-0.180102	-2.89754	0.00432713	0.91302
ENSG00000149527.17	ENSG00000149527	protein_coding	PLCH2	9651	-0.114356	-2.89661	0.00433933	0.91302
ENSG00000184702.17	ENSG00000184702	protein_coding	SEPT5	5413	-0.0531779	-2.89337	0.00438187	0.91302
ENSG00000182575.7	ENSG00000182575	protein_coding	NXPH3	11248	0.177357	2.89124	0.00441004	0.91302
ENSG00000099864.17	ENSG00000099864	protein_coding	PALM	5064	-0.0619403	-2.89082	0.00441561	0.91302
ENSG00000136826.14	ENSG00000136826	protein_coding	KLF4	9314	-0.393795	-2.88102	0.00454779	0.91302
ENSG00000048649.13	ENSG00000048649	protein_coding	RSF1	51773	0.0331211	2.8798	0.00456437	0.91302
ENSG00000237162.1	ENSG00000237162	processed_pseudogene	RP11-443F16.1		0.282676	2.87956	0.00456771	0.91302
ENSG00000273442.1	ENSG00000273442	lincRNA	AC006946.17		0.278997	2.87719	0.00460037	0.91302
ENSG00000004779.9	ENSG00000004779	protein_coding	NDUFAB1	4706	-0.0454219	-2.87708	0.00460186	0.91302
ENSG00000267475.1	ENSG00000267475	lincRNA	CTD-2538C1.2	105372367	0.181593	2.87552	0.0046234	0.91302
ENSG00000220785.7	ENSG00000220785	transcribed_unprocessed_pseudogene	MTMR9LP		-0.145759	-2.87525	0.00462711	0.91302
ENSG00000160972.9	ENSG00000160972	protein_coding	PPP1R16A	84988	-0.0695056	-2.87127	0.00468266	0.91302
ENSG00000168405.14	ENSG00000168405	unitary_pseudogene	CMAHP		-0.165973	-2.87029	0.0046964	0.91302
ENSG00000267707.2	ENSG00000267707	antisense	RP11-95O2.5		-0.3686	-2.86789	0.00473025	0.91302
ENSG00000271907.1	ENSG00000271907	snoRNA	SNORA35		0.179252	2.86723	0.00473968	0.91302
ENSG00000186231.16	ENSG00000186231	protein_coding	KLHL32	114792	-0.0797337	-2.86631	0.00475273	0.91302
ENSG00000099810.18	ENSG00000099810	protein_coding	MTAP	4507	0.0886299	2.86563	0.00476246	0.91302
ENSG00000148396.18	ENSG00000148396	protein_coding	SEC16A	9919	0.0373037	2.86498	0.00477163	0.91302
ENSG00000170340.10	ENSG00000170340	protein_coding	B3GNT2	10678	-0.0999122	-2.8617	0.00481874	0.91302
ENSG00000196455.7	ENSG00000196455	protein_coding	PIK3R4	30849	0.0431977	2.86159	0.00482036	0.91302
ENSG00000150459.12	ENSG00000150459	protein_coding	SAP18	10284	0.0502586	2.85627	0.00489755	0.91302
ENSG00000268658.5	ENSG00000268658	lincRNA	LINC00664	400680	0.288559	2.85442	0.00492461	0.91302
ENSG00000214429.3	ENSG00000214429	processed_pseudogene	CYCSP6		-0.565285	-2.85115	0.00497287	0.91302
ENSG00000257156.1	ENSG00000257156	lincRNA	RP11-13A1.3		-0.253476	-2.84775	0.00502352	0.91302
ENSG00000225106.1	ENSG00000225106	antisense	RP11-429E11.2		-0.273561	-2.84746	0.00502784	0.91302
ENSG00000109956.12	ENSG00000109956	protein_coding	B3GAT1	27087	-0.0560679	-2.84552	0.00505697	0.91302
ENSG00000107404.18	ENSG00000107404	protein_coding	DVL1	1855	-0.060133	-2.84546	0.00505775	0.91302
ENSG00000167680.15	ENSG00000167680	protein_coding	SEMA6B	10501	-0.0602044	-2.84469	0.00506939	0.91302
ENSG00000223262.1	ENSG00000223262	rRNA	RNA5SP492		-0.554802	-2.84049	0.00513314	0.91302
ENSG00000197312.11	ENSG00000197312	protein_coding	DDI2	84301	0.0657531	2.84034	0.00513543	0.91302
ENSG00000183615.5	ENSG00000183615	protein_coding	FAM167B	84734	-0.507651	-2.84003	0.00514016	0.91302
ENSG00000141668.9	ENSG00000141668	protein_coding	CBLN2	147381	-0.0975608	-2.83973	0.00514472	0.91302
ENSG00000272693.3	ENSG00000272693	lincRNA	RP11-479O9.4	441242	-0.211734	-2.83546	0.00521041	0.91302
ENSG00000196275.13	ENSG00000196275	protein_coding	GTF2IRD2	84163	0.215674	2.83437	0.0052273	0.91302
ENSG00000180113.15	ENSG00000180113	protein_coding	TDRD6	221400	0.209723	2.83266	0.0052539	0.91302
ENSG00000181751.9	ENSG00000181751	protein_coding	C5orf30	90355	-0.0757626	-2.83201	0.00526394	0.91302
ENSG00000248508.6	ENSG00000248508	lincRNA	SRP14-AS1	100131089	0.149993	2.83053	0.0052872	0.91302
ENSG00000158806.13	ENSG00000158806	protein_coding	NPM2	10361	-0.0702155	-2.82753	0.00533441	0.914906
ENSG00000090020.10	ENSG00000090020	protein_coding	SLC9A1	6548	0.0778821	2.82392	0.00539166	0.918476
ENSG00000276656.1	ENSG00000276656	miRNA	MIR6083	102464832	0.397319	2.8142	0.00554889	0.937139
ENSG00000239641.1	ENSG00000239641	antisense	PLS1-AS1		0.446901	2.81232	0.00557971	0.937139
ENSG00000224885.1	ENSG00000224885	sense_intronic	TSSC1-IT1		0.199141	2.81032	0.00561272	0.937139
ENSG00000226284.1	ENSG00000226284	processed_pseudogene	ARPC3P1		-0.442393	-2.8071	0.00566624	0.937765
ENSG00000171522.5	ENSG00000171522	protein_coding	PTGER4	5734	-0.31784	-2.80563	0.00569086	0.937765
ENSG00000103024.7	ENSG00000103024	protein_coding	NME3	4832	-0.0761407	-2.79417	0.00588582	0.948332
ENSG00000260903.2	ENSG00000260903	protein_coding	XKR7	343702	0.14348	2.79078	0.00594468	0.948332
ENSG00000242971.3	ENSG00000242971	misc_RNA	RN7SL233P		0.402137	2.79019	0.00595494	0.948332
ENSG00000277399.4	ENSG00000277399	protein_coding	GPR179	440435	0.143899	2.78987	0.00596068	0.948332
ENSG00000279755.1	ENSG00000279755	TEC	RP11-191F9.2		-0.590114	-2.78855	0.00598374	0.948332
ENSG00000164919.10	ENSG00000164919	protein_coding	COX6C	1345	-0.0432225	-2.78727	0.00600627	0.948332
ENSG00000208308.1	ENSG00000208308	snoRNA	SNORA40		0.238879	2.78658	0.00601829	0.948332
ENSG00000208022.1	ENSG00000208022	miRNA	MIR618	693203	-0.556408	-2.78198	0.00609992	0.955225
ENSG00000200494.1	ENSG00000200494	misc_RNA	Y_RNA		0.364172	2.77383	0.00624702	0.963843
ENSG00000137776.16	ENSG00000137776	protein_coding	SLTM	79811	0.0490482	2.77265	0.00626864	0.963843
ENSG00000239932.3	ENSG00000239932	misc_RNA	RN7SL606P		0.527133	2.7726	0.00626964	0.963843
ENSG00000079313.12	ENSG00000079313	protein_coding	REXO1	57455	-0.0617095	-2.76089	0.00648727	0.982143
ENSG00000173811.10	ENSG00000173811	antisense	CCDC13-AS1	100874114	-0.597406	-2.75391	0.00662031	0.982143
ENSG00000254860.5	ENSG00000254860	antisense	TMEM9B-AS1	493900	-0.230639	-2.74978	0.00670015	0.982143
ENSG00000130758.7	ENSG00000130758	protein_coding	MAP3K10	4294	-0.0629556	-2.74731	0.00674829	0.982143
ENSG00000124507.10	ENSG00000124507	protein_coding	PACSIN1	29993	-0.0576854	-2.74515	0.00679084	0.982143
ENSG00000270040.1	ENSG00000270040	sense_intronic	RP11-416A14.1		-0.348558	-2.73935	0.00690575	0.982143
ENSG00000270248.1	ENSG00000270248	processed_pseudogene	CTC-471J1.10		0.383939	2.73734	0.00694605	0.982143
ENSG00000187260.15	ENSG00000187260	protein_coding	WDR86	349136	-0.188008	-2.73533	0.00698664	0.982143
ENSG00000197020.10	ENSG00000197020	protein_coding	ZNF100	163227	0.175523	2.73476	0.00699809	0.982143
ENSG00000201747.1	ENSG00000201747	snRNA	RNU6-534P		0.582399	2.72944	0.00710645	0.982143
ENSG00000137343.17	ENSG00000137343	protein_coding	ATAT1	79969	0.0615442	2.72864	0.00712282	0.982143
ENSG00000166111.9	ENSG00000166111	protein_coding	SVOP	55530	-0.0628451	-2.72632	0.00717073	0.982143
ENSG00000122490.18	ENSG00000122490	protein_coding	PQLC1	80148	-0.0458273	-2.72124	0.00727641	0.982143
ENSG00000059915.16	ENSG00000059915	protein_coding	PSD	5662	-0.0580511	-2.71973	0.00730814	0.982143
ENSG00000072201.13	ENSG00000072201	protein_coding	LNX1	84708	-0.0772505	-2.7193	0.00731717	0.982143
ENSG00000265544.1	ENSG00000265544	sense_intronic	AA06	100506677	0.197071	2.71822	0.00733996	0.982143
ENSG00000253214.1	ENSG00000253214	lincRNA	RP11-1149M10.2		0.398785	2.71214	0.00746936	0.982143
ENSG00000060642.10	ENSG00000060642	protein_coding	PIGV	55650	-0.0724313	-2.71144	0.00748441	0.982143
ENSG00000255418.5	ENSG00000255418	lincRNA	RP11-266A24.1		0.284713	2.71022	0.00751079	0.982143
ENSG00000207251.1	ENSG00000207251	snRNA	RNU6-342P		0.430255	2.7095	0.00752623	0.982143
ENSG00000128641.18	ENSG00000128641	protein_coding	MYO1B	4430	-0.105531	-2.70233	0.0076826	0.982143
ENSG00000199043.1	ENSG00000199043	miRNA	MIR335	442904	0.361612	2.70214	0.00768672	0.982143
ENSG00000183542.5	ENSG00000183542	protein_coding	KLRC4	8302	0.38069	2.70169	0.00769668	0.982143
ENSG00000173933.19	ENSG00000173933	protein_coding	RBM4	5936	0.0848138	2.69804	0.00777759	0.982143
ENSG00000252122.1	ENSG00000252122	snoRNA	SNORA76		0.563791	2.69555	0.0078332	0.982143
ENSG00000228999.2	ENSG00000228999	lincRNA	AC068490.1		-0.293333	-2.69524	0.00784013	0.982143
ENSG00000142197.12	ENSG00000142197	protein_coding	DOPEY2	9980	0.0606363	2.69351	0.00787893	0.982143
ENSG00000052723.11	ENSG00000052723	protein_coding	SIKE1	80143	0.0560751	2.69107	0.00793406	0.982143
ENSG00000144619.14	ENSG00000144619	protein_coding	CNTN4	152330	-0.0656361	-2.68967	0.0079659	0.982143
ENSG00000127445.13	ENSG00000127445	protein_coding	PIN1	5300	-0.0518246	-2.68926	0.00797518	0.982143
ENSG00000232415.1	ENSG00000232415	antisense	CTB-51J22.1		-0.336305	-2.68594	0.00805102	0.982143
ENSG00000202297.1	ENSG00000202297	misc_RNA	RNY3P12		0.521338	2.68499	0.00807294	0.982143
ENSG00000101276.14	ENSG00000101276	protein_coding	SLC52A3	113278	-0.327566	-2.68422	0.00809073	0.982143
ENSG00000273444.1	ENSG00000273444	unprocessed_pseudogene	RP5-1147A1.2		0.536251	2.6839	0.00809807	0.982143
ENSG00000166025.17	ENSG00000166025	protein_coding	AMOTL1	154810	0.0737097	2.68107	0.00816372	0.982143
ENSG00000213391.3	ENSG00000213391	processed_pseudogene	RP11-66N11.6		-0.564312	-2.67935	0.0082037	0.982143
ENSG00000263883.1	ENSG00000263883	transcribed_processed_pseudogene	EEF1DP7		0.186831	2.67708	0.00825705	0.982143
ENSG00000179195.15	ENSG00000179195	protein_coding	ZNF664	144348	0.0536629	2.67684	0.00826255	0.982143
ENSG00000116017.10	ENSG00000116017	protein_coding	ARID3A	1820	0.120602	2.67254	0.0083642	0.982143
ENSG00000154813.9	ENSG00000154813	protein_coding	DPH3	285381	0.071021	2.66933	0.00844075	0.982143
ENSG00000185633.10	ENSG00000185633	protein_coding	NDUFA4L2	56901	-0.146596	-2.66892	0.00845072	0.982143
ENSG00000135298.13	ENSG00000135298	protein_coding	ADGRB3	577	-0.0368904	-2.66873	0.00845528	0.982143
ENSG00000233264.2	ENSG00000233264	processed_pseudogene	AC006042.8		0.133596	2.66766	0.00848084	0.982143
ENSG00000129968.15	ENSG00000129968	protein_coding	ABHD17A	81926	-0.0734265	-2.66462	0.00855445	0.982143
ENSG00000050438.16	ENSG00000050438	protein_coding	SLC4A8	9498	0.081733	2.6602	0.00866216	0.982143
ENSG00000005022.5	ENSG00000005022	protein_coding	SLC25A5	292	0.0499956	2.65806	0.00871483	0.982143
ENSG00000108439.9	ENSG00000108439	protein_coding	PNPO	55163	0.0676281	2.65802	0.00871594	0.982143
ENSG00000276030.1	ENSG00000276030	lincRNA	CTD-2027I19.3		0.225429	2.65511	0.00878786	0.982143
ENSG00000160408.14	ENSG00000160408	protein_coding	ST6GALNAC6	30815	-0.043848	-2.65417	0.00881131	0.982143
ENSG00000181072.11	ENSG00000181072	protein_coding	CHRM2	1129	0.125035	2.65211	0.00886272	0.982143
ENSG00000223922.1	ENSG00000223922	processed_pseudogene	ASS1P2		0.236538	2.65106	0.008889	0.982143
ENSG00000182224.11	ENSG00000182224	protein_coding	CYB5D1	124637	-0.102049	-2.65064	0.00889971	0.982143
ENSG00000259683.1	ENSG00000259683	unprocessed_pseudogene	RP11-182J1.14		-1.00147	-2.65007	0.0089139	0.982143
ENSG00000184305.14	ENSG00000184305	protein_coding	CCSER1	401145	-0.0608452	-2.64943	0.00893015	0.982143
ENSG00000257139.1	ENSG00000257139	lincRNA	RP11-320P7.2		-0.53834	-2.64854	0.00895254	0.982143
ENSG00000067369.13	ENSG00000067369	protein_coding	TP53BP1	7158	0.0323336	2.64851	0.00895339	0.982143
ENSG00000200354.1	ENSG00000200354	snoRNA	SNORA71D	677840	0.30744	2.64814	0.00896278	0.982143
ENSG00000110063.8	ENSG00000110063	protein_coding	DCPS	28960	0.0951737	2.64766	0.00897482	0.982143
ENSG00000200175.1	ENSG00000200175	snRNA	RNU6-1309P		0.507254	2.64742	0.00898102	0.982143
ENSG00000099840.13	ENSG00000099840	protein_coding	IZUMO4	113177	-0.123593	-2.64731	0.00898375	0.982143
ENSG00000169085.11	ENSG00000169085	protein_coding	C8orf46	254778	-0.0553094	-2.64445	0.00905643	0.982143
ENSG00000246705.4	ENSG00000246705	protein_coding	H2AFJ	55766	-0.134788	-2.6444	0.00905778	0.982143
ENSG00000148488.15	ENSG00000148488	protein_coding	ST8SIA6	338596	-0.210861	-2.64356	0.00907917	0.982143
ENSG00000115286.19	ENSG00000115286	protein_coding	NDUFS7	374291	-0.068197	-2.64326	0.00908693	0.982143
ENSG00000266256.1	ENSG00000266256	lincRNA	LINC00683	400660	-0.223863	-2.63876	0.00920288	0.982143
ENSG00000135426.15	ENSG00000135426	protein_coding	TESPA1	9840	-0.125702	-2.63744	0.00923727	0.982143
ENSG00000100628.11	ENSG00000100628	protein_coding	ASB2	51676	-0.173601	-2.63557	0.00928588	0.982143
ENSG00000153786.12	ENSG00000153786	protein_coding	ZDHHC7	55625	0.0558441	2.63469	0.00930887	0.982143
ENSG00000176907.4	ENSG00000176907	protein_coding	C8orf4	56892	-0.198816	-2.63325	0.00934672	0.982143
ENSG00000260953.1	ENSG00000260953	lincRNA	RP11-426C22.6		-0.724869	-2.63267	0.00936181	0.982143
ENSG00000279453.1	ENSG00000279453	TEC	RP3-425C14.4		0.0724724	2.63264	0.00936264	0.982143
ENSG00000202538.1	ENSG00000202538	snRNA	RNU4-2	26834	0.110831	2.63241	0.00936885	0.982143
ENSG00000269906.1	ENSG00000269906	sense_intronic	RP11-248J18.2		-0.219225	-2.63225	0.00937297	0.982143
ENSG00000088247.16	ENSG00000088247	protein_coding	KHSRP	8570	0.0444843	2.63148	0.0093932	0.982143
ENSG00000153048.10	ENSG00000153048	protein_coding	CARHSP1	23589	-0.103377	-2.63108	0.00940393	0.982143
ENSG00000132388.12	ENSG00000132388	protein_coding	UBE2G1	7326	0.0521804	2.63061	0.00941637	0.982143
ENSG00000152492.13	ENSG00000152492	protein_coding	CCDC50	152137	0.0587171	2.62946	0.00944662	0.982143
ENSG00000154265.15	ENSG00000154265	protein_coding	ABCA5	23461	-0.0542279	-2.62727	0.00950488	0.982143
ENSG00000185774.14	ENSG00000185774	protein_coding	KCNIP4	80333	-0.0704639	-2.62717	0.00950755	0.982143
ENSG00000178467.17	ENSG00000178467	protein_coding	P4HTM	54681	-0.0421813	-2.62694	0.00951383	0.982143
ENSG00000183798.4	ENSG00000183798	protein_coding	EMILIN3	90187	-0.280243	-2.62031	0.00969232	0.982143
ENSG00000042088.13	ENSG00000042088	protein_coding	TDP1	55775	0.076388	2.61736	0.00977277	0.982143
ENSG00000181819.14	ENSG00000181819	processed_pseudogene	KCTD9P2		0.348553	2.61494	0.00983897	0.982143
ENSG00000232332.1	ENSG00000232332	processed_pseudogene	RP3-481A17.1		0.354593	2.61334	0.00988308	0.982143
ENSG00000161970.12	ENSG00000161970	protein_coding	RPL26	6154	0.0514922	2.61328	0.00988492	0.982143
ENSG00000170214.3	ENSG00000170214	protein_coding	ADRA1B	147	0.159521	2.61229	0.00991239	0.982143
ENSG00000254325.2	ENSG00000254325	sense_intronic	RP11-318K15.2		-0.41429	-2.61045	0.00996344	0.982143
ENSG00000080947.14	ENSG00000080947	transcribed_unprocessed_pseudogene	CROCCP3	114819	-0.0576219	-2.60948	0.00999041	0.982143
ENSG00000171045.14	ENSG00000171045	protein_coding	TSNARE1	203062	-0.0738721	-2.60895	0.0100051	0.982143
ENSG00000119782.13	ENSG00000119782	protein_coding	FKBP1B	2281	-0.0868134	-2.60821	0.010026	0.982143
ENSG00000233225.3	ENSG00000233225	processed_pseudogene	AC004987.9		0.111747	2.60609	0.0100853	0.982143
ENSG00000130244.12	ENSG00000130244	protein_coding	FAM98C	147965	-0.0555124	-2.60379	0.0101502	0.982143
ENSG00000156515.21	ENSG00000156515	protein_coding	HK1	3098	0.0422468	2.60277	0.0101793	0.982143
ENSG00000224897.6	ENSG00000224897	antisense	POT1-AS1	401398	-0.0962775	-2.60232	0.0101918	0.982143
ENSG00000136267.13	ENSG00000136267	protein_coding	DGKB	1607	-0.0693634	-2.60125	0.0102223	0.982143
ENSG00000169900.7	ENSG00000169900	protein_coding	PYDC1	260434	-0.26246	-2.60118	0.0102243	0.982143
ENSG00000143107.8	ENSG00000143107	protein_coding	FNDC7	163479	-0.348244	-2.60103	0.0102287	0.982143
ENSG00000179542.15	ENSG00000179542	protein_coding	SLITRK4	139065	-0.0675325	-2.59764	0.0103258	0.982143
ENSG00000155850.7	ENSG00000155850	protein_coding	SLC26A2	1836	-0.206151	-2.59672	0.0103522	0.982143
ENSG00000125821.11	ENSG00000125821	protein_coding	DTD1	92675	0.0492105	2.59641	0.010361	0.982143
ENSG00000278396.1	ENSG00000278396	sense_intronic	RP11-120E11.2		0.317608	2.59505	0.0104004	0.982143
ENSG00000140987.19	ENSG00000140987	protein_coding	ZSCAN32	54925	0.0825238	2.59374	0.0104384	0.982143
ENSG00000133028.10	ENSG00000133028	protein_coding	SCO1	6341	0.0633855	2.58918	0.0105714	0.982143
ENSG00000064225.12	ENSG00000064225	protein_coding	ST3GAL6	10402	0.0754038	2.58907	0.0105745	0.982143
ENSG00000105409.16	ENSG00000105409	protein_coding	ATP1A3	478	0.0629996	2.58837	0.0105951	0.982143
ENSG00000172380.5	ENSG00000172380	protein_coding	GNG12	55970	0.0772246	2.58435	0.010714	0.982143
ENSG00000063180.8	ENSG00000063180	protein_coding	CA11	770	-0.0775692	-2.58313	0.0107504	0.982143
ENSG00000280255.1	ENSG00000280255	TEC	RP5-1007F24.1		-0.357137	-2.58268	0.0107638	0.982143
ENSG00000259232.2	ENSG00000259232	processed_pseudogene	RP11-349G13.1		0.262388	2.58189	0.0107875	0.982143
ENSG00000179403.11	ENSG00000179403	protein_coding	VWA1	64856	-0.11761	-2.58144	0.0108008	0.982143
ENSG00000114446.4	ENSG00000114446	protein_coding	IFT57	55081	-0.0672429	-2.58068	0.0108234	0.982143
ENSG00000049130.13	ENSG00000049130	protein_coding	KITLG	4254	-0.100071	-2.58034	0.0108338	0.982143
ENSG00000137944.16	ENSG00000137944	protein_coding	KYAT3	56267	-0.129837	-2.57855	0.0108877	0.982143
ENSG00000079435.9	ENSG00000079435	protein_coding	LIPE	3991	-0.179407	-2.5782	0.0108982	0.982143
ENSG00000199133.3	ENSG00000199133	miRNA	MIRLET7D	406886	0.480572	2.57771	0.0109129	0.982143
ENSG00000092010.14	ENSG00000092010	protein_coding	PSME1	5720	-0.0628829	-2.57581	0.0109706	0.982143
ENSG00000224429.7	ENSG00000224429	lincRNA	LINC00539		-0.350926	-2.57413	0.0110215	0.982143
ENSG00000177030.16	ENSG00000177030	protein_coding	DEAF1	10522	-0.0746869	-2.57412	0.0110217	0.982143
ENSG00000278135.1	ENSG00000278135	snRNA	U2		0.508035	2.56874	0.0111868	0.982143
ENSG00000142168.14	ENSG00000142168	protein_coding	SOD1	6647	-0.037006	-2.56793	0.0112119	0.982143
ENSG00000146085.7	ENSG00000146085	protein_coding	MUT	4594	-0.0593325	-2.56666	0.0112514	0.982143
ENSG00000178852.15	ENSG00000178852	protein_coding	EFCAB13	124989	-0.288471	-2.56436	0.0113229	0.982143
ENSG00000188070.9	ENSG00000188070	protein_coding	C11orf95	65998	-0.0690375	-2.56413	0.0113302	0.982143
ENSG00000228323.2	ENSG00000228323	antisense	AC008753.6		-0.418795	-2.56322	0.0113586	0.982143
ENSG00000266107.1	ENSG00000266107	miRNA	MIR4525	100616196	-0.362089	-2.56191	0.0113998	0.982143
ENSG00000100359.20	ENSG00000100359	protein_coding	SGSM3	27352	-0.0474207	-2.56183	0.0114021	0.982143
ENSG00000227078.1	ENSG00000227078	lincRNA	AC004448.2		0.31207	2.5615	0.0114124	0.982143
ENSG00000148606.12	ENSG00000148606	protein_coding	POLR3A	11128	0.0493178	2.55852	0.0115067	0.982143
ENSG00000186364.11	ENSG00000186364	protein_coding	NUDT17	200035	-0.143993	-2.55659	0.0115678	0.982143
ENSG00000267070.1	ENSG00000267070	lincRNA	RP11-10K17.6		0.400013	2.55623	0.0115792	0.982143
ENSG00000241782.1	ENSG00000241782	processed_pseudogene	RP11-91P24.1		0.410021	2.55482	0.0116243	0.982143
ENSG00000060140.8	ENSG00000060140	protein_coding	STYK1	55359	-0.111848	-2.55466	0.0116295	0.982143
ENSG00000163960.11	ENSG00000163960	protein_coding	UBXN7	26043	0.0345276	2.55251	0.0116983	0.982143
ENSG00000280118.1	ENSG00000280118	TEC	RP11-385H1.1		0.152868	2.55105	0.0117455	0.982143
ENSG00000187231.13	ENSG00000187231	protein_coding	SESTD1	91404	0.0420422	2.54955	0.011794	0.982143
ENSG00000198886.2	ENSG00000198886	protein_coding	MT-ND4	4538	0.106122	2.54808	0.0118415	0.982143
ENSG00000138356.13	ENSG00000138356	protein_coding	AOX1	316	-0.206981	-2.54776	0.0118518	0.982143
ENSG00000229794.2	ENSG00000229794	processed_pseudogene	MTCYBP32		0.241663	2.54602	0.0119087	0.982143
ENSG00000109790.16	ENSG00000109790	protein_coding	KLHL5	51088	0.0663464	2.53845	0.0121584	0.982143
ENSG00000044524.10	ENSG00000044524	protein_coding	EPHA3	2042	-0.122225	-2.53546	0.0122583	0.982143
ENSG00000196152.10	ENSG00000196152	protein_coding	ZNF79	7633	0.0769498	2.53148	0.0123922	0.982143
ENSG00000204860.4	ENSG00000204860	antisense	FAM201A		-0.139148	-2.53125	0.0124001	0.982143
ENSG00000091136.13	ENSG00000091136	protein_coding	LAMB1	3912	-0.130024	-2.52997	0.0124434	0.982143
ENSG00000139971.15	ENSG00000139971	protein_coding	C14orf37	145407	-0.0611254	-2.5296	0.0124558	0.982143
ENSG00000224805.2	ENSG00000224805	antisense	LINC00853	100874253	0.352661	2.52657	0.0125593	0.982143
ENSG00000278218.1	ENSG00000278218	misc_RNA	uc_338		-0.562213	-2.52591	0.012582	0.982143
ENSG00000279108.1	ENSG00000279108	TEC	CTC-490E21.11		0.17051	2.52402	0.012647	0.982143
ENSG00000099364.16	ENSG00000099364	protein_coding	FBXL19	54620	-0.0566297	-2.52261	0.0126958	0.982143
ENSG00000251161.3	ENSG00000251161	lincRNA	RP11-540O11.1		0.218989	2.52257	0.012697	0.982143
ENSG00000124479.8	ENSG00000124479	protein_coding	NDP	4693	-0.0938341	-2.51993	0.0127888	0.982143
ENSG00000258441.1	ENSG00000258441	processed_transcript	LINC00641	283624	0.0584946	2.51971	0.0127964	0.982143
ENSG00000185070.10	ENSG00000185070	protein_coding	FLRT2	23768	-0.0760484	-2.51762	0.0128694	0.982143
ENSG00000234773.7	ENSG00000234773	transcribed_unprocessed_pseudogene	CTD-2666L21.1		0.0897761	2.51544	0.0129459	0.982143
ENSG00000252347.1	ENSG00000252347	snRNA	RNU6-1046P		0.47589	2.51541	0.0129471	0.982143
ENSG00000108819.10	ENSG00000108819	protein_coding	PPP1R9B	84687	-0.0504681	-2.51412	0.0129924	0.982143
ENSG00000197956.9	ENSG00000197956	protein_coding	S100A6	6277	-0.0968022	-2.51265	0.0130443	0.982143
ENSG00000132432.13	ENSG00000132432	protein_coding	SEC61G	23480	-0.0615642	-2.5124	0.0130532	0.982143
ENSG00000112695.11	ENSG00000112695	protein_coding	COX7A2	1347	-0.0391135	-2.51226	0.0130583	0.982143
ENSG00000238962.1	ENSG00000238962	snRNA	RNU7-176P		0.518207	2.51177	0.0130757	0.982143
ENSG00000265370.1	ENSG00000265370	miRNA	MIR4682	100616322	-0.517436	-2.51156	0.013083	0.982143
ENSG00000228824.6	ENSG00000228824	lincRNA	MIR4500HG	642345	-0.103441	-2.51142	0.0130882	0.982143
ENSG00000255231.1	ENSG00000255231	processed_pseudogene	MRPS36P4		0.51981	2.51017	0.0131325	0.982143
ENSG00000170017.12	ENSG00000170017	protein_coding	ALCAM	214	-0.0611614	-2.50883	0.0131803	0.982143
ENSG00000272186.1	ENSG00000272186	antisense	RP11-110I1.13		-0.34184	-2.50796	0.0132115	0.982143
ENSG00000115216.13	ENSG00000115216	protein_coding	NRBP1	29959	0.0401516	2.50624	0.0132734	0.982143
ENSG00000189298.13	ENSG00000189298	protein_coding	ZKSCAN3	80317	0.0931876	2.501	0.0134631	0.982143
ENSG00000139874.5	ENSG00000139874	protein_coding	SSTR1	6751	-0.0989448	-2.50074	0.0134728	0.982143
ENSG00000130304.16	ENSG00000130304	protein_coding	SLC27A1	376497	-0.0771144	-2.50005	0.0134979	0.982143
ENSG00000050767.15	ENSG00000050767	protein_coding	COL23A1	91522	-0.122595	-2.49972	0.01351	0.982143
ENSG00000166225.8	ENSG00000166225	protein_coding	FRS2	10818	0.0438536	2.49845	0.0135565	0.982143
ENSG00000169371.13	ENSG00000169371	protein_coding	SNUPN	10073	-0.0578472	-2.49826	0.0135633	0.982143
ENSG00000119703.13	ENSG00000119703	protein_coding	ZC2HC1C	79696	-0.104625	-2.498	0.0135729	0.982143
ENSG00000111775.2	ENSG00000111775	protein_coding	COX6A1	1337	0.0443728	2.496	0.0136465	0.982143
ENSG00000221594.1	ENSG00000221594	miRNA	MIR548F1	100302192	-0.464654	-2.49563	0.0136602	0.982143
ENSG00000136720.6	ENSG00000136720	protein_coding	HS6ST1	9394	-0.074903	-2.49478	0.0136916	0.982143
ENSG00000266371.1	ENSG00000266371	sense_intronic	RP11-142O6.1		0.122615	2.49337	0.0137438	0.982143
ENSG00000137413.15	ENSG00000137413	protein_coding	TAF8	129685	0.0631317	2.49285	0.0137632	0.982143
ENSG00000229379.1	ENSG00000229379	lincRNA	AC006041.1		-0.474321	-2.49189	0.0137987	0.982143
ENSG00000182379.9	ENSG00000182379	protein_coding	NXPH4	11247	0.264846	2.49135	0.0138192	0.982143
ENSG00000076356.6	ENSG00000076356	protein_coding	PLXNA2	5362	0.0577783	2.49039	0.0138551	0.982143
ENSG00000141698.16	ENSG00000141698	protein_coding	NT5C3B	115024	-0.0480561	-2.49036	0.0138559	0.982143
ENSG00000243894.1	ENSG00000243894	processed_pseudogene	RP11-489M13.1		0.289968	2.48987	0.0138743	0.982143
ENSG00000110841.13	ENSG00000110841	protein_coding	PPFIBP1	8496	-0.0695938	-2.48917	0.0139005	0.982143
ENSG00000251748.1	ENSG00000251748	snRNA	RNU4ATAC11P		-0.284751	-2.48885	0.0139126	0.982143
ENSG00000110931.18	ENSG00000110931	protein_coding	CAMKK2	10645	-0.0748281	-2.48664	0.0139956	0.982143
ENSG00000177984.6	ENSG00000177984	protein_coding	LCN15	389812	-0.397187	-2.48647	0.0140024	0.982143
ENSG00000102309.12	ENSG00000102309	protein_coding	PIN4	5303	-0.0619678	-2.4862	0.0140125	0.982143
ENSG00000231305.3	ENSG00000231305	antisense	RP11-723O4.2		-0.264632	-2.48157	0.0141884	0.982143
ENSG00000173156.6	ENSG00000173156	protein_coding	RHOD	29984	-0.388321	-2.48129	0.0141991	0.982143
ENSG00000199512.1	ENSG00000199512	snRNA	RNU6-212P		-0.483125	-2.48082	0.0142169	0.982143
ENSG00000118620.12	ENSG00000118620	protein_coding	ZNF430	80264	0.054472	2.47969	0.0142603	0.982143
ENSG00000136830.11	ENSG00000136830	protein_coding	FAM129B	64855	-0.0902834	-2.4785	0.014306	0.982143
ENSG00000214050.7	ENSG00000214050	protein_coding	FBXO16	157574	-0.0797708	-2.47436	0.014466	0.982143
ENSG00000128309.16	ENSG00000128309	protein_coding	MPST	4357	-0.107616	-2.47343	0.0145024	0.982143
ENSG00000154380.17	ENSG00000154380	protein_coding	ENAH	55740	0.0475177	2.47301	0.0145186	0.982143
ENSG00000175198.15	ENSG00000175198	protein_coding	PCCA	5095	-0.0384308	-2.47225	0.0145484	0.982143
ENSG00000258472.8	ENSG00000258472	protein_coding	RP11-192H23.4		-0.0916939	-2.47083	0.0146039	0.982143
ENSG00000239021.1	ENSG00000239021	rRNA	RNA5SP246		0.524172	2.47074	0.0146072	0.982143
ENSG00000225279.1	ENSG00000225279	antisense	RP11-536C5.2		0.407626	2.46918	0.0146688	0.982143
ENSG00000163512.13	ENSG00000163512	protein_coding	AZI2	64343	0.0434053	2.4674	0.0147388	0.982143
ENSG00000144837.8	ENSG00000144837	protein_coding	PLA1A	51365	-0.412154	-2.46711	0.0147505	0.982143
ENSG00000268895.5	ENSG00000268895	antisense	A1BG-AS1	503538	-0.106257	-2.467	0.0147548	0.982143
ENSG00000275120.2	ENSG00000275120	antisense	RP11-182J1.18		-0.135207	-2.46367	0.0148869	0.982143
ENSG00000182272.11	ENSG00000182272	protein_coding	B4GALNT4	338707	-0.0644292	-2.46355	0.0148915	0.982143
ENSG00000225285.1	ENSG00000225285	lincRNA	RP4-758J18.10		-0.32063	-2.46299	0.0149139	0.982143
ENSG00000111666.10	ENSG00000111666	protein_coding	CHPT1	56994	0.0554332	2.46297	0.0149147	0.982143
ENSG00000011260.13	ENSG00000011260	protein_coding	UTP18	51096	-0.0563422	-2.46246	0.014935	0.982143
ENSG00000207320.1	ENSG00000207320	misc_RNA	Y_RNA		-0.430637	-2.46181	0.0149611	0.982143
ENSG00000085274.15	ENSG00000085274	protein_coding	MYNN	55892	0.0488826	2.46136	0.0149794	0.982143
ENSG00000255455.2	ENSG00000255455	lincRNA	RP11-890B15.3	103611081	0.0773624	2.45994	0.0150361	0.982143
ENSG00000179456.10	ENSG00000179456	protein_coding	ZBTB18	10472	-0.0684787	-2.45982	0.015041	0.982143
ENSG00000182256.12	ENSG00000182256	protein_coding	GABRG3	2567	0.0940127	2.45855	0.0150921	0.982143
ENSG00000133265.10	ENSG00000133265	protein_coding	HSPBP1	23640	-0.0656359	-2.45783	0.0151212	0.982143
ENSG00000266965.1	ENSG00000266965	sense_intronic	RP11-712P20.2		0.180867	2.45725	0.0151448	0.982143
ENSG00000244004.1	ENSG00000244004	processed_pseudogene	RP11-1396O13.2		0.294125	2.45646	0.0151768	0.982143
ENSG00000133083.14	ENSG00000133083	protein_coding	DCLK1	9201	0.0519494	2.45553	0.0152144	0.982143
ENSG00000256538.1	ENSG00000256538	lincRNA	RP11-847H18.3		-0.313563	-2.45438	0.0152615	0.982143
ENSG00000010319.6	ENSG00000010319	protein_coding	SEMA3G	56920	-0.193875	-2.45423	0.0152677	0.982143
ENSG00000107651.12	ENSG00000107651	protein_coding	SEC23IP	11196	0.0487793	2.45371	0.0152889	0.982143
ENSG00000224546.2	ENSG00000224546	processed_pseudogene	EIF4BP3		-0.208289	-2.45284	0.0153241	0.982143
ENSG00000197217.12	ENSG00000197217	protein_coding	ENTPD4	9583	0.0404821	2.45247	0.0153392	0.982143
ENSG00000198727.2	ENSG00000198727	protein_coding	MT-CYB	4519	0.094369	2.4505	0.0154202	0.982143
ENSG00000250198.1	ENSG00000250198	lincRNA	RP11-143A12.3		-0.294636	-2.45034	0.0154267	0.982143
ENSG00000170364.12	ENSG00000170364	protein_coding	SETMAR	6419	-0.0699849	-2.44957	0.0154583	0.982143
ENSG00000183763.8	ENSG00000183763	protein_coding	TRAIP	10293	0.145993	2.44934	0.0154679	0.982143
ENSG00000276867.1	ENSG00000276867	lincRNA	CTD-2358C21.5		0.368713	2.44779	0.015532	0.982143
ENSG00000178078.11	ENSG00000178078	protein_coding	STAP2	55620	-0.197845	-2.44732	0.0155515	0.982143
ENSG00000119899.12	ENSG00000119899	protein_coding	SLC17A5	26503	0.0552434	2.4459	0.0156103	0.982143
ENSG00000113249.12	ENSG00000113249	protein_coding	HAVCR1	26762	0.282046	2.44539	0.0156319	0.982143
ENSG00000113812.13	ENSG00000113812	protein_coding	ACTR8	93973	-0.0814975	-2.44443	0.0156717	0.982143
ENSG00000145063.14	ENSG00000145063	lincRNA	AC062028.1		-0.128587	-2.44403	0.0156886	0.982143
ENSG00000278420.1	ENSG00000278420	miRNA	MIR6819	102465491	0.488866	2.44283	0.0157387	0.982143
ENSG00000170100.13	ENSG00000170100	protein_coding	ZNF778	197320	0.0603569	2.44111	0.0158109	0.982143
ENSG00000225492.6	ENSG00000225492	transcribed_unprocessed_pseudogene	GBP1P1	400759	-0.349384	-2.44066	0.0158296	0.982143
ENSG00000248528.1	ENSG00000248528	lincRNA	CTC-458G6.2		-0.404468	-2.44031	0.0158444	0.982143
ENSG00000130957.4	ENSG00000130957	protein_coding	FBP2	8789	-0.636543	-2.43858	0.0159178	0.982143
ENSG00000128567.16	ENSG00000128567	protein_coding	PODXL	5420	-0.109953	-2.43734	0.01597	0.982143
ENSG00000173452.13	ENSG00000173452	protein_coding	TMEM196	256130	-0.0981257	-2.43582	0.0160345	0.982143
ENSG00000264099.1	ENSG00000264099	miRNA	MIR4803	100616377	0.24532	2.43577	0.0160368	0.982143
ENSG00000100033.16	ENSG00000100033	protein_coding	PRODH	5625	0.606452	2.4354	0.0160526	0.982143
ENSG00000106278.11	ENSG00000106278	protein_coding	PTPRZ1	5803	0.0661935	2.43524	0.0160595	0.982143
ENSG00000204519.10	ENSG00000204519	protein_coding	ZNF551	90233	0.0726389	2.43503	0.0160684	0.982143
ENSG00000122035.6	ENSG00000122035	protein_coding	RASL11A	387496	-0.209193	-2.435	0.0160698	0.982143
ENSG00000260776.5	ENSG00000260776	transcribed_unprocessed_pseudogene	RP11-114H24.2		-0.718867	-2.43476	0.0160801	0.982143
ENSG00000149926.13	ENSG00000149926	protein_coding	FAM57B	83723	0.0960059	2.43475	0.0160802	0.982143
ENSG00000256603.1	ENSG00000256603	antisense	RP11-667M19.2		0.423536	2.43323	0.0161452	0.982143
ENSG00000197258.5	ENSG00000197258	processed_pseudogene	EIF4BP6		0.11938	2.43295	0.0161575	0.982143
ENSG00000134375.10	ENSG00000134375	protein_coding	TIMM17A	10440	0.0427441	2.43274	0.0161662	0.982143
ENSG00000251869.1	ENSG00000251869	scaRNA	SCARNA23	677773	0.287844	2.43236	0.0161829	0.982143
ENSG00000081277.12	ENSG00000081277	protein_coding	PKP1	5317	0.245624	2.43145	0.0162217	0.982143
ENSG00000180332.6	ENSG00000180332	protein_coding	KCTD4	386618	-0.131486	-2.43026	0.0162733	0.982143
ENSG00000188010.12	ENSG00000188010	protein_coding	MORN2	729967	-0.0726602	-2.43025	0.0162735	0.982143
ENSG00000234446.2	ENSG00000234446	lincRNA	AC068489.1		-0.34758	-2.43025	0.0162735	0.982143
ENSG00000201689.1	ENSG00000201689	snoRNA	SNORD114-29	767610	0.317084	2.42999	0.0162846	0.982143
ENSG00000259495.2	ENSG00000259495	lincRNA	RP11-210M15.2		-0.118255	-2.42799	0.0163712	0.982143
ENSG00000196358.10	ENSG00000196358	protein_coding	NTNG2	84628	-0.0814121	-2.42715	0.0164079	0.982143
ENSG00000127527.13	ENSG00000127527	protein_coding	EPS15L1	58513	0.0467632	2.42399	0.0165454	0.982143
ENSG00000143164.15	ENSG00000143164	protein_coding	DCAF6	55827	-0.0490803	-2.42365	0.0165607	0.982143
ENSG00000262267.5	ENSG00000262267	lincRNA	U95743.1		-0.202484	-2.42146	0.0166566	0.982143
ENSG00000260144.1	ENSG00000260144	unprocessed_pseudogene	RP11-361M10.3		0.241191	2.42055	0.016697	0.982143
ENSG00000011638.10	ENSG00000011638	protein_coding	TMEM159	57146	-0.133643	-2.42024	0.0167108	0.982143
ENSG00000115380.19	ENSG00000115380	protein_coding	EFEMP1	2202	0.19717	2.41948	0.0167441	0.982143
ENSG00000271394.1	ENSG00000271394	misc_RNA	7SK		-0.52902	-2.41892	0.0167689	0.982143
ENSG00000235449.2	ENSG00000235449	processed_pseudogene	RP11-480I12.2		-0.212456	-2.41869	0.0167793	0.982143
ENSG00000204790.9	ENSG00000204790	unprocessed_pseudogene	BX255923.2		-0.495877	-2.41646	0.0168782	0.982143
ENSG00000270195.1	ENSG00000270195	lincRNA	RP11-572O17.1		-0.330653	-2.41542	0.0169246	0.982143
ENSG00000219891.2	ENSG00000219891	transcribed_unprocessed_pseudogene	ZSCAN12P1		0.319346	2.41517	0.0169358	0.982143
ENSG00000196150.13	ENSG00000196150	protein_coding	ZNF250	58500	0.048259	2.41442	0.0169694	0.982143
ENSG00000112852.6	ENSG00000112852	protein_coding	PCDHB2	56133	-0.137356	-2.41426	0.0169767	0.982143
ENSG00000199069.3	ENSG00000199069	miRNA	MIR323A	442897	0.45731	2.41384	0.0169957	0.982143
ENSG00000105819.13	ENSG00000105819	protein_coding	PMPCB	9512	-0.0406702	-2.41286	0.0170396	0.982143
ENSG00000148341.17	ENSG00000148341	protein_coding	SH3GLB2	56904	-0.0420027	-2.41228	0.0170657	0.982143
ENSG00000266498.1	ENSG00000266498	lincRNA	RP11-45M22.5		0.204417	2.41166	0.0170933	0.982143
ENSG00000088448.14	ENSG00000088448	protein_coding	ANKRD10	55608	-0.050238	-2.41135	0.0171074	0.982143
ENSG00000245648.1	ENSG00000245648	antisense	RP11-277P12.20	101928100	0.334785	2.40975	0.0171798	0.982143
ENSG00000186566.12	ENSG00000186566	protein_coding	GPATCH8	23131	0.042001	2.40781	0.0172677	0.982143
ENSG00000173209.22	ENSG00000173209	protein_coding	AHSA2	130872	-0.0971336	-2.40778	0.0172693	0.982143
ENSG00000143156.13	ENSG00000143156	protein_coding	NME7	29922	-0.0587276	-2.40646	0.0173291	0.982143
ENSG00000099795.6	ENSG00000099795	protein_coding	NDUFB7	4713	-0.0490864	-2.40634	0.0173348	0.982143
ENSG00000163536.12	ENSG00000163536	protein_coding	SERPINI1	5274	-0.0538864	-2.40514	0.0173895	0.982143
ENSG00000053770.11	ENSG00000053770	protein_coding	AP5M1	55745	0.0425933	2.40405	0.0174394	0.982143
ENSG00000270091.1	ENSG00000270091	lincRNA	RP11-78O7.2		0.148691	2.40244	0.0175137	0.982143
ENSG00000125895.5	ENSG00000125895	protein_coding	TMEM74B	55321	-0.113148	-2.40228	0.0175211	0.982143
ENSG00000112232.8	ENSG00000112232	protein_coding	KHDRBS2	202559	-0.0572887	-2.40024	0.0176151	0.982143
ENSG00000207585.1	ENSG00000207585	miRNA	MIR181D	574457	-0.408375	-2.39917	0.0176645	0.982143
ENSG00000208892.1	ENSG00000208892	snoRNA	SNORA49	677829	0.119152	2.39916	0.017665	0.982143
ENSG00000258784.1	ENSG00000258784	lincRNA	RP11-813I20.2		0.367071	2.39873	0.0176851	0.982143
ENSG00000155066.15	ENSG00000155066	protein_coding	PROM2	150696	-0.0941929	-2.39756	0.0177398	0.982143
ENSG00000233072.1	ENSG00000233072	processed_pseudogene	RPS15AP6		0.179062	2.39739	0.0177476	0.982143
ENSG00000110852.4	ENSG00000110852	protein_coding	CLEC2B	9976	-0.26306	-2.3967	0.0177796	0.982143
ENSG00000224032.6	ENSG00000224032	lincRNA	EPB41L4A-AS1		0.0643331	2.39645	0.0177913	0.982143
ENSG00000147874.10	ENSG00000147874	protein_coding	HAUS6	54801	0.0451575	2.39465	0.0178755	0.982143
ENSG00000238585.1	ENSG00000238585	misc_RNA	Y_RNA		0.382272	2.3936	0.017925	0.982143
ENSG00000198799.11	ENSG00000198799	protein_coding	LRIG2	9860	0.0457126	2.3934	0.0179342	0.982143
ENSG00000244005.12	ENSG00000244005	protein_coding	NFS1	9054	-0.0508281	-2.39263	0.0179705	0.982143
ENSG00000100058.12	ENSG00000100058	transcribed_unprocessed_pseudogene	CRYBB2P1	1416	0.101823	2.39121	0.0180378	0.982143
ENSG00000104140.6	ENSG00000104140	protein_coding	RHOV	171177	-0.171677	-2.39111	0.0180421	0.982143
ENSG00000108691.9	ENSG00000108691	protein_coding	CCL2	6347	-0.598315	-2.39067	0.0180629	0.982143
ENSG00000110107.8	ENSG00000110107	protein_coding	PRPF19	27339	0.0489943	2.38933	0.0181268	0.982143
ENSG00000160963.13	ENSG00000160963	protein_coding	COL26A1	136227	-0.101515	-2.38889	0.0181477	0.982143
ENSG00000229642.1	ENSG00000229642	lincRNA	AC027119.1		-0.461246	-2.38738	0.0182194	0.982143
ENSG00000150316.11	ENSG00000150316	protein_coding	CWC15	51503	-0.0420228	-2.38706	0.0182345	0.982143
ENSG00000114120.11	ENSG00000114120	protein_coding	SLC25A36	55186	0.0369302	2.38703	0.0182359	0.982143
ENSG00000172889.15	ENSG00000172889	protein_coding	EGFL7	51162	-0.0910591	-2.38595	0.0182879	0.982143
ENSG00000173011.11	ENSG00000173011	protein_coding	TADA2B	93624	0.0417237	2.38562	0.0183035	0.982143
ENSG00000201077.1	ENSG00000201077	snRNA	RNU6-188P		0.481367	2.3855	0.018309	0.982143
ENSG00000273483.1	ENSG00000273483	antisense	RP4-671G15.2		0.266818	2.37944	0.0186017	0.993983
ENSG00000248202.1	ENSG00000248202	lincRNA	RP11-455B3.1		-0.284917	-2.37609	0.0187649	0.993983
ENSG00000185813.10	ENSG00000185813	protein_coding	PCYT2	5833	-0.0505814	-2.37471	0.0188327	0.993983
ENSG00000216809.1	ENSG00000216809	processed_pseudogene	RP11-57K17.1		0.180319	2.37429	0.0188531	0.993983
ENSG00000166823.5	ENSG00000166823	protein_coding	MESP1	55897	-0.105428	-2.37378	0.0188782	0.993983
ENSG00000008853.16	ENSG00000008853	protein_coding	RHOBTB2	23221	-0.0576129	-2.37318	0.0189078	0.993983
ENSG00000204965.8	ENSG00000204965	protein_coding	PCDHA5	56143	-0.115137	-2.37126	0.0190026	0.993983
ENSG00000188641.12	ENSG00000188641	protein_coding	DPYD	1806	-0.0599937	-2.37051	0.0190399	0.993983
ENSG00000232587.1	ENSG00000232587	processed_pseudogene	EEF1A1P3		0.133602	2.3692	0.0191048	0.993983
ENSG00000203812.2	ENSG00000203812	protein_coding	HIST2H2AA3	8337	0.531157	2.36863	0.0191331	0.993983
ENSG00000134201.10	ENSG00000134201	protein_coding	GSTM5	2949	-0.479503	-2.36701	0.019214	0.993983
ENSG00000072315.3	ENSG00000072315	protein_coding	TRPC5	7224	-0.0783208	-2.36676	0.0192265	0.993983
ENSG00000174473.15	ENSG00000174473	protein_coding	GALNTL6	442117	-0.0942188	-2.36637	0.0192464	0.993983
ENSG00000114656.10	ENSG00000114656	protein_coding	KIAA1257	57501	-0.125601	-2.36542	0.0192936	0.993983
ENSG00000101367.8	ENSG00000101367	protein_coding	MAPRE1	22919	0.0439495	2.36381	0.0193745	0.993983
ENSG00000196072.11	ENSG00000196072	protein_coding	BLOC1S2	282991	0.0499128	2.36324	0.0194032	0.993983
ENSG00000162368.13	ENSG00000162368	protein_coding	CMPK1	51727	0.0397174	2.36047	0.0195433	0.993983
ENSG00000214870.8	ENSG00000214870	lincRNA	AC004540.5		-0.233705	-2.35921	0.0196076	0.993983
ENSG00000184786.5	ENSG00000184786	protein_coding	TCTE3	6991	-0.117282	-2.35806	0.0196663	0.993983
ENSG00000101986.11	ENSG00000101986	protein_coding	ABCD1	215	0.130284	2.35806	0.0196663	0.993983
ENSG00000188997.7	ENSG00000188997	protein_coding	KCTD21	283219	0.0781495	2.35729	0.0197054	0.993983
ENSG00000228793.1	ENSG00000228793	lincRNA	RP1-223B1.1		-0.629347	-2.3572	0.0197098	0.993983
ENSG00000196642.17	ENSG00000196642	protein_coding	RABL6	55684	-0.0387272	-2.35363	0.0198933	0.993983
ENSG00000130720.12	ENSG00000130720	protein_coding	FIBCD1	84929	0.248422	2.35362	0.0198937	0.993983
ENSG00000272990.1	ENSG00000272990	antisense	RP11-305K5.1		0.130415	2.35306	0.0199229	0.993983
ENSG00000134121.9	ENSG00000134121	protein_coding	CHL1	10752	-0.0438815	-2.35161	0.0199977	0.993983
ENSG00000171295.12	ENSG00000171295	protein_coding	ZNF440	126070	0.0662288	2.35139	0.0200092	0.993983
ENSG00000184441.4	ENSG00000184441	antisense	AP001062.7		-0.127761	-2.34973	0.0200952	0.993983
ENSG00000227541.1	ENSG00000227541	processed_pseudogene	SFR1P1		0.265557	2.34907	0.0201297	0.993983
ENSG00000264885.1	ENSG00000264885	sense_intronic	RP11-815I9.4		0.158004	2.3467	0.0202533	0.993983
ENSG00000183513.8	ENSG00000183513	protein_coding	COA5	493753	-0.0397213	-2.34625	0.0202769	0.993983
ENSG00000116096.5	ENSG00000116096	protein_coding	SPR	6697	-0.116026	-2.3458	0.0203005	0.993983
ENSG00000102804.14	ENSG00000102804	protein_coding	TSC22D1	8848	-0.0696117	-2.34566	0.0203081	0.993983
ENSG00000167721.10	ENSG00000167721	protein_coding	TSR1	55720	0.0424363	2.34513	0.0203358	0.993983
ENSG00000212370.1	ENSG00000212370	snRNA	RNU6-482P		-0.329254	-2.34404	0.0203928	0.993983
ENSG00000223928.1	ENSG00000223928	processed_pseudogene	RP11-183E9.2		0.211208	2.34191	0.0205055	0.993983
ENSG00000137331.11	ENSG00000137331	protein_coding	IER3	8870	-0.220942	-2.34126	0.0205401	0.993983
ENSG00000235445.1	ENSG00000235445	sense_intronic	XXbac-B476C20.14		0.160679	2.34109	0.0205488	0.993983
ENSG00000170430.9	ENSG00000170430	protein_coding	MGMT	4255	-0.107456	-2.34108	0.0205493	0.993983
ENSG00000184611.11	ENSG00000184611	protein_coding	KCNH7	90134	-0.0655072	-2.33766	0.0207317	0.993983
ENSG00000106105.13	ENSG00000106105	protein_coding	GARS	2617	0.0375663	2.33644	0.0207967	0.993983
ENSG00000251703.1	ENSG00000251703	snRNA	RNU6-998P		0.384209	2.33555	0.0208449	0.993983
ENSG00000158169.12	ENSG00000158169	protein_coding	FANCC	2176	-0.108615	-2.33437	0.0209083	0.993983
ENSG00000164794.8	ENSG00000164794	protein_coding	KCNV1	27012	-0.112859	-2.33342	0.0209595	0.993983
ENSG00000182809.10	ENSG00000182809	protein_coding	CRIP2	1397	-0.0649473	-2.33212	0.0210295	0.993983
ENSG00000099995.18	ENSG00000099995	protein_coding	SF3A1	10291	0.0432455	2.33176	0.0210491	0.993983
ENSG00000221869.4	ENSG00000221869	protein_coding	CEBPD	1052	-0.21083	-2.3312	0.0210794	0.993983
ENSG00000243836.5	ENSG00000243836	processed_transcript	WDR86-AS1	100131176	-0.389199	-2.33053	0.0211161	0.993983
ENSG00000280336.1	ENSG00000280336	lincRNA	CH17-140K24.3		0.194144	2.33002	0.0211437	0.993983
ENSG00000165650.11	ENSG00000165650	protein_coding	PDZD8	118987	0.037062	2.32985	0.0211529	0.993983
ENSG00000249863.2	ENSG00000249863	processed_pseudogene	RP11-177C12.1		0.199857	2.32901	0.0211988	0.993983
ENSG00000201793.1	ENSG00000201793	misc_RNA	RN7SKP9		-0.155136	-2.32874	0.0212135	0.993983
ENSG00000227388.2	ENSG00000227388	lincRNA	RP11-112J3.16		-0.112667	-2.32866	0.0212177	0.993983
ENSG00000179588.8	ENSG00000179588	protein_coding	ZFPM1	161882	-0.118541	-2.32646	0.0213377	0.993983
ENSG00000233705.6	ENSG00000233705	antisense	SLC26A4-AS1	286002	-0.0647114	-2.32632	0.0213454	0.993983
ENSG00000048052.21	ENSG00000048052	protein_coding	HDAC9	9734	-0.0723912	-2.32594	0.0213667	0.993983
ENSG00000221643.1	ENSG00000221643	snoRNA	SNORA77	677843	-0.214456	-2.32403	0.0214715	0.993983
ENSG00000103152.11	ENSG00000103152	protein_coding	MPG	4350	-0.0625715	-2.32399	0.0214738	0.993983
ENSG00000283378.1	ENSG00000283378	protein_coding	CH17-296N19.1	100289279	-0.344477	-2.32302	0.0215275	0.993983
ENSG00000206958.1	ENSG00000206958	snoRNA	SNORA70		0.4516	2.32145	0.0216142	0.993983
ENSG00000086848.14	ENSG00000086848	protein_coding	ALG9	79796	0.0508181	2.32007	0.0216906	0.993983
ENSG00000251456.1	ENSG00000251456	sense_intronic	RP11-436H11.5		-0.214329	-2.31958	0.0217183	0.993983
ENSG00000186205.12	ENSG00000186205	protein_coding	MARC1	64757	-0.0602539	-2.31885	0.0217588	0.993983
ENSG00000171368.11	ENSG00000171368	protein_coding	TPPP	11076	-0.0601555	-2.31766	0.0218254	0.993983
ENSG00000177707.10	ENSG00000177707	protein_coding	NECTIN3	25945	-0.0849796	-2.31613	0.0219108	0.993983
ENSG00000256321.5	ENSG00000256321	lincRNA	RP11-153K16.1	101928441	-0.210333	-2.31551	0.0219457	0.993983
ENSG00000151320.10	ENSG00000151320	protein_coding	AKAP6	9472	0.0318547	2.31362	0.0220521	0.993983
ENSG00000178585.14	ENSG00000178585	protein_coding	CTNNBIP1	56998	0.0595639	2.31321	0.0220751	0.993983
ENSG00000221464.1	ENSG00000221464	miRNA	MIR1271	100302203	0.435444	2.31279	0.0220989	0.993983
ENSG00000273311.1	ENSG00000273311	sense_intronic	DGCR11	25786	0.103488	2.31247	0.0221174	0.993983
ENSG00000133943.20	ENSG00000133943	protein_coding	C14orf159	80017	-0.0433522	-2.31157	0.0221683	0.993983
ENSG00000184056.14	ENSG00000184056	protein_coding	VPS33B	26276	0.0523015	2.31151	0.0221718	0.993983
ENSG00000278911.1	ENSG00000278911	TEC	RP11-405M12.2		-0.264602	-2.31116	0.0221912	0.993983
ENSG00000280198.1	ENSG00000280198	TEC	RP11-384M20.1		-0.226848	-2.31075	0.0222148	0.993983
ENSG00000122585.7	ENSG00000122585	protein_coding	NPY	4852	0.228746	2.31065	0.0222204	0.993983
ENSG00000267651.1	ENSG00000267651	lincRNA	RP11-95O2.1		0.165091	2.31039	0.0222352	0.993983
ENSG00000256053.7	ENSG00000256053	protein_coding	APOPT1	84334	-0.0579825	-2.31033	0.0222388	0.993983
ENSG00000212482.1	ENSG00000212482	snRNA	RNU6-530P		-0.246738	-2.31014	0.0222493	0.993983
ENSG00000277151.1	ENSG00000277151	lincRNA	RP11-380B4.3		0.0989841	2.30798	0.0223724	0.993983
ENSG00000242419.5	ENSG00000242419	protein_coding	PCDHGC4	56098	0.0698692	2.30622	0.0224732	0.993983
ENSG00000235946.1	ENSG00000235946	processed_pseudogene	LL0XNC01-240C2.1		0.387181	2.30555	0.0225119	0.993983
ENSG00000256294.7	ENSG00000256294	protein_coding	ZNF225	7768	0.0619692	2.30393	0.022605	0.993983
ENSG00000196743.8	ENSG00000196743	protein_coding	GM2A	2760	0.0527311	2.3034	0.0226354	0.993983
ENSG00000124380.10	ENSG00000124380	protein_coding	SNRNP27	11017	0.0389362	2.30299	0.0226593	0.993983
ENSG00000222890.1	ENSG00000222890	snRNA	RNU6-1068P		-0.452704	-2.30278	0.0226717	0.993983
ENSG00000280088.1	ENSG00000280088	TEC	RP11-135F9.3		0.0801703	2.30181	0.0227277	0.993983
ENSG00000103479.15	ENSG00000103479	protein_coding	RBL2	5934	-0.0442014	-2.30012	0.022826	0.993983
ENSG00000178149.16	ENSG00000178149	protein_coding	DALRD3	55152	-0.0685541	-2.30009	0.0228274	0.993983
ENSG00000218351.2	ENSG00000218351	transcribed_processed_pseudogene	RPS3AP23		0.334998	2.29938	0.0228686	0.993983
ENSG00000223259.1	ENSG00000223259	rRNA	RNA5SP508		0.46355	2.29925	0.0228766	0.993983
ENSG00000263389.1	ENSG00000263389	miRNA	MIR3973	100616311	0.513642	2.29917	0.0228811	0.993983
ENSG00000175105.6	ENSG00000175105	protein_coding	ZNF654	55279	0.0398578	2.29638	0.0230444	0.993983
ENSG00000199331.1	ENSG00000199331	misc_RNA	Y_RNA		0.279678	2.29437	0.0231623	0.993983
ENSG00000164379.6	ENSG00000164379	protein_coding	FOXQ1	94234	-0.202767	-2.29422	0.023171	0.993983
ENSG00000271892.1	ENSG00000271892	lincRNA	CTD-2228A4.1		-0.238371	-2.29318	0.0232326	0.993983
ENSG00000274718.1	ENSG00000274718	lincRNA	RP11-346C4.3		0.161183	2.29272	0.02326	0.993983
ENSG00000087495.16	ENSG00000087495	protein_coding	PHACTR3	116154	-0.0434202	-2.2925	0.0232726	0.993983
ENSG00000234705.1	ENSG00000234705	antisense	HMGA1P4		0.468459	2.28896	0.0234829	0.993983
ENSG00000275074.1	ENSG00000275074	protein_coding	NUDT18	79873	-0.104478	-2.28892	0.0234854	0.993983
ENSG00000240972.1	ENSG00000240972	protein_coding	MIF	4282	-0.0844811	-2.28859	0.0235051	0.993983
ENSG00000253731.2	ENSG00000253731	protein_coding	PCDHGA6	56109	-0.106859	-2.28661	0.0236236	0.993983
ENSG00000178719.16	ENSG00000178719	protein_coding	GRINA	2907	0.0416411	2.28653	0.0236286	0.993983
ENSG00000134324.11	ENSG00000134324	protein_coding	LPIN1	23175	0.0488209	2.28621	0.0236474	0.993983
ENSG00000187790.10	ENSG00000187790	protein_coding	FANCM	57697	0.0654932	2.28543	0.0236943	0.993983
ENSG00000116906.11	ENSG00000116906	protein_coding	GNPAT	8443	-0.0374526	-2.28479	0.023733	0.993983
ENSG00000019995.6	ENSG00000019995	protein_coding	ZRANB1	54764	0.0333827	2.28449	0.0237509	0.993983
ENSG00000267278.5	ENSG00000267278	antisense	MAP3K14-AS1	100133991	-0.191822	-2.28354	0.0238084	0.993983
ENSG00000214114.8	ENSG00000214114	protein_coding	MYCBP	26292	-0.181276	-2.2828	0.0238532	0.993983
ENSG00000129911.8	ENSG00000129911	protein_coding	KLF16	83855	-0.0556415	-2.28262	0.0238637	0.993983
ENSG00000251887.2	ENSG00000251887	snRNA	RNU6-760P		-0.42625	-2.2826	0.0238648	0.993983
ENSG00000278126.1	ENSG00000278126	sense_intronic	RP11-454E5.4		0.142784	2.28253	0.0238695	0.993983
ENSG00000108406.9	ENSG00000108406	protein_coding	DHX40	79665	0.0421241	2.28232	0.0238818	0.993983
ENSG00000076351.12	ENSG00000076351	protein_coding	SLC46A1	113235	-0.0590582	-2.28154	0.0239294	0.993983
ENSG00000149573.8	ENSG00000149573	protein_coding	MPZL2	10205	-0.485092	-2.27972	0.0240395	0.993983
ENSG00000119013.8	ENSG00000119013	protein_coding	NDUFB3	4709	-0.0401802	-2.27915	0.0240747	0.993983
ENSG00000153574.8	ENSG00000153574	protein_coding	RPIA	22934	0.0877445	2.27913	0.0240759	0.993983
ENSG00000260428.2	ENSG00000260428	protein_coding	SCX	642658	0.217203	2.27855	0.0241115	0.993983
ENSG00000150893.10	ENSG00000150893	protein_coding	FREM2	341640	0.245735	2.27811	0.0241383	0.993983
ENSG00000242020.3	ENSG00000242020	misc_RNA	RN7SL68P		0.232196	2.27699	0.0242064	0.993983
ENSG00000265688.1	ENSG00000265688	antisense	MAFG-AS1	92659	-0.153949	-2.27546	0.0243004	0.993983
ENSG00000169641.13	ENSG00000169641	protein_coding	LUZP1	7798	0.053997	2.27467	0.0243491	0.993983
ENSG00000212493.1	ENSG00000212493	snoRNA	SNORD19		0.448334	2.27446	0.0243618	0.993983
ENSG00000125534.9	ENSG00000125534	protein_coding	PPDPF	79144	-0.0909242	-2.27339	0.0244279	0.993983
ENSG00000272047.1	ENSG00000272047	protein_coding	GTF2H5	404672	0.0568653	2.2733	0.0244332	0.993983
ENSG00000234740.1	ENSG00000234740	sense_intronic	RP11-272P10.2		0.13391	2.27275	0.0244676	0.993983
ENSG00000173153.13	ENSG00000173153	protein_coding	ESRRA	2101	0.0662573	2.27152	0.0245436	0.993983
ENSG00000254273.1	ENSG00000254273	processed_pseudogene	RP11-181D18.4		0.197023	2.27092	0.0245809	0.993983
ENSG00000273674.4	ENSG00000273674	lincRNA	CTD-2378E12.1		0.177951	2.27058	0.0246017	0.993983
ENSG00000168288.12	ENSG00000168288	protein_coding	MMADHC	27249	-0.0383264	-2.26949	0.0246695	0.993983
ENSG00000119514.6	ENSG00000119514	protein_coding	GALNT12	79695	-0.139101	-2.26894	0.0247038	0.993983
ENSG00000088256.8	ENSG00000088256	protein_coding	GNA11	2767	-0.0445189	-2.26858	0.0247263	0.993983
ENSG00000130881.13	ENSG00000130881	protein_coding	LRP3	4037	-0.0563943	-2.26733	0.0248042	0.993983
ENSG00000121904.17	ENSG00000121904	protein_coding	CSMD2	114784	0.0823833	2.26573	0.0249046	0.993983
ENSG00000160783.19	ENSG00000160783	protein_coding	PMF1	11243	0.0801727	2.26545	0.0249222	0.993983
ENSG00000081041.8	ENSG00000081041	protein_coding	CXCL2	2920	-0.46964	-2.26375	0.0250291	0.993983
ENSG00000135519.6	ENSG00000135519	protein_coding	KCNH3	23416	-0.0478857	-2.26279	0.0250903	0.993983
ENSG00000259823.5	ENSG00000259823	protein_coding	LYPD8	646627	-0.126203	-2.26253	0.0251065	0.993983
ENSG00000158987.20	ENSG00000158987	protein_coding	RAPGEF6	51735	0.0570008	2.26172	0.0251575	0.993983
ENSG00000120053.10	ENSG00000120053	protein_coding	GOT1	2805	0.0423183	2.25776	0.0254093	0.993983
ENSG00000214381.4	ENSG00000214381	lincRNA	LINC00488	677779	-0.221394	-2.25748	0.0254274	0.993983
ENSG00000139428.11	ENSG00000139428	protein_coding	MMAB	326625	-0.0580335	-2.25588	0.0255302	0.993983
ENSG00000164961.15	ENSG00000164961	protein_coding	KIAA0196	9897	0.038944	2.25581	0.0255343	0.993983
ENSG00000201574.1	ENSG00000201574	snRNA	RNU1-93P		0.385216	2.25569	0.0255422	0.993983
ENSG00000167889.12	ENSG00000167889	protein_coding	MGAT5B	146664	-0.078007	-2.25539	0.0255613	0.993983
ENSG00000253444.1	ENSG00000253444	lincRNA	AC133633.2		0.384898	2.25451	0.0256183	0.993983
ENSG00000145506.13	ENSG00000145506	protein_coding	NKD2	85409	0.131306	2.25444	0.0256225	0.993983
ENSG00000271918.1	ENSG00000271918	antisense	CTD-2287O16.5		-0.166983	-2.25423	0.0256358	0.993983
ENSG00000139211.6	ENSG00000139211	protein_coding	AMIGO2	347902	-0.136342	-2.25314	0.0257065	0.993983
ENSG00000063241.7	ENSG00000063241	protein_coding	ISOC2	79763	-0.0710517	-2.25228	0.0257618	0.993983
ENSG00000013810.18	ENSG00000013810	protein_coding	TACC3	10460	-0.116618	-2.2512	0.025832	0.993983
ENSG00000247934.4	ENSG00000247934	antisense	RP11-967K21.1		-0.162095	-2.24963	0.0259335	0.993983
ENSG00000196189.12	ENSG00000196189	protein_coding	SEMA4A	64218	0.0763506	2.24899	0.0259752	0.993983
ENSG00000239665.8	ENSG00000239665	processed_transcript	RP11-295P9.3		0.0564789	2.24892	0.0259802	0.993983
ENSG00000102385.12	ENSG00000102385	protein_coding	DRP2	1821	-0.0574028	-2.24759	0.026067	0.993983
ENSG00000250366.2	ENSG00000250366	protein_coding	TUNAR	100507043	-0.115189	-2.24598	0.0261725	0.993983
ENSG00000147162.13	ENSG00000147162	protein_coding	OGT	8473	-0.046341	-2.24593	0.0261755	0.993983
ENSG00000269345.1	ENSG00000269345	unprocessed_pseudogene	VN1R85P		0.447824	2.24561	0.0261964	0.993983
ENSG00000240231.1	ENSG00000240231	processed_pseudogene	RPS27P29		0.503554	2.24535	0.0262137	0.993983
ENSG00000166250.11	ENSG00000166250	protein_coding	CLMP	79827	0.138895	2.24504	0.0262338	0.993983
ENSG00000109339.18	ENSG00000109339	protein_coding	MAPK10	5602	-0.0364756	-2.24389	0.0263097	0.993983
ENSG00000102878.16	ENSG00000102878	protein_coding	HSF4	3299	-0.085242	-2.24376	0.0263179	0.993983
ENSG00000164040.16	ENSG00000164040	protein_coding	PGRMC2	10424	-0.0431186	-2.24328	0.0263494	0.993983
ENSG00000237842.2	ENSG00000237842	processed_pseudogene	RP11-110J1.2		0.143216	2.24314	0.0263587	0.993983
ENSG00000268117.1	ENSG00000268117	unprocessed_pseudogene	VN1R84P		0.76613	2.24314	0.0263592	0.993983
ENSG00000108344.14	ENSG00000108344	protein_coding	PSMD3	5709	0.040192	2.24303	0.026366	0.993983
ENSG00000264699.1	ENSG00000264699	lincRNA	RP11-421N8.2		-0.494738	-2.24266	0.0263905	0.993983
ENSG00000265253.1	ENSG00000265253	miRNA	MIR4446	100616476	-0.346306	-2.24213	0.0264255	0.993983
ENSG00000148719.14	ENSG00000148719	protein_coding	DNAJB12	54788	0.0333395	2.24178	0.0264489	0.993983
ENSG00000131504.15	ENSG00000131504	protein_coding	DIAPH1	1729	-0.0455547	-2.24123	0.0264849	0.993983
ENSG00000041982.15	ENSG00000041982	protein_coding	TNC	3371	0.299857	2.24055	0.02653	0.993983
ENSG00000174145.7	ENSG00000174145	protein_coding	NWD2	57495	-0.0842299	-2.24017	0.0265552	0.993983
ENSG00000115446.11	ENSG00000115446	protein_coding	UNC50	25972	-0.0399325	-2.23942	0.0266055	0.993983
ENSG00000157657.14	ENSG00000157657	protein_coding	ZNF618	114991	-0.0874767	-2.23505	0.0268973	0.993983
ENSG00000177479.19	ENSG00000177479	protein_coding	ARIH2	10425	0.0375526	2.23496	0.0269035	0.993983
ENSG00000213699.8	ENSG00000213699	protein_coding	SLC35F6	54978	0.0449067	2.23472	0.0269195	0.993983
ENSG00000147854.16	ENSG00000147854	protein_coding	UHRF2	115426	-0.0545397	-2.23454	0.0269316	0.993983
ENSG00000139218.17	ENSG00000139218	protein_coding	SCAF11	9169	0.0334406	2.23247	0.0270709	0.993983
ENSG00000244687.11	ENSG00000244687	protein_coding	UBE2V1	7335	0.0728723	2.2322	0.0270895	0.993983
ENSG00000238038.1	ENSG00000238038	processed_pseudogene	ATP6V0E1P3		0.492016	2.23156	0.0271329	0.993983
ENSG00000096696.13	ENSG00000096696	protein_coding	DSP	1832	-0.307862	-2.23071	0.0271902	0.993983
ENSG00000165757.8	ENSG00000165757	protein_coding	KIAA1462	57608	-0.0661864	-2.2304	0.0272111	0.993983
ENSG00000123200.16	ENSG00000123200	protein_coding	ZC3H13	23091	0.0415176	2.2303	0.0272179	0.993983
ENSG00000152700.13	ENSG00000152700	protein_coding	SAR1B	51128	0.0409386	2.22923	0.0272908	0.993983
ENSG00000128283.6	ENSG00000128283	protein_coding	CDC42EP1	11135	-0.158693	-2.22915	0.0272959	0.993983
ENSG00000278195.1	ENSG00000278195	protein_coding	SSTR3	6753	-0.0745578	-2.22851	0.02734	0.993983
ENSG00000163682.15	ENSG00000163682	protein_coding	RPL9	6133	-0.0314918	-2.22772	0.0273934	0.993983
ENSG00000099904.15	ENSG00000099904	protein_coding	ZDHHC8	29801	-0.0509488	-2.22717	0.027431	0.993983
ENSG00000107560.10	ENSG00000107560	protein_coding	RAB11FIP2	22841	-0.0302526	-2.22685	0.0274532	0.993983
ENSG00000231887.6	ENSG00000231887	protein_coding	PRH1	5554	0.117221	2.22376	0.027665	0.993983
ENSG00000233184.6	ENSG00000233184	antisense	RP11-421L21.3		-0.159341	-2.22338	0.027691	0.993983
ENSG00000214022.11	ENSG00000214022	protein_coding	REPIN1	29803	-0.0415021	-2.2209	0.0278626	0.993983
ENSG00000183508.4	ENSG00000183508	protein_coding	FAM46C	54855	-0.177413	-2.22083	0.0278673	0.993983
ENSG00000171126.7	ENSG00000171126	protein_coding	KCNG3	170850	-0.112436	-2.22068	0.0278778	0.993983
ENSG00000189043.9	ENSG00000189043	protein_coding	NDUFA4	4697	-0.0333615	-2.22036	0.0278995	0.993983
ENSG00000266288.1	ENSG00000266288	lincRNA	CTD-3096M3.2		0.150195	2.22016	0.027914	0.993983
ENSG00000069188.16	ENSG00000069188	protein_coding	SDK2	54549	0.102624	2.22005	0.0279216	0.993983
ENSG00000175701.10	ENSG00000175701	protein_coding	LINC00116		-0.0931657	-2.21934	0.0279704	0.993983
ENSG00000263978.1	ENSG00000263978	miRNA	MIR4499	100616304	0.414747	2.21914	0.0279845	0.993983
ENSG00000205710.3	ENSG00000205710	protein_coding	C17orf107	100130311	-0.0919871	-2.21866	0.028018	0.993983
ENSG00000139163.15	ENSG00000139163	protein_coding	ETNK1	55500	-0.05687	-2.21808	0.0280585	0.993983
ENSG00000129422.14	ENSG00000129422	protein_coding	MTUS1	57509	-0.104186	-2.21734	0.0281097	0.993983
ENSG00000105894.11	ENSG00000105894	protein_coding	PTN	5764	-0.0705074	-2.21633	0.0281804	0.993983
ENSG00000119147.9	ENSG00000119147	protein_coding	C2orf40	84417	-0.20128	-2.21593	0.0282087	0.993983
ENSG00000160183.13	ENSG00000160183	protein_coding	TMPRSS3	64699	-0.25933	-2.21592	0.0282089	0.993983
ENSG00000152465.17	ENSG00000152465	protein_coding	NMT2	9397	0.0435403	2.21587	0.0282125	0.993983
ENSG00000224281.4	ENSG00000224281	processed_transcript	SLC25A5-AS1	100303728	0.101498	2.21572	0.0282232	0.993983
ENSG00000271952.1	ENSG00000271952	lincRNA	RP11-245G13.2	101929733	-0.406266	-2.21557	0.028234	0.993983
ENSG00000164620.8	ENSG00000164620	protein_coding	RELL2	285613	0.0709782	2.21501	0.0282729	0.993983
ENSG00000163684.11	ENSG00000163684	protein_coding	RPP14	11102	0.0470506	2.21479	0.0282882	0.993983
ENSG00000038427.15	ENSG00000038427	protein_coding	VCAN	1462	0.100653	2.21377	0.0283598	0.993983
ENSG00000171497.4	ENSG00000171497	protein_coding	PPID	5481	-0.0497175	-2.21362	0.0283702	0.993983
ENSG00000200275.1	ENSG00000200275	rRNA	RNA5SP199		0.456471	2.21341	0.0283851	0.993983
ENSG00000255062.1	ENSG00000255062	antisense	RP11-712L6.5		0.222726	2.21271	0.0284348	0.993983
ENSG00000121073.13	ENSG00000121073	protein_coding	SLC35B1	10237	0.0463996	2.21258	0.028444	0.993983
ENSG00000187626.8	ENSG00000187626	protein_coding	ZKSCAN4	387032	0.0732463	2.21238	0.0284579	0.993983
ENSG00000253357.1	ENSG00000253357	sense_intronic	CTB-78F1.2		-0.140112	-2.21187	0.0284941	0.993983
ENSG00000227370.1	ENSG00000227370	processed_pseudogene	RP4-669P10.19		0.322022	2.21031	0.0286043	0.993983
ENSG00000249057.1	ENSG00000249057	sense_intronic	MAST4-IT1		-0.267511	-2.20976	0.0286432	0.993983
ENSG00000227536.1	ENSG00000227536	processed_pseudogene	SOCS5P4		0.270732	2.20902	0.0286956	0.993983
ENSG00000129355.6	ENSG00000129355	protein_coding	CDKN2D	1032	-0.0450932	-2.20861	0.0287247	0.993983
ENSG00000199035.2	ENSG00000199035	miRNA	MIR103A1	406895	0.391542	2.20809	0.0287617	0.993983
ENSG00000077782.19	ENSG00000077782	protein_coding	FGFR1	2260	0.0895958	2.20806	0.028764	0.993983
ENSG00000250413.1	ENSG00000250413	antisense	RP11-448G15.1		0.469568	2.20769	0.0287907	0.993983
ENSG00000103888.15	ENSG00000103888	protein_coding	CEMIP	57214	-0.207965	-2.20744	0.028808	0.993983
ENSG00000157637.12	ENSG00000157637	protein_coding	SLC38A10	124565	-0.0600706	-2.20692	0.0288452	0.993983
ENSG00000116406.18	ENSG00000116406	protein_coding	EDEM3	80267	0.0395184	2.20676	0.028857	0.993983
ENSG00000141258.12	ENSG00000141258	protein_coding	SGSM2	9905	-0.0399197	-2.20668	0.0288624	0.993983
ENSG00000159212.12	ENSG00000159212	protein_coding	CLIC6	54102	-0.549595	-2.20419	0.0290407	0.993983
ENSG00000206633.1	ENSG00000206633	snoRNA	SNORA80B	100302743	0.231879	2.20416	0.0290432	0.993983
ENSG00000200949.1	ENSG00000200949	snoRNA	SNORD115-32	100033806	-0.1379	-2.20266	0.0291508	0.993983
ENSG00000225264.3	ENSG00000225264	transcribed_processed_pseudogene	ZNRF2P2		0.111494	2.20244	0.0291664	0.993983
ENSG00000168395.15	ENSG00000168395	protein_coding	ING5	84289	-0.0371583	-2.20209	0.0291918	0.993983
ENSG00000165995.18	ENSG00000165995	protein_coding	CACNB2	783	-0.0575955	-2.20189	0.0292064	0.993983
ENSG00000280385.1	ENSG00000280385	TEC	AP000648.5		0.167634	2.20164	0.0292244	0.993983
ENSG00000205106.4	ENSG00000205106	lincRNA	DKFZp779M0652	374387	-0.219936	-2.20111	0.0292626	0.993983
ENSG00000239467.5	ENSG00000239467	lincRNA	AC007405.6		-0.125777	-2.19934	0.0293905	0.993983
ENSG00000273117.1	ENSG00000273117	lincRNA	AC144652.1		-0.129096	-2.19933	0.0293912	0.993983
ENSG00000117016.9	ENSG00000117016	protein_coding	RIMS3	9783	-0.0556598	-2.19902	0.0294135	0.993983
ENSG00000278192.1	ENSG00000278192	lincRNA	RP5-1056H1.2		-0.242923	-2.19887	0.0294251	0.993983
ENSG00000196405.12	ENSG00000196405	protein_coding	EVL	51466	-0.0339723	-2.19855	0.0294479	0.993983
ENSG00000105220.14	ENSG00000105220	protein_coding	GPI	2821	0.0325001	2.19846	0.0294546	0.993983
ENSG00000238227.7	ENSG00000238227	protein_coding	C9orf69	90120	-0.0472703	-2.19841	0.0294579	0.993983
ENSG00000253910.2	ENSG00000253910	protein_coding	PCDHGB2	56103	0.0883256	2.1956	0.0296633	0.993983
ENSG00000055732.12	ENSG00000055732	protein_coding	MCOLN3	55283	-0.390209	-2.19553	0.0296679	0.993983
ENSG00000158985.13	ENSG00000158985	protein_coding	CDC42SE2	56990	-0.0338396	-2.19538	0.0296794	0.993983
ENSG00000263436.1	ENSG00000263436	miRNA	MIR3158-1	100422900	0.4143	2.19526	0.0296878	0.993983
ENSG00000108309.12	ENSG00000108309	protein_coding	RUNDC3A	10900	-0.0398184	-2.1952	0.0296923	0.993983
ENSG00000143858.11	ENSG00000143858	protein_coding	SYT2	127833	0.258468	2.19469	0.0297297	0.993983
ENSG00000198755.10	ENSG00000198755	protein_coding	RPL10A	4736	-0.0433559	-2.19343	0.0298224	0.993983
ENSG00000089876.11	ENSG00000089876	protein_coding	DHX32	55760	0.0514164	2.19278	0.0298701	0.993983
ENSG00000257704.3	ENSG00000257704	protein_coding	INAFM1	255783	0.0931872	2.19263	0.029881	0.993983
ENSG00000101746.15	ENSG00000101746	protein_coding	NOL4	8715	-0.0572909	-2.19236	0.0299005	0.993983
ENSG00000198960.10	ENSG00000198960	protein_coding	ARMCX6	54470	-0.0656751	-2.19034	0.03005	0.993983
ENSG00000112996.10	ENSG00000112996	protein_coding	MRPS30	10884	-0.0385332	-2.18994	0.0300797	0.993983
ENSG00000071243.15	ENSG00000071243	protein_coding	ING3	54556	0.0516549	2.18972	0.0300959	0.993983
ENSG00000258674.5	ENSG00000258674	protein_coding	CTC-260F20.3		-0.211898	-2.18897	0.0301513	0.993983
ENSG00000130511.15	ENSG00000130511	protein_coding	SSBP4	170463	-0.0619812	-2.18888	0.0301584	0.993983
ENSG00000118156.12	ENSG00000118156	protein_coding	ZNF541	84215	-0.161915	-2.18878	0.0301654	0.993983
ENSG00000168710.17	ENSG00000168710	protein_coding	AHCYL1	10768	0.0669359	2.18856	0.0301819	0.993983
ENSG00000187720.14	ENSG00000187720	protein_coding	THSD4	79875	-0.175724	-2.18849	0.0301871	0.993983
ENSG00000145451.12	ENSG00000145451	protein_coding	GLRA3	8001	-0.0890424	-2.18756	0.0302561	0.993983
ENSG00000275417.1	ENSG00000275417	sense_intronic	RP11-844G16.3		0.420656	2.18679	0.0303137	0.993983
ENSG00000257398.6	ENSG00000257398	lincRNA	RP11-554D14.6		0.242073	2.18492	0.0304531	0.993983
ENSG00000157005.3	ENSG00000157005	protein_coding	SST	6750	0.178393	2.18414	0.0305115	0.993983
ENSG00000268350.7	ENSG00000268350	protein_coding	FAM156A	29057	0.343985	2.18408	0.030516	0.993983
ENSG00000226808.1	ENSG00000226808	lincRNA	LINC00840	100506835	-0.331643	-2.18305	0.0305932	0.993983
ENSG00000231747.1	ENSG00000231747	processed_pseudogene	AC079922.2		0.403615	2.18129	0.0307256	0.993983
ENSG00000230483.1	ENSG00000230483	antisense	AC124057.5		0.460446	2.18113	0.0307378	0.993983
ENSG00000128989.10	ENSG00000128989	protein_coding	ARPP19	10776	-0.0540355	-2.18088	0.0307563	0.993983
ENSG00000071553.16	ENSG00000071553	protein_coding	ATP6AP1	537	0.0404387	2.18051	0.0307845	0.993983
ENSG00000270022.3	ENSG00000270022	lincRNA	RNU12		-0.489438	-2.1804	0.0307926	0.993983
ENSG00000167601.11	ENSG00000167601	protein_coding	AXL	558	0.0723253	2.18008	0.0308173	0.993983
ENSG00000253476.1	ENSG00000253476	lincRNA	RP11-395I14.2		0.246074	2.17956	0.030856	0.993983
ENSG00000147799.11	ENSG00000147799	protein_coding	ARHGAP39	80728	-0.0640188	-2.17906	0.0308942	0.993983
ENSG00000185917.13	ENSG00000185917	protein_coding	SETD4	54093	0.0528708	2.17893	0.0309041	0.993983
ENSG00000261187.1	ENSG00000261187	lincRNA	RP11-1007O24.2		-0.195209	-2.17828	0.0309532	0.993983
ENSG00000107929.14	ENSG00000107929	protein_coding	LARP4B	23185	0.0313561	2.17825	0.0309558	0.993983
ENSG00000144824.19	ENSG00000144824	protein_coding	PHLDB2	90102	-0.164785	-2.17804	0.0309712	0.993983
ENSG00000188095.4	ENSG00000188095	protein_coding	MESP2	145873	-0.223834	-2.17721	0.0310349	0.993983
ENSG00000259251.2	ENSG00000259251	antisense	RP11-643M14.1	101928907	-0.223653	-2.1771	0.0310428	0.993983
ENSG00000154478.3	ENSG00000154478	protein_coding	GPR26	2849	-0.122945	-2.17693	0.0310556	0.993983
ENSG00000107581.12	ENSG00000107581	protein_coding	EIF3A	8661	0.029723	2.17691	0.0310572	0.993983
ENSG00000189283.9	ENSG00000189283	protein_coding	FHIT	2272	-0.0639245	-2.17688	0.0310597	0.993983
ENSG00000147202.17	ENSG00000147202	protein_coding	DIAPH2	1730	-0.0701648	-2.17609	0.0311201	0.993983
ENSG00000200237.1	ENSG00000200237	snoRNA	SNORA70		0.464145	2.17581	0.0311411	0.993983
ENSG00000042832.11	ENSG00000042832	protein_coding	TG	7038	-0.178223	-2.1738	0.0312945	0.993983
ENSG00000257818.1	ENSG00000257818	processed_pseudogene	C1GALT1P1		0.179399	2.1735	0.0313178	0.993983
ENSG00000100604.12	ENSG00000100604	protein_coding	CHGA	1113	0.0894507	2.17289	0.0313645	0.993983
ENSG00000269386.5	ENSG00000269386	antisense	RAB11B-AS1	100507567	-0.12672	-2.17222	0.0314164	0.993983
ENSG00000070808.15	ENSG00000070808	protein_coding	CAMK2A	815	-0.0505226	-2.17135	0.0314831	0.993983
ENSG00000222011.8	ENSG00000222011	protein_coding	FAM185A	222234	-0.0560746	-2.17067	0.0315355	0.993983
ENSG00000177303.9	ENSG00000177303	protein_coding	CASKIN2	57513	-0.0700542	-2.17041	0.0315553	0.993983
ENSG00000183155.4	ENSG00000183155	protein_coding	RABIF	5877	0.0497639	2.16895	0.0316681	0.993983
ENSG00000184270.4	ENSG00000184270	protein_coding	HIST2H2AB	317772	-0.0983503	-2.16779	0.0317582	0.993983
ENSG00000269387.1	ENSG00000269387	lincRNA	RP11-298J23.8		0.196232	2.16772	0.0317636	0.993983
ENSG00000175785.12	ENSG00000175785	protein_coding	PRIMA1	145270	-0.239187	-2.16736	0.0317912	0.993983
ENSG00000200882.1	ENSG00000200882	snRNA	RNU6-681P		0.248006	2.16658	0.0318525	0.993983
ENSG00000139318.7	ENSG00000139318	protein_coding	DUSP6	1848	-0.160056	-2.16646	0.0318611	0.993983
ENSG00000273321.1	ENSG00000273321	lincRNA	RP11-621L6.3		-0.251817	-2.16563	0.0319262	0.993983
ENSG00000198944.5	ENSG00000198944	protein_coding	SOWAHA	134548	-0.0858974	-2.16517	0.0319617	0.993983
ENSG00000240435.2	ENSG00000240435	processed_pseudogene	RPS12P27		0.296533	2.16486	0.0319861	0.993983
ENSG00000169925.16	ENSG00000169925	protein_coding	BRD3	8019	0.0496498	2.16471	0.0319977	0.993983
ENSG00000252568.1	ENSG00000252568	snRNA	RNU7-28P		-0.45215	-2.16432	0.0320281	0.993983
ENSG00000196277.15	ENSG00000196277	protein_coding	GRM7	2917	-0.0692226	-2.16284	0.0321445	0.993983
ENSG00000117625.13	ENSG00000117625	protein_coding	RCOR3	55758	0.045517	2.16149	0.0322502	0.993983
ENSG00000237852.1	ENSG00000237852	sense_intronic	RP4-630A11.3		-0.367768	-2.16015	0.0323556	0.993983
ENSG00000065054.13	ENSG00000065054	protein_coding	SLC9A3R2	9351	-0.0784847	-2.1601	0.0323599	0.993983
ENSG00000234807.5	ENSG00000234807	lincRNA	LINC01135		-0.147238	-2.15964	0.0323956	0.993983
ENSG00000227869.1	ENSG00000227869	lincRNA	RP11-807H17.1		-0.244556	-2.15895	0.0324501	0.993983
ENSG00000237160.2	ENSG00000237160	processed_pseudogene	AC004022.7		0.458128	2.15838	0.0324954	0.993983
ENSG00000265917.1	ENSG00000265917	miRNA	MIR3685	100500802	0.327898	2.15786	0.0325366	0.993983
ENSG00000115604.10	ENSG00000115604	protein_coding	IL18R1	8809	-0.509528	-2.15764	0.0325539	0.993983
ENSG00000226944.1	ENSG00000226944	antisense	RP1-120G22.11	102724450	-0.218111	-2.15743	0.0325708	0.993983
ENSG00000232586.1	ENSG00000232586	antisense	KIAA1614-AS1		0.123104	2.15725	0.0325853	0.993983
ENSG00000173988.12	ENSG00000173988	protein_coding	LRRC63	220416	-0.207771	-2.15665	0.0326325	0.993983
ENSG00000250321.1	ENSG00000250321	processed_pseudogene	RP11-478C6.4		0.347695	2.15665	0.0326328	0.993983
ENSG00000180357.9	ENSG00000180357	protein_coding	ZNF609	23060	0.0313697	2.15591	0.0326913	0.993983
ENSG00000165943.4	ENSG00000165943	protein_coding	MOAP1	64112	0.0411551	2.15588	0.0326937	0.993983
ENSG00000196652.11	ENSG00000196652	protein_coding	ZKSCAN5	23660	0.0372653	2.15554	0.0327208	0.993983
ENSG00000104863.11	ENSG00000104863	protein_coding	LIN7B	64130	-0.0571128	-2.15518	0.03275	0.993983
ENSG00000176658.16	ENSG00000176658	protein_coding	MYO1D	4642	-0.0854812	-2.15501	0.0327634	0.993983
ENSG00000160404.17	ENSG00000160404	protein_coding	TOR2A	27433	0.0827997	2.15494	0.0327684	0.993983
ENSG00000150401.14	ENSG00000150401	protein_coding	DCUN1D2	55208	0.0611272	2.15479	0.032781	0.993983
ENSG00000112182.14	ENSG00000112182	protein_coding	BACH2	60468	-0.0636451	-2.15474	0.0327844	0.993983
ENSG00000161888.11	ENSG00000161888	protein_coding	SPC24	147841	-0.168789	-2.1532	0.0329073	0.993983
ENSG00000276278.1	ENSG00000276278	antisense	RP11-182J1.3		-0.142262	-2.15279	0.0329402	0.993983
ENSG00000271757.1	ENSG00000271757	lincRNA	RP11-111M22.5		0.149772	2.15236	0.0329747	0.993983
ENSG00000273275.1	ENSG00000273275	antisense	RP11-474G23.2		0.241723	2.15213	0.0329932	0.993983
ENSG00000254612.2	ENSG00000254612	processed_pseudogene	RP11-676M6.1		-0.154703	-2.152	0.0330039	0.993983
ENSG00000226253.1	ENSG00000226253	processed_pseudogene	MRPL35P3		-0.402707	-2.15162	0.0330345	0.993983
ENSG00000137821.11	ENSG00000137821	protein_coding	LRRC49	54839	0.0357802	2.15149	0.033045	0.993983
ENSG00000204397.7	ENSG00000204397	protein_coding	CARD16	114769	-0.223472	-2.15133	0.0330573	0.993983
ENSG00000151025.9	ENSG00000151025	protein_coding	GPR158	57512	0.0522152	2.14984	0.0331773	0.993983
ENSG00000112053.13	ENSG00000112053	protein_coding	SLC26A8	116369	-0.0911844	-2.14975	0.0331851	0.993983
ENSG00000152443.12	ENSG00000152443	protein_coding	ZNF776	284309	0.0446267	2.14965	0.0331927	0.993983
ENSG00000163221.8	ENSG00000163221	protein_coding	S100A12	6283	-0.629372	-2.14939	0.0332135	0.993983
ENSG00000196169.14	ENSG00000196169	protein_coding	KIF19	124602	-0.292485	-2.149	0.0332448	0.993983
ENSG00000138376.10	ENSG00000138376	protein_coding	BARD1	580	0.103625	2.14838	0.0332949	0.993983
ENSG00000116095.10	ENSG00000116095	protein_coding	PLEKHA3	65977	0.0325868	2.14668	0.0334332	0.993983
ENSG00000180596.7	ENSG00000180596	protein_coding	HIST1H2BC	8347	-0.0661233	-2.14652	0.0334463	0.993983
ENSG00000146757.13	ENSG00000146757	protein_coding	ZNF92	168374	0.0697908	2.14578	0.0335057	0.993983
ENSG00000136770.10	ENSG00000136770	protein_coding	DNAJC1	64215	-0.0457268	-2.14554	0.0335253	0.993983
ENSG00000007908.15	ENSG00000007908	protein_coding	SELE	6401	-0.892884	-2.14504	0.0335663	0.993983
ENSG00000264290.1	ENSG00000264290	sense_intronic	RP11-68I3.4		-0.326739	-2.14503	0.0335672	0.993983
ENSG00000094916.14	ENSG00000094916	protein_coding	CBX5	23468	0.0344643	2.14407	0.0336451	0.993983
ENSG00000265313.5	ENSG00000265313	lincRNA	LINC01476		-0.11233	-2.14387	0.0336616	0.993983
ENSG00000276832.1	ENSG00000276832	unprocessed_pseudogene	RP11-187C18.4		-0.43414	-2.14354	0.0336883	0.993983
ENSG00000232560.6	ENSG00000232560	lincRNA	LINC01549	100505929	0.330388	2.14221	0.0337969	0.993983
ENSG00000234981.1	ENSG00000234981	processed_pseudogene	RP11-534L20.4		0.274197	2.14037	0.033948	0.993983
ENSG00000180592.16	ENSG00000180592	protein_coding	SKIDA1	387640	0.0861438	2.13988	0.0339885	0.993983
ENSG00000105538.9	ENSG00000105538	protein_coding	RASIP1	54922	-0.109269	-2.13945	0.0340237	0.993983
ENSG00000186377.7	ENSG00000186377	protein_coding	CYP4X1	260293	-0.0614514	-2.13879	0.0340786	0.993983
ENSG00000114867.20	ENSG00000114867	protein_coding	EIF4G1	1981	0.0314062	2.13799	0.0341445	0.993983
ENSG00000254454.2	ENSG00000254454	processed_pseudogene	RCC2P6		0.169556	2.1365	0.0342673	0.993983
ENSG00000143575.14	ENSG00000143575	protein_coding	HAX1	10456	-0.034771	-2.13566	0.0343371	0.993983
ENSG00000256422.5	ENSG00000256422	lincRNA	RP11-886D15.1	102723895	-0.186856	-2.13556	0.0343458	0.993983
ENSG00000113615.12	ENSG00000113615	protein_coding	SEC24A	10802	0.0342657	2.13545	0.0343546	0.993983
ENSG00000236548.1	ENSG00000236548	antisense	RNF217-AS1		0.145318	2.13489	0.0344011	0.993983
ENSG00000250770.3	ENSG00000250770	transcribed_unprocessed_pseudogene	RP5-1063M23.3		-0.13563	-2.13486	0.0344037	0.993983
ENSG00000196110.7	ENSG00000196110	protein_coding	ZNF699	374879	0.0701383	2.13486	0.0344038	0.993983
ENSG00000246082.2	ENSG00000246082	transcribed_unitary_pseudogene	NUDT16P1	152195	-0.253741	-2.13447	0.0344363	0.993983
ENSG00000278746.1	ENSG00000278746	misc_RNA	RN7SL660P		0.155777	2.13427	0.0344529	0.993983
ENSG00000100883.11	ENSG00000100883	protein_coding	SRP54	6729	0.0356404	2.13425	0.034454	0.993983
ENSG00000269028.3	ENSG00000269028	protein_coding	MTRNR2L12	100462981	0.182155	2.13408	0.0344684	0.993983
ENSG00000144747.15	ENSG00000144747	protein_coding	TMF1	7110	0.0312401	2.13273	0.0345807	0.993983
ENSG00000238295.1	ENSG00000238295	snoRNA	snoU13		0.418143	2.13273	0.034581	0.993983
ENSG00000212588.1	ENSG00000212588	snoRNA	SNORA26	677810	0.202695	2.13214	0.0346306	0.993983
ENSG00000242428.5	ENSG00000242428	antisense	C3orf67-AS1	101929238	-0.154044	-2.13146	0.0346873	0.993983
ENSG00000081026.18	ENSG00000081026	protein_coding	MAGI3	260425	-0.0422233	-2.13132	0.0346987	0.993983
ENSG00000198858.9	ENSG00000198858	protein_coding	R3HDM4	91300	0.0612294	2.13103	0.0347237	0.993983
ENSG00000164270.17	ENSG00000164270	protein_coding	HTR4	3360	0.0918821	2.13095	0.0347304	0.993983
ENSG00000273036.2	ENSG00000273036	lincRNA	FAM95C	100289137	-0.238211	-2.13088	0.0347358	0.993983
ENSG00000133069.15	ENSG00000133069	protein_coding	TMCC2	9911	-0.0631034	-2.1307	0.034751	0.993983
ENSG00000177733.6	ENSG00000177733	protein_coding	HNRNPA0	10949	0.0391531	2.13043	0.0347739	0.993983
ENSG00000196878.13	ENSG00000196878	protein_coding	LAMB3	3914	0.162212	2.13034	0.0347815	0.993983
ENSG00000239556.3	ENSG00000239556	transcribed_unprocessed_pseudogene	AC004951.5		-0.138732	-2.1302	0.0347929	0.993983
ENSG00000180071.19	ENSG00000180071	protein_coding	ANKRD18A	253650	-0.188811	-2.13018	0.0347949	0.993983
ENSG00000238886.1	ENSG00000238886	snoRNA	SNORD121A	100113379	0.445192	2.12992	0.0348164	0.993983
ENSG00000179104.8	ENSG00000179104	protein_coding	TMTC2	160335	-0.0803365	-2.12798	0.0349801	0.993983
ENSG00000131725.13	ENSG00000131725	protein_coding	WDR44	54521	-0.0310734	-2.12747	0.0350225	0.993983
ENSG00000146411.5	ENSG00000146411	protein_coding	SLC2A12	154091	-0.0845562	-2.12733	0.0350342	0.993983
ENSG00000070269.13	ENSG00000070269	protein_coding	TMEM260	54916	0.0466622	2.12707	0.0350565	0.993983
ENSG00000238961.1	ENSG00000238961	snoRNA	SNORA47	677828	0.105138	2.12702	0.0350608	0.993983
ENSG00000167785.8	ENSG00000167785	protein_coding	ZNF558	148156	0.0832485	2.12616	0.0351339	0.993983
ENSG00000260328.1	ENSG00000260328	lincRNA	RP11-416I2.1		-0.0912427	-2.12521	0.0352137	0.993983
ENSG00000239396.3	ENSG00000239396	misc_RNA	RN7SL414P		0.421666	2.12517	0.0352178	0.993983
ENSG00000270647.5	ENSG00000270647	protein_coding	TAF15	8148	0.0463393	2.12481	0.0352482	0.993983
ENSG00000224051.6	ENSG00000224051	protein_coding	CPTP	80772	-0.059875	-2.12474	0.0352541	0.993983
ENSG00000224479.6	ENSG00000224479	transcribed_unitary_pseudogene	AC136289.1		0.143029	2.12395	0.0353213	0.993983
ENSG00000147588.6	ENSG00000147588	protein_coding	PMP2	5375	0.10527	2.12391	0.0353243	0.993983
ENSG00000135931.17	ENSG00000135931	protein_coding	ARMC9	80210	-0.0551901	-2.12381	0.0353327	0.993983
ENSG00000119402.16	ENSG00000119402	protein_coding	FBXW2	26190	0.0297299	2.12374	0.0353391	0.993983
ENSG00000183891.5	ENSG00000183891	protein_coding	TTC32	130502	-0.0836927	-2.12296	0.0354055	0.993983
ENSG00000137463.4	ENSG00000137463	protein_coding	MGARP	84709	-0.201573	-2.12263	0.0354335	0.993983
ENSG00000067840.12	ENSG00000067840	protein_coding	PDZD4	57595	-0.0412399	-2.12202	0.0354853	0.993983
ENSG00000235802.1	ENSG00000235802	antisense	HCFC1-AS1		0.390851	2.12186	0.0354992	0.993983
ENSG00000276968.1	ENSG00000276968	antisense	RP11-90M2.5		0.285756	2.12183	0.0355021	0.993983
ENSG00000243678.11	ENSG00000243678	protein_coding	NME2	4831	-0.150688	-2.12163	0.0355191	0.993983
ENSG00000243267.3	ENSG00000243267	misc_RNA	RN7SL614P		0.375883	2.12051	0.0356147	0.993983
ENSG00000268707.1	ENSG00000268707	lincRNA	RP11-247A12.7		-0.44496	-2.1203	0.0356324	0.993983
ENSG00000220600.2	ENSG00000220600	transcribed_processed_pseudogene	RP3-509I19.6		0.311756	2.12001	0.0356578	0.993983
ENSG00000105146.12	ENSG00000105146	protein_coding	AURKC	6795	0.226255	2.11998	0.0356602	0.993983
ENSG00000104936.17	ENSG00000104936	protein_coding	DMPK	1760	-0.0493323	-2.11978	0.0356772	0.993983
ENSG00000133612.18	ENSG00000133612	protein_coding	AGAP3	116988	-0.0340667	-2.11879	0.0357624	0.993983
ENSG00000157927.16	ENSG00000157927	protein_coding	RADIL	55698	-0.10197	-2.11862	0.0357769	0.993983
ENSG00000107957.16	ENSG00000107957	protein_coding	SH3PXD2A	9644	0.0586948	2.11827	0.0358073	0.993983
ENSG00000228331.2	ENSG00000228331	processed_pseudogene	RPL17P43		-0.319576	-2.11775	0.0358517	0.993983
ENSG00000111605.16	ENSG00000111605	protein_coding	CPSF6	11052	-0.0299316	-2.11764	0.0358614	0.993983
ENSG00000188452.13	ENSG00000188452	protein_coding	CERKL	375298	-0.225368	-2.11763	0.0358623	0.993983
ENSG00000109610.5	ENSG00000109610	protein_coding	SOD3	6649	-0.187984	-2.1172	0.0358995	0.993983
ENSG00000219438.8	ENSG00000219438	protein_coding	FAM19A5	25817	-0.0586674	-2.11678	0.0359352	0.993983
ENSG00000225177.5	ENSG00000225177	antisense	RP11-390P2.4		-0.148835	-2.11665	0.0359463	0.993983
ENSG00000130592.14	ENSG00000130592	protein_coding	LSP1	4046	0.26489	2.11627	0.0359791	0.993983
ENSG00000104324.15	ENSG00000104324	protein_coding	CPQ	10404	-0.0672003	-2.11617	0.0359876	0.993983
ENSG00000280375.1	ENSG00000280375	TEC	RP13-204A15.5		0.137311	2.1143	0.0361499	0.993983
ENSG00000107130.9	ENSG00000107130	protein_coding	NCS1	23413	-0.044853	-2.11312	0.0362525	0.993983
ENSG00000069493.14	ENSG00000069493	protein_coding	CLEC2D	29121	0.122108	2.11111	0.0364275	0.993983
ENSG00000269971.1	ENSG00000269971	sense_intronic	RP3-426I6.5		0.246064	2.111	0.036437	0.993983
ENSG00000155592.15	ENSG00000155592	protein_coding	ZKSCAN2	342357	0.0487157	2.111	0.036437	0.993983
ENSG00000143340.6	ENSG00000143340	protein_coding	FAM163A	148753	-0.158931	-2.11073	0.0364611	0.993983
ENSG00000266456.1	ENSG00000266456	antisense	RP11-806L2.2		0.258262	2.1107	0.0364637	0.993983
ENSG00000186466.5	ENSG00000186466	unprocessed_pseudogene	AQP7P1		-0.456336	-2.11065	0.0364678	0.993983
ENSG00000250786.1	ENSG00000250786	lincRNA	SNHG18		-0.243288	-2.11055	0.0364769	0.993983
ENSG00000152784.15	ENSG00000152784	protein_coding	PRDM8	56978	-0.0781066	-2.10989	0.0365346	0.993983
ENSG00000178718.6	ENSG00000178718	protein_coding	RPP25	54913	0.0779216	2.10913	0.0366014	0.993983
ENSG00000176728.7	ENSG00000176728	lincRNA	TTTY14		-0.0708972	-2.10903	0.0366099	0.993983
ENSG00000270426.1	ENSG00000270426	sense_intronic	RP11-326I11.5		-0.150041	-2.10857	0.0366498	0.993983
ENSG00000148660.20	ENSG00000148660	protein_coding	CAMK2G	818	0.0416148	2.10786	0.0367124	0.993983
ENSG00000187994.13	ENSG00000187994	protein_coding	RINL	126432	-0.0894907	-2.10729	0.036763	0.993983
ENSG00000264757.1	ENSG00000264757	miRNA	MIR3198-1	100423025	0.38028	2.10682	0.0368041	0.993983
ENSG00000134046.11	ENSG00000134046	protein_coding	MBD2	8932	0.0449116	2.1068	0.0368055	0.993983
ENSG00000262061.5	ENSG00000262061	processed_transcript	RP11-1260E13.4	100506388	0.289094	2.10633	0.0368468	0.993983
ENSG00000106733.20	ENSG00000106733	protein_coding	NMRK1	54981	-0.137755	-2.10596	0.0368798	0.993983
ENSG00000230274.1	ENSG00000230274	processed_pseudogene	PGAM1P3		0.390232	2.10518	0.0369487	0.993983
ENSG00000189423.11	ENSG00000189423	transcribed_unprocessed_pseudogene	USP32P3		0.113719	2.1046	0.037	0.993983
ENSG00000149532.15	ENSG00000149532	protein_coding	CPSF7	79869	0.0331093	2.10459	0.0370013	0.993983
ENSG00000278231.1	ENSG00000278231	lincRNA	RP5-906C1.1		-0.184381	-2.10331	0.0371146	0.993983
ENSG00000178691.10	ENSG00000178691	protein_coding	SUZ12	23512	0.037493	2.10293	0.0371486	0.993983
ENSG00000174173.6	ENSG00000174173	protein_coding	TRMT10C	54931	-0.0474381	-2.1028	0.0371596	0.993983
ENSG00000138756.17	ENSG00000138756	protein_coding	BMP2K	55589	0.0580975	2.10249	0.0371869	0.993983
ENSG00000119630.13	ENSG00000119630	protein_coding	PGF	5228	-0.183728	-2.10211	0.0372209	0.993983
ENSG00000253008.2	ENSG00000253008	miRNA	MIR2355	100423036	0.285517	2.10007	0.0374027	0.993983
ENSG00000134443.9	ENSG00000134443	protein_coding	GRP	2922	-0.211176	-2.10001	0.037408	0.993983
ENSG00000253535.5	ENSG00000253535	antisense	RP11-624C23.1		-0.127524	-2.09995	0.0374138	0.993983
ENSG00000179134.15	ENSG00000179134	protein_coding	SAMD4B	55095	-0.0508029	-2.09964	0.037441	0.993983
ENSG00000272273.1	ENSG00000272273	antisense	XXbac-BPG252P9.10	105379695	-0.167034	-2.09838	0.0375545	0.993983
ENSG00000265094.1	ENSG00000265094	sense_intronic	RP11-178F10.1		-0.349012	-2.09811	0.0375781	0.993983
ENSG00000256020.1	ENSG00000256020	sense_intronic	RP5-1154L15.2		-0.346169	-2.098	0.0375881	0.993983
ENSG00000267504.1	ENSG00000267504	sense_intronic	RP11-845C23.2		-0.208521	-2.0972	0.0376602	0.993983
ENSG00000159069.13	ENSG00000159069	protein_coding	FBXW5	54461	-0.0478704	-2.09589	0.0377781	0.993983
ENSG00000270882.2	ENSG00000270882	protein_coding	HIST2H4A	8370	0.576074	2.09508	0.0378511	0.993983
ENSG00000201990.1	ENSG00000201990	misc_RNA	Y_RNA		0.405431	2.09478	0.0378786	0.993983
ENSG00000219553.2	ENSG00000219553	processed_pseudogene	RP1-281H8.3		0.327817	2.09473	0.0378831	0.993983
ENSG00000213563.6	ENSG00000213563	protein_coding	C8orf82	414919	-0.0646141	-2.0946	0.0378947	0.993983
ENSG00000211645.2	ENSG00000211645	IG_V_gene	IGLV1-50		-0.269777	-2.09448	0.0379051	0.993983
ENSG00000167977.8	ENSG00000167977	protein_coding	KCTD5	54442	0.0531943	2.09389	0.0379585	0.993983
ENSG00000272402.1	ENSG00000272402	antisense	RP1-30M3.6		-0.369604	-2.09369	0.0379768	0.993983
ENSG00000177889.9	ENSG00000177889	protein_coding	UBE2N	7334	0.0314079	2.09292	0.0380463	0.993983
ENSG00000155158.20	ENSG00000155158	protein_coding	TTC39B	158219	0.053856	2.09276	0.0380611	0.993983
ENSG00000199005.4	ENSG00000199005	miRNA	MIR370	442915	0.236441	2.09231	0.0381016	0.993983
ENSG00000143811.17	ENSG00000143811	protein_coding	PYCR2	29920	0.0453149	2.09152	0.0381738	0.993983
ENSG00000183570.16	ENSG00000183570	protein_coding	PCBP3	54039	0.0701711	2.0914	0.0381847	0.993983
ENSG00000273727.1	ENSG00000273727	snRNA	U1		-0.437455	-2.09078	0.0382413	0.993983
ENSG00000279519.1	ENSG00000279519	TEC	RP11-288C18.1		0.0834104	2.0907	0.0382485	0.993983
ENSG00000132549.18	ENSG00000132549	protein_coding	VPS13B	157680	-0.0309483	-2.09057	0.0382596	0.993983
ENSG00000258181.1	ENSG00000258181	lincRNA	RP11-493L12.4		-0.259102	-2.09029	0.0382859	0.993983
ENSG00000005100.12	ENSG00000005100	protein_coding	DHX33	56919	0.0418149	2.08984	0.0383267	0.993983
ENSG00000183527.11	ENSG00000183527	protein_coding	PSMG1	8624	-0.0490341	-2.0895	0.0383578	0.993983
ENSG00000231507.1	ENSG00000231507	lincRNA	LINC01353	100506775	0.292639	2.08885	0.0384169	0.993983
ENSG00000169375.15	ENSG00000169375	protein_coding	SIN3A	25942	0.0422307	2.08884	0.0384176	0.993983
ENSG00000283512.1	ENSG00000283512	unprocessed_pseudogene	CTD-2547E10.6		-0.344846	-2.08873	0.0384284	0.993983
ENSG00000114395.10	ENSG00000114395	protein_coding	CYB561D2	11068	-0.0778884	-2.08862	0.0384377	0.993983
ENSG00000278732.1	ENSG00000278732	misc_RNA	Metazoa_SRP		0.384159	2.08801	0.0384937	0.993983
ENSG00000244716.3	ENSG00000244716	processed_pseudogene	RP11-20O24.4		-0.0799033	-2.08701	0.038586	0.993983
ENSG00000167371.17	ENSG00000167371	protein_coding	PRRT2	112476	0.0663373	2.08669	0.0386147	0.993983
ENSG00000103932.11	ENSG00000103932	protein_coding	RPAP1	26015	0.0465423	2.08644	0.0386376	0.993983
ENSG00000252947.1	ENSG00000252947	scaRNA	SCARNA1	677774	0.155753	2.08627	0.0386536	0.993983
ENSG00000245832.6	ENSG00000245832	lincRNA	MIR4300HG	101928989	0.294984	2.0854	0.0387332	0.993983
ENSG00000262712.1	ENSG00000262712	sense_intronic	RP11-295D4.1		-0.175648	-2.08526	0.0387465	0.993983
ENSG00000106610.14	ENSG00000106610	transcribed_unprocessed_pseudogene	STAG3L4	64940	-0.0657932	-2.08479	0.0387894	0.993983
ENSG00000080224.17	ENSG00000080224	protein_coding	EPHA6	285220	-0.103979	-2.08427	0.0388379	0.993983
ENSG00000273901.1	ENSG00000273901	antisense	CTD-2619J13.27		-0.124049	-2.08423	0.0388415	0.993983
ENSG00000230177.1	ENSG00000230177	antisense	RP5-1112D6.4		-0.0937831	-2.0842	0.0388439	0.993983
ENSG00000243353.1	ENSG00000243353	processed_pseudogene	RP11-667M19.1		-0.372359	-2.084	0.0388627	0.993983
ENSG00000093000.18	ENSG00000093000	protein_coding	NUP50	10762	0.0431651	2.08396	0.0388664	0.993983
ENSG00000227606.2	ENSG00000227606	lincRNA	AC005392.13		-0.224455	-2.08367	0.0388932	0.993983
ENSG00000161847.13	ENSG00000161847	protein_coding	RAVER1	125950	-0.0699457	-2.08363	0.0388966	0.993983
ENSG00000200075.1	ENSG00000200075	snoRNA	SNORA25		0.268987	2.08353	0.0389059	0.993983
ENSG00000128191.14	ENSG00000128191	protein_coding	DGCR8	54487	0.0516017	2.08346	0.0389122	0.993983
ENSG00000167842.15	ENSG00000167842	protein_coding	MIS12	79003	0.0643278	2.08314	0.0389425	0.993983
ENSG00000163132.6	ENSG00000163132	protein_coding	MSX1	4487	-0.211517	-2.08246	0.0390048	0.993983
ENSG00000265337.1	ENSG00000265337	sense_intronic	RP11-466A19.5		0.220933	2.08245	0.0390061	0.993983
ENSG00000234886.1	ENSG00000234886	processed_pseudogene	MTND5P26		0.196395	2.08233	0.0390175	0.993983
ENSG00000069424.14	ENSG00000069424	protein_coding	KCNAB2	8514	-0.0398328	-2.08232	0.039018	0.993983
ENSG00000253121.1	ENSG00000253121	antisense	RP11-659E9.4		0.351478	2.08181	0.0390652	0.993983
ENSG00000233642.1	ENSG00000233642	antisense	GPR158-AS1	100128811	0.16186	2.08148	0.0390958	0.993983
ENSG00000258809.1	ENSG00000258809	lincRNA	CTD-2555O16.1		-0.378845	-2.08131	0.0391115	0.993983
ENSG00000206634.1	ENSG00000206634	snoRNA	SNORA22	677807	0.115442	2.0807	0.039168	0.993983
ENSG00000146070.16	ENSG00000146070	protein_coding	PLA2G7	7941	-0.116001	-2.07969	0.0392623	0.993983
ENSG00000047188.15	ENSG00000047188	protein_coding	YTHDC2	64848	0.0409856	2.07945	0.039285	0.993983
ENSG00000248008.2	ENSG00000248008	antisense	NRAV	100506668	-0.0727521	-2.07915	0.0393128	0.993983
ENSG00000143727.15	ENSG00000143727	protein_coding	ACP1	52	-0.027454	-2.07892	0.0393344	0.993983
ENSG00000118515.11	ENSG00000118515	protein_coding	SGK1	6446	-0.153073	-2.07696	0.0395175	0.993983
ENSG00000004961.14	ENSG00000004961	protein_coding	HCCS	3052	0.0404845	2.07693	0.0395201	0.993983
ENSG00000207493.1	ENSG00000207493	snoRNA	SNORA46	677827	0.232284	2.07651	0.0395591	0.993983
ENSG00000275023.4	ENSG00000275023	protein_coding	MLLT6	4302	-0.0377701	-2.07624	0.0395852	0.993983
ENSG00000119965.12	ENSG00000119965	protein_coding	C10orf88	80007	0.0439834	2.07583	0.0396233	0.993983
ENSG00000124614.13	ENSG00000124614	protein_coding	RPS10	6204	-0.0860765	-2.07524	0.0396791	0.993983
ENSG00000271843.1	ENSG00000271843	lincRNA	RP11-245J9.5		0.163807	2.07468	0.0397314	0.993983
ENSG00000239779.6	ENSG00000239779	protein_coding	WBP1	23559	-0.0664143	-2.07455	0.0397438	0.993983
ENSG00000084734.8	ENSG00000084734	protein_coding	GCKR	2646	0.161651	2.07415	0.0397811	0.993983
ENSG00000227039.6	ENSG00000227039	antisense	ITGB2-AS1	100505746	-0.282469	-2.07402	0.0397933	0.993983
ENSG00000253006.1	ENSG00000253006	misc_RNA	RN7SKP283		0.277297	2.07241	0.039945	0.993983
ENSG00000174233.11	ENSG00000174233	protein_coding	ADCY6	112	-0.0433616	-2.07182	0.0400011	0.993983
ENSG00000234287.1	ENSG00000234287	processed_pseudogene	RP11-761N21.2		-0.140857	-2.07168	0.0400145	0.993983
ENSG00000168356.11	ENSG00000168356	protein_coding	SCN11A	11280	0.142968	2.07135	0.0400462	0.993983
ENSG00000196081.9	ENSG00000196081	protein_coding	ZNF724P		0.131067	2.07113	0.0400671	0.993983
ENSG00000271817.2	ENSG00000271817	snoRNA	U3		0.277072	2.07019	0.0401555	0.993983
ENSG00000161896.11	ENSG00000161896	protein_coding	IP6K3	117283	-0.288666	-2.06978	0.0401945	0.993983
ENSG00000182544.8	ENSG00000182544	protein_coding	MFSD5	84975	0.0604519	2.06972	0.0402008	0.993983
ENSG00000100027.14	ENSG00000100027	protein_coding	YPEL1	29799	-0.0705008	-2.06935	0.0402359	0.993983
ENSG00000132646.10	ENSG00000132646	protein_coding	PCNA	5111	0.0533311	2.0691	0.0402593	0.993983
ENSG00000199172.3	ENSG00000199172	miRNA	MIR331	442903	0.346919	2.06905	0.0402638	0.993983
ENSG00000197191.4	ENSG00000197191	protein_coding	CYSRT1	375791	-0.217899	-2.06824	0.0403418	0.993983
ENSG00000232434.2	ENSG00000232434	protein_coding	C9orf172	389813	-0.0636952	-2.0682	0.040345	0.993983
ENSG00000196352.14	ENSG00000196352	protein_coding	CD55	1604	-0.112677	-2.06781	0.0403828	0.993983
ENSG00000226320.5	ENSG00000226320	lincRNA	AC018359.1		0.199079	2.06719	0.0404418	0.993983
ENSG00000097046.12	ENSG00000097046	protein_coding	CDC7	8317	-0.0891749	-2.0668	0.0404792	0.993983
ENSG00000100814.17	ENSG00000100814	protein_coding	CCNB1IP1	57820	0.0567191	2.0665	0.040508	0.993983
ENSG00000204682.5	ENSG00000204682	protein_coding	CASC10	399726	-0.0722247	-2.06594	0.0405616	0.993983
ENSG00000203760.8	ENSG00000203760	protein_coding	CENPW	387103	0.125436	2.06592	0.0405627	0.993983
ENSG00000213762.11	ENSG00000213762	protein_coding	ZNF134	7693	0.0373903	2.06577	0.0405778	0.993983
ENSG00000219433.2	ENSG00000219433	processed_pseudogene	BTBD10P2		0.164583	2.06569	0.0405847	0.993983
ENSG00000244045.11	ENSG00000244045	protein_coding	TMEM199	147007	-0.0478719	-2.06535	0.040618	0.993983
ENSG00000198844.10	ENSG00000198844	protein_coding	ARHGEF15	22899	-0.155932	-2.06475	0.0406752	0.993983
ENSG00000070759.16	ENSG00000070759	protein_coding	TESK2	10420	-0.103611	-2.06281	0.0408624	0.993983
ENSG00000201448.1	ENSG00000201448	snoRNA	SNORA63		0.143035	2.0625	0.0408921	0.993983
ENSG00000130783.13	ENSG00000130783	protein_coding	CCDC62	84660	0.0745708	2.06234	0.0409072	0.993983
ENSG00000164305.18	ENSG00000164305	protein_coding	CASP3	836	0.0539669	2.06231	0.0409098	0.993983
ENSG00000101346.12	ENSG00000101346	protein_coding	POFUT1	23509	0.0472499	2.06125	0.0410125	0.993983
ENSG00000060237.16	ENSG00000060237	protein_coding	WNK1	65125	0.0497432	2.06075	0.041061	0.993983
ENSG00000100445.17	ENSG00000100445	protein_coding	SDR39U1	56948	-0.0422394	-2.06048	0.0410871	0.993983
ENSG00000278784.1	ENSG00000278784	sense_intronic	RP11-468E2.11		0.0993538	2.06037	0.0410977	0.993983
ENSG00000117594.9	ENSG00000117594	protein_coding	HSD11B1	3290	-0.22257	-2.06019	0.0411155	0.993983
ENSG00000252206.1	ENSG00000252206	snRNA	RNU7-40P		-0.365756	-2.06017	0.0411169	0.993983
ENSG00000280195.1	ENSG00000280195	antisense	XX-FW83563B9.5		-0.147428	-2.06016	0.0411178	0.993983
ENSG00000223812.5	ENSG00000223812	lincRNA	RP11-197K6.1		-0.133903	-2.05991	0.0411418	0.993983
ENSG00000147180.16	ENSG00000147180	protein_coding	ZNF711	7552	0.038607	2.05814	0.0413143	0.993983
ENSG00000213020.8	ENSG00000213020	protein_coding	ZNF611	81856	0.0462298	2.05796	0.0413319	0.993983
ENSG00000006757.11	ENSG00000006757	protein_coding	PNPLA4	8228	-0.0822844	-2.05794	0.0413339	0.993983
ENSG00000200792.1	ENSG00000200792	snoRNA	SNORA80A	677846	0.202997	2.0576	0.0413665	0.993983
ENSG00000175938.6	ENSG00000175938	protein_coding	ORAI3	93129	0.103632	2.05746	0.0413809	0.993983
ENSG00000232653.8	ENSG00000232653	protein_coding	GOLGA8N	643699	-0.171354	-2.05742	0.0413846	0.993983
ENSG00000262503.1	ENSG00000262503	processed_pseudogene	RP11-530N7.2		0.161719	2.05653	0.0414711	0.993983
ENSG00000281912.1	ENSG00000281912	lincRNA	LINC01144	400752	-0.213266	-2.05647	0.0414765	0.993983
ENSG00000116544.11	ENSG00000116544	protein_coding	DLGAP3	58512	-0.0635309	-2.05642	0.0414815	0.993983
ENSG00000253395.1	ENSG00000253395	lincRNA	KB-1460A1.1		-0.21458	-2.05615	0.0415078	0.993983
ENSG00000276083.1	ENSG00000276083	miRNA	MIR7976	102465857	-0.412229	-2.05604	0.0415185	0.993983
ENSG00000179818.13	ENSG00000179818	processed_transcript	PCBP1-AS1	400960	0.0551565	2.05561	0.0415605	0.993983
ENSG00000235034.6	ENSG00000235034	protein_coding	C19orf81	342918	-0.337479	-2.05462	0.0416581	0.993983
ENSG00000279877.1	ENSG00000279877	processed_transcript	RP11-420N3.3		0.114578	2.05424	0.0416954	0.993983
ENSG00000132507.17	ENSG00000132507	protein_coding	EIF5A	1984	0.0321837	2.05386	0.041732	0.993983
ENSG00000143774.16	ENSG00000143774	protein_coding	GUK1	2987	-0.0401953	-2.05228	0.0418876	0.993983
ENSG00000260417.1	ENSG00000260417	lincRNA	CTD-2542L18.1		0.116738	2.05216	0.0418996	0.993983
ENSG00000188707.5	ENSG00000188707	protein_coding	ZBED6CL	113763	0.129781	2.05164	0.0419512	0.993983
ENSG00000198890.7	ENSG00000198890	protein_coding	PRMT6	55170	-0.0590061	-2.05135	0.0419792	0.993983
ENSG00000160323.18	ENSG00000160323	protein_coding	ADAMTS13	11093	-0.073932	-2.05132	0.0419828	0.993983
ENSG00000264164.1	ENSG00000264164	transcribed_processed_pseudogene	RP11-640N20.6		-0.329476	-2.05123	0.0419911	0.993983
ENSG00000154764.5	ENSG00000154764	protein_coding	WNT7A	7476	0.124968	2.05045	0.0420683	0.993983
ENSG00000165802.20	ENSG00000165802	protein_coding	NSMF	26012	-0.0488339	-2.05025	0.0420879	0.993983
ENSG00000198918.7	ENSG00000198918	protein_coding	RPL39	6170	-0.0389763	-2.04923	0.0421886	0.993983
ENSG00000280105.1	ENSG00000280105	TEC	RP11-334E15.1		0.114704	2.04913	0.0421989	0.993983
ENSG00000200209.1	ENSG00000200209	misc_RNA	Y_RNA		0.42004	2.04816	0.0422951	0.993983
ENSG00000151353.14	ENSG00000151353	protein_coding	TMEM18	129787	0.0568068	2.04815	0.0422962	0.993983
ENSG00000222489.1	ENSG00000222489	snoRNA	SNORA79		0.119275	2.04812	0.0422994	0.993983
ENSG00000162814.10	ENSG00000162814	protein_coding	SPATA17	128153	-0.197038	-2.04793	0.0423183	0.993983
ENSG00000137038.7	ENSG00000137038	protein_coding	TMEM261	90871	-0.0389793	-2.04755	0.0423561	0.993983
ENSG00000207162.1	ENSG00000207162	snRNA	RNU6-549P		0.381289	2.04737	0.0423734	0.993983
ENSG00000171502.14	ENSG00000171502	protein_coding	COL24A1	255631	-0.113429	-2.04698	0.0424128	0.993983
ENSG00000131584.18	ENSG00000131584	protein_coding	ACAP3	116983	-0.0430688	-2.0462	0.0424903	0.993983
ENSG00000162664.16	ENSG00000162664	protein_coding	ZNF326	284695	0.0446263	2.0457	0.0425402	0.993983
ENSG00000254272.1	ENSG00000254272	processed_pseudogene	RP11-382J24.2		0.148373	2.04555	0.0425551	0.993983
ENSG00000225127.2	ENSG00000225127	lincRNA	LINC00237	105372556	0.185315	2.0452	0.0425901	0.993983
ENSG00000244398.1	ENSG00000244398	processed_pseudogene	RP11-466H18.1		-0.0557641	-2.04474	0.0426358	0.993983
ENSG00000178602.7	ENSG00000178602	protein_coding	OTOS	150677	0.274369	2.04471	0.042639	0.993983
ENSG00000259088.1	ENSG00000259088	antisense	CTD-2017C7.2		-0.312348	-2.04433	0.0426768	0.993983
ENSG00000275576.1	ENSG00000275576	sense_intronic	RP5-836N17.4		0.196198	2.04417	0.0426926	0.993983
ENSG00000187527.10	ENSG00000187527	protein_coding	ATP13A5	344905	0.168112	2.04385	0.0427244	0.993983
ENSG00000236937.2	ENSG00000236937	processed_pseudogene	PTGES3P4		0.282936	2.04336	0.0427738	0.993983
ENSG00000224822.1	ENSG00000224822	sense_intronic	THRB-IT1		-0.0796478	-2.04261	0.0428496	0.993983
ENSG00000247516.5	ENSG00000247516	lincRNA	MIR4458HG	100505738	-0.124081	-2.04244	0.0428666	0.993983
ENSG00000120451.10	ENSG00000120451	protein_coding	SNX19	399979	0.0485273	2.04069	0.0430422	0.993983
ENSG00000249167.1	ENSG00000249167	lincRNA	CTB-118N6.2		-0.221883	-2.03969	0.0431431	0.993983
ENSG00000229604.2	ENSG00000229604	processed_pseudogene	MTATP8P2		0.410035	2.03953	0.0431588	0.993983
ENSG00000271840.1	ENSG00000271840	lincRNA	RP1-224A6.9		0.191205	2.03883	0.0432298	0.993983
ENSG00000141469.16	ENSG00000141469	protein_coding	SLC14A1	6563	0.262853	2.03837	0.0432762	0.993983
ENSG00000171055.14	ENSG00000171055	protein_coding	FEZ2	9637	-0.0525359	-2.03837	0.0432765	0.993983
ENSG00000111371.15	ENSG00000111371	protein_coding	SLC38A1	81539	0.0509859	2.03772	0.0433421	0.993983
ENSG00000059691.11	ENSG00000059691	protein_coding	GATB	5188	-0.0577405	-2.03733	0.0433815	0.993983
ENSG00000161267.11	ENSG00000161267	protein_coding	BDH1	622	-0.0499035	-2.03673	0.0434424	0.993983
ENSG00000128694.11	ENSG00000128694	protein_coding	OSGEPL1	64172	-0.0742381	-2.03645	0.0434708	0.993983
ENSG00000174963.17	ENSG00000174963	protein_coding	ZIC4	84107	-0.150333	-2.03645	0.0434717	0.993983
ENSG00000239542.3	ENSG00000239542	misc_RNA	RN7SL399P		-0.390361	-2.03643	0.0434736	0.993983
ENSG00000252456.1	ENSG00000252456	rRNA	RNA5SP434		-0.356823	-2.03621	0.0434955	0.993983
ENSG00000167702.11	ENSG00000167702	protein_coding	KIFC2	90990	-0.0395669	-2.03615	0.0435013	0.993983
ENSG00000162066.14	ENSG00000162066	protein_coding	AMDHD2	51005	-0.0637132	-2.03592	0.0435256	0.993983
ENSG00000162817.6	ENSG00000162817	protein_coding	C1orf115	79762	-0.0538104	-2.03518	0.0436008	0.993983
ENSG00000130772.13	ENSG00000130772	protein_coding	MED18	54797	-0.0763723	-2.03467	0.0436527	0.993983
ENSG00000131055.4	ENSG00000131055	protein_coding	COX4I2	84701	-0.304858	-2.03359	0.0437627	0.993983
ENSG00000145194.17	ENSG00000145194	protein_coding	ECE2	9718	-0.0910779	-2.033	0.0438236	0.993983
ENSG00000278770.1	ENSG00000278770	misc_RNA	Metazoa_SRP		-0.339883	-2.03298	0.0438249	0.993983
ENSG00000123545.5	ENSG00000123545	protein_coding	NDUFAF4	29078	0.0551454	2.03292	0.043831	0.993983
ENSG00000241439.1	ENSG00000241439	processed_pseudogene	RP11-666A20.3		-0.390509	-2.03283	0.0438406	0.993983
ENSG00000123901.8	ENSG00000123901	protein_coding	GPR83	10888	0.137649	2.03213	0.0439126	0.993983
ENSG00000186767.6	ENSG00000186767	protein_coding	SPIN4	139886	0.0564119	2.03207	0.0439179	0.993983
ENSG00000100417.11	ENSG00000100417	protein_coding	PMM1	5372	-0.0405583	-2.03198	0.0439272	0.993983
ENSG00000130822.15	ENSG00000130822	protein_coding	PNCK	139728	-0.0620643	-2.0316	0.0439664	0.993983
ENSG00000276075.1	ENSG00000276075	antisense	CTD-2012K14.8		-0.102627	-2.03145	0.0439821	0.993983
ENSG00000213341.10	ENSG00000213341	protein_coding	CHUK	1147	0.0484972	2.03136	0.0439911	0.993983
ENSG00000265545.1	ENSG00000265545	processed_pseudogene	RP11-183C12.1		0.45886	2.03123	0.044005	0.993983
ENSG00000267662.1	ENSG00000267662	antisense	AC007796.1		0.124425	2.03114	0.0440142	0.993983
ENSG00000171865.9	ENSG00000171865	protein_coding	RNASEH1	246243	0.0503888	2.0309	0.0440387	0.993983
ENSG00000165507.8	ENSG00000165507	protein_coding	C10orf10	11067	-0.339085	-2.02945	0.044188	0.993983
ENSG00000143409.15	ENSG00000143409	protein_coding	FAM63A	55793	-0.0866048	-2.02887	0.0442475	0.993983
ENSG00000212443.1	ENSG00000212443	snoRNA	SNORA53	677832	0.096219	2.02857	0.0442786	0.993983
ENSG00000279348.1	ENSG00000279348	TEC	RP11-566E18.1		0.0583279	2.02853	0.0442824	0.993983
ENSG00000013293.5	ENSG00000013293	protein_coding	SLC7A14	57709	0.0679511	2.0279	0.0443478	0.993983
ENSG00000130818.11	ENSG00000130818	protein_coding	ZNF426	79088	0.0388218	2.0278	0.0443575	0.993983
ENSG00000198832.10	ENSG00000198832	protein_coding	SELM	140606	-0.0643655	-2.02768	0.0443704	0.993983
ENSG00000134070.4	ENSG00000134070	protein_coding	IRAK2	3656	-0.102553	-2.02658	0.0444838	0.993983
ENSG00000225526.4	ENSG00000225526	protein_coding	MKRN2OS	100129480	-0.208641	-2.02602	0.0445419	0.993983
ENSG00000149972.10	ENSG00000149972	protein_coding	CNTN5	53942	-0.107598	-2.02472	0.0446775	0.993983
ENSG00000206944.1	ENSG00000206944	snRNA	RNU6-708P		-0.380559	-2.02433	0.0447181	0.993983
ENSG00000275389.1	ENSG00000275389	lincRNA	RP11-214K3.24		0.126646	2.0241	0.0447417	0.993983
ENSG00000276855.1	ENSG00000276855	lincRNA	CTD-3157E16.2		0.14228	2.024	0.0447528	0.993983
ENSG00000236184.1	ENSG00000236184	processed_pseudogene	TCEA1P4		0.143889	2.0235	0.0448047	0.993983
ENSG00000274422.1	ENSG00000274422	lincRNA	LL22NC03-2H8.5		0.0998908	2.02349	0.0448056	0.993983
ENSG00000255541.1	ENSG00000255541	processed_pseudogene	RP11-727A23.8		0.427446	2.02286	0.0448712	0.993983
ENSG00000166736.11	ENSG00000166736	protein_coding	HTR3A	3359	0.181571	2.02258	0.0449	0.993983
ENSG00000277817.1	ENSG00000277817	miRNA	MIR6738	102465442	0.400903	2.02248	0.044911	0.993983
ENSG00000135439.11	ENSG00000135439	protein_coding	AGAP2	116986	-0.0454443	-2.02242	0.0449174	0.993983
ENSG00000279148.1	ENSG00000279148	TEC	RP11-135F9.4		0.204169	2.02188	0.0449736	0.993983
ENSG00000187486.5	ENSG00000187486	protein_coding	KCNJ11	3767	-0.0724076	-2.02136	0.0450283	0.993983
ENSG00000081386.12	ENSG00000081386	protein_coding	ZNF510	22869	0.0369031	2.02124	0.0450403	0.993983
ENSG00000199094.3	ENSG00000199094	miRNA	MIR30C2	407032	-0.400528	-2.02106	0.045059	0.993983
ENSG00000151413.16	ENSG00000151413	protein_coding	NUBPL	80224	-0.0484056	-2.02071	0.0450963	0.993983
ENSG00000201654.1	ENSG00000201654	snRNA	RNU6-7	101954275	0.409369	2.02044	0.0451247	0.993983
ENSG00000174799.10	ENSG00000174799	protein_coding	CEP135	9662	0.0594547	2.01977	0.0451953	0.993983
ENSG00000225539.5	ENSG00000225539	lincRNA	AC018799.1	101927406	-0.136365	-2.01973	0.0451993	0.993983
ENSG00000257258.1	ENSG00000257258	lincRNA	RP11-946L16.1		0.368096	2.01866	0.0453115	0.993983
ENSG00000171163.15	ENSG00000171163	protein_coding	ZNF692	55657	-0.0734071	-2.01765	0.0454184	0.993983
ENSG00000101307.15	ENSG00000101307	protein_coding	SIRPB1	10326	-0.270048	-2.01746	0.0454383	0.993983
ENSG00000149970.14	ENSG00000149970	protein_coding	CNKSR2	22866	-0.0359582	-2.01741	0.045443	0.993983
ENSG00000141441.15	ENSG00000141441	protein_coding	GAREM1	64762	-0.0578971	-2.01732	0.0454532	0.993983
ENSG00000147419.16	ENSG00000147419	protein_coding	CCDC25	55246	0.0532182	2.01726	0.0454591	0.993983
ENSG00000150873.11	ENSG00000150873	protein_coding	C2orf50	130813	-0.115144	-2.01711	0.0454751	0.993983
ENSG00000159720.11	ENSG00000159720	protein_coding	ATP6V0D1	9114	0.0361486	2.0164	0.0455505	0.993983
ENSG00000273173.5	ENSG00000273173	protein_coding	SNURF	8926	0.0988134	2.01604	0.045588	0.993983
ENSG00000205808.5	ENSG00000205808	protein_coding	PLPP6	403313	0.0756643	2.0154	0.0456554	0.993983
ENSG00000149923.13	ENSG00000149923	protein_coding	PPP4C	5531	0.0570986	2.01536	0.0456598	0.993983
ENSG00000265345.1	ENSG00000265345	miRNA	MIR5188	100847004	-0.429603	-2.01526	0.0456712	0.993983
ENSG00000179364.13	ENSG00000179364	protein_coding	PACS2	23241	-0.0381831	-2.0152	0.045677	0.993983
ENSG00000115875.18	ENSG00000115875	protein_coding	SRSF7	6432	-0.0704708	-2.01474	0.0457261	0.993983
ENSG00000179452.2	ENSG00000179452	lincRNA	GM140	100287948	-0.338479	-2.0146	0.0457406	0.993983
ENSG00000196123.12	ENSG00000196123	protein_coding	KIAA0895L	653319	0.043211	2.0142	0.0457837	0.993983
ENSG00000199053.3	ENSG00000199053	miRNA	MIR324	442898	0.460069	2.01344	0.0458642	0.993983
ENSG00000251365.1	ENSG00000251365	lincRNA	RP11-332J15.3		0.248032	2.01262	0.0459515	0.993983
ENSG00000163389.10	ENSG00000163389	protein_coding	POGLUT1	56983	0.0701095	2.01203	0.0460138	0.993983
ENSG00000262265.1	ENSG00000262265	sense_intronic	RP5-867C24.4		0.152536	2.01057	0.0461703	0.993983
ENSG00000236915.1	ENSG00000236915	antisense	RP4-651E10.4		-0.388326	-2.00957	0.0462772	0.993983
ENSG00000241506.1	ENSG00000241506	processed_pseudogene	PSMC1P1		-0.11749	-2.00956	0.0462785	0.993983
ENSG00000236953.1	ENSG00000236953	sense_intronic	ZDHHC20-IT1		-0.29304	-2.0095	0.0462851	0.993983
ENSG00000188613.6	ENSG00000188613	protein_coding	NANOS1	340719	-0.116655	-2.00942	0.0462937	0.993983
ENSG00000147408.14	ENSG00000147408	protein_coding	CSGALNACT1	55790	-0.056519	-2.00905	0.0463328	0.993983
ENSG00000187556.7	ENSG00000187556	protein_coding	NANOS3	342977	0.0881195	2.00902	0.0463367	0.993983
ENSG00000227698.1	ENSG00000227698	sense_intronic	AP001619.2		0.226181	2.00862	0.0463788	0.993983
ENSG00000221838.9	ENSG00000221838	protein_coding	AP4M1	9179	0.0555119	2.00837	0.0464061	0.993983
ENSG00000125741.4	ENSG00000125741	protein_coding	OPA3	80207	0.0551494	2.00796	0.0464505	0.993983
ENSG00000181513.14	ENSG00000181513	protein_coding	ACBD4	79777	-0.0650424	-2.00741	0.0465096	0.993983
ENSG00000141027.20	ENSG00000141027	protein_coding	NCOR1	9611	-0.0261207	-2.00708	0.0465445	0.993983
ENSG00000263400.6	ENSG00000263400	antisense	TMEM220-AS1	101101775	0.144742	2.00694	0.0465599	0.993983
ENSG00000176204.13	ENSG00000176204	protein_coding	LRRTM4	80059	-0.0557588	-2.00658	0.0465987	0.993983
ENSG00000230074.1	ENSG00000230074	antisense	RP11-195F19.9		0.131543	2.00642	0.0466157	0.993983
ENSG00000273175.1	ENSG00000273175	lincRNA	RP11-11N7.4		0.360802	2.00611	0.0466488	0.993983
ENSG00000276644.4	ENSG00000276644	protein_coding	DACH1	1602	-0.0952419	-2.00598	0.0466628	0.993983
ENSG00000164080.13	ENSG00000164080	protein_coding	RAD54L2	23132	0.0365936	2.00514	0.0467539	0.993983
ENSG00000280222.1	ENSG00000280222	TEC	RP11-174G17.3		0.126864	2.00499	0.0467699	0.993983
ENSG00000103269.13	ENSG00000103269	protein_coding	RHBDL1	9028	-0.0684377	-2.00497	0.0467729	0.993983
ENSG00000275441.1	ENSG00000275441	antisense	RP11-666O2.2		-0.374311	-2.00489	0.0467807	0.993983
ENSG00000212597.1	ENSG00000212597	snRNA	RNU6-876P		-0.253122	-2.00444	0.04683	0.993983
ENSG00000266140.1	ENSG00000266140	miRNA	MIR4533	100616362	0.454889	2.00437	0.0468379	0.993983
ENSG00000159692.15	ENSG00000159692	protein_coding	CTBP1	1487	-0.0307684	-2.00323	0.0469612	0.993983
ENSG00000243445.1	ENSG00000243445	processed_pseudogene	RP11-715J22.1		0.269178	2.00269	0.0470197	0.993983
ENSG00000221355.1	ENSG00000221355	miRNA	MIR1288	100302124	0.410681	2.00225	0.0470679	0.993983
ENSG00000116106.11	ENSG00000116106	protein_coding	EPHA4	2043	-0.0594726	-2.00221	0.0470721	0.993983
ENSG00000100307.12	ENSG00000100307	protein_coding	CBX7	23492	-0.0367925	-2.00147	0.0471522	0.993983
ENSG00000253734.1	ENSG00000253734	lincRNA	LINC01289	286184	-0.18905	-2.00146	0.0471534	0.993983
ENSG00000136636.12	ENSG00000136636	protein_coding	KCTD3	51133	0.0448413	2.00115	0.0471875	0.993983
ENSG00000157470.11	ENSG00000157470	protein_coding	FAM81A	145773	-0.0514213	-2.00075	0.0472307	0.993983
ENSG00000184357.4	ENSG00000184357	protein_coding	HIST1H1B	3009	-0.462688	-2.00018	0.0472927	0.993983
ENSG00000248206.1	ENSG00000248206	sense_intronic	RP11-739P1.2		0.118122	1.99962	0.0473541	0.993983
ENSG00000226762.1	ENSG00000226762	lincRNA	RP11-298E9.6		-0.15487	-1.9989	0.0474331	0.993983
ENSG00000162878.12	ENSG00000162878	protein_coding	PKDCC	91461	-0.0816009	-1.99854	0.0474728	0.993983
ENSG00000149679.11	ENSG00000149679	protein_coding	CABLES2	81928	0.0595598	1.99842	0.0474857	0.993983
ENSG00000243107.1	ENSG00000243107	sense_overlapping	AC000120.7		-0.0999086	-1.99834	0.047494	0.993983
ENSG00000170835.13	ENSG00000170835	protein_coding	CEL	1056	0.170186	1.99741	0.0475967	0.993983
ENSG00000197635.9	ENSG00000197635	protein_coding	DPP4	1803	0.194755	1.99678	0.0476659	0.993983
ENSG00000234797.5	ENSG00000234797	processed_pseudogene	RPS3AP6		-0.0564635	-1.99668	0.0476768	0.993983
ENSG00000234688.1	ENSG00000234688	antisense	RP1-293L6.1		0.144189	1.99665	0.0476802	0.993983
ENSG00000107954.10	ENSG00000107954	protein_coding	NEURL1	9148	-0.0469684	-1.99638	0.0477092	0.993983
ENSG00000227161.1	ENSG00000227161	sense_overlapping	AC092755.4		0.363635	1.99635	0.0477132	0.993983
ENSG00000152102.17	ENSG00000152102	protein_coding	FAM168B	130074	0.0291987	1.99625	0.0477233	0.993983
ENSG00000275967.1	ENSG00000275967	miRNA	MIR6880	102466204	-0.39919	-1.99597	0.0477548	0.993983
ENSG00000255207.1	ENSG00000255207	processed_pseudogene	RP1-305G21.1		0.202703	1.99572	0.0477826	0.993983
ENSG00000137273.3	ENSG00000137273	protein_coding	FOXF2	2295	-0.123922	-1.99565	0.0477897	0.993983
ENSG00000230312.2	ENSG00000230312	processed_pseudogene	LL0XNC01-116E7.4		0.246002	1.99516	0.047844	0.993983
ENSG00000134698.10	ENSG00000134698	protein_coding	AGO4	192670	0.039881	1.99482	0.0478817	0.993983
ENSG00000125454.11	ENSG00000125454	protein_coding	SLC25A19	60386	0.0793384	1.99407	0.0479646	0.993983
ENSG00000135940.6	ENSG00000135940	protein_coding	COX5B	1329	-0.0370957	-1.99385	0.0479886	0.993983
ENSG00000258035.1	ENSG00000258035	antisense	RP11-74K11.2		0.347819	1.99384	0.047989	0.993983
ENSG00000252233.1	ENSG00000252233	misc_RNA	RN7SKP253		0.390297	1.99381	0.0479931	0.993983
ENSG00000204264.8	ENSG00000204264	protein_coding	PSMB8	5696	-0.105039	-1.99381	0.0479934	0.993983
ENSG00000172940.11	ENSG00000172940	protein_coding	SLC22A13	9390	0.126266	1.99359	0.0480174	0.993983
ENSG00000049769.12	ENSG00000049769	protein_coding	PPP1R3F	89801	-0.0335863	-1.99326	0.0480533	0.993983
ENSG00000119004.15	ENSG00000119004	protein_coding	CYP20A1	57404	-0.056355	-1.99315	0.0480664	0.993983
ENSG00000168255.19	ENSG00000168255	protein_coding	POLR2J3	548644	0.152608	1.99261	0.0481254	0.993983
ENSG00000204060.6	ENSG00000204060	protein_coding	FOXO6	100132074	0.156822	1.99228	0.0481618	0.993983
ENSG00000259196.1	ENSG00000259196	sense_intronic	HMBOX1-IT1		0.232468	1.99227	0.048163	0.993983
ENSG00000278658.1	ENSG00000278658	miRNA	MIR6826	102465496	-0.377275	-1.9922	0.0481712	0.993983
ENSG00000277959.1	ENSG00000277959	antisense	RP11-45A17.2		0.318131	1.99218	0.0481732	0.993983
ENSG00000167524.14	ENSG00000167524	protein_coding	SGK494	124923	-0.0692122	-1.99209	0.0481832	0.993983
ENSG00000139514.12	ENSG00000139514	protein_coding	SLC7A1	6541	0.0480401	1.99199	0.0481947	0.993983
ENSG00000120756.12	ENSG00000120756	protein_coding	PLS1	5357	-0.107076	-1.99193	0.0482011	0.993983
ENSG00000160785.13	ENSG00000160785	protein_coding	SLC25A44	9673	0.0512281	1.99137	0.0482628	0.993983
ENSG00000228544.1	ENSG00000228544	antisense	CCDC183-AS1	100131193	-0.10858	-1.9912	0.0482818	0.993983
ENSG00000147364.16	ENSG00000147364	protein_coding	FBXO25	26260	0.0376448	1.99037	0.0483741	0.993983
ENSG00000201998.1	ENSG00000201998	snoRNA	SNORA23	677808	0.126356	1.99017	0.0483967	0.993983
ENSG00000243902.6	ENSG00000243902	sense_overlapping	ELFN2	114794	0.11358	1.99011	0.0484036	0.993983
ENSG00000237037.9	ENSG00000237037	processed_transcript	NDUFA6-AS1		0.0779704	1.98982	0.0484357	0.993983
ENSG00000273492.5	ENSG00000273492	lincRNA	AP000230.1		-0.145047	-1.98958	0.0484621	0.993983
ENSG00000126005.16	ENSG00000126005	protein_coding	MMP24-AS1		0.0594499	1.98956	0.0484644	0.993983
ENSG00000150477.14	ENSG00000150477	protein_coding	KIAA1328	57536	-0.0419328	-1.9893	0.0484938	0.993983
ENSG00000149636.15	ENSG00000149636	protein_coding	DSN1	79980	-0.0729531	-1.98921	0.0485034	0.993983
ENSG00000137145.20	ENSG00000137145	protein_coding	DENND4C	55667	0.034377	1.98855	0.0485777	0.993983
ENSG00000070610.14	ENSG00000070610	protein_coding	GBA2	57704	0.0321906	1.98842	0.0485915	0.993983
ENSG00000276757.1	ENSG00000276757	misc_RNA	RN7SL192P		0.239088	1.9881	0.0486281	0.993983
ENSG00000170632.13	ENSG00000170632	protein_coding	ARMC10	83787	-0.0372372	-1.98809	0.0486284	0.993983
ENSG00000248540.2	ENSG00000248540	lincRNA	RP11-247C2.2	283731	0.170012	1.98809	0.048629	0.993983
ENSG00000123411.14	ENSG00000123411	protein_coding	IKZF4	64375	0.0575127	1.98734	0.0487128	0.993983
ENSG00000137513.9	ENSG00000137513	protein_coding	NARS2	79731	0.0653216	1.98632	0.0488265	0.993983
ENSG00000160469.16	ENSG00000160469	protein_coding	BRSK1	84446	-0.0350108	-1.98587	0.0488772	0.993983
ENSG00000169976.6	ENSG00000169976	protein_coding	SF3B5	83443	-0.0382396	-1.98451	0.0490299	0.993983
ENSG00000232568.2	ENSG00000232568	processed_pseudogene	RPL23AP35		0.241794	1.98445	0.0490374	0.993983
ENSG00000072062.13	ENSG00000072062	protein_coding	PRKACA	5566	0.0371586	1.98418	0.0490675	0.993983
ENSG00000261737.1	ENSG00000261737	antisense	RP4-612B15.3	105378828	-0.132574	-1.98368	0.0491239	0.993983
ENSG00000223802.7	ENSG00000223802	protein_coding	CERS1	2657	-0.0679298	-1.98365	0.0491273	0.993983
ENSG00000259658.4	ENSG00000259658	transcribed_unprocessed_pseudogene	RP11-89K11.1		-0.292365	-1.98325	0.0491722	0.993983
ENSG00000145198.14	ENSG00000145198	protein_coding	VWA5B2	90113	0.0881949	1.98321	0.0491774	0.993983
ENSG00000256725.1	ENSG00000256725	lincRNA	RP11-662M24.2		-0.0979033	-1.98293	0.049209	0.993983
ENSG00000279342.1	ENSG00000279342	protein_coding	AP000866.1		0.134881	1.9823	0.0492803	0.993983
ENSG00000204650.13	ENSG00000204650	processed_transcript	CRHR1-IT1	147081	0.0539596	1.98228	0.0492818	0.993983
ENSG00000131979.18	ENSG00000131979	protein_coding	GCH1	2643	-0.163651	-1.98131	0.0493919	0.993983
ENSG00000185753.12	ENSG00000185753	protein_coding	CXorf38	159013	0.0562376	1.98056	0.0494765	0.993983
ENSG00000261302.5	ENSG00000261302	antisense	RP11-343H19.1		0.192468	1.98002	0.0495379	0.993983
ENSG00000106003.12	ENSG00000106003	protein_coding	LFNG	3955	0.1327	1.97978	0.0495653	0.993983
ENSG00000198830.10	ENSG00000198830	protein_coding	HMGN2	3151	-0.0723374	-1.9794	0.0496088	0.993983
ENSG00000248828.1	ENSG00000248828	antisense	RP11-673E1.4		0.140977	1.97939	0.0496094	0.993983
ENSG00000160256.12	ENSG00000160256	protein_coding	FAM207A	85395	-0.0809051	-1.97903	0.049651	0.993983
ENSG00000233369.7	ENSG00000233369	transcribed_processed_pseudogene	GTF2IP4	100093631	-0.0947039	-1.97856	0.0497041	0.993983
ENSG00000166435.15	ENSG00000166435	protein_coding	XRRA1	143570	-0.197984	-1.97818	0.0497474	0.993983
ENSG00000118420.16	ENSG00000118420	protein_coding	UBE3D	90025	-0.0528246	-1.97753	0.0498216	0.993983
ENSG00000196141.13	ENSG00000196141	protein_coding	SPATS2L	26010	-0.0470354	-1.97749	0.0498258	0.993983
ENSG00000131043.11	ENSG00000131043	protein_coding	AAR2	25980	0.0454916	1.97742	0.0498347	0.993983
ENSG00000272157.1	ENSG00000272157	antisense	CTD-2168K21.2		-0.148835	-1.97721	0.0498584	0.993983
ENSG00000200095.1	ENSG00000200095	snRNA	RNU6-181P		0.376978	1.97657	0.0499317	0.993983
ENSG00000061936.9	ENSG00000061936	protein_coding	SFSWAP	6433	0.0480784	1.97645	0.0499447	0.993983
ENSG00000116981.3	ENSG00000116981	protein_coding	NT5C1A	84618	0.0961602	1.97628	0.0499638	0.993983
ENSG00000277450.1	ENSG00000277450	sense_intronic	CTB-96E2.10		-0.16956	-1.97591	0.0500065	0.993983
ENSG00000136144.11	ENSG00000136144	protein_coding	RCBTB1	55213	-0.0475349	-1.97472	0.0501434	0.993983
ENSG00000197568.13	ENSG00000197568	protein_coding	HHLA3	11147	-0.100276	-1.97464	0.0501529	0.993983
ENSG00000185129.5	ENSG00000185129	protein_coding	PURA	5813	0.0302598	1.97458	0.0501596	0.993983
ENSG00000231200.1	ENSG00000231200	lincRNA	AC068490.2		-0.262742	-1.97446	0.0501725	0.993983
ENSG00000186416.13	ENSG00000186416	protein_coding	NKRF	55922	0.0316996	1.97434	0.0501865	0.993983
ENSG00000254319.5	ENSG00000254319	lincRNA	RP11-134O21.1	101927815	-0.238573	-1.97418	0.0502055	0.993983
ENSG00000261385.1	ENSG00000261385	antisense	RP11-388M20.2		0.369615	1.97415	0.0502091	0.993983
ENSG00000230751.1	ENSG00000230751	sense_intronic	AC007036.4		0.147428	1.97389	0.0502385	0.993983
ENSG00000247315.3	ENSG00000247315	protein_coding	ZCCHC3	85364	0.0509852	1.97339	0.0502959	0.993983
ENSG00000233223.2	ENSG00000233223	antisense	AC113189.5	100996842	-0.097202	-1.97333	0.0503026	0.993983
ENSG00000225190.9	ENSG00000225190	protein_coding	PLEKHM1	9842	0.0431692	1.97321	0.0503167	0.993983
ENSG00000118058.20	ENSG00000118058	protein_coding	KMT2A	4297	0.0312579	1.97265	0.0503806	0.993983
ENSG00000141750.6	ENSG00000141750	protein_coding	STAC2	342667	0.10566	1.97221	0.0504313	0.993983
ENSG00000139116.18	ENSG00000139116	protein_coding	KIF21A	55605	0.030784	1.97118	0.050551	0.993983
ENSG00000157978.11	ENSG00000157978	protein_coding	LDLRAP1	26119	-0.16204	-1.97085	0.0505887	0.993983
ENSG00000233799.1	ENSG00000233799	antisense	AC139887.4		-0.186968	-1.97035	0.0506472	0.993983
ENSG00000125347.13	ENSG00000125347	protein_coding	IRF1	3659	-0.232534	-1.97019	0.0506648	0.993983
ENSG00000276791.1	ENSG00000276791	lincRNA	CTD-2270P14.5		-0.133399	-1.9699	0.0506983	0.993983
ENSG00000186280.6	ENSG00000186280	protein_coding	KDM4D	55693	0.131257	1.96938	0.0507591	0.993983
ENSG00000149925.17	ENSG00000149925	protein_coding	ALDOA	226	0.0512927	1.96917	0.0507833	0.993983
ENSG00000264754.1	ENSG00000264754	sense_intronic	CTD-2653B5.1		-0.222273	-1.96914	0.0507868	0.993983
ENSG00000067191.15	ENSG00000067191	protein_coding	CACNB1	782	0.0518633	1.96884	0.0508222	0.993983
ENSG00000227863.2	ENSG00000227863	lincRNA	AC002383.2		0.320319	1.96859	0.0508504	0.993983
ENSG00000140367.11	ENSG00000140367	protein_coding	UBE2Q2	92912	-0.041355	-1.96856	0.0508543	0.993983
ENSG00000108342.12	ENSG00000108342	protein_coding	CSF3	1440	-0.72768	-1.96833	0.0508807	0.993983
ENSG00000272858.1	ENSG00000272858	sense_intronic	CTA-292E10.8		-0.19054	-1.96724	0.051008	0.993983
ENSG00000162992.3	ENSG00000162992	protein_coding	NEUROD1	4760	-0.181536	-1.9671	0.0510243	0.993983
ENSG00000240204.2	ENSG00000240204	protein_coding	SMKR1	100287482	-0.0991158	-1.96706	0.0510285	0.993983
ENSG00000275227.1	ENSG00000275227	misc_RNA	uc_338		0.173572	1.96702	0.0510329	0.993983
ENSG00000171202.6	ENSG00000171202	protein_coding	TMEM126A	84233	-0.0486426	-1.96695	0.0510412	0.993983
ENSG00000144476.5	ENSG00000144476	protein_coding	ACKR3	57007	-0.121975	-1.96661	0.0510805	0.993983
ENSG00000167535.7	ENSG00000167535	protein_coding	CACNB3	784	-0.0557679	-1.96657	0.0510861	0.993983
ENSG00000167325.14	ENSG00000167325	protein_coding	RRM1	6240	0.0423317	1.96655	0.0510879	0.993983
ENSG00000210196.2	ENSG00000210196	Mt_tRNA	MT-TP		-0.112545	-1.9649	0.0512812	0.993983
ENSG00000124145.6	ENSG00000124145	protein_coding	SDC4	6385	0.12314	1.96488	0.0512827	0.993983
ENSG00000089847.12	ENSG00000089847	protein_coding	ANKRD24	170961	-0.07155	-1.96477	0.0512958	0.993983
ENSG00000277948.1	ENSG00000277948	misc_RNA	uc_338		-0.228167	-1.96477	0.0512959	0.993983
ENSG00000102387.15	ENSG00000102387	protein_coding	TAF7L	54457	-0.160575	-1.96385	0.0514031	0.993983
ENSG00000252552.1	ENSG00000252552	snRNA	RNU6-307P		0.355635	1.96295	0.0515091	0.993983
ENSG00000253248.5	ENSG00000253248	lincRNA	RP11-149P24.1		-0.214034	-1.96246	0.0515661	0.993983
ENSG00000273355.1	ENSG00000273355	lincRNA	RP11-672L10.6		-0.349731	-1.9622	0.051597	0.993983
ENSG00000166192.14	ENSG00000166192	protein_coding	SENP8	123228	-0.065598	-1.96168	0.0516579	0.993983
ENSG00000257723.1	ENSG00000257723	processed_pseudogene	CHCHD3P2		0.249443	1.96167	0.051659	0.993983
ENSG00000279739.1	ENSG00000279739	TEC	CTB-105N12.2		0.147669	1.96117	0.0517182	0.993983
ENSG00000162804.13	ENSG00000162804	protein_coding	SNED1	25992	-0.0967203	-1.96087	0.0517539	0.993983
ENSG00000154975.13	ENSG00000154975	protein_coding	CA10	56934	-0.0686631	-1.96076	0.0517668	0.993983
ENSG00000273214.1	ENSG00000273214	lincRNA	RP5-1039K5.18		-0.328817	-1.96067	0.0517771	0.993983
ENSG00000174460.3	ENSG00000174460	protein_coding	ZCCHC12	170261	-0.0727417	-1.96052	0.0517946	0.993983
ENSG00000277954.1	ENSG00000277954	antisense	RP11-679B19.1		0.0932528	1.96051	0.0517965	0.993983
ENSG00000264007.1	ENSG00000264007	sense_intronic	RP11-68I3.10		0.184515	1.96026	0.0518258	0.993983
ENSG00000242214.1	ENSG00000242214	unprocessed_pseudogene	MTND3P6		0.264598	1.95983	0.051876	0.993983
ENSG00000172893.15	ENSG00000172893	protein_coding	DHCR7	1717	-0.0635916	-1.95974	0.0518876	0.993983
ENSG00000207827.1	ENSG00000207827	miRNA	MIR30A	407029	0.305009	1.95952	0.051913	0.993983
ENSG00000188002.10	ENSG00000188002	transcribed_unprocessed_pseudogene	RP11-43F13.1		0.063442	1.95938	0.0519296	0.993983
ENSG00000261837.1	ENSG00000261837	sense_intronic	RP11-264L1.3		-0.157731	-1.95915	0.0519572	0.993983
ENSG00000140386.12	ENSG00000140386	protein_coding	SCAPER	49855	-0.0327584	-1.9588	0.0519987	0.993983
ENSG00000100600.14	ENSG00000100600	protein_coding	LGMN	5641	0.0434511	1.95828	0.0520599	0.993983
ENSG00000253305.2	ENSG00000253305	protein_coding	PCDHGB6	56100	0.0798226	1.95797	0.0520968	0.993983
ENSG00000163873.9	ENSG00000163873	protein_coding	GRIK3	2899	0.0992047	1.95737	0.052168	0.993983
ENSG00000160049.11	ENSG00000160049	protein_coding	DFFA	1676	-0.0358365	-1.95602	0.0523275	0.993983
ENSG00000129084.17	ENSG00000129084	protein_coding	PSMA1	5682	0.0416658	1.95563	0.0523745	0.993983
ENSG00000213513.3	ENSG00000213513	processed_pseudogene	RP13-39P12.2		0.195596	1.95559	0.0523797	0.993983
ENSG00000280332.1	ENSG00000280332	TEC	CTD-2013N17.6		0.0845952	1.95524	0.052421	0.993983
ENSG00000231995.2	ENSG00000231995	processed_pseudogene	RP11-111F5.2		-0.294132	-1.95514	0.0524329	0.993983
ENSG00000147669.10	ENSG00000147669	protein_coding	POLR2K	5440	-0.0286462	-1.95484	0.052468	0.993983
ENSG00000280120.1	ENSG00000280120	TEC	RP11-546D6.3		0.0956846	1.95403	0.0525652	0.993983
ENSG00000255389.1	ENSG00000255389	antisense	C6orf3		0.155441	1.95351	0.0526268	0.993983
ENSG00000109685.17	ENSG00000109685	protein_coding	WHSC1	7468	0.0241686	1.95284	0.0527073	0.993983
ENSG00000134480.13	ENSG00000134480	protein_coding	CCNH	902	-0.0474704	-1.95254	0.0527431	0.993983
ENSG00000207221.1	ENSG00000207221	snoRNA	SNORA70E	100379250	0.309727	1.95207	0.0528002	0.993983
ENSG00000278919.1	ENSG00000278919	protein_coding	AP006285.2		0.104108	1.95184	0.0528266	0.993983
ENSG00000131828.13	ENSG00000131828	protein_coding	PDHA1	5160	0.0414425	1.95139	0.0528814	0.993983
ENSG00000267834.1	ENSG00000267834	lincRNA	RP11-167N5.5		0.210358	1.95121	0.0529026	0.993983
ENSG00000279394.1	ENSG00000279394	TEC	RP11-81A1.4		0.210789	1.95114	0.0529111	0.993983
ENSG00000207507.1	ENSG00000207507	snRNA	RNU6-9	101954271	0.256648	1.95091	0.0529389	0.993983
ENSG00000235169.7	ENSG00000235169	protein_coding	SMIM1	388588	0.286457	1.95089	0.0529408	0.993983
ENSG00000276523.1	ENSG00000276523	antisense	RP11-490B18.6		-0.309962	-1.95089	0.0529418	0.993983
ENSG00000204272.12	ENSG00000204272	protein_coding	LINC01420		-0.0516744	-1.95083	0.0529489	0.993983
ENSG00000181038.13	ENSG00000181038	protein_coding	METTL23	124512	-0.072017	-1.95057	0.0529792	0.993983
ENSG00000056558.10	ENSG00000056558	protein_coding	TRAF1	7185	-0.0911318	-1.95022	0.0530217	0.993983
ENSG00000162409.10	ENSG00000162409	protein_coding	PRKAA2	5563	-0.0481389	-1.94979	0.053074	0.993983
ENSG00000131831.17	ENSG00000131831	protein_coding	RAI2	10742	-0.071161	-1.9486	0.0532165	0.993983
ENSG00000170144.19	ENSG00000170144	protein_coding	HNRNPA3	220988	0.0365412	1.94859	0.053218	0.993983
ENSG00000095587.8	ENSG00000095587	protein_coding	TLL2	7093	-0.0707107	-1.94832	0.0532512	0.993983
ENSG00000143126.7	ENSG00000143126	protein_coding	CELSR2	1952	0.0477142	1.94732	0.053372	0.993983
ENSG00000185988.11	ENSG00000185988	protein_coding	PLK5	126520	0.185154	1.94726	0.0533785	0.993983
ENSG00000171992.12	ENSG00000171992	protein_coding	SYNPO	11346	-0.0498934	-1.94629	0.0534965	0.993983
ENSG00000175029.16	ENSG00000175029	protein_coding	CTBP2	1488	-0.0396607	-1.94563	0.0535765	0.993983
ENSG00000166578.9	ENSG00000166578	protein_coding	IQCD	115811	-0.150519	-1.94548	0.0535941	0.993983
ENSG00000270477.1	ENSG00000270477	processed_pseudogene	RP1-72E17.2		-0.496216	-1.94511	0.0536389	0.993983
ENSG00000226977.1	ENSG00000226977	processed_pseudogene	HMGN1P24		0.247151	1.94494	0.0536597	0.993983
ENSG00000138669.9	ENSG00000138669	protein_coding	PRKG2	5593	-0.0869517	-1.94445	0.0537197	0.993983
ENSG00000275529.1	ENSG00000275529	snoRNA	SNORD116-4	100033416	-0.229858	-1.9442	0.0537502	0.993983
ENSG00000122176.10	ENSG00000122176	protein_coding	FMOD	2331	-0.309889	-1.944	0.0537746	0.993983
ENSG00000030582.16	ENSG00000030582	protein_coding	GRN	2896	0.059895	1.94278	0.0539225	0.993983
ENSG00000255309.1	ENSG00000255309	processed_pseudogene	RP11-756D7.1		-0.408812	-1.94243	0.0539654	0.993983
ENSG00000212497.1	ENSG00000212497	rRNA	RNA5SP465		0.410487	1.94234	0.0539766	0.993983
ENSG00000079387.13	ENSG00000079387	protein_coding	SENP1	29843	0.0493584	1.94221	0.0539929	0.993983
ENSG00000150455.13	ENSG00000150455	protein_coding	TIRAP	114609	-0.0689684	-1.94034	0.0542217	0.993983
ENSG00000235663.1	ENSG00000235663	antisense	SAPCD1-AS1		0.172032	1.93998	0.054266	0.993983
ENSG00000127585.11	ENSG00000127585	protein_coding	FBXL16	146330	-0.0554991	-1.93931	0.0543474	0.993983
ENSG00000237517.9	ENSG00000237517	transcribed_unprocessed_pseudogene	DGCR5		-0.0946188	-1.93903	0.0543821	0.993983
ENSG00000252507.1	ENSG00000252507	snRNA	RNU7-81P		-0.382411	-1.93866	0.0544275	0.993983
ENSG00000165288.10	ENSG00000165288	protein_coding	BRWD3	254065	0.0389666	1.93853	0.0544432	0.993983
ENSG00000105509.10	ENSG00000105509	protein_coding	HAS1	3036	-0.136538	-1.9384	0.0544593	0.993983
ENSG00000167136.6	ENSG00000167136	protein_coding	ENDOG	2021	-0.0722174	-1.93799	0.0545103	0.993983
ENSG00000250644.3	ENSG00000250644	protein_coding	RP11-295K3.1		0.138989	1.93691	0.0546438	0.993983
ENSG00000282386.1	ENSG00000282386	antisense	RP11-422P24.12		0.259481	1.93642	0.0547032	0.993983
ENSG00000157873.17	ENSG00000157873	protein_coding	TNFRSF14	8764	-0.0875101	-1.93588	0.0547708	0.993983
ENSG00000100906.10	ENSG00000100906	protein_coding	NFKBIA	4792	-0.101023	-1.93585	0.0547741	0.993983
ENSG00000266074.8	ENSG00000266074	protein_coding	BAHCC1	57597	-0.0470726	-1.93548	0.0548202	0.993983
ENSG00000247556.6	ENSG00000247556	processed_transcript	OIP5-AS1		-0.0462623	-1.93524	0.05485	0.993983
ENSG00000241127.7	ENSG00000241127	protein_coding	YAE1D1	57002	-0.0506994	-1.93479	0.0549055	0.993983
ENSG00000232433.2	ENSG00000232433	processed_pseudogene	GXYLT1P3		-0.119468	-1.93376	0.0550334	0.993983
ENSG00000177663.13	ENSG00000177663	protein_coding	IL17RA	23765	0.113818	1.93372	0.0550376	0.993983
ENSG00000167641.10	ENSG00000167641	protein_coding	PPP1R14A	94274	-0.168864	-1.93363	0.0550494	0.993983
ENSG00000269793.5	ENSG00000269793	antisense	ZIM2-AS1	101929059	-0.0679017	-1.93313	0.0551108	0.993983
ENSG00000143158.10	ENSG00000143158	protein_coding	MPC2	25874	-0.0367693	-1.93312	0.0551124	0.993983
ENSG00000163875.15	ENSG00000163875	protein_coding	MEAF6	64769	0.0311727	1.93311	0.0551143	0.993983
ENSG00000105483.16	ENSG00000105483	protein_coding	CARD8	22900	0.0804218	1.93161	0.0553006	0.993983
ENSG00000138382.14	ENSG00000138382	protein_coding	METTL5	29081	-0.0412245	-1.93137	0.0553304	0.993983
ENSG00000198003.11	ENSG00000198003	protein_coding	CCDC151	115948	-0.121178	-1.93074	0.0554089	0.993983
ENSG00000231533.1	ENSG00000231533	lincRNA	RP1-232L24.3		-0.115141	-1.93051	0.0554382	0.993983
ENSG00000133805.15	ENSG00000133805	protein_coding	AMPD3	272	-0.0953914	-1.9303	0.0554643	0.993983
ENSG00000259815.1	ENSG00000259815	lincRNA	RP11-565N2.2		0.373505	1.93022	0.0554737	0.993983
ENSG00000225342.2	ENSG00000225342	antisense	AC079630.4		-0.105354	-1.92933	0.0555852	0.993983
ENSG00000255409.1	ENSG00000255409	sense_intronic	RSF1-IT1		0.2425	1.9293	0.0555885	0.993983
ENSG00000204576.11	ENSG00000204576	protein_coding	PRR3	80742	0.0472934	1.92867	0.0556682	0.993983
ENSG00000262136.1	ENSG00000262136	antisense	CTD-2033A16.3		-0.279384	-1.92798	0.0557549	0.993983
ENSG00000141622.13	ENSG00000141622	protein_coding	RNF165	494470	0.0571595	1.92792	0.055762	0.993983
ENSG00000148737.16	ENSG00000148737	protein_coding	TCF7L2	6934	-0.0534601	-1.92654	0.0559352	0.993983
ENSG00000160111.12	ENSG00000160111	protein_coding	CPAMD8	27151	-0.218361	-1.92628	0.0559684	0.993983
ENSG00000109158.10	ENSG00000109158	protein_coding	GABRA4	2557	-0.0468422	-1.92622	0.0559751	0.993983
ENSG00000107290.13	ENSG00000107290	protein_coding	SETX	23064	0.0223456	1.92426	0.0562232	0.993983
ENSG00000224151.1	ENSG00000224151	unprocessed_pseudogene	USP9YP28		-0.495355	-1.92411	0.0562421	0.993983
ENSG00000105708.8	ENSG00000105708	protein_coding	ZNF14	7561	-0.0558812	-1.9237	0.0562933	0.993983
ENSG00000235118.7	ENSG00000235118	protein_coding	AC010731.4	200726	0.194458	1.92339	0.0563323	0.993983
ENSG00000172201.11	ENSG00000172201	protein_coding	ID4	3400	0.0952544	1.92322	0.0563548	0.993983
ENSG00000198959.11	ENSG00000198959	protein_coding	TGM2	7052	-0.23277	-1.92298	0.056385	0.993983
ENSG00000106397.11	ENSG00000106397	protein_coding	PLOD3	8985	-0.0660134	-1.92292	0.0563923	0.993983
ENSG00000090565.15	ENSG00000090565	protein_coding	RAB11FIP3	9727	-0.0394052	-1.92269	0.0564217	0.993983
ENSG00000164530.13	ENSG00000164530	protein_coding	PI16	221476	-0.218383	-1.92192	0.0565194	0.993983
ENSG00000119900.7	ENSG00000119900	protein_coding	OGFRL1	79627	0.0613249	1.92162	0.0565579	0.993983
ENSG00000163823.3	ENSG00000163823	protein_coding	CCR1	1230	0.264558	1.92155	0.056566	0.993983
ENSG00000235314.1	ENSG00000235314	lincRNA	LINC00957		-0.0725737	-1.92127	0.0566017	0.993983
ENSG00000157353.16	ENSG00000157353	protein_coding	FUK	197258	-0.0511755	-1.92126	0.0566026	0.993983
ENSG00000120129.5	ENSG00000120129	protein_coding	DUSP1	1843	-0.19191	-1.92111	0.0566216	0.993983
ENSG00000137880.5	ENSG00000137880	protein_coding	GCHFR	2644	-0.11444	-1.92067	0.0566782	0.993983
ENSG00000176953.11	ENSG00000176953	protein_coding	NFATC2IP	84901	0.0354983	1.91993	0.0567719	0.993983
ENSG00000137411.16	ENSG00000137411	protein_coding	VARS2	57176	-0.0664306	-1.91986	0.0567815	0.993983
ENSG00000160633.12	ENSG00000160633	protein_coding	SAFB	6294	0.0351459	1.91905	0.0568845	0.993983
ENSG00000204970.9	ENSG00000204970	protein_coding	PCDHA1	56147	-0.178386	-1.919	0.0568915	0.993983
ENSG00000184933.4	ENSG00000184933	protein_coding	OR6A2	8590	-0.188313	-1.91839	0.0569693	0.993983
ENSG00000248333.8	ENSG00000248333	protein_coding	CDK11B	984	0.0496417	1.91761	0.0570687	0.993983
ENSG00000118762.7	ENSG00000118762	protein_coding	PKD2	5311	0.0405381	1.91758	0.0570725	0.993983
ENSG00000223224.1	ENSG00000223224	snoRNA	SNORD71	692111	-0.220757	-1.91746	0.057088	0.993983
ENSG00000000971.15	ENSG00000000971	protein_coding	CFH	3075	-0.185743	-1.9174	0.0570952	0.993983
ENSG00000106771.12	ENSG00000106771	protein_coding	TMEM245	23731	0.0345328	1.91681	0.0571709	0.993983
ENSG00000182255.6	ENSG00000182255	protein_coding	KCNA4	3739	-0.0557698	-1.9164	0.0572233	0.993983
ENSG00000148459.15	ENSG00000148459	protein_coding	PDSS1	23590	-0.0702405	-1.916	0.0572747	0.993983
ENSG00000113946.3	ENSG00000113946	protein_coding	CLDN16	10686	-0.14871	-1.91578	0.0573025	0.993983
ENSG00000100342.20	ENSG00000100342	protein_coding	APOL1	8542	-0.202769	-1.91574	0.0573087	0.993983
ENSG00000223960.6	ENSG00000223960	antisense	AC009948.5		-0.0644841	-1.91571	0.0573125	0.993983
ENSG00000178307.9	ENSG00000178307	protein_coding	TMEM11	8834	0.0563397	1.91562	0.0573235	0.993983
ENSG00000147174.11	ENSG00000147174	protein_coding	ACRC	93953	0.121829	1.91413	0.057515	0.993983
ENSG00000117411.16	ENSG00000117411	protein_coding	B4GALT2	8704	-0.0516607	-1.91343	0.0576055	0.993983
ENSG00000253620.2	ENSG00000253620	processed_pseudogene	AC144568.4		0.437208	1.91307	0.0576524	0.993983
ENSG00000166546.13	ENSG00000166546	protein_coding	BEAN1	146227	-0.102219	-1.91184	0.0578114	0.993983
ENSG00000279471.1	ENSG00000279471	protein_coding	AC008759.1		0.3793	1.91167	0.0578329	0.993983
ENSG00000130584.10	ENSG00000130584	protein_coding	ZBTB46	140685	-0.0519798	-1.91098	0.0579225	0.993983
ENSG00000138002.14	ENSG00000138002	protein_coding	IFT172	26160	-0.0365697	-1.91056	0.0579773	0.993983
ENSG00000251580.1	ENSG00000251580	lincRNA	RP11-539L10.3		-0.148673	-1.91002	0.0580468	0.993983
ENSG00000213742.6	ENSG00000213742	antisense	ZNF337-AS1	102724826	-0.0928083	-1.90979	0.0580769	0.993983
ENSG00000185219.16	ENSG00000185219	protein_coding	ZNF445	353274	0.0344069	1.90901	0.0581783	0.993983
ENSG00000234111.6	ENSG00000234111	lincRNA	RP11-364P22.1	340017	-0.236136	-1.90882	0.0582022	0.993983
ENSG00000283544.1	ENSG00000283544	unprocessed_pseudogene	ABBA01000934.1		0.373665	1.90874	0.0582138	0.993983
ENSG00000104327.7	ENSG00000104327	protein_coding	CALB1	793	-0.127794	-1.90828	0.0582732	0.993983
ENSG00000276805.2	ENSG00000276805	transcribed_unprocessed_pseudogene	RP11-291L22.9		-0.109219	-1.90825	0.0582772	0.993983
ENSG00000163644.14	ENSG00000163644	protein_coding	PPM1K	152926	-0.0380821	-1.90779	0.0583371	0.993983
ENSG00000272189.1	ENSG00000272189	antisense	RP3-325F22.5		0.147611	1.90701	0.0584385	0.993983
ENSG00000178974.9	ENSG00000178974	protein_coding	FBXO34	55030	-0.0420375	-1.90696	0.0584446	0.993983
ENSG00000225026.1	ENSG00000225026	processed_pseudogene	AC091492.2		0.346794	1.90654	0.0585005	0.993983
ENSG00000103550.13	ENSG00000103550	protein_coding	KNOP1	400506	-0.0884084	-1.90636	0.0585231	0.993983
ENSG00000125503.12	ENSG00000125503	protein_coding	PPP1R12C	54776	-0.0410541	-1.90602	0.0585673	0.993983
ENSG00000177025.3	ENSG00000177025	protein_coding	C19orf18	147685	0.169833	1.90591	0.0585828	0.993983
ENSG00000278860.1	ENSG00000278860	TEC	RP11-28A22.2		0.390911	1.90575	0.0586039	0.993983
ENSG00000145861.7	ENSG00000145861	protein_coding	C1QTNF2	114898	-0.10591	-1.90511	0.0586873	0.993983
ENSG00000275004.3	ENSG00000275004	protein_coding	ZNF280B	140883	0.042509	1.90418	0.0588086	0.993983
ENSG00000240875.5	ENSG00000240875	lincRNA	LINC00886	730091	-0.174953	-1.90415	0.0588126	0.993983
ENSG00000106100.10	ENSG00000106100	protein_coding	NOD1	10392	-0.106088	-1.9041	0.0588201	0.993983
ENSG00000169242.11	ENSG00000169242	protein_coding	EFNA1	1942	-0.154582	-1.90378	0.0588619	0.993983
ENSG00000260804.3	ENSG00000260804	lincRNA	PKI55	150967	0.0614096	1.90309	0.0589517	0.993983
ENSG00000211450.9	ENSG00000211450	protein_coding	C11orf31	280636	-0.049812	-1.9029	0.0589773	0.993983
ENSG00000263823.1	ENSG00000263823	antisense	RP11-326K13.4		-0.165042	-1.90281	0.0589892	0.993983
ENSG00000123096.11	ENSG00000123096	protein_coding	SSPN	8082	0.0763562	1.9028	0.0589897	0.993983
ENSG00000120802.13	ENSG00000120802	protein_coding	TMPO	7112	0.0420516	1.90275	0.058997	0.993983
ENSG00000266202.1	ENSG00000266202	protein_coding	RP1-66C13.4		0.370197	1.90243	0.0590397	0.993983
ENSG00000159479.16	ENSG00000159479	protein_coding	MED8	112950	-0.039227	-1.90184	0.0591172	0.993983
ENSG00000143977.13	ENSG00000143977	protein_coding	SNRPG	6637	-0.048678	-1.90182	0.0591188	0.993983
ENSG00000143315.6	ENSG00000143315	protein_coding	PIGM	93183	-0.056775	-1.90087	0.0592447	0.993983
ENSG00000207359.1	ENSG00000207359	snRNA	RNU6-925P		-0.29202	-1.90078	0.0592566	0.993983
ENSG00000227199.1	ENSG00000227199	antisense	ST7-AS1	93653	-0.186617	-1.90027	0.0593243	0.993983
ENSG00000242330.3	ENSG00000242330	misc_RNA	RN7SL683P		-0.153001	-1.90012	0.0593444	0.993983
ENSG00000205090.8	ENSG00000205090	protein_coding	TMEM240	339453	-0.0668161	-1.89915	0.0594717	0.993983
ENSG00000183098.10	ENSG00000183098	protein_coding	GPC6	10082	-0.0885966	-1.89906	0.0594838	0.993983
ENSG00000153956.15	ENSG00000153956	protein_coding	CACNA2D1	781	-0.0478261	-1.89901	0.0594905	0.993983
ENSG00000225975.6	ENSG00000225975	lincRNA	LINC01534	101927621	-0.0742484	-1.89879	0.0595205	0.993983
ENSG00000212434.2	ENSG00000212434	snoRNA	U3		-0.396894	-1.89821	0.0595975	0.993983
ENSG00000278971.1	ENSG00000278971	TEC	RP11-644A7.2		-0.144568	-1.89816	0.0596038	0.993983
ENSG00000136485.14	ENSG00000136485	protein_coding	DCAF7	10238	0.0286481	1.89798	0.0596276	0.993983
ENSG00000112659.13	ENSG00000112659	protein_coding	CUL9	23113	-0.0413357	-1.89764	0.0596726	0.993983
ENSG00000183760.10	ENSG00000183760	protein_coding	ACP7	390928	-0.283744	-1.8973	0.0597179	0.993983
ENSG00000197555.9	ENSG00000197555	protein_coding	SIPA1L1	26037	-0.0321149	-1.89714	0.0597392	0.993983
ENSG00000157036.12	ENSG00000157036	protein_coding	EXOG	9941	0.0442359	1.89698	0.0597607	0.993983
ENSG00000223701.3	ENSG00000223701	antisense	RAET1E-AS1	100652739	-0.242323	-1.89595	0.0598971	0.993983
ENSG00000254999.3	ENSG00000254999	protein_coding	BRK1	55845	-0.0302557	-1.89501	0.0600222	0.993983
ENSG00000115484.14	ENSG00000115484	protein_coding	CCT4	10575	-0.0296376	-1.89497	0.0600286	0.993983
ENSG00000160014.16	ENSG00000160014	protein_coding	CALM3	805	-0.0275301	-1.89396	0.0601632	0.993983
ENSG00000103260.8	ENSG00000103260	protein_coding	METRN	79006	-0.0636249	-1.89384	0.0601785	0.993983
ENSG00000207208.1	ENSG00000207208	snRNA	RNU6-790P		0.346647	1.89311	0.0602766	0.993983
ENSG00000247572.7	ENSG00000247572	antisense	CKMT2-AS1	100131067	-0.106687	-1.89309	0.06028	0.993983
ENSG00000241170.2	ENSG00000241170	transcribed_processed_pseudogene	RP11-147I3.1		0.191369	1.89306	0.060283	0.993983
ENSG00000100065.14	ENSG00000100065	protein_coding	CARD10	29775	-0.14145	-1.89273	0.0603278	0.993983
ENSG00000260160.1	ENSG00000260160	sense_overlapping	CTC-471J1.2		0.100509	1.89263	0.0603407	0.993983
ENSG00000152076.18	ENSG00000152076	protein_coding	CCDC74B	91409	-0.128176	-1.89258	0.0603481	0.993983
ENSG00000248859.2	ENSG00000248859	lincRNA	LINC01574	102577424	-0.14623	-1.89146	0.0604988	0.993983
ENSG00000148826.8	ENSG00000148826	protein_coding	NKX6-2	84504	-0.197758	-1.89143	0.0605021	0.993983
ENSG00000206802.1	ENSG00000206802	snRNA	RNU6-926P		-0.358142	-1.89113	0.0605431	0.993983
ENSG00000238825.1	ENSG00000238825	snRNA	RNU1-13P		0.320241	1.89095	0.0605673	0.993983
ENSG00000167733.13	ENSG00000167733	protein_coding	HSD11B1L	374875	-0.0509876	-1.89093	0.0605693	0.993983
ENSG00000237036.4	ENSG00000237036	antisense	ZEB1-AS1		0.0806488	1.89023	0.0606635	0.993983
ENSG00000181135.15	ENSG00000181135	protein_coding	ZNF707	286075	0.0634836	1.89013	0.0606775	0.993983
ENSG00000260411.4	ENSG00000260411	lincRNA	RP11-420N3.2		0.180897	1.88986	0.0607131	0.993983
ENSG00000231195.1	ENSG00000231195	unprocessed_pseudogene	IFNA11P		0.312548	1.88985	0.0607144	0.993983
ENSG00000263563.5	ENSG00000263563	transcribed_unprocessed_pseudogene	UBBP4		0.174096	1.88979	0.0607226	0.993983
ENSG00000128564.6	ENSG00000128564	protein_coding	VGF	7425	0.142739	1.88959	0.0607497	0.993983
ENSG00000055917.15	ENSG00000055917	protein_coding	PUM2	23369	-0.0257777	-1.88949	0.0607641	0.993983
ENSG00000254491.1	ENSG00000254491	processed_pseudogene	RP11-145O15.2		-0.319871	-1.88879	0.0608577	0.993983
ENSG00000167178.15	ENSG00000167178	protein_coding	ISLR2	57611	0.126017	1.88843	0.0609063	0.993983
ENSG00000181481.13	ENSG00000181481	protein_coding	RNF135	84282	0.0987215	1.88815	0.0609446	0.993983
ENSG00000232555.1	ENSG00000232555	lincRNA	AC104088.1		0.29008	1.88767	0.0610092	0.993983
ENSG00000225171.2	ENSG00000225171	processed_pseudogene	DUTP6		0.320336	1.88766	0.0610108	0.993983
ENSG00000119922.9	ENSG00000119922	protein_coding	IFIT2	3433	-0.0865687	-1.88738	0.0610481	0.993983
ENSG00000233251.7	ENSG00000233251	antisense	AC007743.1	100129434	-0.106815	-1.8871	0.0610862	0.993983
ENSG00000258325.2	ENSG00000258325	antisense	RP4-816N1.6		0.26574	1.88682	0.0611241	0.993983
ENSG00000107862.4	ENSG00000107862	protein_coding	GBF1	8729	0.0275038	1.88596	0.0612407	0.993983
ENSG00000256280.1	ENSG00000256280	processed_pseudogene	RP11-466C23.5		-0.389624	-1.88538	0.0613205	0.993983
ENSG00000108679.12	ENSG00000108679	protein_coding	LGALS3BP	3959	-0.0752507	-1.88527	0.0613347	0.993983
ENSG00000251413.1	ENSG00000251413	sense_intronic	RP11-534L6.5		0.184155	1.88486	0.0613912	0.993983
ENSG00000172009.14	ENSG00000172009	protein_coding	THOP1	7064	-0.0361865	-1.88397	0.0615122	0.993983
ENSG00000117597.17	ENSG00000117597	protein_coding	DIEXF	27042	0.0430608	1.88396	0.0615134	0.993983
ENSG00000167085.11	ENSG00000167085	protein_coding	PHB	5245	-0.0352502	-1.88339	0.061591	0.993983
ENSG00000265967.1	ENSG00000265967	antisense	AC100830.4		-0.242665	-1.8833	0.061603	0.993983
ENSG00000178660.6	ENSG00000178660	processed_pseudogene	ARMC10P1		0.317261	1.88325	0.0616099	0.993983
ENSG00000207450.1	ENSG00000207450	misc_RNA	Y_RNA		0.368048	1.88322	0.0616148	0.993983
ENSG00000179796.11	ENSG00000179796	protein_coding	LRRC3B	116135	-0.0884118	-1.88289	0.0616589	0.993983
ENSG00000240184.6	ENSG00000240184	protein_coding	PCDHGC3	5098	0.0560279	1.88268	0.0616878	0.993983
ENSG00000180573.9	ENSG00000180573	protein_coding	HIST1H2AC	8334	-0.071187	-1.88225	0.0617469	0.993983
ENSG00000169122.11	ENSG00000169122	protein_coding	FAM110B	90362	-0.0420165	-1.88187	0.0617988	0.993983
ENSG00000075043.18	ENSG00000075043	protein_coding	KCNQ2	3785	-0.0474782	-1.88101	0.061916	0.993983
ENSG00000169026.12	ENSG00000169026	protein_coding	MFSD7	84179	-0.140868	-1.88085	0.0619384	0.993983
ENSG00000196436.8	ENSG00000196436	protein_coding	NPIPB15	440348	-0.537655	-1.88085	0.0619388	0.993983
ENSG00000115290.9	ENSG00000115290	protein_coding	GRB14	2888	-0.130861	-1.88081	0.0619433	0.993983
ENSG00000263873.1	ENSG00000263873	sense_intronic	RP11-334E6.12		-0.317886	-1.88045	0.0619926	0.993983
ENSG00000113575.9	ENSG00000113575	protein_coding	PPP2CA	5515	0.025816	1.88004	0.0620494	0.993983
ENSG00000159388.5	ENSG00000159388	protein_coding	BTG2	7832	-0.17462	-1.88002	0.062052	0.993983
ENSG00000137825.10	ENSG00000137825	protein_coding	ITPKA	3706	-0.0877451	-1.87995	0.0620614	0.993983
ENSG00000273500.1	ENSG00000273500	miRNA	MIR6129	102465137	0.383079	1.87985	0.0620756	0.993983
ENSG00000172974.11	ENSG00000172974	processed_pseudogene	AC007318.5		0.0359218	1.8798	0.0620827	0.993983
ENSG00000161981.10	ENSG00000161981	protein_coding	SNRNP25	79622	-0.0453542	-1.87959	0.0621114	0.993983
ENSG00000136936.10	ENSG00000136936	protein_coding	XPA	7507	0.0383445	1.87939	0.0621392	0.993983
ENSG00000241217.3	ENSG00000241217	misc_RNA	RN7SL809P		-0.281359	-1.8788	0.0622192	0.993983
ENSG00000182218.9	ENSG00000182218	protein_coding	HHIPL1	84439	-0.0683054	-1.87822	0.0623002	0.993983
ENSG00000277873.1	ENSG00000277873	antisense	RP11-33N14.3		0.160698	1.87812	0.0623138	0.993983
ENSG00000261270.1	ENSG00000261270	sense_intronic	RP11-325K4.3		-0.184885	-1.87791	0.062343	0.993983
ENSG00000259070.5	ENSG00000259070	lincRNA	LINC00639	283547	-0.160544	-1.87776	0.0623634	0.993983
ENSG00000196951.10	ENSG00000196951	antisense	SCOC-AS1	100129858	-0.11044	-1.87774	0.0623652	0.993983
ENSG00000249042.5	ENSG00000249042	antisense	CTD-2015H6.3		-0.0586577	-1.87766	0.0623771	0.993983
ENSG00000236496.2	ENSG00000236496	processed_pseudogene	GPS2P1		-0.336232	-1.87756	0.0623901	0.993983
ENSG00000236432.7	ENSG00000236432	antisense	AC097662.2		0.0889398	1.87668	0.0625114	0.993983
ENSG00000101187.15	ENSG00000101187	protein_coding	SLCO4A1	28231	-0.157228	-1.87651	0.0625355	0.993983
ENSG00000207024.1	ENSG00000207024	misc_RNA	Y_RNA		0.370427	1.87647	0.0625416	0.993983
ENSG00000235595.1	ENSG00000235595	processed_pseudogene	GAPDHP23		-0.212446	-1.87631	0.0625637	0.993983
ENSG00000230756.1	ENSG00000230756	processed_pseudogene	RHOQP3		0.244999	1.87555	0.0626678	0.993983
ENSG00000276931.1	ENSG00000276931	sense_intronic	RP11-161M6.6		0.146724	1.87519	0.0627175	0.993983
ENSG00000182718.16	ENSG00000182718	protein_coding	ANXA2	302	-0.174135	-1.87519	0.0627188	0.993983
ENSG00000273893.1	ENSG00000273893	sense_intronic	RP1-101A2.1		0.100467	1.87503	0.0627407	0.993983
ENSG00000196466.10	ENSG00000196466	protein_coding	ZNF799	90576	0.0888368	1.87502	0.0627417	0.993983
ENSG00000185024.16	ENSG00000185024	protein_coding	BRF1	2972	-0.0451456	-1.87441	0.0628264	0.993983
ENSG00000086827.8	ENSG00000086827	protein_coding	ZW10	9183	0.042541	1.87398	0.0628857	0.993983
ENSG00000159733.13	ENSG00000159733	protein_coding	ZFYVE28	57732	-0.0570584	-1.87352	0.0629497	0.993983
ENSG00000186326.3	ENSG00000186326	protein_coding	RGS9BP	388531	-0.16444	-1.87309	0.0630094	0.993983
ENSG00000264860.1	ENSG00000264860	processed_transcript	RP11-143K11.5		-0.282245	-1.87295	0.0630291	0.993983
ENSG00000164171.10	ENSG00000164171	protein_coding	ITGA2	3673	-0.221494	-1.87265	0.063071	0.993983
ENSG00000274134.1	ENSG00000274134	miRNA	MIR6774	102466732	0.366647	1.87247	0.0630951	0.993983
ENSG00000201441.1	ENSG00000201441	snRNA	RNU6-646P		0.347218	1.87233	0.063115	0.993983
ENSG00000205037.2	ENSG00000205037	lincRNA	RP11-863P13.4	400553	-0.137047	-1.87212	0.0631449	0.993983
ENSG00000108671.9	ENSG00000108671	protein_coding	PSMD11	5717	0.033979	1.87157	0.0632215	0.993983
ENSG00000120658.13	ENSG00000120658	protein_coding	ENOX1	55068	-0.0434492	-1.87153	0.0632274	0.993983
ENSG00000122971.8	ENSG00000122971	protein_coding	ACADS	35	-0.0833096	-1.87139	0.0632464	0.993983
ENSG00000197465.13	ENSG00000197465	protein_coding	GYPE	2996	-0.20021	-1.87066	0.0633478	0.993983
ENSG00000164303.10	ENSG00000164303	protein_coding	ENPP6	133121	-0.148409	-1.87055	0.0633637	0.993983
ENSG00000109047.7	ENSG00000109047	protein_coding	RCVRN	5957	0.293301	1.87023	0.063408	0.993983
ENSG00000130508.10	ENSG00000130508	protein_coding	PXDN	7837	0.0899967	1.86974	0.0634768	0.993983
ENSG00000168158.3	ENSG00000168158	protein_coding	OR2C1	4993	0.253459	1.86897	0.063584	0.993983
ENSG00000161958.10	ENSG00000161958	protein_coding	FGF11	2256	-0.140764	-1.86864	0.0636314	0.993983
ENSG00000106348.16	ENSG00000106348	protein_coding	IMPDH1	3614	-0.0504964	-1.86831	0.0636768	0.993983
ENSG00000123983.13	ENSG00000123983	protein_coding	ACSL3	2181	-0.0391876	-1.86763	0.0637728	0.993983
ENSG00000156508.17	ENSG00000156508	protein_coding	EEF1A1	1915	-0.0437784	-1.86729	0.0638199	0.993983
ENSG00000143742.12	ENSG00000143742	protein_coding	SRP9	6726	-0.0278876	-1.86683	0.0638854	0.993983
ENSG00000253521.1	ENSG00000253521	lincRNA	HPYR1	93668	0.221238	1.86676	0.0638944	0.993983
ENSG00000131351.14	ENSG00000131351	protein_coding	HAUS8	93323	0.135002	1.86656	0.0639234	0.993983
ENSG00000120162.9	ENSG00000120162	protein_coding	MOB3B	79817	-0.0741245	-1.86648	0.0639344	0.993983
ENSG00000139436.20	ENSG00000139436	protein_coding	GIT2	9815	0.0318884	1.86632	0.0639564	0.993983
ENSG00000243051.3	ENSG00000243051	misc_RNA	RN7SL269P		0.167413	1.86529	0.0641016	0.993983
ENSG00000238390.1	ENSG00000238390	snoRNA	SNORA81		0.189135	1.86493	0.0641529	0.993983
ENSG00000202354.1	ENSG00000202354	misc_RNA	RNY3	6085	0.221096	1.8648	0.0641712	0.993983
ENSG00000149091.15	ENSG00000149091	protein_coding	DGKZ	8525	-0.0428511	-1.8647	0.0641845	0.993983
ENSG00000149929.15	ENSG00000149929	protein_coding	HIRIP3	8479	0.0656848	1.86437	0.0642324	0.993983
ENSG00000184743.12	ENSG00000184743	protein_coding	ATL3	25923	-0.0568357	-1.86408	0.0642725	0.993983
ENSG00000182899.14	ENSG00000182899	protein_coding	RPL35A	6165	-0.0253369	-1.86348	0.0643578	0.993983
ENSG00000198408.13	ENSG00000198408	protein_coding	MGEA5	10724	-0.0471844	-1.86345	0.0643623	0.993983
ENSG00000144524.17	ENSG00000144524	protein_coding	COPS7B	64708	0.0364784	1.86335	0.0643761	0.993983
ENSG00000204590.12	ENSG00000204590	protein_coding	GNL1	2794	0.0273684	1.86334	0.0643775	0.993983
ENSG00000224094.1	ENSG00000224094	processed_pseudogene	RPS24P8		-0.166158	-1.86316	0.0644033	0.993983
ENSG00000180139.11	ENSG00000180139	antisense	ACTA2-AS1		0.0858363	1.86257	0.0644871	0.993983
ENSG00000075188.8	ENSG00000075188	protein_coding	NUP37	79023	0.0780661	1.8625	0.0644963	0.993983
ENSG00000281186.1	ENSG00000281186	lincRNA	LINC00706	100652997	-0.396118	-1.86231	0.0645238	0.993983
ENSG00000269621.1	ENSG00000269621	antisense	RP11-98D18.15		0.156184	1.86201	0.0645652	0.993983
ENSG00000240718.3	ENSG00000240718	misc_RNA	RN7SL851P		0.317784	1.86195	0.064574	0.993983
ENSG00000188573.7	ENSG00000188573	protein_coding	FBLL1		0.0616845	1.86188	0.064585	0.993983
ENSG00000198938.2	ENSG00000198938	protein_coding	MT-CO3	4514	-0.0480803	-1.86102	0.0647068	0.993983
ENSG00000278619.4	ENSG00000278619	protein_coding	MRM1	79922	-0.0806216	-1.8604	0.0647943	0.993983
ENSG00000147416.10	ENSG00000147416	protein_coding	ATP6V1B2	526	0.0305407	1.86019	0.064825	0.993983
ENSG00000263345.1	ENSG00000263345	antisense	RP1-59D14.5		-0.264418	-1.85995	0.0648593	0.993983
ENSG00000207642.1	ENSG00000207642	miRNA	MIR571	693156	0.287218	1.85949	0.0649239	0.993983
ENSG00000084444.13	ENSG00000084444	protein_coding	FAM234B	57613	0.0407946	1.85943	0.0649329	0.993983
ENSG00000163608.14	ENSG00000163608	protein_coding	NEPRO	25871	0.0359219	1.85925	0.0649583	0.993983
ENSG00000278356.1	ENSG00000278356	sense_intronic	RP11-372B4.3		-0.224693	-1.85906	0.064985	0.993983
ENSG00000271270.5	ENSG00000271270	antisense	TMCC1-AS1	100507032	-0.0674243	-1.85861	0.0650501	0.993983
ENSG00000114125.13	ENSG00000114125	protein_coding	RNF7	9616	-0.0365317	-1.85858	0.0650536	0.993983
ENSG00000182600.9	ENSG00000182600	protein_coding	C2orf82	389084	0.158273	1.85814	0.0651162	0.993983
ENSG00000102755.10	ENSG00000102755	protein_coding	FLT1	2321	-0.129753	-1.85727	0.065242	0.993983
ENSG00000279250.1	ENSG00000279250	TEC	RP11-46D1.2		-0.12771	-1.85644	0.0653603	0.993983
ENSG00000196756.11	ENSG00000196756	processed_transcript	SNHG17		-0.0962096	-1.85527	0.0655277	0.993983
ENSG00000196646.11	ENSG00000196646	protein_coding	ZNF136	7695	0.0556253	1.85515	0.0655455	0.993983
ENSG00000267128.1	ENSG00000267128	antisense	RP11-449J21.5		0.175622	1.85441	0.0656515	0.993983
ENSG00000150394.13	ENSG00000150394	protein_coding	CDH8	1006	-0.0563189	-1.85432	0.0656648	0.993983
ENSG00000216316.1	ENSG00000216316	processed_pseudogene	RP3-354N19.3		-0.175729	-1.85419	0.0656839	0.993983
ENSG00000207696.1	ENSG00000207696	miRNA	MIR659	724029	-0.331075	-1.85381	0.0657384	0.993983
ENSG00000091513.14	ENSG00000091513	protein_coding	TF	7018	-0.199035	-1.85337	0.0658018	0.993983
ENSG00000273903.1	ENSG00000273903	antisense	RP11-686G8.5		0.30688	1.85333	0.0658079	0.993983
ENSG00000148985.19	ENSG00000148985	protein_coding	PGAP2	27315	-0.0533391	-1.85292	0.0658669	0.993983
ENSG00000154822.16	ENSG00000154822	protein_coding	PLCL2	23228	0.0311214	1.85286	0.0658752	0.993983
ENSG00000211514.1	ENSG00000211514	miRNA	MIR454	768216	0.345286	1.85286	0.0658758	0.993983
ENSG00000141699.10	ENSG00000141699	protein_coding	FAM134C	162427	0.0357619	1.85285	0.0658772	0.993983
ENSG00000252277.1	ENSG00000252277	snoRNA	SNORD116-30	100873856	0.160063	1.85254	0.065921	0.993983
ENSG00000112473.17	ENSG00000112473	protein_coding	SLC39A7	7922	0.0349784	1.85254	0.0659219	0.993983
ENSG00000104915.14	ENSG00000104915	protein_coding	STX10	8677	-0.0455408	-1.85243	0.0659368	0.993983
ENSG00000236114.1	ENSG00000236114	unprocessed_pseudogene	RP11-517P14.7		0.104279	1.85238	0.0659439	0.993983
ENSG00000273017.1	ENSG00000273017	sense_intronic	AP000240.9		0.290899	1.85182	0.0660253	0.993983
ENSG00000259767.1	ENSG00000259767	sense_intronic	RP11-90B9.2		0.20514	1.85175	0.0660348	0.993983
ENSG00000283486.1	ENSG00000283486	protein_coding	RP11-392E22.9		-0.219867	-1.85159	0.0660591	0.993983
ENSG00000229782.1	ENSG00000229782	antisense	AC118754.4		-0.227935	-1.85108	0.0661326	0.993983
ENSG00000165660.7	ENSG00000165660	protein_coding	FAM175B	23172	0.0329866	1.85092	0.0661555	0.993983
ENSG00000145388.14	ENSG00000145388	protein_coding	METTL14	57721	0.0357141	1.85063	0.0661981	0.993983
ENSG00000214063.10	ENSG00000214063	protein_coding	TSPAN4	7106	-0.103021	-1.85061	0.0662003	0.993983
ENSG00000149541.9	ENSG00000149541	protein_coding	B3GAT3	26229	-0.0385625	-1.85057	0.0662059	0.993983
ENSG00000103187.7	ENSG00000103187	protein_coding	COTL1	23406	0.0618566	1.85039	0.0662328	0.993983
ENSG00000283152.1	ENSG00000283152	miRNA	MIR3120	100422882	-0.169696	-1.85038	0.0662339	0.993983
ENSG00000221520.1	ENSG00000221520	miRNA	MIR1285-1	100302218	-0.221882	-1.8496	0.066347	0.993983
ENSG00000125354.22	ENSG00000125354	protein_coding	SEPT6	23157	0.0350777	1.84948	0.0663646	0.993983
ENSG00000262038.1	ENSG00000262038	sense_intronic	RP11-177N22.3		-0.269015	-1.84944	0.0663705	0.993983
ENSG00000100285.9	ENSG00000100285	protein_coding	NEFH	4744	0.0908679	1.84906	0.0664249	0.993983
ENSG00000111224.13	ENSG00000111224	protein_coding	PARP11	57097	0.0482139	1.84895	0.0664412	0.993983
ENSG00000145494.11	ENSG00000145494	protein_coding	NDUFS6	4726	-0.0390104	-1.84864	0.0664861	0.993983
ENSG00000226989.1	ENSG00000226989	processed_pseudogene	AL049758.2		0.249917	1.84853	0.0665017	0.993983
ENSG00000227740.1	ENSG00000227740	lincRNA	RP11-318C24.2		0.152887	1.84851	0.0665052	0.993983
ENSG00000272942.1	ENSG00000272942	lincRNA	CTA-246H3.12		0.271705	1.84797	0.0665838	0.993983
ENSG00000243181.2	ENSG00000243181	processed_pseudogene	RP11-734J24.1		0.284332	1.84751	0.0666509	0.993983
ENSG00000231439.4	ENSG00000231439	lincRNA	WASIR2	100132169	-0.343149	-1.84734	0.0666758	0.993983
ENSG00000116990.10	ENSG00000116990	protein_coding	MYCL	4610	0.123845	1.84722	0.0666924	0.993983
ENSG00000272379.1	ENSG00000272379	lincRNA	RP1-257A7.5		-0.19734	-1.8466	0.066783	0.993983
ENSG00000260583.1	ENSG00000260583	antisense	AP000223.42		0.115668	1.84617	0.0668466	0.993983
ENSG00000142396.10	ENSG00000142396	protein_coding	ERVK3-1		0.0623415	1.8456	0.0669293	0.993983
ENSG00000164867.10	ENSG00000164867	protein_coding	NOS3	4846	-0.212686	-1.84558	0.0669324	0.993983
ENSG00000271751.1	ENSG00000271751	lincRNA	RP11-110I1.14		0.297443	1.84524	0.0669822	0.993983
ENSG00000179029.14	ENSG00000179029	protein_coding	TMEM107	84314	-0.0660308	-1.84505	0.0670098	0.993983
ENSG00000163795.13	ENSG00000163795	protein_coding	ZNF513	130557	-0.0462865	-1.84469	0.0670621	0.993983
ENSG00000250342.1	ENSG00000250342	processed_pseudogene	SNRPCP16		0.346255	1.84462	0.0670727	0.993983
ENSG00000224738.1	ENSG00000224738	antisense	AC099850.1		-0.125971	-1.84441	0.0671038	0.993983
ENSG00000173171.14	ENSG00000173171	protein_coding	MTX1	4580	-0.069042	-1.84409	0.0671502	0.993983
ENSG00000162654.8	ENSG00000162654	protein_coding	GBP4	115361	-0.196909	-1.84409	0.0671513	0.993983
ENSG00000157502.13	ENSG00000157502	protein_coding	MUM1L1	139221	-0.0751851	-1.84401	0.067163	0.993983
ENSG00000228853.1	ENSG00000228853	sense_intronic	NEGR1-IT1	100852409	-0.145266	-1.84342	0.0672483	0.993983
ENSG00000132622.10	ENSG00000132622	protein_coding	HSPA12B	116835	-0.115684	-1.84315	0.0672882	0.993983
ENSG00000206562.11	ENSG00000206562	protein_coding	METTL6	131965	-0.0328513	-1.84312	0.0672923	0.993983
ENSG00000196136.16	ENSG00000196136	protein_coding	SERPINA3		-0.560648	-1.84305	0.0673032	0.993983
ENSG00000166979.12	ENSG00000166979	protein_coding	EVA1C	59271	-0.0828309	-1.84281	0.0673388	0.993983
ENSG00000206964.1	ENSG00000206964	misc_RNA	Y_RNA		0.362445	1.84265	0.0673622	0.993983
ENSG00000271320.1	ENSG00000271320	lincRNA	RP11-1152H14.1		0.165492	1.84262	0.0673662	0.993983
ENSG00000134852.14	ENSG00000134852	protein_coding	CLOCK	9575	0.0288855	1.84224	0.0674217	0.993983
ENSG00000237212.1	ENSG00000237212	lincRNA	RP11-569G13.2		0.202592	1.84223	0.0674245	0.993983
ENSG00000279829.1	ENSG00000279829	TEC	RP11-63I8.1		0.154444	1.84215	0.0674359	0.993983
ENSG00000077684.15	ENSG00000077684	protein_coding	JADE1	79960	-0.0418014	-1.84141	0.0675441	0.993983
ENSG00000177575.12	ENSG00000177575	protein_coding	CD163	9332	-0.288537	-1.84104	0.0675986	0.993983
ENSG00000164692.17	ENSG00000164692	protein_coding	COL1A2	1278	-0.232243	-1.84067	0.0676534	0.993983
ENSG00000250222.1	ENSG00000250222	antisense	CTC-338M12.5		-0.0937599	-1.8404	0.0676937	0.993983
ENSG00000232533.1	ENSG00000232533	antisense	AC093673.5		0.104494	1.84024	0.0677169	0.993983
ENSG00000169436.16	ENSG00000169436	protein_coding	COL22A1	169044	0.168006	1.84014	0.0677324	0.993983
ENSG00000168502.17	ENSG00000168502	protein_coding	MTCL1	23255	-0.0574286	-1.83957	0.0678158	0.993983
ENSG00000272564.1	ENSG00000272564	lincRNA	RP11-548P2.2		-0.243569	-1.83951	0.0678249	0.993983
ENSG00000146006.7	ENSG00000146006	protein_coding	LRRTM2	26045	0.0556205	1.839	0.0679011	0.993983
ENSG00000107562.16	ENSG00000107562	protein_coding	CXCL12	6387	-0.141429	-1.83829	0.0680061	0.993983
ENSG00000063015.19	ENSG00000063015	protein_coding	SEZ6	124925	0.075782	1.83815	0.0680261	0.993983
ENSG00000122359.17	ENSG00000122359	protein_coding	ANXA11	311	0.0531826	1.83815	0.0680264	0.993983
ENSG00000266570.1	ENSG00000266570	miRNA	MIR5579	100847000	0.252341	1.838	0.0680485	0.993983
ENSG00000236073.2	ENSG00000236073	processed_pseudogene	RP11-487E1.2		0.238146	1.83798	0.0680516	0.993983
ENSG00000199366.1	ENSG00000199366	misc_RNA	Y_RNA		0.259681	1.83737	0.0681418	0.993983
ENSG00000260461.1	ENSG00000260461	sense_overlapping	RP11-541N10.3		0.106586	1.837	0.0681975	0.993983
ENSG00000047346.12	ENSG00000047346	protein_coding	FAM214A	56204	0.0516006	1.83693	0.068208	0.993983
ENSG00000104907.12	ENSG00000104907	protein_coding	TRMT1	55621	-0.0389602	-1.83676	0.0682325	0.993983
ENSG00000089057.14	ENSG00000089057	protein_coding	SLC23A2	9962	0.027124	1.83673	0.0682365	0.993983
ENSG00000162704.15	ENSG00000162704	protein_coding	ARPC5	10092	-0.0314817	-1.83623	0.0683113	0.993983
ENSG00000244314.3	ENSG00000244314	misc_RNA	RN7SL36P		-0.240155	-1.83608	0.0683333	0.993983
ENSG00000173267.13	ENSG00000173267	protein_coding	SNCG	6623	-0.0730015	-1.836	0.0683451	0.993983
ENSG00000182132.13	ENSG00000182132	protein_coding	KCNIP1	30820	0.0563611	1.83569	0.0683921	0.993983
ENSG00000266417.1	ENSG00000266417	miRNA	MIR4424	100616328	0.392319	1.8348	0.0685247	0.993983
ENSG00000114978.17	ENSG00000114978	protein_coding	MOB1A	55233	0.0472868	1.83471	0.068538	0.993983
ENSG00000147647.12	ENSG00000147647	protein_coding	DPYS	1807	-0.109635	-1.83454	0.0685636	0.993983
ENSG00000259235.1	ENSG00000259235	lincRNA	RP11-605F22.2		-0.115891	-1.83423	0.0686092	0.993983
ENSG00000152749.7	ENSG00000152749	protein_coding	GPR180	160897	0.0447931	1.83418	0.0686167	0.993983
ENSG00000271749.1	ENSG00000271749	unprocessed_pseudogene	RP11-269G24.7		0.194595	1.83378	0.0686769	0.993983
ENSG00000234523.1	ENSG00000234523	processed_pseudogene	NDUFB1P2		-0.321596	-1.83352	0.0687152	0.993983
ENSG00000171443.6	ENSG00000171443	protein_coding	ZNF524	147807	-0.0739486	-1.83302	0.0687898	0.993983
ENSG00000185104.19	ENSG00000185104	protein_coding	FAF1	11124	0.025473	1.8325	0.0688686	0.993983
ENSG00000227533.5	ENSG00000227533	lincRNA	SLC2A1-AS1	440584	0.105764	1.83221	0.0689111	0.993983
ENSG00000159674.11	ENSG00000159674	protein_coding	SPON2	10417	-0.182295	-1.83202	0.0689394	0.993983
ENSG00000013275.7	ENSG00000013275	protein_coding	PSMC4	5704	0.0367377	1.83158	0.069005	0.993983
ENSG00000147481.14	ENSG00000147481	protein_coding	SNTG1	54212	-0.0428922	-1.83152	0.0690153	0.993983
ENSG00000146386.7	ENSG00000146386	protein_coding	ABRACL	58527	-0.0599411	-1.83104	0.0690863	0.993983
ENSG00000155868.7	ENSG00000155868	protein_coding	MED7	9443	0.0374104	1.83101	0.0690915	0.993983
ENSG00000198822.10	ENSG00000198822	protein_coding	GRM3	2913	-0.0537504	-1.83098	0.0690955	0.993983
ENSG00000108262.15	ENSG00000108262	protein_coding	GIT1	28964	-0.0410073	-1.83066	0.069144	0.993983
ENSG00000201558.1	ENSG00000201558	snRNA	RNVU1-6	101954276	-0.355916	-1.83015	0.0692201	0.993983
ENSG00000252982.1	ENSG00000252982	misc_RNA	RN7SKP234		-0.13069	-1.82996	0.0692488	0.993983
ENSG00000154654.14	ENSG00000154654	protein_coding	NCAM2	4685	-0.0374881	-1.82991	0.0692563	0.993983
ENSG00000265584.1	ENSG00000265584	miRNA	MIR3978	100616491	0.368941	1.82952	0.0693155	0.993983
ENSG00000142669.14	ENSG00000142669	protein_coding	SH3BGRL3	83442	0.0688594	1.82949	0.0693191	0.993983
ENSG00000227908.3	ENSG00000227908	antisense	FLJ31104	441072	0.211407	1.82867	0.0694433	0.993983
ENSG00000127314.17	ENSG00000127314	protein_coding	RAP1B	5908	0.0430964	1.82849	0.0694703	0.993983
ENSG00000164045.11	ENSG00000164045	protein_coding	CDC25A	993	0.126944	1.82846	0.0694745	0.993983
ENSG00000124225.15	ENSG00000124225	protein_coding	PMEPA1	56937	0.0876292	1.82834	0.0694933	0.993983
ENSG00000248790.1	ENSG00000248790	antisense	RP11-319G6.3		-0.193039	-1.82817	0.069519	0.993983
ENSG00000263540.1	ENSG00000263540	miRNA	MIR5582	100847020	-0.367216	-1.82813	0.0695242	0.993983
ENSG00000222208.1	ENSG00000222208	rRNA	RNA5SP129		0.301474	1.82806	0.069535	0.993983
ENSG00000164751.14	ENSG00000164751	protein_coding	PEX2	5828	-0.0339143	-1.82767	0.0695939	0.993983
ENSG00000238829.1	ENSG00000238829	snRNA	RNU7-45P		-0.2879	-1.82761	0.0696035	0.993983
ENSG00000162613.16	ENSG00000162613	protein_coding	FUBP1	8880	-0.0352804	-1.82719	0.0696659	0.993983
ENSG00000189050.15	ENSG00000189050	protein_coding	RNFT1	51136	0.0748538	1.82711	0.0696784	0.993983
ENSG00000256774.1	ENSG00000256774	processed_pseudogene	RP11-268P4.2		0.357679	1.82576	0.0698833	0.993983
ENSG00000131759.17	ENSG00000131759	protein_coding	RARA	5914	0.0824331	1.82567	0.0698972	0.993983
ENSG00000229427.1	ENSG00000229427	processed_pseudogene	ANKRD26P4		0.161165	1.82546	0.0699285	0.993983
ENSG00000199570.1	ENSG00000199570	snRNA	RNU6-228P		-0.347647	-1.82492	0.0700111	0.993983
ENSG00000260420.2	ENSG00000260420	lincRNA	LA16c-444G7.2	101928880	-0.271029	-1.82472	0.0700403	0.993983
ENSG00000132793.11	ENSG00000132793	protein_coding	LPIN3	64900	-0.146765	-1.8244	0.0700887	0.993983
ENSG00000108306.11	ENSG00000108306	protein_coding	FBXL20	84961	0.0252072	1.82419	0.0701219	0.993983
ENSG00000226055.2	ENSG00000226055	processed_pseudogene	PAICSP1		0.244456	1.82412	0.0701317	0.993983
ENSG00000222440.1	ENSG00000222440	snRNA	RNU2-26P		0.390176	1.82403	0.0701453	0.993983
ENSG00000165861.13	ENSG00000165861	protein_coding	ZFYVE1	53349	0.033449	1.82354	0.0702195	0.993983
ENSG00000179774.8	ENSG00000179774	protein_coding	ATOH7	220202	-0.116868	-1.82342	0.0702377	0.993983
ENSG00000201185.1	ENSG00000201185	rRNA	RNA5SP202		0.0859122	1.82278	0.070336	0.993983
ENSG00000237737.5	ENSG00000237737	antisense	DCTN1-AS1	100189589	-0.0705994	-1.82275	0.0703404	0.993983
ENSG00000136110.12	ENSG00000136110	protein_coding	LECT1	11061	-0.146912	-1.82251	0.070377	0.993983
ENSG00000187837.3	ENSG00000187837	protein_coding	HIST1H1C	3006	-0.0939491	-1.82238	0.0703971	0.993983
ENSG00000117155.16	ENSG00000117155	protein_coding	SSX2IP	117178	-0.0397693	-1.82209	0.070441	0.993983
ENSG00000196914.8	ENSG00000196914	protein_coding	ARHGEF12	23365	-0.0249545	-1.82203	0.0704498	0.993983
ENSG00000102290.21	ENSG00000102290	protein_coding	PCDH11X	27328	0.0952615	1.82177	0.0704894	0.993983
ENSG00000154734.14	ENSG00000154734	protein_coding	ADAMTS1	9510	-0.199376	-1.82134	0.0705559	0.993983
ENSG00000199942.1	ENSG00000199942	snoRNA	SNORD114-19	767597	0.240552	1.82109	0.0705939	0.993983
ENSG00000128965.11	ENSG00000128965	protein_coding	CHAC1	79094	0.0880547	1.82047	0.0706881	0.993983
ENSG00000259834.1	ENSG00000259834	lincRNA	RP11-284N8.3		0.0698332	1.82041	0.070698	0.993983
ENSG00000076344.15	ENSG00000076344	protein_coding	RGS11	8786	-0.0655779	-1.82039	0.0707008	0.993983
ENSG00000253210.1	ENSG00000253210	antisense	RP11-809O17.1		-0.141867	-1.82032	0.0707109	0.993983
ENSG00000063761.15	ENSG00000063761	protein_coding	ADCK1	57143	0.0500588	1.82029	0.0707161	0.993983
ENSG00000163288.13	ENSG00000163288	protein_coding	GABRB1	2560	-0.041442	-1.82019	0.0707312	0.993983
ENSG00000007944.14	ENSG00000007944	protein_coding	MYLIP	29116	-0.0628865	-1.82013	0.0707409	0.993983
ENSG00000141959.16	ENSG00000141959	protein_coding	PFKL	5211	-0.0447568	-1.81982	0.0707888	0.993983
ENSG00000251980.1	ENSG00000251980	snRNA	RNU6-436P		-0.292797	-1.81866	0.0709667	0.993983
ENSG00000183161.4	ENSG00000183161	protein_coding	FANCF	2188	-0.0640213	-1.81825	0.0710285	0.993983
ENSG00000281071.1	ENSG00000281071	protein_coding	AC016734.1		0.294175	1.81823	0.0710318	0.993983
ENSG00000280474.1	ENSG00000280474	sense_intronic	RP11-216B9.8		0.155959	1.81803	0.0710633	0.993983
ENSG00000162437.14	ENSG00000162437	protein_coding	RAVER2	55225	-0.047503	-1.81794	0.0710763	0.993983
ENSG00000180855.15	ENSG00000180855	protein_coding	ZNF443	10224	0.0789153	1.81766	0.0711196	0.993983
ENSG00000132879.13	ENSG00000132879	protein_coding	FBXO44	93611	-0.0323555	-1.81761	0.0711279	0.993983
ENSG00000274363.1	ENSG00000274363	lincRNA	RP11-104O19.4		-0.229638	-1.81736	0.0711653	0.993983
ENSG00000242861.1	ENSG00000242861	antisense	RP11-285F7.2		-0.207364	-1.81734	0.0711692	0.993983
ENSG00000148362.10	ENSG00000148362	protein_coding	C9orf142	286257	-0.0634024	-1.81733	0.07117	0.993983
ENSG00000223394.2	ENSG00000223394	TR_V_pseudogene	TRBV29OR9-2		0.258309	1.81732	0.0711725	0.993983
ENSG00000108947.4	ENSG00000108947	protein_coding	EFNB3	1949	0.0628628	1.81728	0.0711783	0.993983
ENSG00000207389.1	ENSG00000207389	snRNA	RNU1-4	6060	0.304152	1.81724	0.0711847	0.993983
ENSG00000275670.1	ENSG00000275670	miRNA	MIR8076	102466253	-0.385869	-1.81696	0.0712268	0.993983
ENSG00000205361.8	ENSG00000205361	transcribed_unprocessed_pseudogene	MT1DP		-0.374756	-1.81686	0.0712432	0.993983
ENSG00000169016.16	ENSG00000169016	protein_coding	E2F6	1876	0.0508286	1.81684	0.0712458	0.993983
ENSG00000202215.1	ENSG00000202215	snRNA	RNU1-51P		-0.446792	-1.81658	0.0712857	0.993983
ENSG00000119185.12	ENSG00000119185	protein_coding	ITGB1BP1	9270	-0.0378547	-1.81646	0.0713041	0.993983
ENSG00000280241.3	ENSG00000280241	antisense	RP11-290O12.2		0.144597	1.81517	0.071504	0.993983
ENSG00000240771.6	ENSG00000240771	protein_coding	ARHGEF25	115557	-0.0430246	-1.81497	0.0715339	0.993983
ENSG00000138771.14	ENSG00000138771	protein_coding	SHROOM3	57619	-0.0613318	-1.81494	0.0715389	0.993983
ENSG00000225872.3	ENSG00000225872	transcribed_unprocessed_pseudogene	LINC01529	644050	0.135711	1.81493	0.0715411	0.993983
ENSG00000218510.6	ENSG00000218510	lincRNA	LINC00339	29092	-0.114538	-1.81484	0.0715547	0.993983
ENSG00000261220.2	ENSG00000261220	lincRNA	RP11-629O1.2		-0.13057	-1.8143	0.0716377	0.993983
ENSG00000102931.7	ENSG00000102931	protein_coding	ARL2BP	23568	0.03133	1.81414	0.0716621	0.993983
ENSG00000243759.1	ENSG00000243759	processed_pseudogene	ST13P15		-0.152854	-1.81371	0.0717293	0.993983
ENSG00000283445.1	ENSG00000283445	lincRNA	RP11-63G10.4		-0.206863	-1.81361	0.071745	0.993983
ENSG00000036549.12	ENSG00000036549	protein_coding	ZZZ3	26009	0.0338156	1.81325	0.0718002	0.993983
ENSG00000269815.1	ENSG00000269815	sense_intronic	CTD-2278I10.4		-0.181949	-1.81278	0.0718727	0.993983
ENSG00000267632.1	ENSG00000267632	sense_intronic	RP11-400F19.18		0.0588749	1.81262	0.0718974	0.993983
ENSG00000171084.15	ENSG00000171084	transcribed_unprocessed_pseudogene	FAM86JP	100125556	0.262119	1.81258	0.071904	0.993983
ENSG00000222714.1	ENSG00000222714	misc_RNA	RN7SKP38		-0.31336	-1.8124	0.0719326	0.993983
ENSG00000154016.13	ENSG00000154016	protein_coding	GRAP	10750	0.147714	1.81158	0.0720596	0.993983
ENSG00000166086.12	ENSG00000166086	protein_coding	JAM3	83700	-0.0782964	-1.81141	0.0720857	0.993983
ENSG00000102001.12	ENSG00000102001	protein_coding	CACNA1F	778	-0.0925483	-1.81129	0.0721041	0.993983
ENSG00000142279.12	ENSG00000142279	protein_coding	WTIP	126374	-0.0836313	-1.81103	0.0721448	0.993983
ENSG00000130770.17	ENSG00000130770	protein_coding	ATPIF1	93974	-0.0370585	-1.81034	0.072253	0.993983
ENSG00000198521.11	ENSG00000198521	protein_coding	ZNF43	7594	0.0477273	1.80981	0.0723344	0.993983
ENSG00000163348.3	ENSG00000163348	protein_coding	PYGO2	90780	0.0435375	1.80976	0.0723424	0.993983
ENSG00000272977.1	ENSG00000272977	sense_intronic	CTA-390C10.10		0.199232	1.80967	0.0723577	0.993983
ENSG00000086717.18	ENSG00000086717	protein_coding	PPEF1	5475	-0.0893811	-1.80942	0.0723961	0.993983
ENSG00000184277.12	ENSG00000184277	protein_coding	TM2D3	80213	0.042485	1.80906	0.0724516	0.993983
ENSG00000007255.10	ENSG00000007255	protein_coding	TRAPPC6A	79090	-0.068223	-1.80814	0.0725956	0.993983
ENSG00000221518.1	ENSG00000221518	snRNA	RNU6ATAC16P		0.366874	1.80805	0.0726096	0.993983
ENSG00000211875.1	ENSG00000211875	TR_J_gene	TRAJ14		0.272745	1.80802	0.0726144	0.993983
ENSG00000242258.1	ENSG00000242258	lincRNA	LINC00996	285972	0.336359	1.80796	0.0726245	0.993983
ENSG00000231011.1	ENSG00000231011	processed_pseudogene	RP11-494I9.1		-0.291582	-1.80762	0.0726773	0.993983
ENSG00000137731.13	ENSG00000137731	protein_coding	FXYD2	486	-0.172089	-1.80731	0.0727253	0.993983
ENSG00000283225.1	ENSG00000283225	miRNA	MIR3199-2	100422998	-0.357311	-1.80718	0.0727455	0.993983
ENSG00000163116.9	ENSG00000163116	protein_coding	STPG2	285555	0.10068	1.80697	0.0727785	0.993983
ENSG00000278705.1	ENSG00000278705	protein_coding	HIST1H4B	8366	-0.129025	-1.80634	0.0728778	0.993983
ENSG00000215030.5	ENSG00000215030	processed_pseudogene	RPL13P12		-0.397404	-1.80628	0.0728878	0.993983
ENSG00000142627.12	ENSG00000142627	protein_coding	EPHA2	1969	-0.202513	-1.80607	0.0729208	0.993983
ENSG00000100314.3	ENSG00000100314	protein_coding	CABP7	164633	0.145539	1.8059	0.0729465	0.993983
ENSG00000138166.5	ENSG00000138166	protein_coding	DUSP5	1847	-0.171342	-1.80588	0.0729496	0.993983
ENSG00000210140.1	ENSG00000210140	Mt_tRNA	MT-TC		-0.241668	-1.80575	0.072971	0.993983
ENSG00000171204.12	ENSG00000171204	protein_coding	TMEM126B	55863	0.0331251	1.80559	0.0729958	0.993983
ENSG00000135390.17	ENSG00000135390	protein_coding	ATP5G2	517	-0.0324024	-1.80523	0.0730524	0.993983
ENSG00000168487.17	ENSG00000168487	protein_coding	BMP1	649	-0.0703161	-1.80454	0.07316	0.993983
ENSG00000225240.1	ENSG00000225240	unprocessed_pseudogene	AC117490.2		-0.386114	-1.80416	0.0732202	0.993983
ENSG00000066044.14	ENSG00000066044	protein_coding	ELAVL1	1994	0.0341576	1.80411	0.0732292	0.993983
ENSG00000259630.2	ENSG00000259630	transcribed_processed_pseudogene	CTD-2262B20.1		0.289958	1.80394	0.0732551	0.993983
ENSG00000254665.1	ENSG00000254665	antisense	RP11-152H18.3		0.30255	1.80365	0.0733002	0.993983
ENSG00000064601.16	ENSG00000064601	protein_coding	CTSA	5476	0.0345771	1.80355	0.0733162	0.993983
ENSG00000243696.4	ENSG00000243696	protein_coding	RP5-966M1.6		0.111786	1.80287	0.0734246	0.993983
ENSG00000214100.8	ENSG00000214100	transcribed_unprocessed_pseudogene	AC079776.2	389033	-0.27519	-1.80285	0.0734279	0.993983
ENSG00000090975.12	ENSG00000090975	protein_coding	PITPNM2	57605	-0.0463228	-1.80279	0.073436	0.993983
ENSG00000263006.6	ENSG00000263006	transcribed_unprocessed_pseudogene	ROCK1P1	727758	0.178427	1.80276	0.0734418	0.993983
ENSG00000198053.11	ENSG00000198053	protein_coding	SIRPA	140885	0.0383294	1.80269	0.0734518	0.993983
ENSG00000174996.11	ENSG00000174996	protein_coding	KLC2	64837	0.0336454	1.8022	0.0735299	0.993983
ENSG00000146587.17	ENSG00000146587	protein_coding	RBAK	57786	0.0500416	1.8021	0.0735456	0.993983
ENSG00000135919.12	ENSG00000135919	protein_coding	SERPINE2	5270	-0.045552	-1.80196	0.0735683	0.993983
ENSG00000223669.1	ENSG00000223669	antisense	RP11-93B14.4		0.239654	1.80144	0.0736495	0.993983
ENSG00000110697.12	ENSG00000110697	protein_coding	PITPNM1	9600	-0.0512659	-1.80126	0.0736791	0.993983
ENSG00000283023.1	ENSG00000283023	unprocessed_pseudogene	FRG1GP		-0.307624	-1.80123	0.0736841	0.993983
ENSG00000108423.14	ENSG00000108423	protein_coding	TUBD1	51174	-0.0623574	-1.8008	0.0737518	0.993983
ENSG00000152208.12	ENSG00000152208	protein_coding	GRID2	2895	-0.0558295	-1.80049	0.0738002	0.993983
ENSG00000202058.1	ENSG00000202058	misc_RNA	RN7SKP80		-0.120921	-1.80036	0.0738215	0.993983
ENSG00000228540.1	ENSG00000228540	sense_intronic	AC073326.3		-0.313346	-1.79958	0.0739452	0.993983
ENSG00000120708.16	ENSG00000120708	protein_coding	TGFBI	7045	-0.233721	-1.79921	0.0740041	0.993983
ENSG00000225792.1	ENSG00000225792	antisense	AC004540.4		-0.184131	-1.79885	0.074061	0.993983
ENSG00000117450.13	ENSG00000117450	protein_coding	PRDX1	5052	-0.0271466	-1.79881	0.0740678	0.993983
ENSG00000166228.8	ENSG00000166228	protein_coding	PCBD1	5092	-0.0520807	-1.7986	0.0741003	0.993983
ENSG00000117650.12	ENSG00000117650	protein_coding	NEK2	4751	-0.162312	-1.79857	0.0741056	0.993983
ENSG00000139192.11	ENSG00000139192	protein_coding	TAPBPL	55080	0.0946336	1.79856	0.0741064	0.993983
ENSG00000222747.1	ENSG00000222747	rRNA	RNA5SP25		-0.338192	-1.79813	0.0741754	0.993983
ENSG00000187051.8	ENSG00000187051	protein_coding	RPS19BP1	91582	-0.0386605	-1.79794	0.0742053	0.993983
ENSG00000213339.8	ENSG00000213339	protein_coding	QTRT1	81890	-0.0420581	-1.79763	0.0742553	0.993983
ENSG00000132305.20	ENSG00000132305	protein_coding	IMMT	10989	0.0370706	1.79718	0.074327	0.993983
ENSG00000180929.5	ENSG00000180929	protein_coding	GPR62	118442	-0.155446	-1.79672	0.0744005	0.993983
ENSG00000267275.1	ENSG00000267275	antisense	CTD-2562J15.6		-0.252958	-1.79663	0.074415	0.993983
ENSG00000102908.20	ENSG00000102908	protein_coding	NFAT5	10725	0.0336595	1.79658	0.0744225	0.993983
ENSG00000227072.1	ENSG00000227072	processed_pseudogene	RP3-466I7.1		-0.275051	-1.79656	0.0744259	0.993983
ENSG00000120370.12	ENSG00000120370	protein_coding	GORAB	92344	0.0592656	1.79652	0.0744324	0.993983
ENSG00000196335.12	ENSG00000196335	protein_coding	STK31	56164	-0.130721	-1.79646	0.0744422	0.993983
ENSG00000060982.14	ENSG00000060982	protein_coding	BCAT1	586	0.0482986	1.79634	0.0744616	0.993983
ENSG00000110080.18	ENSG00000110080	protein_coding	ST3GAL4	6484	-0.0625939	-1.7963	0.0744671	0.993983
ENSG00000261292.2	ENSG00000261292	lincRNA	RP11-389G6.3		-0.102094	-1.79607	0.0745038	0.993983
ENSG00000237863.2	ENSG00000237863	antisense	RP6-24A23.3	101928358	0.143536	1.7959	0.0745307	0.993983
ENSG00000173465.7	ENSG00000173465	protein_coding	SSSCA1	10534	-0.0571751	-1.79526	0.0746332	0.993983
ENSG00000179562.2	ENSG00000179562	protein_coding	GCC1	79571	0.0448195	1.79516	0.0746492	0.993983
ENSG00000166197.16	ENSG00000166197	protein_coding	NOLC1	9221	0.031988	1.7946	0.0747395	0.993983
ENSG00000111196.9	ENSG00000111196	protein_coding	MAGOHB	55110	-0.0536346	-1.79454	0.0747486	0.993983
ENSG00000171914.15	ENSG00000171914	protein_coding	TLN2	83660	0.0338026	1.79439	0.0747726	0.993983
ENSG00000254245.2	ENSG00000254245	protein_coding	PCDHGA3	56112	-0.0960654	-1.79408	0.0748232	0.993983
ENSG00000148303.16	ENSG00000148303	protein_coding	RPL7A	6130	-0.0289444	-1.79399	0.0748363	0.993983
ENSG00000261409.1	ENSG00000261409	sense_overlapping	RP6-24A23.7		0.131242	1.79383	0.0748626	0.993983
ENSG00000232531.3	ENSG00000232531	processed_pseudogene	AC027612.1		0.196994	1.79375	0.0748757	0.993983
ENSG00000021488.12	ENSG00000021488	protein_coding	SLC7A9	11136	-0.209678	-1.79344	0.0749248	0.993983
ENSG00000273473.1	ENSG00000273473	lincRNA	LL09NC01-139C3.1		-0.277546	-1.79325	0.0749562	0.993983
ENSG00000169604.19	ENSG00000169604	protein_coding	ANTXR1	84168	0.0720909	1.79284	0.0750218	0.993983
ENSG00000170185.9	ENSG00000170185	protein_coding	USP38	84640	0.0375542	1.79259	0.0750611	0.993983
ENSG00000105137.12	ENSG00000105137	protein_coding	SYDE1	85360	-0.101384	-1.7924	0.0750917	0.993983
ENSG00000105278.10	ENSG00000105278	protein_coding	ZFR2	23217	-0.051346	-1.79235	0.0751001	0.993983
ENSG00000170629.14	ENSG00000170629	transcribed_unprocessed_pseudogene	DPY19L2P2	349152	-0.0443463	-1.79226	0.0751144	0.993983
ENSG00000274828.1	ENSG00000274828	lincRNA	RP11-567M16.6		-0.0991568	-1.79219	0.0751264	0.993983
ENSG00000001617.11	ENSG00000001617	protein_coding	SEMA3F	6405	-0.152875	-1.79184	0.0751825	0.993983
ENSG00000222345.1	ENSG00000222345	snoRNA	SNORD19		0.290012	1.79178	0.0751928	0.993983
ENSG00000260460.1	ENSG00000260460	lincRNA	RP11-284F21.8		-0.208452	-1.79164	0.0752154	0.993983
ENSG00000188986.5	ENSG00000188986	protein_coding	NELFB	25920	-0.0387352	-1.79115	0.0752935	0.993983
ENSG00000102897.9	ENSG00000102897	protein_coding	LYRM1	57149	-0.04433	-1.79089	0.0753359	0.993983
ENSG00000157216.15	ENSG00000157216	protein_coding	SSBP3	23648	0.0444536	1.79087	0.0753396	0.993983
ENSG00000183648.9	ENSG00000183648	protein_coding	NDUFB1	4707	-0.0351999	-1.79062	0.0753786	0.993983
ENSG00000200974.1	ENSG00000200974	snRNA	RNU4-87P		-0.215202	-1.79057	0.0753878	0.993983
ENSG00000103241.6	ENSG00000103241	protein_coding	FOXF1	2294	-0.241203	-1.79013	0.0754584	0.993983
ENSG00000174469.18	ENSG00000174469	protein_coding	CNTNAP2	26047	0.0390366	1.78943	0.0755708	0.993983
ENSG00000253457.2	ENSG00000253457	protein_coding	SMIM18	100507341	0.0932094	1.78935	0.0755846	0.993983
ENSG00000180398.11	ENSG00000180398	protein_coding	MCFD2	90411	-0.0407729	-1.789	0.0756413	0.993983
ENSG00000187522.14	ENSG00000187522	protein_coding	HSPA14	51182	0.0372424	1.78898	0.0756446	0.993983
ENSG00000255197.5	ENSG00000255197	antisense	RP11-750H9.5		0.230509	1.78893	0.0756528	0.993983
ENSG00000159063.12	ENSG00000159063	protein_coding	ALG8	79053	0.0429458	1.78884	0.0756664	0.993983
ENSG00000130517.13	ENSG00000130517	protein_coding	PGPEP1	54858	0.0557897	1.78858	0.0757093	0.993983
ENSG00000273129.1	ENSG00000273129	lincRNA	PACERR	103752588	-0.244778	-1.78853	0.0757169	0.993983
ENSG00000140682.18	ENSG00000140682	protein_coding	TGFB1I1	7041	-0.188882	-1.78823	0.0757657	0.993983
ENSG00000050730.15	ENSG00000050730	protein_coding	TNIP3	79931	0.218159	1.78821	0.0757681	0.993983
ENSG00000197753.8	ENSG00000197753	protein_coding	LHFPL5	222662	0.0714122	1.78812	0.0757825	0.993983
ENSG00000228350.1	ENSG00000228350	antisense	CELSR3-AS1	102724368	-0.342491	-1.78811	0.0757857	0.993983
ENSG00000059122.16	ENSG00000059122	protein_coding	FLYWCH1	84256	-0.0629744	-1.78798	0.0758053	0.993983
ENSG00000143452.15	ENSG00000143452	protein_coding	HORMAD1	84072	0.233505	1.78796	0.0758096	0.993983
ENSG00000270964.1	ENSG00000270964	lincRNA	RP11-502I4.3		0.217186	1.78783	0.0758301	0.993983
ENSG00000199165.3	ENSG00000199165	miRNA	MIRLET7A1	406881	-0.334998	-1.78771	0.0758497	0.993983
ENSG00000073350.13	ENSG00000073350	protein_coding	LLGL2	3993	-0.123883	-1.78763	0.0758627	0.993983
ENSG00000197961.11	ENSG00000197961	protein_coding	ZNF121	7675	0.0341785	1.78721	0.0759306	0.993983
ENSG00000016864.17	ENSG00000016864	protein_coding	GLT8D1	55830	0.0335076	1.78683	0.075993	0.993983
ENSG00000065518.7	ENSG00000065518	protein_coding	NDUFB4	4710	-0.0294947	-1.78624	0.076088	0.993983
ENSG00000127946.16	ENSG00000127946	protein_coding	HIP1	3092	-0.082146	-1.78607	0.0761155	0.993983
ENSG00000273584.1	ENSG00000273584	sense_intronic	RP11-861L17.4		-0.305032	-1.78603	0.0761228	0.993983
ENSG00000136960.12	ENSG00000136960	protein_coding	ENPP2	5168	-0.166493	-1.786	0.0761269	0.993983
ENSG00000269549.2	ENSG00000269549	lincRNA	RP3-461P17.10		0.209941	1.78544	0.0762188	0.993983
ENSG00000112367.10	ENSG00000112367	protein_coding	FIG4	9896	-0.0359146	-1.78526	0.0762487	0.993983
ENSG00000232536.1	ENSG00000232536	sense_intronic	RP11-74C1.4		0.313993	1.78523	0.0762525	0.993983
ENSG00000125520.13	ENSG00000125520	protein_coding	SLC2A4RG	56731	-0.0776761	-1.78521	0.0762566	0.993983
ENSG00000210100.1	ENSG00000210100	Mt_tRNA	MT-TI		-0.142447	-1.78517	0.0762623	0.993983
ENSG00000238072.1	ENSG00000238072	processed_pseudogene	RP11-305M3.2		0.12299	1.7849	0.0763063	0.993983
ENSG00000121644.18	ENSG00000121644	protein_coding	DESI2	51029	0.041265	1.78483	0.0763188	0.993983
ENSG00000241785.3	ENSG00000241785	misc_RNA	RN7SL390P		0.307346	1.78476	0.0763299	0.993983
ENSG00000254061.1	ENSG00000254061	processed_pseudogene	RP11-359B20.1		0.259578	1.78461	0.0763534	0.993983
ENSG00000203877.8	ENSG00000203877	protein_coding	RIPPLY2	134701	-0.0661795	-1.78461	0.076354	0.993983
ENSG00000122515.14	ENSG00000122515	protein_coding	ZMIZ2	83637	-0.03082	-1.78451	0.0763708	0.993983
ENSG00000272325.1	ENSG00000272325	protein_coding	NUDT3	11165	0.0261445	1.78417	0.0764258	0.993983
ENSG00000279312.1	ENSG00000279312	TEC	RP3-331H24.7		0.144309	1.78413	0.0764319	0.993983
ENSG00000222321.1	ENSG00000222321	miRNA	MIR1912	100302144	-0.34771	-1.78408	0.0764398	0.993983
ENSG00000270012.1	ENSG00000270012	lincRNA	LL0XNC01-7P3.1		0.0848098	1.78393	0.0764642	0.993983
ENSG00000132967.9	ENSG00000132967	transcribed_processed_pseudogene	HMGB1P5		0.0632516	1.78388	0.0764734	0.993983
ENSG00000139044.10	ENSG00000139044	protein_coding	B4GALNT3	283358	0.0814547	1.78353	0.0765308	0.993983
ENSG00000248185.1	ENSG00000248185	processed_pseudogene	CTD-2049O17.1		-0.333358	-1.78352	0.0765317	0.993983
ENSG00000178449.8	ENSG00000178449	protein_coding	COX14	84987	-0.0398988	-1.78337	0.0765557	0.993983
ENSG00000124279.11	ENSG00000124279	protein_coding	FASTKD3	79072	0.0569227	1.78331	0.0765655	0.993983
ENSG00000267219.1	ENSG00000267219	antisense	AC010504.2		-0.127602	-1.78329	0.0765686	0.993983
ENSG00000162300.11	ENSG00000162300	protein_coding	ZFPL1	7542	0.0525917	1.7828	0.0766495	0.993983
ENSG00000177854.7	ENSG00000177854	protein_coding	TMEM187	8269	-0.108984	-1.78263	0.0766772	0.993983
ENSG00000196659.9	ENSG00000196659	protein_coding	TTC30B	150737	-0.0790972	-1.78256	0.0766881	0.993983
ENSG00000133275.15	ENSG00000133275	protein_coding	CSNK1G2	1455	-0.043233	-1.78186	0.0768037	0.993983
ENSG00000253633.1	ENSG00000253633	lincRNA	KB-1980E6.3		-0.163134	-1.78162	0.0768422	0.993983
ENSG00000266289.1	ENSG00000266289	lincRNA	RP11-1C8.6		0.177451	1.7814	0.0768791	0.993983
ENSG00000004059.10	ENSG00000004059	protein_coding	ARF5	381	-0.0324385	-1.7812	0.0769112	0.993983
ENSG00000124767.6	ENSG00000124767	protein_coding	GLO1	2739	-0.0303311	-1.78099	0.0769464	0.993983
ENSG00000122432.16	ENSG00000122432	transcribed_unprocessed_pseudogene	SPATA1		-0.212826	-1.78079	0.0769789	0.993983
ENSG00000232320.6	ENSG00000232320	processed_pseudogene	AC009299.5		-0.0998162	-1.78078	0.0769808	0.993983
ENSG00000268830.1	ENSG00000268830	processed_pseudogene	BNIP3P32		0.282921	1.77972	0.0771541	0.993983
ENSG00000080200.9	ENSG00000080200	protein_coding	CRYBG3	131544	-0.0736	-1.77954	0.077184	0.993983
ENSG00000164187.6	ENSG00000164187	protein_coding	LMBRD2	92255	-0.0372076	-1.77945	0.0771997	0.993983
ENSG00000196663.15	ENSG00000196663	protein_coding	TECPR2	9895	-0.0273804	-1.77929	0.0772252	0.993983
ENSG00000231181.1	ENSG00000231181	processed_pseudogene	RP13-15M17.1		0.209514	1.77882	0.0773034	0.993983
ENSG00000158106.13	ENSG00000158106	protein_coding	RHPN1	114822	-0.0561962	-1.77881	0.077304	0.993983
ENSG00000130035.6	ENSG00000130035	protein_coding	GALNT8	3742	0.0421684	1.77879	0.0773081	0.993983
ENSG00000205929.10	ENSG00000205929	protein_coding	C21orf62	56245	0.251263	1.77794	0.0774476	0.993983
ENSG00000172590.18	ENSG00000172590	protein_coding	MRPL52	122704	-0.0382383	-1.77764	0.077498	0.993983
ENSG00000184182.18	ENSG00000184182	protein_coding	UBE2F	140739	0.0412113	1.77671	0.0776506	0.993983
ENSG00000256771.2	ENSG00000256771	protein_coding	ZNF253	56242	0.0504743	1.77658	0.0776729	0.993983
ENSG00000231940.1	ENSG00000231940	processed_pseudogene	RPS7P3		0.202974	1.77631	0.0777173	0.993983
ENSG00000140157.14	ENSG00000140157	protein_coding	NIPA2	81614	0.0299184	1.77619	0.0777375	0.993983
ENSG00000167578.17	ENSG00000167578	protein_coding	RAB4B	53916	0.0527506	1.77525	0.0778919	0.993983
ENSG00000130477.15	ENSG00000130477	protein_coding	UNC13A	23025	-0.0342497	-1.77511	0.0779164	0.993983
ENSG00000114757.18	ENSG00000114757	protein_coding	PEX5L	51555	-0.0445667	-1.77509	0.0779192	0.993983
ENSG00000159164.9	ENSG00000159164	protein_coding	SV2A	9900	0.0340593	1.77489	0.0779519	0.993983
ENSG00000248725.3	ENSG00000248725	processed_pseudogene	RP11-218C23.1		-0.188001	-1.77459	0.0780023	0.993983
ENSG00000108021.19	ENSG00000108021	protein_coding	FAM208B	54906	-0.0279273	-1.77448	0.0780198	0.993983
ENSG00000234614.1	ENSG00000234614	antisense	AL450992.2		0.122156	1.7741	0.0780838	0.993983
ENSG00000119431.9	ENSG00000119431	protein_coding	HDHD3	81932	-0.0930872	-1.77377	0.0781389	0.993983
ENSG00000156140.9	ENSG00000156140	protein_coding	ADAMTS3	9508	-0.0792862	-1.77335	0.0782079	0.993983
ENSG00000143878.9	ENSG00000143878	protein_coding	RHOB	388	-0.0687062	-1.77316	0.0782402	0.993983
ENSG00000248466.1	ENSG00000248466	processed_pseudogene	RP11-640B6.1		-0.231392	-1.77312	0.0782465	0.993983
ENSG00000132254.12	ENSG00000132254	protein_coding	ARFIP2	23647	0.0320761	1.77273	0.0783109	0.993983
ENSG00000130985.16	ENSG00000130985	protein_coding	UBA1	7317	0.0260906	1.77246	0.0783566	0.993983
ENSG00000112319.17	ENSG00000112319	protein_coding	EYA4	2070	-0.117332	-1.77238	0.0783691	0.993983
ENSG00000176928.5	ENSG00000176928	protein_coding	GCNT4	51301	-0.120375	-1.77225	0.0783904	0.993983
ENSG00000198786.2	ENSG00000198786	protein_coding	MT-ND5	4540	0.0883705	1.77217	0.0784038	0.993983
ENSG00000283141.1	ENSG00000283141	lincRNA	RP11-109A6.5		-0.120352	-1.77192	0.0784461	0.993983
ENSG00000270071.1	ENSG00000270071	lincRNA	AP001172.2		-0.29662	-1.77185	0.0784572	0.993983
ENSG00000226519.1	ENSG00000226519	lincRNA	LINC00390		-0.176965	-1.7717	0.0784835	0.993983
ENSG00000100201.19	ENSG00000100201	protein_coding	DDX17	10521	-0.0278546	-1.77161	0.0784977	0.993983
ENSG00000221598.3	ENSG00000221598	miRNA	MIR1249	100302149	0.175514	1.77118	0.0785688	0.993983
ENSG00000095015.5	ENSG00000095015	protein_coding	MAP3K1	4214	0.047984	1.77093	0.0786107	0.993983
ENSG00000166233.13	ENSG00000166233	protein_coding	ARIH1	25820	0.0253568	1.77081	0.0786314	0.993983
ENSG00000095261.13	ENSG00000095261	protein_coding	PSMD5	5711	0.0376066	1.77063	0.0786613	0.993983
ENSG00000279180.1	ENSG00000279180	TEC	RP11-417O18.1		0.193645	1.77027	0.0787215	0.993983
ENSG00000228126.1	ENSG00000228126	lincRNA	FALEC	100874054	-0.137952	-1.77013	0.0787458	0.993983
ENSG00000156411.9	ENSG00000156411	protein_coding	C14orf2	9556	-0.0289851	-1.77003	0.078762	0.993983
ENSG00000257999.1	ENSG00000257999	antisense	RP11-61E11.2		-0.241888	-1.76972	0.0788135	0.993983
ENSG00000264589.2	ENSG00000264589	antisense	MAPT-AS1	100128977	-0.135805	-1.76943	0.0788615	0.993983
ENSG00000254634.4	ENSG00000254634	unprocessed_pseudogene	SMG1P6		-0.13999	-1.76864	0.0789952	0.993983
ENSG00000176371.13	ENSG00000176371	protein_coding	ZSCAN2	54993	0.0617735	1.76836	0.0790422	0.993983
ENSG00000134014.16	ENSG00000134014	protein_coding	ELP3	55140	0.0290137	1.7683	0.0790524	0.993983
ENSG00000228594.3	ENSG00000228594	protein_coding	FNDC10	643988	-0.0581702	-1.76803	0.0790967	0.993983
ENSG00000148925.10	ENSG00000148925	protein_coding	BTBD10	84280	-0.0238363	-1.76769	0.0791539	0.993983
ENSG00000256594.7	ENSG00000256594	transcribed_unprocessed_pseudogene	RP11-705C15.2	374443	0.0996033	1.76759	0.0791716	0.993983
ENSG00000185800.11	ENSG00000185800	protein_coding	DMWD	1762	-0.0283246	-1.7675	0.0791866	0.993983
ENSG00000248632.1	ENSG00000248632	processed_pseudogene	RP11-366M4.11		-0.282627	-1.76747	0.0791903	0.993983
ENSG00000137968.16	ENSG00000137968	protein_coding	SLC44A5	204962	0.0568178	1.76742	0.079199	0.993983
ENSG00000275769.1	ENSG00000275769	sense_intronic	RP11-771K4.3		0.140166	1.76727	0.0792241	0.993983
ENSG00000074755.14	ENSG00000074755	protein_coding	ZZEF1	23140	0.0298462	1.76683	0.0792979	0.993983
ENSG00000118855.18	ENSG00000118855	protein_coding	MFSD1	64747	0.0374601	1.76679	0.079306	0.993983
ENSG00000232040.2	ENSG00000232040	protein_coding	ZBED9	114821	0.0545014	1.76656	0.0793439	0.993983
ENSG00000145982.11	ENSG00000145982	protein_coding	FARS2	10667	-0.0504151	-1.76632	0.0793837	0.993983
ENSG00000258853.1	ENSG00000258853	lincRNA	RP11-30G8.1		0.286315	1.76632	0.0793837	0.993983
ENSG00000281961.1	ENSG00000281961	lincRNA	AF067845.3		0.112845	1.76628	0.0793905	0.993983
ENSG00000254377.5	ENSG00000254377	lincRNA	MIR124-2HG		-0.0613769	-1.76579	0.0794734	0.993983
ENSG00000134013.15	ENSG00000134013	protein_coding	LOXL2	4017	-0.125812	-1.76575	0.079481	0.993983
ENSG00000142871.16	ENSG00000142871	protein_coding	CYR61	3491	-0.227731	-1.76565	0.0794974	0.993983
ENSG00000277039.1	ENSG00000277039	misc_RNA	Metazoa_SRP		0.319087	1.76521	0.0795715	0.993983
ENSG00000142065.13	ENSG00000142065	protein_coding	ZFP14	57677	-0.041802	-1.76509	0.0795917	0.993983
ENSG00000187024.13	ENSG00000187024	protein_coding	PTRH1	138428	-0.0769906	-1.76502	0.0796037	0.993983
ENSG00000064419.13	ENSG00000064419	protein_coding	TNPO3	23534	-0.0250861	-1.76489	0.0796263	0.993983
ENSG00000171476.21	ENSG00000171476	protein_coding	HOPX	84525	-0.0754069	-1.76455	0.0796825	0.993983
ENSG00000134444.13	ENSG00000134444	protein_coding	KIAA1468	57614	-0.025462	-1.76416	0.0797484	0.993983
ENSG00000272002.1	ENSG00000272002	lincRNA	RP11-557L19.1		-0.17545	-1.76344	0.0798709	0.993983
ENSG00000164100.8	ENSG00000164100	protein_coding	NDST3	9348	-0.0549389	-1.76302	0.0799423	0.993983
ENSG00000036448.9	ENSG00000036448	protein_coding	MYOM2	9172	-0.137027	-1.76295	0.079953	0.993983
ENSG00000254450.1	ENSG00000254450	sense_intronic	ALG9-IT1		-0.173828	-1.7626	0.0800122	0.993983
ENSG00000125835.18	ENSG00000125835	protein_coding	SNRPB	6628	0.0498852	1.76243	0.0800415	0.993983
ENSG00000148948.7	ENSG00000148948	protein_coding	LRRC4C	57689	-0.0375073	-1.76202	0.0801111	0.993983
ENSG00000281160.1	ENSG00000281160	antisense	RP11-333B11.1		-0.143403	-1.76177	0.0801537	0.993983
ENSG00000162734.12	ENSG00000162734	protein_coding	PEA15	8682	-0.0364134	-1.76144	0.0802091	0.993983
ENSG00000132744.7	ENSG00000132744	protein_coding	ACY3	91703	0.269117	1.7612	0.080251	0.993983
ENSG00000177627.9	ENSG00000177627	protein_coding	C12orf54	121273	-0.12547	-1.76118	0.080253	0.993983
ENSG00000237953.1	ENSG00000237953	processed_pseudogene	AC013267.1		0.328065	1.76093	0.0802964	0.993983
ENSG00000274515.1	ENSG00000274515	antisense	CTD-2026K11.5		-0.272892	-1.76034	0.0803958	0.993983
ENSG00000184160.7	ENSG00000184160	protein_coding	ADRA2C	152	-0.093458	-1.76021	0.0804186	0.993983
ENSG00000214875.2	ENSG00000214875	processed_pseudogene	MED28P1		0.232439	1.76008	0.0804399	0.993983
ENSG00000170579.15	ENSG00000170579	protein_coding	DLGAP1	9229	-0.0301778	-1.75963	0.0805176	0.993983
ENSG00000255319.5	ENSG00000255319	transcribed_unprocessed_pseudogene	ENPP7P8		0.161004	1.7596	0.080522	0.993983
ENSG00000282852.1	ENSG00000282852	processed_pseudogene	RP5-1003J2.4		0.300508	1.75953	0.0805338	0.993983
[truncated: 23,213 more rows]

## Sheet: case_only_amyg
gencodeID	ensemblID	gene_type	Symbol	logFC	t	P.Value	adj.P.Val
ENSG00000239344.1	ENSG00000239344	processed_pseudogene	RP11-771F20.1	-0.464264	-4.3677	2.32693e-05	0.586666
ENSG00000135312.6	ENSG00000135312	protein_coding	HTR1B	-0.419354	-4.07345	7.47045e-05	0.941725
ENSG00000231784.8	ENSG00000231784	transcribed_unitary_pseudogene	DBIL5P	-0.330602	-3.96551	0.000112952	0.949249
ENSG00000197837.3	ENSG00000197837	protein_coding	HIST4H4	-0.170863	-3.81801	0.000196186	0.976335
ENSG00000213326.4	ENSG00000213326	processed_pseudogene	RPS7P11	-0.156806	-3.78419	0.00022219	0.976335
ENSG00000273674.4	ENSG00000273674	lincRNA	CTD-2378E12.1	0.284885	3.76264	0.000240428	0.976335
ENSG00000274718.1	ENSG00000274718	lincRNA	RP11-346C4.3	0.264592	3.63484	0.000381296	0.976335
ENSG00000172497.8	ENSG00000172497	protein_coding	ACOT12	-0.326261	-3.62212	0.000398951	0.976335
ENSG00000232542.1	ENSG00000232542	sense_intronic	DPYD-IT1	0.305379	3.60264	0.00042749	0.976335
ENSG00000230084.5	ENSG00000230084	antisense	RP4-613B23.1	0.188829	3.60077	0.000430333	0.976335
ENSG00000258634.3	ENSG00000258634	antisense	RP4-773N10.4	0.13876	3.58768	0.000450706	0.976335
ENSG00000235989.3	ENSG00000235989	antisense	MORC2-AS1	-0.331742	-3.56947	0.000480574	0.976335
ENSG00000279483.1	ENSG00000279483	protein_coding	AC090498.1	0.454406	3.55624	0.000503425	0.976335
ENSG00000154645.13	ENSG00000154645	protein_coding	CHODL	-0.485411	-3.53457	0.00054308	0.97801
ENSG00000169248.12	ENSG00000169248	protein_coding	CXCL11	-0.825569	-3.50033	0.000611783	0.979455
ENSG00000101200.5	ENSG00000101200	protein_coding	AVP	1.62412	3.48235	0.000651048	0.979455
ENSG00000264994.1	ENSG00000264994	snoRNA	SNORD92	0.584622	3.47821	0.000660429	0.979455
ENSG00000204860.4	ENSG00000204860	antisense	FAM201A	-0.26624	-3.43851	0.000756957	0.998925
ENSG00000250241.5	ENSG00000250241	lincRNA	RP11-9G1.3	-0.112939	-3.42959	0.00078039	0.998925
ENSG00000273466.1	ENSG00000273466	antisense	RP11-548H3.1	0.297894	3.40028	0.000862279	0.998925
ENSG00000270689.1	ENSG00000270689	processed_pseudogene	BUD13P1	-0.230346	-3.37868	0.000927713	0.998925
ENSG00000254707.1	ENSG00000254707	antisense	RP11-35J10.4	-0.584709	-3.37589	0.000936483	0.998925
ENSG00000258405.9	ENSG00000258405	protein_coding	ZNF578	-0.193947	-3.3411	0.00105274	0.998925
ENSG00000178882.14	ENSG00000178882	protein_coding	FAM101A	0.149514	3.33477	0.00107531	0.998925
ENSG00000100156.10	ENSG00000100156	protein_coding	SLC16A8	-0.217105	-3.33348	0.00107995	0.998925
ENSG00000281106.2	ENSG00000281106	protein_coding	RP11-327P2.7	-0.4324	-3.33093	0.0010892	0.998925
ENSG00000199753.1	ENSG00000199753	snoRNA	SNORD104	-0.349601	-3.3275	0.00110176	0.998925
ENSG00000064989.12	ENSG00000064989	protein_coding	CALCRL	-0.258126	-3.31495	0.00114885	0.998925
ENSG00000169221.13	ENSG00000169221	protein_coding	TBC1D10B	0.0514205	3.29026	0.00124707	0.998925
ENSG00000130731.15	ENSG00000130731	protein_coding	C16orf13	0.075004	3.27701	0.00130295	0.998925
ENSG00000229017.6	ENSG00000229017	lincRNA	LINC01277	-0.210562	-3.27058	0.00133087	0.998925
ENSG00000189127.7	ENSG00000189127	protein_coding	ANKRD34B	-0.619191	-3.25891	0.00138302	0.998925
ENSG00000144840.8	ENSG00000144840	protein_coding	RABL3	-0.0623108	-3.24147	0.00146455	0.998925
ENSG00000280134.1	ENSG00000280134	TEC	RP11-113E21.3	-0.193459	-3.24086	0.00146746	0.998925
ENSG00000135931.17	ENSG00000135931	protein_coding	ARMC9	-0.0815343	-3.21118	0.0016168	0.998925
ENSG00000271886.1	ENSG00000271886	miRNA	MIR98	0.484814	3.21024	0.00162175	0.998925
ENSG00000128918.14	ENSG00000128918	protein_coding	ALDH1A2	0.287387	3.2022	0.0016647	0.998925
ENSG00000261335.1	ENSG00000261335	antisense	RP11-318A15.2	-0.295665	-3.18928	0.00173591	0.998925
ENSG00000079689.13	ENSG00000079689	protein_coding	SCGN	0.476264	3.18865	0.00173948	0.998925
ENSG00000207761.3	ENSG00000207761	miRNA	MIR329-1	0.574457	3.1718	0.00183678	0.998925
ENSG00000280123.1	ENSG00000280123	TEC	RP11-267M23.1	-0.117811	-3.15799	0.00192033	0.998925
ENSG00000198830.10	ENSG00000198830	protein_coding	HMGN2	-0.0941131	-3.14169	0.00202343	0.998925
ENSG00000185869.14	ENSG00000185869	protein_coding	ZNF829	-0.106808	-3.13395	0.00207417	0.998925
ENSG00000248587.7	ENSG00000248587	antisense	GDNF-AS1	-0.273886	-3.13312	0.00207967	0.998925
ENSG00000170264.12	ENSG00000170264	protein_coding	FAM161A	-0.0834887	-3.12375	0.00214279	0.998925
ENSG00000198356.11	ENSG00000198356	protein_coding	ASNA1	0.058489	3.10521	0.00227301	0.998925
ENSG00000181195.10	ENSG00000181195	protein_coding	PENK	-0.897662	-3.10047	0.00230747	0.998925
ENSG00000175203.15	ENSG00000175203	protein_coding	DCTN2	0.0449826	3.09711	0.00233218	0.998925
ENSG00000104765.15	ENSG00000104765	protein_coding	BNIP3L	0.0588752	3.09462	0.00235064	0.998925
ENSG00000167701.13	ENSG00000167701	protein_coding	GPT	0.170175	3.09241	0.00236716	0.998925
ENSG00000133131.14	ENSG00000133131	protein_coding	MORC4	-0.0867785	-3.08968	0.00238767	0.998925
ENSG00000116212.14	ENSG00000116212	protein_coding	LRRC42	0.0836861	3.08274	0.0024406	0.998925
ENSG00000271852.1	ENSG00000271852	snoRNA	SNORD11B	0.462266	3.07152	0.00252856	0.998925
ENSG00000246705.4	ENSG00000246705	protein_coding	H2AFJ	-0.151508	-3.05486	0.00266449	0.998925
ENSG00000179420.11	ENSG00000179420	transcribed_unprocessed_pseudogene	OR6W1P	-0.318556	-3.05271	0.00268246	0.998925
ENSG00000132881.11	ENSG00000132881	protein_coding	RSG1	-0.113732	-3.04303	0.00276501	0.998925
ENSG00000271148.1	ENSG00000271148	lincRNA	RP11-401N18.1	-0.456187	-3.03684	0.00281908	0.998925
ENSG00000265520.1	ENSG00000265520	miRNA	MIR548V	-0.269527	-3.01408	0.00302617	0.998925
ENSG00000129255.15	ENSG00000129255	protein_coding	MPDU1	0.0684981	3.00258	0.00313601	0.998925
ENSG00000225345.3	ENSG00000225345	transcribed_unprocessed_pseudogene	SNX18P3	-0.314904	-2.98894	0.00327109	0.998925
ENSG00000162595.5	ENSG00000162595	protein_coding	DIRAS3	-0.507104	-2.986	0.00330089	0.998925
ENSG00000229962.1	ENSG00000229962	lincRNA	AP000221.1	0.274862	2.98033	0.00335911	0.998925
ENSG00000169429.10	ENSG00000169429	protein_coding	CXCL8	0.873255	2.96881	0.00348025	0.998925
ENSG00000152208.12	ENSG00000152208	protein_coding	GRID2	-0.151981	-2.96646	0.00350544	0.998925
ENSG00000236792.1	ENSG00000236792	processed_pseudogene	RP11-142L4.2	0.340643	2.9595	0.00358113	0.998925
ENSG00000129422.14	ENSG00000129422	protein_coding	MTUS1	-0.108801	-2.94771	0.00371261	0.998925
ENSG00000101849.15	ENSG00000101849	protein_coding	TBL1X	-0.128081	-2.94231	0.00377435	0.998925
ENSG00000151498.11	ENSG00000151498	protein_coding	ACAD8	0.0540032	2.93869	0.00381621	0.998925
ENSG00000224424.7	ENSG00000224424	antisense	PRKAR2A-AS1	-0.121728	-2.9377	0.00382777	0.998925
ENSG00000166002.6	ENSG00000166002	protein_coding	SMCO4	-0.229292	-2.93712	0.0038346	0.998925
ENSG00000169860.6	ENSG00000169860	protein_coding	P2RY1	-0.204585	-2.93136	0.00390238	0.998925
ENSG00000021355.12	ENSG00000021355	protein_coding	SERPINB1	-0.147956	-2.93107	0.00390581	0.998925
ENSG00000154545.16	ENSG00000154545	protein_coding	MAGED4	-0.599236	-2.9243	0.00398713	0.998925
ENSG00000122376.11	ENSG00000122376	protein_coding	FAM35A	-0.0753186	-2.9239	0.00399189	0.998925
ENSG00000250132.6	ENSG00000250132	antisense	RP11-359B12.2	-0.0901094	-2.92181	0.0040173	0.998925
ENSG00000211514.1	ENSG00000211514	miRNA	MIR454	-0.536267	-2.91878	0.0040544	0.998925
ENSG00000273177.1	ENSG00000273177	lincRNA	RP11-368I23.4	-0.459731	-2.9114	0.0041462	0.998925
ENSG00000163645.14	ENSG00000163645	protein_coding	ERICH6	-0.209703	-2.91003	0.00416331	0.998925
ENSG00000089558.8	ENSG00000089558	protein_coding	KCNH4	-0.417255	-2.90431	0.00423607	0.998925
ENSG00000259039.1	ENSG00000259039	antisense	RP11-409I10.2	-0.38704	-2.90157	0.00427122	0.998925
ENSG00000058056.8	ENSG00000058056	protein_coding	USP13	-0.0781966	-2.90135	0.00427407	0.998925
ENSG00000164051.13	ENSG00000164051	protein_coding	CCDC51	0.0833644	2.89473	0.00436027	0.998925
ENSG00000234492.4	ENSG00000234492	lincRNA	RPL34-AS1	0.168145	2.89209	0.00439511	0.998925
ENSG00000188352.12	ENSG00000188352	protein_coding	FOCAD	-0.0662461	-2.88674	0.00446649	0.998925
ENSG00000253520.1	ENSG00000253520	processed_pseudogene	RP11-798K23.5	-0.406098	-2.88478	0.00449293	0.998925
ENSG00000211454.13	ENSG00000211454	polymorphic_pseudogene	AKR7L	0.156611	2.88359	0.00450901	0.998925
ENSG00000225544.1	ENSG00000225544	processed_pseudogene	KB-1027C11.4	-0.329532	-2.8826	0.0045225	0.998925
ENSG00000198873.11	ENSG00000198873	protein_coding	GRK5	-0.121989	-2.88073	0.00454795	0.998925
ENSG00000223969.5	ENSG00000223969	antisense	AC002456.2	-0.462499	-2.87803	0.00458495	0.998925
ENSG00000243986.2	ENSG00000243986	processed_pseudogene	ENO1P3	0.294994	2.87659	0.0046048	0.998925
ENSG00000188732.10	ENSG00000188732	protein_coding	FAM221A	-0.134342	-2.87034	0.00469197	0.998925
ENSG00000261087.1	ENSG00000261087	lincRNA	KB-1460A1.5	0.0887178	2.86448	0.00477499	0.998925
ENSG00000161980.5	ENSG00000161980	protein_coding	POLR3K	-0.0820918	-2.86006	0.00483848	0.998925
ENSG00000269068.1	ENSG00000269068	antisense	RP11-256I23.2	0.443976	2.85947	0.00484707	0.998925
ENSG00000248866.1	ENSG00000248866	lincRNA	USP46-AS1	-0.112053	-2.85245	0.00494964	0.998925
ENSG00000282732.1	ENSG00000282732	unprocessed_pseudogene	RP11-157B13.10	-0.508149	-2.85217	0.00495372	0.998925
ENSG00000219928.2	ENSG00000219928	processed_pseudogene	RP11-40C6.2	0.225193	2.84658	0.00503701	0.998925
ENSG00000198822.10	ENSG00000198822	protein_coding	GRM3	-0.102581	-2.84374	0.00507973	0.998925
ENSG00000157502.13	ENSG00000157502	protein_coding	MUM1L1	-0.250193	-2.84233	0.00510105	0.998925
ENSG00000119669.4	ENSG00000119669	protein_coding	IRF2BPL	0.0898889	2.84139	0.0051154	0.998925
ENSG00000241975.1	ENSG00000241975	processed_pseudogene	TCEB1P19	-0.180478	-2.83946	0.00514475	0.998925
ENSG00000213260.3	ENSG00000213260	processed_pseudogene	YWHAZP5	0.32337	2.83313	0.00524251	0.998925
ENSG00000164983.7	ENSG00000164983	protein_coding	TMEM65	0.102806	2.83229	0.00525554	0.998925
ENSG00000230839.1	ENSG00000230839	lincRNA	RP5-968J1.1	0.148647	2.83144	0.00526882	0.998925
ENSG00000198700.9	ENSG00000198700	protein_coding	IPO9	0.0364492	2.82933	0.00530194	0.998925
ENSG00000153885.14	ENSG00000153885	protein_coding	KCTD15	0.109317	2.82848	0.00531523	0.998925
ENSG00000130592.14	ENSG00000130592	protein_coding	LSP1	0.309661	2.82762	0.00532874	0.998925
ENSG00000204977.9	ENSG00000204977	protein_coding	TRIM13	0.0624635	2.82304	0.00540158	0.998925
ENSG00000279638.1	ENSG00000279638	TEC	CTD-2081C10.5	-0.39205	-2.82289	0.00540398	0.998925
ENSG00000180071.19	ENSG00000180071	protein_coding	ANKRD18A	-0.297183	-2.81849	0.00547481	0.998925
ENSG00000239910.3	ENSG00000239910	misc_RNA	RN7SL530P	-0.417451	-2.81686	0.00550113	0.998925
ENSG00000259120.2	ENSG00000259120	protein_coding	SMIM6	-0.315583	-2.80987	0.00561594	0.998925
ENSG00000198739.10	ENSG00000198739	protein_coding	LRRTM3	-0.100915	-2.80949	0.00562224	0.998925
ENSG00000172053.16	ENSG00000172053	protein_coding	QARS	0.0521576	2.80612	0.00567828	0.998925
ENSG00000208028.1	ENSG00000208028	miRNA	MIR616	0.471142	2.8012	0.00576119	0.998925
ENSG00000251449.2	ENSG00000251449	processed_pseudogene	MTND1P19	-0.331149	-2.79679	0.0058364	0.998925
ENSG00000129538.13	ENSG00000129538	protein_coding	RNASE1	-0.128849	-2.7942	0.00588102	0.998925
ENSG00000127990.15	ENSG00000127990	protein_coding	SGCE	-0.0539427	-2.78532	0.00603619	0.998925
ENSG00000261438.1	ENSG00000261438	sense_overlapping	RP11-399O19.9	0.361993	2.78076	0.00611729	0.998925
ENSG00000112562.18	ENSG00000112562	protein_coding	SMOC2	-0.225939	-2.77755	0.00617513	0.998925
ENSG00000214076.3	ENSG00000214076	processed_pseudogene	CPSF1P1	-0.284091	-2.77393	0.00624073	0.998925
ENSG00000198858.9	ENSG00000198858	protein_coding	R3HDM4	0.0673547	2.77287	0.00626003	0.998925
ENSG00000260953.1	ENSG00000260953	lincRNA	RP11-426C22.6	-0.726779	-2.76891	0.00633295	0.998925
ENSG00000198888.2	ENSG00000198888	protein_coding	MT-ND1	-0.0891919	-2.76225	0.00645698	0.998925
ENSG00000207276.1	ENSG00000207276	snRNA	RNU6-1160P	0.447518	2.7619	0.00646355	0.998925
ENSG00000267260.1	ENSG00000267260	lincRNA	CTD-2162K18.4	-0.201676	-2.75764	0.0065443	0.998925
ENSG00000135333.13	ENSG00000135333	protein_coding	EPHA7	0.171174	2.75722	0.00655236	0.998925
ENSG00000166507.16	ENSG00000166507	protein_coding	NDST2	0.162395	2.75303	0.00663256	0.998925
ENSG00000134874.17	ENSG00000134874	protein_coding	DZIP1	-0.0698048	-2.74335	0.00682147	0.998925
ENSG00000274822.1	ENSG00000274822	miRNA	MIR6762	0.497836	2.74235	0.00684129	0.998925
ENSG00000229770.1	ENSG00000229770	antisense	CTA-796E4.4	-0.41454	-2.74173	0.00685352	0.998925
ENSG00000207359.1	ENSG00000207359	snRNA	RNU6-925P	0.354432	2.74005	0.00688711	0.998925
ENSG00000010379.15	ENSG00000010379	protein_coding	SLC6A13	0.185043	2.73997	0.00688856	0.998925
ENSG00000270157.1	ENSG00000270157	sense_intronic	RP5-894A10.6	-0.141837	-2.73437	0.00700119	0.998925
ENSG00000234616.8	ENSG00000234616	protein_coding	JRK	0.0612939	2.73404	0.00700773	0.998925
ENSG00000166839.16	ENSG00000166839	protein_coding	ANKDD1A	0.0923262	2.73301	0.00702863	0.998925
ENSG00000234685.1	ENSG00000234685	processed_pseudogene	NUS1P2	-0.273285	-2.72956	0.00709915	0.998925
ENSG00000214050.7	ENSG00000214050	protein_coding	FBXO16	-0.0972914	-2.72568	0.00717897	0.998925
ENSG00000127083.7	ENSG00000127083	protein_coding	OMD	0.344078	2.72461	0.00720112	0.998925
ENSG00000138678.10	ENSG00000138678	protein_coding	GPAT3	0.280968	2.72232	0.00724897	0.998925
ENSG00000248750.2	ENSG00000248750	processed_pseudogene	RP11-131K17.1	-0.235637	-2.71681	0.00736478	0.998925
ENSG00000019549.8	ENSG00000019549	protein_coding	SNAI2	0.303573	2.71549	0.00739276	0.998925
ENSG00000101282.8	ENSG00000101282	protein_coding	RSPO4	-0.308901	-2.71323	0.00744104	0.998925
ENSG00000204227.4	ENSG00000204227	protein_coding	RING1	0.0510835	2.71211	0.00746499	0.998925
ENSG00000162236.11	ENSG00000162236	protein_coding	STX5	0.0462023	2.71207	0.00746598	0.998925
ENSG00000171408.13	ENSG00000171408	protein_coding	PDE7B	-0.20248	-2.71138	0.0074806	0.998925
ENSG00000115457.9	ENSG00000115457	protein_coding	IGFBP2	0.292742	2.70539	0.00761051	0.998925
ENSG00000257231.1	ENSG00000257231	processed_pseudogene	DYNLL1P4	-0.502136	-2.70462	0.00762731	0.998925
ENSG00000169021.5	ENSG00000169021	protein_coding	UQCRFS1	0.0497799	2.70228	0.00767855	0.998925
ENSG00000180667.10	ENSG00000180667	protein_coding	YOD1	0.0673707	2.70123	0.00770163	0.998925
ENSG00000149243.15	ENSG00000149243	protein_coding	KLHL35	-0.119547	-2.69958	0.00773827	0.998925
ENSG00000196503.2	ENSG00000196503	protein_coding	ARL9	-0.219354	-2.69651	0.00780655	0.998925
ENSG00000138623.9	ENSG00000138623	protein_coding	SEMA7A	0.128767	2.69476	0.0078458	0.998925
ENSG00000163288.13	ENSG00000163288	protein_coding	GABRB1	-0.0732889	-2.69109	0.00792855	0.998925
ENSG00000276523.1	ENSG00000276523	antisense	RP11-490B18.6	-0.336635	-2.69067	0.00793796	0.998925
ENSG00000215915.9	ENSG00000215915	protein_coding	ATAD3C	-0.26606	-2.68557	0.00805449	0.998925
ENSG00000274400.1	ENSG00000274400	lincRNA	RP11-294N21.3	0.178115	2.68397	0.00809126	0.998925
ENSG00000067601.7	ENSG00000067601	transcribed_unprocessed_pseudogene	PMS2P4	-0.0869899	-2.68057	0.00817007	0.998925
ENSG00000212226.1	ENSG00000212226	snRNA	RNU6-907P	0.506146	2.67719	0.00824916	0.998925
ENSG00000169306.9	ENSG00000169306	protein_coding	IL1RAPL1	-0.0798932	-2.67526	0.00829448	0.998925
ENSG00000151116.16	ENSG00000151116	protein_coding	UEVLD	0.052988	2.67508	0.0082988	0.998925
ENSG00000218631.1	ENSG00000218631	processed_pseudogene	RP3-395C13.1	-0.348092	-2.67478	0.00830582	0.998925
ENSG00000198786.2	ENSG00000198786	protein_coding	MT-ND5	-0.125255	-2.66864	0.00845192	0.998925
ENSG00000261351.2	ENSG00000261351	antisense	CTD-3185P2.1	-0.129894	-2.66725	0.00848548	0.998925
ENSG00000236778.7	ENSG00000236778	antisense	INTS6-AS1	-0.106215	-2.66702	0.00849088	0.998925
ENSG00000056291.17	ENSG00000056291	protein_coding	NPFFR2	-0.389877	-2.66221	0.00860761	0.998925
ENSG00000145194.17	ENSG00000145194	protein_coding	ECE2	-0.176269	-2.66169	0.00862023	0.998925
ENSG00000242251.3	ENSG00000242251	misc_RNA	RN7SL20P	0.342519	2.66164	0.00862162	0.998925
ENSG00000146243.13	ENSG00000146243	protein_coding	IRAK1BP1	-0.0713928	-2.66108	0.0086352	0.998925
ENSG00000231496.1	ENSG00000231496	lincRNA	RP1-251M9.2	-0.214486	-2.6599	0.0086641	0.998925
ENSG00000224051.6	ENSG00000224051	protein_coding	CPTP	0.0808715	2.65725	0.00872937	0.998925
ENSG00000033170.16	ENSG00000033170	protein_coding	FUT8	-0.0546962	-2.65486	0.0087887	0.998925
ENSG00000100583.4	ENSG00000100583	protein_coding	SAMD15	-0.117314	-2.6544	0.00880024	0.998925
ENSG00000264808.1	ENSG00000264808	antisense	RP11-802D6.1	-0.379723	-2.65184	0.008864	0.998925
ENSG00000179546.4	ENSG00000179546	protein_coding	HTR1D	-0.441114	-2.65141	0.0088749	0.998925
ENSG00000011465.16	ENSG00000011465	protein_coding	DCN	0.169306	2.65088	0.00888805	0.998925
ENSG00000243836.5	ENSG00000243836	processed_transcript	WDR86-AS1	0.320565	2.65039	0.00890049	0.998925
ENSG00000273036.2	ENSG00000273036	lincRNA	FAM95C	-0.278063	-2.6494	0.00892532	0.998925
ENSG00000084073.8	ENSG00000084073	protein_coding	ZMPSTE24	-0.0462283	-2.64716	0.00898199	0.998925
ENSG00000261121.1	ENSG00000261121	lincRNA	RP11-496D24.2	-0.251576	-2.6469	0.00898861	0.998925
ENSG00000128039.10	ENSG00000128039	protein_coding	SRD5A3	-0.0940196	-2.64594	0.00901293	0.998925
ENSG00000140416.19	ENSG00000140416	protein_coding	TPM1	0.0731086	2.64517	0.00903267	0.998925
ENSG00000223259.1	ENSG00000223259	rRNA	RNA5SP508	0.509758	2.64513	0.0090337	0.998925
ENSG00000078401.6	ENSG00000078401	protein_coding	EDN1	-0.340144	-2.64438	0.00905273	0.998925
ENSG00000099797.12	ENSG00000099797	protein_coding	TECR	0.0608417	2.64304	0.00908711	0.998925
ENSG00000260918.1	ENSG00000260918	sense_overlapping	RP11-731J8.2	-0.0879242	-2.64252	0.00910027	0.998925
ENSG00000232437.1	ENSG00000232437	processed_pseudogene	RP11-487I5.4	-0.269466	-2.63655	0.00925473	0.998925
ENSG00000080561.13	ENSG00000080561	protein_coding	MID2	-0.118151	-2.6351	0.00929249	0.998925
ENSG00000011638.10	ENSG00000011638	protein_coding	TMEM159	-0.214206	-2.63503	0.00929437	0.998925
ENSG00000196724.12	ENSG00000196724	protein_coding	ZNF418	-0.0648492	-2.63432	0.00931296	0.998925
ENSG00000231992.1	ENSG00000231992	sense_intronic	RP11-57H12.2	-0.208439	-2.63339	0.0093373	0.998925
ENSG00000184260.5	ENSG00000184260	protein_coding	HIST2H2AC	-0.110365	-2.63163	0.00938369	0.998925
ENSG00000106341.10	ENSG00000106341	protein_coding	PPP1R17	0.42582	2.6305	0.00941352	0.998925
ENSG00000123989.13	ENSG00000123989	protein_coding	CHPF	0.110648	2.62793	0.00948179	0.998925
ENSG00000273650.1	ENSG00000273650	lincRNA	CTD-3193K9.11	0.323264	2.62469	0.00956835	0.998925
ENSG00000272669.1	ENSG00000272669	antisense	RP3-508I15.21	-0.377023	-2.62388	0.00959007	0.998925
ENSG00000089820.15	ENSG00000089820	protein_coding	ARHGAP4	-0.154352	-2.62179	0.00964637	0.998925
ENSG00000241002.1	ENSG00000241002	processed_pseudogene	RP11-119H12.1	-0.295382	-2.62	0.0096949	0.998925
ENSG00000154928.16	ENSG00000154928	protein_coding	EPHB1	-0.165003	-2.61635	0.00979447	0.998925
ENSG00000244558.5	ENSG00000244558	antisense	KCNK15-AS1	-0.13583	-2.61401	0.00985891	0.998925
ENSG00000120555.13	ENSG00000120555	transcribed_unprocessed_pseudogene	SEPT7P9	-0.170249	-2.61141	0.00993069	0.998925
ENSG00000242258.1	ENSG00000242258	lincRNA	LINC00996	0.488106	2.61111	0.00993916	0.998925
ENSG00000198130.15	ENSG00000198130	protein_coding	HIBCH	-0.0585163	-2.61071	0.00995021	0.998925
ENSG00000174473.15	ENSG00000174473	protein_coding	GALNTL6	-0.147591	-2.61026	0.00996275	0.998925
ENSG00000107798.17	ENSG00000107798	protein_coding	LIPA	-0.068656	-2.60945	0.00998543	0.998925
ENSG00000252018.1	ENSG00000252018	snRNA	RNU2-30P	0.450118	2.60929	0.00998978	0.998925
ENSG00000259017.1	ENSG00000259017	lincRNA	RP11-561B11.6	-0.333923	-2.60024	0.0102452	0.998925
ENSG00000103034.14	ENSG00000103034	protein_coding	NDRG4	0.0547938	2.59639	0.0103557	0.998925
ENSG00000224903.1	ENSG00000224903	antisense	AC005534.8	-0.365118	-2.59609	0.0103642	0.998925
ENSG00000279267.1	ENSG00000279267	TEC	RP11-395L14.18	0.162037	2.59447	0.0104112	0.998925
ENSG00000142937.11	ENSG00000142937	protein_coding	RPS8	-0.0352359	-2.59285	0.0104583	0.998925
ENSG00000115602.16	ENSG00000115602	protein_coding	IL1RL1	-0.996479	-2.59061	0.0105236	0.998925
ENSG00000275030.1	ENSG00000275030	snRNA	RNU6-538P	0.444366	2.5885	0.0105853	0.998925
ENSG00000279528.1	ENSG00000279528	TEC	RP11-1148L6.8	0.201698	2.58842	0.0105878	0.998925
ENSG00000158220.13	ENSG00000158220	protein_coding	ESYT3	0.0911592	2.58789	0.0106032	0.998925
ENSG00000118496.4	ENSG00000118496	protein_coding	FBXO30	-0.0592014	-2.58695	0.010631	0.998925
ENSG00000232081.1	ENSG00000232081	sense_intronic	LARGE-IT1	-0.23684	-2.58099	0.0108083	0.998925
ENSG00000207756.1	ENSG00000207756	miRNA	MIR580	0.379697	2.58079	0.0108141	0.998925
ENSG00000235237.1	ENSG00000235237	antisense	RP1-151B14.6	-0.477551	-2.58063	0.0108189	0.998925
ENSG00000133800.8	ENSG00000133800	protein_coding	LYVE1	0.259648	2.58057	0.0108209	0.998925
ENSG00000252874.2	ENSG00000252874	misc_RNA	Y_RNA	0.220453	2.57989	0.0108413	0.998925
ENSG00000237852.1	ENSG00000237852	sense_intronic	RP4-630A11.3	0.387562	2.57837	0.0108868	0.998925
ENSG00000279453.1	ENSG00000279453	TEC	RP3-425C14.4	0.0805978	2.57719	0.0109226	0.998925
ENSG00000151491.12	ENSG00000151491	protein_coding	EPS8	-0.0805549	-2.57359	0.0110319	0.998925
ENSG00000174529.7	ENSG00000174529	protein_coding	TMEM81	0.11552	2.57276	0.0110572	0.998925
ENSG00000144837.8	ENSG00000144837	protein_coding	PLA1A	-0.343259	-2.57265	0.0110606	0.998925
ENSG00000068438.14	ENSG00000068438	protein_coding	FTSJ1	0.0565744	2.57218	0.0110751	0.998925
ENSG00000101132.9	ENSG00000101132	protein_coding	PFDN4	-0.0485737	-2.57079	0.0111175	0.998925
ENSG00000068745.14	ENSG00000068745	protein_coding	IP6K2	0.0594192	2.56901	0.0111725	0.998925
ENSG00000217159.2	ENSG00000217159	processed_pseudogene	LARP1P1	0.528999	2.56835	0.0111927	0.998925
ENSG00000198131.13	ENSG00000198131	protein_coding	ZNF544	-0.051886	-2.56752	0.0112186	0.998925
ENSG00000267470.5	ENSG00000267470	antisense	ZNF571-AS1	-0.130125	-2.567	0.0112344	0.998925
ENSG00000077943.7	ENSG00000077943	protein_coding	ITGA8	0.237402	2.56698	0.0112351	0.998925
ENSG00000141337.12	ENSG00000141337	protein_coding	ARSG	-0.117329	-2.56419	0.0113219	0.998925
ENSG00000132640.14	ENSG00000132640	protein_coding	BTBD3	0.104788	2.56402	0.0113274	0.998925
ENSG00000079459.12	ENSG00000079459	protein_coding	FDFT1	-0.0472467	-2.56217	0.0113852	0.998925
ENSG00000106125.14	ENSG00000106125	protein_coding	FAM188B	-0.136281	-2.56064	0.0114334	0.998925
ENSG00000237626.1	ENSG00000237626	lincRNA	RP11-406A20.1	-0.513084	-2.55507	0.0116099	0.998925
ENSG00000279989.1	ENSG00000279989	TEC	RP11-158H5.2	-0.299406	-2.55251	0.011692	0.998925
ENSG00000251652.1	ENSG00000251652	antisense	RP11-20I20.2	-0.250771	-2.55248	0.011693	0.998925
ENSG00000160606.10	ENSG00000160606	protein_coding	TLCD1	0.169001	2.55172	0.0117173	0.998925
ENSG00000179598.5	ENSG00000179598	protein_coding	PLD6	-0.0998753	-2.54785	0.0118426	0.998925
ENSG00000260339.1	ENSG00000260339	antisense	HEXA-AS1	0.230431	2.54738	0.0118578	0.998925
ENSG00000137449.15	ENSG00000137449	protein_coding	CPEB2	-0.0648876	-2.54701	0.0118699	0.998925
ENSG00000266533.1	ENSG00000266533	miRNA	MIR3619	0.204781	2.54701	0.01187	0.998925
ENSG00000236819.1	ENSG00000236819	lincRNA	LINC01563	-0.10306	-2.54371	0.0119779	0.998925
ENSG00000116791.13	ENSG00000116791	protein_coding	CRYZ	-0.162531	-2.54212	0.0120304	0.998925
ENSG00000253001.1	ENSG00000253001	misc_RNA	RN7SKP105	-0.27662	-2.54188	0.012038	0.998925
ENSG00000272223.1	ENSG00000272223	antisense	RP1-20C7.6	-0.299102	-2.54089	0.0120709	0.998925
ENSG00000230746.1	ENSG00000230746	lincRNA	AC006007.1	-0.810367	-2.53968	0.0121109	0.998925
ENSG00000268858.2	ENSG00000268858	antisense	RP4-591C20.9	0.112772	2.53819	0.0121605	0.998925
ENSG00000250862.1	ENSG00000250862	processed_pseudogene	HMGB1P29	-0.305892	-2.53787	0.0121712	0.998925
ENSG00000253683.1	ENSG00000253683	processed_pseudogene	CTB-79E8.3	-0.0940841	-2.53516	0.0122618	0.998925
ENSG00000263142.5	ENSG00000263142	transcribed_unprocessed_pseudogene	LRRC37A17P	-0.217893	-2.53133	0.0123907	0.998925
ENSG00000163877.9	ENSG00000163877	protein_coding	SNIP1	0.0580586	2.5301	0.0124326	0.998925
ENSG00000147117.7	ENSG00000147117	protein_coding	ZNF157	-0.0999377	-2.52811	0.0125001	0.998925
ENSG00000259038.1	ENSG00000259038	antisense	CTD-2325P2.4	-0.191064	-2.5281	0.0125005	0.998925
ENSG00000217236.1	ENSG00000217236	protein_coding	SP9	-0.274131	-2.52453	0.0126229	0.998925
ENSG00000104833.11	ENSG00000104833	protein_coding	TUBB4A	0.0782985	2.52429	0.0126312	0.998925
ENSG00000201869.1	ENSG00000201869	snRNA	RNU6-294P	0.449508	2.52416	0.0126355	0.998925
ENSG00000207087.1	ENSG00000207087	snRNA	RNU6-242P	0.445022	2.52213	0.0127058	0.998925
ENSG00000207119.2	ENSG00000207119	snoRNA	U3	-0.423121	-2.51991	0.0127829	0.998925
ENSG00000258162.2	ENSG00000258162	antisense	RP11-315E17.1	-0.231109	-2.51907	0.0128121	0.998925
ENSG00000069943.9	ENSG00000069943	protein_coding	PIGB	-0.0751814	-2.51777	0.0128574	0.998925
ENSG00000110921.12	ENSG00000110921	protein_coding	MVK	-0.0710706	-2.51664	0.0128969	0.998925
ENSG00000091656.15	ENSG00000091656	protein_coding	ZFHX4	-0.0899622	-2.51549	0.0129375	0.998925
ENSG00000167645.16	ENSG00000167645	protein_coding	YIF1B	0.0562697	2.51152	0.0130778	0.998925
ENSG00000130726.11	ENSG00000130726	protein_coding	TRIM28	0.0387226	2.5115	0.0130784	0.998925
ENSG00000051128.18	ENSG00000051128	protein_coding	HOMER3	0.115809	2.51035	0.0131195	0.998925
ENSG00000102910.13	ENSG00000102910	protein_coding	LONP2	0.0335991	2.50637	0.0132617	0.998925
ENSG00000261710.1	ENSG00000261710	lincRNA	RP11-953B20.1	-0.241819	-2.50575	0.0132844	0.998925
ENSG00000276471.1	ENSG00000276471	lincRNA	RP11-398A8.5	0.456956	2.5051	0.0133078	0.998925
ENSG00000215424.9	ENSG00000215424	antisense	MCM3AP-AS1	-0.127385	-2.50192	0.013423	0.998925
ENSG00000254484.1	ENSG00000254484	sense_intronic	CTA-797E19.1	0.212252	2.50165	0.0134327	0.998925
ENSG00000184564.8	ENSG00000184564	protein_coding	SLITRK6	-0.445844	-2.49965	0.0135057	0.998925
ENSG00000110768.11	ENSG00000110768	protein_coding	GTF2H1	0.048317	2.49956	0.013509	0.998925
ENSG00000019169.10	ENSG00000019169	protein_coding	MARCO	0.622478	2.49949	0.0135115	0.998925
ENSG00000177311.11	ENSG00000177311	protein_coding	ZBTB38	0.0406298	2.49882	0.013536	0.998925
ENSG00000148572.15	ENSG00000148572	protein_coding	NRBF2	0.0614799	2.49846	0.0135491	0.998925
ENSG00000088298.12	ENSG00000088298	protein_coding	EDEM2	-0.0601387	-2.49814	0.0135609	0.998925
ENSG00000201393.1	ENSG00000201393	snoRNA	SNORA71	-0.438769	-2.49735	0.0135899	0.998925
ENSG00000226038.5	ENSG00000226038	processed_pseudogene	PPIAP21	-0.360797	-2.49492	0.0136797	0.998925
ENSG00000140332.15	ENSG00000140332	protein_coding	TLE3	0.105526	2.49341	0.0137354	0.998925
ENSG00000167925.15	ENSG00000167925	protein_coding	GHDC	0.0684123	2.49087	0.0138299	0.998925
ENSG00000251756.1	ENSG00000251756	rRNA	RNA5SP385	-0.49873	-2.48822	0.0139292	0.998925
ENSG00000174740.7	ENSG00000174740	protein_coding	PABPC5	-0.0937032	-2.48819	0.0139305	0.998925
ENSG00000279095.1	ENSG00000279095	TEC	AC092066.1	-0.0909789	-2.48792	0.0139405	0.998925
ENSG00000229865.1	ENSG00000229865	processed_pseudogene	RPL31P54	0.309715	2.48611	0.0140088	0.998925
ENSG00000170681.6	ENSG00000170681	protein_coding	MURC	-0.109673	-2.48599	0.0140134	0.998925
ENSG00000213693.4	ENSG00000213693	processed_pseudogene	SEC14L1P1	-0.128496	-2.48262	0.014141	0.998925
ENSG00000155906.16	ENSG00000155906	protein_coding	RMND1	-0.0653938	-2.48152	0.0141831	0.998925
ENSG00000160094.14	ENSG00000160094	protein_coding	ZNF362	-0.0489999	-2.48105	0.0142012	0.998925
ENSG00000207007.1	ENSG00000207007	snRNA	RNU6-891P	-0.462321	-2.48009	0.0142379	0.998925
ENSG00000163053.10	ENSG00000163053	protein_coding	SLC16A14	-0.0808449	-2.47932	0.0142674	0.998925
ENSG00000243709.1	ENSG00000243709	protein_coding	LEFTY1	0.235278	2.47734	0.0143437	0.998925
ENSG00000144681.10	ENSG00000144681	protein_coding	STAC	-0.285051	-2.47726	0.0143466	0.998925
ENSG00000147419.16	ENSG00000147419	protein_coding	CCDC25	0.0684659	2.47462	0.0144488	0.998925
ENSG00000256193.5	ENSG00000256193	lincRNA	LINC00507	-0.547081	-2.47443	0.0144563	0.998925
ENSG00000112473.17	ENSG00000112473	protein_coding	SLC39A7	0.0459685	2.4743	0.0144615	0.998925
ENSG00000183060.15	ENSG00000183060	protein_coding	LYSMD4	0.10403	2.47269	0.014524	0.998925
ENSG00000265279.1	ENSG00000265279	processed_pseudogene	CLUHP6	-0.288949	-2.47209	0.0145473	0.998925
ENSG00000163285.7	ENSG00000163285	protein_coding	GABRG1	-0.132607	-2.47143	0.0145732	0.998925
ENSG00000106526.10	ENSG00000106526	protein_coding	ACTR3C	-0.096625	-2.46759	0.0147242	0.998925
ENSG00000099795.6	ENSG00000099795	protein_coding	NDUFB7	0.0473665	2.46745	0.0147298	0.998925
ENSG00000159921.14	ENSG00000159921	protein_coding	GNE	-0.0446637	-2.46615	0.0147813	0.998925
ENSG00000265559.2	ENSG00000265559	misc_RNA	RN7SL652P	-0.414304	-2.46134	0.0149726	0.998925
ENSG00000127507.17	ENSG00000127507	protein_coding	ADGRE2	-0.280567	-2.45721	0.015139	0.998925
ENSG00000269918.1	ENSG00000269918	sense_intronic	AF131215.9	-0.0944069	-2.45704	0.0151462	0.998925
ENSG00000258569.1	ENSG00000258569	lincRNA	RP11-99E15.2	-0.216564	-2.45649	0.0151682	0.998925
ENSG00000280245.1	ENSG00000280245	TEC	RP11-466A19.4	-0.211186	-2.4558	0.0151962	0.998925
ENSG00000236440.1	ENSG00000236440	processed_pseudogene	AC117947.1	-0.161084	-2.45555	0.0152065	0.998925
ENSG00000100580.7	ENSG00000100580	protein_coding	TMED8	-0.0454629	-2.45306	0.0153078	0.998925
ENSG00000123689.5	ENSG00000123689	protein_coding	G0S2	0.290915	2.45141	0.0153755	0.998925
ENSG00000260647.1	ENSG00000260647	antisense	RP1-178F10.1	0.203826	2.45033	0.0154198	0.998925
ENSG00000213540.3	ENSG00000213540	processed_pseudogene	RP11-486G15.1	-0.167602	-2.44979	0.015442	0.998925
ENSG00000167785.8	ENSG00000167785	protein_coding	ZNF558	0.0841072	2.44903	0.0154736	0.998925
ENSG00000233868.1	ENSG00000233868	processed_pseudogene	AC009302.2	0.413832	2.44854	0.0154935	0.998925
ENSG00000248794.1	ENSG00000248794	processed_pseudogene	CTD-2248H3.1	-0.258508	-2.4472	0.0155493	0.998925
ENSG00000212615.1	ENSG00000212615	snoRNA	SNORD58	0.363856	2.4462	0.0155906	0.998925
ENSG00000166165.12	ENSG00000166165	protein_coding	CKB	0.0594669	2.44521	0.0156319	0.998925
ENSG00000259917.1	ENSG00000259917	unprocessed_pseudogene	HNRNPLP2	0.0894604	2.44409	0.0156784	0.998925
ENSG00000233334.3	ENSG00000233334	antisense	FAM53B-AS1	-0.351842	-2.44232	0.0157524	0.998925
ENSG00000214646.8	ENSG00000214646	transcribed_unprocessed_pseudogene	RP11-114H24.4	-0.460047	-2.44171	0.015778	0.998925
ENSG00000239887.4	ENSG00000239887	protein_coding	C1orf226	0.137304	2.44033	0.0158363	0.998925
ENSG00000198984.1	ENSG00000198984	miRNA	MIR345	0.47013	2.43991	0.0158538	0.998925
ENSG00000207820.1	ENSG00000207820	miRNA	MIR545	-0.426353	-2.43816	0.0159277	0.998925
ENSG00000186777.11	ENSG00000186777	protein_coding	ZNF732	-0.391653	-2.43795	0.015937	0.998925
ENSG00000179468.5	ENSG00000179468	protein_coding	OR9A2	-0.238396	-2.43787	0.0159403	0.998925
ENSG00000254713.2	ENSG00000254713	processed_pseudogene	HNRNPA1P72	-0.169779	-2.43505	0.01606	0.998925
ENSG00000143171.12	ENSG00000143171	protein_coding	RXRG	-0.197163	-2.43497	0.0160635	0.998925
ENSG00000187607.15	ENSG00000187607	protein_coding	ZNF286A	0.100499	2.43042	0.0162587	0.998925
ENSG00000171451.13	ENSG00000171451	protein_coding	DSEL	-0.0855902	-2.42969	0.0162901	0.998925
ENSG00000234112.2	ENSG00000234112	processed_pseudogene	RP11-145A3.4	0.368224	2.4296	0.0162943	0.998925
ENSG00000257735.1	ENSG00000257735	antisense	RP11-370I10.6	-0.171364	-2.42732	0.0163929	0.998925
ENSG00000171723.15	ENSG00000171723	protein_coding	GPHN	-0.0476242	-2.42721	0.0163977	0.998925
ENSG00000163319.10	ENSG00000163319	protein_coding	MRPS18C	0.0518424	2.42616	0.0164433	0.998925
ENSG00000185414.19	ENSG00000185414	protein_coding	MRPL30	-0.0453375	-2.42479	0.0165029	0.998925
ENSG00000100336.17	ENSG00000100336	protein_coding	APOL4	-0.429901	-2.42436	0.0165218	0.998925
ENSG00000206737.1	ENSG00000206737	snRNA	RNVU1-18	0.49989	2.42282	0.0165895	0.998925
ENSG00000254897.1	ENSG00000254897	processed_pseudogene	RP11-482L11.1	-0.181137	-2.4228	0.0165903	0.998925
ENSG00000121988.17	ENSG00000121988	protein_coding	ZRANB3	-0.0574493	-2.42206	0.0166227	0.998925
ENSG00000100038.19	ENSG00000100038	protein_coding	TOP3B	0.0698548	2.422	0.0166253	0.998925
ENSG00000154930.14	ENSG00000154930	protein_coding	ACSS1	0.105663	2.42121	0.0166602	0.998925
ENSG00000208033.1	ENSG00000208033	miRNA	MIR609	0.505886	2.42108	0.0166659	0.998925
ENSG00000282308.1	ENSG00000282308	processed_pseudogene	DPRXP3	-0.259282	-2.42056	0.0166889	0.998925
ENSG00000258940.2	ENSG00000258940	antisense	RP11-407N17.5	0.151614	2.41943	0.0167389	0.998925
ENSG00000236969.2	ENSG00000236969	unprocessed_pseudogene	GGT8P	0.340693	2.41781	0.0168107	0.998925
ENSG00000013306.15	ENSG00000013306	protein_coding	SLC25A39	-0.0555117	-2.41666	0.0168619	0.998925
ENSG00000223584.1	ENSG00000223584	processed_pseudogene	TVP23CP1	-0.296444	-2.41183	0.0170781	0.998925
ENSG00000172500.12	ENSG00000172500	protein_coding	FIBP	0.0504683	2.41124	0.0171048	0.998925
ENSG00000182481.8	ENSG00000182481	protein_coding	KPNA2	0.0689847	2.41014	0.0171544	0.998925
ENSG00000104889.4	ENSG00000104889	protein_coding	RNASEH2A	0.102847	2.40969	0.0171749	0.998925
ENSG00000212464.1	ENSG00000212464	snoRNA	SNORA12	0.0883301	2.40861	0.0172238	0.998925
ENSG00000141314.12	ENSG00000141314	protein_coding	RHBDL3	0.129159	2.40818	0.0172431	0.998925
ENSG00000188092.14	ENSG00000188092	protein_coding	GPR89B	0.108288	2.40815	0.0172448	0.998925
ENSG00000274691.1	ENSG00000274691	unprocessed_pseudogene	RP11-310E22.6	-0.329066	-2.4078	0.0172605	0.998925
ENSG00000244219.6	ENSG00000244219	lincRNA	GS1-259H13.2	0.224215	2.40714	0.0172906	0.998925
ENSG00000162639.15	ENSG00000162639	protein_coding	HENMT1	-0.0583363	-2.40708	0.0172931	0.998925
ENSG00000148950.9	ENSG00000148950	protein_coding	IMMP1L	-0.0691635	-2.40683	0.0173045	0.998925
ENSG00000121089.4	ENSG00000121089	processed_pseudogene	NACA3P	0.362676	2.40681	0.0173055	0.998925
ENSG00000273473.1	ENSG00000273473	lincRNA	LL09NC01-139C3.1	-0.350364	-2.4053	0.0173745	0.998925
ENSG00000184916.8	ENSG00000184916	protein_coding	JAG2	-0.0818675	-2.40092	0.017576	0.998925
ENSG00000033867.16	ENSG00000033867	protein_coding	SLC4A7	0.080912	2.39896	0.0176668	0.998925
ENSG00000108551.4	ENSG00000108551	protein_coding	RASD1	0.156872	2.39751	0.0177341	0.998925
ENSG00000267595.1	ENSG00000267595	unprocessed_pseudogene	RP11-242D8.2	-0.285588	-2.39674	0.0177701	0.998925
ENSG00000125388.19	ENSG00000125388	protein_coding	GRK4	0.0550544	2.39671	0.0177712	0.998925
ENSG00000231754.2	ENSG00000231754	lincRNA	RP11-204E9.1	-0.215924	-2.39448	0.0178755	0.998925
ENSG00000172380.5	ENSG00000172380	protein_coding	GNG12	-0.0787562	-2.39444	0.0178777	0.998925
ENSG00000070214.15	ENSG00000070214	protein_coding	SLC44A1	-0.0789271	-2.39387	0.0179042	0.998925
ENSG00000160218.12	ENSG00000160218	protein_coding	TRAPPC10	0.0553382	2.39299	0.0179458	0.998925
ENSG00000229989.3	ENSG00000229989	lincRNA	MIR181A1HG	-0.12852	-2.3925	0.017969	0.998925
ENSG00000252414.1	ENSG00000252414	snRNA	RNU6-100P	-0.342093	-2.39226	0.0179803	0.998925
ENSG00000257176.2	ENSG00000257176	antisense	RP11-996F15.2	-0.214859	-2.39188	0.0179981	0.998925
ENSG00000283486.1	ENSG00000283486	protein_coding	RP11-392E22.9	-0.295327	-2.39135	0.0180231	0.998925
ENSG00000156384.14	ENSG00000156384	protein_coding	SFR1	-0.105408	-2.38882	0.0181428	0.998925
ENSG00000141627.13	ENSG00000141627	protein_coding	DYM	-0.0373641	-2.38854	0.0181562	0.998925
ENSG00000277763.1	ENSG00000277763	lincRNA	CTD-2588E21.1	0.329063	2.38847	0.0181594	0.998925
ENSG00000244018.1	ENSG00000244018	processed_pseudogene	RPL35P6	-0.262301	-2.38817	0.018174	0.998925
ENSG00000273271.1	ENSG00000273271	antisense	AP000254.8	0.192246	2.38815	0.0181749	0.998925
ENSG00000236088.9	ENSG00000236088	processed_transcript	COX10-AS1	-0.0849307	-2.38771	0.0181958	0.998925
ENSG00000278917.1	ENSG00000278917	TEC	RP11-15A1.4	-0.149039	-2.3867	0.0182439	0.998925
ENSG00000237838.1	ENSG00000237838	lincRNA	AC133680.1	-0.429203	-2.38487	0.0183315	0.998925
ENSG00000229927.2	ENSG00000229927	processed_pseudogene	RHEBP1	0.413149	2.38473	0.0183384	0.998925
ENSG00000105852.10	ENSG00000105852	protein_coding	PON3	-0.161298	-2.38351	0.0183967	0.998925
ENSG00000125534.9	ENSG00000125534	protein_coding	PPDPF	-0.101648	-2.38181	0.0184789	0.998925
ENSG00000280368.1	ENSG00000280368	TEC	CTD-2199O4.5	-0.316493	-2.38163	0.0184877	0.998925
ENSG00000260807.6	ENSG00000260807	lincRNA	RP11-161M6.2	-0.103322	-2.38159	0.0184893	0.998925
ENSG00000254331.1	ENSG00000254331	processed_pseudogene	CKS1BP7	0.234632	2.38153	0.0184923	0.998925
ENSG00000247516.5	ENSG00000247516	lincRNA	MIR4458HG	-0.147168	-2.37938	0.0185965	0.998925
ENSG00000213703.2	ENSG00000213703	processed_pseudogene	RP5-849H19.2	0.1719	2.37858	0.0186354	0.998925
ENSG00000235437.7	ENSG00000235437	processed_transcript	LINC01278	-0.0592542	-2.37824	0.0186519	0.998925
ENSG00000086827.8	ENSG00000086827	protein_coding	ZW10	0.0461796	2.37807	0.0186602	0.998925
ENSG00000165323.15	ENSG00000165323	protein_coding	FAT3	-0.124766	-2.37682	0.0187211	0.998925
ENSG00000104044.15	ENSG00000104044	protein_coding	OCA2	-0.185353	-2.37662	0.0187311	0.998925
ENSG00000025708.13	ENSG00000025708	protein_coding	TYMP	-0.35678	-2.37483	0.0188188	0.998925
ENSG00000231181.1	ENSG00000231181	processed_pseudogene	RP13-15M17.1	0.230695	2.37427	0.0188464	0.998925
ENSG00000169379.15	ENSG00000169379	protein_coding	ARL13B	-0.0588813	-2.37402	0.0188584	0.998925
ENSG00000278879.1	ENSG00000278879	TEC	AP000560.3	-0.231583	-2.37303	0.0189075	0.998925
ENSG00000263629.1	ENSG00000263629	miRNA	MIR5586	0.320705	2.37269	0.0189239	0.998925
ENSG00000278979.1	ENSG00000278979	TEC	RP11-165M1.1	0.188652	2.37016	0.0190494	0.998925
ENSG00000136273.11	ENSG00000136273	protein_coding	HUS1	-0.044608	-2.36865	0.0191245	0.998925
ENSG00000196263.7	ENSG00000196263	protein_coding	ZNF471	-0.05713	-2.36814	0.0191497	0.998925
ENSG00000231769.2	ENSG00000231769	antisense	RP1-8B1.4	0.202709	2.36785	0.0191641	0.998925
ENSG00000143995.19	ENSG00000143995	protein_coding	MEIS1	-0.138306	-2.36776	0.0191687	0.998925
ENSG00000221063.3	ENSG00000221063	miRNA	MIR1296	0.181663	2.36767	0.0191731	0.998925
ENSG00000261687.1	ENSG00000261687	antisense	RP11-473C18.3	0.257059	2.36703	0.019205	0.998925
ENSG00000229273.1	ENSG00000229273	processed_pseudogene	RP11-104G3.2	0.198781	2.36571	0.0192711	0.998925
ENSG00000273009.1	ENSG00000273009	lincRNA	RP11-352G9.1	0.223285	2.36559	0.0192772	0.998925
ENSG00000164488.11	ENSG00000164488	protein_coding	DACT2	-0.339034	-2.36493	0.0193103	0.998925
ENSG00000204520.12	ENSG00000204520	protein_coding	MICA	0.143823	2.3647	0.019322	0.998925
ENSG00000170946.14	ENSG00000170946	protein_coding	DNAJC24	-0.0572161	-2.36378	0.0193682	0.998925
ENSG00000230565.1	ENSG00000230565	antisense	ZNF32-AS2	0.302643	2.36313	0.0194008	0.998925
ENSG00000152954.11	ENSG00000152954	protein_coding	NRSN1	-0.117755	-2.3628	0.0194176	0.998925
ENSG00000067704.9	ENSG00000067704	protein_coding	IARS2	0.0359927	2.36025	0.0195468	0.998925
ENSG00000276570.1	ENSG00000276570	processed_transcript	CTD-2587H24.14	-0.149069	-2.35927	0.0195962	0.998925
ENSG00000204764.12	ENSG00000204764	protein_coding	RANBP17	-0.129856	-2.35912	0.0196037	0.998925
ENSG00000277883.1	ENSG00000277883	unprocessed_pseudogene	NLRP3P1	-0.164364	-2.35832	0.0196446	0.998925
ENSG00000183291.15	ENSG00000183291	protein_coding	SEP15	-0.0366292	-2.35802	0.0196602	0.998925
ENSG00000225830.11	ENSG00000225830	protein_coding	ERCC6	-0.041299	-2.35791	0.0196656	0.998925
ENSG00000177614.10	ENSG00000177614	protein_coding	PGBD5	0.0938353	2.35755	0.0196842	0.998925
ENSG00000223995.2	ENSG00000223995	processed_pseudogene	RPL32P35	0.272659	2.35523	0.0198028	0.998925
ENSG00000188739.14	ENSG00000188739	protein_coding	RBM34	0.1311	2.35499	0.0198151	0.998925
ENSG00000266490.1	ENSG00000266490	lincRNA	CTD-2349P21.9	-0.0923377	-2.35486	0.0198217	0.998925
ENSG00000226386.1	ENSG00000226386	antisense	PARD3-AS1	0.400015	2.35465	0.0198327	0.998925
ENSG00000177839.6	ENSG00000177839	protein_coding	PCDHB9	0.117876	2.35342	0.019896	0.998925
ENSG00000233123.1	ENSG00000233123	lincRNA	LINC01007	-0.357375	-2.35338	0.0198979	0.998925
ENSG00000198855.6	ENSG00000198855	protein_coding	FICD	0.0747627	2.35259	0.0199385	0.998925
ENSG00000123472.12	ENSG00000123472	protein_coding	ATPAF1	-0.0400247	-2.34986	0.0200802	0.998925
ENSG00000172159.15	ENSG00000172159	protein_coding	FRMD3	-0.0764345	-2.349	0.0201249	0.998925
ENSG00000264290.1	ENSG00000264290	sense_intronic	RP11-68I3.4	0.296124	2.34801	0.0201766	0.998925
ENSG00000162144.9	ENSG00000162144	protein_coding	CYB561A3	0.0622467	2.34779	0.0201882	0.998925
ENSG00000263849.1	ENSG00000263849	miRNA	MIR4744	0.423935	2.34724	0.020217	0.998925
ENSG00000261227.2	ENSG00000261227	lincRNA	AC140912.1	-0.172635	-2.34701	0.0202291	0.998925
ENSG00000124508.16	ENSG00000124508	protein_coding	BTN2A2	-0.145125	-2.34364	0.0204059	0.998925
ENSG00000240695.1	ENSG00000240695	processed_pseudogene	RP11-102M11.1	-0.124191	-2.34355	0.0204106	0.998925
ENSG00000212907.2	ENSG00000212907	protein_coding	MT-ND4L	-0.0834635	-2.34317	0.0204309	0.998925
ENSG00000175556.16	ENSG00000175556	protein_coding	LONRF3	0.118765	2.34085	0.0205533	0.998925
ENSG00000132275.10	ENSG00000132275	protein_coding	RRP8	0.0477543	2.33981	0.0206084	0.998925
ENSG00000115841.19	ENSG00000115841	protein_coding	RMDN2	0.0812302	2.33921	0.0206406	0.998925
ENSG00000105058.11	ENSG00000105058	protein_coding	FAM32A	0.0392273	2.33808	0.0207008	0.998925
ENSG00000273240.1	ENSG00000273240	antisense	RP11-455J20.3	-0.280595	-2.33709	0.0207536	0.998925
ENSG00000175213.2	ENSG00000175213	protein_coding	ZNF408	0.0726437	2.33631	0.0207953	0.998925
ENSG00000111816.7	ENSG00000111816	protein_coding	FRK	-0.224239	-2.33606	0.0208088	0.998925
ENSG00000246695.7	ENSG00000246695	antisense	RASSF8-AS1	-0.0681195	-2.33542	0.0208431	0.998925
ENSG00000052802.12	ENSG00000052802	protein_coding	MSMO1	-0.0652564	-2.33527	0.0208514	0.998925
ENSG00000154310.16	ENSG00000154310	protein_coding	TNIK	-0.053629	-2.33392	0.0209241	0.998925
ENSG00000055332.16	ENSG00000055332	protein_coding	EIF2AK2	-0.0437534	-2.33327	0.0209593	0.998925
ENSG00000239151.1	ENSG00000239151	snRNA	RNU7-195P	-0.291156	-2.33265	0.0209926	0.998925
ENSG00000177984.6	ENSG00000177984	protein_coding	LCN15	-0.458943	-2.33144	0.0210582	0.998925
ENSG00000127774.6	ENSG00000127774	protein_coding	EMC6	0.0757427	2.33085	0.0210898	0.998925
ENSG00000282859.1	ENSG00000282859	sense_intronic	CTA-250D13.1	-0.407556	-2.32997	0.0211376	0.998925
ENSG00000120798.16	ENSG00000120798	protein_coding	NR2C1	0.041955	2.32815	0.021237	0.998925
ENSG00000196247.11	ENSG00000196247	protein_coding	ZNF107	-0.0680966	-2.32761	0.0212665	0.998925
ENSG00000077092.18	ENSG00000077092	protein_coding	RARB	-0.183326	-2.32752	0.0212714	0.998925
ENSG00000279237.1	ENSG00000279237	TEC	RP11-212E4.1	0.348436	2.32723	0.0212873	0.998925
ENSG00000101290.13	ENSG00000101290	protein_coding	CDS2	0.0540145	2.3268	0.0213109	0.998925
ENSG00000170266.15	ENSG00000170266	protein_coding	GLB1	0.040085	2.32527	0.0213948	0.998925
ENSG00000261499.2	ENSG00000261499	unprocessed_pseudogene	CH17-260O16.1	-0.3218	-2.32491	0.0214144	0.998925
ENSG00000004700.15	ENSG00000004700	protein_coding	RECQL	0.0527101	2.32484	0.0214182	0.998925
ENSG00000265840.1	ENSG00000265840	antisense	AC010761.10	-0.401677	-2.32405	0.0214619	0.998925
ENSG00000204652.6	ENSG00000204652	processed_pseudogene	RPS26P8	0.528009	2.32317	0.0215105	0.998925
ENSG00000160058.18	ENSG00000160058	protein_coding	BSDC1	0.0329593	2.3215	0.0216029	0.998925
ENSG00000172062.16	ENSG00000172062	protein_coding	SMN1	-0.22613	-2.32068	0.0216484	0.998925
ENSG00000163629.12	ENSG00000163629	protein_coding	PTPN13	0.0881886	2.32054	0.0216561	0.998925
ENSG00000115966.16	ENSG00000115966	protein_coding	ATF2	0.0269169	2.31915	0.0217336	0.998925
ENSG00000111775.2	ENSG00000111775	protein_coding	COX6A1	0.0569697	2.31863	0.0217623	0.998925
ENSG00000111669.14	ENSG00000111669	protein_coding	TPI1	0.0459985	2.3174	0.0218312	0.998925
ENSG00000259048.1	ENSG00000259048	antisense	CTD-2058B24.2	-0.185114	-2.31501	0.0219654	0.998925
ENSG00000261236.6	ENSG00000261236	protein_coding	BOP1	0.0519451	2.31462	0.0219875	0.998925
ENSG00000139163.15	ENSG00000139163	protein_coding	ETNK1	-0.0547018	-2.31403	0.0220207	0.998925
ENSG00000109911.17	ENSG00000109911	protein_coding	ELP4	-0.0483482	-2.31354	0.0220484	0.998925
ENSG00000110975.8	ENSG00000110975	protein_coding	SYT10	-0.334573	-2.31308	0.0220742	0.998925
ENSG00000212576.1	ENSG00000212576	rRNA	RNA5SP467	0.43069	2.3125	0.0221067	0.998925
ENSG00000163950.12	ENSG00000163950	protein_coding	SLBP	0.0433311	2.31171	0.0221518	0.998925
ENSG00000130584.10	ENSG00000130584	protein_coding	ZBTB46	-0.071392	-2.31112	0.022185	0.998925
ENSG00000143674.10	ENSG00000143674	protein_coding	RP5-862P8.2	-0.0751851	-2.30982	0.0222587	0.998925
ENSG00000198496.10	ENSG00000198496	transcribed_unprocessed_pseudogene	NBR2	-0.124506	-2.3061	0.0224717	0.998925
ENSG00000250195.1	ENSG00000250195	antisense	RP11-371F15.3	0.316061	2.30606	0.0224741	0.998925
ENSG00000233426.3	ENSG00000233426	processed_pseudogene	EIF3FP3	0.145749	2.30591	0.0224826	0.998925
ENSG00000006377.10	ENSG00000006377	protein_coding	DLX6	-0.313899	-2.30542	0.0225106	0.998925
ENSG00000259683.1	ENSG00000259683	unprocessed_pseudogene	RP11-182J1.14	-0.752633	-2.30528	0.0225186	0.998925
ENSG00000183662.10	ENSG00000183662	protein_coding	FAM19A1	0.18188	2.30488	0.0225419	0.998925
ENSG00000272610.1	ENSG00000272610	sense_intronic	MAGI1-IT1	-0.158775	-2.30483	0.0225446	0.998925
ENSG00000095319.14	ENSG00000095319	protein_coding	NUP188	0.0493928	2.30307	0.0226463	0.998925
ENSG00000155659.14	ENSG00000155659	protein_coding	VSIG4	-0.341992	-2.30243	0.0226831	0.998925
ENSG00000163517.14	ENSG00000163517	protein_coding	HDAC11	-0.0505633	-2.30223	0.0226944	0.998925
ENSG00000167515.10	ENSG00000167515	protein_coding	TRAPPC2L	0.0468347	2.30066	0.0227858	0.998925
ENSG00000215908.9	ENSG00000215908	transcribed_unprocessed_pseudogene	CROCCP2	-0.134242	-2.30025	0.0228097	0.998925
ENSG00000270523.1	ENSG00000270523	sense_intronic	RP11-145P16.3	-0.127346	-2.29952	0.0228519	0.998925
ENSG00000215146.4	ENSG00000215146	transcribed_unprocessed_pseudogene	RP11-313J2.1	0.244709	2.29945	0.0228559	0.998925
ENSG00000278540.4	ENSG00000278540	protein_coding	ACACA	-0.033857	-2.29752	0.0229686	0.998925
ENSG00000242082.1	ENSG00000242082	antisense	RP1-90G24.10	-0.242133	-2.29664	0.0230204	0.998925
ENSG00000225569.1	ENSG00000225569	processed_pseudogene	CCT4P2	-0.118411	-2.29514	0.0231081	0.998925
ENSG00000174912.7	ENSG00000174912	processed_pseudogene	METTL15P1	0.335746	2.29505	0.0231137	0.998925
ENSG00000207654.4	ENSG00000207654	miRNA	MIR128-1	-0.316887	-2.29407	0.0231712	0.998925
ENSG00000172594.12	ENSG00000172594	protein_coding	SMPDL3A	-0.0830772	-2.29371	0.0231927	0.998925
ENSG00000126247.10	ENSG00000126247	protein_coding	CAPNS1	0.0431475	2.29328	0.0232179	0.998925
ENSG00000176658.16	ENSG00000176658	protein_coding	MYO1D	-0.0754802	-2.29244	0.0232674	0.998925
ENSG00000203721.6	ENSG00000203721	lincRNA	LINC00862	-0.17204	-2.2923	0.0232758	0.998925
ENSG00000222208.1	ENSG00000222208	rRNA	RNA5SP129	0.370682	2.29193	0.0232975	0.998925
ENSG00000125337.16	ENSG00000125337	protein_coding	KIF25	0.420391	2.2891	0.023466	0.998925
ENSG00000202184.1	ENSG00000202184	snRNA	RNU6-1283P	-0.274664	-2.28827	0.0235155	0.998925
ENSG00000232818.2	ENSG00000232818	processed_pseudogene	RPS2P32	-0.252346	-2.28823	0.0235177	0.998925
ENSG00000187690.3	ENSG00000187690	protein_coding	CXorf67	-0.181796	-2.28774	0.0235469	0.998925
ENSG00000164366.3	ENSG00000164366	protein_coding	CCDC127	0.0618244	2.28766	0.023552	0.998925
ENSG00000123609.10	ENSG00000123609	protein_coding	NMI	-0.145786	-2.28742	0.0235661	0.998925
ENSG00000206120.11	ENSG00000206120	transcribed_unitary_pseudogene	EGFEM1P	-0.13691	-2.28717	0.0235813	0.998925
ENSG00000140990.14	ENSG00000140990	protein_coding	NDUFB10	0.043472	2.28701	0.0235908	0.998925
ENSG00000235145.2	ENSG00000235145	processed_pseudogene	RPSAP16	-0.151525	-2.28509	0.0237058	0.998925
ENSG00000113761.11	ENSG00000113761	protein_coding	ZNF346	0.0439726	2.28464	0.0237332	0.998925
ENSG00000269091.5	ENSG00000269091	antisense	CTD-2126E3.3	-0.311848	-2.28419	0.0237601	0.998925
ENSG00000138629.15	ENSG00000138629	protein_coding	UBL7	0.052576	2.28393	0.0237758	0.998925
ENSG00000261879.5	ENSG00000261879	antisense	RP11-333E1.1	-0.0701404	-2.28333	0.0238121	0.998925
ENSG00000224031.1	ENSG00000224031	antisense	TCEAL3-AS1	-0.206402	-2.28324	0.0238177	0.998925
ENSG00000244723.3	ENSG00000244723	unprocessed_pseudogene	ASLP1	-0.159277	-2.28318	0.0238212	0.998925
ENSG00000248285.1	ENSG00000248285	sense_overlapping	RP11-158J3.2	0.288559	2.28259	0.0238566	0.998925
ENSG00000278784.1	ENSG00000278784	sense_intronic	RP11-468E2.11	-0.108473	-2.28228	0.0238758	0.998925
ENSG00000135624.15	ENSG00000135624	protein_coding	CCT7	0.0272396	2.28128	0.0239364	0.998925
ENSG00000171873.7	ENSG00000171873	protein_coding	ADRA1D	0.347138	2.27943	0.0240487	0.998925
ENSG00000139988.9	ENSG00000139988	protein_coding	RDH12	-0.209959	-2.27927	0.0240581	0.998925
ENSG00000232855.6	ENSG00000232855	lincRNA	AF131217.1	0.189075	2.27857	0.0241011	0.998925
ENSG00000134602.15	ENSG00000134602	protein_coding	STK26	-0.265939	-2.27831	0.0241166	0.998925
ENSG00000113597.17	ENSG00000113597	protein_coding	TRAPPC13	0.0365347	2.27824	0.024121	0.998925
ENSG00000140459.17	ENSG00000140459	protein_coding	CYP11A1	-0.162072	-2.27818	0.024125	0.998925
ENSG00000221303.1	ENSG00000221303	snoRNA	SNORA79	-0.304689	-2.2778	0.024148	0.998925
ENSG00000164040.16	ENSG00000164040	protein_coding	PGRMC2	-0.0483635	-2.27761	0.0241595	0.998925
ENSG00000182199.10	ENSG00000182199	protein_coding	SHMT2	0.0656142	2.27712	0.0241896	0.998925
ENSG00000177337.7	ENSG00000177337	antisense	DLGAP1-AS1	-0.128063	-2.27687	0.024205	0.998925
ENSG00000164649.19	ENSG00000164649	protein_coding	CDCA7L	-0.0972229	-2.27663	0.0242195	0.998925
ENSG00000130770.17	ENSG00000130770	protein_coding	ATPIF1	-0.0496343	-2.2765	0.0242273	0.998925
ENSG00000199248.1	ENSG00000199248	snRNA	RNU6-28P	0.419916	2.27618	0.024247	0.998925
ENSG00000255946.1	ENSG00000255946	antisense	RP11-173P15.7	-0.320673	-2.27576	0.0242729	0.998925
ENSG00000167625.10	ENSG00000167625	protein_coding	ZNF526	0.0784105	2.27561	0.024282	0.998925
ENSG00000199069.3	ENSG00000199069	miRNA	MIR323A	0.451848	2.27537	0.0242969	0.998925
ENSG00000188542.9	ENSG00000188542	protein_coding	DUSP28	0.0699471	2.27491	0.0243255	0.998925
ENSG00000184588.17	ENSG00000184588	protein_coding	PDE4B	-0.0721797	-2.27446	0.0243531	0.998925
ENSG00000270096.1	ENSG00000270096	antisense	RP11-362K14.6	0.138638	2.274	0.0243815	0.998925
ENSG00000275191.1	ENSG00000275191	sense_intronic	RP11-36I17.2	-0.270805	-2.27353	0.0244103	0.998925
ENSG00000115241.10	ENSG00000115241	protein_coding	PPM1G	0.0383373	2.27246	0.0244764	0.998925
ENSG00000273893.1	ENSG00000273893	sense_intronic	RP1-101A2.1	0.106427	2.27217	0.0244944	0.998925
ENSG00000126768.12	ENSG00000126768	protein_coding	TIMM17B	0.053788	2.27213	0.0244969	0.998925
ENSG00000265545.1	ENSG00000265545	processed_pseudogene	RP11-183C12.1	0.442476	2.27073	0.0245834	0.998925
ENSG00000163132.6	ENSG00000163132	protein_coding	MSX1	0.219753	2.27051	0.0245972	0.998925
ENSG00000175040.5	ENSG00000175040	protein_coding	CHST2	-0.0909562	-2.27048	0.0245991	0.998925
ENSG00000105048.16	ENSG00000105048	protein_coding	TNNT1	0.230523	2.26996	0.0246312	0.998925
ENSG00000221296.2	ENSG00000221296	miRNA	MIR548T	-0.466363	-2.2682	0.0247412	0.998925
ENSG00000206914.1	ENSG00000206914	misc_RNA	Y_RNA	0.297494	2.26716	0.0248062	0.998925
ENSG00000113163.15	ENSG00000113163	protein_coding	COL4A3BP	-0.0369192	-2.26638	0.0248548	0.998925
ENSG00000196405.12	ENSG00000196405	protein_coding	EVL	-0.0421436	-2.26538	0.0249174	0.998925
ENSG00000260060.1	ENSG00000260060	antisense	RP11-388M20.1	-0.172923	-2.26528	0.0249241	0.998925
ENSG00000198948.11	ENSG00000198948	protein_coding	MFAP3L	-0.0731264	-2.26483	0.0249526	0.998925
ENSG00000205704.6	ENSG00000205704	unitary_pseudogene	LINC00634	0.0945892	2.26435	0.0249825	0.998925
ENSG00000273340.1	ENSG00000273340	transcribed_unprocessed_pseudogene	MICE	0.212522	2.26415	0.0249952	0.998925
ENSG00000249085.1	ENSG00000249085	antisense	CTD-2631K10.1	0.288161	2.26397	0.0250063	0.998925
ENSG00000178096.8	ENSG00000178096	protein_coding	BOLA1	-0.0836416	-2.26307	0.0250634	0.998925
ENSG00000247572.7	ENSG00000247572	antisense	CKMT2-AS1	-0.12192	-2.26276	0.0250825	0.998925
ENSG00000254815.5	ENSG00000254815	antisense	RP11-496I9.1	-0.281724	-2.26256	0.0250957	0.998925
ENSG00000173376.13	ENSG00000173376	protein_coding	NDNF	0.203743	2.26223	0.0251165	0.998925
ENSG00000123473.15	ENSG00000123473	protein_coding	STIL	0.0746206	2.26124	0.0251793	0.998925
ENSG00000113249.12	ENSG00000113249	protein_coding	HAVCR1	0.252687	2.261	0.0251939	0.998925
ENSG00000250974.1	ENSG00000250974	lincRNA	RP11-122F24.1	-0.429617	-2.26098	0.0251956	0.998925
ENSG00000201348.1	ENSG00000201348	snoRNA	RNU105B	-0.268791	-2.2606	0.0252199	0.998925
ENSG00000113318.9	ENSG00000113318	protein_coding	MSH3	-0.0477141	-2.26018	0.0252461	0.998925
ENSG00000169756.16	ENSG00000169756	protein_coding	LIMS1	-0.0799163	-2.25795	0.0253883	0.998925
ENSG00000134440.11	ENSG00000134440	protein_coding	NARS	0.0294883	2.25774	0.025402	0.998925
ENSG00000147164.11	ENSG00000147164	protein_coding	SNX12	0.0378003	2.25704	0.0254464	0.998925
ENSG00000185596.16	ENSG00000185596	transcribed_unprocessed_pseudogene	WASH3P	-0.141388	-2.25692	0.0254542	0.998925
ENSG00000180458.2	ENSG00000180458	antisense	CTD-3064H18.4	-0.237181	-2.25616	0.0255028	0.998925
ENSG00000160229.11	ENSG00000160229	protein_coding	ZNF66	-0.0826212	-2.25616	0.025503	0.998925
ENSG00000143178.12	ENSG00000143178	protein_coding	TBX19	0.163508	2.25581	0.0255254	0.998925
ENSG00000228914.2	ENSG00000228914	unprocessed_pseudogene	OR1H1P	-0.501252	-2.25514	0.0255684	0.998925
ENSG00000152049.6	ENSG00000152049	protein_coding	KCNE4	0.192948	2.25398	0.0256431	0.998925
ENSG00000183666.16	ENSG00000183666	transcribed_unprocessed_pseudogene	GUSBP1	-0.133925	-2.25301	0.0257053	0.998925
ENSG00000137872.16	ENSG00000137872	protein_coding	SEMA6D	-0.106445	-2.25274	0.0257227	0.998925
ENSG00000189067.12	ENSG00000189067	protein_coding	LITAF	-0.0886758	-2.25239	0.0257457	0.998925
ENSG00000039650.10	ENSG00000039650	protein_coding	PNKP	0.0631526	2.25191	0.0257769	0.998925
ENSG00000237875.1	ENSG00000237875	processed_pseudogene	RP5-1174J21.1	-0.449931	-2.25079	0.025849	0.998925
ENSG00000105650.21	ENSG00000105650	protein_coding	PDE4C	-0.151768	-2.24997	0.0259026	0.998925
ENSG00000172346.14	ENSG00000172346	protein_coding	CSDC2	0.164301	2.24912	0.025958	0.998925
ENSG00000204278.12	ENSG00000204278	protein_coding	TMEM235	-0.184383	-2.24879	0.0259791	0.998925
ENSG00000254461.1	ENSG00000254461	antisense	RP11-755F10.3	-0.341828	-2.24867	0.0259872	0.998925
ENSG00000269713.7	ENSG00000269713	protein_coding	NBPF9	-0.0952432	-2.24755	0.0260603	0.998925
ENSG00000099956.18	ENSG00000099956	protein_coding	SMARCB1	0.0399886	2.2472	0.0260829	0.998925
ENSG00000156689.6	ENSG00000156689	protein_coding	GLYATL2	0.164557	2.24695	0.0260991	0.998925
ENSG00000274031.1	ENSG00000274031	antisense	RP11-413H22.3	-0.178792	-2.24653	0.0261267	0.998925
ENSG00000251804.1	ENSG00000251804	snRNA	RNU6-1294P	-0.293608	-2.24542	0.0261996	0.998925
ENSG00000197020.10	ENSG00000197020	protein_coding	ZNF100	0.134704	2.24535	0.0262041	0.998925
ENSG00000233984.1	ENSG00000233984	processed_pseudogene	RPSAP14	0.213877	2.24463	0.0262518	0.998925
ENSG00000177853.14	ENSG00000177853	protein_coding	ZNF518A	-0.0457798	-2.24033	0.0265353	0.998925
ENSG00000134910.12	ENSG00000134910	protein_coding	STT3A	0.031136	2.23851	0.0266568	0.998925
ENSG00000239005.1	ENSG00000239005	snoRNA	ACA64	-0.333358	-2.23836	0.026667	0.998925
ENSG00000173221.13	ENSG00000173221	protein_coding	GLRX	0.123007	2.23832	0.0266696	0.998925
ENSG00000171016.11	ENSG00000171016	protein_coding	PYGO1	-0.0688038	-2.2381	0.0266839	0.998925
ENSG00000242551.2	ENSG00000242551	unprocessed_pseudogene	POU5F1P6	0.359017	2.23763	0.0267152	0.998925
ENSG00000261402.1	ENSG00000261402	lincRNA	RP11-378I6.1	0.235068	2.23737	0.0267326	0.998925
ENSG00000137804.12	ENSG00000137804	protein_coding	NUSAP1	-0.234994	-2.23717	0.0267464	0.998925
ENSG00000164303.10	ENSG00000164303	protein_coding	ENPP6	-0.158539	-2.2342	0.0269449	0.998925
ENSG00000102893.15	ENSG00000102893	protein_coding	PHKB	-0.0343339	-2.23414	0.0269493	0.998925
ENSG00000096654.15	ENSG00000096654	protein_coding	ZNF184	0.126673	2.23319	0.0270132	0.998925
ENSG00000181789.14	ENSG00000181789	protein_coding	COPG1	0.0368027	2.2324	0.0270668	0.998925
ENSG00000143390.17	ENSG00000143390	protein_coding	RFX5	0.0501783	2.23139	0.027135	0.998925
ENSG00000140988.15	ENSG00000140988	protein_coding	RPS2	-0.0533497	-2.23056	0.0271908	0.998925
ENSG00000235665.5	ENSG00000235665	lincRNA	LINC00298	0.159472	2.23036	0.0272046	0.998925
ENSG00000262188.1	ENSG00000262188	lincRNA	RP11-353N14.4	-0.199954	-2.2302	0.0272156	0.998925
ENSG00000265210.1	ENSG00000265210	miRNA	MIR4486	-0.29416	-2.22902	0.0272954	0.998925
ENSG00000167779.7	ENSG00000167779	protein_coding	IGFBP6	0.160693	2.22819	0.0273524	0.998925
ENSG00000224795.1	ENSG00000224795	lincRNA	NTM-AS1	-0.162252	-2.22788	0.0273733	0.998925
ENSG00000279765.3	ENSG00000279765	protein_coding	RP11-437B10.1	0.0759867	2.22772	0.027384	0.998925
ENSG00000180019.5	ENSG00000180019	processed_pseudogene	AC079741.2	-0.422412	-2.22722	0.0274187	0.998925
ENSG00000226976.3	ENSG00000226976	processed_pseudogene	COX6A1P2	0.0816709	2.22721	0.0274187	0.998925
ENSG00000259746.1	ENSG00000259746	processed_pseudogene	HSPE1P3	-0.205753	-2.22687	0.0274425	0.998925
ENSG00000187778.13	ENSG00000187778	protein_coding	MCRS1	0.0428211	2.22628	0.0274828	0.998925
ENSG00000119522.16	ENSG00000119522	protein_coding	DENND1A	-0.0339929	-2.2259	0.0275089	0.998925
ENSG00000081307.12	ENSG00000081307	protein_coding	UBA5	0.0301557	2.22563	0.0275274	0.998925
ENSG00000278982.1	ENSG00000278982	TEC	RP5-1031D4.3	0.228076	2.22545	0.0275396	0.998925
ENSG00000270011.6	ENSG00000270011	protein_coding	ZNF559-ZNF177	0.124283	2.22514	0.0275607	0.998925
ENSG00000222522.1	ENSG00000222522	snRNA	RNU6-519P	0.362943	2.22301	0.0277071	0.998925
ENSG00000207134.1	ENSG00000207134	snRNA	RNU6-106P	-0.37812	-2.22188	0.027785	0.998925
ENSG00000278873.1	ENSG00000278873	TEC	PRO1804	-0.122803	-2.22171	0.0277967	0.998925
ENSG00000237350.1	ENSG00000237350	processed_pseudogene	CDC42P6	-0.159173	-2.22148	0.0278126	0.998925
ENSG00000077942.18	ENSG00000077942	protein_coding	FBLN1	0.126063	2.22003	0.027913	0.998925
ENSG00000198542.13	ENSG00000198542	protein_coding	ITGBL1	0.20123	2.21992	0.0279212	0.998925
ENSG00000205838.12	ENSG00000205838	protein_coding	TTC23L	-0.136736	-2.21965	0.0279394	0.998925
ENSG00000198633.10	ENSG00000198633	protein_coding	ZNF534	-0.135797	-2.21834	0.0280307	0.998925
ENSG00000168056.15	ENSG00000168056	protein_coding	LTBP3	0.0488562	2.21811	0.0280466	0.998925
ENSG00000248859.2	ENSG00000248859	lincRNA	LINC01574	-0.20751	-2.21802	0.028053	0.998925
ENSG00000111481.9	ENSG00000111481	protein_coding	COPZ1	0.0356415	2.21727	0.0281053	0.998925
ENSG00000071564.14	ENSG00000071564	protein_coding	TCF3	0.0555041	2.21706	0.0281199	0.998925
ENSG00000259286.3	ENSG00000259286	processed_pseudogene	RP11-696L21.2	-0.24013	-2.21641	0.0281654	0.998925
ENSG00000159256.12	ENSG00000159256	protein_coding	MORC3	0.0355379	2.21625	0.0281768	0.998925
ENSG00000134138.19	ENSG00000134138	protein_coding	MEIS2	-0.158882	-2.21481	0.0282774	0.998925
ENSG00000183864.4	ENSG00000183864	protein_coding	TOB2	0.0703173	2.21452	0.0282976	0.998925
ENSG00000204564.11	ENSG00000204564	protein_coding	C6orf136	0.0517885	2.21307	0.0283999	0.998925
ENSG00000272419.5	ENSG00000272419	processed_transcript	RP11-403I13.8	-0.201919	-2.21246	0.0284426	0.998925
ENSG00000243902.6	ENSG00000243902	sense_overlapping	ELFN2	0.123114	2.21213	0.028466	0.998925
ENSG00000236823.1	ENSG00000236823	lincRNA	RP1-249F5.3	0.309331	2.21142	0.028516	0.998925
ENSG00000277250.1	ENSG00000277250	misc_RNA	Metazoa_SRP	0.399183	2.21101	0.028545	0.998925
ENSG00000152439.12	ENSG00000152439	protein_coding	ZNF773	0.0694044	2.21074	0.0285643	0.998925
ENSG00000188878.18	ENSG00000188878	protein_coding	FBF1	-0.0675083	-2.21072	0.0285654	0.998925
ENSG00000145416.13	ENSG00000145416	protein_coding	MARCH1	-0.0813228	-2.21066	0.02857	0.998925
ENSG00000272617.2	ENSG00000272617	protein_coding	COG8	0.0621396	2.21038	0.0285894	0.998925
ENSG00000137338.5	ENSG00000137338	protein_coding	PGBD1	0.0919034	2.20939	0.0286595	0.998925
ENSG00000183090.5	ENSG00000183090	protein_coding	FREM3	-0.332039	-2.20887	0.0286965	0.998925
ENSG00000254505.9	ENSG00000254505	protein_coding	CHMP4A	0.123945	2.20776	0.0287761	0.998925
ENSG00000134253.9	ENSG00000134253	protein_coding	TRIM45	-0.0838405	-2.20772	0.0287788	0.998925
ENSG00000158578.18	ENSG00000158578	protein_coding	ALAS2	-0.369846	-2.20758	0.0287887	0.998925
ENSG00000168743.12	ENSG00000168743	protein_coding	NPNT	-0.192173	-2.20622	0.0288854	0.998925
ENSG00000265919.1	ENSG00000265919	miRNA	MIR4280	-0.474054	-2.20572	0.0289211	0.998925
ENSG00000254415.3	ENSG00000254415	protein_coding	SIGLEC14	-0.46441	-2.20455	0.0290052	0.998925
ENSG00000231149.2	ENSG00000231149	lincRNA	RP11-10J18.3	0.378912	2.20453	0.0290063	0.998925
ENSG00000108590.10	ENSG00000108590	protein_coding	MED31	0.070201	2.20398	0.0290462	0.998925
ENSG00000279099.1	ENSG00000279099	TEC	RP11-595O22.1	-0.175064	-2.20362	0.0290723	0.998925
ENSG00000230183.4	ENSG00000230183	processed_pseudogene	CNOT6LP1	0.217457	2.20268	0.02914	0.998925
ENSG00000161179.13	ENSG00000161179	protein_coding	YDJC	0.0770423	2.20223	0.0291717	0.998925
ENSG00000180573.9	ENSG00000180573	protein_coding	HIST1H2AC	-0.0712894	-2.20168	0.0292115	0.998925
ENSG00000232656.7	ENSG00000232656	antisense	IDI2-AS1	0.15368	2.20157	0.0292195	0.998925
ENSG00000151929.9	ENSG00000151929	protein_coding	BAG3	-0.159728	-2.2008	0.0292752	0.998925
ENSG00000140022.9	ENSG00000140022	protein_coding	STON2	-0.0839532	-2.19991	0.0293397	0.998925
ENSG00000137275.13	ENSG00000137275	protein_coding	RIPK1	-0.0650639	-2.19919	0.029392	0.998925
ENSG00000255837.1	ENSG00000255837	protein_coding	TAS2R20	0.0983255	2.19866	0.0294302	0.998925
ENSG00000218510.6	ENSG00000218510	lincRNA	LINC00339	-0.115976	-2.19707	0.0295461	0.998925
ENSG00000242268.2	ENSG00000242268	lincRNA	RP11-368I23.2	-0.18406	-2.19607	0.0296191	0.998925
ENSG00000004777.18	ENSG00000004777	protein_coding	ARHGAP33	-0.0622874	-2.19556	0.0296562	0.998925
ENSG00000181819.14	ENSG00000181819	processed_pseudogene	KCTD9P2	-0.264664	-2.19551	0.0296597	0.998925
ENSG00000223561.6	ENSG00000223561	lincRNA	AC003090.1	-0.196587	-2.1955	0.0296609	0.998925
ENSG00000255966.1	ENSG00000255966	antisense	RP5-940J5.3	0.190958	2.19475	0.0297159	0.998925
ENSG00000110074.10	ENSG00000110074	protein_coding	FOXRED1	0.0486239	2.19459	0.0297272	0.998925
ENSG00000239381.6	ENSG00000239381	lincRNA	RP11-4B14.3	0.157941	2.19446	0.0297366	0.998925
ENSG00000136738.14	ENSG00000136738	protein_coding	STAM	0.0377455	2.19359	0.0298007	0.998925
ENSG00000267383.6	ENSG00000267383	antisense	CTC-260E6.6	-0.135268	-2.19322	0.0298275	0.998925
ENSG00000144021.2	ENSG00000144021	protein_coding	CIAO1	0.0292126	2.1931	0.0298368	0.998925
ENSG00000188706.12	ENSG00000188706	protein_coding	ZDHHC9	-0.0862124	-2.19223	0.0299004	0.998925
ENSG00000169814.12	ENSG00000169814	protein_coding	BTD	0.047692	2.1914	0.029962	0.998925
ENSG00000267317.2	ENSG00000267317	antisense	CTB-25B13.12	-0.210963	-2.19136	0.0299646	0.998925
ENSG00000154678.16	ENSG00000154678	protein_coding	PDE1C	-0.0790138	-2.18992	0.0300711	0.998925
ENSG00000229337.1	ENSG00000229337	antisense	AC079305.8	0.356379	2.18953	0.0301001	0.998925
ENSG00000258743.5	ENSG00000258743	lincRNA	RP11-406A9.2	-0.240983	-2.18941	0.0301087	0.998925
ENSG00000253893.2	ENSG00000253893	antisense	FAM85B	0.288736	2.18891	0.030146	0.998925
ENSG00000261613.2	ENSG00000261613	antisense	RP11-20I23.13	-0.658538	-2.18871	0.0301606	0.998925
ENSG00000196796.5	ENSG00000196796	unprocessed_pseudogene	CTB-134H23.2	-0.285355	-2.18847	0.0301789	0.998925
ENSG00000254872.3	ENSG00000254872	lincRNA	RP13-870H17.3	-0.238539	-2.18802	0.0302123	0.998925
ENSG00000171551.11	ENSG00000171551	protein_coding	ECEL1	-0.533444	-2.18796	0.0302167	0.998925
ENSG00000250174.5	ENSG00000250174	antisense	MYLK-AS2	0.217899	2.18737	0.0302605	0.998925
ENSG00000130518.16	ENSG00000130518	protein_coding	KIAA1683	-0.17588	-2.18621	0.0303468	0.998925
ENSG00000105202.7	ENSG00000105202	protein_coding	FBL	0.053459	2.18619	0.0303486	0.998925
ENSG00000203593.3	ENSG00000203593	antisense	RP5-1096D14.6	0.300877	2.18396	0.0305153	0.998925
ENSG00000248757.2	ENSG00000248757	lincRNA	CTD-2193G5.1	0.270202	2.18388	0.0305211	0.998925
ENSG00000202172.1	ENSG00000202172	snRNA	RNU6-1327P	-0.250355	-2.18324	0.0305691	0.998925
ENSG00000188372.14	ENSG00000188372	protein_coding	ZP3	0.252428	2.18314	0.0305762	0.998925
ENSG00000272418.1	ENSG00000272418	sense_intronic	RP11-762H8.4	0.244278	2.18305	0.0305831	0.998925
ENSG00000264966.1	ENSG00000264966	miRNA	MIR5094	-0.337283	-2.18239	0.030633	0.998925
ENSG00000125629.14	ENSG00000125629	protein_coding	INSIG2	0.0533681	2.18206	0.0306578	0.998925
ENSG00000117602.11	ENSG00000117602	protein_coding	RCAN3	-0.137518	-2.17897	0.0308911	0.998925
ENSG00000100749.7	ENSG00000100749	protein_coding	VRK1	-0.0633379	-2.17808	0.0309583	0.998925
ENSG00000197261.11	ENSG00000197261	protein_coding	C6orf141	-0.474597	-2.17773	0.0309854	0.998925
ENSG00000100399.15	ENSG00000100399	protein_coding	CHADL	-0.104973	-2.17743	0.0310076	0.998925
ENSG00000141456.14	ENSG00000141456	protein_coding	PELP1	0.0354663	2.17732	0.0310161	0.998925
ENSG00000107959.15	ENSG00000107959	protein_coding	PITRM1	0.0501147	2.17725	0.0310214	0.998925
ENSG00000162910.18	ENSG00000162910	protein_coding	MRPL55	0.0727032	2.17672	0.0310622	0.998925
ENSG00000249930.1	ENSG00000249930	processed_pseudogene	AC007016.3	-0.314235	-2.17671	0.0310628	0.998925
ENSG00000072133.10	ENSG00000072133	protein_coding	RPS6KA6	-0.0826125	-2.17608	0.0311106	0.998925
ENSG00000229348.1	ENSG00000229348	antisense	HYI-AS1	-0.200375	-2.17496	0.0311961	0.998925
ENSG00000137478.14	ENSG00000137478	protein_coding	FCHSD2	-0.0524419	-2.1748	0.0312087	0.998925
ENSG00000229156.1	ENSG00000229156	processed_pseudogene	RP11-250H24.2	0.410495	2.17434	0.0312436	0.998925
ENSG00000079739.15	ENSG00000079739	protein_coding	PGM1	0.0393333	2.17338	0.031317	0.998925
ENSG00000260411.4	ENSG00000260411	lincRNA	RP11-420N3.2	-0.275917	-2.1731	0.0313386	0.998925
ENSG00000232872.2	ENSG00000232872	processed_pseudogene	CTAGE3P	0.142457	2.173	0.0313465	0.998925
ENSG00000136197.12	ENSG00000136197	protein_coding	C7orf25	0.1001	2.17267	0.0313719	0.998925
ENSG00000148848.14	ENSG00000148848	protein_coding	ADAM12	-0.155821	-2.17203	0.0314208	0.998925
ENSG00000092871.16	ENSG00000092871	protein_coding	RFFL	-0.0788746	-2.17175	0.0314419	0.998925
ENSG00000046889.18	ENSG00000046889	protein_coding	PREX2	-0.0726763	-2.17136	0.0314726	0.998925
ENSG00000279312.1	ENSG00000279312	TEC	RP3-331H24.7	0.128053	2.17074	0.0315204	0.998925
ENSG00000235238.1	ENSG00000235238	processed_pseudogene	SUMO2P1	0.205314	2.16995	0.0315812	0.998925
ENSG00000165370.1	ENSG00000165370	protein_coding	GPR101	-0.512438	-2.16931	0.0316301	0.998925
ENSG00000144713.12	ENSG00000144713	protein_coding	RPL32	0.0282452	2.16849	0.0316939	0.998925
ENSG00000224204.1	ENSG00000224204	antisense	PHEX-AS1	-0.205541	-2.16788	0.0317409	0.998925
ENSG00000279319.1	ENSG00000279319	TEC	RP11-693M3.1	-0.136022	-2.1671	0.0318015	0.998925
ENSG00000173153.13	ENSG00000173153	protein_coding	ESRRA	0.0642087	2.1669	0.0318176	0.998925
ENSG00000250327.1	ENSG00000250327	processed_pseudogene	RPSAP70	0.171757	2.16653	0.0318458	0.998925
ENSG00000108231.12	ENSG00000108231	protein_coding	LGI1	-0.0751544	-2.16648	0.0318498	0.998925
ENSG00000100804.18	ENSG00000100804	protein_coding	PSMB5	0.0359279	2.16427	0.0320223	0.998925
ENSG00000276593.1	ENSG00000276593	sense_intronic	RP11-295H24.5	-0.208447	-2.16417	0.03203	0.998925
ENSG00000187516.6	ENSG00000187516	protein_coding	HYPM	-0.36107	-2.16407	0.0320382	0.998925
ENSG00000225972.1	ENSG00000225972	unprocessed_pseudogene	MTND1P23	-0.385323	-2.16356	0.0320781	0.998925
ENSG00000188536.12	ENSG00000188536	protein_coding	HBA2	0.113733	2.16337	0.0320924	0.998925
ENSG00000158636.16	ENSG00000158636	protein_coding	EMSY	0.0400962	2.16224	0.0321811	0.998925
ENSG00000242498.7	ENSG00000242498	protein_coding	ARPIN	-0.0451741	-2.16137	0.0322495	0.998925
ENSG00000155959.10	ENSG00000155959	protein_coding	VBP1	0.0334589	2.16121	0.032262	0.998925
ENSG00000164180.13	ENSG00000164180	protein_coding	TMEM161B	-0.0375728	-2.16059	0.032311	0.998925
ENSG00000131475.6	ENSG00000131475	protein_coding	VPS25	0.0489969	2.15864	0.0324645	0.998925
ENSG00000234617.1	ENSG00000234617	antisense	SNRK-AS1	-0.185645	-2.15782	0.0325302	0.998925
ENSG00000223727.6	ENSG00000223727	lincRNA	AC026188.1	0.208707	2.15732	0.0325695	0.998925
ENSG00000099341.11	ENSG00000099341	protein_coding	PSMD8	0.0427768	2.15696	0.0325983	0.998925
ENSG00000105185.11	ENSG00000105185	protein_coding	PDCD5	0.0467505	2.15556	0.0327094	0.998925
ENSG00000253626.3	ENSG00000253626	protein_coding	EIF5AL1	-0.123629	-2.15404	0.0328301	0.998925
ENSG00000143545.8	ENSG00000143545	protein_coding	RAB13	-0.0884787	-2.15368	0.0328591	0.998925
ENSG00000115234.10	ENSG00000115234	protein_coding	SNX17	0.0328909	2.15336	0.0328845	0.998925
ENSG00000074603.18	ENSG00000074603	protein_coding	DPP8	0.031604	2.1526	0.0329454	0.998925
ENSG00000198225.5	ENSG00000198225	protein_coding	FKBP1C	0.254666	2.15245	0.032958	0.998925
ENSG00000207042.1	ENSG00000207042	snRNA	RNU6-196P	-0.320699	-2.15212	0.0329842	0.998925
ENSG00000241923.2	ENSG00000241923	processed_pseudogene	RPL14P3	-0.138652	-2.15207	0.0329882	0.998925
ENSG00000134697.12	ENSG00000134697	protein_coding	GNL2	0.0493916	2.15089	0.0330826	0.998925
ENSG00000207029.1	ENSG00000207029	snRNA	RNU6-43P	0.391421	2.14992	0.0331608	0.998925
ENSG00000154917.10	ENSG00000154917	protein_coding	RAB6B	0.0496501	2.14806	0.0333107	0.998925
ENSG00000272841.1	ENSG00000272841	antisense	RP3-428L16.2	0.145814	2.14739	0.0333654	0.998925
ENSG00000123545.5	ENSG00000123545	protein_coding	NDUFAF4	0.0662402	2.146	0.0334777	0.998925
ENSG00000240322.3	ENSG00000240322	misc_RNA	RN7SL481P	-0.25284	-2.14597	0.0334804	0.998925
ENSG00000251722.1	ENSG00000251722	snRNA	RNU5E-3P	-0.341968	-2.14568	0.0335037	0.998925
ENSG00000200419.1	ENSG00000200419	misc_RNA	Y_RNA	-0.286536	-2.14452	0.0335984	0.998925
ENSG00000279092.1	ENSG00000279092	TEC	RP11-1H8.5	-0.256938	-2.14246	0.0337665	0.998925
ENSG00000117906.13	ENSG00000117906	protein_coding	RCN2	-0.0464624	-2.14242	0.03377	0.998925
ENSG00000120324.8	ENSG00000120324	protein_coding	PCDHB10	0.0829801	2.14152	0.0338437	0.998925
ENSG00000133019.11	ENSG00000133019	protein_coding	CHRM3	0.150606	2.14047	0.0339295	0.998925
ENSG00000226761.3	ENSG00000226761	protein_coding	TAS2R46	-0.153008	-2.14047	0.0339296	0.998925
ENSG00000264616.1	ENSG00000264616	miRNA	MIR4755	0.31673	2.13939	0.0340186	0.998925
ENSG00000132254.12	ENSG00000132254	protein_coding	ARFIP2	0.0369902	2.13903	0.0340482	0.998925
ENSG00000228107.1	ENSG00000228107	sense_overlapping	AP000692.9	0.132425	2.13902	0.034049	0.998925
ENSG00000236905.2	ENSG00000236905	processed_pseudogene	RP11-348H3.2	0.377551	2.13871	0.0340748	0.998925
ENSG00000273186.1	ENSG00000273186	sense_intronic	RP11-339B21.10	-0.210617	-2.13849	0.0340925	0.998925
ENSG00000277440.1	ENSG00000277440	sense_intronic	RP11-295D4.5	-0.203309	-2.13799	0.0341342	0.998925
ENSG00000266573.5	ENSG00000266573	lincRNA	RP11-449D8.5	-0.490813	-2.13778	0.0341509	0.998925
ENSG00000236297.1	ENSG00000236297	transcribed_processed_pseudogene	RP11-175P19.2	0.289836	2.13721	0.0341982	0.998925
ENSG00000184809.12	ENSG00000184809	antisense	B3GALT5-AS1	-0.193776	-2.13706	0.0342111	0.998925
ENSG00000228043.5	ENSG00000228043	lincRNA	AC097721.2	-0.198644	-2.13688	0.0342255	0.998925
ENSG00000214954.8	ENSG00000214954	protein_coding	LRRC69	0.171735	2.13619	0.0342832	0.998925
ENSG00000257237.1	ENSG00000257237	unprocessed_pseudogene	RP11-554L12.2	-0.31906	-2.13535	0.0343526	0.998925
ENSG00000133119.12	ENSG00000133119	protein_coding	RFC3	-0.0809909	-2.13462	0.0344132	0.998925
ENSG00000234444.9	ENSG00000234444	protein_coding	ZNF736	-0.0514521	-2.13455	0.0344188	0.998925
ENSG00000273219.1	ENSG00000273219	antisense	RP11-644N4.1	0.306406	2.13447	0.0344254	0.998925
ENSG00000171951.4	ENSG00000171951	protein_coding	SCG2	-0.223744	-2.13441	0.0344305	0.998925
ENSG00000164604.12	ENSG00000164604	protein_coding	GPR85	0.0985877	2.13397	0.0344674	0.998925
ENSG00000224769.1	ENSG00000224769	unprocessed_pseudogene	MUC20P1	-0.588736	-2.13348	0.0345082	0.998925
ENSG00000143507.17	ENSG00000143507	protein_coding	DUSP10	-0.102735	-2.13336	0.0345182	0.998925
ENSG00000111181.12	ENSG00000111181	protein_coding	SLC6A12	0.109082	2.1333	0.0345235	0.998925
ENSG00000149503.12	ENSG00000149503	protein_coding	INCENP	0.067555	2.13258	0.0345832	0.998925
ENSG00000180596.7	ENSG00000180596	protein_coding	HIST1H2BC	-0.0600367	-2.1316	0.0346649	0.998925
ENSG00000153993.13	ENSG00000153993	protein_coding	SEMA3D	0.20039	2.13094	0.0347202	0.998925
ENSG00000130540.13	ENSG00000130540	protein_coding	SULT4A1	0.0608594	2.13032	0.0347723	0.998925
ENSG00000238523.1	ENSG00000238523	snRNA	RNU7-107P	0.339501	2.12937	0.0348526	0.998925
ENSG00000241962.9	ENSG00000241962	protein_coding	RP11-111H13.1	0.113544	2.12901	0.0348831	0.998925
ENSG00000277386.1	ENSG00000277386	sense_intronic	RP11-141M1.4	-0.242971	-2.12671	0.0350767	0.998925
ENSG00000231401.1	ENSG00000231401	lincRNA	AC023481.1	-0.145066	-2.12645	0.0350985	0.998925
ENSG00000124493.13	ENSG00000124493	protein_coding	GRM4	-0.238579	-2.12577	0.0351558	0.998925
ENSG00000276757.1	ENSG00000276757	misc_RNA	RN7SL192P	-0.196179	-2.12561	0.0351697	0.998925
ENSG00000173041.11	ENSG00000173041	protein_coding	ZNF680	0.0447789	2.12488	0.0352318	0.998925
ENSG00000166762.16	ENSG00000166762	protein_coding	CATSPER2	-0.0799251	-2.12474	0.0352439	0.998925
ENSG00000050426.15	ENSG00000050426	protein_coding	LETMD1	0.0316276	2.12464	0.0352517	0.998925
ENSG00000200636.1	ENSG00000200636	snoRNA	SNORD114-27	0.320062	2.124	0.0353063	0.998925
ENSG00000264834.1	ENSG00000264834	miRNA	MIR1273F	0.245156	2.12367	0.0353348	0.998925
ENSG00000162722.8	ENSG00000162722	protein_coding	TRIM58	-0.184474	-2.12255	0.0354303	0.998925
ENSG00000147256.10	ENSG00000147256	protein_coding	ARHGAP36	-0.392533	-2.12253	0.0354313	0.998925
ENSG00000252684.1	ENSG00000252684	snRNA	RNU6ATAC36P	-0.390764	-2.12251	0.0354337	0.998925
ENSG00000090539.15	ENSG00000090539	protein_coding	CHRD	0.114112	2.12238	0.0354442	0.998925
ENSG00000184270.4	ENSG00000184270	protein_coding	HIST2H2AB	-0.0860403	-2.12103	0.0355595	0.998925
ENSG00000225761.1	ENSG00000225761	sense_intronic	RP11-417O11.5	-0.268044	-2.12096	0.035566	0.998925
ENSG00000230043.1	ENSG00000230043	processed_pseudogene	TMSB4XP6	-0.0856351	-2.12076	0.0355827	0.998925
ENSG00000109586.11	ENSG00000109586	protein_coding	GALNT7	-0.0551426	-2.12068	0.0355895	0.998925
ENSG00000115107.19	ENSG00000115107	protein_coding	STEAP3	0.182123	2.12005	0.035644	0.998925
ENSG00000109787.12	ENSG00000109787	protein_coding	KLF3	0.0512097	2.11981	0.035664	0.998925
ENSG00000148123.14	ENSG00000148123	protein_coding	PLPPR1	-0.0852425	-2.119	0.0357338	0.998925
ENSG00000189136.8	ENSG00000189136	transcribed_unprocessed_pseudogene	UBE2Q2P1	-0.0669693	-2.11872	0.0357578	0.998925
ENSG00000163312.10	ENSG00000163312	protein_coding	HELQ	0.046356	2.11871	0.0357588	0.998925
ENSG00000026103.20	ENSG00000026103	protein_coding	FAS	0.254353	2.11783	0.0358341	0.998925
ENSG00000226953.7	ENSG00000226953	antisense	AC010890.1	-0.210982	-2.11719	0.0358893	0.998925
ENSG00000006468.13	ENSG00000006468	protein_coding	ETV1	-0.136169	-2.11699	0.0359065	0.998925
ENSG00000233064.2	ENSG00000233064	lincRNA	RP3-380B8.4	-0.289588	-2.11688	0.0359164	0.998925
ENSG00000165272.14	ENSG00000165272	protein_coding	AQP3	0.340165	2.11635	0.0359619	0.998925
ENSG00000130962.17	ENSG00000130962	protein_coding	PRRG1	-0.0628024	-2.11474	0.0361012	0.998925
ENSG00000207732.1	ENSG00000207732	miRNA	MIR218-1	0.372589	2.11433	0.0361374	0.998925
ENSG00000274943.1	ENSG00000274943	sense_intronic	RP11-351C21.2	0.188369	2.11421	0.0361472	0.998925
ENSG00000198886.2	ENSG00000198886	protein_coding	MT-ND4	-0.0832998	-2.11411	0.0361562	0.998925
ENSG00000198856.12	ENSG00000198856	protein_coding	OSTC	-0.0507784	-2.11374	0.0361886	0.998925
ENSG00000185127.6	ENSG00000185127	protein_coding	C6orf120	0.0466182	2.11221	0.0363209	0.998925
ENSG00000276093.1	ENSG00000276093	lincRNA	RP5-1017F8.2	-0.408504	-2.11218	0.0363238	0.998925
ENSG00000226067.6	ENSG00000226067	lincRNA	LINC00623	-0.13214	-2.11132	0.0363993	0.998925
ENSG00000198721.12	ENSG00000198721	protein_coding	ECI2	-0.0616657	-2.11015	0.0365011	0.998925
ENSG00000233508.2	ENSG00000233508	lincRNA	RP1-269M15.3	-0.156379	-2.11004	0.0365107	0.998925
ENSG00000187391.19	ENSG00000187391	protein_coding	MAGI2	-0.0414545	-2.10967	0.0365429	0.998925
ENSG00000102882.11	ENSG00000102882	protein_coding	MAPK3	0.0808529	2.10958	0.0365509	0.998925
ENSG00000234929.1	ENSG00000234929	lincRNA	AC018685.1	0.354754	2.10885	0.0366153	0.998925
ENSG00000131979.18	ENSG00000131979	protein_coding	GCH1	-0.169788	-2.10598	0.0368675	0.998925
ENSG00000226287.8	ENSG00000226287	transcribed_unprocessed_pseudogene	TMEM191A	-0.100769	-2.10596	0.0368696	0.998925
ENSG00000183778.17	ENSG00000183778	protein_coding	B3GALT5	-0.178955	-2.10584	0.0368802	0.998925
ENSG00000177283.6	ENSG00000177283	protein_coding	FZD8	0.133915	2.10487	0.0369655	0.998925
ENSG00000207005.1	ENSG00000207005	snRNA	RNU1-2	0.527079	2.10392	0.0370497	0.998925
ENSG00000105639.18	ENSG00000105639	protein_coding	JAK3	-0.132653	-2.10359	0.0370789	0.998925
ENSG00000181856.14	ENSG00000181856	protein_coding	SLC2A4	0.187492	2.10305	0.0371267	0.998925
ENSG00000171388.11	ENSG00000171388	protein_coding	APLN	0.127752	2.1022	0.0372023	0.998925
ENSG00000131828.13	ENSG00000131828	protein_coding	PDHA1	0.0390249	2.10171	0.0372457	0.998925
ENSG00000205208.4	ENSG00000205208	protein_coding	C4orf46	-0.0818682	-2.10164	0.0372522	0.998925
ENSG00000276900.1	ENSG00000276900	antisense	RP11-467L13.7	-0.10686	-2.10142	0.0372716	0.998925
ENSG00000260368.1	ENSG00000260368	sense_overlapping	RP11-521I2.3	0.131854	2.10105	0.0373048	0.998925
ENSG00000233588.1	ENSG00000233588	processed_pseudogene	CYP51A1P2	0.164765	2.10096	0.0373132	0.998925
ENSG00000270532.1	ENSG00000270532	processed_pseudogene	PEBP1P2	-0.250737	-2.10094	0.0373145	0.998925
ENSG00000275967.1	ENSG00000275967	miRNA	MIR6880	0.372719	2.10063	0.0373421	0.998925
ENSG00000113812.13	ENSG00000113812	protein_coding	ACTR8	-0.0662607	-2.10045	0.0373583	0.998925
ENSG00000225218.1	ENSG00000225218	lincRNA	AP001628.6	0.221689	2.09914	0.0374756	0.998925
ENSG00000242435.1	ENSG00000242435	transcribed_unprocessed_pseudogene	UPK3BP1	0.357003	2.0991	0.0374793	0.998925
ENSG00000007392.16	ENSG00000007392	protein_coding	LUC7L	0.0455593	2.09804	0.0375743	0.998925
ENSG00000139734.17	ENSG00000139734	protein_coding	DIAPH3	-0.127759	-2.09788	0.0375884	0.998925
ENSG00000251073.1	ENSG00000251073	processed_pseudogene	NUDT19P5	0.283438	2.09787	0.0375896	0.998925
ENSG00000106327.12	ENSG00000106327	protein_coding	TFR2	-0.111799	-2.09716	0.0376536	0.998925
ENSG00000255246.1	ENSG00000255246	lincRNA	RP11-179A16.2	0.364176	2.09699	0.0376684	0.998925
ENSG00000200291.1	ENSG00000200291	misc_RNA	Y_RNA	-0.415577	-2.09681	0.0376848	0.998925
ENSG00000228360.1	ENSG00000228360	processed_pseudogene	RP11-365F18.1	0.337974	2.0967	0.037695	0.998925
ENSG00000108370.16	ENSG00000108370	protein_coding	RGS9	-0.195315	-2.09655	0.037708	0.998925
ENSG00000116954.7	ENSG00000116954	protein_coding	RRAGC	-0.0536029	-2.09624	0.0377363	0.998925
ENSG00000172936.12	ENSG00000172936	protein_coding	MYD88	-0.126084	-2.0956	0.0377932	0.998925
ENSG00000140365.15	ENSG00000140365	protein_coding	COMMD4	0.0480303	2.09526	0.0378238	0.998925
ENSG00000239213.5	ENSG00000239213	antisense	NCK1-AS1	0.136941	2.09469	0.0378761	0.998925
ENSG00000200237.1	ENSG00000200237	snoRNA	SNORA70	0.362574	2.09468	0.037877	0.998925
ENSG00000114346.13	ENSG00000114346	protein_coding	ECT2	0.0663436	2.09399	0.0379391	0.998925
ENSG00000196169.14	ENSG00000196169	protein_coding	KIF19	-0.256581	-2.09388	0.0379486	0.998925
ENSG00000112294.12	ENSG00000112294	protein_coding	ALDH5A1	-0.0476319	-2.09338	0.037994	0.998925
ENSG00000227615.1	ENSG00000227615	processed_pseudogene	RP11-864N7.2	-0.0981109	-2.09329	0.0380023	0.998925
ENSG00000139329.4	ENSG00000139329	protein_coding	LUM	0.233852	2.09289	0.0380387	0.998925
ENSG00000269189.1	ENSG00000269189	sense_intronic	RP11-573N10.1	0.123996	2.09271	0.0380551	0.998925
ENSG00000278200.1	ENSG00000278200	lincRNA	RP13-766D20.4	0.24666	2.09202	0.0381175	0.998925
ENSG00000254092.1	ENSG00000254092	lincRNA	RP11-369E15.3	0.494451	2.09003	0.0382987	0.998925
ENSG00000208037.1	ENSG00000208037	miRNA	MIR320A	0.377525	2.08992	0.0383083	0.998925
ENSG00000177606.6	ENSG00000177606	protein_coding	JUN	0.151937	2.08979	0.0383202	0.998925
ENSG00000149798.4	ENSG00000149798	protein_coding	CDC42EP2	-0.0991904	-2.08951	0.0383457	0.998925
ENSG00000239822.3	ENSG00000239822	misc_RNA	RN7SL754P	-0.195082	-2.0895	0.0383471	0.998925
ENSG00000138378.17	ENSG00000138378	protein_coding	STAT4	-0.143532	-2.08933	0.0383629	0.998925
ENSG00000273139.1	ENSG00000273139	lincRNA	XXbac-B444P24.14	0.1685	2.08928	0.0383671	0.998925
ENSG00000165275.9	ENSG00000165275	protein_coding	TRMT10B	-0.0691187	-2.08803	0.0384813	0.998925
ENSG00000164512.17	ENSG00000164512	protein_coding	ANKRD55	-0.171099	-2.08765	0.0385164	0.998925
ENSG00000266517.1	ENSG00000266517	miRNA	MIR4715	-0.369434	-2.08744	0.0385351	0.998925
ENSG00000077522.12	ENSG00000077522	protein_coding	ACTN2	-0.115145	-2.08699	0.0385764	0.998925
ENSG00000150361.11	ENSG00000150361	protein_coding	KLHL1	-0.197659	-2.08674	0.0385999	0.998925
ENSG00000159110.19	ENSG00000159110	protein_coding	IFNAR2	-0.0603033	-2.08608	0.0386607	0.998925
ENSG00000260152.2	ENSG00000260152	processed_pseudogene	RP11-69H7.4	-0.26551	-2.08556	0.038708	0.998925
ENSG00000184619.3	ENSG00000184619	protein_coding	KRBA2	0.0999193	2.08464	0.038793	0.998925
ENSG00000135452.9	ENSG00000135452	protein_coding	TSPAN31	-0.0524426	-2.08406	0.0388464	0.998925
ENSG00000167468.16	ENSG00000167468	protein_coding	GPX4	0.0406693	2.08398	0.0388542	0.998925
ENSG00000132205.10	ENSG00000132205	protein_coding	EMILIN2	-0.210769	-2.08323	0.0389228	0.998925
ENSG00000178852.15	ENSG00000178852	protein_coding	EFCAB13	-0.17169	-2.08282	0.0389612	0.998925
ENSG00000196865.4	ENSG00000196865	protein_coding	NHLRC2	-0.0335871	-2.0828	0.0389631	0.998925
ENSG00000113240.12	ENSG00000113240	protein_coding	CLK4	0.0683832	2.08181	0.039055	0.998925
ENSG00000199266.1	ENSG00000199266	snoRNA	SNORA60	0.184241	2.08163	0.0390717	0.998925
ENSG00000255457.1	ENSG00000255457	processed_pseudogene	RP11-436P7.1	-0.424108	-2.08112	0.0391188	0.998925
ENSG00000277754.1	ENSG00000277754	snoRNA	U3	-0.368424	-2.08063	0.0391641	0.998925
ENSG00000222182.1	ENSG00000222182	rRNA	RNA5SP156	0.37559	2.0805	0.0391767	0.998925
ENSG00000085063.14	ENSG00000085063	protein_coding	CD59	-0.0472514	-2.08015	0.0392089	0.998925
ENSG00000170017.12	ENSG00000170017	protein_coding	ALCAM	-0.0879909	-2.07983	0.0392383	0.998925
ENSG00000220868.2	ENSG00000220868	processed_pseudogene	MRPL35P1	-0.349055	-2.07982	0.0392394	0.998925
ENSG00000241956.9	ENSG00000241956	antisense	CTC-340A15.2	-0.362834	-2.07949	0.0392699	0.998925
ENSG00000261399.1	ENSG00000261399	antisense	LA16c-329F2.1	-0.209412	-2.07894	0.0393215	0.998925
ENSG00000256973.1	ENSG00000256973	lincRNA	RP11-359J14.2	-0.0904809	-2.07775	0.0394324	0.998925
ENSG00000261582.1	ENSG00000261582	protein_coding	RP4-614O4.11	0.15832	2.07702	0.0395012	0.998925
ENSG00000265879.1	ENSG00000265879	miRNA	MIR4748	0.309099	2.07689	0.039513	0.998925
ENSG00000143546.9	ENSG00000143546	protein_coding	S100A8	-0.525367	-2.07648	0.0395518	0.998925
ENSG00000136425.12	ENSG00000136425	protein_coding	CIB2	-0.10455	-2.0761	0.0395876	0.998925
ENSG00000229512.1	ENSG00000229512	sense_intronic	AC068580.5	0.230815	2.07577	0.0396186	0.998925
ENSG00000160404.17	ENSG00000160404	protein_coding	TOR2A	0.0751931	2.07573	0.0396217	0.998925
ENSG00000162104.9	ENSG00000162104	protein_coding	ADCY9	0.0597965	2.07567	0.0396275	0.998925
ENSG00000147041.11	ENSG00000147041	protein_coding	SYTL5	-0.207645	-2.07545	0.0396481	0.998925
ENSG00000147119.3	ENSG00000147119	protein_coding	CHST7	0.12423	2.07499	0.0396917	0.998925
ENSG00000235036.4	ENSG00000235036	processed_pseudogene	RP5-1099D15.1	0.182607	2.07423	0.0397634	0.998925
ENSG00000167550.10	ENSG00000167550	protein_coding	RHEBL1	0.181436	2.07419	0.039767	0.998925
ENSG00000252494.1	ENSG00000252494	snRNA	RNU6-126P	0.2517	2.07377	0.0398065	0.998925
ENSG00000128578.9	ENSG00000128578	protein_coding	STRIP2	-0.242544	-2.07376	0.0398077	0.998925
ENSG00000165084.15	ENSG00000165084	protein_coding	C8orf34	-0.11351	-2.07291	0.0398876	0.998925
ENSG00000233008.5	ENSG00000233008	lincRNA	RP11-475O6.1	-0.163826	-2.07249	0.0399275	0.998925
ENSG00000128595.16	ENSG00000128595	protein_coding	CALU	0.0500033	2.07219	0.0399554	0.998925
ENSG00000225361.3	ENSG00000225361	antisense	PPP1R26-AS1	-0.127116	-2.07212	0.0399625	0.998925
ENSG00000100479.12	ENSG00000100479	protein_coding	POLE2	-0.151936	-2.07188	0.0399844	0.998925
ENSG00000156162.16	ENSG00000156162	protein_coding	DPY19L4	-0.0439124	-2.07041	0.0401244	0.998925
ENSG00000258419.1	ENSG00000258419	sense_intronic	RP11-588P7.1	-0.126083	-2.07038	0.0401267	0.998925
ENSG00000133731.9	ENSG00000133731	protein_coding	IMPA1	0.0613466	2.07011	0.0401522	0.998925
ENSG00000280063.1	ENSG00000280063	TEC	RP11-295D4.3	0.0776278	2.06989	0.0401736	0.998925
ENSG00000149256.15	ENSG00000149256	protein_coding	TENM4	0.0717634	2.0697	0.0401919	0.998925
ENSG00000149929.15	ENSG00000149929	protein_coding	HIRIP3	0.0631169	2.06959	0.0402017	0.998925
ENSG00000276908.1	ENSG00000276908	miRNA	MIR7106	0.367004	2.0693	0.0402297	0.998925
ENSG00000141385.9	ENSG00000141385	protein_coding	AFG3L2	0.0293807	2.0692	0.040239	0.998925
ENSG00000201343.1	ENSG00000201343	misc_RNA	Y_RNA	-0.172955	-2.06835	0.0403197	0.998925
ENSG00000256596.1	ENSG00000256596	lincRNA	RP11-522N14.2	0.0967342	2.0677	0.0403819	0.998925
ENSG00000213398.7	ENSG00000213398	protein_coding	LCAT	0.133929	2.06749	0.0404023	0.998925
ENSG00000124767.6	ENSG00000124767	protein_coding	GLO1	-0.0334733	-2.0671	0.040439	0.998925
ENSG00000196123.12	ENSG00000196123	protein_coding	KIAA0895L	0.0468616	2.0671	0.0404394	0.998925
ENSG00000276007.1	ENSG00000276007	sense_intronic	RP11-358L22.3	-0.133437	-2.06665	0.0404824	0.998925
ENSG00000146453.12	ENSG00000146453	protein_coding	PNLDC1	0.235612	2.06636	0.0405103	0.998925
ENSG00000227927.2	ENSG00000227927	sense_intronic	MACROD2-IT1	-0.143391	-2.06618	0.0405272	0.998925
ENSG00000106392.10	ENSG00000106392	protein_coding	C1GALT1	-0.0653275	-2.06567	0.0405759	0.998925
ENSG00000119698.11	ENSG00000119698	protein_coding	PPP4R4	0.0843927	2.06546	0.0405961	0.998925
ENSG00000179403.11	ENSG00000179403	protein_coding	VWA1	-0.0760654	-2.06523	0.0406183	0.998925
ENSG00000147457.13	ENSG00000147457	protein_coding	CHMP7	0.0366244	2.06404	0.0407328	0.998925
ENSG00000255455.2	ENSG00000255455	lincRNA	RP11-890B15.3	0.0624259	2.06374	0.0407612	0.998925
ENSG00000252206.1	ENSG00000252206	snRNA	RNU7-40P	-0.343922	-2.06301	0.0408315	0.998925
ENSG00000204271.11	ENSG00000204271	protein_coding	SPIN3	-0.0438937	-2.06289	0.0408434	0.998925
ENSG00000138650.8	ENSG00000138650	protein_coding	PCDH10	-0.0820383	-2.06259	0.0408725	0.998925
ENSG00000164181.13	ENSG00000164181	protein_coding	ELOVL7	-0.0932963	-2.06145	0.0409819	0.998925
ENSG00000013573.16	ENSG00000013573	protein_coding	DDX11	-0.287811	-2.06087	0.0410381	0.998925
ENSG00000176268.5	ENSG00000176268	processed_pseudogene	CYCSP34	-0.144706	-2.06069	0.0410556	0.998925
ENSG00000173950.15	ENSG00000173950	protein_coding	XXYLT1	0.0447498	2.06068	0.0410564	0.998925
ENSG00000119318.12	ENSG00000119318	protein_coding	RAD23B	0.0311845	2.06051	0.0410737	0.998925
ENSG00000171503.11	ENSG00000171503	protein_coding	ETFDH	-0.0582949	-2.06045	0.041079	0.998925
ENSG00000271555.1	ENSG00000271555	sense_intronic	CTD-3214K23.1	0.346842	2.0604	0.0410841	0.998925
ENSG00000226977.1	ENSG00000226977	processed_pseudogene	HMGN1P24	-0.218575	-2.06012	0.0411112	0.998925
ENSG00000124067.16	ENSG00000124067	protein_coding	SLC12A4	0.0816644	2.05922	0.0411986	0.998925
ENSG00000057608.16	ENSG00000057608	protein_coding	GDI2	-0.030999	-2.0591	0.0412095	0.998925
ENSG00000203327.2	ENSG00000203327	antisense	AC012358.7	-0.163977	-2.05885	0.0412347	0.998925
ENSG00000120647.9	ENSG00000120647	protein_coding	CCDC77	0.0901693	2.05847	0.041271	0.998925
ENSG00000259977.1	ENSG00000259977	lincRNA	AL121578.2	-0.239082	-2.05807	0.0413102	0.998925
ENSG00000248801.6	ENSG00000248801	antisense	C8orf34-AS1	-0.168988	-2.05769	0.0413468	0.998925
ENSG00000176472.10	ENSG00000176472	protein_coding	ZNF575	-0.104224	-2.05751	0.0413649	0.998925
ENSG00000204305.13	ENSG00000204305	protein_coding	AGER	-0.136366	-2.05737	0.0413784	0.998925
ENSG00000280378.1	ENSG00000280378	TEC	RP4-758J24.6	-0.133581	-2.05649	0.0414639	0.998925
ENSG00000170837.2	ENSG00000170837	protein_coding	GPR27	-0.0679389	-2.05643	0.0414698	0.998925
ENSG00000242779.6	ENSG00000242779	transcribed_processed_pseudogene	ZNF702P	-0.170368	-2.05615	0.0414973	0.998925
ENSG00000163016.9	ENSG00000163016	transcribed_unprocessed_pseudogene	ALMS1P1	-0.126102	-2.05588	0.0415236	0.998925
ENSG00000271156.1	ENSG00000271156	lincRNA	RP11-642C5.1	0.354165	2.0557	0.0415415	0.998925
ENSG00000233264.2	ENSG00000233264	processed_pseudogene	AC006042.8	-0.0937317	-2.05568	0.0415428	0.998925
ENSG00000258590.5	ENSG00000258590	transcribed_unprocessed_pseudogene	NBEAP1	0.19494	2.05508	0.041602	0.998925
ENSG00000188747.8	ENSG00000188747	protein_coding	NOXA1	0.0800151	2.05415	0.0416927	0.998925
ENSG00000173406.15	ENSG00000173406	protein_coding	DAB1	0.13554	2.05411	0.0416969	0.998925
ENSG00000169564.6	ENSG00000169564	protein_coding	PCBP1	0.0394804	2.05336	0.0417702	0.998925
ENSG00000130224.14	ENSG00000130224	protein_coding	LRCH2	-0.0397102	-2.05323	0.0417829	0.998925
ENSG00000146242.8	ENSG00000146242	protein_coding	TPBG	-0.359863	-2.05274	0.0418317	0.998925
ENSG00000152253.8	ENSG00000152253	protein_coding	SPC25	-0.17349	-2.0527	0.0418357	0.998925
ENSG00000212526.1	ENSG00000212526	snRNA	RNU6-466P	0.272981	2.0524	0.0418646	0.998925
ENSG00000256436.1	ENSG00000256436	protein_coding	TAS2R31	-0.0849069	-2.0522	0.0418843	0.998925
ENSG00000235545.1	ENSG00000235545	antisense	RP11-230B22.1	-0.132276	-2.05201	0.0419038	0.998925
ENSG00000060656.19	ENSG00000060656	protein_coding	PTPRU	0.137533	2.05167	0.0419372	0.998925
ENSG00000125895.5	ENSG00000125895	protein_coding	TMEM74B	-0.10886	-2.05157	0.0419463	0.998925
ENSG00000163558.12	ENSG00000163558	protein_coding	PRKCI	0.0446396	2.05094	0.042009	0.998925
ENSG00000267365.1	ENSG00000267365	antisense	KCNJ2-AS1	-0.130024	-2.05013	0.0420893	0.998925
ENSG00000173915.13	ENSG00000173915	protein_coding	USMG5	0.0378077	2.04999	0.0421026	0.998925
ENSG00000185290.3	ENSG00000185290	protein_coding	NUPR2	-0.157506	-2.04969	0.0421321	0.998925
ENSG00000253642.5	ENSG00000253642	lincRNA	RP11-317N12.1	-0.169136	-2.04936	0.0421647	0.998925
ENSG00000252080.1	ENSG00000252080	snRNA	RNU7-99P	-0.174885	-2.04901	0.0421993	0.998925
ENSG00000206527.9	ENSG00000206527	protein_coding	HACD2	-0.0621375	-2.04863	0.0422374	0.998925
ENSG00000144792.9	ENSG00000144792	protein_coding	ZNF660	-0.0647522	-2.04772	0.0423273	0.998925
ENSG00000107819.13	ENSG00000107819	protein_coding	SFXN3	0.054706	2.04735	0.0423643	0.998925
ENSG00000170485.16	ENSG00000170485	protein_coding	NPAS2	-0.0826383	-2.04721	0.0423786	0.998925
ENSG00000214988.4	ENSG00000214988	processed_pseudogene	RPL7AP26	-0.17902	-2.04692	0.0424071	0.998925
ENSG00000180357.9	ENSG00000180357	protein_coding	ZNF609	0.0350399	2.04668	0.0424311	0.998925
ENSG00000196792.11	ENSG00000196792	protein_coding	STRN3	0.0297822	2.04655	0.0424439	0.998925
ENSG00000110435.11	ENSG00000110435	protein_coding	PDHX	0.0366865	2.04637	0.0424625	0.998925
ENSG00000213853.9	ENSG00000213853	protein_coding	EMP2	-0.113313	-2.04623	0.042476	0.998925
ENSG00000179603.17	ENSG00000179603	protein_coding	GRM8	-0.149607	-2.04551	0.042548	0.998925
ENSG00000261722.1	ENSG00000261722	lincRNA	RP11-679B19.2	0.239146	2.04534	0.0425643	0.998925
ENSG00000159712.10	ENSG00000159712	unprocessed_pseudogene	ANKRD18CP	-0.136431	-2.04522	0.0425768	0.998925
ENSG00000222489.1	ENSG00000222489	snoRNA	SNORA79	0.116595	2.04437	0.0426613	0.998925
ENSG00000273257.1	ENSG00000273257	lincRNA	RP11-177J6.1	-0.176809	-2.04424	0.0426752	0.998925
ENSG00000219712.1	ENSG00000219712	processed_pseudogene	RP11-532F6.2	0.132635	2.04355	0.0427434	0.998925
ENSG00000159882.12	ENSG00000159882	protein_coding	ZNF230	0.0760101	2.04347	0.0427518	0.998925
ENSG00000147231.13	ENSG00000147231	protein_coding	CXorf57	-0.138857	-2.0433	0.0427689	0.998925
ENSG00000116127.17	ENSG00000116127	protein_coding	ALMS1	-0.0371762	-2.04293	0.042806	0.998925
ENSG00000196277.15	ENSG00000196277	protein_coding	GRM7	-0.0764621	-2.04285	0.0428138	0.998925
ENSG00000115129.13	ENSG00000115129	protein_coding	TP53I3	0.14992	2.03956	0.0431456	0.998925
ENSG00000127946.16	ENSG00000127946	protein_coding	HIP1	-0.0650993	-2.0395	0.0431515	0.998925
ENSG00000104611.11	ENSG00000104611	protein_coding	SH2D4A	-0.141835	-2.03932	0.0431695	0.998925
ENSG00000109458.8	ENSG00000109458	protein_coding	GAB1	-0.0637014	-2.03921	0.0431807	0.998925
ENSG00000184441.4	ENSG00000184441	antisense	AP001062.7	-0.0950336	-2.03808	0.0432952	0.998925
ENSG00000239961.2	ENSG00000239961	protein_coding	LILRA4	0.386428	2.03671	0.043434	0.998925
ENSG00000100387.8	ENSG00000100387	protein_coding	RBX1	0.0350361	2.0361	0.0434959	0.998925
ENSG00000167965.17	ENSG00000167965	protein_coding	MLST8	0.044052	2.03588	0.0435177	0.998925
ENSG00000272840.1	ENSG00000272840	lincRNA	RP11-379B18.6	-0.228238	-2.03534	0.0435729	0.998925
ENSG00000165782.10	ENSG00000165782	protein_coding	TMEM55B	0.0370475	2.03478	0.0436301	0.998925
ENSG00000186960.10	ENSG00000186960	lincRNA	LINC01551	-0.182979	-2.03429	0.0436798	0.998925
ENSG00000211871.1	ENSG00000211871	TR_J_gene	TRAJ18	0.424643	2.03423	0.0436863	0.998925
ENSG00000170340.10	ENSG00000170340	protein_coding	B3GNT2	-0.0926279	-2.03401	0.0437086	0.998925
ENSG00000100445.17	ENSG00000100445	protein_coding	SDR39U1	0.0412443	2.03372	0.0437389	0.998925
ENSG00000204261.8	ENSG00000204261	lincRNA	PSMB8-AS1	-0.147633	-2.03352	0.0437588	0.998925
ENSG00000139874.5	ENSG00000139874	protein_coding	SSTR1	-0.142449	-2.03217	0.0438967	0.998925
ENSG00000209042.1	ENSG00000209042	snoRNA	SNORD12C	0.319622	2.03194	0.0439205	0.998925
ENSG00000148200.16	ENSG00000148200	protein_coding	NR6A1	0.0669314	2.03142	0.0439736	0.998925
ENSG00000135486.17	ENSG00000135486	protein_coding	HNRNPA1	-0.0378916	-2.03099	0.0440176	0.998925
ENSG00000175264.7	ENSG00000175264	protein_coding	CHST1	0.0825741	2.03098	0.0440187	0.998925
ENSG00000261342.1	ENSG00000261342	sense_intronic	AC006538.1	-0.104851	-2.03053	0.0440658	0.998925
ENSG00000120162.9	ENSG00000120162	protein_coding	MOB3B	-0.0957731	-2.03036	0.044083	0.998925
ENSG00000224699.8	ENSG00000224699	processed_transcript	LAMTOR5-AS1	-0.0668464	-2.02999	0.0441208	0.998925
ENSG00000135116.9	ENSG00000135116	protein_coding	HRK	0.266286	2.02972	0.0441492	0.998925
ENSG00000001461.16	ENSG00000001461	protein_coding	NIPAL3	-0.0606267	-2.02845	0.0442798	0.998925
ENSG00000257239.1	ENSG00000257239	lincRNA	RP11-630C16.2	-0.358254	-2.02833	0.0442916	0.998925
ENSG00000118564.14	ENSG00000118564	protein_coding	FBXL5	-0.0325237	-2.02798	0.0443285	0.998925
ENSG00000174903.15	ENSG00000174903	protein_coding	RAB1B	0.0325302	2.02795	0.0443314	0.998925
ENSG00000263723.1	ENSG00000263723	snoRNA	SNORD39	0.270037	2.02764	0.0443639	0.998925
ENSG00000240857.1	ENSG00000240857	protein_coding	RDH14	0.0518469	2.02757	0.0443705	0.998925
ENSG00000234719.8	ENSG00000234719	protein_coding	RP11-166B2.1	-0.568611	-2.02752	0.0443757	0.998925
ENSG00000246022.2	ENSG00000246022	antisense	ALDH1L1-AS2	0.111238	2.02715	0.0444146	0.998925
ENSG00000174231.16	ENSG00000174231	protein_coding	PRPF8	0.0268495	2.02635	0.0444966	0.998925
ENSG00000176209.11	ENSG00000176209	protein_coding	SMIM19	0.0517584	2.02549	0.0445857	0.998925
ENSG00000223013.1	ENSG00000223013	rRNA	RNA5SP344	0.355585	2.02518	0.0446183	0.998925
ENSG00000267858.5	ENSG00000267858	antisense	MZF1-AS1	0.107356	2.02492	0.0446452	0.998925
ENSG00000139910.19	ENSG00000139910	protein_coding	NOVA1	-0.0556359	-2.02262	0.0448853	0.998925
ENSG00000185634.11	ENSG00000185634	protein_coding	SHC4	-0.0956976	-2.02259	0.0448884	0.998925
ENSG00000100116.16	ENSG00000100116	protein_coding	GCAT	0.0575559	2.02159	0.0449927	0.998925
ENSG00000125482.12	ENSG00000125482	protein_coding	TTF1	0.0359111	2.02136	0.0450171	0.998925
ENSG00000255418.5	ENSG00000255418	lincRNA	RP11-266A24.1	0.207027	2.02133	0.0450204	0.998925
ENSG00000147274.14	ENSG00000147274	protein_coding	RBMX	0.0306269	2.02118	0.0450353	0.998925
ENSG00000263793.1	ENSG00000263793	miRNA	MIR3115	-0.366333	-2.02117	0.0450364	0.998925
ENSG00000260267.1	ENSG00000260267	antisense	RP11-452L6.5	0.0494878	2.02104	0.0450508	0.998925
ENSG00000164708.5	ENSG00000164708	protein_coding	PGAM2	0.198141	2.01942	0.0452201	0.998925
ENSG00000171823.6	ENSG00000171823	protein_coding	FBXL14	0.0615364	2.01868	0.0452983	0.998925
ENSG00000120519.14	ENSG00000120519	protein_coding	SLC10A7	-0.0548834	-2.01787	0.0453832	0.998925
ENSG00000165061.14	ENSG00000165061	protein_coding	ZMAT4	0.136126	2.01759	0.0454127	0.998925
ENSG00000105499.13	ENSG00000105499	protein_coding	PLA2G4C	0.0923125	2.01707	0.0454677	0.998925
ENSG00000259209.3	ENSG00000259209	antisense	RP5-991G20.2	-0.206405	-2.01706	0.0454688	0.998925
ENSG00000136628.17	ENSG00000136628	protein_coding	EPRS	0.0314824	2.01614	0.0455664	0.998925
ENSG00000207821.1	ENSG00000207821	miRNA	MIR640	0.36566	2.01549	0.0456353	0.998925
ENSG00000108465.14	ENSG00000108465	protein_coding	CDK5RAP3	-0.0514163	-2.01531	0.0456547	0.998925
ENSG00000201297.1	ENSG00000201297	misc_RNA	Y_RNA	0.333705	2.01524	0.0456618	0.998925
ENSG00000231795.1	ENSG00000231795	sense_intronic	ITCH-IT1	-0.147795	-2.01523	0.0456626	0.998925
ENSG00000100442.10	ENSG00000100442	protein_coding	FKBP3	-0.0273179	-2.01514	0.045672	0.998925
ENSG00000132405.18	ENSG00000132405	protein_coding	TBC1D14	-0.0298864	-2.01477	0.0457117	0.998925
ENSG00000234841.4	ENSG00000234841	processed_pseudogene	RP11-119H12.4	-0.0896191	-2.01452	0.0457382	0.998925
ENSG00000101199.12	ENSG00000101199	protein_coding	ARFGAP1	0.0360609	2.01439	0.0457518	0.998925
ENSG00000279554.1	ENSG00000279554	TEC	CTA-113A6.2	-0.206618	-2.01414	0.0457785	0.998925
ENSG00000223558.1	ENSG00000223558	processed_pseudogene	TRIM60P17	-0.194597	-2.01351	0.0458456	0.998925
ENSG00000004142.11	ENSG00000004142	protein_coding	POLDIP2	0.0365387	2.0135	0.0458462	0.998925
ENSG00000137413.15	ENSG00000137413	protein_coding	TAF8	0.0451551	2.00929	0.0462957	0.998925
ENSG00000270035.1	ENSG00000270035	lincRNA	RP11-338N10.2	-0.232429	-2.00842	0.046389	0.998925
ENSG00000107862.4	ENSG00000107862	protein_coding	GBF1	0.0285309	2.00839	0.0463929	0.998925
ENSG00000258181.1	ENSG00000258181	lincRNA	RP11-493L12.4	-0.232371	-2.00824	0.0464083	0.998925
ENSG00000134014.16	ENSG00000134014	protein_coding	ELP3	0.0306483	2.00821	0.046412	0.998925
ENSG00000242071.3	ENSG00000242071	processed_pseudogene	RPL7AP6	-0.127284	-2.00807	0.0464268	0.998925
ENSG00000187527.10	ENSG00000187527	protein_coding	ATP13A5	0.144543	2.00761	0.0464761	0.998925
ENSG00000259234.5	ENSG00000259234	lincRNA	ANKRD34C-AS1	-0.0958993	-2.00761	0.0464767	0.998925
ENSG00000276934.1	ENSG00000276934	sense_intronic	RP11-231E4.5	-0.177804	-2.00758	0.0464797	0.998925
ENSG00000196735.11	ENSG00000196735	protein_coding	HLA-DQA1	0.373616	2.00682	0.0465615	0.998925
ENSG00000267224.1	ENSG00000267224	lincRNA	AC005498.4	-0.28017	-2.00651	0.0465951	0.998925
ENSG00000232931.5	ENSG00000232931	lincRNA	LINC00342	-0.0622573	-2.00604	0.0466452	0.998925
ENSG00000154719.13	ENSG00000154719	protein_coding	MRPL39	-0.0422352	-2.00576	0.0466757	0.998925
ENSG00000157181.15	ENSG00000157181	protein_coding	C1orf27	-0.0286145	-2.00458	0.0468037	0.998925
ENSG00000205683.11	ENSG00000205683	protein_coding	DPF3	0.0687216	2.00452	0.0468104	0.998925
ENSG00000101346.12	ENSG00000101346	protein_coding	POFUT1	0.0436034	2.00373	0.0468953	0.998925
ENSG00000005379.15	ENSG00000005379	protein_coding	TSPOAP1	-0.0636533	-2.00247	0.0470317	0.998925
ENSG00000228540.1	ENSG00000228540	sense_intronic	AC073326.3	0.245484	2.00215	0.0470671	0.998925
ENSG00000007372.20	ENSG00000007372	protein_coding	PAX6	-0.0892806	-2.002	0.047083	0.998925
ENSG00000106714.17	ENSG00000106714	protein_coding	CNTNAP3	-0.123038	-2.00189	0.0470949	0.998925
ENSG00000261837.1	ENSG00000261837	sense_intronic	RP11-264L1.3	-0.121791	-2.0018	0.0471052	0.998925
ENSG00000242061.1	ENSG00000242061	processed_pseudogene	CTD-2555K7.1	-0.364553	-2.00084	0.0472095	0.998925
ENSG00000120328.6	ENSG00000120328	protein_coding	PCDHB12	0.0747307	2.00083	0.0472106	0.998925
ENSG00000174059.16	ENSG00000174059	protein_coding	CD34	-0.172043	-2.00072	0.0472223	0.998925
ENSG00000237337.1	ENSG00000237337	antisense	RP11-567C20.2	0.34035	1.99978	0.0473258	0.998925
ENSG00000280329.1	ENSG00000280329	protein_coding	AC026449.1	0.215372	1.99934	0.0473738	0.998925
ENSG00000247134.6	ENSG00000247134	lincRNA	RP11-11N9.4	0.124982	1.99913	0.0473968	0.998925
ENSG00000214279.12	ENSG00000214279	transcribed_unitary_pseudogene	SCART1	0.149743	1.99887	0.0474245	0.998925
ENSG00000134444.13	ENSG00000134444	protein_coding	KIAA1468	-0.0321255	-1.99822	0.0474961	0.998925
ENSG00000229622.1	ENSG00000229622	processed_pseudogene	MTND5P2	-0.24378	-1.99793	0.0475278	0.998925
ENSG00000100994.11	ENSG00000100994	protein_coding	PYGB	0.0452057	1.99754	0.047571	0.998925
ENSG00000269696.1	ENSG00000269696	antisense	AC007228.11	0.129211	1.99627	0.0477097	0.998925
ENSG00000148604.13	ENSG00000148604	protein_coding	RGR	0.333709	1.99599	0.0477406	0.998925
ENSG00000228253.1	ENSG00000228253	protein_coding	MT-ATP8	-0.0730212	-1.99535	0.0478115	0.998925
ENSG00000136213.9	ENSG00000136213	protein_coding	CHST12	0.037758	1.99503	0.0478468	0.998925
ENSG00000185737.12	ENSG00000185737	protein_coding	NRG3	0.0564376	1.99443	0.0479134	0.998925
ENSG00000196562.14	ENSG00000196562	protein_coding	SULF2	0.0766975	1.99442	0.0479141	0.998925
ENSG00000238964.1	ENSG00000238964	snRNA	RNU7-125P	-0.321652	-1.99394	0.0479677	0.998925
ENSG00000084444.13	ENSG00000084444	protein_coding	FAM234B	0.0537151	1.99269	0.0481054	0.998925
ENSG00000087085.13	ENSG00000087085	protein_coding	ACHE	-0.157989	-1.99161	0.0482254	0.998925
ENSG00000278213.1	ENSG00000278213	unprocessed_pseudogene	CNTNAP3P5	-0.396351	-1.99013	0.0483899	0.998925
ENSG00000120963.11	ENSG00000120963	protein_coding	ZNF706	0.0369634	1.99003	0.0484015	0.998925
ENSG00000007402.11	ENSG00000007402	protein_coding	CACNA2D2	-0.190686	-1.98964	0.0484438	0.998925
ENSG00000142541.16	ENSG00000142541	protein_coding	RPL13A	-0.0240226	-1.98949	0.0484614	0.998925
ENSG00000199875.1	ENSG00000199875	misc_RNA	Y_RNA	0.284565	1.98937	0.0484741	0.998925
ENSG00000274098.1	ENSG00000274098	misc_RNA	RN7SL787P	0.335719	1.98927	0.0484861	0.998925
ENSG00000261007.2	ENSG00000261007	processed_pseudogene	RP11-382N13.3	-0.243746	-1.98913	0.0485017	0.998925
ENSG00000251787.1	ENSG00000251787	snRNA	RNU7-47P	-0.332007	-1.98898	0.0485175	0.998925
ENSG00000198899.2	ENSG00000198899	protein_coding	MT-ATP6	-0.062477	-1.98864	0.0485556	0.998925
ENSG00000123131.12	ENSG00000123131	protein_coding	PRDX4	-0.0638748	-1.98846	0.0485761	0.998925
ENSG00000002549.12	ENSG00000002549	protein_coding	LAP3	-0.0697059	-1.98768	0.0486637	0.998925
ENSG00000208025.1	ENSG00000208025	miRNA	MIR591	-0.252036	-1.98702	0.0487375	0.998925
ENSG00000224043.7	ENSG00000224043	antisense	CCNT2-AS1	-0.0981189	-1.98701	0.0487385	0.998925
ENSG00000213569.4	ENSG00000213569	processed_pseudogene	RP13-383K5.4	-0.125054	-1.98678	0.048764	0.998925
ENSG00000133275.15	ENSG00000133275	protein_coding	CSNK1G2	-0.0470913	-1.98653	0.048792	0.998925
ENSG00000112053.13	ENSG00000112053	protein_coding	SLC26A8	-0.0849741	-1.98649	0.048796	0.998925
ENSG00000223930.5	ENSG00000223930	lincRNA	RP11-33A14.1	-0.271698	-1.98623	0.0488257	0.998925
ENSG00000270244.1	ENSG00000270244	processed_pseudogene	RP11-123J14.4	0.366776	1.98601	0.0488503	0.998925
ENSG00000279584.1	ENSG00000279584	TEC	AC005593.2	0.278489	1.98531	0.0489293	0.998925
ENSG00000157168.18	ENSG00000157168	protein_coding	NRG1	-0.169359	-1.98519	0.0489419	0.998925
ENSG00000239665.8	ENSG00000239665	processed_transcript	RP11-295P9.3	0.0480112	1.98501	0.0489631	0.998925
ENSG00000107789.15	ENSG00000107789	protein_coding	MINPP1	0.0598023	1.98469	0.0489982	0.998925
ENSG00000166788.9	ENSG00000166788	protein_coding	SAAL1	-0.0653429	-1.98435	0.0490373	0.998925
ENSG00000205765.8	ENSG00000205765	protein_coding	C5orf51	-0.0402685	-1.98426	0.0490467	0.998925
ENSG00000263750.1	ENSG00000263750	miRNA	MIR548AV	-0.269865	-1.98426	0.0490468	0.998925
ENSG00000134533.6	ENSG00000134533	protein_coding	RERG	-0.157944	-1.98361	0.0491204	0.998925
ENSG00000272079.2	ENSG00000272079	lincRNA	LA16c-380H5.5	0.199537	1.9834	0.0491435	0.998925
ENSG00000264201.1	ENSG00000264201	miRNA	MIR4701	0.347598	1.98337	0.0491471	0.998925
ENSG00000162852.13	ENSG00000162852	protein_coding	CNST	0.054246	1.98328	0.0491577	0.998925
ENSG00000082515.17	ENSG00000082515	protein_coding	MRPL22	-0.0469592	-1.98322	0.0491647	0.998925
ENSG00000101405.3	ENSG00000101405	protein_coding	OXT	0.614803	1.98209	0.0492919	0.998925
ENSG00000176887.6	ENSG00000176887	protein_coding	SOX11	-0.121955	-1.98156	0.0493515	0.998925
ENSG00000112715.20	ENSG00000112715	protein_coding	VEGFA	0.146109	1.98143	0.0493669	0.998925
ENSG00000231622.1	ENSG00000231622	processed_pseudogene	RP4-700A9.1	0.298971	1.98142	0.0493681	0.998925
ENSG00000122012.13	ENSG00000122012	protein_coding	SV2C	-0.352471	-1.98137	0.0493734	0.998925
ENSG00000255931.1	ENSG00000255931	lincRNA	RP11-286N22.10	0.340391	1.98104	0.0494104	0.998925
ENSG00000234325.1	ENSG00000234325	processed_pseudogene	MRPS10P2	-0.252756	-1.97997	0.049532	0.998925
ENSG00000141034.9	ENSG00000141034	protein_coding	GID4	0.0432914	1.97938	0.0495998	0.998925
ENSG00000207751.2	ENSG00000207751	processed_transcript	MIR130B	-0.252517	-1.97926	0.0496128	0.998925
ENSG00000226487.1	ENSG00000226487	lincRNA	RP4-749H3.2	0.323114	1.9792	0.04962	0.998925
ENSG00000150455.13	ENSG00000150455	protein_coding	TIRAP	-0.0811214	-1.97901	0.0496415	0.998925
ENSG00000174807.3	ENSG00000174807	protein_coding	CD248	-0.212035	-1.97874	0.0496718	0.998925
ENSG00000254044.5	ENSG00000254044	sense_overlapping	RP11-681L8.1	0.240935	1.97823	0.0497305	0.998925
ENSG00000249167.1	ENSG00000249167	lincRNA	CTB-118N6.2	-0.173738	-1.97704	0.0498659	0.998925
ENSG00000207574.1	ENSG00000207574	miRNA	MIR661	0.231712	1.97682	0.0498909	0.998925
ENSG00000138604.9	ENSG00000138604	protein_coding	GLCE	-0.0802704	-1.97654	0.0499231	0.998925
ENSG00000254450.1	ENSG00000254450	sense_intronic	ALG9-IT1	0.216989	1.97653	0.0499247	0.998925
ENSG00000183979.7	ENSG00000183979	protein_coding	NPB	0.172261	1.97619	0.0499628	0.998925
ENSG00000200090.1	ENSG00000200090	misc_RNA	Y_RNA	0.145997	1.97581	0.050007	0.998925
ENSG00000159685.10	ENSG00000159685	protein_coding	CHCHD6	0.0573176	1.97579	0.0500092	0.998925
ENSG00000125703.14	ENSG00000125703	protein_coding	ATG4C	-0.0451303	-1.9751	0.0500878	0.998925
ENSG00000215114.7	ENSG00000215114	protein_coding	UBXN2B	0.0398256	1.97443	0.0501654	0.998925
ENSG00000152558.14	ENSG00000152558	protein_coding	TMEM123	-0.0552809	-1.97382	0.0502352	0.998925
ENSG00000259336.1	ENSG00000259336	lincRNA	RP11-323I15.5	-0.181084	-1.9733	0.0502945	0.998925
ENSG00000078699.21	ENSG00000078699	protein_coding	CBFA2T2	0.0317501	1.97215	0.0504271	0.998925
ENSG00000230124.6	ENSG00000230124	protein_coding	ACBD6	-0.0424403	-1.97145	0.0505075	0.998925
ENSG00000214629.3	ENSG00000214629	processed_pseudogene	RPSAP6	-0.175763	-1.97108	0.0505512	0.998925
ENSG00000118363.11	ENSG00000118363	protein_coding	SPCS2	-0.0446905	-1.97054	0.0506128	0.998925
ENSG00000134326.11	ENSG00000134326	protein_coding	CMPK2	-0.0921062	-1.97039	0.0506305	0.998925
ENSG00000147654.14	ENSG00000147654	protein_coding	EBAG9	-0.035228	-1.97027	0.050644	0.998925
ENSG00000239043.1	ENSG00000239043	snoRNA	SNORD127	-0.320264	-1.96993	0.0506841	0.998925
ENSG00000157954.14	ENSG00000157954	protein_coding	WIPI2	0.029559	1.9696	0.0507221	0.998925
ENSG00000166405.14	ENSG00000166405	protein_coding	RIC3	-0.0325363	-1.96917	0.0507716	0.998925
ENSG00000198938.2	ENSG00000198938	protein_coding	MT-CO3	-0.0592541	-1.96915	0.0507743	0.998925
ENSG00000282564.1	ENSG00000282564	lincRNA	RP4-553F17.1	0.216029	1.96904	0.0507873	0.998925
ENSG00000253716.5	ENSG00000253716	antisense	MINCR	-0.102114	-1.96749	0.0509664	0.998925
ENSG00000051620.10	ENSG00000051620	protein_coding	HEBP2	0.0797134	1.96651	0.0510808	0.998925
ENSG00000166333.13	ENSG00000166333	protein_coding	ILK	0.0412067	1.9661	0.0511284	0.998925
ENSG00000231824.3	ENSG00000231824	protein_coding	AKAIN1	0.416056	1.96587	0.051156	0.998925
ENSG00000173727.12	ENSG00000173727	transcribed_unprocessed_pseudogene	CMB9-22P13.1	-0.122149	-1.96528	0.051225	0.998925
ENSG00000142449.12	ENSG00000142449	protein_coding	FBN3	-0.149444	-1.96497	0.0512607	0.998925
ENSG00000198171.12	ENSG00000198171	protein_coding	DDRGK1	0.0539181	1.96429	0.05134	0.998925
ENSG00000171121.16	ENSG00000171121	protein_coding	KCNMB3	-0.0977506	-1.96403	0.0513707	0.998925
ENSG00000145390.11	ENSG00000145390	protein_coding	USP53	0.0728394	1.96375	0.0514031	0.998925
ENSG00000241291.3	ENSG00000241291	misc_RNA	RN7SL791P	-0.225105	-1.96368	0.0514124	0.998925
ENSG00000162727.3	ENSG00000162727	protein_coding	OR2M5	-0.409286	-1.9627	0.0515264	0.998925
ENSG00000114867.20	ENSG00000114867	protein_coding	EIF4G1	0.0309392	1.96239	0.0515635	0.998925
ENSG00000268658.5	ENSG00000268658	lincRNA	LINC00664	0.196103	1.96196	0.0516135	0.998925
ENSG00000241278.1	ENSG00000241278	unprocessed_pseudogene	ENPP7P4	-0.166395	-1.96173	0.0516408	0.998925
ENSG00000096872.15	ENSG00000096872	protein_coding	IFT74	-0.0466788	-1.96156	0.0516603	0.998925
ENSG00000136870.10	ENSG00000136870	protein_coding	ZNF189	0.0778233	1.96092	0.0517368	0.998925
ENSG00000207484.1	ENSG00000207484	misc_RNA	Y_RNA	0.254993	1.95944	0.0519113	0.998925
ENSG00000228084.1	ENSG00000228084	antisense	RP5-884G6.2	0.141541	1.95923	0.0519361	0.998925
ENSG00000179262.9	ENSG00000179262	protein_coding	RAD23A	0.0328489	1.9589	0.0519741	0.998925
ENSG00000225794.1	ENSG00000225794	lincRNA	AC073321.4	0.333873	1.95884	0.0519821	0.998925
ENSG00000196262.13	ENSG00000196262	protein_coding	PPIA	0.0351711	1.95869	0.0519995	0.998925
ENSG00000270072.1	ENSG00000270072	sense_intronic	RP11-750H9.7	-0.151514	-1.95868	0.0520007	0.998925
ENSG00000089060.11	ENSG00000089060	protein_coding	SLC8B1	-0.0646775	-1.95827	0.0520491	0.998925
ENSG00000143303.11	ENSG00000143303	protein_coding	RRNAD1	0.0512207	1.9575	0.0521405	0.998925
ENSG00000102409.9	ENSG00000102409	protein_coding	BEX4	0.0342512	1.95667	0.0522394	0.998925
ENSG00000132840.9	ENSG00000132840	protein_coding	BHMT2	-0.129206	-1.95633	0.0522793	0.998925
ENSG00000181097.5	ENSG00000181097	antisense	RP11-429J17.2	0.155499	1.95597	0.0523223	0.998925
ENSG00000157224.15	ENSG00000157224	protein_coding	CLDN12	-0.0503467	-1.95588	0.0523335	0.998925
ENSG00000209082.1	ENSG00000209082	Mt_tRNA	MT-TL1	-0.378653	-1.9558	0.0523424	0.998925
ENSG00000142046.14	ENSG00000142046	protein_coding	TMEM91	-0.121435	-1.95539	0.0523913	0.998925
ENSG00000142528.15	ENSG00000142528	protein_coding	ZNF473	0.0591644	1.95532	0.0523992	0.998925
ENSG00000151338.18	ENSG00000151338	protein_coding	MIPOL1	-0.0436878	-1.95492	0.0524478	0.998925
ENSG00000264920.1	ENSG00000264920	processed_transcript	RP11-6N17.4	0.0824186	1.9537	0.0525929	0.998925
ENSG00000106819.11	ENSG00000106819	protein_coding	ASPN	0.239047	1.95368	0.0525947	0.998925
ENSG00000157214.13	ENSG00000157214	protein_coding	STEAP2	0.0693693	1.95284	0.0526958	0.998925
ENSG00000236636.2	ENSG00000236636	processed_pseudogene	RP11-211A18.1	-0.151104	-1.95249	0.0527378	0.998925
ENSG00000139174.10	ENSG00000139174	protein_coding	PRICKLE1	0.0964258	1.95232	0.0527582	0.998925
ENSG00000105287.12	ENSG00000105287	protein_coding	PRKD2	0.0940023	1.95151	0.0528547	0.998925
ENSG00000235478.4	ENSG00000235478	lincRNA	AC006946.15	-0.142923	-1.95148	0.0528591	0.998925
ENSG00000197429.10	ENSG00000197429	protein_coding	IPP	-0.0389794	-1.95106	0.0529089	0.998925
ENSG00000101986.11	ENSG00000101986	protein_coding	ABCD1	0.0838289	1.95038	0.0529905	0.998925
ENSG00000162972.10	ENSG00000162972	protein_coding	C2orf47	0.0502304	1.94985	0.0530543	0.998925
ENSG00000107317.11	ENSG00000107317	protein_coding	PTGDS	0.0614441	1.94973	0.0530686	0.998925
ENSG00000204713.10	ENSG00000204713	protein_coding	TRIM27	0.0403196	1.94938	0.0531114	0.998925
ENSG00000243660.9	ENSG00000243660	protein_coding	ZNF487	-0.0688952	-1.94915	0.0531388	0.998925
ENSG00000267537.1	ENSG00000267537	lincRNA	AC005394.1	-0.371377	-1.94852	0.0532145	0.998925
ENSG00000279901.1	ENSG00000279901	TEC	CTD-2270P14.2	0.146462	1.94821	0.0532525	0.998925
ENSG00000272858.1	ENSG00000272858	sense_intronic	CTA-292E10.8	-0.174011	-1.94797	0.0532807	0.998925
ENSG00000280195.1	ENSG00000280195	antisense	XX-FW83563B9.5	0.123466	1.94789	0.0532911	0.998925
ENSG00000224460.1	ENSG00000224460	lincRNA	RP11-439L18.2	-0.188386	-1.9472	0.053374	0.998925
ENSG00000119943.11	ENSG00000119943	protein_coding	PYROXD2	0.0889939	1.94704	0.0533932	0.998925
ENSG00000243389.1	ENSG00000243389	3prime_overlapping_ncRNA	AC012442.5	-0.23557	-1.94697	0.0534022	0.998925
ENSG00000258122.1	ENSG00000258122	antisense	RP11-61A14.1	-0.273138	-1.94681	0.053421	0.998925
ENSG00000185088.13	ENSG00000185088	protein_coding	RPS27L	0.0459731	1.94625	0.0534891	0.998925
ENSG00000282160.1	ENSG00000282160	lincRNA	AF067845.2	-0.128937	-1.94583	0.0535408	0.998925
ENSG00000270885.1	ENSG00000270885	protein_coding	RASL10B	-0.0961795	-1.94576	0.0535482	0.998925
ENSG00000242715.7	ENSG00000242715	protein_coding	CCDC169	0.193684	1.94466	0.0536818	0.998925
ENSG00000076944.15	ENSG00000076944	protein_coding	STXBP2	-0.14243	-1.9445	0.0537021	0.998925
ENSG00000196655.10	ENSG00000196655	protein_coding	TRAPPC4	0.0495886	1.94416	0.0537434	0.998925
ENSG00000262484.1	ENSG00000262484	protein_coding	CCER2	-0.154577	-1.94397	0.0537659	0.998925
ENSG00000276517.1	ENSG00000276517	sense_intronic	AL133243.2	-0.0689599	-1.94369	0.0538007	0.998925
ENSG00000133048.12	ENSG00000133048	protein_coding	CHI3L1	-0.310238	-1.94358	0.0538142	0.998925
ENSG00000161082.12	ENSG00000161082	protein_coding	CELF5	-0.0533213	-1.94291	0.053895	0.998925
ENSG00000116985.11	ENSG00000116985	protein_coding	BMP8B	-0.117833	-1.9427	0.0539208	0.998925
ENSG00000171448.8	ENSG00000171448	protein_coding	ZBTB26	-0.0509766	-1.94268	0.0539235	0.998925
ENSG00000274034.1	ENSG00000274034	miRNA	MIR6813	0.346958	1.94221	0.0539805	0.998925
ENSG00000121073.13	ENSG00000121073	protein_coding	SLC35B1	0.0415904	1.94073	0.0541623	0.998925
ENSG00000162241.12	ENSG00000162241	protein_coding	SLC25A45	0.0876795	1.94034	0.0542097	0.998925
ENSG00000164111.14	ENSG00000164111	protein_coding	ANXA5	-0.0703975	-1.94016	0.0542313	0.998925
ENSG00000134755.14	ENSG00000134755	protein_coding	DSC2	-0.0978319	-1.94012	0.0542368	0.998925
ENSG00000232600.3	ENSG00000232600	antisense	TONSL-AS1	-0.249309	-1.9398	0.0542757	0.998925
ENSG00000135048.13	ENSG00000135048	protein_coding	TMEM2	0.114863	1.93967	0.0542913	0.998925
ENSG00000204837.3	ENSG00000204837	unprocessed_pseudogene	RP11-204M4.2	0.138549	1.93965	0.0542948	0.998925
ENSG00000261716.1	ENSG00000261716	sense_overlapping	RP11-196G18.22	-0.0959345	-1.93934	0.0543327	0.998925
ENSG00000173402.11	ENSG00000173402	protein_coding	DAG1	0.0342174	1.93932	0.0543353	0.998925
ENSG00000282142.1	ENSG00000282142	lincRNA	CH17-174L20.1	0.341519	1.93786	0.054514	0.998925
ENSG00000259781.1	ENSG00000259781	processed_pseudogene	RP11-673C5.1	-0.180447	-1.9376	0.0545469	0.998925
ENSG00000254027.1	ENSG00000254027	antisense	RP11-363E6.3	0.136221	1.93626	0.0547112	0.998925
ENSG00000263698.1	ENSG00000263698	antisense	RP11-408H20.3	-0.248574	-1.93521	0.0548418	0.998925
ENSG00000136270.13	ENSG00000136270	protein_coding	TBRG4	0.0431859	1.93479	0.054894	0.998925
ENSG00000210049.1	ENSG00000210049	Mt_tRNA	MT-TF	-0.513697	-1.93451	0.0549282	0.998925
ENSG00000000460.16	ENSG00000000460	protein_coding	C1orf112	0.072353	1.93429	0.0549552	0.998925
ENSG00000126005.16	ENSG00000126005	protein_coding	MMP24-AS1	0.0601872	1.93408	0.0549811	0.998925
ENSG00000279133.1	ENSG00000279133	TEC	RP11-342K2.1	-0.0666352	-1.9334	0.0550665	0.998925
ENSG00000118514.13	ENSG00000118514	protein_coding	ALDH8A1	0.138998	1.93328	0.0550811	0.998925
ENSG00000213203.2	ENSG00000213203	protein_coding	GIMAP1	0.143458	1.93305	0.0551093	0.998925
ENSG00000125266.6	ENSG00000125266	protein_coding	EFNB2	0.107017	1.93262	0.0551632	0.998925
ENSG00000169297.7	ENSG00000169297	protein_coding	NR0B1	0.168304	1.93181	0.0552641	0.998925
ENSG00000076716.8	ENSG00000076716	protein_coding	GPC4	0.113299	1.93132	0.0553244	0.998925
ENSG00000268117.1	ENSG00000268117	unprocessed_pseudogene	VN1R84P	0.569214	1.93129	0.055328	0.998925
ENSG00000139304.12	ENSG00000139304	protein_coding	PTPRQ	-0.19659	-1.93095	0.055371	0.998925
ENSG00000254964.1	ENSG00000254964	antisense	RP11-831H9.3	-0.341052	-1.93082	0.0553866	0.998925
ENSG00000223733.1	ENSG00000223733	processed_pseudogene	RPL18AP14	-0.296447	-1.92935	0.0555708	0.998925
ENSG00000156398.12	ENSG00000156398	protein_coding	SFXN2	-0.0680364	-1.92918	0.0555919	0.998925
ENSG00000198929.12	ENSG00000198929	protein_coding	NOS1AP	0.108148	1.92894	0.0556221	0.998925
ENSG00000283487.1	ENSG00000283487	miRNA	MIR4501	-0.35629	-1.92868	0.0556544	0.998925
ENSG00000163235.15	ENSG00000163235	protein_coding	TGFA	0.0758605	1.92832	0.0556998	0.998925
ENSG00000273108.1	ENSG00000273108	antisense	RP11-416N2.4	-0.157781	-1.92828	0.0557044	0.998925
ENSG00000254614.2	ENSG00000254614	antisense	AP003068.23	-0.185006	-1.92731	0.0558261	0.998925
ENSG00000130948.9	ENSG00000130948	protein_coding	HSD17B3	0.154076	1.92645	0.0559346	0.998925
ENSG00000184900.15	ENSG00000184900	protein_coding	SUMO3	0.0412944	1.92599	0.0559923	0.998925
ENSG00000234772.1	ENSG00000234772	antisense	LINC00412	-0.204451	-1.92565	0.0560353	0.998925
ENSG00000135299.16	ENSG00000135299	protein_coding	ANKRD6	-0.0812192	-1.92548	0.0560567	0.998925
ENSG00000114423.18	ENSG00000114423	protein_coding	CBLB	-0.057523	-1.92494	0.0561256	0.998925
ENSG00000137642.12	ENSG00000137642	protein_coding	SORL1	0.0650917	1.92487	0.0561345	0.998925
ENSG00000239839.6	ENSG00000239839	protein_coding	DEFA3	-0.558587	-1.92485	0.0561364	0.998925
ENSG00000271941.1	ENSG00000271941	antisense	RP11-188P20.3	-0.181672	-1.92478	0.0561459	0.998925
ENSG00000276842.1	ENSG00000276842	antisense	RP11-713N11.6	-0.250981	-1.92395	0.0562501	0.998925
ENSG00000199712.1	ENSG00000199712	snoRNA	SNORD115-2	0.208678	1.9239	0.056256	0.998925
ENSG00000213799.10	ENSG00000213799	protein_coding	ZNF845	0.0558855	1.9238	0.0562692	0.998925
ENSG00000172292.14	ENSG00000172292	protein_coding	CERS6	-0.0647866	-1.92346	0.0563123	0.998925
ENSG00000270019.1	ENSG00000270019	lincRNA	RP11-141B14.1	0.130405	1.92306	0.0563632	0.998925
ENSG00000173137.11	ENSG00000173137	protein_coding	ADCK5	-0.0647549	-1.92299	0.0563713	0.998925
ENSG00000249119.1	ENSG00000249119	processed_pseudogene	MTND6P4	-0.322465	-1.92249	0.0564345	0.998925
ENSG00000196136.16	ENSG00000196136	protein_coding	SERPINA3	-0.582724	-1.92234	0.0564546	0.998925
ENSG00000264350.1	ENSG00000264350	processed_pseudogene	SNRPGP2	0.275713	1.92222	0.0564691	0.998925
ENSG00000166111.9	ENSG00000166111	protein_coding	SVOP	-0.0626488	-1.92183	0.0565191	0.998925
ENSG00000264050.1	ENSG00000264050	processed_pseudogene	RP11-22N12.2	-0.164922	-1.92182	0.0565206	0.998925
ENSG00000213149.3	ENSG00000213149	processed_pseudogene	CNN2P9	-0.173504	-1.92042	0.0566974	0.998925
ENSG00000054116.11	ENSG00000054116	protein_coding	TRAPPC3	0.0344137	1.9199	0.0567647	0.998925
ENSG00000227388.2	ENSG00000227388	lincRNA	RP11-112J3.16	-0.0932599	-1.91976	0.0567817	0.998925
ENSG00000164659.14	ENSG00000164659	protein_coding	KIAA1324L	-0.0642845	-1.91952	0.0568121	0.998925
ENSG00000149782.11	ENSG00000149782	protein_coding	PLCB3	0.0814854	1.91892	0.0568887	0.998925
ENSG00000242808.7	ENSG00000242808	sense_overlapping	SOX2-OT	-0.0697768	-1.91872	0.0569143	0.998925
ENSG00000143951.15	ENSG00000143951	protein_coding	WDPCP	-0.0365481	-1.91849	0.0569445	0.998925
ENSG00000224822.1	ENSG00000224822	sense_intronic	THRB-IT1	-0.10541	-1.91842	0.0569533	0.998925
ENSG00000272720.1	ENSG00000272720	lincRNA	CTA-228A9.3	-0.0952762	-1.91827	0.0569722	0.998925
ENSG00000282943.1	ENSG00000282943	antisense	CTC-490G23.6	-0.115697	-1.91794	0.057014	0.998925
ENSG00000130684.13	ENSG00000130684	protein_coding	ZNF337	-0.0482722	-1.91792	0.057017	0.998925
ENSG00000063177.12	ENSG00000063177	protein_coding	RPL18	-0.0315085	-1.91772	0.0570422	0.998925
ENSG00000163803.12	ENSG00000163803	protein_coding	PLB1	-0.0834893	-1.9175	0.057071	0.998925
ENSG00000112110.9	ENSG00000112110	protein_coding	MRPL18	0.0449601	1.91699	0.0571361	0.998925
ENSG00000266583.1	ENSG00000266583	miRNA	MIR4478	0.362686	1.91655	0.0571925	0.998925
ENSG00000279145.1	ENSG00000279145	TEC	RP11-547D13.1	0.110897	1.91651	0.0571977	0.998925
ENSG00000130734.9	ENSG00000130734	protein_coding	ATG4D	0.0506477	1.91631	0.0572225	0.998925
ENSG00000274922.1	ENSG00000274922	lincRNA	RP11-88E10.5	-0.14224	-1.91612	0.0572469	0.998925
ENSG00000204655.11	ENSG00000204655	protein_coding	MOG	-0.118824	-1.91599	0.0572647	0.998925
ENSG00000172232.9	ENSG00000172232	protein_coding	AZU1	-0.238135	-1.91552	0.0573246	0.998925
ENSG00000157077.14	ENSG00000157077	protein_coding	ZFYVE9	-0.0266665	-1.91541	0.0573388	0.998925
ENSG00000050748.17	ENSG00000050748	protein_coding	MAPK9	0.0386135	1.91533	0.0573484	0.998925
ENSG00000114650.18	ENSG00000114650	protein_coding	SCAP	0.0333446	1.91528	0.0573554	0.998925
ENSG00000275638.1	ENSG00000275638	antisense	RP11-16E23.5	-0.134449	-1.9149	0.0574046	0.998925
ENSG00000248449.2	ENSG00000248449	transcribed_unitary_pseudogene	PCDHGB8P	-0.0800455	-1.91384	0.0575413	0.998925
ENSG00000264364.2	ENSG00000264364	protein_coding	DYNLL2	-0.0442537	-1.91336	0.0576028	0.998925
ENSG00000137880.5	ENSG00000137880	protein_coding	GCHFR	-0.110127	-1.91317	0.0576265	0.998925
ENSG00000254973.1	ENSG00000254973	lincRNA	RP11-429J17.7	-0.251203	-1.91298	0.057651	0.998925
ENSG00000151725.11	ENSG00000151725	protein_coding	CENPU	-0.139859	-1.91288	0.0576648	0.998925
ENSG00000168243.10	ENSG00000168243	protein_coding	GNG4	-0.16596	-1.91262	0.0576982	0.998925
ENSG00000133636.10	ENSG00000133636	protein_coding	NTS	-0.513099	-1.91261	0.0576988	0.998925
ENSG00000185523.6	ENSG00000185523	protein_coding	SPATA45	-0.244615	-1.91212	0.0577627	0.998925
ENSG00000236850.4	ENSG00000236850	processed_transcript	BMS1P20	-0.128236	-1.912	0.0577777	0.998925
ENSG00000242375.1	ENSG00000242375	lincRNA	RP11-498P14.3	-0.197325	-1.91184	0.0577987	0.998925
ENSG00000271503.5	ENSG00000271503	protein_coding	CCL5	0.295769	1.91166	0.0578221	0.998925
ENSG00000259751.1	ENSG00000259751	processed_pseudogene	RP11-83J16.3	-0.187322	-1.91154	0.0578373	0.998925
ENSG00000254791.1	ENSG00000254791	sense_intronic	FAR1-IT1	-0.175377	-1.91138	0.0578589	0.998925
ENSG00000279058.1	ENSG00000279058	protein_coding	AGAP14P	-0.197744	-1.90976	0.0580683	0.998925
ENSG00000251666.1	ENSG00000251666	sense_intronic	ZNF346-IT1	-0.0825068	-1.90914	0.0581487	0.998925
ENSG00000006016.10	ENSG00000006016	protein_coding	CRLF1	0.217269	1.9088	0.0581935	0.998925
ENSG00000141564.13	ENSG00000141564	protein_coding	RPTOR	0.0535769	1.90877	0.058197	0.998925
ENSG00000224870.6	ENSG00000224870	processed_transcript	RP4-758J18.2	0.0563267	1.90837	0.0582498	0.998925
ENSG00000271918.1	ENSG00000271918	antisense	CTD-2287O16.5	-0.117426	-1.90823	0.0582671	0.998925
ENSG00000183853.17	ENSG00000183853	protein_coding	KIRREL	-0.14214	-1.90817	0.0582757	0.998925
ENSG00000237260.1	ENSG00000237260	processed_pseudogene	AC073069.2	-0.17327	-1.90808	0.0582875	0.998925
ENSG00000226843.1	ENSG00000226843	processed_pseudogene	RP11-2P2.1	0.344398	1.90804	0.0582926	0.998925
ENSG00000260743.1	ENSG00000260743	lincRNA	RP11-255C15.3	0.134704	1.90788	0.0583133	0.998925
ENSG00000272677.1	ENSG00000272677	antisense	RP11-127B20.3	-0.148555	-1.90724	0.0583966	0.998925
ENSG00000236773.1	ENSG00000236773	processed_pseudogene	RP11-365O16.1	-0.300926	-1.90633	0.0585148	0.998925
ENSG00000125775.14	ENSG00000125775	protein_coding	SDCBP2	0.0808842	1.90611	0.0585445	0.998925
ENSG00000272108.1	ENSG00000272108	lincRNA	AC005754.8	-0.114306	-1.90597	0.0585625	0.998925
ENSG00000198908.11	ENSG00000198908	protein_coding	BHLHB9	-0.0442258	-1.90579	0.058586	0.998925
ENSG00000086205.16	ENSG00000086205	protein_coding	FOLH1	-0.116648	-1.9057	0.0585983	0.998925
ENSG00000269028.3	ENSG00000269028	protein_coding	MTRNR2L12	0.188608	1.90561	0.0586099	0.998925
ENSG00000280394.1	ENSG00000280394	TEC	CTC-503J8.8	0.323216	1.90544	0.0586315	0.998925
ENSG00000116199.11	ENSG00000116199	protein_coding	FAM20B	-0.0402071	-1.9052	0.0586637	0.998925
ENSG00000269959.1	ENSG00000269959	lincRNA	SPACA6P-AS	0.168013	1.90506	0.058681	0.998925
ENSG00000073711.10	ENSG00000073711	protein_coding	PPP2R3A	-0.0517419	-1.90473	0.0587253	0.998925
ENSG00000144455.13	ENSG00000144455	protein_coding	SUMF1	-0.0421486	-1.90468	0.0587319	0.998925
ENSG00000268601.1	ENSG00000268601	lincRNA	AC115522.3	-0.143214	-1.90386	0.058839	0.998925
ENSG00000184905.8	ENSG00000184905	protein_coding	TCEAL2	-0.0384276	-1.90379	0.0588478	0.998925
ENSG00000205155.7	ENSG00000205155	protein_coding	PSENEN	0.0668493	1.90367	0.0588635	0.998925
ENSG00000253048.1	ENSG00000253048	snRNA	RNU4-60P	-0.272828	-1.90257	0.0590085	0.998925
ENSG00000206432.4	ENSG00000206432	protein_coding	TMEM200C	-0.143916	-1.90227	0.0590476	0.998925
ENSG00000279427.1	ENSG00000279427	TEC	RP11-132F7.2	0.228788	1.90198	0.0590869	0.998925
ENSG00000126860.11	ENSG00000126860	protein_coding	EVI2A	-0.108121	-1.90162	0.059134	0.998925
ENSG00000250645.1	ENSG00000250645	processed_pseudogene	CTD-2228K2.1	-0.317079	-1.90022	0.0593191	0.998925
ENSG00000159658.10	ENSG00000159658	protein_coding	EFCAB14	-0.0300257	-1.9002	0.0593209	0.998925
ENSG00000199781.1	ENSG00000199781	misc_RNA	Y_RNA	0.251152	1.89989	0.0593626	0.998925
ENSG00000101443.17	ENSG00000101443	protein_coding	WFDC2	0.148864	1.89982	0.0593712	0.998925
ENSG00000149657.19	ENSG00000149657	protein_coding	LSM14B	0.0309899	1.89969	0.0593884	0.998925
ENSG00000180185.11	ENSG00000180185	protein_coding	FAHD1	0.0559497	1.8996	0.0594009	0.998925
ENSG00000205138.3	ENSG00000205138	protein_coding	SDHAF1	0.0617242	1.89958	0.0594037	0.998925
ENSG00000013441.15	ENSG00000013441	protein_coding	CLK1	0.0814934	1.89915	0.0594603	0.998925
ENSG00000171497.4	ENSG00000171497	protein_coding	PPID	-0.0417863	-1.89852	0.0595433	0.998925
ENSG00000143486.15	ENSG00000143486	protein_coding	EIF2D	0.0365519	1.89827	0.0595764	0.998925
ENSG00000267128.1	ENSG00000267128	antisense	RP11-449J21.5	0.150939	1.89811	0.0595987	0.998925
ENSG00000222986.1	ENSG00000222986	snRNA	RNU5A-5P	0.384739	1.89787	0.0596306	0.998925
ENSG00000273448.1	ENSG00000273448	lincRNA	RP11-166O4.6	0.102192	1.8978	0.0596388	0.998925
ENSG00000228532.4	ENSG00000228532	processed_pseudogene	RP1-241P17.4	0.168099	1.89732	0.0597033	0.998925
ENSG00000276744.1	ENSG00000276744	sense_intronic	CTD-2562G15.3	0.174699	1.89724	0.0597141	0.998925
ENSG00000226137.5	ENSG00000226137	lincRNA	BAIAP2-AS1	-0.0818966	-1.8971	0.0597319	0.998925
ENSG00000135241.16	ENSG00000135241	protein_coding	PNPLA8	-0.0401159	-1.89707	0.0597358	0.998925
ENSG00000167601.11	ENSG00000167601	protein_coding	AXL	0.052796	1.89686	0.0597644	0.998925
ENSG00000047662.4	ENSG00000047662	protein_coding	FAM184B	-0.0811374	-1.89619	0.0598539	0.998925
ENSG00000242086.8	ENSG00000242086	lincRNA	LINC00969	-0.158165	-1.89596	0.0598841	0.998925
ENSG00000113361.12	ENSG00000113361	protein_coding	CDH6	-0.131514	-1.89583	0.0599018	0.998925
ENSG00000114391.12	ENSG00000114391	protein_coding	RPL24	-0.0243974	-1.89578	0.059908	0.998925
ENSG00000136463.7	ENSG00000136463	protein_coding	TACO1	-0.048804	-1.89563	0.0599275	0.998925
ENSG00000106013.14	ENSG00000106013	protein_coding	ANKRD7	-0.0728063	-1.8948	0.0600383	0.998925
ENSG00000038427.15	ENSG00000038427	protein_coding	VCAN	0.0770566	1.89456	0.0600704	0.998925
ENSG00000272512.1	ENSG00000272512	lincRNA	RP11-54O7.17	0.216503	1.89403	0.0601419	0.998925
ENSG00000103460.16	ENSG00000103460	protein_coding	TOX3	0.149753	1.89216	0.060392	0.998925
ENSG00000198689.10	ENSG00000198689	protein_coding	SLC9A6	0.0433526	1.89173	0.06045	0.998925
ENSG00000170775.2	ENSG00000170775	protein_coding	GPR37	-0.102705	-1.89125	0.060515	0.998925
ENSG00000224295.2	ENSG00000224295	unprocessed_pseudogene	OLFM5P	-0.287319	-1.89122	0.0605186	0.998925
ENSG00000118292.8	ENSG00000118292	protein_coding	C1orf54	-0.0935815	-1.89097	0.0605518	0.998925
ENSG00000171051.8	ENSG00000171051	protein_coding	FPR1	-0.266747	-1.89095	0.060555	0.998925
ENSG00000259495.2	ENSG00000259495	lincRNA	RP11-210M15.2	-0.0732395	-1.89078	0.0605778	0.998925
ENSG00000274198.1	ENSG00000274198	lincRNA	RP11-579A4.1	0.325977	1.89066	0.0605935	0.998925
ENSG00000134186.11	ENSG00000134186	protein_coding	PRPF38B	0.0358375	1.89037	0.0606323	0.998925
ENSG00000084754.10	ENSG00000084754	protein_coding	HADHA	-0.0304427	-1.88989	0.0606969	0.998925
ENSG00000204138.12	ENSG00000204138	protein_coding	PHACTR4	-0.0525279	-1.88989	0.0606974	0.998925
ENSG00000233178.7	ENSG00000233178	antisense	RP11-88I18.2	0.099577	1.88981	0.0607082	0.998925
ENSG00000236698.1	ENSG00000236698	processed_pseudogene	EIF1AXP1	0.0588893	1.88941	0.0607627	0.998925
ENSG00000230051.1	ENSG00000230051	lincRNA	CTA-929C8.8	-0.394526	-1.88921	0.0607887	0.998925
ENSG00000178607.15	ENSG00000178607	protein_coding	ERN1	0.0578643	1.88908	0.0608067	0.998925
ENSG00000235875.3	ENSG00000235875	antisense	ARHGEF7-AS2	-0.156176	-1.88893	0.0608265	0.998925
ENSG00000200163.1	ENSG00000200163	snoRNA	SNORD115-18	-0.178127	-1.88889	0.0608322	0.998925
ENSG00000253477.5	ENSG00000253477	antisense	RP11-1C8.4	-0.0993478	-1.88831	0.0609103	0.998925
ENSG00000236574.1	ENSG00000236574	processed_pseudogene	RP11-340I6.4	-0.424712	-1.88828	0.0609147	0.998925
ENSG00000131759.17	ENSG00000131759	protein_coding	RARA	0.0800137	1.88823	0.060921	0.998925
ENSG00000123728.9	ENSG00000123728	protein_coding	RAP2C	-0.0411204	-1.88776	0.0609845	0.998925
ENSG00000260664.2	ENSG00000260664	lincRNA	AC004158.3	-0.0734095	-1.88723	0.0610568	0.998925
ENSG00000062194.15	ENSG00000062194	protein_coding	GPBP1	-0.0224192	-1.88704	0.0610832	0.998925
ENSG00000230006.7	ENSG00000230006	transcribed_unprocessed_pseudogene	ANKRD36BP2	-0.05951	-1.88689	0.0611033	0.998925
ENSG00000166164.15	ENSG00000166164	protein_coding	BRD7	-0.0261061	-1.88688	0.0611049	0.998925
ENSG00000273066.5	ENSG00000273066	processed_transcript	RP11-216L13.19	-0.095893	-1.88676	0.0611207	0.998925
ENSG00000260517.2	ENSG00000260517	lincRNA	RP11-426C22.5	-0.126841	-1.88604	0.061218	0.998925
ENSG00000282022.1	ENSG00000282022	antisense	RP11-259O18.5	-0.196433	-1.886	0.0612242	0.998925
ENSG00000283417.1	ENSG00000283417	lincRNA	RP11-118G23.3	-0.135953	-1.88573	0.0612605	0.998925
ENSG00000259846.1	ENSG00000259846	lincRNA	RP11-467L24.1	0.352218	1.8855	0.061292	0.998925
ENSG00000198727.2	ENSG00000198727	protein_coding	MT-CYB	-0.0723884	-1.88534	0.0613136	0.998925
ENSG00000103423.13	ENSG00000103423	protein_coding	DNAJA3	0.0322766	1.88523	0.0613284	0.998925
ENSG00000234169.1	ENSG00000234169	lincRNA	AC092168.3	0.346364	1.88518	0.0613346	0.998925
ENSG00000166166.12	ENSG00000166166	protein_coding	TRMT61A	0.0531908	1.88496	0.0613644	0.998925
ENSG00000221241.1	ENSG00000221241	snoRNA	SNORD88A	0.35004	1.88488	0.0613763	0.998925
ENSG00000213305.3	ENSG00000213305	processed_pseudogene	HNRNPCP6	-0.0958853	-1.8845	0.0614276	0.998925
ENSG00000103342.12	ENSG00000103342	protein_coding	GSPT1	0.0326367	1.88415	0.0614751	0.998925
ENSG00000174501.14	ENSG00000174501	protein_coding	ANKRD36C	-0.0423919	-1.88407	0.0614858	0.998925
ENSG00000088340.15	ENSG00000088340	transcribed_unitary_pseudogene	FER1L4	-0.136095	-1.88357	0.0615544	0.998925
ENSG00000105220.14	ENSG00000105220	protein_coding	GPI	0.0317141	1.88317	0.0616084	0.998925
ENSG00000255746.1	ENSG00000255746	sense_intronic	RP11-283I3.4	0.254038	1.88233	0.0617234	0.998925
ENSG00000101337.15	ENSG00000101337	protein_coding	TM9SF4	0.0282715	1.88177	0.0617997	0.998925
ENSG00000137776.16	ENSG00000137776	protein_coding	SLTM	0.0293462	1.88171	0.0618082	0.998925
ENSG00000233860.1	ENSG00000233860	antisense	RP11-359D14.2	-0.329058	-1.88123	0.0618741	0.998925
ENSG00000240086.5	ENSG00000240086	processed_transcript	RP11-657O9.1	-0.193797	-1.88102	0.0619033	0.998925
ENSG00000267191.1	ENSG00000267191	antisense	RP11-15A1.2	-0.136728	-1.88062	0.0619582	0.998925
ENSG00000280453.1	ENSG00000280453	TEC	RP11-349F21.4	0.296893	1.87952	0.0621091	0.998925
ENSG00000141485.16	ENSG00000141485	protein_coding	SLC13A5	0.148554	1.87901	0.0621786	0.998925
ENSG00000196981.3	ENSG00000196981	protein_coding	WDR5B	0.0773962	1.87844	0.0622569	0.998925
ENSG00000168096.14	ENSG00000168096	protein_coding	ANKS3	-0.044128	-1.87811	0.0623022	0.998925
ENSG00000075429.8	ENSG00000075429	protein_coding	CACNG5	-0.213461	-1.87795	0.0623248	0.998925
ENSG00000215089.3	ENSG00000215089	processed_pseudogene	KRT18P11	-0.317148	-1.87777	0.0623494	0.998925
ENSG00000196388.8	ENSG00000196388	protein_coding	INCA1	0.156245	1.87764	0.0623677	0.998925
ENSG00000212443.1	ENSG00000212443	snoRNA	SNORA53	0.0721295	1.87718	0.0624305	0.998925
ENSG00000231747.1	ENSG00000231747	processed_pseudogene	AC079922.2	-0.316761	-1.87674	0.0624922	0.998925
ENSG00000135577.4	ENSG00000135577	protein_coding	NMBR	-0.223079	-1.87647	0.0625285	0.998925
ENSG00000177042.14	ENSG00000177042	protein_coding	TMEM80	-0.0777334	-1.8764	0.0625387	0.998925
ENSG00000070610.14	ENSG00000070610	protein_coding	GBA2	0.0360909	1.87572	0.062632	0.998925
ENSG00000275064.1	ENSG00000275064	unprocessed_pseudogene	CH17-262O2.1	0.173984	1.8754	0.062677	0.998925
ENSG00000126950.7	ENSG00000126950	protein_coding	TMEM35A	-0.0843239	-1.87526	0.0626962	0.998925
ENSG00000200428.1	ENSG00000200428	misc_RNA	Y_RNA	0.262096	1.87498	0.0627348	0.998925
ENSG00000198797.6	ENSG00000198797	protein_coding	BRINP2	0.0767404	1.87453	0.0627973	0.998925
ENSG00000276529.1	ENSG00000276529	lincRNA	AP001505.10	-0.1565	-1.874	0.0628705	0.998925
ENSG00000230986.1	ENSG00000230986	processed_pseudogene	DDX3P2	0.190861	1.87352	0.0629379	0.998925
ENSG00000106991.13	ENSG00000106991	protein_coding	ENG	-0.129778	-1.87349	0.0629411	0.998925
ENSG00000207181.1	ENSG00000207181	snoRNA	SNORA14B	-0.103529	-1.87211	0.0631338	0.998925
ENSG00000244502.2	ENSG00000244502	antisense	HDAC11-AS1	-0.295981	-1.87206	0.0631403	0.998925
ENSG00000106628.10	ENSG00000106628	protein_coding	POLD2	0.0390667	1.872	0.0631491	0.998925
ENSG00000199347.1	ENSG00000199347	snRNA	RNU5E-1	-0.312449	-1.87193	0.0631586	0.998925
ENSG00000133460.19	ENSG00000133460	protein_coding	SLC2A11	-0.0594561	-1.87162	0.0632025	0.998925
ENSG00000232448.1	ENSG00000232448	lincRNA	RP11-416N4.1	-0.303784	-1.87154	0.0632135	0.998925
ENSG00000108828.15	ENSG00000108828	protein_coding	VAT1	-0.08099	-1.87141	0.0632318	0.998925
ENSG00000221042.1	ENSG00000221042	ribozyme	CPEB3_ribozyme	0.207982	1.87121	0.0632596	0.998925
ENSG00000204406.12	ENSG00000204406	protein_coding	MBD5	-0.0254675	-1.87117	0.0632646	0.998925
ENSG00000181631.6	ENSG00000181631	protein_coding	P2RY13	0.215238	1.87103	0.0632843	0.998925
ENSG00000006695.10	ENSG00000006695	protein_coding	COX10	-0.056656	-1.871	0.0632882	0.998925
ENSG00000270095.1	ENSG00000270095	sense_intronic	RP11-214K3.18	0.114366	1.87075	0.0633233	0.998925
ENSG00000118579.12	ENSG00000118579	protein_coding	MED28	-0.03032	-1.87064	0.0633387	0.998925
ENSG00000233005.1	ENSG00000233005	lincRNA	AC067959.1	-0.336289	-1.87039	0.0633733	0.998925
ENSG00000159871.14	ENSG00000159871	protein_coding	LYPD5	-0.0784449	-1.86899	0.0635695	0.998925
ENSG00000276564.1	ENSG00000276564	lincRNA	CTA-276F8.1	-0.0640342	-1.86873	0.0636055	0.998925
ENSG00000135655.14	ENSG00000135655	protein_coding	USP15	-0.0268867	-1.86855	0.0636314	0.998925
ENSG00000037241.7	ENSG00000037241	protein_coding	RPL26L1	0.0460983	1.8685	0.0636382	0.998925
ENSG00000206969.1	ENSG00000206969	snRNA	RNU6-1316P	0.321082	1.86849	0.0636402	0.998925
ENSG00000132792.18	ENSG00000132792	protein_coding	CTNNBL1	0.033922	1.86845	0.0636453	0.998925
ENSG00000225093.1	ENSG00000225093	processed_pseudogene	RPL3P7	0.181476	1.86844	0.0636459	0.998925
ENSG00000124205.15	ENSG00000124205	protein_coding	EDN3	0.194176	1.86772	0.0637482	0.998925
ENSG00000251141.5	ENSG00000251141	antisense	RP11-53O19.1	-0.0641298	-1.86741	0.0637911	0.998925
ENSG00000169242.11	ENSG00000169242	protein_coding	EFNA1	-0.11906	-1.8673	0.0638071	0.998925
ENSG00000187068.2	ENSG00000187068	protein_coding	C3orf70	-0.0501746	-1.86696	0.0638543	0.998925
ENSG00000143622.10	ENSG00000143622	protein_coding	RIT1	-0.0439667	-1.86685	0.0638698	0.998925
ENSG00000123415.15	ENSG00000123415	protein_coding	SMUG1	0.0482143	1.86669	0.0638921	0.998925
ENSG00000144115.16	ENSG00000144115	protein_coding	THNSL2	0.293008	1.86628	0.0639497	0.998925
ENSG00000117643.14	ENSG00000117643	protein_coding	MAN1C1	0.0865446	1.86539	0.0640756	0.998925
ENSG00000252473.1	ENSG00000252473	snoRNA	SNORA67	-0.128806	-1.86524	0.0640962	0.998925
ENSG00000156687.10	ENSG00000156687	protein_coding	UNC5D	-0.146182	-1.86492	0.0641423	0.998925
ENSG00000282572.2	ENSG00000282572	processed_transcript	RP11-482G13.1	-0.274658	-1.86334	0.0643646	0.998925
ENSG00000250616.2	ENSG00000250616	antisense	RP11-455F5.3	0.093469	1.86323	0.0643813	0.998925
ENSG00000038295.7	ENSG00000038295	protein_coding	TLL1	-0.159031	-1.86245	0.0644913	0.998925
ENSG00000250896.1	ENSG00000250896	processed_pseudogene	RNPS1P1	-0.212634	-1.8622	0.0645261	0.998925
ENSG00000145916.18	ENSG00000145916	protein_coding	RMND5B	0.0319957	1.86201	0.0645543	0.998925
ENSG00000237289.9	ENSG00000237289	protein_coding	CKMT1B	0.114694	1.8617	0.0645983	0.998925
ENSG00000130812.10	ENSG00000130812	protein_coding	ANGPTL6	0.146919	1.86124	0.0646632	0.998925
ENSG00000257122.5	ENSG00000257122	transcribed_unprocessed_pseudogene	RRN3P3	-0.0783221	-1.86121	0.0646679	0.998925
ENSG00000279106.1	ENSG00000279106	TEC	RP11-426C22.1	-0.157786	-1.86111	0.0646819	0.998925
ENSG00000223396.2	ENSG00000223396	lincRNA	RP11-134G8.5	-0.118988	-1.86095	0.0647048	0.998925
ENSG00000172379.19	ENSG00000172379	protein_coding	ARNT2	0.0760697	1.86082	0.0647231	0.998925
ENSG00000185015.7	ENSG00000185015	protein_coding	CA13	-0.0852008	-1.8607	0.0647395	0.998925
ENSG00000126267.8	ENSG00000126267	protein_coding	COX6B1	0.0305545	1.86064	0.0647476	0.998925
ENSG00000251726.1	ENSG00000251726	snRNA	RNU7-41P	-0.359646	-1.86056	0.0647601	0.998925
ENSG00000223131.1	ENSG00000223131	rRNA	RNA5SP304	0.375318	1.86054	0.0647618	0.998925
ENSG00000107175.11	ENSG00000107175	protein_coding	CREB3	-0.0323261	-1.86031	0.0647954	0.998925
ENSG00000230415.1	ENSG00000230415	lincRNA	RP5-902P8.10	0.102716	1.86024	0.0648058	0.998925
ENSG00000273802.2	ENSG00000273802	protein_coding	HIST1H2BG	-0.0829531	-1.85986	0.0648588	0.998925
ENSG00000261033.1	ENSG00000261033	antisense	RP11-209D14.2	0.153939	1.85964	0.0648903	0.998925
ENSG00000158710.14	ENSG00000158710	protein_coding	TAGLN2	0.104864	1.85953	0.0649064	0.998925
ENSG00000227376.1	ENSG00000227376	processed_pseudogene	FTH1P16	-0.156586	-1.85924	0.0649479	0.998925
ENSG00000077721.15	ENSG00000077721	protein_coding	UBE2A	-0.037025	-1.85867	0.0650285	0.998925
ENSG00000226328.6	ENSG00000226328	lincRNA	NUP50-AS1	0.0482881	1.85866	0.06503	0.998925
ENSG00000243672.1	ENSG00000243672	processed_pseudogene	RPS3AP40	-0.264308	-1.85836	0.0650734	0.998925
ENSG00000111729.12	ENSG00000111729	protein_coding	CLEC4A	0.120029	1.85828	0.0650842	0.998925
ENSG00000266501.1	ENSG00000266501	processed_pseudogene	RP11-766H1.1	0.178272	1.85815	0.0651038	0.998925
ENSG00000132485.13	ENSG00000132485	protein_coding	ZRANB2	-0.0245714	-1.85757	0.0651868	0.998925
ENSG00000243244.5	ENSG00000243244	protein_coding	STON1	0.168572	1.85682	0.0652939	0.998925
ENSG00000144339.11	ENSG00000144339	protein_coding	TMEFF2	-0.0694888	-1.85667	0.0653152	0.998925
ENSG00000229246.1	ENSG00000229246	lincRNA	LINC00377	0.282537	1.85642	0.0653513	0.998925
ENSG00000185986.11	ENSG00000185986	transcribed_unprocessed_pseudogene	SDHAP3	-0.0560013	-1.85635	0.0653608	0.998925
ENSG00000249853.7	ENSG00000249853	protein_coding	HS3ST5	-0.114721	-1.85634	0.0653626	0.998925
ENSG00000230629.2	ENSG00000230629	processed_pseudogene	RPS23P8	-0.172941	-1.8562	0.0653822	0.998925
ENSG00000196597.11	ENSG00000196597	protein_coding	ZNF782	-0.0379103	-1.85567	0.0654588	0.998925
ENSG00000165416.14	ENSG00000165416	protein_coding	SUGT1	-0.0330733	-1.8556	0.0654682	0.998925
ENSG00000116574.5	ENSG00000116574	protein_coding	RHOU	-0.0840294	-1.8554	0.065497	0.998925
ENSG00000137720.7	ENSG00000137720	protein_coding	C11orf1	0.0476274	1.85539	0.0654985	0.998925
ENSG00000104691.14	ENSG00000104691	protein_coding	UBXN8	-0.0538458	-1.85451	0.0656255	0.998925
ENSG00000253162.1	ENSG00000253162	sense_intronic	RP11-279L11.1	-0.189325	-1.85387	0.065717	0.998925
ENSG00000255505.1	ENSG00000255505	processed_pseudogene	RP11-485O14.1	-0.297181	-1.85362	0.065753	0.998925
ENSG00000100632.10	ENSG00000100632	protein_coding	ERH	-0.0310029	-1.85324	0.065808	0.998925
ENSG00000162851.7	ENSG00000162851	protein_coding	TFB2M	0.0527948	1.85305	0.0658349	0.998925
ENSG00000111666.10	ENSG00000111666	protein_coding	CHPT1	0.0453554	1.8528	0.065871	0.998925
ENSG00000103363.14	ENSG00000103363	protein_coding	TCEB2	0.028851	1.85273	0.0658819	0.998925
ENSG00000150201.14	ENSG00000150201	protein_coding	FXYD4	-0.267048	-1.85117	0.0661075	0.998925
ENSG00000164211.12	ENSG00000164211	protein_coding	STARD4	-0.0782087	-1.85113	0.0661125	0.998925
ENSG00000158571.10	ENSG00000158571	protein_coding	PFKFB1	0.153731	1.85082	0.066157	0.998925
ENSG00000149179.13	ENSG00000149179	protein_coding	C11orf49	-0.0355472	-1.85065	0.0661824	0.998925
ENSG00000238812.1	ENSG00000238812	snRNA	RNU7-127P	-0.292168	-1.85063	0.0661849	0.998925
ENSG00000275635.1	ENSG00000275635	snRNA	U7	-0.322668	-1.85058	0.0661919	0.998925
ENSG00000279673.1	ENSG00000279673	TEC	RP11-185E8.2	-0.119237	-1.85047	0.0662089	0.998925
ENSG00000258199.1	ENSG00000258199	sense_overlapping	RP11-977G19.5	-0.0529534	-1.84906	0.0664132	0.998925
ENSG00000258230.2	ENSG00000258230	transcribed_processed_pseudogene	RP11-511H9.3	-0.125881	-1.84871	0.0664644	0.998925
ENSG00000205089.7	ENSG00000205089	protein_coding	CCNI2	-0.120819	-1.84825	0.0665304	0.998925
ENSG00000152464.14	ENSG00000152464	protein_coding	RPP38	-0.0675102	-1.84792	0.0665795	0.998925
ENSG00000183929.7	ENSG00000183929	processed_pseudogene	DUSP5P1	-0.265379	-1.84786	0.0665868	0.998925
ENSG00000002587.9	ENSG00000002587	protein_coding	HS3ST1	0.103717	1.84773	0.0666059	0.998925
ENSG00000079841.18	ENSG00000079841	protein_coding	RIMS1	-0.0449415	-1.84723	0.0666792	0.998925
ENSG00000272249.1	ENSG00000272249	antisense	KB-1958F4.2	-0.244426	-1.84712	0.0666946	0.998925
ENSG00000276073.1	ENSG00000276073	lincRNA	RP5-1125A11.7	-0.139699	-1.84691	0.0667262	0.998925
ENSG00000203601.3	ENSG00000203601	antisense	LINC00970	-0.201985	-1.84624	0.0668243	0.998925
ENSG00000150551.10	ENSG00000150551	protein_coding	LYPD1	-0.180146	-1.8462	0.0668289	0.998925
ENSG00000005981.12	ENSG00000005981	protein_coding	ASB4	-0.138607	-1.84553	0.0669277	0.998925
ENSG00000214773.1	ENSG00000214773	sense_intronic	RP11-717D12.1	-0.128422	-1.84513	0.0669853	0.998925
ENSG00000182903.15	ENSG00000182903	protein_coding	ZNF721	-0.0328875	-1.845	0.0670045	0.998925
ENSG00000222629.1	ENSG00000222629	snRNA	RNU2-42P	0.301941	1.84423	0.0671172	0.998925
ENSG00000255219.1	ENSG00000255219	antisense	RP11-716H6.2	-0.3693	-1.84415	0.0671302	0.998925
ENSG00000197951.8	ENSG00000197951	protein_coding	ZNF71	0.0425135	1.84408	0.0671397	0.998925
ENSG00000168209.4	ENSG00000168209	protein_coding	DDIT4	0.14446	1.84395	0.0671595	0.998925
ENSG00000131462.7	ENSG00000131462	protein_coding	TUBG1	0.0556918	1.84377	0.0671851	0.998925
ENSG00000084693.15	ENSG00000084693	protein_coding	AGBL5	-0.042788	-1.84374	0.0671893	0.998925
ENSG00000155287.10	ENSG00000155287	protein_coding	SLC25A28	-0.0413972	-1.84363	0.0672053	0.998925
ENSG00000102290.21	ENSG00000102290	protein_coding	PCDH11X	-0.238794	-1.84345	0.067232	0.998925
ENSG00000163686.14	ENSG00000163686	protein_coding	ABHD6	0.0578989	1.84344	0.0672339	0.998925
ENSG00000279678.1	ENSG00000279678	TEC	RP11-797E24.1	-0.120929	-1.84318	0.0672715	0.998925
ENSG00000011566.14	ENSG00000011566	protein_coding	MAP4K3	0.032531	1.84317	0.0672729	0.998925
ENSG00000137944.16	ENSG00000137944	protein_coding	KYAT3	-0.0929137	-1.84263	0.067352	0.998925
ENSG00000196233.12	ENSG00000196233	protein_coding	LCOR	-0.0306583	-1.84248	0.0673742	0.998925
ENSG00000253641.5	ENSG00000253641	lincRNA	LINCR-0001	0.0893238	1.84234	0.0673954	0.998925
ENSG00000237327.1	ENSG00000237327	sense_intronic	UPP2-IT1	0.259996	1.8422	0.0674154	0.998925
ENSG00000213385.3	ENSG00000213385	processed_pseudogene	RP11-577H5.1	0.182164	1.8419	0.0674606	0.998925
ENSG00000197582.5	ENSG00000197582	processed_pseudogene	GPX1P1	0.356943	1.84151	0.067517	0.998925
ENSG00000012223.12	ENSG00000012223	protein_coding	LTF	-0.57363	-1.841	0.0675923	0.998925
ENSG00000137513.9	ENSG00000137513	protein_coding	NARS2	0.0513497	1.8409	0.0676071	0.998925
ENSG00000111785.18	ENSG00000111785	protein_coding	RIC8B	-0.0663115	-1.84075	0.067629	0.998925
ENSG00000105568.17	ENSG00000105568	protein_coding	PPP2R1A	0.0367101	1.84065	0.0676447	0.998925
ENSG00000212040.3	ENSG00000212040	miRNA	MIR543	-0.35421	-1.84007	0.0677294	0.998925
ENSG00000011132.11	ENSG00000011132	protein_coding	APBA3	0.0619045	1.83991	0.0677529	0.998925
ENSG00000119616.11	ENSG00000119616	protein_coding	FCF1	-0.0409801	-1.83979	0.0677713	0.998925
ENSG00000156049.6	ENSG00000156049	protein_coding	GNA14	-0.144469	-1.83936	0.0678345	0.998925
ENSG00000173120.14	ENSG00000173120	protein_coding	KDM2A	0.0251802	1.83935	0.0678367	0.998925
ENSG00000111860.13	ENSG00000111860	protein_coding	CEP85L	-0.0388192	-1.83882	0.0679144	0.998925
ENSG00000105643.9	ENSG00000105643	protein_coding	ARRDC2	0.0904069	1.83837	0.0679806	0.998925
ENSG00000279778.1	ENSG00000279778	TEC	RP11-60A14.1	0.240981	1.83833	0.0679875	0.998925
ENSG00000251615.3	ENSG00000251615	lincRNA	RP11-774O3.3	-0.0760672	-1.83831	0.0679908	0.998925
ENSG00000162302.12	ENSG00000162302	protein_coding	RPS6KA4	0.061405	1.83807	0.0680257	0.998925
ENSG00000185904.11	ENSG00000185904	lincRNA	LINC00839	0.145568	1.83797	0.0680405	0.998925
ENSG00000272758.5	ENSG00000272758	antisense	RP11-299J3.8	-0.112618	-1.8379	0.0680506	0.998925
ENSG00000187323.11	ENSG00000187323	protein_coding	DCC	-0.13903	-1.83741	0.0681234	0.998925
ENSG00000102934.9	ENSG00000102934	protein_coding	PLLP	-0.093269	-1.83692	0.0681965	0.998925
ENSG00000234268.1	ENSG00000234268	processed_pseudogene	AP000936.1	-0.135101	-1.83597	0.0683373	0.998925
ENSG00000011523.13	ENSG00000011523	protein_coding	CEP68	0.0271056	1.83578	0.0683657	0.998925
ENSG00000258591.2	ENSG00000258591	processed_pseudogene	RP11-545M17.3	0.180976	1.83561	0.0683915	0.998925
ENSG00000156973.13	ENSG00000156973	protein_coding	PDE6D	-0.0350335	-1.83515	0.0684602	0.998925
ENSG00000225111.1	ENSG00000225111	sense_intronic	AC083900.1	0.137577	1.83451	0.0685546	0.998925
ENSG00000106346.11	ENSG00000106346	protein_coding	USP42	-0.0299637	-1.834	0.0686311	0.998925
ENSG00000157851.16	ENSG00000157851	protein_coding	DPYSL5	-0.0890923	-1.83361	0.0686887	0.998925
ENSG00000151773.12	ENSG00000151773	protein_coding	CCDC122	-0.131221	-1.83348	0.068709	0.998925
ENSG00000254585.2	ENSG00000254585	protein_coding	MAGEL2	-0.164355	-1.83332	0.0687324	0.998925
ENSG00000227288.3	ENSG00000227288	processed_pseudogene	RP5-837I24.1	-0.155976	-1.83285	0.0688025	0.998925
ENSG00000200731.1	ENSG00000200731	snRNA	RNU1-124P	0.259936	1.83265	0.0688322	0.998925
ENSG00000188811.13	ENSG00000188811	protein_coding	NHLRC3	-0.0364081	-1.83264	0.068834	0.998925
ENSG00000277437.1	ENSG00000277437	miRNA	MIR3687-1	-0.417825	-1.832	0.068931	0.998925
ENSG00000144485.10	ENSG00000144485	protein_coding	HES6	0.101806	1.83186	0.0689512	0.998925
ENSG00000125355.15	ENSG00000125355	protein_coding	TMEM255A	-0.163716	-1.83175	0.0689684	0.998925
ENSG00000101974.14	ENSG00000101974	protein_coding	ATP11C	-0.0748869	-1.83111	0.0690643	0.998925
ENSG00000167733.13	ENSG00000167733	protein_coding	HSD11B1L	-0.0574878	-1.83061	0.0691395	0.998925
ENSG00000262248.1	ENSG00000262248	processed_pseudogene	RP11-235E17.5	-0.174834	-1.8305	0.0691547	0.998925
ENSG00000235501.5	ENSG00000235501	antisense	RP4-639F20.1	-0.0773964	-1.83007	0.0692197	0.998925
ENSG00000057663.13	ENSG00000057663	protein_coding	ATG5	0.0352995	1.82979	0.0692617	0.998925
ENSG00000154642.10	ENSG00000154642	protein_coding	C21orf91	-0.0905252	-1.82941	0.0693196	0.998925
ENSG00000178115.11	ENSG00000178115	protein_coding	GOLGA8Q	0.25375	1.82925	0.0693428	0.998925
ENSG00000171243.7	ENSG00000171243	protein_coding	SOSTDC1	0.179468	1.82913	0.069361	0.998925
ENSG00000276071.1	ENSG00000276071	lincRNA	CTD-3234P18.6	-0.0972657	-1.82913	0.0693617	0.998925
ENSG00000228624.7	ENSG00000228624	antisense	RP3-399L15.3	-0.0747449	-1.82909	0.069368	0.998925
ENSG00000217258.2	ENSG00000217258	lincRNA	AC007249.3	0.254227	1.82906	0.0693726	0.998925
ENSG00000135821.17	ENSG00000135821	protein_coding	GLUL	0.0766157	1.82874	0.069421	0.998925
ENSG00000130560.8	ENSG00000130560	protein_coding	UBAC1	0.0346492	1.82819	0.0695026	0.998925
ENSG00000180694.13	ENSG00000180694	protein_coding	TMEM64	-0.051175	-1.82818	0.0695049	0.998925
ENSG00000267886.1	ENSG00000267886	lincRNA	CTD-2291D10.4	-0.166133	-1.828	0.0695317	0.998925
ENSG00000075213.10	ENSG00000075213	protein_coding	SEMA3A	-0.154918	-1.82792	0.0695437	0.998925
ENSG00000146063.18	ENSG00000146063	protein_coding	TRIM41	0.0384173	1.8272	0.0696534	0.998925
ENSG00000207650.1	ENSG00000207650	miRNA	MIR570	-0.191064	-1.82711	0.0696661	0.998925
ENSG00000144535.19	ENSG00000144535	protein_coding	DIS3L2	-0.0367496	-1.82676	0.0697188	0.998925
ENSG00000269938.1	ENSG00000269938	sense_intronic	RP11-214K3.20	0.070262	1.82665	0.0697358	0.998925
ENSG00000231563.1	ENSG00000231563	antisense	RP11-245P10.4	0.150177	1.82594	0.0698431	0.998925
ENSG00000185988.11	ENSG00000185988	protein_coding	PLK5	0.169426	1.82579	0.0698657	0.998925
ENSG00000255142.1	ENSG00000255142	lincRNA	AP006621.6	0.131981	1.82569	0.0698815	0.998925
ENSG00000266783.1	ENSG00000266783	sense_intronic	RP11-715F3.2	0.150264	1.82566	0.069885	0.998925
ENSG00000147224.10	ENSG00000147224	protein_coding	PRPS1	-0.0395144	-1.82514	0.0699646	0.998925
ENSG00000100504.16	ENSG00000100504	protein_coding	PYGL	-0.114231	-1.82498	0.0699892	0.998925
ENSG00000267100.1	ENSG00000267100	lincRNA	ILF3-AS1	-0.0584033	-1.82474	0.0700253	0.998925
ENSG00000128573.23	ENSG00000128573	protein_coding	FOXP2	-0.251694	-1.8247	0.0700308	0.998925
ENSG00000242134.2	ENSG00000242134	processed_pseudogene	RPL5P13	-0.208184	-1.82445	0.0700698	0.998925
ENSG00000275438.1	ENSG00000275438	lincRNA	LA16c-360A4.1	-0.170218	-1.82444	0.0700709	0.998925
ENSG00000271227.1	ENSG00000271227	processed_pseudogene	RP1-152L7.8	0.35986	1.82382	0.0701658	0.998925
ENSG00000258813.2	ENSG00000258813	antisense	RP11-109N23.4	0.164296	1.82363	0.0701939	0.998925
ENSG00000280128.1	ENSG00000280128	TEC	XXbac-BPG283O16.9	-0.0540001	-1.82329	0.0702459	0.998925
ENSG00000197345.12	ENSG00000197345	protein_coding	MRPL21	0.0751447	1.82278	0.0703227	0.998925
ENSG00000102218.5	ENSG00000102218	protein_coding	RP2	-0.0479269	-1.82236	0.0703878	0.998925
ENSG00000180875.4	ENSG00000180875	protein_coding	GREM2	-0.149266	-1.82148	0.0705219	0.998925
ENSG00000188095.4	ENSG00000188095	protein_coding	MESP2	-0.151878	-1.82103	0.0705901	0.998925
ENSG00000175749.11	ENSG00000175749	processed_pseudogene	EIF3KP1	-0.271769	-1.8209	0.0706111	0.998925
ENSG00000202215.1	ENSG00000202215	snRNA	RNU1-51P	-0.390793	-1.82058	0.0706591	0.998925
ENSG00000212542.1	ENSG00000212542	rRNA	RNA5SP496	0.352586	1.82054	0.0706657	0.998925
ENSG00000272812.1	ENSG00000272812	sense_intronic	RP5-855D21.3	0.108322	1.82037	0.0706909	0.998925
ENSG00000113389.15	ENSG00000113389	protein_coding	NPR3	0.15481	1.81997	0.0707528	0.998925
ENSG00000232044.6	ENSG00000232044	processed_transcript	LINC01105	-0.0786029	-1.81977	0.0707835	0.998925
ENSG00000133398.3	ENSG00000133398	protein_coding	MED10	-0.0445299	-1.81896	0.0709069	0.998925
ENSG00000260686.1	ENSG00000260686	sense_overlapping	CTB-36H16.2	-0.0569039	-1.81802	0.0710519	0.998925
ENSG00000265241.6	ENSG00000265241	protein_coding	RBM8A	-0.043224	-1.81785	0.0710785	0.998925
ENSG00000230269.6	ENSG00000230269	lincRNA	RP1-40E16.9	-0.152325	-1.81769	0.0711019	0.998925
ENSG00000250222.1	ENSG00000250222	antisense	CTC-338M12.5	0.0931293	1.81699	0.0712107	0.998925
ENSG00000133321.10	ENSG00000133321	protein_coding	RARRES3	-0.0945097	-1.8163	0.0713162	0.998925
ENSG00000197978.9	ENSG00000197978	protein_coding	GOLGA6L9	-0.114864	-1.81623	0.0713274	0.998925
ENSG00000112992.16	ENSG00000112992	protein_coding	NNT	0.0318482	1.81605	0.0713542	0.998925
ENSG00000141959.16	ENSG00000141959	protein_coding	PFKL	0.0414782	1.81585	0.0713865	0.998925
ENSG00000259782.2	ENSG00000259782	sense_intronic	CTD-2270L9.2	-0.191442	-1.81508	0.071504	0.998925
ENSG00000165271.16	ENSG00000165271	protein_coding	NOL6	0.0440127	1.81492	0.0715288	0.998925
ENSG00000131446.16	ENSG00000131446	protein_coding	MGAT1	0.0364885	1.81471	0.0715614	0.998925
ENSG00000135587.8	ENSG00000135587	protein_coding	SMPD2	0.0849188	1.81414	0.07165	0.998925
ENSG00000101292.7	ENSG00000101292	protein_coding	PROKR2	0.30408	1.81365	0.0717261	0.998925
ENSG00000108561.8	ENSG00000108561	protein_coding	C1QBP	0.0318069	1.8128	0.0718576	0.998925
ENSG00000224837.1	ENSG00000224837	processed_pseudogene	GCSHP5	0.0974763	1.81267	0.0718778	0.998925
ENSG00000171443.6	ENSG00000171443	protein_coding	ZNF524	0.0677753	1.81239	0.0719219	0.998925
ENSG00000130985.16	ENSG00000130985	protein_coding	UBA1	0.0318442	1.81181	0.0720118	0.998925
ENSG00000275457.1	ENSG00000275457	antisense	RP1-198K11.5	-0.198849	-1.81172	0.0720248	0.998925
ENSG00000207327.1	ENSG00000207327	snRNA	RNU6-883P	-0.197003	-1.81166	0.0720346	0.998925
ENSG00000123384.13	ENSG00000123384	protein_coding	LRP1	0.035275	1.81165	0.0720365	0.998925
ENSG00000226435.10	ENSG00000226435	transcribed_unprocessed_pseudogene	ANKRD18DP	-0.143811	-1.81128	0.0720934	0.998925
ENSG00000149925.17	ENSG00000149925	protein_coding	ALDOA	0.0488535	1.81119	0.0721071	0.998925
ENSG00000258696.1	ENSG00000258696	antisense	CTD-2058B24.3	-0.18826	-1.81118	0.0721089	0.998925
ENSG00000108424.9	ENSG00000108424	protein_coding	KPNB1	0.0198719	1.8108	0.0721686	0.998925
ENSG00000173705.8	ENSG00000173705	protein_coding	SUSD5	0.0721264	1.81034	0.0722401	0.998925
ENSG00000276169.1	ENSG00000276169	miRNA	MIR6871	0.340929	1.81004	0.0722861	0.998925
ENSG00000117707.15	ENSG00000117707	protein_coding	PROX1	0.0805366	1.80993	0.0723036	0.998925
ENSG00000141198.13	ENSG00000141198	protein_coding	TOM1L1	-0.0708197	-1.80991	0.0723072	0.998925
ENSG00000006757.11	ENSG00000006757	protein_coding	PNPLA4	-0.0746071	-1.8094	0.0723864	0.998925
ENSG00000119640.8	ENSG00000119640	protein_coding	ACYP1	-0.0577978	-1.80915	0.0724251	0.998925
ENSG00000232040.2	ENSG00000232040	protein_coding	ZBED9	0.063002	1.8091	0.072434	0.998925
ENSG00000142546.13	ENSG00000142546	protein_coding	NOSIP	-0.0381807	-1.80888	0.0724679	0.998925
ENSG00000196465.10	ENSG00000196465	protein_coding	MYL6B	0.0341499	1.80868	0.0724994	0.998925
ENSG00000083093.9	ENSG00000083093	protein_coding	PALB2	-0.039661	-1.80827	0.0725623	0.998925
ENSG00000231429.2	ENSG00000231429	lincRNA	RP11-343N15.2	0.152898	1.80817	0.0725781	0.998925
ENSG00000091164.12	ENSG00000091164	protein_coding	TXNL1	0.0362025	1.80771	0.0726511	0.998925
ENSG00000131386.17	ENSG00000131386	protein_coding	GALNT15	0.110161	1.80755	0.0726759	0.998925
ENSG00000282375.1	ENSG00000282375	lincRNA	RP11-43A14.2	0.13946	1.80754	0.0726769	0.998925
ENSG00000178752.15	ENSG00000178752	protein_coding	ERFE	-0.181625	-1.80709	0.0727483	0.998925
ENSG00000251107.1	ENSG00000251107	processed_pseudogene	PDCD5P2	-0.432818	-1.80703	0.0727567	0.998925
ENSG00000088035.15	ENSG00000088035	protein_coding	ALG6	-0.050345	-1.80682	0.0727903	0.998925
ENSG00000117724.12	ENSG00000117724	protein_coding	CENPF	-0.240431	-1.80681	0.0727918	0.998925
ENSG00000239039.1	ENSG00000239039	snoRNA	SNORD13	-0.215447	-1.80647	0.0728447	0.998925
ENSG00000251703.1	ENSG00000251703	snRNA	RNU6-998P	-0.22408	-1.80588	0.0729377	0.998925
ENSG00000212297.1	ENSG00000212297	snRNA	RNU6-821P	-0.332389	-1.80571	0.0729649	0.998925
ENSG00000254921.1	ENSG00000254921	antisense	RP11-236J17.6	0.213372	1.80557	0.0729863	0.998925
ENSG00000105696.8	ENSG00000105696	protein_coding	TMEM59L	0.0564611	1.80527	0.0730336	0.998925
ENSG00000088812.17	ENSG00000088812	protein_coding	ATRN	0.0338486	1.80511	0.0730583	0.998925
ENSG00000128607.13	ENSG00000128607	protein_coding	KLHDC10	-0.0437124	-1.80471	0.0731222	0.998925
ENSG00000198128.3	ENSG00000198128	protein_coding	OR2L3	-0.30956	-1.80467	0.0731275	0.998925
ENSG00000118197.13	ENSG00000118197	protein_coding	DDX59	-0.0581812	-1.80465	0.0731309	0.998925
ENSG00000213842.2	ENSG00000213842	processed_pseudogene	SUGT1P2	-0.0990588	-1.80455	0.0731462	0.998925
ENSG00000198791.11	ENSG00000198791	protein_coding	CNOT7	0.0334714	1.8043	0.0731862	0.998925
ENSG00000263583.1	ENSG00000263583	miRNA	MIR4522	0.296925	1.80424	0.0731954	0.998925
ENSG00000205464.11	ENSG00000205464	protein_coding	ATP6AP1L	0.0839829	1.8039	0.0732484	0.998925
ENSG00000214018.3	ENSG00000214018	processed_pseudogene	RRM2P3	-0.266828	-1.80368	0.073283	0.998925
ENSG00000119471.14	ENSG00000119471	protein_coding	HSDL2	-0.0423635	-1.80362	0.0732928	0.998925
ENSG00000266965.1	ENSG00000266965	sense_intronic	RP11-712P20.2	-0.122587	-1.80359	0.0732982	0.998925
ENSG00000140319.10	ENSG00000140319	protein_coding	SRP14	-0.0364101	-1.8032	0.07336	0.998925
ENSG00000199867.1	ENSG00000199867	misc_RNA	Y_RNA	0.310545	1.80317	0.0733642	0.998925
ENSG00000143199.17	ENSG00000143199	protein_coding	ADCY10	0.133999	1.80312	0.0733726	0.998925
ENSG00000139192.11	ENSG00000139192	protein_coding	TAPBPL	0.0719832	1.80286	0.0734129	0.998925
ENSG00000165733.7	ENSG00000165733	protein_coding	BMS1	-0.0320732	-1.80242	0.0734825	0.998925
ENSG00000231729.1	ENSG00000231729	sense_intronic	ARHGEF9-IT1	-0.127543	-1.80224	0.0735113	0.998925
ENSG00000198252.11	ENSG00000198252	protein_coding	STYX	-0.0382549	-1.80219	0.0735196	0.998925
ENSG00000135314.12	ENSG00000135314	protein_coding	KHDC1	-0.0640029	-1.80182	0.0735778	0.998925
ENSG00000252508.1	ENSG00000252508	snRNA	RNU4ATAC3P	0.360691	1.80093	0.0737188	0.998925
ENSG00000278701.1	ENSG00000278701	misc_RNA	Metazoa_SRP	0.321175	1.80022	0.0738313	0.998925
ENSG00000198168.8	ENSG00000198168	protein_coding	SVIP	0.0469414	1.79944	0.0739541	0.998925
ENSG00000104872.10	ENSG00000104872	protein_coding	PIH1D1	0.0345449	1.79941	0.0739599	0.998925
ENSG00000227354.6	ENSG00000227354	antisense	RBM26-AS1	-0.114393	-1.79854	0.0740983	0.998925
ENSG00000177675.8	ENSG00000177675	protein_coding	CD163L1	-0.11324	-1.79829	0.0741374	0.998925
ENSG00000227785.1	ENSG00000227785	processed_pseudogene	AC092013.1	-0.288549	-1.7982	0.074151	0.998925
ENSG00000158941.16	ENSG00000158941	protein_coding	CCAR2	0.0294779	1.79767	0.0742356	0.998925
ENSG00000100711.13	ENSG00000100711	protein_coding	ZFYVE21	0.0422758	1.79754	0.0742576	0.998925
ENSG00000156873.15	ENSG00000156873	protein_coding	PHKG2	0.04441	1.79736	0.0742852	0.998925
ENSG00000149488.12	ENSG00000149488	protein_coding	TMC2	-0.139636	-1.79712	0.0743242	0.998925
ENSG00000143799.12	ENSG00000143799	protein_coding	PARP1	0.0242393	1.79707	0.0743321	0.998925
ENSG00000101307.15	ENSG00000101307	protein_coding	SIRPB1	-0.225371	-1.79697	0.0743485	0.998925
ENSG00000184254.16	ENSG00000184254	protein_coding	ALDH1A3	0.085849	1.79681	0.0743738	0.998925
ENSG00000175793.11	ENSG00000175793	protein_coding	SFN	-0.396161	-1.79669	0.074392	0.998925
ENSG00000236939.2	ENSG00000236939	antisense	BAALC-AS2	0.159847	1.79639	0.0744405	0.998925
ENSG00000184602.5	ENSG00000184602	protein_coding	SNN	0.058913	1.79584	0.0745279	0.998925
ENSG00000180113.15	ENSG00000180113	protein_coding	TDRD6	0.108184	1.79572	0.0745467	0.998925
ENSG00000198276.14	ENSG00000198276	protein_coding	UCKL1	0.0429011	1.79566	0.0745569	0.998925
ENSG00000178764.7	ENSG00000178764	protein_coding	ZHX2	-0.0525475	-1.79565	0.0745581	0.998925
ENSG00000163191.5	ENSG00000163191	protein_coding	S100A11	-0.139822	-1.7953	0.0746151	0.998925
ENSG00000254373.1	ENSG00000254373	processed_pseudogene	RP11-34P1.2	-0.153539	-1.79478	0.0746979	0.998925
ENSG00000272627.1	ENSG00000272627	sense_intronic	RP11-354E23.5	0.216208	1.79474	0.0747044	0.998925
ENSG00000101442.9	ENSG00000101442	protein_coding	ACTR5	-0.0534177	-1.7944	0.0747584	0.998925
ENSG00000146067.15	ENSG00000146067	protein_coding	FAM193B	0.037501	1.79428	0.0747771	0.998925
ENSG00000272551.1	ENSG00000272551	lincRNA	RP11-324L17.1	-0.329552	-1.79382	0.074851	0.998925
ENSG00000161692.17	ENSG00000161692	protein_coding	DBF4B	0.0909503	1.79341	0.0749174	0.998925
ENSG00000229235.1	ENSG00000229235	processed_pseudogene	RP11-8L18.3	-0.195317	-1.79318	0.0749537	0.998925
ENSG00000187398.11	ENSG00000187398	protein_coding	LUZP2	-0.0875609	-1.79308	0.07497	0.998925
ENSG00000110063.8	ENSG00000110063	protein_coding	DCPS	0.0648277	1.79292	0.074996	0.998925
ENSG00000154059.9	ENSG00000154059	protein_coding	IMPACT	-0.0424439	-1.79262	0.0750449	0.998925
ENSG00000267681.1	ENSG00000267681	transcribed_processed_pseudogene	CTD-3199J23.6	-0.201915	-1.79243	0.0750747	0.998925
ENSG00000225213.2	ENSG00000225213	sense_intronic	RP11-197M22.2	-0.11326	-1.79207	0.0751335	0.998925
ENSG00000232710.1	ENSG00000232710	lincRNA	RP4-669P10.16	-0.188866	-1.79148	0.0752277	0.998925
ENSG00000261426.1	ENSG00000261426	sense_intronic	AC144833.1	-0.150331	-1.79113	0.075285	0.998925
ENSG00000226636.1	ENSG00000226636	processed_pseudogene	RP5-1049N15.2	-0.176186	-1.79073	0.0753481	0.998925
ENSG00000224550.1	ENSG00000224550	processed_pseudogene	RP11-270C12.3	0.196568	1.79066	0.0753593	0.998925
ENSG00000234664.1	ENSG00000234664	processed_pseudogene	HMGN2P5	-0.0725041	-1.79036	0.0754078	0.998925
ENSG00000148488.15	ENSG00000148488	protein_coding	ST8SIA6	-0.14788	-1.79023	0.0754292	0.998925
ENSG00000224897.6	ENSG00000224897	antisense	POT1-AS1	-0.0698982	-1.7902	0.0754349	0.998925
ENSG00000100348.9	ENSG00000100348	protein_coding	TXN2	-0.0337711	-1.78974	0.075508	0.998925
ENSG00000143632.14	ENSG00000143632	protein_coding	ACTA1	0.184511	1.78974	0.0755091	0.998925
ENSG00000252768.1	ENSG00000252768	snRNA	RNU6-856P	-0.251894	-1.78972	0.0755113	0.998925
ENSG00000279880.1	ENSG00000279880	TEC	RP11-855A2.2	-0.0969031	-1.78919	0.0755967	0.998925
ENSG00000188010.12	ENSG00000188010	protein_coding	MORN2	-0.0564988	-1.78796	0.0757962	0.998925
ENSG00000129437.9	ENSG00000129437	protein_coding	KLK14	-0.220557	-1.78755	0.0758628	0.998925
ENSG00000198974.3	ENSG00000198974	miRNA	MIR30E	-0.306676	-1.78682	0.0759817	0.998925
ENSG00000166105.15	ENSG00000166105	protein_coding	GLB1L3	-0.0956592	-1.78655	0.0760248	0.998925
ENSG00000123124.13	ENSG00000123124	protein_coding	WWP1	-0.0369947	-1.7863	0.0760653	0.998925
ENSG00000172586.7	ENSG00000172586	protein_coding	CHCHD1	0.0407232	1.78497	0.0762822	0.998925
ENSG00000234322.1	ENSG00000234322	processed_pseudogene	ST13P18	-0.207559	-1.78479	0.0763119	0.998925
ENSG00000250555.2	ENSG00000250555	antisense	CTC-467M3.2	0.342551	1.78467	0.0763315	0.998925
ENSG00000173209.22	ENSG00000173209	protein_coding	AHSA2	-0.0690027	-1.78452	0.0763564	0.998925
ENSG00000275516.1	ENSG00000275516	antisense	RP11-353N14.7	0.34443	1.78439	0.0763774	0.998925
ENSG00000151136.14	ENSG00000151136	protein_coding	BTBD11	-0.126522	-1.78403	0.0764352	0.998925
ENSG00000169710.8	ENSG00000169710	protein_coding	FASN	0.0443957	1.78326	0.0765622	0.998925
ENSG00000197712.11	ENSG00000197712	protein_coding	FAM114A1	0.0671734	1.78269	0.0766541	0.998925
ENSG00000266405.3	ENSG00000266405	transcribed_processed_pseudogene	CBX3P2	0.13196	1.78265	0.0766619	0.998925
ENSG00000108797.11	ENSG00000108797	protein_coding	CNTNAP1	0.0476869	1.7826	0.0766687	0.998925
ENSG00000164188.8	ENSG00000164188	protein_coding	RANBP3L	-0.086554	-1.7824	0.0767017	0.998925
ENSG00000197134.11	ENSG00000197134	protein_coding	ZNF257	-0.171798	-1.7824	0.0767028	0.998925
ENSG00000259358.1	ENSG00000259358	processed_pseudogene	RP11-456J20.1	-0.0858183	-1.78204	0.0767615	0.998925
ENSG00000232485.2	ENSG00000232485	processed_transcript	AC098820.3	-0.174538	-1.78187	0.0767891	0.998925
ENSG00000177989.13	ENSG00000177989	protein_coding	ODF3B	-0.414152	-1.78177	0.0768059	0.998925
ENSG00000266896.1	ENSG00000266896	sense_intronic	RP1-266L20.9	-0.128089	-1.78153	0.0768447	0.998925
ENSG00000155011.8	ENSG00000155011	protein_coding	DKK2	0.230592	1.78152	0.0768456	0.998925
ENSG00000223685.5	ENSG00000223685	lincRNA	LINC00571	-0.12832	-1.78136	0.0768731	0.998925
ENSG00000217801.9	ENSG00000217801	transcribed_unprocessed_pseudogene	RP11-465B22.3	-0.186553	-1.78115	0.0769072	0.998925
ENSG00000148204.11	ENSG00000148204	protein_coding	CRB2	0.0828416	1.78068	0.0769846	0.998925
ENSG00000199767.1	ENSG00000199767	snRNA	RNU6-78P	0.285591	1.78054	0.0770074	0.998925
ENSG00000268089.2	ENSG00000268089	protein_coding	GABRQ	-0.284437	-1.77941	0.077193	0.998925
ENSG00000141965.4	ENSG00000141965	protein_coding	FEM1A	0.0362806	1.77925	0.0772185	0.998925
ENSG00000125779.21	ENSG00000125779	protein_coding	PANK2	0.0414309	1.77919	0.0772295	0.998925
ENSG00000112936.18	ENSG00000112936	protein_coding	C7	0.231989	1.77915	0.077235	0.998925
ENSG00000130856.15	ENSG00000130856	protein_coding	ZNF236	-0.0302951	-1.77881	0.0772919	0.998925
ENSG00000240429.1	ENSG00000240429	processed_pseudogene	LRRFIP1P1	-0.107684	-1.77868	0.0773138	0.998925
ENSG00000163618.17	ENSG00000163618	protein_coding	CADPS	0.0612549	1.77867	0.0773144	0.998925
ENSG00000146859.6	ENSG00000146859	protein_coding	TMEM140	0.1104	1.77858	0.0773304	0.998925
ENSG00000137710.14	ENSG00000137710	protein_coding	RDX	-0.038639	-1.7785	0.0773433	0.998925
ENSG00000032742.17	ENSG00000032742	protein_coding	IFT88	-0.0492753	-1.77839	0.0773613	0.998925
ENSG00000129932.7	ENSG00000129932	protein_coding	DOHH	0.0641898	1.77829	0.077377	0.998925
ENSG00000018280.16	ENSG00000018280	protein_coding	SLC11A1	-0.274242	-1.7782	0.0773919	0.998925
ENSG00000162402.13	ENSG00000162402	protein_coding	USP24	0.0235499	1.77797	0.0774298	0.998925
ENSG00000134323.10	ENSG00000134323	protein_coding	MYCN	0.106554	1.77769	0.0774757	0.998925
ENSG00000118873.15	ENSG00000118873	protein_coding	RAB3GAP2	0.0251511	1.77727	0.0775454	0.998925
ENSG00000164976.8	ENSG00000164976	protein_coding	KIAA1161	-0.0800409	-1.77689	0.0776085	0.998925
ENSG00000255690.2	ENSG00000255690	protein_coding	TRIL	0.0992199	1.77671	0.0776387	0.998925
ENSG00000264107.1	ENSG00000264107	antisense	RP11-848P1.5	0.195545	1.77658	0.0776598	0.998925
ENSG00000273486.1	ENSG00000273486	antisense	RP11-731C17.2	0.139314	1.77658	0.0776602	0.998925
ENSG00000121691.4	ENSG00000121691	protein_coding	CAT	-0.0527459	-1.7765	0.0776735	0.998925
ENSG00000185638.9	ENSG00000185638	processed_pseudogene	FTH1P14	0.257105	1.77624	0.0777157	0.998925
ENSG00000241764.3	ENSG00000241764	antisense	AC002467.7	-0.121365	-1.77615	0.0777308	0.998925
ENSG00000271816.1	ENSG00000271816	processed_transcript	BMS1P4	-0.142951	-1.77573	0.0778006	0.998925
ENSG00000112855.14	ENSG00000112855	protein_coding	HARS2	-0.036428	-1.77551	0.0778366	0.998925
ENSG00000234964.4	ENSG00000234964	processed_pseudogene	FABP5P7	-0.166593	-1.77549	0.0778406	0.998925
ENSG00000258733.5	ENSG00000258733	lincRNA	CTD-2341M24.1	-0.130628	-1.77544	0.0778478	0.998925
ENSG00000178913.7	ENSG00000178913	protein_coding	TAF7	-0.0365393	-1.77541	0.0778538	0.998925
ENSG00000099139.13	ENSG00000099139	protein_coding	PCSK5	0.0979084	1.77533	0.0778674	0.998925
ENSG00000267145.1	ENSG00000267145	processed_pseudogene	AC006116.14	-0.263172	-1.77509	0.0779065	0.998925
ENSG00000222095.1	ENSG00000222095	snoRNA	SNORD113	-0.173157	-1.77418	0.0780582	0.998925
ENSG00000185963.13	ENSG00000185963	protein_coding	BICD2	0.0438221	1.77394	0.0780975	0.998925
ENSG00000138768.14	ENSG00000138768	protein_coding	USO1	0.0217908	1.7736	0.0781531	0.998925
ENSG00000144749.13	ENSG00000144749	protein_coding	LRIG1	0.0677352	1.77335	0.0781956	0.998925
ENSG00000267780.2	ENSG00000267780	lincRNA	RP11-154H12.3	-0.318879	-1.77317	0.0782257	0.998925
ENSG00000245937.7	ENSG00000245937	lincRNA	LINC01184	-0.0329452	-1.7726	0.0783199	0.998925
ENSG00000151692.14	ENSG00000151692	protein_coding	RNF144A	-0.0512058	-1.7725	0.0783375	0.998925
ENSG00000254978.2	ENSG00000254978	transcribed_unprocessed_pseudogene	ALG1L9P	-0.152972	-1.77226	0.0783765	0.998925
ENSG00000119917.13	ENSG00000119917	protein_coding	IFIT3	-0.127004	-1.77212	0.0784002	0.998925
ENSG00000111912.19	ENSG00000111912	protein_coding	NCOA7	0.046656	1.77116	0.078561	0.998925
ENSG00000121989.14	ENSG00000121989	protein_coding	ACVR2A	-0.0613044	-1.77086	0.0786095	0.998925
ENSG00000100596.6	ENSG00000100596	protein_coding	SPTLC2	-0.0390983	-1.77051	0.0786694	0.998925
ENSG00000092140.14	ENSG00000092140	protein_coding	G2E3	-0.037629	-1.77045	0.0786785	0.998925
ENSG00000166484.19	ENSG00000166484	protein_coding	MAPK7	0.0549376	1.7702	0.0787205	0.998925
ENSG00000200278.1	ENSG00000200278	rRNA	RNA5SP352	0.356956	1.76965	0.0788133	0.998925
ENSG00000170500.12	ENSG00000170500	protein_coding	LONRF2	-0.0711804	-1.76929	0.0788725	0.998925
ENSG00000119922.9	ENSG00000119922	protein_coding	IFIT2	-0.0773565	-1.76925	0.0788799	0.998925
ENSG00000230394.1	ENSG00000230394	lincRNA	RP11-692P14.1	-0.250243	-1.76924	0.0788809	0.998925
ENSG00000077616.10	ENSG00000077616	protein_coding	NAALAD2	-0.074495	-1.7692	0.0788885	0.998925
ENSG00000104356.10	ENSG00000104356	protein_coding	POP1	-0.06413	-1.7691	0.078904	0.998925
ENSG00000207582.1	ENSG00000207582	miRNA	MIR30B	0.33392	1.7689	0.0789375	0.998925
ENSG00000238987.1	ENSG00000238987	snRNA	RNU7-133P	0.290956	1.76876	0.0789623	0.998925
ENSG00000233913.7	ENSG00000233913	processed_pseudogene	CTC-575D19.1	0.317841	1.76786	0.079112	0.998925
ENSG00000158234.12	ENSG00000158234	protein_coding	FAIM	-0.0538047	-1.76728	0.0792104	0.998925
ENSG00000126107.14	ENSG00000126107	protein_coding	HECTD3	-0.0377379	-1.76706	0.0792476	0.998925
ENSG00000174938.14	ENSG00000174938	protein_coding	SEZ6L2	0.0741494	1.76676	0.0792971	0.998925
ENSG00000273258.1	ENSG00000273258	lincRNA	RP11-394I13.3	-0.305303	-1.76661	0.0793225	0.998925
ENSG00000162645.12	ENSG00000162645	protein_coding	GBP2	-0.201046	-1.76639	0.0793596	0.998925
ENSG00000259204.1	ENSG00000259204	sense_intronic	RP11-394B5.2	0.292462	1.76626	0.0793818	0.998925
ENSG00000100276.9	ENSG00000100276	protein_coding	RASL10A	0.0796968	1.76625	0.0793835	0.998925
ENSG00000267799.1	ENSG00000267799	processed_pseudogene	MAN1A2P1	-0.186114	-1.76619	0.0793938	0.998925
ENSG00000198589.10	ENSG00000198589	protein_coding	LRBA	-0.0291177	-1.76608	0.0794126	0.998925
ENSG00000168394.10	ENSG00000168394	protein_coding	TAP1	-0.0979771	-1.76574	0.0794699	0.998925
ENSG00000107443.15	ENSG00000107443	protein_coding	CCNJ	-0.067087	-1.76562	0.079489	0.998925
ENSG00000142875.19	ENSG00000142875	protein_coding	PRKACB	-0.0362001	-1.76548	0.0795135	0.998925
ENSG00000112367.10	ENSG00000112367	protein_coding	FIG4	-0.0416589	-1.76485	0.0796191	0.998925
ENSG00000273882.1	ENSG00000273882	miRNA	MIR8066	-0.247853	-1.76475	0.079637	0.998925
ENSG00000231995.2	ENSG00000231995	processed_pseudogene	RP11-111F5.2	-0.214862	-1.76385	0.0797878	0.998925
ENSG00000227603.1	ENSG00000227603	antisense	RP11-165J3.6	0.127546	1.76366	0.0798212	0.998925
ENSG00000087274.16	ENSG00000087274	protein_coding	ADD1	0.0257018	1.76341	0.0798629	0.998925
ENSG00000069535.13	ENSG00000069535	protein_coding	MAOB	-0.0685166	-1.76306	0.0799219	0.998925
ENSG00000172977.12	ENSG00000172977	protein_coding	KAT5	0.0288619	1.76162	0.0801667	0.998925
ENSG00000124596.16	ENSG00000124596	protein_coding	OARD1	0.030402	1.7616	0.0801701	0.998925
ENSG00000273243.1	ENSG00000273243	lincRNA	CTA-217C2.2	-0.0966925	-1.76144	0.0801972	0.998925
ENSG00000226994.7	ENSG00000226994	lincRNA	AC012593.1	0.126415	1.76041	0.0803719	0.998925
ENSG00000159202.17	ENSG00000159202	protein_coding	UBE2Z	0.028658	1.7602	0.0804081	0.998925
ENSG00000263165.1	ENSG00000263165	antisense	RP11-810M2.2	-0.160758	-1.75987	0.080463	0.998925
ENSG00000189316.3	ENSG00000189316	antisense	RP11-797H7.5	0.222742	1.75977	0.08048	0.998925
ENSG00000143514.16	ENSG00000143514	protein_coding	TP53BP2	-0.0644184	-1.75946	0.0805336	0.998925
ENSG00000103326.11	ENSG00000103326	protein_coding	CAPN15	-0.0498085	-1.75932	0.0805581	0.998925
ENSG00000273669.1	ENSG00000273669	lincRNA	RP11-405M12.4	-0.292	-1.75925	0.0805695	0.998925
ENSG00000167123.18	ENSG00000167123	protein_coding	CERCAM	-0.142572	-1.75866	0.0806705	0.998925
ENSG00000114547.9	ENSG00000114547	protein_coding	ROPN1B	-0.187574	-1.75812	0.080762	0.998925
ENSG00000230960.1	ENSG00000230960	antisense	RP5-1086L22.1	-0.259129	-1.7579	0.0808002	0.998925
ENSG00000128463.12	ENSG00000128463	protein_coding	EMC4	0.0286065	1.75771	0.0808323	0.998925
ENSG00000233871.2	ENSG00000233871	processed_transcript	DLG5-AS1	-0.126293	-1.75763	0.0808457	0.998925
ENSG00000259690.1	ENSG00000259690	sense_intronic	CTD-3118D7.1	-0.110107	-1.7569	0.0809705	0.998925
ENSG00000224523.1	ENSG00000224523	unprocessed_pseudogene	RP13-52K8.1	0.223019	1.75607	0.0811129	0.998925
ENSG00000271383.6	ENSG00000271383	protein_coding	NBPF19	-0.108474	-1.756	0.0811253	0.998925
ENSG00000274765.1	ENSG00000274765	sense_intronic	RP11-139H15.7	-0.217883	-1.75545	0.0812188	0.998925
ENSG00000080822.16	ENSG00000080822	protein_coding	CLDND1	-0.0687077	-1.75511	0.0812774	0.998925
ENSG00000095932.6	ENSG00000095932	protein_coding	SMIM24	-0.292226	-1.75509	0.0812807	0.998925
ENSG00000108840.15	ENSG00000108840	protein_coding	HDAC5	-0.0349753	-1.75487	0.0813189	0.998925
ENSG00000089723.9	ENSG00000089723	protein_coding	OTUB2	0.107599	1.7546	0.0813644	0.998925
ENSG00000240739.1	ENSG00000240739	unprocessed_pseudogene	RP11-69M1.1	-0.225356	-1.75432	0.0814134	0.998925
ENSG00000115290.9	ENSG00000115290	protein_coding	GRB14	-0.15658	-1.7541	0.0814503	0.998925
ENSG00000273145.1	ENSG00000273145	lincRNA	CITF22-92A6.1	0.196739	1.75388	0.0814896	0.998925
ENSG00000182329.11	ENSG00000182329	protein_coding	KIAA2012	-0.182917	-1.7537	0.0815203	0.998925
ENSG00000166822.12	ENSG00000166822	protein_coding	TMEM170A	-0.0327597	-1.75369	0.081522	0.998925
ENSG00000167578.17	ENSG00000167578	protein_coding	RAB4B	0.0485099	1.75352	0.0815507	0.998925
ENSG00000199092.4	ENSG00000199092	miRNA	MIR410	-0.315375	-1.75341	0.0815698	0.998925
ENSG00000258422.5	ENSG00000258422	antisense	RP11-486O13.2	0.181242	1.75319	0.0816067	0.998925
ENSG00000234646.6	ENSG00000234646	sense_overlapping	RP4-753D10.3	0.180099	1.75304	0.081633	0.998925
ENSG00000151229.12	ENSG00000151229	protein_coding	SLC2A13	-0.0760401	-1.75273	0.0816869	0.998925
ENSG00000173473.10	ENSG00000173473	protein_coding	SMARCC1	-0.031097	-1.7526	0.0817095	0.998925
ENSG00000152518.7	ENSG00000152518	protein_coding	ZFP36L2	0.119911	1.75257	0.0817141	0.998925
ENSG00000174007.7	ENSG00000174007	protein_coding	CEP19	0.0556939	1.75124	0.0819443	0.998925
ENSG00000175643.8	ENSG00000175643	protein_coding	RMI2	0.19653	1.75083	0.0820147	0.998925
ENSG00000169241.17	ENSG00000169241	protein_coding	SLC50A1	-0.0755545	-1.75051	0.0820704	0.998925
ENSG00000208017.3	ENSG00000208017	miRNA	MIR140	-0.288538	-1.7503	0.082106	0.998925
ENSG00000232606.1	ENSG00000232606	lincRNA	LINC01412	0.299788	1.75005	0.0821499	0.998925
ENSG00000203644.3	ENSG00000203644	sense_intronic	RP11-332M2.1	-0.0809974	-1.74992	0.0821718	0.998925
ENSG00000212163.5	ENSG00000212163	snoRNA	SNORD91A	-0.335193	-1.74985	0.0821847	0.998925
ENSG00000152092.15	ENSG00000152092	protein_coding	ASTN1	0.0398004	1.74982	0.0821891	0.998925
ENSG00000176490.4	ENSG00000176490	protein_coding	DIRAS1	0.0552966	1.74938	0.0822657	0.998925
ENSG00000237188.3	ENSG00000237188	antisense	RP11-337C18.8	-0.081969	-1.74877	0.0823725	0.998925
ENSG00000271992.1	ENSG00000271992	lincRNA	RP11-42O15.3	0.219696	1.74846	0.0824259	0.998925
ENSG00000215440.11	ENSG00000215440	protein_coding	NPEPL1	-0.062798	-1.74846	0.082426	0.998925
ENSG00000232433.2	ENSG00000232433	processed_pseudogene	GXYLT1P3	-0.0972656	-1.74845	0.0824265	0.998925
ENSG00000243431.1	ENSG00000243431	processed_pseudogene	RPL5P30	0.146823	1.74828	0.0824576	0.998925
ENSG00000227733.9	ENSG00000227733	lincRNA	RP4-565E6.1	0.259346	1.74809	0.0824898	0.998925
ENSG00000100058.12	ENSG00000100058	transcribed_unprocessed_pseudogene	CRYBB2P1	0.0731191	1.74801	0.082503	0.998925
ENSG00000262413.1	ENSG00000262413	antisense	RP11-498C9.3	0.229543	1.74776	0.0825471	0.998925
ENSG00000264802.1	ENSG00000264802	miRNA	MIR5191	0.219604	1.74752	0.0825891	0.998925
ENSG00000252908.1	ENSG00000252908	snRNA	RNU6-1003P	-0.208102	-1.74735	0.0826184	0.998925
ENSG00000274380.1	ENSG00000274380	miRNA	MIR6801	-0.331366	-1.74726	0.0826347	0.998925
ENSG00000197021.8	ENSG00000197021	protein_coding	CXorf40B	0.0475862	1.74706	0.0826688	0.998925
ENSG00000152822.13	ENSG00000152822	protein_coding	GRM1	0.0898571	1.74626	0.0828087	0.998925
ENSG00000279698.1	ENSG00000279698	TEC	CTD-2201E9.3	-0.214016	-1.74618	0.0828213	0.998925
ENSG00000160633.12	ENSG00000160633	protein_coding	SAFB	0.0293948	1.7461	0.0828361	0.998925
ENSG00000267283.1	ENSG00000267283	processed_transcript	AC005306.3	-0.137851	-1.74549	0.0829432	0.998925
ENSG00000128849.10	ENSG00000128849	protein_coding	CGNL1	-0.0625059	-1.74536	0.0829648	0.998925
ENSG00000261574.1	ENSG00000261574	sense_intronic	RP1-168P16.2	0.104528	1.74456	0.0831046	0.998925
ENSG00000100029.17	ENSG00000100029	protein_coding	PES1	0.0349565	1.74456	0.0831048	0.998925
ENSG00000229403.1	ENSG00000229403	lincRNA	RP4-718N17.2	-0.214449	-1.74443	0.0831278	0.998925
ENSG00000132182.11	ENSG00000132182	protein_coding	NUP210	-0.0384149	-1.74432	0.0831476	0.998925
ENSG00000180929.5	ENSG00000180929	protein_coding	GPR62	-0.107607	-1.74397	0.0832083	0.998925
ENSG00000170469.10	ENSG00000170469	protein_coding	SPATA24	0.0791744	1.74379	0.0832396	0.998925
ENSG00000163249.10	ENSG00000163249	protein_coding	CCNYL1	-0.0515742	-1.74377	0.0832426	0.998925
ENSG00000244346.1	ENSG00000244346	processed_pseudogene	RP11-531F16.3	0.120112	1.74362	0.0832687	0.998925
ENSG00000279410.1	ENSG00000279410	TEC	RP11-1102P22.3	-0.12536	-1.74332	0.0833223	0.998925
ENSG00000109929.9	ENSG00000109929	protein_coding	SC5D	-0.0328493	-1.74329	0.0833275	0.998925
ENSG00000273014.1	ENSG00000273014	lincRNA	RP11-225B17.2	-0.0804361	-1.74323	0.083338	0.998925
ENSG00000135953.10	ENSG00000135953	protein_coding	MFSD9	0.0639525	1.74261	0.0834465	0.998925
ENSG00000164253.13	ENSG00000164253	protein_coding	WDR41	0.0408814	1.74245	0.0834751	0.998925
ENSG00000134817.10	ENSG00000134817	protein_coding	APLNR	0.185423	1.74242	0.083479	0.998925
ENSG00000230044.1	ENSG00000230044	processed_pseudogene	AC110754.3	0.268586	1.74206	0.083543	0.998925
ENSG00000173207.12	ENSG00000173207	protein_coding	CKS1B	0.0690557	1.742	0.0835542	0.998925
ENSG00000173226.16	ENSG00000173226	protein_coding	IQCB1	0.0576988	1.74197	0.083559	0.998925
ENSG00000157227.12	ENSG00000157227	protein_coding	MMP14	0.121643	1.74195	0.0835629	0.998925
ENSG00000266513.1	ENSG00000266513	sense_intronic	RP11-874J12.3	-0.13241	-1.74111	0.0837096	0.998925
ENSG00000240225.10	ENSG00000240225	transcribed_unprocessed_pseudogene	ZNF542P	-0.0449114	-1.74098	0.0837329	0.998925
ENSG00000196381.10	ENSG00000196381	protein_coding	ZNF781	-0.0776153	-1.74072	0.0837781	0.998925
ENSG00000140598.13	ENSG00000140598	protein_coding	EFL1	0.0387609	1.74014	0.0838811	0.998925
ENSG00000272663.1	ENSG00000272663	lincRNA	RP11-191L17.1	0.183312	1.7399	0.083923	0.998925
ENSG00000019144.17	ENSG00000019144	protein_coding	PHLDB1	-0.0802143	-1.73976	0.0839479	0.998925
ENSG00000214575.9	ENSG00000214575	protein_coding	CPEB1	0.0461974	1.73931	0.0840276	0.998925
ENSG00000180777.13	ENSG00000180777	protein_coding	ANKRD30B	-0.142321	-1.73925	0.0840377	0.998925
ENSG00000267786.1	ENSG00000267786	lincRNA	AF038458.3	-0.138971	-1.73877	0.0841231	0.998925
ENSG00000154743.17	ENSG00000154743	protein_coding	TSEN2	-0.0330381	-1.7387	0.0841351	0.998925
ENSG00000115267.5	ENSG00000115267	protein_coding	IFIH1	-0.0941662	-1.73856	0.08416	0.998925
ENSG00000273350.1	ENSG00000273350	sense_intronic	RP4-539M6.20	-0.123185	-1.73772	0.0843078	0.998925
ENSG00000119711.12	ENSG00000119711	protein_coding	ALDH6A1	-0.0373403	-1.73749	0.0843485	0.998925
ENSG00000101438.3	ENSG00000101438	protein_coding	SLC32A1	-0.186955	-1.73738	0.0843679	0.998925
ENSG00000257842.5	ENSG00000257842	antisense	NOVA1-AS1	-0.127389	-1.73721	0.0843983	0.998925
ENSG00000188986.5	ENSG00000188986	protein_coding	NELFB	0.035228	1.73701	0.0844327	0.998925
ENSG00000211772.10	ENSG00000211772	TR_C_gene	TRBC2	0.216272	1.73675	0.0844796	0.998925
ENSG00000149136.8	ENSG00000149136	protein_coding	SSRP1	0.0257684	1.73649	0.0845254	0.998925
ENSG00000169862.18	ENSG00000169862	protein_coding	CTNND2	-0.0376842	-1.73635	0.0845512	0.998925
ENSG00000258427.3	ENSG00000258427	processed_pseudogene	RBM8B	0.241425	1.73632	0.0845561	0.998925
ENSG00000105372.6	ENSG00000105372	protein_coding	RPS19	-0.0291849	-1.73606	0.0846015	0.998925
ENSG00000150347.14	ENSG00000150347	protein_coding	ARID5B	0.0643012	1.73557	0.0846891	0.998925
ENSG00000205632.3	ENSG00000205632	lincRNA	LINC01310	0.106114	1.73535	0.0847275	0.998925
ENSG00000160049.11	ENSG00000160049	protein_coding	DFFA	-0.0298738	-1.73499	0.0847922	0.998925
ENSG00000277791.4	ENSG00000277791	protein_coding	PSMB3	0.0342473	1.73484	0.0848188	0.998925
ENSG00000222395.2	ENSG00000222395	misc_RNA	Y_RNA	-0.310803	-1.73471	0.084841	0.998925
ENSG00000066629.16	ENSG00000066629	protein_coding	EML1	-0.0768502	-1.73435	0.0849055	0.998925
ENSG00000136717.14	ENSG00000136717	protein_coding	BIN1	-0.0449509	-1.73412	0.0849466	0.998925
ENSG00000163749.17	ENSG00000163749	protein_coding	CCDC158	-0.118392	-1.7338	0.0850038	0.998925
ENSG00000112877.7	ENSG00000112877	protein_coding	CEP72	0.0640014	1.73352	0.0850526	0.998925
ENSG00000086061.15	ENSG00000086061	protein_coding	DNAJA1	-0.0280834	-1.73321	0.0851091	0.998925
ENSG00000132561.13	ENSG00000132561	protein_coding	MATN2	0.112039	1.73308	0.0851324	0.998925
ENSG00000136149.6	ENSG00000136149	processed_pseudogene	RPL13AP25	-0.117623	-1.73307	0.0851335	0.998925
ENSG00000101188.4	ENSG00000101188	protein_coding	NTSR1	-0.190955	-1.7323	0.0852704	0.998925
ENSG00000162772.16	ENSG00000162772	protein_coding	ATF3	0.219851	1.73225	0.08528	0.998925
ENSG00000177963.13	ENSG00000177963	protein_coding	RIC8A	0.0349237	1.73215	0.0852982	0.998925
ENSG00000240356.6	ENSG00000240356	transcribed_processed_pseudogene	RPL23AP7	0.113102	1.73209	0.0853091	0.998925
ENSG00000188976.10	ENSG00000188976	protein_coding	NOC2L	0.0384258	1.73183	0.0853544	0.998925
ENSG00000260269.5	ENSG00000260269	processed_transcript	CTD-2323K18.1	0.121874	1.73154	0.0854073	0.998925
ENSG00000228782.7	ENSG00000228782	transcribed_unprocessed_pseudogene	CTD-2026D20.3	0.0625331	1.73125	0.0854587	0.998925
ENSG00000253693.1	ENSG00000253693	lincRNA	CTC-535M15.2	-0.370167	-1.73103	0.0854976	0.998925
ENSG00000274210.1	ENSG00000274210	snRNA	U1	0.230736	1.73005	0.0856728	0.998925
ENSG00000122678.15	ENSG00000122678	protein_coding	POLM	0.0651187	1.72994	0.0856933	0.998925
ENSG00000232388.4	ENSG00000232388	protein_coding	LINC00493	-0.0462011	-1.72994	0.0856937	0.998925
ENSG00000184924.5	ENSG00000184924	protein_coding	PTRHD1	0.0532874	1.72966	0.085743	0.998925
ENSG00000264658.1	ENSG00000264658	miRNA	MIR4798	0.265608	1.72926	0.0858152	0.998925
ENSG00000259372.2	ENSG00000259372	lincRNA	CTD-2240J17.1	-0.244402	-1.72916	0.0858327	0.998925
ENSG00000168936.10	ENSG00000168936	protein_coding	TMEM129	0.0404111	1.72897	0.0858673	0.998925
ENSG00000165861.13	ENSG00000165861	protein_coding	ZFYVE1	0.029229	1.7289	0.0858796	0.998925
ENSG00000260157.3	ENSG00000260157	transcribed_unprocessed_pseudogene	CH17-53B9.2	0.325964	1.72889	0.0858815	0.998925
ENSG00000213757.3	ENSG00000213757	processed_pseudogene	CTC-451P13.1	-0.214656	-1.72878	0.0859005	0.998925
ENSG00000176928.5	ENSG00000176928	protein_coding	GCNT4	-0.163123	-1.7281	0.0860237	0.998925
ENSG00000103175.10	ENSG00000103175	protein_coding	WFDC1	-0.0932103	-1.72795	0.0860499	0.998925
ENSG00000116663.10	ENSG00000116663	protein_coding	FBXO6	-0.0653817	-1.72792	0.0860561	0.998925
ENSG00000221995.5	ENSG00000221995	protein_coding	TIAF1	-0.0632283	-1.72788	0.0860629	0.998925
ENSG00000272693.3	ENSG00000272693	lincRNA	RP11-479O9.4	-0.1027	-1.72765	0.0861038	0.998925
ENSG00000167081.16	ENSG00000167081	protein_coding	PBX3	-0.152815	-1.7276	0.0861137	0.998925
ENSG00000230772.1	ENSG00000230772	unprocessed_pseudogene	VN1R108P	-0.0955981	-1.72707	0.0862082	0.998925
ENSG00000064692.18	ENSG00000064692	protein_coding	SNCAIP	-0.0929089	-1.72688	0.0862426	0.998925
ENSG00000280304.1	ENSG00000280304	TEC	CTD-2536I1.2	0.11205	1.72607	0.0863891	0.998925
ENSG00000207256.1	ENSG00000207256	snRNA	RNU6-880P	0.339834	1.72602	0.0863975	0.998925
ENSG00000272112.1	ENSG00000272112	lincRNA	CTB-113P19.5	-0.142436	-1.72575	0.0864477	0.998925
ENSG00000155980.11	ENSG00000155980	protein_coding	KIF5A	-0.0676152	-1.72538	0.0865144	0.998925
ENSG00000187953.10	ENSG00000187953	transcribed_unprocessed_pseudogene	PMS2CL	0.0691786	1.72519	0.0865484	0.998925
ENSG00000153767.9	ENSG00000153767	protein_coding	GTF2E1	-0.041281	-1.7251	0.0865635	0.998925
ENSG00000264057.1	ENSG00000264057	transcribed_unprocessed_pseudogene	RP11-583F2.1	0.311859	1.72481	0.0866169	0.998925
ENSG00000199886.1	ENSG00000199886	snRNA	RNU6-249P	0.295506	1.72473	0.0866316	0.998925
ENSG00000271259.1	ENSG00000271259	lincRNA	RP11-1109F11.5	-0.181602	-1.72468	0.0866403	0.998925
ENSG00000267594.5	ENSG00000267594	unprocessed_pseudogene	CYP4F24P	-0.706611	-1.72462	0.086652	0.998925
ENSG00000183617.4	ENSG00000183617	protein_coding	MRPL54	0.0503387	1.72454	0.0866657	0.998925
ENSG00000130816.14	ENSG00000130816	protein_coding	DNMT1	0.0394954	1.72435	0.0866993	0.998925
ENSG00000115652.14	ENSG00000115652	protein_coding	UXS1	0.044352	1.72428	0.0867122	0.998925
ENSG00000165553.4	ENSG00000165553	protein_coding	NGB	-0.199377	-1.72353	0.0868492	0.998925
ENSG00000132681.16	ENSG00000132681	protein_coding	ATP1A4	0.215511	1.72339	0.086874	0.998925
ENSG00000099203.6	ENSG00000099203	protein_coding	TMED1	0.0516745	1.72314	0.0869193	0.998925
ENSG00000162654.8	ENSG00000162654	protein_coding	GBP4	-0.182458	-1.72305	0.0869353	0.998925
ENSG00000131844.15	ENSG00000131844	protein_coding	MCCC2	-0.0378991	-1.72288	0.0869671	0.998925
ENSG00000196741.5	ENSG00000196741	lincRNA	LINC01560	0.0865438	1.72266	0.0870054	0.998925
ENSG00000066336.11	ENSG00000066336	protein_coding	SPI1	-0.136696	-1.72237	0.0870596	0.998925
ENSG00000162702.7	ENSG00000162702	protein_coding	ZNF281	-0.0429578	-1.72219	0.0870918	0.998925
ENSG00000249306.5	ENSG00000249306	lincRNA	LINC01411	0.134243	1.72186	0.0871517	0.998925
ENSG00000203737.3	ENSG00000203737	protein_coding	GPR52	-0.146227	-1.72184	0.0871545	0.998925
ENSG00000281227.1	ENSG00000281227	protein_coding	AC011380.1	-0.356271	-1.72178	0.0871653	0.998925
ENSG00000108830.9	ENSG00000108830	protein_coding	RND2	-0.122686	-1.72153	0.0872107	0.998925
ENSG00000172262.11	ENSG00000172262	protein_coding	ZNF131	-0.0262014	-1.72135	0.0872434	0.998925
ENSG00000205758.11	ENSG00000205758	protein_coding	CRYZL1	-0.0289927	-1.72132	0.087249	0.998925
ENSG00000254531.1	ENSG00000254531	lincRNA	FLJ20021	-0.0758969	-1.72104	0.0873	0.998925
ENSG00000174243.9	ENSG00000174243	protein_coding	DDX23	0.033614	1.72095	0.0873168	0.998925
ENSG00000201168.1	ENSG00000201168	rRNA	RNA5SP368	-0.306284	-1.72089	0.0873284	0.998925
ENSG00000077549.17	ENSG00000077549	protein_coding	CAPZB	0.0305306	1.72071	0.0873604	0.998925
ENSG00000100567.12	ENSG00000100567	protein_coding	PSMA3	-0.0319263	-1.72035	0.0874257	0.998925
ENSG00000278818.1	ENSG00000278818	misc_RNA	Metazoa_SRP	0.153675	1.72003	0.0874855	0.998925
[truncated: 23,213 more rows]

## Sheet: case_only_suicide_tx_sacc
transcript_id	gene_id	Symbol	logFC	t	P.Value	adj.P.Val
ENST00000504422.5	ENSG00000245958.6	RP11-33B1.1	0.253363	4.76026	4.58546e-06	0.345159
ENST00000296214.9	ENSG00000163875.15	MEAF6	0.228135	4.61056	8.65819e-06	0.345159
ENST00000368385.8	ENSG00000163462.17	TRIM46	0.15066	4.26593	3.54877e-05	0.937086
ENST00000450664.5	ENSG00000183597.15	TANGO2	0.266659	4.04776	8.33289e-05	0.937086
ENST00000265965.9	ENSG00000129158.10	SERGEF	0.242536	3.97048	0.0001119	0.937086
ENST00000443451.6	ENSG00000196498.13	NCOR2	0.147303	3.90986	0.000140612	0.937086
ENST00000592331.5	ENSG00000154889.16	MPPE1	0.180486	3.90197	0.000144828	0.937086
ENST00000592431.1	ENSG00000267475.1	CTD-2538C1.2	0.141363	3.86454	0.000166526	0.937086
ENST00000586064.3	ENSG00000267629.3	AC138430.4	0.0702362	3.85531	0.000172331	0.937086
ENST00000553273.5	ENSG00000092020.10	PPP2R3C	-0.190243	-3.83312	0.000187087	0.937086
ENST00000543145.6	ENSG00000138623.9	SEMA7A	0.175521	3.82977	0.000189413	0.937086
ENST00000408564.2	ENSG00000221491.2	SNORA2C	0.199421	3.80751	0.000205607	0.937086
ENST00000492948.5	ENSG00000152601.17	MBNL1	0.315011	3.80506	0.000207465	0.937086
ENST00000558535.1	ENSG00000166411.13	IDH3A	0.0957735	3.79534	0.000215006	0.937086
ENST00000567910.1	ENSG00000167972.13	ABCA3	0.168276	3.7881	0.000220792	0.937086
ENST00000605844.5	ENSG00000270647.5	TAF15	0.115881	3.7805	0.000227018	0.937086
ENST00000464147.1	ENSG00000115942.8	ORC2	0.0892369	3.7623	0.00024262	0.937086
ENST00000570453.1	ENSG00000182575.7	NXPH3	0.129342	3.75951	0.000245102	0.937086
ENST00000607417.1	ENSG00000271907.1	SNORA35	0.217397	3.71226	0.000290926	0.937086
ENST00000434715.7	ENSG00000175203.15	DCTN2	0.103458	3.6969	0.000307493	0.937086
ENST00000479156.1	ENSG00000186487.17	MYT1L	0.159449	3.69145	0.000313577	0.937086
ENST00000532567.5	ENSG00000118181.10	RPS25	0.352453	3.68336	0.000322832	0.937086
ENST00000634675.1	ENSG00000282851.1	BISPR	0.0754534	3.67768	0.00032948	0.937086
ENST00000602503.1	ENSG00000004487.15	KDM1A	0.0750798	3.67202	0.000336227	0.937086
ENST00000477129.1	ENSG00000170852.10	KBTBD2	0.110856	3.67074	0.00033778	0.937086
ENST00000460915.1	ENSG00000122085.16	MTERF4	0.161554	3.66595	0.000343616	0.937086
ENST00000399272.5	ENSG00000159200.17	RCAN1	0.227943	3.6651	0.000344663	0.937086
ENST00000634617.1	ENSG00000283023.1	FRG1GP	-0.18272	-3.66016	0.000350813	0.937086
ENST00000560378.1	ENSG00000259402.1	RP11-30K9.4	0.13877	3.62437	0.000398496	0.937086
ENST00000562431.1	ENSG00000176454.13	LPCAT4	0.217171	3.61941	0.000405569	0.937086
ENST00000523860.5	ENSG00000253706.5	RP11-758M4.4	0.113738	3.60627	0.000424893	0.937086
ENST00000476355.5	ENSG00000006468.13	ETV1	0.118383	3.60132	0.000432396	0.937086
ENST00000460416.2	ENSG00000144426.18	NBEAL1	0.156453	3.60103	0.000432838	0.937086
ENST00000584668.5	ENSG00000136450.12	SRSF1	0.200878	3.59658	0.000439681	0.937086
ENST00000394168.1	ENSG00000112624.12	GLTSCR1L	0.157131	3.58753	0.000453942	0.937086
ENST00000532165.1	ENSG00000166086.12	JAM3	-0.222933	-3.58465	0.000458566	0.937086
ENST00000424777.6	ENSG00000147576.15	ADHFE1	0.193775	3.56269	0.000495344	0.937086
ENST00000369144.7	ENSG00000107581.12	EIF3A	0.0635385	3.54944	0.00051886	0.937086
ENST00000560414.1	ENSG00000166411.13	IDH3A	0.13803	3.53517	0.000545364	0.937086
ENST00000503620.1	ENSG00000164329.13	PAPD4	0.282821	3.52982	0.000555634	0.937086
ENST00000550283.1	ENSG00000111540.15	RAB5B	0.148376	3.52465	0.000565713	0.937086
ENST00000298274.12	ENSG00000102290.21	PCDH11X	0.110324	3.48082	0.00065842	0.937086
ENST00000494433.1	ENSG00000165672.6	PRDX3	0.0705147	3.47657	0.000668125	0.937086
ENST00000345415.11	ENSG00000141562.17	NARF	-0.217423	-3.473	0.000676392	0.937086
ENST00000361493.10	ENSG00000153094.21	BCL2L11	0.152228	3.46839	0.000687205	0.937086
ENST00000636784.1	ENSG00000182621.17	PLCB1	-0.483668	-3.46713	0.000690172	0.937086
ENST00000349394.5	ENSG00000182379.9	NXPH4	0.116057	3.46127	0.000704205	0.937086
ENST00000485050.5	ENSG00000151576.10	QTRT2	0.0873294	3.45974	0.000707912	0.937086
ENST00000578812.5	ENSG00000161970.12	RPL26	0.0837469	3.45869	0.000710477	0.937086
ENST00000523650.5	ENSG00000113719.15	ERGIC1	0.15467	3.45812	0.000711853	0.937086
ENST00000545061.5	ENSG00000196876.14	SCN8A	0.225607	3.45768	0.000712948	0.937086
ENST00000507075.1	ENSG00000113369.8	ARRDC3	-0.254718	-3.44549	0.000743346	0.937086
ENST00000464076.3	ENSG00000105649.9	RAB3A	0.163166	3.44339	0.000748697	0.937086
ENST00000442116.1	ENSG00000228463.9	AP006222.2	0.162809	3.44239	0.000751248	0.937086
ENST00000281496.6	ENSG00000102763.16	VWA8	0.0864597	3.4337	0.000773892	0.937086
ENST00000459463.1	ENSG00000238765.1	RNA5SP57	0.523312	3.43248	0.000777134	0.937086
ENST00000498365.1	ENSG00000115368.9	WDR75	0.103224	3.4323	0.00077759	0.937086
ENST00000392801.6	ENSG00000106617.13	PRKAG2	0.107457	3.43121	0.000780484	0.937086
ENST00000542612.1	ENSG00000186635.14	ARAP1	0.153184	3.42834	0.000788182	0.937086
ENST00000463055.1	ENSG00000115944.14	COX7A2L	0.151119	3.42792	0.000789294	0.937086
ENST00000579253.1	ENSG00000007202.14	KIAA0100	0.165073	3.42573	0.000795202	0.937086
ENST00000409193.1	ENSG00000211460.11	TSN	0.120326	3.42482	0.000797686	0.937086
ENST00000317221.11	ENSG00000188321.13	ZNF559	0.176284	3.4247	0.00079801	0.937086
ENST00000519234.5	ENSG00000198363.16	ASPH	0.234712	3.42199	0.000805397	0.937086
ENST00000584423.5	ENSG00000126653.16	NSRP1	0.151803	3.4118	0.000833803	0.937086
ENST00000509761.1	ENSG00000065882.15	TBC1D1	0.223261	3.41017	0.000838433	0.937086
ENST00000620349.1	ENSG00000273744.1	U4	0.561125	3.40151	0.000863427	0.937086
ENST00000448806.2	ENSG00000224933.2	LINC01034	-0.182398	-3.39417	0.000885157	0.937086
ENST00000399332.5	ENSG00000092148.12	HECTD1	0.138536	3.39279	0.000889289	0.937086
ENST00000591746.1	ENSG00000101654.17	RNMT	-0.222775	-3.38997	0.00089783	0.937086
ENST00000382499.6	ENSG00000159082.17	SYNJ1	0.130969	3.38714	0.000906461	0.937086
ENST00000532957.5	ENSG00000055118.14	KCNH2	0.103616	3.35824	0.000999124	0.937086
ENST00000410230.1	ENSG00000222162.1	RN7SKP151	0.200129	3.35169	0.00102132	0.937086
ENST00000264258.7	ENSG00000071082.10	RPL31	0.118154	3.34956	0.00102863	0.937086
ENST00000518359.5	ENSG00000155099.7	TMEM55A	0.172237	3.34661	0.00103885	0.937086
ENST00000493196.1	ENSG00000156253.6	RWDD2B	0.0745167	3.34653	0.00103913	0.937086
ENST00000606351.5	ENSG00000235903.7	CPB2-AS1	-0.143126	-3.34205	0.00105484	0.937086
ENST00000457739.1	ENSG00000231913.1	RARRES2P3	-0.114074	-3.33631	0.00107527	0.937086
ENST00000461306.1	ENSG00000082781.11	ITGB5	0.190147	3.3355	0.00107819	0.937086
ENST00000484437.1	ENSG00000163807.5	KIAA1143	0.212003	3.33242	0.00108932	0.937086
ENST00000530446.5	ENSG00000172977.12	KAT5	0.201736	3.328	0.00110551	0.937086
ENST00000560634.1	ENSG00000259726.1	CSPG4P11	0.131576	3.32761	0.00110697	0.937086
ENST00000515797.5	ENSG00000087008.15	ACOX3	0.185137	3.31811	0.00114254	0.937086
ENST00000495856.1	ENSG00000172339.9	ALG14	0.151003	3.31371	0.00115941	0.937086
ENST00000384360.1	ENSG00000207088.1	SNORA7B	0.20482	3.31232	0.00116478	0.937086
ENST00000559464.1	ENSG00000134152.10	KATNBL1	0.133464	3.3097	0.00117496	0.937086
ENST00000615262.1	ENSG00000276902.1	Y_RNA	0.402023	3.30571	0.00119063	0.937086
ENST00000458142.1	ENSG00000155034.18	FBXL18	0.0678475	3.30347	0.00119951	0.937086
ENST00000506460.1	ENSG00000248408.1	RP11-452C8.1	0.105979	3.30212	0.00120491	0.937086
ENST00000370066.5	ENSG00000162631.18	NTNG1	0.137193	3.29868	0.00121871	0.937086
ENST00000611189.1	ENSG00000274627.1	RP11-104N10.2	0.0831859	3.2975	0.00122349	0.937086
ENST00000369727.3	ENSG00000156384.14	SFR1	-0.226815	-3.28876	0.00125938	0.937086
ENST00000375571.5	ENSG00000101367.8	MAPRE1	0.0692546	3.28731	0.00126544	0.937086
ENST00000418342.5	ENSG00000169641.13	LUZP1	0.0892322	3.28612	0.00127044	0.937086
ENST00000533829.1	ENSG00000160972.9	PPP1R16A	0.194371	3.28534	0.00127373	0.937086
ENST00000518068.5	ENSG00000198363.16	ASPH	-0.306637	-3.28243	0.00128602	0.937086
ENST00000607823.5	ENSG00000271860.6	RP11-436D23.1	0.0840344	3.281	0.00129209	0.937086
ENST00000417069.6	ENSG00000197217.12	ENTPD4	0.153555	3.27938	0.00129903	0.937086
ENST00000363450.1	ENSG00000200320.1	SNORA63	0.178812	3.27889	0.00130111	0.937086
ENST00000520521.1	ENSG00000123124.13	WWP1	0.126941	3.27806	0.00130472	0.937086
ENST00000566531.1	ENSG00000261094.2	RP11-355O1.11	0.0889273	3.26992	0.00134016	0.937086
ENST00000413221.6	ENSG00000224032.6	EPB41L4A-AS1	0.10015	3.26882	0.00134503	0.937086
ENST00000546636.5	ENSG00000110911.14	SLC11A2	0.140685	3.2674	0.00135136	0.937086
ENST00000446085.8	ENSG00000270011.6	ZNF559-ZNF177	0.148588	3.26661	0.00135488	0.937086
ENST00000481968.1	ENSG00000244560.6	RP4-800G7.2	0.225065	3.26469	0.00136346	0.937086
ENST00000479673.1	ENSG00000188315.7	C3orf62	0.0696399	3.2623	0.00137421	0.937086
ENST00000340882.2	ENSG00000110400.10	NECTIN1	0.258437	3.24996	0.001431	0.937086
ENST00000574183.1	ENSG00000262943.7	ALOX12P2	0.135249	3.24777	0.00144133	0.937086
ENST00000591785.1	ENSG00000262655.3	SPON1	0.12618	3.24599	0.00144974	0.937086
ENST00000364877.1	ENSG00000201747.1	RNU6-534P	0.536904	3.24386	0.00145987	0.937086
ENST00000453097.6	ENSG00000050438.16	SLC4A8	0.100283	3.24039	0.00147654	0.937086
ENST00000519934.5	ENSG00000147649.9	MTDH	0.097538	3.23985	0.00147915	0.937086
ENST00000227524.8	ENSG00000110107.8	PRPF19	0.0809232	3.23549	0.00150041	0.937086
ENST00000264720.7	ENSG00000115207.13	GTF3C2	0.105279	3.22994	0.00152786	0.937086
ENST00000410413.1	ENSG00000222345.1	SNORD19	0.533672	3.22859	0.00153459	0.937086
[truncated: 79,615 more rows]

## Sheet: case_only_suicide_tx_amyg
transcript_id	gene_id	Symbol	logFC	t	P.Value	adj.P.Val
[truncated: 79,730 more rows]
