# Supplementary material for: Large-scale transcriptomic analyses of major depressive disorder reveal convergent dysregulation of synaptic pathways in excitatory neurons
Source: Nat Commun. 2025 Apr 28;16:3981. doi: 10.1038/s41467-025-59115-4 (PMC12037741; doi:10.1038/s41467-025-59115-4)
Supplement: Supplementary file 8 — Supplementary Dataset 7 [file 41467_2025_59115_MOESM8_ESM.xlsx]

## Sheet: Key
TWAS Summary Statitics
GeneID	Gencode gene ID
Symbol	Gene symbol
chr	chromosome
start	gene start
stop	gene stop
gencodeID	gencode V24 gene ID
symbol	Gene name
gene_type	gene_type
region	Brain region (sACC or Amygdala)
HSQ	GWAS based heritability of the gene
BESTGWASID	most significant GWAS marker in locus
BESTGWASZ	Z-score of most significant GWAS marker in locus
EQTLID	most significant eQTL marker in locus
EQTLR2	cross-validation R2 of the best eQTL in the locus
EQTLZ	Z-score of most significant eQTL marker in locus
EQTLGWASZ	GWAS Z score of the most signigicant eQTL marker
NSNP	Number of SNPs in the locus
NWGT	Number of SNPs in the locus with non-zeo weights
MODEL	Best performing model
MODELCVR2	cross-validation R2 of the best performing model
MODELCVPV	cross-validation P-value of the best performing model
TWASZ	TWAS Z score
TWASP	TWAS P-value
TWASP_Bonf	P-value after Bonferroni correction for number of genes
MDD GWAS locus	Presence in GWAS locus from Als et al. (+/- 500kb from index marker)

## Sheet: TWAS_results_sACC
gencodeID	Symbol	region	CHR	Start	End	HSQ	BEST.GWAS.ID	BEST.GWAS.Z	EQTL.ID	EQTL.R2	EQTL.Z	EQTL.GWAS.Z	NSNP	NWGT	MODEL	MODELCV.R2	MODELCV.PV	TWAS.Z	TWAS.P	TWAS.P.Bonf	MDD_GWAS_locus
ENSG00000227207.2	RPL31P12	sACC	1	72301472	72301829	0.6531	rs11209951	-10.69	rs3101336	0.676	17.08	-10.5174	188	1	top1	0.68	1.6e-106	-10.5174	7.18e-26	6.58406e-22	7
ENSG00000156395.12	SORCS3	sACC	10	104641101	105265235	0.0691	rs2496014	9.93	rs2496014	-0.00189	-4.1	9.9315	413	412	blup	0.031	0.00014	-9.0772	1.11e-19	1.01787e-15	156
ENSG00000228999.2	AC068490.1	sACC	2	21942178	21965680	0.0558	rs8179610	7.106	rs1607581	-0.00135	3.04	4.57063	134	134	blup	0.03	0.00018	9.03667	1.62e-19	1.48554e-15	21
ENSG00000041353.9	RAB27B	sACC	18	54717860	54895516	0.0651	rs4309482	-8.22	rs2311212	-0.00224	-4.54	-5.5516	270	269	blup	0.032	0.00012	8.7918	1.47e-18	1.34799e-14	239
ENSG00000233509.2	ZNF197-AS1	sACC	3	44617128	44624797	0.036	rs7622843	7.93	rs9825080	-0.00198	3.11	-4.4371	249	249	blup	0.0093	0.026	-8.74	2.42e-18	2.21914e-14	50
ENSG00000219891.2	ZSCAN12P1	sACC	6	28091154	28093664	0.0419	rs2232423	-9.52	rs200979	0.004088	-3.29	-7.8425	291	290	blup	0.012	0.013	8.4696	2.46e-17	2.25582e-13	96
ENSG00000178917.15	ZNF852	sACC	3	44498970	44510636	0.0342	rs7622843	7.93	rs9846407	-0.00233	-3.3	6.8328	231	231	blup	0.0036	0.11	-7.79	6.84e-15	6.27228e-11	50
ENSG00000119682.16	AREL1	sACC	14	74653437	74713115	0.1196	rs12434646	-7.83	rs752857	0.12	6.86	-7.6767	240	1	top1	0.12	1e-13	-7.6767	1.63e-14	1.49471e-10	202
ENSG00000196345.12	ZKSCAN7	sACC	3	44555193	44594173	0.0825	rs7622843	7.93	rs6441859	0.0876	-6.61	7.8654	250	250	blup	0.089	1.7e-10	-7.34	2.08e-13	1.90736e-09	50
ENSG00000166166.12	TRMT61A	sACC	14	103529184	103537073	0.1141	rs942866	-7.57	rs11625397	0.103	-6.19	-7.2762	240	1	top1	0.1	6.5e-12	7.2762	3.43e-13	3.14531e-09	207
ENSG00000186448.14	ZNF197	sACC	3	44584888	44648471	0.0902	rs7622843	7.93	rs12635624	0.00545	3.95	-7.2745	264	264	blup	0.027	0.00037	-7.16	8.27e-13	7.58359e-09	50
ENSG00000173540.12	GMPPB	sACC	3	49716844	49723951	0.3397	rs11130186	8.36	rs11709734	0.343	12.6	7.2426	286	4	lasso	0.37	5.4e-45	7.04	1.97e-12	1.80649e-08	52
ENSG00000186446.11	ZNF501	sACC	3	44729596	44737083	0.3976	rs7622843	7.93	rs10514710	0.364	12.3	-4.628	267	1	lasso	0.39	8.9e-48	-6.89	5.43e-12	4.97931e-08	50
ENSG00000187772.7	LIN28B	sACC	6	104936616	105083332	0.1198	rs4946651	-6.89	rs4946651	0.0811	6.4	-6.8911	251	1	top1	0.081	1.2e-09	-6.89	5.54e-12	5.08018e-08	105
ENSG00000163807.5	KIAA1143	sACC	3	44737661	44761662	0.0567	rs7622843	7.93	rs12488257	0.013	4.08	5.3106	278	278	blup	0.03	0.00017	6.77	1.3e-11	1.1921e-07	50
ENSG00000247828.7	TMEM161B-AS1	sACC	5	88268895	88436685	0.5195	rs357513	6.84	rs390856	0.68816	17.27	6.5766	163	3	lasso	0.7	8.9e-115	6.60876	3.88e-11	3.55796e-07	81
ENSG00000149485.17	FADS1	sACC	11	61799625	61829318	0.1929	rs102275	6.9	rs174555	0.202	-9.62	6.5336	238	4	lasso	0.21	2.4e-23	-6.5999	4.11e-11	3.76887e-07	168
ENSG00000219392.1	ZNF602P	sACC	6	28115628	28116551	0.096	rs2232423	-9.52	rs9380047	0.077975	-7.11	-6.2364	291	290	blup	0.088	2.2e-10	6.5562	5.52e-11	5.06184e-07	96
ENSG00000170348.8	TMED10	sACC	14	75131470	75176631	0.0326	rs752857	-7.88	rs12892228	0.0169	-3.64	6.5344	278	1	top1	0.017	0.0041	-6.5344	6.39e-11	5.85963e-07	202
ENSG00000186665.9	C17orf58	sACC	17	67991101	67996431	0.0544	rs7216064	6.54	rs6504574	0.00433	-3.17	6.053	201	200	blup	0.016	0.0051	-6.49684	8.2e-11	7.5194e-07	233
ENSG00000145022.4	TCTA	sACC	3	49412206	49416475	0.0329	rs7617480	8.44	rs9824435	-0.00117	-3.55	7.0821	260	259	blup	0.01	0.019	-6.48	9.03e-11	8.28051e-07	52
ENSG00000237154.2	MCFD2P1	sACC	6	27407697	27407996	0.0584	rs200990	-8.98	rs200994	0.048556	3.4	-6.4579	62	1	top1	0.049	2.5e-06	-6.4579	1.06e-10	9.7202e-07
ENSG00000144821.9	MYH15	sACC	3	108380369	108529322	0.055	rs1107337	5.5	rs3957558	0.000292	-4.01	-3.6818	326	326	blup	0.0015	0.2	6.39	1.68e-10	1.54056e-06	57
ENSG00000100401.19	RANGAP1	sACC	22	41245611	41286251	0.042	rs2273085	8.23	rs2235852	-0.00186	-3.23	6.935	201	200	blup	0.012	0.014	-6.30403	2.9e-10	2.6593e-06	250
ENSG00000182481.8	KPNA2	sACC	17	68035519	68046842	0.1296	rs7216064	6.54	rs6504574	0.0417	-4.27	6.2602	196	1	top1	0.042	1.2e-05	-6.26018	3.85e-10	3.53045e-06	233
ENSG00000124214.19	STAU1	sACC	20	49113339	49188367	0.0979	rs2273653	-6.36	rs7272164	0.095634	6.56	-6.2486	336	1	top1	0.096	3.7e-11	-6.24859	4.14e-10	3.79638e-06	246
ENSG00000198315.10	ZKSCAN8	sACC	6	28141910	28159472	0.0903	rs2232423	-9.52	rs1904840	0.135531	7.78	-6.0895	288	1	top1	0.14	2.1e-15	-6.0895	1.13e-09	1.03621e-05	96
ENSG00000198218.10	QRICH1	sACC	3	49029707	49094363	0.0677	rs7617480	8.44	rs7429661	0.00973	-4.39	8.3239	248	248	blup	0.037	3.8e-05	-6.09	1.16e-09	1.06372e-05	52
ENSG00000178149.16	DALRD3	sACC	3	49015488	49022293	0.0619	rs7617480	8.44	rs12493578	0.0119	-5.08	4.3449	235	235	blup	0.037	3.5e-05	-6.02	1.75e-09	1.60475e-05	52
ENSG00000271904.1	CTC-498M16.4	sACC	5	88433892	88498697	0.0521	rs357513	6.84	rs6877822	0.000709	3.18	2.3151	145	145	blup	0.019	0.0026	5.9907	2.09e-09	1.91653e-05	81
ENSG00000216901.1	ZNF603P	sACC	6	28176188	28176674	0.4048	rs2232423	-9.52	rs2859365	0.557653	13.96	-2.4554	284	4	lasso	0.58	2.1e-82	-5.9735	2.32e-09	2.12744e-05	96
ENSG00000143207.19	RFWD2	sACC	1	175944831	176207493	0.0616	rs10913112	-7.03	rs12741940	0.0494	-5.28	6.6783	283	282	blup	0.052	1.1e-06	-5.90683	3.49e-09	3.20033e-05	13
ENSG00000198208.11	RPS6KL1	sACC	14	74903954	74923396	0.061	rs12434646	-7.83	rs2359239	0.0545	5.42	-5.8976	250	1	top1	0.054	6.2e-07	-5.8976	3.69e-09	3.38373e-05	202
ENSG00000261801.5	LOXL1-AS1	sACC	15	73908071	73928248	0.1093	rs8030745	-6.88	rs13638	0.24746	4.07	-5.8707	257	1	top1	0.25	2.3e-28	-5.87074	4.34e-09	3.97978e-05	217
ENSG00000272009.1	RP1-313I6.12	sACC	6	28078792	28081130	0.0618	rs2232423	-9.52	rs1233708	0.100666	6.64	-5.8113	291	1	top1	0.1	1.1e-11	-5.8113	6.2e-09	5.6854e-05	96
ENSG00000155530.2	LRGUK	sACC	7	134127299	134264591	0.3626	rs1986692	-5.97	rs1986692	0.146	-8.21	-5.9653	329	3	enet	0.17	2.4e-19	5.7852	7.24e-09	6.63908e-05	123
ENSG00000152214.12	RIT2	sACC	18	42743227	43115691	0.077	rs478178	5.26	rs8182400	-0.00158	3.8	5.1502	291	290	blup	0.014	0.0082	5.7498	8.94e-09	8.19798e-05
ENSG00000101017.13	CD40	sACC	20	46118272	46129863	0.0953	rs9074	7.28	rs6131015	0.027141	5.26	-2.6971	340	339	blup	0.043	8.2e-06	-5.7179	1.08e-08	9.9036e-05	244
ENSG00000269958.1	RP11-73M18.8	sACC	14	103696353	103697163	0.211	rs942866	-7.57	rs11160756	0.122	-8.36	-7.0969	243	2	lasso	0.15	1.9e-17	5.7061	1.16e-08	0.000106372	207
ENSG00000270441.1	RP11-694I15.7	sACC	3	49140086	49160851	0.0909	rs7617480	8.44	rs4955426	0.0267	-4.66	5.6772	240	2	enet	0.034	8.2e-05	-5.69	1.3e-08	0.00011921	52
ENSG00000146007.10	ZMAT2	sACC	5	140698680	140706676	0.0563	rs6884562	-6.07	rs778596	0.030958	5.14	-5.1062	274	274	blup	0.033	9.5e-05	-5.68462	1.31e-08	0.000120127	90
ENSG00000164068.15	RNF123	sACC	3	49689499	49721529	0.1146	rs11130183	8.36	rs6785549	0.0988	7.3	5.6444	296	1	top1	0.099	1.7e-11	5.64	1.66e-08	0.000152222	52
ENSG00000178057.14	NDUFAF3	sACC	3	49020459	49023495	0.0372	rs7617480	8.44	rs4955410	-0.00088	-3.61	4.7658	233	233	blup	0.0056	0.066	-5.62	1.96e-08	0.000179732	52
ENSG00000171634.16	BPTF	sACC	17	67825524	67984378	0.0532	rs7216064	6.54	rs11867618	0.0397	-3.95	5.5804	242	1	top1	0.04	1.9e-05	-5.58037	2.4e-08	0.00022008	233
ENSG00000137338.5	PGBD1	sACC	6	28281572	28302549	0.0486	rs2232423	-9.52	rs11756111	0.03229	-4.28	2.8984	260	259	blup	0.032	0.00011	-5.542	2.99e-08	0.000274183	96
ENSG00000175213.2	ZNF408	sACC	11	46700818	46705912	0.0545	rs4752965	-5.9	rs10838612	0.0414	-3.23	-5.5328	185	1	top1	0.041	1.3e-05	5.5328	3.15e-08	0.000288855	166
ENSG00000002822.15	MAD1L1	sACC	7	1815793	2233243	0.0949	rs11764337	-8.43	rs11974537	-0.00233	3.35	-0.5329	336	336	blup	0.02	0.0019	5.5175	3.44e-08	0.000315448	113
ENSG00000115507.9	OTX1	sACC	2	63050057	63057836	0.0643	rs4671458	-5.658	rs11125949	0.0282	-4.24	-5.515	200	1	top1	0.028	0.00029	5.515	3.49e-08	0.000320033	28
ENSG00000135454.13	B4GALNT1	sACC	12	57623410	57633355	0.0522	rs923828	5.499	rs923828	0.0406	-4.841	5.4993	239	1	top1	0.041	1.6e-05	-5.4993	3.81e-08	0.000349377	184
ENSG00000142599.17	RERE	sACC	1	8352397	8817643	0.0583	rs301819	7.11	rs894875	0.00678	4.49	-5.4984	380	1	top1	0.0068	0.049	-5.49843	3.83e-08	0.000351211	1
ENSG00000185864.16	NPIPB4	sACC	16	21834569	21880827	0.5491	rs12923444	7.21	rs194548	0.070173	6.87	-5.3894	88	3	enet	0.25	2.1e-28	-5.4482	5.09e-08	0.000466753	225
ENSG00000119414.11	PPP6C	sACC	9	125146573	125189939	0.0625	rs7033815	-5.42	rs4838249	0.0394	-4.828	-5.4187	269	1	top1	0.039	2.1e-05	5.4187	6e-08	0.0005502
ENSG00000254602.1	AP000662.4	sACC	11	57638024	57652790	0.0643	rs641325	7.13	rs12362406	-0.000442	4.03	-1.5445	275	275	blup	0.019	0.0024	-5.3743	7.69e-08	0.000705173	167
ENSG00000204963.5	PCDHA7	sACC	5	140834248	141012344	0.107	rs6884562	-6.07	rs2531352	0.082045	7.08	-5.4299	348	348	blup	0.11	5.4e-13	-5.36775	7.97e-08	0.000730849	90
ENSG00000255197.5	RP11-750H9.5	sACC	11	47383148	47409190	0.0673	rs4752965	-5.9	rs10838698	0.0132	4.54	-3.1347	227	227	blup	0.028	0.0003	-5.3629	8.19e-08	0.000751023	166
ENSG00000149305.6	HTR3B	sACC	11	113904677	113946565	0.079	rs6589377	-9.28	rs2513590	0.175	3.84	5.3344	393	1	top1	0.18	7.9e-20	5.3344	9.59e-08	0.000879403	174
ENSG00000134825.14	TMEM258	sACC	11	61768501	61792802	0.112	rs102275	6.9	rs108499	0.0573	5.75	5.2986	226	2	lasso	0.073	7.4e-09	5.3327	9.68e-08	0.000887656	168
ENSG00000138777.19	PPA2	sACC	4	105369077	105474081	0.1433	rs10516521	-3.77	rs2636751	0.017859	4.85	-3.3556	241	240	blup	0.042	1.1e-05	-5.28336	1.27e-07	0.00116459
ENSG00000279573.1	RP11-855A2.1	sACC	17	67955314	67957291	0.0495	rs7216064	6.54	rs11870068	0.00133	4.07	6.1396	199	198	blup	0.019	0.0022	5.2753	1.33e-07	0.00121961	233
ENSG00000114302.15	PRKAR2A	sACC	3	48744597	48847846	0.0369	rs7617480	8.44	rs2286652	-0.00212	-3.45	-1.0453	264	264	blup	0.016	0.0047	5.26	1.43e-07	0.00131131	52
ENSG00000185585.19	OLFML2A	sACC	9	124777158	124814885	0.0802	rs7033815	-5.42	rs2810463	0.0502	-5.073	-4.3794	232	231	blup	0.062	1.1e-07	5.2579	1.46e-07	0.00133882
ENSG00000231711.2	LINC00899	sACC	22	46039907	46044853	0.2567	rs9627391	-5.77	rs1129657	0.122	8.3	-4.7872	225	3	enet	0.16	1.4e-18	-5.23478	1.65e-07	0.00151305	251
ENSG00000173611.17	SCAI	sACC	9	124942608	125143506	0.0985	rs7033815	-5.42	rs4838249	0.0175	-5.372	-5.4187	281	5	enet	0.076	4.5e-09	5.2288	1.71e-07	0.00156807
ENSG00000182179.11	UBA7	sACC	3	49805207	49813946	0.0251	rs11130208	7.82	rs13100903	-0.00226	-3.38	4.4327	279	278	blup	0.007	0.045	-5.22	1.75e-07	0.00160475	52
ENSG00000113391.17	FAM172A	sACC	5	93618069	94111699	0.0691	rs6881815	-6.06	rs2279473	0.003983	3.72	-2.854	274	274	blup	0.025	0.00061	-5.22073	1.78e-07	0.00163226	84
ENSG00000114902.13	SPCS1	sACC	3	52704955	52711146	0.0435	rs1010553	5.32	rs2577831	0.0103	-4.53	4.3943	292	291	blup	0.028	0.0003	-5.2	2.01e-07	0.00184317	53
ENSG00000204120.14	GIGYF2	sACC	2	232697299	232860575	0.1125	rs1801251	6.137	rs2166441	0.0428	5.43	3.26727	340	340	blup	0.051	1.3e-06	5.19498	2.05e-07	0.00187985	45
ENSG00000171798.17	KNDC1	sACC	10	133160447	133226412	0.1194	rs12766730	5.2	rs12768641	0.0714	-5.77	5.1804	283	1	top1	0.071	1.2e-08	-5.1804	2.21e-07	0.00202657
ENSG00000175197.11	DDIT3	sACC	12	57516588	57520517	0.0382	rs923828	5.499	rs2306390	0.0225	-4.045	-5.1572	241	1	top1	0.022	0.0011	5.1572	2.51e-07	0.00230167	184
ENSG00000119522.16	DENND1A	sACC	9	123379654	123930152	0.1384	rs7026650	5.34	rs12000707	0.114	6.533	5.143	308	1	lasso	0.12	3.8e-14	5.143	2.7e-07	0.0024759	147
ENSG00000283458.1	RP11-1I2.1	sACC	18	39314240	39328008	0.1821	rs8093036	-5.69	rs978807	0.059	6.17	-4.5268	187	187	blup	0.076	4.4e-09	-5.1317	2.87e-07	0.00263179	236
ENSG00000171206.13	TRIM8	sACC	10	102644496	102658407	0.0401	rs11191514	-5.35	rs11191362	0.00236	3.69	5.1276	260	2	enet	0.01	0.02	5.1309	2.88e-07	0.00264096	155
ENSG00000196236.12	XPNPEP3	sACC	22	40857077	40932815	0.0866	rs2273085	8.23	rs1005402	0.0559	5.87	5.1062	214	1	top1	0.056	4.5e-07	5.10618	3.29e-07	0.00301693	250
ENSG00000079785.14	DDX1	sACC	2	15591178	15631111	0.0981	rs2042144	-4.965	rs2287637	0.00447	4.07	-1.96879	315	315	blup	0.035	6.5e-05	-5.1007	3.38e-07	0.00309946
ENSG00000233276.3	GPX1	sACC	3	49357176	49358600	0.1095	rs7617480	8.44	rs4625	0.137	-8.37	-5.0679	249	11	enet	0.17	2.8e-19	5.1	3.41e-07	0.00312697	52
ENSG00000085365.17	SCAMP1	sACC	5	78360583	78479071	0.06	rs3922654	-5.59	rs337847	-0.002199	-3.42	-0.2602	297	297	blup	0.0022	0.16	-5.07551	3.86e-07	0.00353962	79
ENSG00000272479.1	RP11-301G7.1	sACC	8	40519565	40520158	0.0396	rs9694150	5.13	rs2565090	0.025	-4.47	5.0679	306	1	top1	0.025	0.00061	-5.0679	4.02e-07	0.00368634
ENSG00000270039.1	RP11-571M6.17	sACC	12	57803838	57804415	0.1505	rs923828	5.499	rs10877013	0.0499	-6.105	-4.8676	245	245	blup	0.076	4.5e-09	5.0373	4.72e-07	0.00432824	184
ENSG00000240053.8	LY6G5B	sACC	6	31670167	31673776	0.0727	rs3132445	-6.58	rs1144708	0.062253	-3.82	-5.0355	184	1	top1	0.062	1e-07	5.0355	4.77e-07	0.00437409
ENSG00000213722.8	DDAH2	sACC	6	31727038	31730617	0.1122	rs3132445	-6.58	rs1144708	0.095779	-6.85	-5.0355	184	1	top1	0.096	3.6e-11	5.0355	4.77e-07	0.00437409
ENSG00000115649.15	CNPPD1	sACC	2	219171897	219178106	0.0781	rs6436121	4.447	rs1043160	0.0145	-4.32	3.96675	213	212	blup	0.016	0.0051	-5.00843	5.49e-07	0.00503433
ENSG00000236333.3	TRHDE-AS1	sACC	12	72253508	72274907	0.3453	rs12423974	-5.211	rs4073007	0.226	-10.339	-5.157	195	4	enet	0.27	1.2e-30	5.0016	5.69e-07	0.00521773
ENSG00000107518.16	ATRNL1	sACC	10	115093365	115948992	0.0373	rs4752255	-4.54	rs2484863	-6.49e-05	-3.64	-2.0669	400	399	blup	0.0039	0.1	4.9879	6.1e-07	0.0055937
ENSG00000096717.11	SIRT1	sACC	10	67884669	67918390	0.037	rs12217908	-4.38	rs2394375	-0.000818	3.4	1.7252	217	217	blup	0.021	0.0017	4.9828	6.27e-07	0.00574959
ENSG00000168237.17	GLYCTK	sACC	3	52287089	52293476	0.1017	rs1010553	5.32	rs648514	0.0429	5.91	4.7131	271	269	blup	0.071	1.3e-08	4.98	6.34e-07	0.00581378	53
ENSG00000131023.12	LATS1	sACC	6	149658153	149718256	0.1176	rs6903998	5.34	rs7753812	0.138	8.03	4.9666	318	1	top1	0.14	1.2e-15	4.97	6.81e-07	0.00624477
ENSG00000265055.1	AC145343.2	sACC	17	68096046	68101474	0.0349	rs7216064	6.54	rs6504574	0.00298	3.17	6.2893	188	186	blup	0.0092	0.026	4.96377	6.91e-07	0.00633647	233
ENSG00000172817.3	CYP7B1	sACC	8	64587763	64798761	0.0564	rs13260351	-7	rs10112206	0.0551	5.56	-4.9629	258	1	top1	0.055	5.4e-07	-4.9629	6.95e-07	0.00637315	129
ENSG00000157259.6	GATAD1	sACC	7	92447453	92458836	0.1213	rs38794	-4.93	rs2111200	0.037	-5.48	-1.649	216	3	enet	0.055	6.1e-07	-4.9319	8.15e-07	0.00747355
ENSG00000178467.17	P4HTM	sACC	3	48989886	49007154	0.1629	rs7617480	8.44	rs7621015	0.149	-8.4	4.2988	232	232	blup	0.15	4.7e-17	-4.92	8.57e-07	0.00785869	52
ENSG00000143442.21	POGZ	sACC	1	151402724	151459465	0.0998	rs11204824	-5.16	rs4246527	0.0529	5.47	-4.8927	254	1	top1	0.053	9e-07	-4.89267	9.95e-07	0.00912415
ENSG00000182600.9	C2orf82	sACC	2	232857270	232878708	0.4894	rs1801251	6.137	rs2592116	0.594	-16	4.89135	306	1	top1	0.59	1e-85	-4.89135	1e-06	0.00917	45
ENSG00000138468.15	SENP7	sACC	3	101324205	101513241	0.1241	rs2466367	5.34	rs10936715	0.0308	-5.33	-4.7152	325	324	blup	0.054	7.3e-07	4.88	1.03e-06	0.0094451
ENSG00000123427.16	METTL21B	sACC	12	57771492	57782541	0.3929	rs923828	5.499	rs703842	0.396	13.286	-4.7658	245	3	lasso	0.43	2.6e-54	-4.8844	1.04e-06	0.0095368	184
ENSG00000275409.1	RP11-131L12.4	sACC	12	118430147	118430699	0.1596	rs521048	-5.575	rs17512609	0.153	-9.272	4.9221	283	6	enet	0.18	6.5e-20	-4.8694	1.12e-06	0.0102704	187
ENSG00000119760.15	SUPT7L	sACC	2	27650812	27663840	0.1058	rs4666020	-5.4	rs10173848	0.0148	5.09	-4.11691	209	209	blup	0.051	1.3e-06	-4.8558	1.2e-06	0.011004	22
ENSG00000275759.1	RP11-131L12.3	sACC	12	118428281	118428870	0.3665	rs521048	-5.575	rs17440893	0.407	-13.354	4.7103	283	2	lasso	0.45	3e-57	-4.8376	1.31e-06	0.0120127	187
ENSG00000152061.23	RABGAP1L	sACC	1	174159410	174995308	0.0488	rs16846546	-6.24	rs6695327	0.00248	4.09	-2.3519	465	464	blup	0.0043	0.092	-4.83154	1.35e-06	0.0123795	12
ENSG00000128285.4	MCHR1	sACC	22	40678750	40682814	0.1247	rs5995992	8.1	rs7292804	0.00866	5.32	1.1136	186	185	blup	0.05	1.9e-06	-4.83057	1.36e-06	0.0124712	250
ENSG00000260077.1	RP11-254F7.2	sACC	2	10039092	10040663	0.3716	rs10171924	5.058	rs4669520	0.053	6.42	4.82756	377	2	lasso	0.19	1.1e-21	4.82756	1.38e-06	0.0126546
ENSG00000123297.17	TSFM	sACC	12	57782589	57808071	0.2872	rs923828	5.499	rs10877012	0.332	-11.927	-4.7986	251	1	top1	0.33	2.2e-39	4.7986	1.6e-06	0.014672	184
ENSG00000196275.13	GTF2IRD2	sACC	7	74796144	74851551	0.3324	rs12154266	4.89	rs2267812	0.459	13.83	4.7356	83	2	lasso	0.47	1.2e-60	4.7925	1.65e-06	0.0151305
ENSG00000113119.12	TMCO6	sACC	5	140639427	140645408	0.0443	rs6884562	-6.07	rs2878996	0.004449	-3.73	4.0687	260	260	blup	0.0088	0.029	-4.77831	1.77e-06	0.0162309	90
ENSG00000144792.9	ZNF660	sACC	3	44578223	44599694	0.1178	rs7622843	7.93	rs939649	0.0308	5.94	-1.2757	248	248	blup	0.1	1.1e-11	-4.77	1.83e-06	0.0167811	50
ENSG00000173915.13	USMG5	sACC	10	103389041	103396466	0.0306	rs11191514	-5.35	rs12220267	-0.00138	-4.02	-4.7329	251	251	blup	0.0043	0.094	4.7677	1.86e-06	0.0170562	155
ENSG00000135452.9	TSPAN31	sACC	12	57738013	57750211	0.0665	rs923828	5.499	rs703842	0.0428	-5.112	-4.7658	247	1	top1	0.043	9.6e-06	4.7658	1.88e-06	0.0172396	184
ENSG00000055211.12	GINM1	sACC	6	149566294	149591748	0.0875	rs6903998	5.34	rs9404048	0.0527	-5.47	4.9316	285	284	blup	0.059	2e-07	-4.76	1.91e-06	0.0175147
ENSG00000114904.12	NEK4	sACC	3	52708449	52770949	0.1724	rs1010553	5.32	rs11130310	0.246	-10.59	-4.4648	316	43	enet	0.25	1.2e-28	4.76	1.95e-06	0.0178815	53
ENSG00000223269.1	RN7SKP53	sACC	11	99120176	99120490	0.1504	rs2510682	-5.16	rs7947488	0.0479	6.09	3.1347	351	1	lasso	0.065	5.4e-08	4.7493	2.04e-06	0.0187068
ENSG00000100372.14	SLC25A17	sACC	22	40769630	40819399	0.1415	rs2273085	8.23	rs138354	0.0752	6.03	-4.7493	208	1	lasso	0.083	7.4e-10	-4.7493	2.04e-06	0.0187068	250
ENSG00000250120.6	PCDHA10	sACC	5	140855883	141012344	0.5344	rs6884562	-6.07	rs155359	0.318911	10.06	-4.6769	343	19	enet	0.44	2e-55	-4.74729	2.06e-06	0.0188902	90
ENSG00000131495.8	NDUFA2	sACC	5	140638740	140647785	0.0493	rs6884562	-6.07	rs1583005	0.00226	-4.15	-4.5706	260	260	blup	0.04	1.7e-05	4.73755	2.16e-06	0.0198072	90
ENSG00000141337.12	ARSG	sACC	17	68259182	68422731	0.064	rs7216064	6.54	rs7216182	0.00317	-3.76	2.2855	276	274	blup	0.015	0.0063	-4.7367	2.17e-06	0.0198989	233
ENSG00000166881.9	NEMP1	sACC	12	57055643	57088063	0.4575	rs1284464	-5.035	rs2950387	0.342	3.76	4.7253	238	1	top1	0.34	8.3e-41	4.7253	2.3e-06	0.021091	184
ENSG00000001629.9	ANKIB1	sACC	7	92246234	92401384	0.0522	rs38794	-4.93	rs6970629	0.0351	-4.99	-4.7152	251	1	top1	0.035	5.6e-05	4.7152	2.42e-06	0.0221914
ENSG00000173653.7	RCE1	sACC	11	66842835	66846546	0.0601	rs535211	-5	rs566673	0.081	3.19	4.7131	139	1	top1	0.081	1.2e-09	4.7131	2.44e-06	0.0223748
ENSG00000174428.16	GTF2IRD2B	sACC	7	75092573	75149817	0.0536	rs10236912	5.21	rs2267812	0.042	-4.64	4.6952	70	1	top1	0.042	1.1e-05	-4.6952	2.66e-06	0.0243922
ENSG00000164114.18	MAP9	sACC	4	155342658	155376970	0.1173	rs17377092	4.85	rs1052505	0.033727	6.09	4.6658	283	2	enet	0.059	2.2e-07	4.66584	3.07e-06	0.0281519
ENSG00000163931.15	TKT	sACC	3	53224707	53256052	0.1648	rs7652667	-5.27	rs3736151	0.156	8.51	4.6578	294	1	lasso	0.16	6.6e-18	4.66	3.2e-06	0.029344	53
ENSG00000120253.13	NUP43	sACC	6	149724315	149749665	0.0568	rs6903998	5.34	rs9479810	0.00703	-4.28	5.0016	307	306	blup	0.033	9e-05	-4.65	3.25e-06	0.0298025
ENSG00000139737.21	SLAIN1	sACC	13	77697854	77764242	0.0807	rs3818348	5.14	rs9544478	0.000267	-3.46	1.8697	261	261	blup	0.016	0.0049	-4.64724	3.36e-06	0.0308112
ENSG00000148834.12	GSTO1	sACC	10	104235356	104267459	0.0472	rs3896224	-9.07	rs966645	0.00527	4.25	-2.1382	266	266	blup	0.017	0.0037	-4.6441	3.42e-06	0.0313614	156
ENSG00000204962.5	PCDHA8	sACC	5	140841187	141012344	0.2872	rs6884562	-6.07	rs3806843	0.211818	9.91	-6.0001	346	3	lasso	0.28	6.6e-33	-4.64114	3.46e-06	0.0317282	90
ENSG00000196653.11	ZNF502	sACC	3	44712643	44723831	0.3906	rs7622843	7.93	rs10514710	0.381	12.64	-4.628	266	1	lasso	0.38	9.8e-47	-4.63	3.69e-06	0.0338373	50
ENSG00000226913.1	BSN-AS2	sACC	3	49549306	49554366	0.032	rs7617480	8.44	rs4955411	0.0145	4.1	5.7349	278	277	blup	0.022	0.0012	4.62	3.82e-06	0.0350294	52
ENSG00000105928.13	DFNA5	sACC	7	24698353	24758113	0.4725	rs10227466	5.04	rs2721809	0.372	12.6	4.7855	415	1	lasso	0.46	2.2e-59	4.6205	3.83e-06	0.0351211
ENSG00000115524.15	SF3B1	sACC	2	197389784	197435091	0.0611	rs7582536	6.068	rs787983	-0.00195	3.14	5.54591	231	231	blup	0.015	0.0065	4.61518	3.93e-06	0.0360381	42
ENSG00000139428.11	MMAB	sACC	12	109553737	109573874	0.1594	rs3825393	-4.62	rs12314392	0.128	-8.463	4.6082	292	2	enet	0.2	7.5e-23	-4.6088	4.05e-06	0.0371385
ENSG00000163938.16	GNL3	sACC	3	52681156	52694492	0.1272	rs1010553	5.32	rs13083798	0.175	8.77	4.6059	295	1	top1	0.18	8.4e-20	4.61	4.11e-06	0.0376887	53
ENSG00000120265.16	PCMT1	sACC	6	149749443	149811420	0.0648	rs6903998	5.34	rs2151913	0.00249	3.84	5.0016	319	317	blup	0.024	0.0008	4.6	4.25e-06	0.0389725
ENSG00000182791.4	CCDC87	sACC	11	66590176	66593083	0.0512	rs535211	-5	rs3825065	-0.00203	2.9	-3.1559	185	185	blup	0.016	0.005	-4.5941	4.35e-06	0.0398895
ENSG00000259959.1	RP11-121C2.2	sACC	4	47840122	47844339	0.1586	rs9997555	4.63	rs1062858	0.140071	-7.83	4.5678	304	1	top1	0.14	6.7e-16	-4.56782	4.93e-06	0.0452081
ENSG00000236511.1	LINC01231	sACC	9	3181589	3198517	0.1484	rs4741798	-6.29	rs7868292	-0.00233	3.792	0.6839	269	269	blup	0.061	1.3e-07	-4.5673	4.94e-06	0.0452998	133
ENSG00000155100.10	OTUD6B	sACC	8	91070196	91087095	0.0827	rs2054805	5.36	rs4493873	-0.0017	-4.67	3.4653	166	166	blup	0.04	1.8e-05	-4.5608	5.1e-06	0.046767
ENSG00000203896.9	LIME1	sACC	20	63736283	63739103	0.0398	rs2275293	3.86	rs2427535	0.011282	4.23	2.8482	277	276	blup	0.017	0.0042	4.55359	5.27e-06	0.0483259
ENSG00000204967.10	PCDHA4	sACC	5	140806929	141012344	0.1652	rs6884562	-6.07	rs269554	0.070922	-4.78	2.4216	356	5	enet	0.073	7.2e-09	4.5407	5.61e-06	0.0514437	90
ENSG00000166133.17	RPUSD2	sACC	15	40569300	40574943	0.0882	rs4924501	-5.07	rs17747633	0.042679	-5.407	4.5358	231	1	enet	0.054	7.7e-07	-4.53582	5.74e-06	0.0526358
ENSG00000137343.17	ATAT1	sACC	6	30626842	30646823	0.036	rs3130557	-7	rs1042147	0.001125	-2.37	-4.4635	61	61	blup	0.006	0.06	4.5328	5.82e-06	0.0533694
ENSG00000166896.7	ATP23	sACC	12	57941541	57957269	0.1421	rs923828	5.499	rs10877041	0.218	-9.727	-4.5324	277	2	enet	0.23	5.7e-26	4.5324	5.83e-06	0.0534611	184
ENSG00000259946.1	RP11-490G2.2	sACC	1	97967005	97968814	0.0329	rs1118413	-4.38	rs10875133	-0.00213	-3.33	3.6463	297	297	blup	0.0064	0.053	-4.52756	5.97e-06	0.0547449
ENSG00000134574.11	DDB2	sACC	11	47214465	47239240	0.052	rs4752965	-5.9	rs10742814	0.00425	3.9	3.6074	243	243	blup	0.038	2.8e-05	4.5167	6.28e-06	0.0575876	166
ENSG00000148219.16	ASTN2	sACC	9	116425225	117415070	0.123	rs10759879	-7.06	rs13285674	0.00331	-4.401	2.7274	663	662	blup	0.052	1.2e-06	-4.4977	6.87e-06	0.0629979	144
ENSG00000134376.14	CRB1	sACC	1	197268204	197478455	0.0435	rs10922298	-7.96	rs12026183	-0.00231	3.63	-2.8926	207	207	blup	0.0059	0.06	-4.49551	6.94e-06	0.0636398	16
ENSG00000141664.9	ZCCHC2	sACC	18	62523007	62587709	0.0684	rs2282551	4.83	rs2282551	0.0107	-4.45	4.8349	308	4	enet	0.027	0.00041	-4.4932	7.02e-06	0.0643734
ENSG00000213390.10	ARHGAP19	sACC	10	97222173	97292673	0.107	rs7078288	4.93	rs10786321	0.0699	-5.77	4.4811	314	2	enet	0.081	1.3e-09	-4.491	7.09e-06	0.0650153
ENSG00000163491.16	NEK10	sACC	3	27110085	27369460	0.0748	rs7616728	4.97	rs923941	0.0168	-4.71	-0.5932	270	2	enet	0.034	8e-05	4.48	7.3e-06	0.066941
ENSG00000004534.14	RBM6	sACC	3	49940007	50100045	0.2007	rs11130208	7.82	rs6771546	0.294	11.55	-4.2863	322	16	enet	0.3	7.3e-35	-4.48	7.41e-06	0.0679497	52
ENSG00000224165.5	DNAJC27-AS1	sACC	2	24971390	25039694	0.1485	rs1530016	-4.68	rs1077492	0.105	-7.14	4.53537	230	3	enet	0.14	4.2e-16	-4.45598	8.35e-06	0.0765695
ENSG00000186472.19	PCLO	sACC	7	82754013	83162930	0.0692	rs12707530	6.57	rs2023847	-0.000936	3.62	-5.4682	361	361	blup	0.011	0.017	-4.4528	8.48e-06	0.0777616	119
ENSG00000188981.10	MSANTD1	sACC	4	3244369	3271738	0.0417	rs2298969	-5.93	rs3095077	0.016724	3.66	-4.4471	287	1	top1	0.017	0.0042	-4.44706	8.71e-06	0.0798707	62
ENSG00000105321.12	CCDC9	sACC	19	47255980	47271953	0.0736	rs2287689	4.57	rs4804036	0.012852	-2.76	4.4327	214	1	top1	0.013	0.011	-4.43268	9.31e-06	0.0853727
ENSG00000234826.1	AC003084.2	sACC	7	117998858	118004045	0.1891	rs7807677	-6.53	rs7792264	0.22	9.9	-0.7627	208	1	lasso	0.29	2.6e-34	-4.4143	1.01e-05	0.092617	122
ENSG00000077063.10	CTTNBP2	sACC	7	117710651	117874139	0.1065	rs7807677	-6.53	rs7807677	0.0472	5.15	-6.5344	255	255	blup	0.051	1.5e-06	-4.4133	1.02e-05	0.093534	122
ENSG00000166780.10	C16orf45	sACC	16	15434295	15625028	0.1157	rs153807	4.87	rs13339072	0.027897	-4.23	4.5166	310	4	enet	0.085	4.7e-10	-4.4126	1.02e-05	0.093534
ENSG00000232112.3	TMA7	sACC	3	48440257	48444208	0.2828	rs990211	5.56	rs13069724	0.361	-12.52	-4.3943	211	1	top1	0.36	1.3e-43	4.39	1.11e-05	0.101787	52
ENSG00000164054.15	SHISA5	sACC	3	48467798	48504826	0.1444	rs990211	5.56	rs11797	0.136	-8.11	-4.3943	217	1	top1	0.14	1.9e-15	4.39	1.11e-05	0.101787	52
ENSG00000226053.1	RP5-1070A16.1	sACC	1	98210747	98272658	0.1765	rs1118413	-4.38	rs11165990	0.0311	5.01	1.2569	241	241	blup	0.046	4.2e-06	4.38918	1.14e-05	0.104538
ENSG00000149743.13	TRPT1	sACC	11	64223799	64226254	0.1611	rs915987	-5.29	rs2845889	0.0824	-5.52	-4.3862	242	1	lasso	0.12	3e-13	4.3862	1.15e-05	0.105455	169
ENSG00000259358.1	RP11-456J20.1	sACC	15	31765743	31768201	0.115	rs1502999	-4.41	rs7171443	0.105149	6.192	-4.3794	207	1	top1	0.11	3.7e-12	-4.37942	1.19e-05	0.109123
ENSG00000272356.1	RP5-1112D6.8	sACC	6	111309203	111313517	0.0516	rs6920798	5.09	rs7766610	0.0353	-4.94	4.3721	221	1	top1	0.035	5.4e-05	-4.37	1.23e-05	0.112791	106
ENSG00000124207.16	CSE1L	sACC	20	49046246	49096960	0.0291	rs2273653	-6.36	rs1983639	-0.000378	-3.23	4.0681	337	337	blup	0.0035	0.12	-4.36764	1.26e-05	0.115542	246
ENSG00000148154.9	UGCG	sACC	9	111896766	111935369	0.0729	rs6477901	-4.83	rs10981126	-0.00017	4.215	-2.5011	314	314	blup	0.013	0.012	-4.3586	1.31e-05	0.120127
ENSG00000163050.16	ADCK3	sACC	1	226897536	226987545	0.1309	rs6426548	-5.36	rs6759	0.0387	5.14	-4.9629	356	355	blup	0.061	1.3e-07	-4.35647	1.32e-05	0.121044
ENSG00000123106.10	CCDC91	sACC	12	28133249	28581511	0.2235	rs11049699	-4.75	rs1979679	0.0618	5.688	-0.0909	408	6	enet	0.13	2.7e-15	-4.3565	1.32e-05	0.121044
ENSG00000175970.9	UNC119B	sACC	12	120710435	120723640	0.0567	rs3897746	7.43	rs11613214	-0.00105	-3.185	-1.5325	283	282	blup	0.016	0.0051	4.3573	1.32e-05	0.121044	188
ENSG00000196535.15	MYO18A	sACC	17	29071124	29180412	0.0667	rs8066520	5.21	rs7214252	0.0154	-4.83	3.3134	277	277	blup	0.033	8.3e-05	-4.35146	1.35e-05	0.123795	231
ENSG00000105755.7	ETHE1	sACC	19	43506719	43527244	0.0484	rs3817	-4.69	rs10451441	-0.002317	3.1	-0.4115	270	268	blup	0.0023	0.16	-4.34211	1.41e-05	0.129297
ENSG00000163935.13	SFMBT1	sACC	3	52903572	53046750	0.1892	rs1010553	5.32	rs9876403	0.158	8.69	-4.9085	306	306	blup	0.19	8e-22	-4.32	1.55e-05	0.142135	53
ENSG00000136935.13	GOLGA1	sACC	9	124878357	124948492	0.0686	rs7033815	-5.42	rs876663	0.026	4.929	-4.3202	240	1	top1	0.026	0.00047	-4.3202	1.56e-05	0.143052
ENSG00000149927.17	DOC2A	sACC	16	30005509	30023270	0.0686	rs13332078	-4.68	rs4788209	0.018167	-4.33	-3.536	170	170	blup	0.022	0.0013	4.3191	1.57e-05	0.143969
ENSG00000213672.7	NCKIPSD	sACC	3	48673844	48686364	0.2445	rs7617480	8.44	rs6788650	0.375	-12.77	4.3109	227	1	top1	0.38	1.1e-45	-4.31	1.63e-05	0.149471	52
ENSG00000200051.1	SNORD45	sACC	5	140527352	140527428	0.0582	rs6884562	-6.07	rs7712617	-0.002282	3.82	3.5876	255	255	blup	0.012	0.013	4.30316	1.68e-05	0.154056	90
ENSG00000066855.15	MTFR1	sACC	8	65644734	65771261	0.1306	rs17397530	-4.24	rs35524385	0.0664	-6.64	-3.2432	223	2	lasso	0.11	2.6e-12	4.297	1.73e-05	0.158641
ENSG00000183798.4	EMILIN3	sACC	20	41359966	41366827	0.2367	rs4812492	-5.21	rs4518023	0.170826	-8.7	2.7956	216	4	enet	0.18	6.6e-21	-4.28722	1.81e-05	0.165977
ENSG00000255182.2	CTD-2517M22.14	sACC	8	144495458	144505444	0.1327	rs756627	4.5	rs13254911	0.119	-7.49	4.2863	169	1	top1	0.12	1.1e-13	-4.2863	1.82e-05	0.166894
ENSG00000110851.11	PRDM4	sACC	12	107732866	107761272	0.1344	rs4964613	4.359	rs1814335	0.11	7.047	4.2863	282	1	top1	0.11	1.1e-12	4.2863	1.82e-05	0.166894
ENSG00000255652.3	RP11-313F23.4	sACC	12	34191279	34218853	0.0274	rs2129428	-4.862	rs9705474	0.00264	3.787	-3.9992	89	89	blup	0.011	0.015	-4.2735	1.92e-05	0.176064
ENSG00000221995.5	TIAF1	sACC	17	29073521	29078857	0.3391	rs8066520	5.21	rs7211450	0.316	-12.04	4.301	256	7	enet	0.35	2.1e-41	-4.25319	2.11e-05	0.193487	231
ENSG00000081177.18	EXD2	sACC	14	69191511	69244020	0.0498	rs242093	-4.64	rs7144307	-0.00139	-3.93	2.4466	368	367	blup	0.0016	0.19	-4.2511	2.13e-05	0.195321
ENSG00000236636.2	RP11-211A18.1	sACC	1	227264776	227265207	0.032	rs6426548	-5.36	rs11803959	0.00393	3.7	2.8532	289	288	blup	0.015	0.0057	4.2454	2.18e-05	0.199906
ENSG00000168273.7	SMIM4	sACC	3	52534013	52579237	0.0409	rs1010553	5.32	rs11717383	0.0187	4.2	4.0731	303	3	lasso	0.024	0.00077	4.24	2.28e-05	0.209076	53
ENSG00000165379.13	LRFN5	sACC	14	41607570	41904549	0.4699	rs1950829	8.22	rs17181601	0.444	13.83	-4.2341	311	1	top1	0.44	1.8e-56	-4.2341	2.29e-05	0.209993	198
ENSG00000159210.9	SNF8	sACC	17	48929316	48945117	0.0944	rs10853101	4.29	rs1800632	0.059	-5.75	-2.8742	284	284	blup	0.065	5.1e-08	4.23206	2.32e-05	0.212744
ENSG00000277950.1	Metazoa_SRP	sACC	22	20070716	20070965	0.0561	rs1990277	5.07	rs8137258	-0.000664	4.28	-2.2568	368	368	blup	0.016	0.0053	-4.22519	2.39e-05	0.219163
ENSG00000151838.11	CCDC175	sACC	14	59504539	59576831	0.1364	rs1952039	5.94	rs10136451	0.0229	-4.44	-2.9388	301	301	blup	0.044	7.7e-06	4.2228	2.41e-05	0.220997	200
ENSG00000187676.7	B3GLCT	sACC	13	31199936	31332276	0.2737	rs1409379	-6.09	rs9543390	0.198	9.66	-5.2355	400	10	enet	0.22	3.6e-25	-4.21658	2.48e-05	0.227416	189
ENSG00000276840.1	PMS2P10	sACC	7	75288120	75299795	0.0633	rs794356	-4.5	rs1167827	0.0206	4.59	-4.4635	90	90	blup	0.027	0.0004	-4.2095	2.56e-05	0.234752
ENSG00000126215.13	XRCC3	sACC	14	103697609	103715504	0.0734	rs942866	-7.57	rs12432907	0.00132	-2.81	-5.2851	244	241	blup	0.0087	0.03	4.2069	2.59e-05	0.237503	207
ENSG00000107819.13	SFXN3	sACC	10	101031234	101041244	0.2639	rs11190790	-4.17	rs2863098	0.145	-6.75	0	293	2	enet	0.22	7.9e-25	-4.1948	2.73e-05	0.250341
ENSG00000113068.9	PFDN1	sACC	5	140245039	140303121	0.0998	rs3756341	-5.79	rs2436391	0.031997	-5.11	-4.2502	240	1	enet	0.052	1.2e-06	4.18899	2.8e-05	0.25676	90
ENSG00000271755.1	RP1-153G14.4	sACC	6	27404010	27406964	0.1611	rs200990	-8.98	rs742047	0.047996	-3.83	-6.3227	62	62	blup	0.061	1.3e-07	-4.1875	2.82e-05	0.258594
ENSG00000102837.6	OLFM4	sACC	13	53028759	53052057	0.1361	rs1923773	7.62	rs5030685	0.00207	3.61	0.8609	320	320	blup	0.02	0.0021	4.17542	2.97e-05	0.272349	190
ENSG00000165046.12	LETM2	sACC	8	38386207	38409527	0.0439	rs3758102	-4.78	rs3925	-0.00234	3.33	-3.908	198	197	blup	0.014	0.0087	-4.1681	3.07e-05	0.281519
ENSG00000178177.15	LCORL	sACC	4	17841199	18021876	0.17	rs6840504	4.36	rs2192521	0.018834	4.77	1.4132	245	245	blup	0.06	1.9e-07	4.14461	3.4e-05	0.31178
ENSG00000166860.2	ZBTB39	sACC	12	56998834	57006446	0.048	rs2950387	4.725	rs10450	0.00321	4.031	4.0965	230	228	blup	0.012	0.014	4.1398	3.48e-05	0.319116
ENSG00000128266.8	GNAZ	sACC	22	23070361	23125037	0.3265	rs3788337	-4.13	rs3788337	0.114	-7.77	-4.1343	216	1	lasso	0.24	3e-27	4.13426	3.56e-05	0.326452
ENSG00000067221.13	STOML1	sACC	15	73978923	73994622	0.3378	rs8030745	-6.88	rs10162627	0.258281	9.971	-4.1057	261	1	top1	0.26	1e-29	-4.10565	4.03e-05	0.369551	217
ENSG00000139433.9	GLTP	sACC	12	109850943	109880488	0.236	rs3825393	-4.62	rs7397059	0.14	8.68	-4.037	234	4	enet	0.17	1.6e-19	-4.1025	4.09e-05	0.375053
ENSG00000270028.1	RP11-380L11.4	sACC	12	123925461	123926083	0.2115	rs4765568	4.944	rs4930726	0.134	7.837	4.0984	278	1	top1	0.13	3e-15	4.0984	4.16e-05	0.381472
ENSG00000165832.5	TRUB1	sACC	10	114938193	114977676	0.0433	rs4752255	-4.54	rs10885622	0.00203	-3.21	-3.827	184	183	blup	0.0091	0.027	4.0973	4.18e-05	0.383306
ENSG00000203288.3	RP11-98D18.9	sACC	1	151790804	151794402	0.0406	rs11204824	-5.16	rs4845579	0.0142	-4.16	-4.0788	232	1	top1	0.014	0.0078	4.07882	4.53e-05	0.415401
ENSG00000092036.17	HAUS4	sACC	14	22946228	22957161	0.2134	rs11628189	-4.11	rs1951119	0.172	7.32	-2.655	411	2	enet	0.18	1.6e-20	-4.0788	4.53e-05	0.415401
ENSG00000272880.1	RP11-33M22.2	sACC	1	181812705	181813261	0.051	rs199930	5.36	rs3766980	4.33e-05	-3.61	4.069	274	2	lasso	0.015	0.0072	-4.069	4.72e-05	0.432824
ENSG00000250091.2	DNAH10OS	sACC	12	123926424	123934984	0.3221	rs4765568	4.944	rs4930726	0.229	10.147	4.0984	280	5	enet	0.31	7.4e-37	4.05	5.12e-05	0.469504
ENSG00000106460.18	TMEM106B	sACC	7	12211241	12243367	0.0509	rs1990622	8.07	rs10251790	0.0106	3.67	-4.0495	437	1	top1	0.011	0.019	-4.0495	5.13e-05	0.470421	115
ENSG00000111707.11	SUDS3	sACC	12	118376380	118418031	0.1695	rs521048	-5.575	rs7312555	0.0977	-7.332	4.8978	294	292	blup	0.11	1.6e-12	-4.0451	5.23e-05	0.479591	187
ENSG00000135272.9	MDFIC	sACC	7	114922154	115019916	0.033	rs10262103	-6.57	rs425956	0.0255	-4.55	4.0343	195	1	top1	0.026	0.00053	-4.0343	5.48e-05	0.502516	121
ENSG00000134245.17	WNT2B	sACC	1	112466541	112530165	0.4451	rs3790598	-3.68	rs12137269	0.373	13.45	-3.0576	269	266	blup	0.4	2.9e-49	-4.01929	5.84e-05	0.535528
ENSG00000168268.10	NT5DC2	sACC	3	52524385	52535054	0.3292	rs1010553	5.32	rs13081028	0.224	9.93	4.9653	296	2	lasso	0.28	6.4e-33	4.02	5.85e-05	0.536445	53
ENSG00000175220.11	ARHGAP1	sACC	11	46677080	46700615	0.0493	rs4752965	-5.9	rs8914	0.0114	4.87	2.5871	190	190	blup	0.021	0.0017	4.0181	5.87e-05	0.538279	166
ENSG00000240204.2	SMKR1	sACC	7	129502479	129512932	0.0582	rs12673568	4.18	rs10808241	-0.000285	-3.58	-1.5864	245	245	blup	0.022	0.0012	4.0168	5.9e-05	0.54103
ENSG00000172260.14	NEGR1	sACC	1	71395940	72282734	0.0523	rs11209951	-10.69	rs12124523	0.0177	3.74	3.6744	354	3	enet	0.021	0.0017	4.00931	6.09e-05	0.558453	7
ENSG00000115677.16	HDLBP	sACC	2	241227264	241317061	0.1012	rs4675966	-4.391	rs6705421	0.077	6.18	-4.0009	267	1	top1	0.077	3.1e-09	-4.0009	6.31e-05	0.578627
ENSG00000142549.9	IGLON5	sACC	19	51311848	51330354	0.2371	rs1875421	-4.79	rs2062655	0.171281	7.39	4.0009	470	1	top1	0.17	2.3e-19	4.0009	6.31e-05	0.578627
ENSG00000125821.11	DTD1	sACC	20	18567453	18763917	0.08	rs6045520	-4.14	rs6112068	0.041015	-5.06	-4.0008	363	1	top1	0.041	1.4e-05	4.00084	6.31e-05	0.578627
ENSG00000118900.14	UBN1	sACC	16	4846665	4882360	0.0683	rs13335236	4	rs13335236	0.009592	4.27	4.0003	248	1	top1	0.0096	0.024	4.0003	6.33e-05	0.580461
ENSG00000136950.13	ARPC5L	sACC	9	124862130	124877733	0.0244	rs7033815	-5.42	rs10819012	0.0174	3.941	-3.999	226	1	top1	0.017	0.0036	-3.999	6.36e-05	0.583212
ENSG00000120029.12	C10orf76	sACC	10	101845599	102056193	0.0747	rs4466759	-4.45	rs4917968	0.00427	3.39	-2.4879	240	239	blup	0.033	9.1e-05	-3.9962	6.44e-05	0.590548	155
ENSG00000122970.15	IFT81	sACC	12	110124335	110218797	0.1122	rs11065675	-4.974	rs6606743	-0.00182	-3.684	-4.4273	190	189	blup	0.015	0.0069	3.9866	6.7e-05	0.61439
ENSG00000277423.1	RP11-173P15.9	sACC	12	120703867	120704282	0.0414	rs3897746	7.43	rs610694	-0.000953	3.428	-6.9638	277	276	blup	0.0031	0.13	-3.9849	6.75e-05	0.618975	188
ENSG00000204961.6	PCDHA9	sACC	5	140847463	141012344	0.7115	rs6884562	-6.07	rs11747154	0.616831	-10.42	2.3854	345	2	enet	0.69	3.2e-109	3.98393	6.78e-05	0.621726	90
ENSG00000118849.9	RARRES1	sACC	3	158696892	158732696	0.2593	rs1095633	-7.82	rs9840571	0.205	-8.39	0.2856	276	4	enet	0.24	7.6e-27	-3.98	6.8e-05	0.62356	60
ENSG00000234929.1	AC018685.1	sACC	2	2641989	2656630	0.1031	rs13419681	4.933	rs1993082	0.00758	-4.3	1.12609	396	396	blup	0.012	0.014	-3.97367	7.08e-05	0.649236
ENSG00000187954.12	CYHR1	sACC	8	144449582	144465677	0.0878	rs756627	4.5	rs2721195	0.0613	5.25	3.9668	168	1	top1	0.061	1.3e-07	3.9668	7.29e-05	0.668493
ENSG00000170381.12	SEMA3E	sACC	7	83363906	83649010	0.0457	rs12707530	6.57	rs2713154	0.00413	-3.79	1.7848	345	345	blup	0.012	0.012	-3.9534	7.7e-05	0.70609	119
ENSG00000001617.11	SEMA3F	sACC	3	50155045	50189075	0.0713	rs7637711	7.33	rs1858828	0.0157	-5.33	4.1418	283	282	blup	0.033	9.7e-05	-3.95	7.89e-05	0.723513
ENSG00000226843.1	RP11-2P2.1	sACC	1	208255290	208255376	0.0756	rs2745954	-3.48	rs12084679	0.00351	3.77	1.1071	342	342	blup	0.011	0.016	3.9469	7.92e-05	0.726264
ENSG00000157890.17	MEGF11	sACC	15	65895079	66253747	0.1088	rs4776729	6.21	rs4776292	0.000594	-4.328	-3.3887	404	402	blup	0.026	0.00045	3.94412	8.01e-05	0.734517	215
ENSG00000126432.13	PRDX5	sACC	11	64318088	64321811	0.0683	rs915987	-5.29	rs4930152	0.0128	3.86	3.9368	250	1	top1	0.013	0.011	3.9368	8.26e-05	0.757442	169
ENSG00000272498.1	RP11-415F23.3	sACC	3	16339308	16339871	0.1708	rs748832	5.66	rs6786488	0.0273	3.5	-1.467	80	80	blup	0.074	7.1e-09	3.92	8.74e-05	0.801458	48
ENSG00000153029.14	MR1	sACC	1	181033425	181061938	0.3391	rs2282348	-4.52	rs3747956	0.222	10.13	-3.8702	281	3	enet	0.26	1.2e-29	-3.91462	9.05e-05	0.829885
ENSG00000196704.11	AMZ2	sACC	17	68247574	68257164	0.188	rs7216064	6.54	rs12600442	0.0309	-4.62	-1.3552	219	217	blup	0.075	4.7e-09	3.90991	9.23e-05	0.846391	233
ENSG00000204435.13	CSNK2B	sACC	6	31665236	31670343	0.2934	rs3132445	-6.58	rs2075800	0.226359	-8.91	3.8994	184	1	top1	0.23	8.8e-26	-3.8994	9.64e-05	0.883988
ENSG00000280107.1	AL022393.9	sACC	6	28170845	28172521	0.2328	rs2232423	-9.52	rs2859365	0.286096	-10.65	-2.4554	284	3	lasso	0.3	9.4e-36	-3.8983	9.69e-05	0.888573	96
ENSG00000213260.3	YWHAZP5	sACC	10	105686322	105687051	0.044	rs11597835	-5.06	rs11192417	0.00764	4.38	3.3338	216	216	blup	0.01	0.02	3.8967	9.75e-05	0.894075
ENSG00000068878.14	PSME4	sACC	2	53864067	53970840	0.1314	rs6732693	5.033	rs805385	0.00391	-3.96	-2.54798	326	326	blup	0.019	0.0026	3.89414	9.85e-05	0.903245
ENSG00000028116.16	VRK2	sACC	2	57907651	58159920	0.1497	rs11682175	7.605	rs6722988	0.069	5.9	-1.77575	303	303	blup	0.078	2.5e-09	-3.89356	9.88e-05	0.905996	26
ENSG00000232056.1	AC092687.4	sACC	2	10847577	10854955	0.3304	rs1686482	4.963	rs1734444	0.27	-6.77	-3.89256	368	1	top1	0.27	3.4e-31	3.89256	9.92e-05	0.909664
ENSG00000250616.2	RP11-455F5.3	sACC	16	30096430	30104116	0.0355	rs13332078	-4.68	rs12921753	0.00256	-3.73	-3.2399	179	179	blup	0.003	0.13	3.8914	9.97e-05	0.914249
ENSG00000188906.14	LRRK2	sACC	12	40196744	40369285	0.2398	rs11174292	-4.417	rs10784498	0.118	8.981	-2.9323	396	4	lasso	0.24	4.5e-27	-3.8831	0.000103	0.94451
ENSG00000138092.10	CENPO	sACC	2	24793136	24822376	0.0506	rs1530016	-4.68	rs2891409	0.0131	-4.07	2.09298	195	195	blup	0.023	0.001	-3.88107	0.000104	0.95368
ENSG00000173338.12	KCNK7	sACC	11	65592855	65595996	0.0436	rs1783541	5.6	rs10791819	-0.00234	-3.91	2.3943	258	258	blup	0.00027	0.29	-3.8799	0.000104	0.95368	170
ENSG00000136045.11	PWP1	sACC	12	107685732	107713167	0.0579	rs4964613	4.359	rs1895955	-0.00157	-3.088	1.1411	279	279	blup	0.02	0.0019	-3.8803	0.000104	0.95368
ENSG00000105176.17	URI1	sACC	19	29923644	30016608	0.0708	rs33430	-5.14	rs277079	0.007755	4.32	3.8739	300	1	lasso	0.024	0.00077	3.87392	0.000107	0.98119
ENSG00000230461.8	PROX1-AS1	sACC	1	213817751	213988508	0.1059	rs3008204	-4.75	rs2075423	0.0725	-6.99	3.9641	390	2	lasso	0.087	3.2e-10	-3.86423	0.000111	1	18
ENSG00000134686.17	PHC2	sACC	1	33323623	33431052	0.1832	rs7527638	5.07	rs6425819	0.0682	-6.48	-3.8994	344	2	lasso	0.099	1.6e-11	3.86623	0.000111	1
ENSG00000168071.21	CCDC88B	sACC	11	64340223	64357534	0.1708	rs915987	-5.29	rs694739	0.187	-9.17	-3.8611	245	1	top1	0.19	4.1e-21	3.8611	0.000113	1	169
ENSG00000280374.1	RP11-337N6.3	sACC	2	177317715	177318471	0.1671	rs2444563	-4.086	rs10930785	0.139	7.97	-3.85735	277	2	lasso	0.18	4.3e-20	-3.85735	0.000115	1
ENSG00000198246.7	SLC29A3	sACC	10	71319258	71363385	0.1505	rs2252996	-3.97	rs10999771	0.0797	-6.07	0.5719	468	3	lasso	0.13	2.1e-14	3.856	0.000115	1
ENSG00000198060.9	MARCH5	sACC	10	92291163	92353964	0.0669	rs3814640	-4.62	rs11186915	0.0677	-5.95	-3.8565	248	1	top1	0.068	2.8e-08	3.8565	0.000115	1
ENSG00000249286.1	AMD1P3	sACC	5	43586918	43588223	0.0589	rs7730004	-3.67	rs6451718	0.000529	-3.94	-2.5016	172	172	blup	0.0095	0.025	3.84847	0.000119	1
ENSG00000234465.10	PINLYP	sACC	19	43576800	43583964	0.2171	rs3817	-4.69	rs2854496	0.094257	-7.03	2.9184	275	6	lasso	0.13	1.2e-14	-3.83308	0.000127	1
ENSG00000169783.12	LINGO1	sACC	15	77613027	77820900	0.0702	rs8040813	-6.21	rs7172936	0.017344	-3.879	-3.6479	295	295	blup	0.028	0.00028	3.83031	0.000128	1	218
ENSG00000254485.5	RP11-380O24.1	sACC	3	9292588	9363303	0.1415	rs2596937	-3.88	rs17050395	0.133	6.32	-3.8285	370	1	top1	0.13	4.4e-15	-3.83	0.000129	1
ENSG00000008283.15	CYB561	sACC	17	63432304	63446378	0.6175	rs7207214	-4.41	rs3087776	0.715	-17.29	-3.6774	189	4	enet	0.72	1.6e-120	3.8241	0.000131	1
ENSG00000213625.8	LEPROT	sACC	1	65420587	65436007	0.3572	rs4255357	-4.25	rs10889546	0.331	12.07	-3.8204	277	1	top1	0.33	2.6e-39	-3.82036	0.000133	1
ENSG00000164077.13	MON1A	sACC	3	49908862	49930173	0.0375	rs11130208	7.82	rs2518796	0.00265	-3.82	3.8204	290	1	top1	0.0026	0.14	-3.82	0.000133	1	52
ENSG00000081148.11	IMPG2	sACC	3	101222546	101320560	0.2225	rs2466367	5.34	rs12485950	0.101	7.42	2.8538	297	296	blup	0.14	8.7e-16	3.82	0.000134	1
ENSG00000160957.12	RECQL4	sACC	8	144511288	144517845	0.1414	rs756627	4.5	rs9071	0.0614	-6.17	4.1057	167	166	blup	0.063	8.3e-08	-3.8143	0.000137	1
ENSG00000136169.16	SETDB2	sACC	13	49444374	49495003	0.3113	rs7324563	-4.36	rs9316453	0.287	11.4	-3.8138	311	1	top1	0.29	2.3e-33	-3.8138	0.000137	1
ENSG00000275426.1	CH17-262A2.1	sACC	4	149738	150317	0.229	rs17802159	-3.81	rs17802159	0.176078	-8.96	-3.811	118	1	top1	0.18	6.7e-20	3.81104	0.000138	1
ENSG00000198752.10	CDC42BPB	sACC	14	102932379	103057462	0.1079	rs942866	-7.57	rs7149097	-0.00171	-3.35	0.4051	238	237	blup	0.015	0.0062	3.8115	0.000138	1	206
ENSG00000144214.9	LYG1	sACC	2	99284238	99304742	0.0892	rs769105	4.178	rs6746402	0.0143	4.18	1.51713	211	211	blup	0.028	0.00032	3.80654	0.000141	1
ENSG00000170448.11	NFXL1	sACC	4	47847233	47914667	0.0436	rs9997555	4.63	rs1012844	0.015508	-3.74	3.8016	316	1	top1	0.016	0.0057	-3.8016	0.000144	1
ENSG00000135341.17	MAP3K7	sACC	6	90513573	90587045	0.0607	rs7754169	4.45	rs205343	0.0636	5.4	3.8016	324	1	top1	0.064	7.4e-08	3.8	0.000144	1
ENSG00000187391.19	MAGI2	sACC	7	78017057	79453574	0.0833	rs7805441	-4.61	rs7784056	0.0124	-4.55	-3.8016	775	1	top1	0.012	0.012	3.8016	0.000144	1
ENSG00000196511.13	TPK1	sACC	7	144451941	144836395	0.0743	rs2371642	4.57	rs3779088	-0.00222	-3.15	2.4871	297	294	blup	0.027	0.00035	-3.7979	0.000146	1
ENSG00000225513.1	RP11-165N19.2	sACC	9	112173522	112173971	0.0606	rs6477901	-4.83	rs943617	0.0382	4.355	-3.795	288	1	top1	0.038	2.8e-05	-3.795	0.000148	1
ENSG00000273305.1	RP11-440D17.4	sACC	2	95537969	95538469	0.1779	rs4907274	-4.001	rs11164125	0.0739	6.56	-3.79286	70	1	enet	0.13	1.7e-14	-3.79286	0.000149	1
ENSG00000122687.17	MRM2	sACC	7	2234231	2242198	0.1935	rs11764337	-8.43	rs7787274	0.164	8.62	3.7932	257	1	top1	0.16	1.4e-18	3.7932	0.000149	1	113
ENSG00000101413.11	RPRD1B	sACC	20	38033546	38127780	0.0938	rs198486	4.86	rs6023064	0.019114	4.55	-2.2498	291	291	blup	0.044	7.6e-06	-3.7933	0.000149	1
ENSG00000101751.10	POLI	sACC	18	54269404	54321266	0.4681	rs8085272	-7.76	rs8305	0.299	12	-3.7005	238	8	enet	0.46	9.1e-60	-3.7893	0.000151	1	239
ENSG00000256628.3	ZBTB11-AS1	sACC	3	101676475	101679217	0.0915	rs2466367	5.34	rs2554962	0.0391	5.04	-3.7129	234	1	enet	0.047	3.7e-06	-3.79	0.000152	1
ENSG00000177683.13	THAP5	sACC	7	108554543	108569750	0.2079	rs40919	-4.38	rs4730324	0.0906	-6.85	3.787	256	1	top1	0.091	1.2e-10	-3.787	0.000152	1
ENSG00000134569.9	LRP4	sACC	11	46856868	46918642	0.0878	rs4752965	-5.9	rs11039014	0.0642	5.95	-3.7872	221	1	top1	0.064	6.4e-08	-3.7872	0.000152	1	166
ENSG00000126804.13	ZBTB1	sACC	14	64503712	64533690	0.0579	rs3020445	-6.75	rs13329053	0.0477	5.09	-3.787	309	1	top1	0.048	3e-06	-3.787	0.000152	1	201
ENSG00000138031.14	ADCY3	sACC	2	24819169	24919839	0.2544	rs1530016	-4.68	rs6752378	0.179	-9.07	3.78426	214	2	lasso	0.22	1.6e-24	-3.78419	0.000154	1
ENSG00000236297.1	RP11-175P19.2	sACC	3	193578812	193593090	0.1485	rs9838374	5.22	rs3772393	0.154	8.73	3.7843	330	1	top1	0.15	1.8e-17	3.78	0.000154	1
ENSG00000067208.14	EVI5	sACC	1	92508696	92792404	0.0369	rs2391199	4.02	rs7553367	0.0459	4.96	3.7821	232	1	top1	0.046	4.6e-06	3.78213	0.000155	1
ENSG00000174306.21	ZHX3	sACC	20	41178448	41317672	0.0543	rs4812492	-5.21	rs17178803	0.000938	3.02	-0.1132	260	260	blup	0.0027	0.14	3.78056	0.000156	1
ENSG00000108021.19	FAM208B	sACC	10	5684838	5763740	0.2353	rs7770	-3.83	rs11259192	0.0979	6.46	-3.3327	521	3	lasso	0.12	6.9e-14	-3.7783	0.000158	1
ENSG00000100461.17	RBM23	sACC	14	22893206	22919184	0.205	rs11628189	-4.11	rs1242631	0.0735	-5.62	-1.2922	417	1	lasso	0.17	2.6e-19	3.7736	0.000161	1
ENSG00000110076.18	NRXN2	sACC	11	64606174	64723188	0.0579	rs915987	-5.29	rs2285339	0.0529	-5.07	3.7705	269	1	top1	0.053	9.1e-07	-3.7705	0.000163	1	169
ENSG00000166908.17	PIP4K2C	sACC	12	57591174	57603418	0.0323	rs923828	5.499	rs7979246	0.0136	-4.025	-3.7679	246	1	top1	0.014	0.0091	3.7679	0.000165	1	184
ENSG00000162753.11	SLC9C2	sACC	1	173500464	173603094	0.2278	rs16846546	-6.24	rs6681766	0.228	10.88	0.9433	192	1	lasso	0.3	3.1e-35	-3.76532	0.000166	1	12
ENSG00000017260.19	ATP2C1	sACC	3	130850595	131016712	0.0881	rs218490	3.21	rs1913251	-0.000549	4.75	2.4771	246	246	blup	0.01	0.021	3.76	0.000167	1
ENSG00000170775.2	GPR37	sACC	7	124745997	124765627	0.0227	rs4731214	3.79	rs6466955	0.0406	4.07	3.7587	233	1	top1	0.041	1.6e-05	3.7587	0.000171	1
ENSG00000260412.1	RP11-438B23.2	sACC	9	27937617	27944497	0.1262	rs10812702	-3.76	rs10812702	0.0984	7.148	-3.7584	414	1	top1	0.098	1.9e-11	-3.7584	0.000171	1
ENSG00000086200.16	IPO11	sACC	5	62403972	62628582	0.0524	rs10057876	-7.82	rs2910472	0.000136	-3.44	-2.2859	286	286	blup	0.019	0.0027	3.75484	0.000173	1	78
ENSG00000047662.4	FAM184B	sACC	4	17629306	17781512	0.145	rs6840504	4.36	rs2597796	0.003433	-4.85	-1.5602	273	6	enet	0.044	7.5e-06	3.75372	0.000174	1
ENSG00000278875.1	CTC-439O9.1	sACC	19	31364297	31366098	0.0603	rs2111530	4.1	rs10853912	-0.000108	-3.79	-2.0354	197	197	blup	0.029	0.00023	3.75347	0.000174	1
ENSG00000249509.1	RP11-402J6.1	sACC	4	112515385	112546881	0.0879	rs7659503	-4.23	rs923236	0.055268	5.43	-3.7505	289	1	top1	0.055	5.2e-07	-3.75054	0.000176	1
ENSG00000212694.8	LINC01089	sACC	12	121795267	121803906	0.2219	rs10849890	5.18	rs895951	0.178	-8.94	3.7496	230	1	top1	0.18	4.1e-20	-3.7496	0.000177	1
ENSG00000106013.14	ANKRD7	sACC	7	118214669	118496171	0.1331	rs7807677	-6.53	rs917761	0.183	9.09	-4.2334	243	4	enet	0.2	2.5e-22	-3.7447	0.000181	1	122
ENSG00000198142.4	SOWAHC	sACC	2	109614334	109618990	0.1375	rs35061433	-4.286	rs6705503	-0.000809	-3.85	-3.12024	172	4	enet	0.031	0.00015	3.74271	0.000182	1
ENSG00000169203.16	RP11-231C14.4	sACC	16	29483642	29505999	0.0991	rs13332078	-4.68	rs4609871	0.025571	-5.41	2.4629	105	105	blup	0.04	1.9e-05	-3.7434	0.000182	1
ENSG00000135870.11	RC3H1	sACC	1	173931214	174022297	0.0196	rs16846546	-6.24	rs4442420	0.000303	3.42	-2.3095	207	206	blup	0.0057	0.064	-3.73549	0.000187	1	12
ENSG00000118855.18	MFSD1	sACC	3	158732198	158829719	0.1391	rs1095633	-7.82	rs3863076	0.0283	-3.59	1.5498	294	7	enet	0.069	1.9e-08	-3.73	0.000188	1	60
ENSG00000204965.8	PCDHA5	sACC	5	140821604	141012344	0.0474	rs6884562	-6.07	rs4912736	0.003024	-3.86	1.6675	354	354	blup	0.025	0.00067	-3.734	0.000188	1	90
ENSG00000198792.12	TMEM184B	sACC	22	38219291	38273034	0.0467	rs139889	3.7	rs2235265	0.000757	-3.28	-2.3559	265	263	blup	0.0049	0.079	3.73521	0.000188	1
ENSG00000104320.13	NBN	sACC	8	89933336	90003228	0.057	rs39770	-4.17	rs1061302	0.00569	4.97	2.3986	223	223	blup	0.026	0.00053	3.7279	0.000193	1
ENSG00000121892.14	PDS5A	sACC	4	39822863	39977956	0.2013	rs7698671	-4.29	rs9991003	0.068225	7.01	-4.2283	336	3	lasso	0.13	3.6e-15	-3.72588	0.000195	1
ENSG00000136026.13	CKAP4	sACC	12	106237877	106304279	0.1007	rs1148432	3.667	rs6539274	0.00739	-3.043	0.1	336	2	enet	0.013	0.0095	3.7252	0.000195	1
ENSG00000160208.12	RRP1B	sACC	21	43659548	43696079	0.0467	rs8129601	-4.57	rs3819161	0.011	4.42	-3.7235	178	1	top1	0.011	0.017	-3.72348	0.000196	1
ENSG00000072518.20	MARK2	sACC	11	63838928	63911019	0.0439	rs915987	-5.29	rs2840079	-0.000764	3.52	3.0016	237	237	blup	0.008	0.035	3.7193	0.0002	1	169
ENSG00000259775.1	RP11-45P15.4	sACC	14	103331674	103332367	0.4617	rs942866	-7.57	rs12588499	0.195	-9.67	0.6454	229	4	enet	0.34	1.9e-40	-3.7126	0.000205	1	206
ENSG00000100147.13	CCDC134	sACC	22	41800679	41826299	0.0845	rs2024566	6.8	rs8779	0.0483	-5.97	3.2504	221	221	blup	0.066	4.5e-08	-3.70886	0.000208	1	250
ENSG00000249158.6	PCDHA11	sACC	5	140868183	141012344	0.1362	rs6884562	-6.07	rs59479	0.053321	-6.26	3.5675	340	2	lasso	0.097	2.5e-11	-3.70049	0.000215	1	90
ENSG00000138190.16	EXOC6	sACC	10	92834713	93059493	0.2258	rs11186940	4.18	rs980204	0.158	8.36	-3.7005	402	1	top1	0.16	6.4e-18	-3.7005	0.000215	1
ENSG00000104883.7	PEX11G	sACC	19	7476875	7497449	0.1036	rs3745356	3.74	rs2303146	0.053132	-5.65	3.7005	291	1	top1	0.053	8.6e-07	-3.70046	0.000215	1
ENSG00000161618.9	ALDH16A1	sACC	19	49453169	49471048	0.4283	rs1578944	4	rs2293013	0.332205	12.02	3.6956	266	4	lasso	0.34	3.6e-41	3.69556	0.000219	1
ENSG00000144401.14	METTL21A	sACC	2	207580631	207625928	0.1941	rs2111592	7.201	rs889895	0.122	-7.29	3.6939	291	1	top1	0.12	6.4e-14	-3.6939	0.000221	1	43
ENSG00000235513.1	RP4-756G23.5	sACC	22	41209122	41217627	0.0711	rs2273085	8.23	rs738628	-0.0023	-3.56	-2.9644	194	193	blup	0.0083	0.033	3.69235	0.000222	1	250
ENSG00000235021.1	RP11-439E19.7	sACC	1	246690047	246691821	0.12	rs7532928	4.36	rs10802432	0.123	7.6	3.6886	282	1	top1	0.12	4.6e-14	3.68862	0.000225	1
ENSG00000274029.1	RP11-340F14.6	sACC	12	121190868	121191518	0.1246	rs3897746	7.43	rs25643	0.0592	-5.243	-3.9283	256	2	enet	0.06	1.7e-07	3.6838	0.00023	1	188
ENSG00000137563.11	GGH	sACC	8	63015079	63039171	0.1583	rs7817045	-3.83	rs1031551	0.0861	7.65	2.5813	282	8	enet	0.18	3.5e-20	3.6811	0.000232	1	128
ENSG00000273329.1	RP11-448A19.1	sACC	7	129604548	129611630	0.1952	rs12673568	4.18	rs17556430	0.174	-8.8	-3.6774	250	1	top1	0.17	1.1e-19	3.6774	0.000236	1
ENSG00000258230.2	RP11-511H9.3	sACC	12	101773114	101773755	0.1193	rs10745924	3.858	rs10778148	0.0658	-5.716	3.6774	274	1	top1	0.066	4.4e-08	-3.6774	0.000236	1
ENSG00000255517.6	CTD-3074O7.5	sACC	11	66473490	66480233	0.06	rs535211	-5	rs2282529	0.00445	-3.91	-0.8917	218	218	blup	0.035	5.3e-05	3.6762	0.000237	1
ENSG00000183506.16	PI4KAP2	sACC	22	21473000	21517533	0.4662	rs16997333	-4.11	rs2072549	0.0551	-3.33	-1.7555	205	5	enet	0.33	1.1e-39	-3.67263	0.00024	1
ENSG00000271414.1	RP11-751K21.1	sACC	7	135650972	135651416	0.1279	rs2551774	5.96	rs3112329	0.0272	3.95	-3.6664	306	1	lasso	0.08	1.5e-09	-3.6664	0.000246	1	124
ENSG00000204650.13	CRHR1-IT1	sACC	17	45620328	45655156	0.2269	rs16940665	3.65	rs4566211	0.469	14.48	3.5129	61	2	enet	0.5	2.4e-66	3.66664	0.000246	1
ENSG00000232852.1	CICP4	sACC	20	64290187	64292998	0.3441	rs351880	3.56	rs351880	0.209491	-9.54	3.556	153	2	enet	0.24	2.6e-27	-3.6592	0.000253	1
ENSG00000118276.11	B4GALT6	sACC	18	31622247	31685836	0.0881	rs6506921	-4.27	rs1449082	0.0518	-6.33	3.6421	343	1	lasso	0.073	7.7e-09	-3.6421	0.00027	1
ENSG00000272092.1	RP11-350N15.5	sACC	8	38382364	38383461	0.0574	rs3758102	-4.76	rs12674515	-0.00232	-3.56	-3.6057	192	191	blup	0.017	0.0039	3.639	0.000274	1
ENSG00000120896.13	SORBS3	sACC	8	22544986	22575788	0.1769	rs2443502	-5.07	rs2461491	0.0839	7.06	-4.4648	369	9	enet	0.098	2.2e-11	-3.6368	0.000276	1
ENSG00000128512.19	DOCK4	sACC	7	111726110	112206411	0.0636	rs2528665	-4.93	rs7781245	-0.00119	-3.92	-1.5795	367	364	blup	0.019	0.0024	3.6358	0.000277	1
ENSG00000236496.2	GPS2P1	sACC	9	2875442	2876427	0.0995	rs4741798	-6.29	rs4543592	-0.00221	-4.078	1.6789	407	406	blup	0.014	0.0074	-3.6309	0.000282	1	133
ENSG00000122952.16	ZWINT	sACC	10	56357228	56361275	0.5559	rs10825805	-4.43	rs1392723	0.183	-5.01	1.598	202	4	enet	0.23	2.7e-26	-3.6302	0.000283	1
ENSG00000120685.19	PROSER1	sACC	13	39009866	39038076	0.1061	rs9532383	4.64	rs9576693	0.0382	-5.55	3.6262	321	1	lasso	0.1	1.3e-11	-3.62617	0.000288	1
ENSG00000197381.15	ADARB1	sACC	21	45073853	45226560	0.2057	rs2838788	-5.62	rs394608	0.0063	4.57	-5.2746	421	420	blup	0.064	7e-08	-3.62596	0.000288	1	249
ENSG00000278948.1	RP5-1039K5.12	sACC	22	37943050	37944898	0.0483	rs139889	3.7	rs5756853	0.0189	-4.46	3.6224	257	1	top1	0.019	0.0025	-3.62241	0.000292	1
ENSG00000235374.2	SSR4P1	sACC	21	45070952	45074165	0.0742	rs2838788	-5.62	rs17004734	0.00528	-4.43	-1.0714	397	396	blup	0.023	0.00086	-3.62071	0.000294	1	249
ENSG00000167077.12	MEI1	sACC	22	41699499	41799456	0.0802	rs2273085	8.23	rs132793	0.0531	6.18	3.3327	248	248	blup	0.07	1.7e-08	3.61966	0.000295	1	250
ENSG00000111328.6	CDK2AP1	sACC	12	123260971	123272334	0.056	rs4930718	-4.454	rs585522	0.0833	-4.884	-3.6163	184	1	top1	0.083	7e-10	3.6163	0.000299	1
ENSG00000226683.2	PWWP2AP1	sACC	13	80654755	80657027	0.0631	rs11911	-5.93	rs4885741	-0.000338	-2.76	2.3212	244	244	blup	0.0067	0.049	-3.61194	0.000304	1	193
ENSG00000266852.2	MIR4482	sACC	10	104268336	104268405	0.0479	rs3896224	-9.07	rs2183164	0.00615	3.81	-3.3658	253	253	blup	0.0098	0.023	-3.6112	0.000305	1	156
ENSG00000196531.10	NACA	sACC	12	56712428	56731628	0.0308	rs2950387	4.725	rs7980317	0.00996	3.855	3.9327	205	2	enet	0.015	0.0059	3.607	0.00031	1
ENSG00000147535.16	PLPP5	sACC	8	38263130	38269243	0.0802	rs3758102	-4.73	rs12674515	0.0492	5.16	-3.6057	203	1	top1	0.049	2.2e-06	-3.6057	0.000311	1
ENSG00000165209.18	STRBP	sACC	9	123109500	123268576	0.0613	rs7022212	5.27	rs7035562	0.0294	-4.395	-2.2341	209	209	blup	0.034	8e-05	3.6	0.000318	1	147
ENSG00000174080.10	CTSF	sACC	11	66563463	66568841	0.0932	rs535211	-5	rs4576	0.0672	5.63	-3.5949	187	1	top1	0.067	3.1e-08	-3.5949	0.000325	1
ENSG00000213160.9	KLHL23	sACC	2	169694488	169776989	0.2796	rs831017	-3.355	rs1344639	0.188	-9.22	-1.48301	337	4	enet	0.23	1.1e-26	3.59201	0.000328	1
ENSG00000163888.3	CAMK2N2	sACC	3	184259213	184261463	0.0739	rs902415	3.59	rs902415	0.0514	5.47	3.5924	385	1	top1	0.051	1.3e-06	3.59	0.000328	1
ENSG00000243056.1	EIF4EBP3	sACC	5	140547666	140549578	0.0257	rs6884562	-6.07	rs7712617	0.003145	-4.05	3.5876	251	2	lasso	0.024	0.00074	-3.58756	0.000334	1	90
ENSG00000128534.7	LSM8	sACC	7	118184032	118192824	0.1033	rs7807677	-6.53	rs992035	0.0717	5.79	-3.5876	203	1	top1	0.072	1.1e-08	-3.5876	0.000334	1	122
ENSG00000102471.13	NDFIP2	sACC	13	79481124	79556075	0.0855	rs7988601	-5.25	rs7988601	0.0531	5.36	-5.2491	250	250	blup	0.054	6.6e-07	-3.58743	0.000334	1	192
ENSG00000128159.11	TUBGCP6	sACC	22	50217689	50244992	0.1601	rs13053855	4	rs5771104	0.119	7.44	3.5876	283	1	top1	0.12	1.2e-13	3.58756	0.000334	1
ENSG00000183908.5	LRRC55	sACC	11	57181747	57191717	0.0582	rs499188	6.87	rs2282624	0.00823	4.09	2.2325	276	275	blup	0.022	0.0012	3.587	0.000335	1	167
ENSG00000259030.6	FPGT-TNNI3K	sACC	1	74198235	74543982	0.1721	rs9661462	-4.07	rs11210427	0.144	8.06	2.9644	305	305	blup	0.15	1.7e-16	3.58068	0.000343	1
ENSG00000253910.2	PCDHGB2	sACC	5	141360042	141512979	0.2726	rs251373	-4.68	rs13171859	0.102977	-6.76	3.043	412	8	enet	0.2	3.7e-22	-3.57712	0.000347	1	90
ENSG00000100146.16	SOX10	sACC	22	37970686	37987422	0.0432	rs139889	3.7	rs139860	0.00804	3.89	3.6564	268	266	blup	0.013	0.01	3.57481	0.00035	1
ENSG00000277878.1	CTD-2269E23.4	sACC	5	28927298	28927459	0.2318	rs2195316	-4.2	rs3900308	0.33269	12.03	3.5714	174	1	top1	0.33	1.5e-39	3.57137	0.000355	1
ENSG00000226496.2	LINC00323	sACC	21	41141493	41148133	0.1214	rs734757	-4.21	rs9974272	0.0938	-6.52	3.5708	397	1	top1	0.094	5.8e-11	-3.57079	0.000356	1
ENSG00000182511.11	FES	sACC	15	90883695	90895776	0.1129	rs4702	7.04	rs1029420	0.064623	5.85	2.7921	303	2	lasso	0.077	3.2e-09	3.56972	0.000357	1	220
ENSG00000239389.7	PCDHA13	sACC	5	140882208	141012344	0.3943	rs6884562	-6.07	rs59479	0.496053	14.75	3.5675	338	1	top1	0.5	1.3e-65	3.56751	0.00036	1	90
ENSG00000229570.2	GAPDHP58	sACC	1	119495836	119496841	0.2573	rs12134798	-3.6	rs3765945	0.0542	7.28	0.861	273	6	enet	0.19	4.2e-21	3.56422	0.000365	1
ENSG00000174483.19	BBS1	sACC	11	66510606	66533627	0.0608	rs535211	-5	rs11550299	0.0566	5.29	-3.564	206	1	top1	0.057	3.8e-07	-3.564	0.000365	1
ENSG00000203880.11	PCMTD2	sACC	20	64255695	64287821	0.1771	rs2275293	3.64	rs351880	0.022906	5.38	3.556	161	1	lasso	0.1	7.6e-12	3.556	0.000377	1
ENSG00000162836.11	ACP6	sACC	1	147629652	147670496	0.636	rs946904	-4.32	rs1344	0.393	-13.44	3.0016	281	2	lasso	0.49	4.7e-64	-3.54496	0.000393	1
ENSG00000207606.1	MIR554	sACC	1	151545796	151545891	0.0378	rs11204824	-5.16	rs7007	0.0156	3.68	-3.5396	241	1	top1	0.016	0.0056	-3.53956	0.000401	1
ENSG00000250067.11	YJEFN3	sACC	19	19528861	19537581	0.091	rs7250569	4.38	rs16994684	0.066816	-6.19	3.5389	248	1	top1	0.067	3.5e-08	-3.53885	0.000402	1
ENSG00000089775.11	ZBTB25	sACC	14	64449106	64505213	0.1511	rs3020445	-6.75	rs1542313	0.109	7.36	-3.536	314	1	top1	0.11	1.5e-12	-3.536	0.000406	1	201
ENSG00000272572.1	RP11-179B2.2	sACC	10	100911103	100912739	0.1424	rs11190790	-4.17	rs1408344	0.119	7.24	3.5353	302	1	top1	0.12	1.2e-13	3.5353	0.000407	1
ENSG00000224525.2	RP11-561I11.3	sACC	1	242203555	242210827	0.4693	rs10802990	4.25	rs1836768	0.516	14.84	-2.0015	341	3	lasso	0.55	4.2e-77	-3.53459	0.000408	1
ENSG00000134369.15	NAV1	sACC	1	201622885	201826969	0.1088	rs903676	-4.17	rs651103	0.0715	6.49	-3.532	463	1	top1	0.072	1.1e-08	-3.53198	0.000412	1
ENSG00000139973.16	SYT16	sACC	14	61811974	62112550	0.1273	rs217646	-4.38	rs7153164	0.0817	6.55	3.5324	388	1	top1	0.082	1e-09	3.5324	0.000412	1
ENSG00000187672.12	ERC2	sACC	3	55508308	56468363	0.0747	rs17216573	-5.36	rs1458062	-0.0022	4.21	4.7152	606	604	blup	0.023	0.001	3.53	0.000416	1	54
ENSG00000260236.1	RP11-708J19.1	sACC	3	47379089	47380999	0.0543	rs12485875	-3.73	rs11130110	0.0215	-3.36	2.7855	113	113	blup	0.028	0.00028	-3.52	0.000425	1
ENSG00000266910.1	CTC-448F2.6	sACC	19	30037423	30038156	0.0575	rs33430	-5.14	rs8103066	0.004851	4.38	3.5222	261	3	enet	0.011	0.016	3.52423	0.000425	1
ENSG00000204652.6	RPS26P8	sACC	17	45608571	45608918	0.0946	rs16940665	3.65	rs4566211	0.213	9.63	3.5129	69	1	top1	0.21	3.6e-24	3.51294	0.000443	1
ENSG00000229589.1	ACVR2B-AS1	sACC	3	38451027	38454820	0.1041	rs6806209	3.51	rs6806209	0.059	6.2	3.5085	320	1	top1	0.059	2.2e-07	3.51	0.000451	1
ENSG00000093000.18	NUP50	sACC	22	45163841	45188015	0.1067	rs968384	4.02	rs9615046	0.0697	-6.36	3.5006	397	1	lasso	0.087	3e-10	-3.50064	0.000464	1
ENSG00000283551.1	SNORD98	sACC	10	68755172	68755238	0.1315	rs7905556	-4.42	rs7904473	-0.0017	3.32	-3.5004	275	2	lasso	0.03	0.0002	-3.5004	0.000465	1
ENSG00000149179.13	C11orf49	sACC	11	46936689	47164385	0.2666	rs4752965	-5.9	rs3740694	0.155	8.19	3.4995	251	1	lasso	0.17	4e-19	3.4995	0.000466	1	166
ENSG00000234377.7	RNF219-AS1	sACC	13	77919689	78617328	0.2405	rs3818348	5.14	rs1555811	0.116	6.39	3.4997	472	1	top1	0.12	2.4e-13	3.49968	0.000466	1
ENSG00000064703.11	DDX20	sACC	1	111755245	111768016	0.1539	rs12033257	-3.77	rs197377	0.0252	6.07	3.1718	459	3	enet	0.056	4.1e-07	3.4982	0.000468	1
ENSG00000261839.1	RP1-265C24.8	sACC	6	28136849	28139678	0.0874	rs2232423	-9.52	rs172164	0.013829	-4.35	-0.8248	288	287	blup	0.03	0.00017	-3.4969	0.000471	1	96
ENSG00000178252.17	WDR6	sACC	3	49007062	49015953	0.2321	rs7617480	8.44	rs7627404	0.35	12.41	4.4337	234	23	enet	0.39	1.9e-48	3.49	0.000477	1	52
ENSG00000198919.12	DZIP3	sACC	3	108589682	108694846	0.0765	rs1107337	5.5	rs2278911	0.00765	-4.62	0.3336	299	298	blup	0.024	0.0008	3.49	0.000477	1	57
ENSG00000183775.10	KCTD16	sACC	5	144170832	144485686	0.0591	rs2017862	4.81	rs467019	0.039279	5.41	3.7056	303	1	enet	0.069	2.2e-08	3.48305	0.000496	1
ENSG00000175548.8	ALG10B	sACC	12	38316578	38329728	0.0364	rs11183940	-5.345	rs10506123	-0.00144	-2.589	1.1211	101	101	blup	0.0012	0.22	-3.4828	0.000496	1
ENSG00000259814.1	RP11-300A12.2	sACC	15	29609676	29611212	0.1632	rs898253	5.18	rs7177816	0.127245	-7.572	3.4775	273	1	top1	0.13	1.7e-14	-3.47747	0.000506	1	208
ENSG00000118407.14	FILIP1	sACC	6	75291859	75493738	0.1767	rs9343298	5.86	rs7766441	0.15	-8.92	-3.1986	206	10	enet	0.18	7.9e-20	3.47	0.000513	1	103
ENSG00000143067.4	ZNF697	sACC	1	119619422	119647773	0.1582	rs12134798	-3.6	rs10754411	0.064	-4.75	-3.4726	237	1	top1	0.064	6.8e-08	3.47265	0.000515	1
ENSG00000232352.1	SEMA3B-AS1	sACC	3	50266641	50267371	0.353	rs7637711	7.33	rs12492113	0.00341	4.33	2.1166	259	13	enet	0.12	4.7e-14	3.47	0.000519	1
ENSG00000203760.8	CENPW	sACC	6	126340174	126348875	0.0561	rs2045258	-3.7	rs9388486	0.0545	-5.7	-3.4653	125	1	top1	0.054	6.2e-07	3.47	0.00053	1
ENSG00000106868.16	SUSD1	sACC	9	112040785	112175408	0.4711	rs6477901	-4.83	rs7020062	0.461	-13.92	1.4666	331	3	enet	0.49	5.7e-64	-3.4652	0.00053	1
ENSG00000257727.5	CNPY2	sACC	12	56309842	56316336	0.0469	rs2950387	4.725	rs941208	-0.000234	-2.755	4.6672	154	154	blup	0.014	0.0076	-3.4651	0.00053	1
ENSG00000092020.10	PPP2R3C	sACC	14	35085467	35122517	0.2937	rs7154292	-3.87	rs1056879	0.341	-12.1	-3.4653	283	1	top1	0.34	1e-40	3.4653	0.00053	1
ENSG00000149922.10	TBX6	sACC	16	30085793	30091887	0.1475	rs13332078	-4.68	rs8060511	0.124578	6.27	-3.4653	178	1	top1	0.12	3.2e-14	-3.4653	0.00053	1
ENSG00000251664.3	PCDHA12	sACC	5	140875302	141012344	0.1038	rs6884562	-6.07	rs59479	0.056266	-5.87	3.5675	338	4	enet	0.059	2.2e-07	-3.46041	0.000539	1	90
ENSG00000261502.3	RP11-96H17.1	sACC	16	63056786	63129654	0.1352	rs1896765	-4.68	rs153349	0.070416	-6.21	3.4599	230	1	top1	0.07	1.5e-08	-3.4599	0.00054	1
ENSG00000225383.7	SFTA1P	sACC	10	10784437	10794980	0.3486	rs11256991	4.05	rs7070632	0.176	8.92	3.6421	392	7	enet	0.2	3.9e-22	3.4591	0.000542	1
ENSG00000226314.7	ZNF192P1	sACC	6	28161781	28169594	0.4622	rs2232423	-9.52	rs1233704	0.395807	13.15	-5.951	287	21	enet	0.5	1.1e-66	-3.4586	0.000543	1	96
ENSG00000174165.7	ZDHHC24	sACC	11	66520637	66546238	0.2812	rs535211	-5	rs17495838	0.437	-13.74	-3.206	205	2	lasso	0.45	1.1e-56	3.4562	0.000548	1
ENSG00000263629.1	MIR5586	sACC	14	59646962	59647020	0.0365	rs1952039	5.94	rs2145043	-0.000949	3.17	-1.2344	257	257	blup	0.0061	0.058	-3.4519	0.000557	1	200
ENSG00000055147.18	FAM114A2	sACC	5	153990128	154038936	0.2209	rs2964003	-6.21	rs1057772	0.279613	-11.11	2.3095	363	2	lasso	0.29	7e-34	-3.45065	0.000559	1	91
ENSG00000187527.10	ATP13A5	sACC	3	193274790	193378843	0.0986	rs9838374	5.22	rs9283663	0.0294	5	-2.1436	335	335	blup	0.035	6e-05	-3.45	0.00056	1
ENSG00000077616.10	NAALAD2	sACC	11	90131515	90192894	0.1646	rs578174	-4.87	rs10765270	0.133	-7.33	2.1621	162	2	enet	0.17	1.9e-19	-3.4503	0.00056	1
ENSG00000178093.13	TSSK6	sACC	19	19512418	19515685	0.0793	rs7250569	4.38	rs1064395	0.004341	3.94	-2.5794	249	249	blup	0.029	0.00025	-3.44958	0.000561	1
ENSG00000130312.6	MRPL34	sACC	19	17292609	17306843	0.2858	rs3826700	3.5	rs6903	0.243258	10.32	3.4482	280	1	top1	0.24	7.7e-28	3.44822	0.000564	1
ENSG00000204619.7	PPP1R11	sACC	6	30066709	30070333	0.0416	rs9258158	3.26	rs1736926	0.008722	-3.18	-2.4721	28	28	blup	0.014	0.0091	3.4484	0.000564	1	97
ENSG00000279406.1	RP11-327E2.5	sACC	10	71364243	71366374	0.2247	rs2252996	-3.96	rs780675	0.126	-7.64	-3.5756	455	4	enet	0.16	1.5e-17	3.44	0.000582	1
ENSG00000208023.3	MIR185	sACC	22	20033139	20033220	0.0767	rs1990277	5.07	rs5748470	0.00121	-3.06	-0.2858	363	363	blup	0.014	0.0076	3.43962	0.000583	1
ENSG00000225793.2	RP1-234P15.4	sACC	6	75285014	75297003	0.1432	rs9343298	5.86	rs10806035	0.119	7.76	-3.3786	157	9	enet	0.13	2.1e-14	-3.43	0.000593	1	103
ENSG00000023572.8	GLRX2	sACC	1	193096468	193106114	0.0752	rs7543029	-3.43	rs7543029	0.0662	-5.76	-3.4323	206	1	top1	0.066	4e-08	3.43227	0.000599	1
ENSG00000226328.6	NUP50-AS1	sACC	22	45133020	45163781	0.3652	rs968384	4.02	rs1058033	0.113	-7.17	3.4299	402	1	top1	0.11	5.1e-13	-3.42991	0.000604	1
ENSG00000173209.22	AHSA2	sACC	2	61177418	61191203	0.492	rs6737373	-3.759	rs2592494	0.394	-9.74	1.8943	237	5	enet	0.5	2.3e-66	3.42912	0.000606	1
ENSG00000103932.11	RPAP1	sACC	15	41517176	41544269	0.2892	rs2297379	4.14	rs1200345	0.312848	11.303	-3.4271	275	1	top1	0.31	8.2e-37	-3.42711	0.00061	1
ENSG00000228043.5	AC097721.2	sACC	2	138418284	138501698	0.0478	rs11681160	3.898	rs4954937	-0.00134	4.04	1.98056	267	266	blup	0.0057	0.064	3.42454	0.000616	1
ENSG00000230532.1	AC091133.1	sACC	17	48931791	48937100	0.0771	rs10853101	4.29	rs999475	0.0395	-4.63	-3.4205	283	1	top1	0.039	2.1e-05	3.42051	0.000625	1
ENSG00000106400.11	ZNHIT1	sACC	7	101217668	101224190	0.0824	rs17319250	4.56	rs11772963	0.00296	-3.86	-0.1786	303	303	blup	0.0068	0.048	3.42	0.000626	1
ENSG00000272871.1	RP11-408A13.4	sACC	9	14588797	14590065	0.1293	rs10961649	4.83	rs7036630	0.0379	-6.014	-3.4198	493	1	lasso	0.061	1.2e-07	3.4198	0.000627	1
ENSG00000254370.1	RP11-181B11.1	sACC	8	28415524	28420055	0.1326	rs2272750	-4.57	rs11895	0.046	-3.22	-3.4189	293	1	top1	0.046	4.5e-06	3.4189	0.000629	1
ENSG00000112852.6	PCDHB2	sACC	5	141094578	141098703	0.1758	rs6884562	-6.07	rs12521934	0.134268	7.71	3.5262	326	2	lasso	0.14	1.2e-15	3.41391	0.00064	1	90
ENSG00000221520.1	MIR1285-1	sACC	7	92204015	92204098	0.0319	rs38794	-4.93	rs7781597	-0.000473	-2.33	-3.4141	227	1	top1	-0.00047	0.37	3.4141	0.00064	1
ENSG00000234177.5	LINC01114	sACC	2	104746638	104757719	0.2319	rs6543247	4.499	rs376337	0.201	9.2	-3.41339	234	1	top1	0.2	9.5e-23	-3.41339	0.000642	1
ENSG00000229358.3	DPY19L1P1	sACC	7	32580949	32761787	0.2166	rs4723212	-6.1	rs3801332	0.134	-7.77	3.564	332	6	enet	0.15	3.3e-17	-3.4127	0.000643	1	117
ENSG00000136869.13	TLR4	sACC	9	117704332	117716871	0.0712	rs913930	6.17	rs498180	-0.00235	3.59	4.233	305	305	blup	0.01	0.02	3.4062	0.000659	1	145
ENSG00000085382.11	HACE1	sACC	6	104728093	104859919	0.2162	rs4946651	-6.89	rs2486143	0.126	-8.47	-3.6796	256	7	enet	0.16	2e-18	3.4	0.000663	1	105
ENSG00000115234.10	SNX17	sACC	2	27370496	27377533	0.0677	rs4666020	-5.4	rs1528402	0.0179	-4.45	-1.64265	213	213	blup	0.047	3.3e-06	3.40399	0.000664	1	22
ENSG00000197442.9	MAP3K5	sACC	6	136557047	136792518	0.1415	rs6912539	-3.62	rs9321572	0.032	5.22	-3.3586	238	238	blup	0.052	1.2e-06	-3.4	0.000675	1
ENSG00000165912.15	PACSIN3	sACC	11	47177525	47186443	0.1065	rs4752965	-5.9	rs11039119	0.0208	5.33	-2.8676	237	5	enet	0.052	1.1e-06	-3.3965	0.000683	1	166
ENSG00000185933.6	CALHM1	sACC	10	103453387	103458888	0.0538	rs11191514	-5.35	rs1163249	0.0102	3.67	-1.7712	254	254	blup	0.021	0.0016	-3.3951	0.000686	1	155
ENSG00000200279.1	SNORD114-10	sACC	14	100967052	100967123	0.1191	rs12100867	-5.09	rs8015089	-0.00208	3.81	-2.5699	318	318	blup	0.013	0.0095	-3.3937	0.00069	1
ENSG00000088992.17	TESC	sACC	12	117038923	117099479	0.2969	rs12099598	5.445	rs7973925	0.31	-10.647	-0.7306	344	5	enet	0.34	4.7e-41	3.3917	0.000695	1
ENSG00000021300.13	PLEKHB1	sACC	11	73646178	73662819	0.2726	rs7126049	4.3	rs1525749	0.121	7.34	3.9668	225	5	enet	0.14	1.1e-15	3.3867	0.000707	1
ENSG00000246225.6	RP11-17A1.3	sACC	11	22829380	22945393	0.0389	rs1072786	-4.17	rs2433474	-0.00164	3.45	1.0849	292	292	blup	0.018	0.003	3.3829	0.000717	1
ENSG00000138172.10	CALHM2	sACC	10	103446786	103452402	0.0836	rs11191514	-5.35	rs942900	0.0773	6.43	-3.3799	253	1	top1	0.077	2.9e-09	-3.3799	0.000725	1	155
ENSG00000261543.1	RP11-665J16.1	sACC	15	74152800	74179226	0.2825	rs8030745	-6.88	rs3888004	0.155559	-8.802	4.2929	277	1	lasso	0.18	8.4e-20	-3.37993	0.000725	1	217
ENSG00000127616.17	SMARCA4	sACC	19	10961001	11065395	0.0608	rs4804554	-3.91	rs17304534	0.04026	-5.09	-3.3799	279	1	top1	0.04	1.7e-05	3.37993	0.000725	1
ENSG00000137965.10	IFI44	sACC	1	78649796	78664078	0.1447	rs6690294	-5.27	rs11577395	0.105	-6.67	3.3786	256	1	top1	0.1	3.9e-12	-3.37857	0.000729	1	9
ENSG00000105926.15	MPP6	sACC	7	24573268	24694193	0.3627	rs10227466	5.04	rs11761560	0.133	-5.26	2.6311	418	1	lasso	0.18	1.8e-20	-3.3744	0.00074	1
ENSG00000187764.11	SEMA4D	sACC	9	89360787	89498130	0.1772	rs4534195	3.48	rs9410474	0.0863	-7.358	2.7406	310	6	enet	0.13	5.7e-15	-3.3736	0.000742	1
ENSG00000122966.14	CIT	sACC	12	119685790	119877291	0.0777	rs504481	3.893	rs11064774	0.00295	2.854	1.3144	353	352	blup	0.02	0.0022	-3.3714	0.000748	1
ENSG00000230303.5	RP11-213G2.2	sACC	9	85785722	85793480	0.0788	rs7046093	-3.48	rs7018466	0.0145	4.29	-1.8822	197	195	blup	0.028	0.00031	-3.3708	0.000749	1
ENSG00000152926.14	ZNF117	sACC	7	64971776	65006684	0.4703	rs10236729	-3.8	rs6956537	0.21	9.4	-0.3722	174	1	lasso	0.41	2.3e-51	3.3689	0.000755	1
ENSG00000278778.1	HTT-AS1_1	sACC	4	3063472	3063701	0.0911	rs2298969	-5.93	rs1313772	0.107113	5.62	3.3586	283	1	top1	0.11	2.3e-12	3.3586	0.000783	1	62
ENSG00000106078.17	COBL	sACC	7	51016212	51316818	0.0713	rs6958417	-4.07	rs961088	0.0461	-5.19	-3.3556	368	1	top1	0.046	4.4e-06	3.3556	0.000792	1
ENSG00000258794.3	DUX4L27	sACC	12	34208415	34209675	0.0619	rs2129428	-4.862	rs11513556	0.0752	5.964	-4.069	89	1	lasso	0.078	2.2e-09	-3.3556	0.000792	1
ENSG00000124097.7	HMGB1P1	sACC	20	57488392	57489027	0.1744	rs6070305	4.74	rs17494984	0.05675	-5.88	-3.3535	442	1	top1	0.057	3.7e-07	3.35348	0.000798	1
ENSG00000235109.7	ZSCAN31	sACC	6	28324693	28356271	0.5111	rs2232423	-9.52	rs1150666	0.140275	10.39	-5.937	250	3	enet	0.41	9.7e-52	-3.3508	0.000806	1	96
ENSG00000186522.14	SEPT10	sACC	2	109542982	109614206	0.2582	rs35061433	-4.338	rs4953760	0.216	-9.67	-2.96268	185	11	enet	0.23	2.6e-26	3.35046	0.000807	1
ENSG00000125741.4	OPA3	sACC	19	45527427	45602212	0.1537	rs10422797	-4.6	rs16979873	0.052439	5.35	3.3504	309	2	lasso	0.059	2.3e-07	3.35041	0.000807	1
ENSG00000099968.17	BCL2L13	sACC	22	17628855	17730855	0.2767	rs3747023	-3.55	rs395379	0.188	-9.63	-3.1625	357	6	enet	0.24	1.3e-27	3.34723	0.000816	1
ENSG00000040199.18	PHLPP2	sACC	16	71637835	71724701	0.1832	rs11643192	5.76	rs4788567	0.101572	6.6	-3.3333	350	1	top1	0.1	8.8e-12	-3.3333	0.000858	1	228
ENSG00000138472.10	GUCA1C	sACC	3	108907792	108953895	0.4384	rs1107337	5.5	rs7641406	0.296	11.41	-0.4995	262	2	lasso	0.36	8.8e-44	3.33	0.000865	1	57
ENSG00000100142.14	POLR2F	sACC	22	37952607	38041915	0.099	rs139889	3.7	rs5995529	0.0482	6.14	3.1787	280	2	lasso	0.053	7.9e-07	3.32836	0.000874	1
ENSG00000122644.12	ARL4A	sACC	7	12686856	12690934	0.2756	rs1990622	8.07	rs2164208	0.185	-8.42	3.4271	376	2	enet	0.2	6.1e-23	-3.3273	0.000877	1	115
ENSG00000128581.15	IFT22	sACC	7	101313367	101321823	0.0902	rs17319250	4.56	rs1468358	0.0212	3.57	3.3235	296	1	top1	0.021	0.0015	3.3235	0.000889	1
ENSG00000159199.13	ATP5G1	sACC	17	48892765	48895871	0.1285	rs10853101	4.29	rs1962412	0.119	-7.49	-3.3235	275	1	top1	0.12	1.3e-13	3.32351	0.000889	1
ENSG00000183291.15	SEP15	sACC	1	86862445	86914424	0.1596	rs11162001	-3.87	rs101028	0.249	10.45	-3.3223	293	1	top1	0.25	1.7e-28	-3.32234	0.000893	1
ENSG00000162482.4	AKR7A3	sACC	1	19282558	19289250	0.0779	rs12132200	3.49	rs16862514	-0.00225	-3.57	0.0989	322	321	blup	0.0087	0.03	3.32048	0.000899	1
ENSG00000068745.14	IP6K2	sACC	3	48688003	48740353	0.2544	rs7617480	8.44	rs12496747	0.0993	5.89	-0.6352	240	2	lasso	0.1	6.3e-12	-3.32	0.000899	1	52
ENSG00000164823.9	OSGIN2	sACC	8	89901859	89927888	0.1446	rs39770	-4.17	rs39767	0.116	-6.62	3.3202	213	1	top1	0.12	2.4e-13	-3.3202	0.000899	1
ENSG00000280776.1	LINC01202	sACC	5	161910252	162001196	0.0466	rs2279020	5.97	rs6892782	0.039073	-4.97	3.3176	206	1	top1	0.039	2.3e-05	-3.31758	0.000908	1	92
ENSG00000283513.1	MIR941-3	sACC	20	63919561	63919632	0.0702	rs2275293	3.8	rs2427565	-0.00231	3.7	-2.1014	258	257	blup	0.0066	0.051	3.31737	0.000909	1
ENSG00000225171.2	DUTP6	sACC	1	166868748	166869209	0.1424	rs6691431	3.69	rs12117020	0.147	8.03	3.3089	354	1	top1	0.15	1.1e-16	3.30893	0.000937	1
ENSG00000117152.13	RGS4	sACC	1	163068775	163076802	0.1069	rs12735706	-3.61	rs10799889	-0.00179	-3.7	-0.7213	353	353	blup	0.028	0.0003	-3.30612	0.000946	1
ENSG00000106565.17	TMEM176B	sACC	7	150791285	150801360	0.3399	rs4725971	3.61	rs4463336	0.142	6.26	1.5667	380	2	lasso	0.2	9.3e-23	3.3061	0.000946	1
ENSG00000100410.7	PHF5A	sACC	22	41459717	41468725	0.0353	rs2273085	8.23	rs139561	0.023	-4.24	3.3057	209	1	top1	0.023	0.00096	-3.3057	0.000947	1	250
ENSG00000269978.1	RP11-338N10.3	sACC	1	7700704	7700970	0.0518	rs12028339	4.32	rs9919220	0.00131	-3.91	-3.3053	316	1	enet	0.0035	0.11	3.30526	0.000949	1
ENSG00000118096.7	IFT46	sACC	11	118544528	118572970	0.2995	rs2187490	4.98	rs10892243	0.298	-11.63	-1.1391	313	4	lasso	0.3	3.4e-35	-3.3039	0.000954	1
ENSG00000237517.9	DGCR5	sACC	22	18970514	18994628	0.4624	rs2283652	-3.9	rs2540648	0.0896	-7.31	-1.923	186	2	enet	0.26	3e-30	3.29934	0.000969	1
ENSG00000107554.16	DNMBP	sACC	10	99875577	100009919	0.0399	rs7477551	3.83	rs11593328	0.00636	4.13	3.7235	335	334	blup	0.011	0.017	3.2972	0.000977	1
ENSG00000110921.12	MVK	sACC	12	109573255	109598117	0.0641	rs3825393	-4.62	rs7295954	0.0025	3.87	0.9992	291	6	enet	0.0034	0.12	3.289	0.00101	1
ENSG00000225213.2	RP11-197M22.2	sACC	10	16721352	16748377	0.1023	rs10795411	3.68	rs7893556	0.0518	-5.49	3.2848	377	1	top1	0.052	1.2e-06	-3.2848	0.00102	1
ENSG00000186496.10	ZNF396	sACC	18	35366697	35377337	0.1925	rs9951480	4.03	rs2909347	0.0569	-4.37	-3.2815	260	1	lasso	0.14	7e-16	3.2815	0.00103	1
ENSG00000005379.15	TSPOAP1	sACC	17	58301228	58328760	0.0409	rs17762338	3.31	rs4401102	-0.00217	3.21	-1.7585	267	266	blup	0.0039	0.1	-3.27211	0.00107	1
ENSG00000242808.7	SOX2-OT	sACC	3	180989770	181836880	0.0689	rs7373337	-4.98	rs6765739	0.00188	3.85	0.7668	269	268	blup	0.008	0.036	3.27	0.00108	1
ENSG00000145864.12	GABRB2	sACC	5	161288429	161549044	0.1081	rs2279020	5.97	rs3923773	0.026191	-5.26	1.4331	302	302	blup	0.062	1.1e-07	-3.268	0.00108	1	92
ENSG00000068831.18	RASGRP2	sACC	11	64726911	64745456	0.0427	rs915987	-5.29	rs569602	0.00285	3.34	-0.9996	250	249	blup	0.015	0.0068	-3.2613	0.00111	1	169
ENSG00000152763.16	WDR78	sACC	1	66812885	66924887	0.2192	rs688630	-5.27	rs1925410	0.2	-8.88	-3.2583	363	1	top1	0.2	1.2e-22	3.25834	0.00112	1
ENSG00000264583.1	MIR4487	sACC	11	47400970	47401042	0.1455	rs4752965	-5.9	rs11039149	0.0548	-3.11	3.2583	221	1	top1	0.055	5.8e-07	-3.2583	0.00112	1	166
ENSG00000272579.1	RP11-101E13.5	sACC	1	193090866	193091556	0.0449	rs7543029	-3.43	rs7547615	0.0213	-4.46	-3.2323	209	209	blup	0.023	0.001	3.25402	0.00114	1
ENSG00000255618.1	RP11-357K6.1	sACC	12	118773032	118775137	0.0857	rs521048	-5.575	rs2698049	0.0718	6.005	-3.2546	327	1	enet	0.077	3e-09	-3.2546	0.00114	1	187
ENSG00000253974.5	NRG1-IT1	sACC	8	32026219	32139475	0.1368	rs6995821	4.63	rs1462900	0.0943	6.64	3.2512	301	1	top1	0.094	5.1e-11	3.2512	0.00115	1
ENSG00000259511.2	UBE2Q2L	sACC	15	84172490	84182234	0.2921	rs3825877	-3.39	rs2292462	0.31604	-9.373	-3.2505	146	1	top1	0.32	3e-37	3.25046	0.00115	1
ENSG00000275120.2	RP11-182J1.18	sACC	15	84597809	84633987	0.1907	rs3825877	-3.39	rs2292462	0.138935	8.014	-3.2505	267	1	top1	0.14	9e-16	-3.25046	0.00115	1
ENSG00000172346.14	CSDC2	sACC	22	41560763	41577741	0.4176	rs2273085	8.23	rs9611602	0.35	12.22	4.1152	228	1	lasso	0.49	6.7e-65	3.25035	0.00115	1	250
ENSG00000181744.8	C3orf58	sACC	3	143971798	144048719	0.0784	rs4839678	-3.77	rs9841242	-0.00232	3.47	1.2374	280	280	blup	0.0076	0.039	3.25	0.00116	1
ENSG00000123975.4	CKS2	sACC	9	89311198	89316703	0.2089	rs4534195	3.48	rs2316182	0.254	-6.401	3.2494	283	1	top1	0.25	4e-29	-3.2494	0.00116	1
ENSG00000253734.1	LINC01289	sACC	8	63769430	63785501	0.0538	rs4147346	-5.46	rs13278212	0.0126	3.44	3.3963	179	5	enet	0.019	0.0026	3.2444	0.00118	1	128
ENSG00000154059.9	IMPACT	sACC	18	24426616	24453535	0.2588	rs9783924	3.25	rs1941814	0.158	8.29	2.9102	367	4	lasso	0.19	1.9e-21	3.2433	0.00118	1
ENSG00000167676.4	PLIN4	sACC	19	4502180	4518465	0.159	rs10853981	-3.6	rs7251858	0.125587	6.24	-3.2444	261	1	top1	0.13	2.5e-14	-3.24435	0.00118	1
ENSG00000173226.16	IQCB1	sACC	3	121769763	121835079	0.5593	rs2202127	-3.43	rs4676744	0.414	-12.39	3.2399	315	5	lasso	0.59	2.3e-84	-3.24	0.00119	1
ENSG00000279434.1	RP11-85K15.3	sACC	14	35086035	35088059	0.1221	rs7154292	-3.87	rs8019741	0.0756	-6.74	-3.8454	279	5	lasso	0.096	3.7e-11	3.2408	0.00119	1
ENSG00000169592.14	INO80E	sACC	16	29995294	30005793	0.23	rs13332078	-4.68	rs4583255	0.213534	-9.78	-3.5006	164	1	lasso	0.22	6.2e-25	3.2399	0.0012	1
ENSG00000235100.3	RP11-80H5.9	sACC	10	89667181	89699671	0.1478	rs2250781	3.43	rs997456	0.116	7.3	3.2354	346	1	top1	0.12	2.6e-13	3.2354	0.00121	1
ENSG00000006459.10	KDM7A	sACC	7	140084746	140177035	0.1173	rs17621391	-5.06	rs13227771	0.0725	3.99	-3.2351	343	1	top1	0.072	9.2e-09	-3.2351	0.00122	1
ENSG00000094796.4	KRT31	sACC	17	41393724	41397592	0.2995	rs9902034	3.75	rs16966596	0.311	11.77	-2.7027	265	7	enet	0.39	3.8e-47	-3.23285	0.00123	1
ENSG00000106049.8	HIBADH	sACC	7	27525442	27662995	0.092	rs1404282	3.87	rs10486548	0.0201	4.68	3.8065	337	335	blup	0.047	3.3e-06	3.2239	0.00126	1
ENSG00000136891.13	TEX10	sACC	9	100302077	100352939	0.2049	rs2795575	3.69	rs10123866	0.133	5.893	3.2258	235	1	lasso	0.14	3.9e-16	3.2258	0.00126	1
ENSG00000074621.13	SLC24A1	sACC	15	65611366	65660995	0.1127	rs4776729	6.21	rs920000	0.030142	-4.373	-1.1841	247	246	blup	0.041	1.5e-05	3.22323	0.00127	1	215
ENSG00000075399.13	VPS9D1	sACC	16	89707134	89720986	0.2207	rs8062311	-4.46	rs2099105	0.127871	7.9	-0.0313	274	6	enet	0.18	8.5e-20	-3.2228	0.00127	1
ENSG00000255231.1	MRPS36P4	sACC	11	112208601	112208898	0.124	rs7118512	-4.74	rs10891337	0.111	7.48	1.1866	259	3	lasso	0.12	2.8e-13	3.2209	0.00128	1	173
ENSG00000257159.1	RP11-58A17.3	sACC	12	57967058	57968399	0.0444	rs923828	5.499	rs7133278	0.00434	4.645	-3.8611	270	270	blup	0.017	0.0044	-3.2134	0.00131	1	184
ENSG00000283512.1	CTD-2547E10.6	sACC	16	21315911	21339037	0.0545	rs12923444	7.21	rs7195761	-0.001658	-3.34	0.9669	178	178	blup	0.0019	0.18	3.2131	0.00131	1	225
ENSG00000250318.1	CTA-963H5.5	sACC	22	30653877	30654814	0.1108	rs738372	3.72	rs11089465	-0.00175	-4.05	-3.1032	311	2	enet	0.048	2.6e-06	3.20843	0.00133	1
ENSG00000147548.16	WHSC1L1	sACC	8	38269697	38382272	0.0406	rs3758102	-4.72	rs17435276	-0.00102	-3.59	-3.6566	221	220	blup	0.012	0.012	3.2083	0.00134	1
ENSG00000086205.16	FOLH1	sACC	11	49146635	49208670	0.0842	rs10839229	4.4	rs10839321	0.0257	5.37	2.9192	90	90	blup	0.037	3.5e-05	3.2063	0.00134	1
ENSG00000153820.12	SPHKAP	sACC	2	227979950	228181645	0.0856	rs4973611	3.592	rs10172089	-0.000751	-3.35	2.2677	361	360	blup	0.0079	0.037	-3.20555	0.00135	1
ENSG00000166140.17	ZFYVE19	sACC	15	40807086	40815084	0.0389	rs4924501	-5.07	rs11070295	-0.001176	-3.884	-2.378	216	215	blup	0.00094	0.24	3.20198	0.00136	1
ENSG00000181915.4	ADO	sACC	10	62804857	62808483	0.16	rs7905229	-3.82	rs224071	0.0999	7.07	-3.0703	249	13	enet	0.14	4.2e-16	-3.1999	0.00137	1
ENSG00000166477.12	LEO1	sACC	15	51938025	51971806	0.0251	rs2077743	-4.03	rs2258248	-0.000526	-3.356	1.966	221	220	blup	0.0066	0.051	-3.2018	0.00137	1
ENSG00000234336.6	JAZF1-AS1	sACC	7	28180322	28243917	0.5149	rs17155876	3.38	rs10276381	0.394	-13.44	0.8174	362	1	lasso	0.43	5e-54	3.1994	0.00138	1
ENSG00000178401.14	DNAJC22	sACC	12	49346917	49357546	0.0495	rs10875982	3.25	rs12306866	-0.00128	-3.242	2.3594	201	199	blup	-0.00031	0.35	-3.1946	0.0014	1
ENSG00000054654.15	SYNE2	sACC	14	63852983	64226433	0.0831	rs3020445	-6.75	rs7145736	0.0347	4.84	0.1785	306	305	blup	0.039	2.4e-05	3.1923	0.00141	1	201
ENSG00000115457.9	IGFBP2	sACC	2	216632828	216664436	0.1004	rs1179660	3.762	rs6723971	0.000729	4.14	3.10358	314	313	blup	0.027	0.00041	3.19043	0.00142	1
ENSG00000100364.18	KIAA0930	sACC	22	45190338	45240769	0.3906	rs968384	4.02	rs2072721	0.23	-10.04	-2.2918	401	5	enet	0.28	1.8e-32	3.19025	0.00142	1
ENSG00000106367.13	AP1S1	sACC	7	101154397	101161596	0.1275	rs17319250	4.56	rs4637750	0.00295	3.16	-0.4513	313	313	blup	0.014	0.0091	3.1892	0.00143	1
ENSG00000141198.13	TOM1L1	sACC	17	54899387	54961956	0.171	rs7224610	-3.87	rs17745049	0.0339	-5.37	-1.1769	352	352	blup	0.062	9.9e-08	3.18729	0.00144	1
ENSG00000257880.1	RP11-769N19.2	sACC	12	62139999	62145643	0.0474	rs11174461	5.295	rs11174358	0.00961	3.562	4.8693	291	2	enet	0.015	0.006	3.1828	0.00146	1
ENSG00000197457.9	STMN3	sACC	20	63639705	63657682	0.225	rs2275293	3.99	rs909334	0.123422	8.47	-3.1832	278	1	lasso	0.18	1.6e-20	-3.18322	0.00146	1
ENSG00000001630.15	CYP51A1	sACC	7	92112151	92142952	0.0395	rs38794	-4.93	rs2961019	0.000143	-3.34	-3.3786	218	218	blup	0.012	0.013	3.1801	0.00147	1
ENSG00000279010.2	MIR6820	sACC	22	37948352	38002889	0.1084	rs139889	3.7	rs5995529	0.0951	7.5	3.1787	274	1	top1	0.095	4.2e-11	3.17867	0.00148	1
ENSG00000120889.12	TNFRSF10B	sACC	8	23020133	23069179	0.0725	rs2461482	-4.96	rs7830593	0.00131	3.74	-0.8559	448	6	enet	0.031	0.00016	-3.1766	0.00149	1
ENSG00000173261.8	PLAC8L1	sACC	5	146084386	146104369	0.0382	rs6580424	3.36	rs17500483	0.016191	-4.01	-1.0329	227	1	enet	0.018	0.0031	-3.17508	0.0015	1
ENSG00000273389.1	RP13-514E23.2	sACC	4	86000327	86000766	0.1564	rs12647176	3.35	rs4640664	0.070898	-5.69	3.1732	235	1	top1	0.071	1.3e-08	-3.17318	0.00151	1
ENSG00000057608.16	GDI2	sACC	10	5765223	5842132	0.3392	rs7770	-3.83	rs2275774	0.309	-10.78	3.1718	516	1	top1	0.31	2.7e-36	-3.1718	0.00151	1
ENSG00000048342.15	CC2D2A	sACC	4	15469865	15601557	0.0949	rs4076789	-4.61	rs12649803	0.035372	5.51	3.0371	368	3	enet	0.055	5.6e-07	3.16596	0.00155	1
ENSG00000226468.2	AC018641.7	sACC	7	32456963	32457758	0.2075	rs4723212	-6.1	rs10274556	0.199	9.37	-2.8457	313	4	enet	0.22	5.2e-25	-3.1655	0.00155	1	117
ENSG00000140632.16	GLYR1	sACC	16	4803203	4847342	0.1196	rs13335236	4	rs8058896	0.125147	-6.23	-3.1609	246	1	top1	0.13	2.8e-14	3.1609	0.00157	1
ENSG00000130733.10	YIPF2	sACC	19	10922185	10928681	0.046	rs4804554	-3.91	rs8106381	0.00597	-3.67	-3.1559	262	1	top1	0.006	0.06	3.15589	0.0016	1
ENSG00000101246.19	ARFRP1	sACC	20	63698642	63708025	0.1431	rs2275293	3.86	rs2257885	0.129546	-7.56	-3.1502	280	1	top1	0.13	9.3e-15	3.15023	0.00163	1
ENSG00000127989.13	MTERF1	sACC	7	91692008	91880720	0.0997	rs721015	-4.86	rs10266424	0.0175	4.7	-4.214	261	261	blup	0.038	2.6e-05	-3.1456	0.00166	1
ENSG00000120910.14	PPP3CC	sACC	8	22440819	22541142	0.1848	rs2443502	-5.07	rs3943520	0.0919	-7.45	-3.2775	388	388	blup	0.11	6.8e-13	3.1457	0.00166	1
ENSG00000161533.11	ACOX1	sACC	17	75941507	75979363	0.0785	rs4789264	3.5	rs3785437	-0.00182	-3.93	2.3771	253	252	blup	0.0063	0.055	-3.14485	0.00166	1
ENSG00000201209.1	SNORD42	sACC	22	28232756	28232823	0.0475	rs9608667	-4.57	rs2180460	-0.00224	-3.41	3.1433	171	1	lasso	0.0092	0.026	-3.14327	0.00167	1
ENSG00000139278.9	GLIPR1	sACC	12	75480680	75503853	0.1183	rs2242435	3.142	rs2242435	0.136	-8.066	3.1424	315	1	top1	0.14	1.8e-15	-3.1424	0.00168	1
ENSG00000212464.1	SNORA12	sACC	10	100237156	100237302	0.1997	rs7477551	3.83	rs6584354	0.189	-9.5	-3.3333	253	5	enet	0.2	4.9e-23	3.1402	0.00169	1
ENSG00000170946.14	DNAJC24	sACC	11	31369840	31431849	0.1043	rs2071754	6.88	rs2122681	0.105	-6.72	-3.1374	178	1	top1	0.11	3.5e-12	3.1374	0.0017	1	163
ENSG00000243708.10	PLA2G4B	sACC	15	41837775	41848147	0.3245	rs2297379	4.14	rs2241522	0.330976	12.08	3.1384	294	1	top1	0.33	2.7e-39	3.13838	0.0017	1
ENSG00000267838.2	AC008746.12	sACC	19	54438665	54439544	0.0784	rs8108901	3.73	rs10424856	0.030075	4.88	3.1374	287	1	top1	0.03	0.00018	3.13741	0.0017	1
ENSG00000226696.5	LENG8-AS1	sACC	19	54444813	54449045	0.1186	rs8108901	3.73	rs10424856	0.091171	6.31	3.1374	286	1	top1	0.091	1.1e-10	3.13741	0.0017	1
ENSG00000230189.6	GS1-124K5.2	sACC	7	66409143	66490059	0.1711	rs7811214	-3.23	rs6956179	0.128	7.04	-2.8578	204	203	blup	0.17	4.9e-19	-3.1366	0.00171	1
ENSG00000242086.8	LINC00969	sACC	3	195658062	195739964	0.7198	rs3747671	-3.29	rs9820939	0.176	10.72	1.3996	227	3	lasso	0.63	1.3e-93	3.13	0.00172	1
ENSG00000165915.13	SLC39A13	sACC	11	47407132	47416501	0.0688	rs4752965	-5.9	rs10838698	0.0401	4.69	-3.1347	222	1	top1	0.04	1.8e-05	-3.1347	0.00172	1	166
ENSG00000228956.8	SATB1-AS1	sACC	3	18445024	18920401	0.2162	rs9845140	-4.9	rs9833761	0.00992	-4.08	3.8657	310	5	enet	0.07	1.5e-08	3.13	0.00173	1
ENSG00000145675.14	PIK3R1	sACC	5	68215720	68301821	0.091	rs256497	-4.61	rs13153101	0.014704	4.74	-3.094	312	312	blup	0.028	0.00028	-3.13155	0.00174	1
ENSG00000162654.8	GBP4	sACC	1	89181148	89198932	0.065	rs628709	3.13	rs628709	0.0208	-4.62	3.1299	219	1	top1	0.021	0.0016	-3.12993	0.00175	1
ENSG00000164953.15	TMEM67	sACC	8	93754844	93819234	0.0512	rs11995221	-5.61	rs4617121	-0.00234	-3.25	-5.5666	274	274	blup	0.0017	0.19	3.1295	0.00175	1	131
ENSG00000188070.9	C11orf95	sACC	11	63759892	63768775	0.0465	rs915987	-5.29	rs660070	-0.000528	-3.17	-3.8183	218	218	blup	0.011	0.017	3.1255	0.00177	1	169
ENSG00000185909.14	KLHDC8B	sACC	3	49171611	49176486	0.0422	rs7617480	8.44	rs1134043	0.00959	4.17	3.1244	240	1	top1	0.0096	0.024	3.12	0.00178	1	52
ENSG00000060709.14	RIMBP2	sACC	12	130396137	130517917	0.1539	rs2632596	2.88	rs11061031	0.0058	3.439	-1.8052	522	520	blup	0.038	2.9e-05	-3.123	0.00179	1
ENSG00000176915.14	ANKLE2	sACC	12	132725503	132761888	0.1733	rs2279313	-3.572	rs2306546	-0.00229	-3.77	-3.0973	178	177	blup	0.035	5.7e-05	3.1224	0.00179	1
ENSG00000148798.10	INA	sACC	10	103277163	103290351	0.1335	rs11191514	-5.35	rs4293062	0.0825	6.4	-3.5714	267	267	blup	0.098	1.9e-11	-3.1222	0.0018	1	155
ENSG00000149295.13	DRD2	sACC	11	113409615	113475691	0.0442	rs6589377	-9.28	rs17598303	-0.00216	-3.35	-2.8264	331	331	blup	0.0022	0.16	3.1204	0.00181	1	174
ENSG00000164615.4	CAMLG	sACC	5	134738501	134752160	0.4766	rs10056247	-3.9	rs12658868	0.621159	15.86	3.1144	213	1	top1	0.62	4.8e-92	3.11442	0.00184	1
ENSG00000115137.11	DNAJC27	sACC	2	24943636	24972094	0.223	rs1530016	-4.68	rs1172293	0.177	-9.58	1.77281	222	222	blup	0.22	4.2e-25	-3.11301	0.00185	1
ENSG00000225208.1	RP11-107I14.2	sACC	10	101311018	101311505	0.0381	rs4466759	-4.45	rs590945	-0.00233	3.43	-3.1141	268	1	lasso	-0.0019	0.67	-3.1141	0.00185	1
ENSG00000025434.18	NR1H3	sACC	11	47248300	47269032	0.0258	rs4752965	-5.9	rs10838748	-0.00147	2.8	-3.3663	243	243	blup	0.017	0.0036	-3.1101	0.00187	1	166
ENSG00000168175.14	MAPK1IP1L	sACC	14	55051631	55070192	0.0262	rs8009711	-3.38	rs873061	-0.000202	4.18	-2.2566	276	275	blup	0.013	0.011	-3.1102	0.00187	1
ENSG00000207736.1	MIR657	sACC	17	81125276	81125373	0.1425	rs4969391	-4.9	rs8079781	0.0018	4	-2.3334	260	259	blup	0.031	0.00014	-3.10935	0.00187	1
ENSG00000152683.14	SLC30A6	sACC	2	32165841	32224379	0.0624	rs10439444	-3.928	rs13013695	0.0374	-5.11	2.37462	228	228	blup	0.039	2.4e-05	-3.10867	0.00188	1
ENSG00000279853.1	RP5-844F9.1	sACC	7	44367140	44369292	0.06	rs307006	3.23	rs11766300	0.0627	-5.64	3.107	216	1	top1	0.063	9.1e-08	-3.107	0.00189	1
ENSG00000138161.13	CUZD1	sACC	10	122832149	122850793	0.2101	rs7085513	3.82	rs1891110	0.158	-8.53	-3.1063	307	1	top1	0.16	6.6e-18	3.1063	0.00189	1
ENSG00000100714.15	MTHFD1	sACC	14	64388031	64463457	0.0733	rs3020445	-6.75	rs11158538	0.04	-5.05	3.1063	325	1	lasso	0.043	1e-05	-3.1063	0.00189	1	201
ENSG00000229962.1	AP000221.1	sACC	21	25515473	25518338	0.0691	rs2829661	-4.41	rs2829764	0.0571	-4.07	-3.107	211	1	top1	0.057	3.4e-07	3.10699	0.00189	1
ENSG00000095485.16	CWF19L1	sACC	10	100232298	100267680	0.5305	rs7477551	3.83	rs1408579	0.598	14.72	2.5699	265	1	lasso	0.6	4.8e-88	3.1036	0.00191	1
ENSG00000211829.8	TRDC	sACC	14	22272262	22465787	0.0898	rs1570342	-4.09	rs10873018	0.0946	6.43	3.1036	542	1	top1	0.095	4.8e-11	3.1036	0.00191	1
ENSG00000160710.15	ADAR	sACC	1	154582062	154627999	0.1907	rs2274993	-4.3	rs11264222	0.12	-7.78	-3.1619	313	4	lasso	0.13	2.4e-14	3.10263	0.00192	1
ENSG00000103264.16	FBXO31	sACC	16	87326987	87392142	0.08	rs9926829	3.74	rs3748395	0.007704	4.52	3.107	383	2	enet	0.024	0.00079	3.1023	0.00192	1
ENSG00000065615.13	CYB5R4	sACC	6	83859643	83967424	0.0564	rs3798878	3.17	rs504593	-0.000253	3.24	-1.2164	212	212	blup	0.012	0.014	-3.1	0.00193	1
ENSG00000166793.10	YPEL4	sACC	11	57645087	57649944	0.0424	rs641325	7.13	rs10501367	-0.00192	-3.04	-2.6788	271	271	blup	0.0082	0.034	3.099	0.00194	1	167
ENSG00000176371.13	ZSCAN2	sACC	15	84600986	84627796	0.0499	rs3825877	-3.39	rs11637142	0.056424	-5.282	-3.098	265	1	top1	0.056	4e-07	3.09798	0.00195	1
ENSG00000164045.11	CDC25A	sACC	3	48157146	48188402	0.0448	rs990211	5.56	rs11718350	0.00872	4.43	-1.7757	177	177	blup	0.049	2.1e-06	-3.09	0.00197	1	52
ENSG00000095261.13	PSMD5	sACC	9	120815496	120842984	0.1372	rs966396	-3.68	rs10985008	0.172	7.255	-3.0954	235	1	top1	0.17	1.8e-19	-3.0954	0.00197	1
ENSG00000244187.7	TMEM141	sACC	9	136791355	136793257	0.197	rs7467117	3.77	rs2784055	0.146	-6.833	0.6458	246	5	enet	0.16	5.5e-18	3.0951	0.00197	1
ENSG00000140400.15	MAN2C1	sACC	15	75353611	75368630	0.21	rs11638974	-3.5	rs8028277	0.189894	9.031	-3.094	181	1	top1	0.19	1.8e-21	-3.09401	0.00197	1
ENSG00000176978.13	DPP7	sACC	9	137110542	137115177	0.2729	rs7467117	3.86	rs7466635	0.121	-8.594	2.5891	193	2	enet	0.21	1.6e-23	-3.0938	0.00198	1
ENSG00000091536.16	MYO15A	sACC	17	18108706	18179802	0.2015	rs2605142	4.03	rs854779	0.243	-10.44	-2.9665	232	4	enet	0.25	4.4e-28	3.08935	0.00201	1
ENSG00000180481.10	GLIPR1L2	sACC	12	75391070	75432688	0.4801	rs2242435	3.142	rs12369556	0.703	-17.53	2.6898	307	12	enet	0.72	9.6e-120	-3.0788	0.00208	1
ENSG00000221947.7	XKR9	sACC	8	70669365	70790371	0.096	rs7823221	-4.7	rs2639919	0.0367	-5.67	-1.3561	237	236	blup	0.062	1.1e-07	3.077	0.00209	1
ENSG00000223802.7	CERS1	sACC	19	18868545	18896727	0.1114	rs7250569	4.38	rs4808165	0.092351	-6.78	3.076	231	1	top1	0.092	8.1e-11	-3.076	0.0021	1
ENSG00000260157.3	CH17-53B9.2	sACC	17	21614487	21641536	0.0448	rs9889782	-3.15	rs732928	0.00321	-2.52	1.5173	52	52	blup	0.024	0.00083	-3.07129	0.00213	1
ENSG00000248278.1	SUMO2P17	sACC	17	48874860	48908983	0.1854	rs10853101	4.29	rs3895874	0.177	-8.99	-3.0703	286	1	lasso	0.19	5.3e-21	3.0703	0.00214	1
ENSG00000163788.13	SNRK	sACC	3	43286512	43424764	0.0365	rs7650267	5.7	rs1018175	-0.00232	-3.56	-2.4994	273	272	blup	0.0043	0.093	3.07	0.00215	1	49
ENSG00000141564.13	RPTOR	sACC	17	80544819	80966371	0.196	rs4969391	-4.9	rs7212142	0.0446	-5.1	0.5719	414	413	blup	0.1	6.6e-12	3.06756	0.00216	1
ENSG00000174151.14	CYB561D1	sACC	1	109494052	109502932	0.1078	rs4970760	3.55	rs749056	0.105	-6.76	3.0661	271	1	top1	0.1	4.1e-12	-3.06614	0.00217	1
ENSG00000172878.13	METAP1D	sACC	2	171999583	172082430	0.0598	rs908670	5.547	rs11695630	0.0418	5.11	-3.06603	345	1	top1	0.042	1.2e-05	-3.06603	0.00217	1	39
ENSG00000144355.14	DLX1	sACC	2	172084740	172089677	0.0799	rs908670	5.547	rs11695630	0.0624	-5.06	-3.06603	310	1	top1	0.062	9.7e-08	3.06603	0.00217	1	39
ENSG00000221883.2	ARIH2OS	sACC	3	48917788	48919385	0.0654	rs7617480	8.44	rs9835902	0.00935	4.17	0.137	235	235	blup	0.022	0.0012	-3.07	0.00217	1	52
ENSG00000272597.1	RP11-446H18.6	sACC	3	107329430	107329962	0.0551	rs16853065	-4.2	rs709547	0.0369	-2.83	-3.0661	227	1	top1	0.037	3.8e-05	3.07	0.00217	1
ENSG00000116922.14	C1orf109	sACC	1	37681570	37692249	0.1544	rs215811	5.5	rs684260	0.152	-8.31	3.0603	303	1	lasso	0.16	1.1e-17	-3.06025	0.00221	1	3
ENSG00000157851.16	DPYSL5	sACC	2	26847747	26950351	0.1818	rs7604720	3.737	rs6756245	0.137	-7.68	-2.10805	236	236	blup	0.14	4.5e-16	3.05767	0.00223	1
ENSG00000164543.5	STK17A	sACC	7	43582758	43626786	0.0782	rs10233867	-3.23	rs10233697	0.0598	5.18	-3.0576	304	1	top1	0.06	1.8e-07	-3.0576	0.00223	1
ENSG00000180357.9	ZNF609	sACC	15	64460742	64686068	0.0621	rs4776415	-4.63	rs7172505	0.074362	-5.826	3.0527	203	1	top1	0.074	5.9e-09	-3.05273	0.00227	1
ENSG00000223768.1	LINC00205	sACC	21	45293285	45297354	0.5836	rs2838788	-5.62	rs2838867	0.696	-17.42	2.8383	307	5	enet	0.72	2.5e-119	-3.0518	0.002275	1	249
ENSG00000255250.1	CTD-2005H7.2	sACC	11	86727355	86765265	0.1139	rs7105597	3.05	rs7105597	0.0907	6.42	3.0514	415	1	top1	0.091	1.2e-10	3.0514	0.00228	1
ENSG00000259985.1	RP11-549B18.1	sACC	18	31685655	31686823	0.0702	rs6506921	-4.27	rs4799316	-0.00234	3.69	1.8349	319	319	blup	0.028	0.00029	3.0492	0.00229	1
ENSG00000115548.16	KDM3A	sACC	2	86440647	86492716	0.0422	rs7585722	5.589	rs6752371	0.000542	3.48	-2.24175	251	251	blup	0.027	0.0004	-3.04793	0.0023	1	30
ENSG00000100218.11	RSPH14	sACC	22	23059415	23145021	0.2612	rs3788337	-4.13	rs4820539	0.143	-8.1	2.4629	227	3	lasso	0.2	1.3e-22	-3.04559	0.00232	1
ENSG00000166603.4	MC4R	sACC	18	60371110	60372775	0.0761	rs17700144	-3.57	rs921971	0.00319	-4.1	-2.4994	283	282	blup	0.013	0.0099	3.0415	0.00235	1
ENSG00000128564.6	VGF	sACC	7	101162509	101165593	0.0751	rs17319250	4.56	rs4605982	0.000367	-4.1	-1.8652	312	312	blup	0.0033	0.12	3.0404	0.00236	1
ENSG00000171103.10	TRMT61B	sACC	2	28849821	28870301	0.2305	rs4132617	-3.142	rs4666122	0.226	10.12	-3.03705	407	1	top1	0.23	8.6e-26	-3.03705	0.00239	1
ENSG00000132837.14	DMGDH	sACC	5	78997606	79236038	0.1378	rs12697887	-4.97	rs1291041	0.069642	6.78	-2.7237	319	319	blup	0.099	1.5e-11	-3.03583	0.0024	1	79
ENSG00000160959.7	LRRC14	sACC	8	144517992	144525178	0.0695	rs756627	4.5	rs2976602	0.0586	-4.54	3.0338	168	1	top1	0.059	2.4e-07	-3.0338	0.00242	1
ENSG00000179715.12	PCED1B	sACC	12	47079603	47236662	0.1235	rs10881042	-3.378	rs855176	0.0559	-5.215	3.0338	291	1	top1	0.056	4.4e-07	-3.0338	0.00242	1
ENSG00000260855.1	RP11-439E19.10	sACC	1	246772301	246775772	0.5019	rs7532928	4.36	rs6680122	0.283	-10.48	-2.3806	285	2	lasso	0.41	4.7e-51	3.03187	0.00243	1
ENSG00000204248.10	COL11A2	sACC	6	33162681	33192499	0.1025	rs430655	4.97	rs9277935	0.028195	-4.94	3.0303	310	2	lasso	0.039	2.4e-05	-3.0306	0.00244	1
ENSG00000164830.18	OXR1	sACC	8	106359476	106752694	0.1317	rs1784468	-4.39	rs2914875	-0.00181	-4.34	0.9663	327	326	blup	0.027	0.00034	-3.0281	0.00246	1
ENSG00000238723.1	Y_RNA	sACC	17	46215070	46215171	0.2483	rs16940665	3.65	rs169201	0.0524	6.71	3.0274	21	1	enet	0.12	9.4e-14	3.02741	0.00247	1
ENSG00000266497.1	RP11-995C19.2	sACC	17	46503946	46509339	0.0879	rs3760377	-4.54	rs169201	0.0888	5.59	3.0274	93	1	top1	0.089	1.9e-10	3.02741	0.00247	1
ENSG00000133731.9	IMPA1	sACC	8	81657961	81686693	0.2016	rs1021329	3.62	rs3735701	0.116	-7.57	-3.0262	215	1	lasso	0.14	2.2e-15	3.0262	0.00248	1
ENSG00000223501.8	VPS52	sACC	6	33250272	33272047	0.0424	rs430655	4.97	rs9296095	-0.000929	3.66	-0.7989	365	363	blup	-0.00019	0.34	-3.0253	0.00248	1
ENSG00000070366.13	SMG6	sACC	17	2059839	2303771	0.1324	rs35110958	-3.77	rs3865240	-0.000959	-4.82	-3.1527	359	358	blup	0.022	0.0012	3.02454	0.00249	1
ENSG00000140945.16	CDH13	sACC	16	82626803	83800640	0.1225	rs918657	-5.43	rs3910227	-0.001998	-4.01	0.8344	1338	1332	blup	0.012	0.013	-3.0193	0.00253	1	229
ENSG00000169507.9	SLC38A11	sACC	2	164896186	164955525	0.0726	rs6737277	-2.75	rs1902054	0.00022	-3.85	2.43254	287	287	blup	0.014	0.0073	-3.01505	0.00257	1
ENSG00000256060.2	TRAPPC2B	sACC	19	57363511	57365353	0.1592	rs10423919	-3.21	rs2074071	0.00148	3.83	2.1	357	357	blup	0.054	6.7e-07	3.01298	0.00259	1
ENSG00000072858.10	SIDT1	sACC	3	113532296	113629578	0.4953	rs950357	-3.52	rs3773688	0.176	8.95	1.0283	336	10	enet	0.29	2.5e-33	3.01	0.00263	1
ENSG00000137802.13	MAPKBP1	sACC	15	41774434	41827855	0.1784	rs2297379	4.14	rs11070349	0.113419	8.191	-1.9984	305	5	lasso	0.15	3.6e-17	-3.0082	0.00263	1
ENSG00000197568.13	HHLA3	sACC	1	70354805	70385339	0.3604	rs668525	4.5	rs12140479	0.253	-10.58	-3.0012	267	2	lasso	0.3	1e-34	3.00455	0.00266	1
ENSG00000005961.17	ITGA2B	sACC	17	44372180	44389505	0.1205	rs11079199	-3.13	rs17683047	0.011	-4.57	-0.9656	233	2	enet	0.043	8.9e-06	3.0024	0.00268	1
ENSG00000109667.11	SLC2A9	sACC	4	9771153	10054936	0.2043	rs12501597	-3.72	rs3733585	0.144824	7.78	3.0016	289	1	top1	0.14	2e-16	3.00164	0.00269	1
ENSG00000138688.15	KIAA1109	sACC	4	122152333	122362758	0.2602	rs17389644	3.26	rs1127348	0.151754	-8.7	3.0005	258	1	lasso	0.19	4.4e-21	-3.00055	0.00269	1	68
ENSG00000063127.15	SLC6A16	sACC	19	49289638	49325225	0.1147	rs1578944	4	rs2303758	0.087432	6.51	-3.0012	268	1	top1	0.087	2.6e-10	-3.00117	0.00269	1
ENSG00000273456.1	RP11-686O6.2	sACC	2	202374932	202375604	0.0935	rs2049192	3.468	rs4675274	0.0764	6.21	2.99918	263	1	top1	0.076	3.6e-09	2.99918	0.00271	1
ENSG00000108591.9	DRG2	sACC	17	18087886	18107971	0.0577	rs2605142	4.03	rs2955387	0.0585	-5.19	-2.9993	238	1	top1	0.058	2.5e-07	2.99929	0.00271	1
ENSG00000228782.7	CTD-2026D20.3	sACC	17	47450568	47492492	0.1972	rs3760377	-4.54	rs3760371	0.307	11.26	2.9992	289	1	top1	0.31	5.7e-36	2.99921	0.00271	1
ENSG00000128052.8	KDR	sACC	4	55078477	55125589	0.0502	rs2279458	4.86	rs7658751	0.002982	-3.01	0.2856	267	266	blup	0.012	0.015	-2.99764	0.00272	1
ENSG00000112234.8	FBXL4	sACC	6	98868538	98948006	0.4383	rs10457592	5	rs2572133	0.427	-12.93	-2.9983	291	2	lasso	0.46	2.3e-58	3	0.00272	1
ENSG00000251396.6	LINC01301	sACC	8	60384588	60516795	0.1219	rs4342642	4.38	rs6471880	0.141	8	-2.9983	271	1	top1	0.14	4.8e-16	-2.9983	0.00272	1
ENSG00000102572.14	STK24	sACC	13	98445185	98577940	0.1052	rs4772087	6.9	rs4772076	-0.00171	3.91	0.0357	463	460	blup	0.012	0.013	-2.99653	0.00273	1	197
ENSG00000214629.3	RPSAP6	sACC	10	74371535	74372416	0.0418	rs7924176	-4.28	rs10824069	0.0014	3.53	3.1868	145	144	blup	0.02	0.0021	2.9926	0.00277	1
ENSG00000146416.17	AIG1	sACC	6	143060496	143340304	0.1067	rs7753052	-6.14	rs3804527	-0.00235	3.56	0.9361	423	423	blup	0.018	0.003	2.99	0.0028	1	109
ENSG00000184985.16	SORCS2	sACC	4	7192538	7742836	0.3564	rs11736215	-4.68	rs3892041	0.136034	-7.71	0.5169	632	4	lasso	0.21	1.5e-23	-2.98185	0.00287	1
ENSG00000101198.14	NKAIN4	sACC	20	63240784	63272694	0.485	rs6062302	-3.39	rs11908424	0.311458	11.68	-2.9797	299	1	lasso	0.34	5.5e-40	-2.97969	0.00289	1
ENSG00000163320.10	CGGBP1	sACC	3	88051944	88149885	0.0877	rs2938264	4.39	rs1489779	0.0642	4.62	2.9771	192	1	top1	0.064	6.4e-08	2.98	0.00291	1
ENSG00000207233.1	SNORA37	sACC	18	54222284	54222412	0.0509	rs988733	-6.8	rs1626480	0.000163	3.41	4.7857	233	232	blup	0.011	0.018	2.9734	0.00294	1	239
ENSG00000170396.7	ZNF804A	sACC	2	184598366	184939492	0.0521	rs1344706	-5.069	rs17430628	-0.00127	-3.46	0.07896	241	241	blup	-0.00028	0.35	2.97137	0.00296	1
ENSG00000163684.11	RPP14	sACC	3	58306247	58324695	0.0625	rs11130665	-3.45	rs13094898	0.00165	3.58	1.0206	316	316	blup	0.021	0.0016	2.97	0.00296	1
ENSG00000113621.14	TXNDC15	sACC	5	134873803	134901525	0.126	rs10056247	-3.9	rs3733897	0.063706	6.68	2.9026	239	3	lasso	0.088	2.3e-10	2.97168	0.00296	1
ENSG00000120306.9	CYSTM1	sACC	5	140174642	140282052	0.238	rs2098058	-5.75	rs10038443	0.251938	-10.59	-2.9702	243	1	top1	0.25	6.5e-29	2.97024	0.00298	1	90
ENSG00000146242.8	TPBG	sACC	6	82363206	82370828	0.1072	rs9449462	3.34	rs2208422	0.0365	-6.03	2.5161	229	229	blup	0.087	3.1e-10	-2.97	0.00298	1
ENSG00000183172.8	SMDT1	sACC	22	42079691	42084284	0.1381	rs7288411	5.45	rs5751221	0.0414	6.06	-2.6845	223	2	lasso	0.079	1.9e-09	-2.97022	0.00298	1
ENSG00000226994.7	AC012593.1	sACC	2	34799850	35185689	0.0694	rs3115248	3.999	rs188113	0.0017	4.02	-2.4371	358	356	blup	0.015	0.0071	-2.96742	0.003	1
ENSG00000141452.9	C18orf8	sACC	18	23503470	23531807	0.2392	rs303757	-3.23	rs1788826	0.207	-9.58	-3.0001	198	5	enet	0.22	2.8e-25	2.9679	0.003	1
ENSG00000138386.16	NAB1	sACC	2	190646746	190692766	0.0397	rs10931469	-3	rs10204628	0.0171	4.68	-2.8708	228	3	enet	0.028	0.00027	-2.96716	0.00301	1
ENSG00000273804.1	RP11-680G24.7	sACC	16	14953012	14953120	0.0679	rs4780754	2.99	rs3803573	0.002999	-2.77	2.9665	71	1	top1	0.003	0.13	-2.9665	0.00301	1
ENSG00000273188.1	RP3-402G11.25	sACC	22	50191724	50192402	0.102	rs13053855	4	rs1555050	-0.00154	3.9	-0.637	282	5	enet	0.048	3e-06	-2.96689	0.00301	1
ENSG00000244625.5	MIATNB	sACC	22	26672767	26780207	0.1128	rs956548	-3.04	rs736689	0.0677	-5.87	2.9627	631	1	top1	0.068	2.9e-08	-2.96268	0.00305	1
ENSG00000138639.17	ARHGAP24	sACC	4	85475114	86002670	0.2012	rs1377362	3.76	rs4693122	0.108513	7.37	-0.5308	333	333	blup	0.13	1.1e-14	2.96069	0.00307	1
ENSG00000230490.2	RP11-141M1.3	sACC	13	33355206	33676768	0.2727	rs9537022	3.83	rs9538300	0.192	9.12	2.8697	431	3	enet	0.22	2.4e-25	2.95723	0.0031	1
ENSG00000133818.13	RRAS2	sACC	11	14277926	14364506	0.046	rs2915400	-3.3	rs731274	0.0452	4.64	-2.9533	294	1	top1	0.045	5.4e-06	-2.9533	0.00314	1
ENSG00000141576.14	RNF157	sACC	17	76142453	76240373	0.0803	rs4789264	3.5	rs7225855	0.0402	-5.64	2.9298	252	4	enet	0.085	4.5e-10	-2.95053	0.00317	1
ENSG00000083454.21	P2RX5	sACC	17	3672199	3696404	0.2167	rs2567872	3.68	rs2567872	0.0281	5.74	3.6789	355	10	enet	0.084	6.2e-10	2.94781	0.0032	1
ENSG00000134779.14	TPGS2	sACC	18	36777647	36829216	0.1614	rs1662917	-3.59	rs7235932	0.133	7.84	1.7653	305	2	lasso	0.15	5.7e-17	2.9474	0.0032	1	235
ENSG00000058091.16	CDK14	sACC	7	90466424	91210590	0.1071	rs2106730	-4.07	rs17163952	-0.000536	-3.11	2.1551	449	449	blup	0.014	0.0085	-2.9456	0.00322	1
ENSG00000240291.1	RP11-499P20.2	sACC	10	18513115	18545651	0.0966	rs10828399	-4.64	rs7067650	0.02	4.83	-2.9428	393	1	lasso	0.044	7.1e-06	-2.9428	0.00325	1
ENSG00000275674.1	RP11-697E2.12	sACC	15	90266317	90314499	0.1067	rs11852297	3.64	rs2063743	-0.001987	3.37	-1.1825	273	272	blup	0.015	0.0064	-2.94027	0.00328	1
ENSG00000145982.11	FARS2	sACC	6	5261044	5771580	0.4401	rs4960164	4.33	rs9504370	0.337	12.13	-3.4682	580	6	enet	0.38	7.5e-47	-2.94	0.00332	1
ENSG00000235450.1	RP11-142A5.1	sACC	7	91380778	91556848	0.0465	rs418	-4.64	rs10953033	-0.00234	-3.26	1.2085	281	281	blup	0.013	0.0097	2.9354	0.00333	1
ENSG00000235010.1	RP11-140A10.3	sACC	10	132181225	132185962	0.1778	rs2637629	3.83	rs902632	0.129	8.18	2.8391	264	4	enet	0.14	2.3e-16	2.9355	0.00333	1
ENSG00000231185.6	AC005592.2	sACC	5	142325293	142672001	0.0726	rs4912782	-4.25	rs10037503	0.041011	-5.25	-2.9323	410	1	top1	0.041	1.4e-05	2.93232	0.00336	1
ENSG00000138107.12	ACTR1A	sACC	10	102461881	102502711	0.0509	rs11596235	5.29	rs6584508	0.0349	-4.74	-2.9323	244	2	lasso	0.035	5.6e-05	2.9323	0.00336	1	155
ENSG00000165621.8	OXGR1	sACC	13	96985719	96994730	0.2391	rs1414622	-5.47	rs4771972	0.228	9.5	2.9323	198	1	top1	0.23	5.2e-26	2.93232	0.00336	1	196
ENSG00000030582.16	GRN	sACC	17	44345086	44353102	0.2056	rs11079199	-3.13	rs5910	0.245	-8.07	-2.9323	220	1	top1	0.25	4.5e-28	2.93232	0.00336	1
ENSG00000114547.9	ROPN1B	sACC	3	125969144	125983454	0.439	rs905455	-3.31	rs6790101	0.365	-12.78	2.5016	274	2	lasso	0.46	1.6e-58	-2.93	0.00339	1
ENSG00000259319.1	RP11-293M10.6	sACC	14	75423683	75427741	0.1681	rs2159906	3.96	rs8004334	0.0885	7.17	2.9298	268	1	lasso	0.1	1.4e-11	2.9298	0.00339	1	202
ENSG00000154080.13	CHST9	sACC	18	26906481	27185317	0.3074	rs12232680	-4.4	rs2171103	0.252	10.8	2.9298	544	1	lasso	0.26	4.8e-30	2.9298	0.00339	1
ENSG00000155897.9	ADCY8	sACC	8	130780301	131042426	0.0933	rs7839155	-4.31	rs976268	0.0194	-4.25	-2.9273	395	1	top1	0.019	0.0022	2.9273	0.00342	1
ENSG00000238286.1	SLC35E1P1	sACC	13	20607268	20608131	0.2808	rs7999297	3.21	rs6490598	0.304	11.51	1.5928	325	2	lasso	0.36	1e-42	2.92726	0.00342	1
ENSG00000277369.1	RP11-486I11.2	sACC	16	11797468	11798275	0.076	rs731387	-4.63	rs868773	-0.001755	-3.11	-3.7518	297	296	blup	0.011	0.015	2.9252	0.00344	1
ENSG00000258749.1	RP11-688G15.3	sACC	14	99512501	99513576	0.0766	rs10129211	-4.49	rs12886549	0.00197	3.72	-2.7604	314	2	enet	0.012	0.014	-2.9244	0.00345	1
ENSG00000239873.2	GAPDHP27	sACC	1	119558755	119559774	0.2168	rs12134798	-3.6	rs10494227	0.0301	5.57	1.6843	252	252	blup	0.097	2.7e-11	2.92244	0.00347	1
ENSG00000113649.11	TCERG1	sACC	5	146447311	146511961	0.0432	rs445122	3.5	rs10044956	0.010597	3.95	2.9202	251	1	top1	0.011	0.019	2.92016	0.0035	1
ENSG00000116752.5	BCAS2	sACC	1	114567557	114581639	0.0742	rs11589568	4.28	rs178445	0.0428	4.9	-2.9184	329	1	top1	0.043	9.6e-06	-2.9184	0.00352	1
ENSG00000164099.3	PRSS12	sACC	4	118280038	118353003	0.1711	rs1514659	4.14	rs17516450	0.052158	5.49	-2.8964	157	3	enet	0.073	8.1e-09	-2.91715	0.00353	1
ENSG00000235316.1	DUSP8P5	sACC	10	73731824	73733638	0.0393	rs3180427	3.79	rs2633311	-0.00233	2.89	-2.7501	171	3	enet	0.008	0.036	-2.9167	0.00354	1
ENSG00000257842.5	NOVA1-AS1	sACC	14	26598412	26806467	0.0507	rs1950577	-3.76	rs2146628	-0.00208	-2.95	2.1921	304	303	blup	-0.00059	0.39	-2.9158	0.00355	1
ENSG00000144320.13	KIAA1715	sACC	2	175923892	176002839	0.2782	rs12693068	-4.723	rs11891328	0.0436	5.73	-1.68644	334	1	lasso	0.17	1.3e-19	2.91201	0.00359	1
ENSG00000110888.17	CAPRIN2	sACC	12	30709552	30754951	0.3486	rs10466815	3.61	rs7300410	0.268	-11.152	-2.7607	319	2	enet	0.3	9.5e-35	2.9122	0.00359	1
ENSG00000115840.13	SLC25A12	sACC	2	171784370	171999859	0.1706	rs908670	5.547	rs1607254	0.0977	7.62	4.39428	390	390	blup	0.12	7.7e-14	2.9076	0.00364	1	39
ENSG00000196141.13	SPATS2L	sACC	2	200305881	200482263	0.0653	rs4673905	4.399	rs6740981	-0.00228	-4.35	2.67602	367	367	blup	0.016	0.0052	-2.90787	0.00364	1
ENSG00000008394.12	MGST1	sACC	12	16347142	16609259	0.2677	rs1798683	-4.72	rs10505794	0.101	-8.009	-3.2229	289	5	enet	0.28	4.3e-33	2.9075	0.00364	1
ENSG00000103855.17	CD276	sACC	15	73683966	73714518	0.1026	rs8030745	-6.88	rs1481088	0.038969	5.831	-2.8938	242	5	enet	0.078	2.5e-09	-2.90643	0.00366	1	217
ENSG00000118946.11	PCDH17	sACC	13	57631810	57729311	0.0657	rs9569676	-3.41	rs11617762	0.00148	-4.07	-2.4813	178	177	blup	0.011	0.017	2.90337	0.00369	1
ENSG00000179743.4	FLJ37453	sACC	1	15834474	15848147	0.141	rs11589957	-3.34	rs6677321	0.104	-6.77	-2.9007	300	1	top1	0.1	5.1e-12	2.90068	0.00372	1
ENSG00000237742.6	RP11-624M8.1	sACC	6	125578558	125749190	0.2464	rs3799712	2.93	rs1343116	0.291	11.2	2.8981	231	1	top1	0.29	6.2e-34	2.9	0.00375	1
ENSG00000166173.10	LARP6	sACC	15	70829130	70854159	0.0845	rs17769090	5.86	rs11630263	0.041631	5.524	2.8981	252	1	top1	0.042	1.2e-05	2.89813	0.00375	1	216
ENSG00000258926.1	RP11-47I22.1	sACC	14	61537508	61545287	0.0864	rs217646	-4.38	rs10137051	0.0932	3.08	2.8975	259	1	top1	0.093	6.7e-11	2.8975	0.00376	1
ENSG00000281160.1	RP11-333B11.1	sACC	3	42264989	42266390	0.449	rs747455	2.91	rs11571842	0.354	12.53	2.8938	266	2	enet	0.36	1e-42	2.9	0.00378	1
ENSG00000138030.12	KHK	sACC	2	27086747	27100772	0.1276	rs3811644	-4.205	rs3820823	0.0884	7.26	-2.89488	198	1	lasso	0.094	5.9e-11	-2.89488	0.00379	1	22
ENSG00000243696.4	RP5-966M1.6	sACC	3	52813282	52835729	0.2171	rs1010553	5.32	rs6445538	0.176	8.84	-4.6967	292	12	enet	0.2	8.9e-23	-2.9	0.00379	1	53
ENSG00000259740.1	RP11-142J21.2	sACC	15	47525169	47527756	0.0615	rs6493274	6.74	rs4774495	-0.002126	3.516	5.7376	286	285	blup	0.0089	0.028	2.89479	0.00379	1	213
ENSG00000198783.5	ZNF830	sACC	17	34961530	34963775	0.062	rs11653441	-3.36	rs17629188	0.00836	3.53	2.8576	336	2	enet	0.018	0.003	2.89495	0.00379	1
ENSG00000136631.12	VPS45	sACC	1	150067293	150145327	0.0544	rs2318763	-3.21	rs7521783	0.0563	5.06	-2.8945	145	1	top1	0.056	4e-07	-2.89455	0.0038	1
ENSG00000228078.1	HLA-U	sACC	6	29934101	29934286	0.2726	rs9258158	3.26	rs375984	0.120656	-5.52	0.3204	28	28	blup	0.21	2.8e-24	2.8942	0.0038	1	97
ENSG00000212418.1	RNY4P36	sACC	17	76703632	76703727	0.0789	rs4789264	3.5	rs346801	-0.00233	-2.9	0.1096	323	322	blup	-0.0001	0.33	2.89253	0.00382	1
ENSG00000131773.13	KHDRBS3	sACC	8	135457457	135656722	0.0767	rs6996062	-3.86	rs7011649	0.00728	-4.39	-1.9348	327	327	blup	0.012	0.015	2.8868	0.00389	1
ENSG00000227579.5	RP1-35C21.2	sACC	1	177393287	177597709	0.0693	rs11578222	6.8	rs10913311	-0.00212	-3.26	-0.6214	360	358	blup	0.015	0.0057	2.88588	0.0039	1	14
ENSG00000115665.8	SLC5A7	sACC	2	107986523	108013994	0.3047	rs6542736	-3.172	rs2033166	0.287	11.38	-2.88595	207	1	top1	0.29	2.4e-33	-2.88595	0.0039	1
ENSG00000122729.18	ACO1	sACC	9	32384603	32454769	0.5531	rs10511905	-3.83	rs10813814	0.28	7.623	2.7271	324	2	lasso	0.4	7e-50	2.8854	0.00391	1
ENSG00000002745.12	WNT16	sACC	7	121325367	121341104	0.0891	rs2178192	-3.86	rs17143161	0.0512	5.5	1.1769	198	198	blup	0.064	6.4e-08	2.884	0.00393	1
ENSG00000257735.1	RP11-370I10.6	sACC	12	48350945	48442411	0.1792	rs7959684	-3.09	rs2732457	0.079	6.771	-2.8676	361	360	blup	0.093	7.3e-11	-2.8791	0.00399	1
ENSG00000251022.6	THAP9-AS1	sACC	4	82893009	82900960	0.484	rs11942255	-4.28	rs982146	0.575418	-15.7	-2.8742	251	1	top1	0.58	1.8e-81	2.87424	0.00405	1
ENSG00000278418.1	MIR6512	sACC	2	177313806	177313882	0.0453	rs2444563	-4.086	rs7559715	-0.00212	3.32	-3.91308	276	274	blup	0.015	0.0069	-2.87151	0.00409	1
ENSG00000250312.6	ZNF718	sACC	4	124480	163989	0.6258	rs17802159	-3.81	rs7699689	0.710765	17.56	-2.821	124	5	enet	0.73	6.2e-124	-2.87005	0.0041	1
ENSG00000167291.15	TBC1D16	sACC	17	79932343	80035848	0.2144	rs4889795	4.32	rs1663187	-0.00178	-3.87	-0.1516	301	299	blup	0.028	0.00032	-2.87065	0.0041	1
ENSG00000161204.11	ABCF3	sACC	3	184186023	184194012	0.1923	rs902415	3.59	rs1877359	0.0497	-5.88	-1.2344	371	371	blup	0.095	4.1e-11	2.87	0.00411	1
ENSG00000160551.10	TAOK1	sACC	17	29390464	29551904	0.0517	rs8066520	5.21	rs12449730	0.0182	-4.49	2.8682	294	1	top1	0.018	0.003	-2.86821	0.00413	1	231
ENSG00000146038.11	DCDC2	sACC	6	24171756	24358052	0.2051	rs2209544	4.17	rs9295620	0.119	-7.52	2.8676	246	1	top1	0.12	1.2e-13	-2.87	0.00414	1
ENSG00000273765.1	RP11-370I10.11	sACC	12	48360920	48361377	0.0305	rs7959684	-3.09	rs2732457	0.0269	4.255	-2.8676	327	1	top1	0.027	0.00038	-2.8676	0.00414	1
ENSG00000167615.16	LENG8	sACC	19	54448887	54462037	0.144	rs8108901	3.73	rs7259673	0.087053	6.43	2.8676	287	1	enet	0.092	8.6e-11	2.86763	0.00414	1
ENSG00000089154.10	GCN1	sACC	12	120127203	120194710	0.066	rs1168067	-4.891	rs6490287	0.066	-5.911	-2.8656	272	1	top1	0.066	4.2e-08	2.8656	0.00416	1	188
ENSG00000171503.11	ETFDH	sACC	4	158672125	158709623	0.3191	rs11726311	4.17	rs10857314	0.260004	-10.72	0.0244	146	2	lasso	0.31	3.1e-36	2.86407	0.00418	1
ENSG00000226432.3	CTD-2015B23.2	sACC	5	24170370	24171246	0.1265	rs7723348	4.23	rs331270	0.203163	4.57	-1.438	194	2	enet	0.22	3.4e-25	-2.86317	0.00419	1
ENSG00000085788.13	DDHD2	sACC	8	38225218	38275558	0.1636	rs3758102	-4.72	rs2306899	0.122	7.75	-4.0904	206	205	blup	0.14	8.4e-16	-2.8625	0.0042	1
ENSG00000198522.13	GPN1	sACC	2	27628247	27651508	0.0405	rs4666020	-5.4	rs6547738	0.00135	3.98	-1.74928	212	212	blup	0.0093	0.026	-2.86177	0.00421	1	22
ENSG00000155957.17	TMBIM4	sACC	12	66135846	66170072	0.5129	rs1351394	-3.752	rs1921083	0.546	-15.459	-2.8605	296	6	lasso	0.59	2.3e-84	2.8605	0.00423	1
ENSG00000237861.1	RP11-332L8.1	sACC	1	197222222	197223255	0.0455	rs1135810	-7.75	rs16840658	-0.00075	-3.52	2.4428	162	162	blup	0.0025	0.15	2.85835	0.00426	1	16
ENSG00000032742.17	IFT88	sACC	13	20567069	20691437	0.3065	rs7999297	3.27	rs9509289	0.264	10.82	0.3609	358	10	enet	0.33	1.3e-39	2.85842	0.00426	1
ENSG00000273027.1	LL21NC02-1C16.1	sACC	21	44929653	44930112	0.1139	rs3788157	-5.84	rs8134646	0.0765	-5.69	-2.8578	402	1	top1	0.077	3.5e-09	2.85783	0.004265	1	249
ENSG00000188916.8	FAM196A	sACC	10	127135426	127196158	0.1333	rs12783987	-3.28	rs1182885	0.0609	-5.24	-2.8578	519	1	top1	0.061	1.4e-07	2.8578	0.00427	1
ENSG00000160216.18	AGPAT3	sACC	21	43865186	43986536	0.0818	rs8129601	-4.57	rs2838460	0.0213	4.81	2.8571	182	1	enet	0.058	2.5e-07	2.85709	0.004275	1
ENSG00000124641.15	MED20	sACC	6	41905354	41921139	0.0415	rs1057227	-3.58	rs6902650	0.0355	4.83	-2.8564	309	1	top1	0.035	5.2e-05	-2.86	0.00428	1
ENSG00000186676.3	EEF1GP1	sACC	7	125033453	125035301	0.0546	rs4731214	3.79	rs3214004	0.0322	-4.54	-0.932	213	213	blup	0.037	3.6e-05	2.8568	0.00428	1
ENSG00000279067.1	GS1-25M2.1	sACC	7	96118647	96119995	0.2755	rs9656035	4.41	rs6954623	0.206	-9.72	1.458	292	5	lasso	0.21	5.6e-24	-2.8535	0.00432	1
ENSG00000107949.16	BCCIP	sACC	10	125823546	125853695	0.1285	rs985461	-5.03	rs10901429	0.0735	-6.26	-2.25	363	3	enet	0.08	1.7e-09	2.8521	0.00434	1
ENSG00000276278.1	RP11-182J1.3	sACC	15	84622015	84623237	0.0311	rs3825877	-3.39	rs182517	0.001101	3.497	-2.8071	261	261	blup	0.0015	0.2	-2.85261	0.00434	1
ENSG00000225726.1	AC007000.10	sACC	7	77071751	77072237	0.1309	rs6960252	-3.71	rs3912067	0.0578	3.86	-0.5827	138	138	blup	0.076	3.6e-09	-2.8515	0.00435	1
ENSG00000215447.7	BX322557.10	sACC	21	45288052	45291738	0.5741	rs2838788	-5.62	rs2838867	0.7	-17.47	2.8383	307	3	lasso	0.71	2.5e-118	-2.8515	0.004351	1	249
ENSG00000158411.10	MITD1	sACC	2	99161427	99181058	0.0806	rs769105	4.178	rs11695751	0.0642	6.5	2.24098	214	214	blup	0.079	1.9e-09	2.84991	0.00437	1
ENSG00000183682.7	BMP8A	sACC	1	39491646	39525935	0.0794	rs6664244	3.45	rs12037222	0.0504	5.01	2.8497	268	1	top1	0.05	1.6e-06	2.84972	0.00438	1
ENSG00000113205.5	PCDHB3	sACC	5	141100473	141103827	0.3008	rs6884562	-6.07	rs246674	0.239661	10.17	2.8926	324	9	enet	0.26	1.7e-30	2.84905	0.00439	1	90
ENSG00000164597.13	COG5	sACC	7	107201555	107564514	0.1396	rs10280929	3.77	rs3801964	0.0745	6.42	-0.3234	343	2	lasso	0.095	3.9e-11	-2.8481	0.0044	1
ENSG00000151148.13	UBE3B	sACC	12	109477402	109536705	0.2306	rs3825393	-4.62	rs2075432	0.113	-5.314	0.8224	293	2	enet	0.14	3.9e-16	2.8476	0.0044	1
ENSG00000270091.1	RP11-78O7.2	sACC	17	19896590	19897287	0.0872	rs9916675	3.61	rs860335	0.0493	-5.48	3.0688	195	2	enet	0.077	3.2e-09	-2.84756	0.00441	1
ENSG00000197813.5	CTC-301O7.4	sACC	19	49331617	49340303	0.0798	rs1578944	4	rs11671438	0.035066	5.05	-2.8472	260	1	top1	0.035	5.7e-05	-2.84719	0.00441	1
ENSG00000112249.13	ASCC3	sACC	6	100508194	100881372	0.1177	rs9498419	7.18	rs9390697	0.085	-6.25	-0.0555	278	278	blup	0.094	5e-11	2.85	0.00442	1	104
ENSG00000255624.2	RP11-564D11.3	sACC	10	122879851	122898024	0.0469	rs7085513	3.82	rs3750847	-0.002	3.46	1.5464	299	297	blup	0.0098	0.023	2.8451	0.00444	1
ENSG00000204442.3	FAM155A	sACC	13	107163510	107866735	0.1233	rs4771560	3.41	rs2769901	-0.00156	-3.46	-2.8442	567	1	top1	-0.0016	0.56	2.84415	0.00445	1
ENSG00000104497.13	SNX16	sACC	8	81799581	81842866	0.4904	rs1021329	3.62	rs4272332	0.495	-14.61	-2.8433	213	3	lasso	0.54	1.9e-73	2.8433	0.00447	1
ENSG00000120942.13	UBIAD1	sACC	1	11273206	11296049	0.0951	rs2076469	-4.11	rs6685950	0.0414	-4.43	-0.0286	236	236	blup	0.044	6.4e-06	-2.84225	0.00448	1
ENSG00000152092.15	ASTN1	sACC	1	176857302	177164973	0.1252	rs11578222	6.8	rs2861813	0.0485	5.72	-1.3327	322	320	blup	0.072	1e-08	-2.84166	0.00449	1	14
ENSG00000082684.14	SEMA5B	sACC	3	122909193	123028605	0.2363	rs4378918	-3.4	rs2303982	0.175	8.81	-2.8416	341	1	top1	0.18	8.5e-20	-2.84	0.00449	1
ENSG00000271967.1	RP11-134K13.4	sACC	6	70596438	70596980	0.1918	rs3793057	3.5	rs12198920	0.153	-8.52	-1.689	335	4	enet	0.19	3.8e-21	2.84	0.00449	1
ENSG00000204977.9	TRIM13	sACC	13	49995888	50020481	0.2013	rs7324563	-4.36	rs2803839	0.109	-6.33	3.3334	281	1	lasso	0.19	8.5e-22	-2.83908	0.00452	1
ENSG00000120049.18	KCNIP2	sACC	10	101825974	101843920	0.0347	rs4466759	-4.45	rs7081112	0.00271	3.14	2.8383	186	1	top1	0.0027	0.14	2.8383	0.00454	1
ENSG00000169189.16	NSMCE1	sACC	16	27224991	27268794	0.1011	rs2285452	3.97	rs2189521	0.001475	3.55	0.1379	350	349	blup	0.012	0.014	-2.8378	0.00454	1
ENSG00000140995.16	DEF8	sACC	16	89947925	89968060	0.2242	rs8062311	-4.46	rs4785755	0.104256	-7.27	-2.8383	194	1	lasso	0.15	1.1e-16	2.8383	0.00454	1
ENSG00000223959.8	AFG3L1P	sACC	16	89972586	90002161	0.0458	rs8062311	-4.46	rs4785755	0.015846	-4.03	-2.8383	189	1	top1	0.016	0.0052	2.8383	0.00454	1
ENSG00000183604.14	SMG1P5	sACC	16	30267553	30335374	0.4911	rs13332078	-4.68	rs6565176	0.637135	14.95	-0.2501	180	1	enet	0.64	2.7e-96	2.8373	0.00455	1
ENSG00000204856.11	FAM216A	sACC	12	110468364	110490385	0.0384	rs11065675	-4.974	rs850509	0.00662	3.393	3.3226	158	157	blup	0.0085	0.031	2.8359	0.00457	1
ENSG00000101307.15	SIRPB1	sACC	20	1563521	1620061	0.6304	rs7266780	4.52	rs6075340	0.656709	16.5	0.9669	429	2	enet	0.67	1.5e-103	-2.83323	0.00461	1
ENSG00000232895.2	RP4-543J13.1	sACC	1	114206427	114262278	0.4244	rs11589568	4.28	rs556765	0.295	-5.18	2.832	359	1	top1	0.29	2.1e-34	-2.832	0.00463	1
ENSG00000258181.1	RP11-493L12.4	sACC	12	47248124	47257539	0.1687	rs10881042	-3.528	rs855155	0.135	7.548	2.832	281	1	top1	0.13	2.7e-15	2.832	0.00463	1
ENSG00000220884.2	MESTP1	sACC	6	128928995	128929988	0.0542	rs4895841	-3.33	rs13210624	0.0363	4.38	-2.83	217	1	top1	0.036	4.3e-05	-2.83	0.00465	1
ENSG00000254221.2	PCDHGB1	sACC	5	141350102	141512979	0.0467	rs251373	-4.68	rs618578	0.001064	3.28	-2.1725	412	412	blup	0.01	0.021	-2.82946	0.00466	1	90
ENSG00000104388.14	RAB2A	sACC	8	60516857	60623627	0.1141	rs4342642	4.38	rs10098769	0.0896	6.9	2.655	282	2	lasso	0.092	9.6e-11	2.8288	0.00467	1
ENSG00000163686.14	ABHD6	sACC	3	58237506	58295693	0.1671	rs11130665	-3.45	rs7633553	0.0422	3.83	1.6861	327	327	blup	0.047	3.5e-06	2.83	0.0047	1
ENSG00000177946.5	CENPBD1	sACC	16	89969791	89972534	0.2674	rs8062311	-4.46	rs4424910	0.088074	7.02	-2.8282	190	2	lasso	0.18	2.4e-20	-2.8271	0.0047	1
ENSG00000158825.5	CDA	sACC	1	20588948	20618908	0.1231	rs10799646	3.93	rs558946	0.115	-5.98	2.8263	344	1	top1	0.12	3.3e-13	-2.82632	0.00471	1
ENSG00000087269.15	NOP14	sACC	4	2937933	2963385	0.0508	rs2298969	-5.93	rs1024323	0.043924	-4.92	-2.8263	264	1	top1	0.044	7.3e-06	2.82632	0.00471	1	62
ENSG00000242715.7	CCDC169	sACC	13	36222008	36297840	0.4367	rs9315420	4.06	rs943893	0.534	-15.28	2.9659	357	8	enet	0.63	4.4e-94	-2.82614	0.00471	1
ENSG00000107874.10	CUEDC2	sACC	10	102423245	102432661	0.0359	rs11596235	5.29	rs9665587	0.00883	4.05	-2.8246	245	1	top1	0.0088	0.029	-2.8246	0.00473	1	155
ENSG00000204642.13	HLA-F	sACC	6	29722775	29738528	0.0826	rs4713216	3.43	rs2076183	0.009128	4.33	3.1161	29	29	blup	0.028	0.0003	2.8246	0.00473	1	97
ENSG00000143195.12	ILDR2	sACC	1	166895711	166975482	0.0829	rs6691431	3.69	rs7539202	-0.00233	3.46	-2.124	384	382	blup	0.021	0.0015	-2.8235	0.00475	1
ENSG00000169021.5	UQCRFS1	sACC	19	29205321	29213541	0.1656	rs6509292	4.22	rs8104944	0.05674	5.03	2.8227	344	1	top1	0.057	3.7e-07	2.82272	0.00476	1
ENSG00000214216.10	IQCJ	sACC	3	158962928	159266307	0.0651	rs1714521	-7.1	rs17725361	0.00904	-4.69	-2.25	319	317	blup	0.018	0.0035	2.82	0.00478	1	60
ENSG00000188133.5	TMEM215	sACC	9	32783499	32787399	0.0508	rs10511905	-3.83	rs10971150	-0.00232	3.882	0.7897	341	336	blup	0.00063	0.26	2.8216	0.00478	1
ENSG00000069956.11	MAPK6	sACC	15	51952106	52067372	0.0635	rs2077743	-4.03	rs2554349	0.045744	-5.728	-2.6083	234	233	blup	0.05	1.9e-06	2.82118	0.00478	1
ENSG00000238250.1	ST6GAL2-IT1	sACC	2	106822923	106825031	0.134	rs11679344	4.034	rs10496407	0.0595	-5.94	-1.39371	235	5	enet	0.079	2.2e-09	2.82092	0.00479	1
ENSG00000272121.1	RP4-555D20.4	sACC	3	43998081	43999149	0.1046	rs7649834	-7.03	rs1404481	0.0745	5.82	-2.821	229	1	top1	0.074	5.7e-09	-2.82	0.00479	1	50
ENSG00000159202.17	UBE2Z	sACC	17	48908369	48929056	0.1403	rs10853101	4.29	rs2291726	0.157	-8.31	-2.821	281	1	top1	0.16	9.8e-18	2.82097	0.00479	1
ENSG00000090615.13	GOLGA3	sACC	12	132768909	132828858	0.0579	rs2279313	-3.572	rs1278607	0.00401	-3.939	-2.8605	178	177	blup	0.013	0.011	2.8197	0.00481	1
ENSG00000061987.14	MON2	sACC	12	62466817	62600479	0.0658	rs11174461	5.295	rs17098161	0.000995	-3.854	2.2222	395	5	enet	0.028	0.00033	-2.8189	0.00482	1
ENSG00000155542.11	SETD9	sACC	5	56909260	56925532	0.3674	rs7709874	-3.25	rs185220	0.458624	-14.39	-2.7884	320	3	lasso	0.48	6.7e-62	2.81664	0.00485	1
ENSG00000136003.15	ISCU	sACC	12	108562582	108569384	0.1642	rs2193743	5.068	rs11113958	0.0485	-4.209	-0.3728	284	2	lasso	0.065	5.4e-08	2.8154	0.00487	1
ENSG00000128829.11	EIF2AK4	sACC	15	39934146	40035591	0.4092	rs2289326	4.93	rs12442731	0.184528	8.169	-2.3218	308	4	enet	0.28	4.4e-32	-2.81577	0.00487	1
ENSG00000261665.2	TUBAP4	sACC	15	83739784	83740199	0.0383	rs17300048	-3.19	rs1863449	0.001988	3.574	2.1436	231	231	blup	0.015	0.0057	2.81391	0.00489	1
ENSG00000227124.8	ZNF717	sACC	3	75709643	75785583	0.0457	rs4856011	-4.55	rs1976658	0.000398	-3.57	-2.6792	76	76	blup	0.015	0.006	2.81	0.00491	1
ENSG00000127418.14	FGFRL1	sACC	4	1009936	1026897	0.063	rs11727167	3.68	rs11721614	-0.002195	-3.07	-0.2017	263	263	blup	0.0073	0.043	-2.8119	0.00492	1
ENSG00000266202.1	RP1-66C13.4	sACC	17	27798806	27893365	0.2937	rs8082467	3.19	rs3751972	0.239	10.31	2.8123	234	1	top1	0.24	2.9e-27	2.81231	0.00492	1
ENSG00000232859.9	LYRM9	sACC	17	27878314	27894752	0.4203	rs8082467	3.19	rs3751972	0.488	-14.47	2.8123	213	1	top1	0.49	4.6e-64	-2.81231	0.00492	1
ENSG00000169062.14	UPF3A	sACC	13	114281584	114305817	0.1552	rs11147327	-3.04	rs7316983	0.0856	-7.65	-2.8482	137	3	enet	0.11	3e-12	2.81174	0.00493	1
ENSG00000100628.11	ASB2	sACC	14	93934153	93976791	0.0847	rs10137365	-4	rs10132476	-0.00234	-3.61	-1.1347	435	434	blup	0.0071	0.045	2.8106	0.00495	1
ENSG00000073969.18	NSF	sACC	17	46590669	46757464	0.2241	rs3760377	-4.54	rs199454	0.11	6.03	3.1502	155	2	enet	0.14	1.4e-15	2.80725	0.005	1
ENSG00000196204.11	RNF216P1	sACC	7	4973988	5040675	0.1317	rs2966431	3.31	rs7795386	0.0424	-5.02	0.1334	228	1	lasso	0.061	1.5e-07	2.8061	0.00501	1
ENSG00000115526.10	CHST10	sACC	2	100391860	100417656	0.0885	rs12467104	4.648	rs2164847	0.00713	4.28	-3.50064	252	252	blup	0.046	4.3e-06	-2.80385	0.00505	1
ENSG00000133103.16	COG6	sACC	13	39655627	39791665	0.1537	rs9532383	4.64	rs17445717	0.0573	-5.92	2.6126	386	7	enet	0.1	1.4e-11	-2.80333	0.00506	1
ENSG00000037749.11	MFAP3	sACC	5	154038906	154220478	0.1416	rs2964003	-6.21	rs11958069	0.110804	7.02	4.7154	386	1	lasso	0.12	7.5e-14	2.80153	0.00509	1	91
ENSG00000124444.15	ZNF576	sACC	19	43596392	43601157	0.066	rs3817	-4.69	rs2240633	0.015769	4.19	-2.8391	280	2	enet	0.025	0.00061	-2.80122	0.00509	1
ENSG00000095713.13	CRTAC1	sACC	10	97865000	98030828	0.1073	rs11189259	-2.84	rs7922066	0.0804	-6.05	-2.8005	372	1	top1	0.08	1.4e-09	2.8005	0.0051	1
ENSG00000154822.16	PLCL2	sACC	3	16802651	17090594	0.0676	rs748832	5.66	rs7611127	0.0149	4.65	-0.715	235	233	blup	0.019	0.0024	-2.8	0.00512	1	48
ENSG00000146278.10	PNRC1	sACC	6	89080751	89085160	0.0546	rs11754862	-3.68	rs7745708	0.0073	-4.04	-2.7956	260	1	top1	0.0073	0.042	2.8	0.00518	1
ENSG00000168477.17	TNXB	sACC	6	32041154	32115334	0.0648	rs3132445	-6.59	rs2269426	-0.000439	3.41	4.7918	150	150	blup	0.02	0.0022	2.7958	0.00518	1
ENSG00000115392.11	FANCL	sACC	2	58159243	58241372	0.0856	rs11682175	7.605	rs12713380	0.000589	-4.05	1.06794	248	247	blup	0.025	0.00063	-2.79451	0.0052	1	26
ENSG00000167112.9	TRUB2	sACC	9	128305161	128322742	0.1285	rs6415846	2.97	rs7019382	0.145	-5.936	2.7944	160	1	top1	0.15	1.8e-16	-2.7944	0.0052	1
ENSG00000271830.1	RP11-1C8.7	sACC	8	103481266	103481619	0.1188	rs2458291	2.89	rs4734716	0.0904	6.62	2.794	273	1	top1	0.09	1.3e-10	2.794	0.00521	1
ENSG00000226396.1	RP5-1056L3.3	sACC	1	19608114	19608568	0.0588	rs12132200	3.49	rs2281237	0.00433	-3.28	0.5966	334	3	enet	0.0063	0.055	-2.79331	0.00522	1
ENSG00000177752.14	YIPF7	sACC	4	44622065	44678556	0.0892	rs1439382	-3.82	rs6821274	0.046228	5.23	-2.9297	238	238	blup	0.047	4e-06	-2.79232	0.00523	1
ENSG00000107833.10	NPM3	sACC	10	101781325	101783413	0.0857	rs4466759	-4.45	rs11191118	0.0512	-5.51	-2.7921	182	1	top1	0.051	1.3e-06	2.7921	0.00524	1
ENSG00000120699.12	EXOSC8	sACC	13	36998816	37009613	0.0334	rs4943440	3.83	rs9547713	0.0203	4.4	-2.7921	335	1	top1	0.02	0.0018	-2.79211	0.00524	1
ENSG00000272686.1	RP11-390E23.6	sACC	7	123749068	123751166	0.1083	rs11771905	-2.81	rs12538876	0.0293	5.41	1.9625	225	225	blup	0.045	5.4e-06	2.7909	0.00526	1
ENSG00000250007.6	RP11-814P5.1	sACC	15	34755084	34812923	0.1381	rs16959966	-3.26	rs7180455	0.108108	7.277	-2.9665	234	2	lasso	0.12	1.3e-13	-2.78903	0.00529	1
ENSG00000259954.1	IL21R-AS1	sACC	16	27447669	27453393	0.3128	rs2285452	3.97	rs12922976	0.416115	-13.48	2.7884	343	1	lasso	0.42	8.7e-53	-2.7884	0.0053	1
ENSG00000273483.1	RP4-671G15.2	sACC	1	112517799	112518441	0.057	rs3790598	-3.68	rs2999154	0.0169	-4.87	-2.7858	243	1	top1	0.017	0.0041	2.78584	0.00534	1
ENSG00000007341.18	ST7L	sACC	1	112523518	112620825	0.1702	rs3790598	-3.68	rs2999154	0.134	7.76	-2.7858	255	1	top1	0.13	3.4e-15	-2.78584	0.00534	1
ENSG00000231376.1	HMGN2P16	sACC	9	15588355	15588615	0.0231	rs9406537	3.39	rs7019205	0.000403	-3.493	3.2865	295	294	blup	0.014	0.008	-2.7842	0.00537	1
ENSG00000183346.6	C10orf107	sACC	10	61662961	61766766	0.4602	rs10509163	-3.81	rs2054164	0.501	14.79	-2.8222	296	3	lasso	0.55	6.7e-76	-2.7801	0.00543	1
ENSG00000136859.9	ANGPTL2	sACC	9	127087332	127122883	0.0364	rs7030157	5.34	rs2787594	0.0101	-3.905	1.3225	230	229	blup	0.016	0.0051	-2.7796	0.00544	1
ENSG00000241935.8	HOGA1	sACC	10	97584323	97612802	0.2147	rs7078288	4.93	rs12416267	0.201	-9.4	2.7739	329	1	top1	0.2	9.3e-23	-2.7739	0.00554	1
ENSG00000242791.2	RP11-651P23.5	sACC	3	149976755	149979355	0.0753	rs9819626	2.94	rs2306372	0.0702	5.31	2.7732	286	1	top1	0.07	1.6e-08	2.77	0.00555	1
ENSG00000233087.7	WTH3DI	sACC	2	131361111	131364142	0.0939	rs11892761	2.859	rs2313693	0.0814	-5.85	2.77222	82	1	top1	0.081	1.1e-09	-2.77222	0.00557	1
ENSG00000167699.13	GLOD4	sACC	17	757097	783390	0.1515	rs17616389	-3.27	rs2740351	0.0121	3.95	-0.2501	256	256	blup	0.043	8.8e-06	-2.76909	0.00562	1
ENSG00000141013.15	GAS8	sACC	16	90019629	90044975	0.4446	rs8062311	-4.46	rs8049897	0.330782	8.64	1.0509	175	3	enet	0.35	1.3e-42	2.7671	0.00566	1
ENSG00000157014.10	TATDN2	sACC	3	10248023	10281218	0.2299	rs12490065	-3.07	rs2075355	0.181	9.54	-2.794	388	3	lasso	0.21	2.5e-23	-2.77	0.00569	1
ENSG00000121101.15	TEX14	sACC	17	58556678	58692055	0.0968	rs9909925	4.2	rs302877	0.11	7.68	-2.7652	287	1	top1	0.11	1e-12	-2.76517	0.00569	1
ENSG00000105655.18	ISYNA1	sACC	19	18434388	18438301	0.0691	rs12985909	4.68	rs34053595	0.028752	5.31	-2.7652	255	1	lasso	0.038	2.9e-05	-2.76517	0.00569	1
ENSG00000047936.10	ROS1	sACC	6	117288300	117425855	0.1599	rs9374658	4.06	rs1407184	0.097	6.69	2.8636	290	3	lasso	0.1	7.7e-12	2.76	0.00571	1
ENSG00000272854.1	RP4-593H12.1	sACC	7	107579557	107580057	0.0543	rs17408760	-3.69	rs711442	0.0563	-5.19	2.7593	229	1	top1	0.056	4e-07	-2.7593	0.00579	1
ENSG00000075413.17	MARK3	sACC	14	103385392	103503831	0.1178	rs942866	-7.57	rs3783394	0.0885	6.81	2.7593	260	1	top1	0.088	2.1e-10	2.7593	0.00579	1	206
ENSG00000144182.16	LIPT1	sACC	2	99154955	99163157	0.194	rs769105	4.178	rs11683188	0.226	-9.99	2.75791	208	1	top1	0.23	8.8e-26	-2.75791	0.00582	1
ENSG00000115419.12	GLS	sACC	2	190880827	190965552	0.0654	rs10931469	-3	rs3771300	0.0904	-6.68	-2.75791	196	1	lasso	0.094	5e-11	2.75791	0.00582	1
ENSG00000114744.8	COMMD2	sACC	3	149738470	149752499	0.2186	rs9819626	2.94	rs954714	0.167	8.75	1.8943	299	5	lasso	0.19	2e-21	2.76	0.00582	1
ENSG00000064652.10	SNX24	sACC	5	122843439	123029354	0.059	rs9327298	-3.56	rs4835894	0.009517	4.45	-0.7325	318	318	blup	0.023	0.0009	-2.75749	0.00582	1
ENSG00000173838.11	MARCH10	sACC	17	62701314	62808344	0.0917	rs10491166	-4.83	rs8071332	0.0472	4.82	-1.6983	166	166	blup	0.052	1.1e-06	-2.75587	0.00585	1
ENSG00000259683.1	RP11-182J1.14	sACC	15	84389729	84395903	0.5325	rs3825877	-3.39	rs12911223	0.750746	18.021	-2.4248	177	3	enet	0.75	1.1e-131	-2.75504	0.00587	1
ENSG00000265253.1	MIR4446	sACC	3	113594876	113594942	0.0772	rs950357	-3.52	rs6768117	0.0286	4.26	2.7498	315	1	top1	0.029	0.00026	2.75	0.00596	1
ENSG00000260691.5	ANKRD20A1	sACC	9	67859147	67902094	0.0917	rs449851	2.75	rs449851	0.0363	0.255	2.7498	1	1	top1	0.036	4.3e-05	2.7498	0.00596	1
ENSG00000127884.4	ECHS1	sACC	10	133362480	133373689	0.1036	rs12766730	5.2	rs11101745	0.0174	-4.19	-0.3265	217	1	enet	0.084	6.1e-10	2.7499	0.00596	1
ENSG00000087263.16	OGFOD1	sACC	16	56451490	56479100	0.0878	rs2398144	4.83	rs2432540	0.064108	5.43	2.7501	336	1	top1	0.064	6.6e-08	2.7501	0.00596	1
ENSG00000178075.19	GRAMD1C	sACC	3	113828182	113947174	0.1725	rs950357	-3.52	rs7646203	0.115	-7.04	-2.7496	311	1	top1	0.11	3.7e-13	2.75	0.00597	1
ENSG00000105339.10	DENND3	sACC	8	141117278	141195808	0.0606	rs9650577	3.39	rs1045303	0.0312	-5.31	2.7496	323	1	top1	0.031	0.00014	-2.7496	0.00597	1
ENSG00000076685.18	NT5C2	sACC	10	103088017	103193306	0.1119	rs11191514	-5.35	rs2296568	0.0703	-6.9	0.6675	293	4	lasso	0.1	1.4e-11	-2.7483	0.00599	1	155
ENSG00000170500.12	LONRF2	sACC	2	100273291	100322733	0.0463	rs6715454	4.677	rs2309821	-0.00177	-3.72	4.13715	263	263	blup	0.0027	0.14	-2.74625	0.00603	1
ENSG00000166682.10	TMPRSS5	sACC	11	113687550	113706373	0.33	rs6589377	-9.28	rs4938050	0.348	12.27	-2.7431	356	1	top1	0.35	9.3e-42	-2.7431	0.00609	1	174
ENSG00000174744.13	BRMS1	sACC	11	66337333	66345125	0.0464	rs535211	-5	rs7925108	-0.000548	3.87	3.8952	222	222	blup	0.02	0.0019	2.7425	0.0061	1
ENSG00000182901.16	RGS7	sACC	1	240775515	241357230	0.075	rs587640	-4.93	rs4391653	0.0501	-4.43	2.7406	624	1	top1	0.05	1.7e-06	-2.74064	0.00613	1
ENSG00000235106.9	LINC00094	sACC	9	134025439	134034666	0.1633	rs11787841	4.05	rs408307	0.0688	-5.995	2.7406	331	1	top1	0.069	2.2e-08	-2.7406	0.00613	1
ENSG00000180902.17	D2HGDH	sACC	2	241734579	241768816	0.2518	rs4675966	-4.391	rs7420703	0.0811	4.27	-1.57503	136	2	enet	0.11	5.9e-13	2.74007	0.00614	1
ENSG00000015676.17	NUDCD3	sACC	7	44379121	44490880	0.0485	rs307006	3.23	rs11764828	0.0372	5.02	2.7389	231	1	top1	0.037	3.5e-05	2.7389	0.00616	1
ENSG00000214922.9	HLA-F-AS1	sACC	6	29726601	29749049	0.1454	rs4713216	3.43	rs1736926	0.060979	5.43	-2.4721	29	29	blup	0.089	1.6e-10	-2.7391	0.00616	1	97
ENSG00000132563.15	REEP2	sACC	5	138439017	138446969	0.0763	rs28704868	4.23	rs740076	0.047651	5.67	-1.7493	226	6	enet	0.067	3.2e-08	-2.73767	0.00619	1
ENSG00000215421.9	ZNF407	sACC	18	74597870	75065671	0.2624	rs7506051	-3.11	rs6566816	0.166	8.2	-2.7362	538	1	top1	0.17	1e-18	-2.7362	0.00621	1
ENSG00000254473.1	RP11-522I20.3	sACC	9	83707594	83713378	0.1437	rs10780596	-4.52	rs3814507	0.141	7.937	-2.7357	332	1	top1	0.14	5.2e-16	-2.7357	0.00622	1
ENSG00000115694.14	STK25	sACC	2	241492674	241509730	0.0681	rs4675966	-4.391	rs764081	0.0253	-4.18	2.73452	215	1	top1	0.025	0.00056	-2.73452	0.00625	1
ENSG00000170703.15	TTLL6	sACC	17	48762235	48817214	0.1061	rs10853101	4.29	rs8073596	0.00615	-4.97	0	293	293	blup	0.077	3.5e-09	-2.73102	0.00631	1
ENSG00000139133.6	ALG10	sACC	12	34022281	34029694	0.0867	rs7137000	-4.999	rs3898966	0.0484	6.162	1.6012	123	123	blup	0.068	2.4e-08	2.7308	0.00632	1
ENSG00000144749.13	LRIG1	sACC	3	66378797	66501263	0.0773	rs10865666	-3.03	rs13073932	0.0527	-4.12	2.73	263	1	top1	0.053	9.5e-07	-2.73	0.00633	1
ENSG00000259846.1	RP11-467L24.1	sACC	16	64364781	64600247	0.064	rs7192142	4.21	rs2905927	0.001305	3.48	0.6423	282	282	blup	0.0099	0.022	2.7304	0.00633	1
ENSG00000225190.9	PLEKHM1	sACC	17	45435900	45490749	0.0306	rs16940665	3.65	rs17631676	0.0223	3.99	2.73	121	1	top1	0.022	0.0011	2.72996	0.00633	1
ENSG00000186868.15	MAPT	sACC	17	45894382	46028334	0.0592	rs16940665	3.65	rs17631676	0.072	-5.79	2.73	19	1	top1	0.072	1e-08	-2.72996	0.00633	1
ENSG00000227825.4	SLC9A7P1	sACC	12	98453835	98457145	0.0804	rs201421	-3.751	rs10492290	0.0266	3.656	0.7341	300	300	blup	0.032	0.00011	2.7265	0.0064	1
ENSG00000104231.10	ZFAND1	sACC	8	81701334	81732903	0.3163	rs1021329	3.62	rs2245233	0.211	-8.5	-1.5356	215	4	enet	0.25	5.7e-29	2.7255	0.00642	1
ENSG00000184702.17	SEPT5	sACC	22	19714464	19724772	0.072	rs1990277	5.07	rs5748505	0.0354	-3.51	2.7245	373	1	top1	0.035	5.3e-05	-2.72453	0.00644	1
ENSG00000205464.11	ATP6AP1L	sACC	5	82279462	82386977	0.4869	rs16899276	2.91	rs226194	0.577332	15.73	2.8015	297	7	enet	0.62	3e-91	2.72062	0.00652	1
ENSG00000189050.15	RNFT1	sACC	17	59952240	59964761	0.0392	rs1292034	2.89	rs2645466	0.00524	-3.48	2.2341	155	155	blup	0.028	0.00027	-2.7177	0.00657	1
ENSG00000007171.16	NOS2	sACC	17	27756766	27800499	0.4819	rs8082467	3.19	rs3751972	0.379	12.95	2.8123	209	10	enet	0.43	7.9e-55	2.7159	0.00661	1
ENSG00000182054.9	IDH2	sACC	15	90083045	90102504	0.096	rs11852297	3.64	rs12438297	0.007206	4.019	-1.2262	294	293	blup	0.023	0.00096	-2.71553	0.00662	1
ENSG00000158457.5	TSPAN33	sACC	7	129144892	129169697	0.1247	rs12673568	4.18	rs13243618	0.0813	4.31	1.7653	281	4	enet	0.12	5.8e-14	2.715	0.00663	1
ENSG00000272010.1	CTD-3025N20.3	sACC	8	65591850	65592472	0.2892	rs17397530	-4.24	rs4320587	0.376	-12.84	-2.7147	211	1	top1	0.38	7.9e-46	2.7147	0.00663	1
ENSG00000241043.1	GVQW1	sACC	9	32566789	32568621	0.1554	rs10511905	-3.83	rs597131	0.12	-6.703	-2.7147	337	1	top1	0.12	9.8e-14	2.7147	0.00663	1
ENSG00000107984.9	DKK1	sACC	10	52314296	52318042	0.1472	rs10762562	-3.52	rs2241529	0.0342	5.47	2.7147	333	1	lasso	0.061	1.3e-07	2.7147	0.00663	1
ENSG00000070831.15	CDC42	sACC	1	22052627	22092946	0.0717	rs1557087	-4.05	rs3765351	0.0162	4.59	-0.0357	349	348	blup	0.016	0.0045	2.71443	0.00664	1
ENSG00000167081.16	PBX3	sACC	9	125747345	125967377	0.0636	rs359594	4.32	rs13293237	0.0529	5.066	2.7139	339	1	top1	0.053	9e-07	2.7139	0.00665	1
ENSG00000152256.13	PDK1	sACC	2	172555373	172608669	0.1054	rs3754757	-4.868	rs1920978	0.00189	3.8	-0.83438	305	305	blup	0.017	0.0039	-2.71336	0.00666	1
ENSG00000099260.10	PALMD	sACC	1	99645943	99694541	0.2006	rs1571350	-2.98	rs7554246	0.0176	4.2	1.171	304	304	blup	0.051	1.3e-06	2.71173	0.00669	1
ENSG00000113231.13	PDE8B	sACC	5	77210449	77429807	0.0522	rs13175351	4.8	rs1460042	0.011941	-3.74	-1.5995	405	1	lasso	0.013	0.011	2.71116	0.0067	1	79
ENSG00000106012.17	IQCE	sACC	7	2558972	2614734	0.2273	rs3823624	-8.42	rs10950803	0.0484	-5.37	0.1724	349	1	enet	0.1	4.7e-12	2.7113	0.0067	1	113
ENSG00000263432.2	RN7SL689P	sACC	5	123022487	123022783	0.0728	rs9327298	-3.56	rs1460040	0.003807	-3.54	-1.0016	270	270	blup	0.032	0.00012	2.70649	0.0068	1
ENSG00000107954.10	NEURL1	sACC	10	103493979	103592552	0.1308	rs11191514	-5.35	rs2860495	0.0086	-4.59	1.9688	288	288	blup	0.029	0.00025	-2.7048	0.00683	1	155
ENSG00000175467.14	SART1	sACC	11	65961689	65979828	0.0451	rs1783541	5.6	rs593525	-0.0023	-3.72	1.7507	257	257	blup	0.00039	0.28	-2.7046	0.00684	1	170
ENSG00000245556.2	SCAMP1-AS1	sACC	5	78342365	78360507	0.0868	rs3922654	-5.59	rs4704506	0.001153	4.37	0.4406	257	5	enet	0.026	0.00045	-2.70364	0.00686	1	79
ENSG00000135835.10	KIAA1614	sACC	1	180913154	180951614	0.3219	rs2282348	-4.52	rs3795503	0.205	-9.45	-2.699	264	1	lasso	0.22	2.9e-25	2.69904	0.00695	1
ENSG00000223658.7	C1GALT1C1L	sACC	2	43675151	43676322	0.0553	rs6740998	-3.975	rs10514787	0.0358	3.67	-2.69904	345	1	top1	0.036	4.8e-05	-2.69904	0.00695	1
ENSG00000151287.16	TEX30	sACC	13	102765990	102773811	0.1369	rs1854519	3.1	rs9518799	0.0144	-4.89	2.4425	439	1	lasso	0.018	0.0029	2.69904	0.00695	1
ENSG00000101544.8	ADNP2	sACC	18	80109031	80147523	0.0501	rs7236339	6.54	rs11081583	-0.00142	3.56	-1.1281	161	160	blup	0.012	0.014	-2.6994	0.00695	1	242
ENSG00000256591.5	RP11-286N22.8	sACC	11	61429220	61485822	0.0477	rs102275	6.9	rs748902	0.0278	4.51	-2.697	211	1	top1	0.028	0.00032	-2.697	0.007	1	168
ENSG00000135535.15	CD164	sACC	6	109366514	109382457	0.1945	rs1407620	-2.86	rs6927569	0.0624	6.59	-1.8943	229	228	blup	0.12	5.5e-14	-2.7	0.00701	1
ENSG00000166508.17	MCM7	sACC	7	100092728	100101940	0.033	rs4729567	-3.21	rs10249369	-0.00231	3.86	0.7716	179	178	blup	0.0069	0.047	2.6931	0.00708	1
ENSG00000089091.16	DZANK1	sACC	20	18383367	18467281	0.0482	rs6045520	-4.14	rs6035051	0.001398	4.03	3.2495	334	333	blup	0.018	0.0028	2.69124	0.00712	1
ENSG00000100266.18	PACSIN2	sACC	22	42835412	43015145	0.2382	rs7288411	5.45	rs2899365	0.13	8.62	2.7858	396	5	enet	0.25	3.1e-28	2.69139	0.00712	1
ENSG00000011454.16	RABGAP1	sACC	9	122940833	123104866	0.1232	rs10818846	5.07	rs10818797	0.0938	-6.386	-2.6895	262	1	top1	0.094	5.8e-11	2.6895	0.00716	1	147
ENSG00000214113.10	LYRM4	sACC	6	5102593	5260939	0.4559	rs9504370	-3.47	rs9606	0.266	-10.29	-2.7498	440	13	enet	0.45	3.2e-58	2.69	0.00717	1
ENSG00000064607.16	SUGP2	sACC	19	18990888	19034023	0.0861	rs7250569	4.38	rs2074175	0.00149	-3.38	-0.3213	242	242	blup	0.013	0.0095	2.68586	0.00723	1
ENSG00000105136.19	ZNF419	sACC	19	57487711	57496097	0.4619	rs10424571	3.38	rs2074071	0.418801	13.34	2.1	361	10	enet	0.56	5.3e-79	2.68625	0.00723	1
ENSG00000255408.3	PCDHA3	sACC	5	140801028	141012344	0.1071	rs6884562	-6.07	rs269546	0.010628	-3.97	2.4482	358	358	blup	0.051	1.3e-06	-2.68544	0.00724	1	90
ENSG00000227262.3	HCG4B	sACC	6	29925983	29926973	0.395	rs9258158	3.26	rs9257936	0.172771	4.41	-0.751	28	28	blup	0.37	6e-45	2.6841	0.00727	1	97
ENSG00000123545.5	NDUFAF4	sACC	6	96889313	96897881	0.4603	rs9400692	-3.97	rs1928968	0.424	13.6	2.8058	244	6	enet	0.43	8.5e-54	2.68	0.00728	1
ENSG00000111850.10	SMIM8	sACC	6	87322583	87399749	0.2662	rs13202853	-3.16	rs1753153	0.238	-10.33	2.8938	287	6	enet	0.31	5.3e-36	-2.68	0.0073	1
ENSG00000197603.13	C5orf42	sACC	5	37106228	37249428	0.13	rs42914	-3.63	rs245677	0.032061	-5.67	-3.3376	185	185	blup	0.05	1.8e-06	2.67991	0.00736	1
ENSG00000158747.13	NBL1	sACC	1	19640554	19658456	0.2008	rs12132200	3.49	rs1115163	0.0954	-7.15	2.6792	336	1	lasso	0.18	1.4e-20	-2.67921	0.00738	1
ENSG00000008838.18	MED24	sACC	17	40019097	40061215	0.309	rs7502233	-5.23	rs2302777	0.38	-13.15	-4.7941	212	4	lasso	0.39	2.8e-48	2.67932	0.00738	1
ENSG00000117868.15	ESYT2	sACC	7	158730995	158830253	0.1008	rs3850489	-4.79	rs11971753	0.00891	4.71	0.1167	257	257	blup	0.037	3.8e-05	2.6784	0.0074	1
ENSG00000213639.9	PPP1CB	sACC	2	28751640	28802940	0.1796	rs4132617	-3.142	rs7475	0.0999	7.02	2.67787	390	1	top1	0.1	1.3e-11	2.67787	0.00741	1
ENSG00000148843.13	PDCD11	sACC	10	103396648	103446292	0.0363	rs11191514	-5.35	rs11191609	-0.0016	-3.26	3.3789	260	260	blup	0.0084	0.032	-2.6776	0.00741	1	155
ENSG00000154874.14	CCDC144B	sACC	17	18537800	18625617	0.2072	rs2605142	4.03	rs28364628	0.155	-5.58	0.4378	186	1	enet	0.18	7.5e-21	2.67787	0.00741	1
ENSG00000092470.11	WDR76	sACC	15	43826963	43868419	0.069	rs2256928	-2.77	rs2927071	0.024673	4.303	-2.4538	92	92	blup	0.038	2.7e-05	-2.67753	0.00742	1
ENSG00000181894.14	ZNF329	sACC	19	58126252	58155110	0.1476	rs2305119	-5.08	rs2547360	0.020264	-4.46	0.0789	322	318	blup	0.058	2.8e-07	2.67755	0.00742	1
ENSG00000213523.10	SRA1	sACC	5	140537340	140558252	0.3226	rs6884562	-6.07	rs801458	0.369281	12.67	3.4653	254	16	enet	0.37	3.2e-45	2.67594	0.00745	1	90
ENSG00000234444.9	ZNF736	sACC	7	64307459	64354860	0.7716	rs985669	-3.75	rs6955211	0.18	-6.16	-0.2501	175	2	enet	0.37	1.3e-45	2.6729	0.00752	1
ENSG00000189316.3	RP11-797H7.5	sACC	7	64888527	64890100	0.2306	rs10236729	-3.8	rs4718156	0.256	-10.63	1.4279	167	1	lasso	0.26	5.9e-30	-2.6725	0.00753	1
ENSG00000124593.14	PRICKLE4	sACC	6	41780349	41790141	0.0798	rs1057227	-3.58	rs6913232	-0.00198	-4.51	-2.9298	340	340	blup	0.01	0.022	2.67	0.00758	1
ENSG00000228527.1	RP11-179B15.5	sACC	10	58304553	58305621	0.0614	rs1698372	3.28	rs2790170	0.00134	-4.37	2.4988	211	211	blup	0.019	0.0023	-2.6682	0.00763	1
ENSG00000100003.17	SEC14L2	sACC	22	30396857	30425317	0.0536	rs738372	3.72	rs5753137	-0.00233	-3.35	2.037	304	302	blup	0.006	0.06	-2.6681	0.00763	1
ENSG00000176542.9	USF3	sACC	3	113648385	113696646	0.059	rs950357	-3.52	rs1567778	0.00833	-4.41	-2.667	313	1	top1	0.0083	0.033	2.67	0.00765	1
ENSG00000124422.11	USP22	sACC	17	20999593	21043760	0.2362	rs9889782	-3.15	rs1045162	0.235	-10.23	-2.667	123	1	top1	0.23	8e-27	2.66702	0.00765	1
ENSG00000089351.14	GRAMD1A	sACC	19	34994784	35026471	0.1454	rs10153449	-2.95	rs2290647	0.066129	-5.41	2.6673	340	1	top1	0.066	4.1e-08	-2.66731	0.00765	1
ENSG00000116791.13	CRYZ	sACC	1	74705482	74733408	0.7543	rs9661462	-4.07	rs277374	0.437	9.62	2.6235	260	1	enet	0.68	2.6e-106	-2.66598	0.00768	1
ENSG00000182329.11	KIAA2012	sACC	2	202073289	202205203	0.1303	rs2049192	3.468	rs16838877	0.103	-6.58	-2.66598	312	1	top1	0.1	6.2e-12	2.66598	0.00768	1
ENSG00000122870.11	BICC1	sACC	10	58513140	58831437	0.0694	rs4948550	-3.58	rs6481407	0.0192	-4.34	-1.8225	262	262	blup	0.028	0.0003	2.661	0.00779	1
ENSG00000271780.1	RP11-1017G21.5	sACC	14	101948347	101949425	0.3711	rs2448241	-2.66	rs2448241	0.25	10.62	-2.6599	196	1	lasso	0.26	5.6e-30	-2.6599	0.00782	1
ENSG00000272444.1	RP11-1017G21.6	sACC	14	101952416	101953063	0.1357	rs2448241	-2.66	rs2448241	0.0485	6.12	-2.6599	195	1	enet	0.061	1.4e-07	-2.6599	0.00782	1
ENSG00000226519.1	LINC00390	sACC	13	44106378	44137236	0.256	rs9533609	3.31	rs9567377	0.135	-6.88	2.6587	292	1	lasso	0.16	1e-17	-2.65867	0.00784	1
ENSG00000261496.1	RP13-514E23.1	sACC	4	86012296	86013874	0.0984	rs12647176	3.35	rs2575675	0.0579	-5.12	2.4851	236	2	lasso	0.063	9.6e-08	-2.65859	0.00785	1
ENSG00000083099.10	LYRM2	sACC	6	89568144	89638753	0.1731	rs11754862	-3.68	rs34012596	0.0873	6.4	-1.0892	371	3	lasso	0.15	1.9e-17	-2.66	0.00791	1
ENSG00000225302.2	RP11-539I5.1	sACC	10	116828761	116850205	0.2123	rs716183	5.32	rs1681720	0.155	8.4	2.655	248	1	top1	0.16	1.5e-17	2.655	0.00793	1	159
ENSG00000196358.10	NTNG2	sACC	9	132161676	132244534	0.0684	rs302928	4.14	rs7857072	-0.00192	-3.487	-1.8078	311	6	enet	0.01	0.02	-2.6529	0.00798	1
ENSG00000278518.1	RP11-108K14.12	sACC	10	133526259	133527513	0.0667	rs11597218	5.36	rs2298120	0.0145	-2.8	-2.6523	167	1	top1	0.015	0.0072	2.6523	0.008	1
ENSG00000257086.1	RP11-783K16.13	sACC	11	64246939	64249494	0.1433	rs915987	-5.29	rs12418035	0.0895	7.09	1.5123	240	3	enet	0.14	5.5e-16	2.6505	0.00804	1	169
ENSG00000101161.7	PRPF6	sACC	20	63981135	64033100	0.0953	rs2275293	3.8	rs3810504	0.008784	-4.41	-2.489	242	1	enet	0.026	0.00045	2.64899	0.00807	1
ENSG00000271043.2	MTRNR2L2	sACC	5	80650000	80650086	0.1068	rs33013	-3.2	rs16877607	-0.001115	-3.48	1.2397	338	338	blup	0.023	0.00098	-2.64825	0.00809	1
ENSG00000133958.13	UNC79	sACC	14	93333219	93707876	0.0956	rs8008104	4.04	rs7159126	0.00169	3.89	-2.7751	455	2	enet	0.071	1.3e-08	-2.6469	0.00812	1
ENSG00000156232.7	WHAMM	sACC	15	82809628	82836108	0.0813	rs17158263	-3.33	rs7178859	-0.000141	3.394	-2.6469	228	1	enet	0.012	0.014	-2.64688	0.00812	1
ENSG00000131067.16	GGT7	sACC	20	34844720	34872860	0.0817	rs2295886	3.26	rs17406518	0.030894	-4.41	-1.0884	282	281	blup	0.042	1.2e-05	2.64659	0.00813	1
ENSG00000085999.11	RAD54L	sACC	1	46247688	46278473	0.0843	rs12141934	-3.74	rs11576941	0.0518	5.16	2.6463	255	1	top1	0.052	1.2e-06	2.64631	0.00814	1
ENSG00000125107.17	CNOT1	sACC	16	58519951	58629886	0.0633	rs4238802	3.69	rs2241570	0.027581	4.45	2.6463	323	1	top1	0.028	0.00033	2.6463	0.00814	1
ENSG00000174473.15	GALNTL6	sACC	4	171812254	173041559	0.1778	rs2877748	-3.83	rs333003	0.123059	-7.33	2.6438	388	1	top1	0.12	4.6e-14	-2.64376	0.0082	1
ENSG00000255931.1	RP11-286N22.10	sACC	11	61496440	61500076	0.0854	rs102275	6.9	rs2924446	0.0788	5.93	-2.6432	187	1	top1	0.079	2.1e-09	-2.6432	0.00821	1	168
ENSG00000130856.15	ZNF236	sACC	18	76822607	76970727	0.1897	rs470560	-3.75	rs9973056	0.085	-7.17	2.8288	491	6	enet	0.12	1.6e-13	-2.6426	0.00823	1
ENSG00000274964.1	RP11-817I4.1	sACC	12	32339368	32340724	0.0348	rs1798258	-3.799	rs2630583	0.000664	3.28	-2.6419	374	1	top1	0.00066	0.26	-2.6419	0.00824	1
ENSG00000021461.16	CYP3A43	sACC	7	99828013	99866102	0.0409	rs4729567	-3.21	rs999885	0.00317	-3.26	-2.1421	161	159	blup	0.013	0.0096	2.6382	0.00833	1
ENSG00000050393.11	MCUR1	sACC	6	13786557	13814568	0.3452	rs10948800	-3.5	rs1062066	0.205	9.72	0.5004	305	1	lasso	0.33	2.2e-39	2.64	0.00836	1
ENSG00000137804.12	NUSAP1	sACC	15	41332694	41381050	0.2968	rs2297379	4.14	rs11630656	0.350962	12.507	2.6357	239	1	top1	0.35	4.1e-42	2.63567	0.0084	1
ENSG00000197465.13	GYPE	sACC	4	143870867	143905563	0.1457	rs1822841	-2.87	rs2323413	0.246337	-10.63	-2.8346	150	4	enet	0.26	3e-30	2.63464	0.00842	1
ENSG00000114859.15	CLCN2	sACC	3	184346185	184361651	0.1043	rs902415	3.59	rs9839000	0.0879	5.18	2.6337	382	1	top1	0.088	2.3e-10	2.63	0.00845	1
ENSG00000219928.2	RP11-40C6.2	sACC	9	87525302	87525475	0.0485	rs11141878	-3.17	rs981292	-9.82e-05	3.795	2.8218	346	3	lasso	0.022	0.0012	2.6333	0.00846	1
ENSG00000116652.6	DLEU2L	sACC	1	63547082	63550636	0.2102	rs11581836	2.99	rs10789138	0.131	8.59	-0.5165	290	5	enet	0.19	1.9e-21	-2.62866	0.00857	1
ENSG00000090612.20	ZNF268	sACC	12	133181409	133214831	0.2651	rs2279313	-3.572	rs905224	0.18	9.486	2.037	102	1	enet	0.25	5e-29	2.6273	0.00861	1
ENSG00000170017.12	ALCAM	sACC	3	105366909	105576900	0.1047	rs9860129	3.65	rs6771987	0.046	-5.76	0.7115	363	363	blup	0.081	1.2e-09	-2.63	0.00864	1
ENSG00000070159.13	PTPN3	sACC	9	109375466	109498313	0.1737	rs2805888	3.49	rs3935949	0.0829	-6.27	-1.8681	401	4	enet	0.1	8.7e-12	2.625	0.00866	1
ENSG00000259556.2	RP11-56B16.2	sACC	15	51919073	51930627	0.1176	rs2077743	-4.03	rs2570239	0.13789	-8.163	-2.7147	216	2	lasso	0.14	1.1e-15	2.62112	0.00876	1
ENSG00000033178.12	UBA6	sACC	4	67612652	67701179	0.1122	rs13126805	-3.94	rs1843593	0.099129	6.66	2.6337	271	2	enet	0.1	6e-12	2.62102	0.00877	1
ENSG00000162073.13	PAQR4	sACC	16	2969245	2973489	0.1683	rs886427	-2.97	rs7189958	0.133855	7.86	-2.621	216	1	top1	0.13	3.2e-15	-2.621	0.00877	1
ENSG00000197557.6	TTC30A	sACC	2	177612992	177618966	0.2193	rs2444563	-4.086	rs10497497	0.0892	7.3	-3.26814	248	11	enet	0.17	1.3e-19	-2.61985	0.0088	1
ENSG00000176974.18	SHMT1	sACC	17	18327860	18363563	0.4105	rs2605142	4.03	rs643333	0.138	9.24	2.8383	201	2	enet	0.36	5.5e-43	2.6192	0.00881	1
ENSG00000206527.9	HACD2	sACC	3	123490820	123585185	0.1692	rs9873177	2.97	rs3109650	0.0683	4.07	2.0527	214	214	blup	0.072	1.2e-08	2.62	0.00883	1
ENSG00000229241.1	PNPT1P1	sACC	3	3981981	3984295	0.2714	rs17030172	-3.82	rs4685744	0.157	-8.59	1.3225	373	373	blup	0.18	1.9e-20	-2.62	0.00885	1
ENSG00000009307.15	CSDE1	sACC	1	114716913	114758676	0.0778	rs11589568	4.28	rs12405713	-0.00229	-3.25	-0.6355	301	301	blup	0.0049	0.079	2.61736	0.00886	1
ENSG00000186468.12	RPS23	sACC	5	82273358	82278577	0.6265	rs16899276	2.91	rs226202	0.719579	-17.55	2.7321	275	15	enet	0.74	7.9e-127	-2.6175	0.00886	1
ENSG00000154188.9	ANGPT1	sACC	8	107249482	107498055	0.0797	rs1784476	-4.31	rs13274462	-0.00166	-3.39	0.3431	358	357	blup	0.015	0.0061	-2.6176	0.00886	1
ENSG00000231177.4	LINC00852	sACC	3	10284419	10285746	0.4258	rs12490065	-3.12	rs2075355	0.326	11.85	-2.794	375	3	enet	0.34	4.4e-40	-2.62	0.00888	1
ENSG00000223473.2	GS1-124K5.3	sACC	7	66491049	66493566	0.0797	rs7811214	-3.23	rs6968534	0.0258	-3.46	2.5329	178	177	blup	0.047	4e-06	-2.6165	0.00888	1
ENSG00000254815.5	RP11-496I9.1	sACC	11	557595	560107	0.1021	rs11246136	-3.42	rs12360820	0.00618	-4.26	-0.1053	289	286	blup	0.019	0.0024	-2.6151	0.00892	1
ENSG00000103365.15	GGA2	sACC	16	23463542	23521995	0.1093	rs880989	-4.22	rs7198418	-0.002254	-3.19	0.3256	303	2	enet	0.003	0.13	2.6129	0.00898	1
ENSG00000201321.1	RNA5S9	sACC	1	228628148	228628266	0.0825	rs3738685	3.21	rs1925716	0.00287	3.5	0.7866	211	211	blup	0.011	0.019	2.61239	0.00899	1
ENSG00000278456.1	RP11-66B24.9	sACC	15	100888472	100889106	0.0912	rs7166401	3.8	rs4646668	0.046896	-5.551	3.1317	366	1	lasso	0.063	7.6e-08	-2.61224	0.00899	1
ENSG00000171530.13	TBCA	sACC	5	77691166	77868780	0.2109	rs380913	-5.41	rs2546163	0.129601	-7.64	-2.612	334	1	top1	0.13	9.2e-15	2.61198	0.009	1	79
ENSG00000179774.8	ATOH7	sACC	10	68230624	68232103	0.1304	rs7905556	-4.42	rs1673	0.0646	6.95	2.3578	242	5	enet	0.11	5.4e-13	2.6082	0.0091	1
ENSG00000140280.13	LYSMD2	sACC	15	51723011	51751585	0.0669	rs2077743	-4.03	rs8035173	0.037468	-5.498	-2.6083	305	1	lasso	0.051	1.3e-06	2.60831	0.0091	1
ENSG00000101236.16	RNF24	sACC	20	3927309	4015582	0.2468	rs683808	-3.68	rs998132	0.174025	-8.64	-2.6083	416	1	top1	0.17	1.1e-19	2.60831	0.0091	1
ENSG00000066379.14	ZNRD1	sACC	6	30058899	30064909	0.0495	rs9258158	3.26	rs3129054	-0.00211	-1.06	1.4331	28	28	blup	-0.00067	0.4	-2.6067	0.00914	1	97
ENSG00000138182.14	KIF20B	sACC	10	89701610	89774939	0.1497	rs2250781	3.43	rs7092444	0.0762	-6.89	-2.4236	356	355	blup	0.11	2.7e-12	2.6063	0.00915	1
ENSG00000177225.16	PDDC1	sACC	11	767220	777488	0.0985	rs11246136	-4.12	rs7940065	0.0834	6.12	2.6059	279	1	top1	0.083	6.9e-10	2.6059	0.00916	1
ENSG00000136381.12	IREB2	sACC	15	78437431	78501456	0.1038	rs11072813	2.87	rs12899131	0.097775	-6.181	2.6059	301	1	top1	0.098	2.2e-11	-2.60591	0.00916	1
ENSG00000183386.9	FHL3	sACC	1	37996770	38005606	0.1216	rs4653329	-4.81	rs10890285	0.0283	5.09	2.3862	323	322	blup	0.034	7.7e-05	2.60514	0.00918	1
ENSG00000029725.16	RABEP1	sACC	17	5282265	5385812	0.1584	rs2535561	-5	rs2189336	0.14	-8.14	2.6792	368	3	enet	0.15	4.6e-17	-2.60439	0.0092	1
ENSG00000180801.13	ARSJ	sACC	4	113900284	113979727	0.0842	rs10025791	-3.57	rs4834359	0.004388	4.12	0.5353	240	240	blup	0.043	8.3e-06	2.60361	0.00922	1
ENSG00000115594.11	IL1R1	sACC	2	102064544	102179874	0.1284	rs2072472	-5.062	rs974950	0.0326	4.8	-3.44822	399	399	blup	0.037	3.4e-05	-2.60261	0.00925	1
ENSG00000197361.6	FBXL22	sACC	15	63597353	63602428	0.0368	rs4412925	6.46	rs2165882	0.017634	-3.773	2.6001	247	1	top1	0.018	0.0034	-2.60012	0.00932	1	214
ENSG00000173041.11	ZNF680	sACC	7	64519884	64563106	0.2905	rs10236729	-3.8	rs6967116	0.148	-8.21	2.655	188	5	enet	0.2	2.1e-22	-2.5991	0.00935	1
ENSG00000056972.18	TRAF3IP2	sACC	6	111556454	111606278	0.075	rs6920798	5.09	rs411604	0.0161	-4.31	-1.2402	229	228	blup	0.023	0.001	2.6	0.0094	1	106
ENSG00000227725.3	GCOM2	sACC	4	68038544	68039647	0.2572	rs1843593	2.63	rs28526365	0.186964	9.55	2.439	201	7	enet	0.2	1e-22	2.59487	0.00946	1
ENSG00000165806.19	CASP7	sACC	10	113679162	113730907	0.4454	rs12098403	4.54	rs3127106	0.371	10.72	0.2413	383	3	lasso	0.48	1.7e-63	2.5923	0.00953	1	158
ENSG00000104447.11	TRPS1	sACC	8	115408496	115809673	0.2004	rs17659542	3.92	rs2721940	0.213	-9.68	-2.5855	237	1	top1	0.21	3.8e-24	2.5855	0.00972	1
ENSG00000214389.2	RPS3AP26	sACC	7	98385801	98386584	0.0999	rs17161415	2.93	rs6979846	0.0153	-4.1	-1.5864	187	187	blup	0.024	0.00068	2.581	0.00985	1
ENSG00000117408.10	IPO13	sACC	1	43946939	43968022	0.0383	rs1989951	3.45	rs2428955	0.00173	-3.38	-2.5565	278	3	enet	0.0053	0.07	2.58075	0.00986	1
ENSG00000187135.7	VSTM2B	sACC	19	29526499	29564479	0.0856	rs6509292	4.22	rs12974413	0.008169	3.53	-2.5783	316	1	top1	0.0082	0.034	-2.57832	0.00993	1
ENSG00000232077.1	LINC01031	sACC	1	193304745	193365953	0.0541	rs17376588	-3.71	rs1890660	0.00824	-4.37	-2.5162	212	212	blup	0.023	0.00089	2.5776	0.00995	1
ENSG00000149547.14	EI24	sACC	11	125569216	125584687	0.0946	rs476707	-3.45	rs548181	0.0193	-4.98	1.1391	378	378	blup	0.034	6.7e-05	-2.5776	0.00995	1
ENSG00000082126.17	MPP4	sACC	2	201644870	201698694	0.2549	rs2049192	3.468	rs11300	0.106	7.23	-1.26546	325	1	lasso	0.13	4e-15	-2.57689	0.00997	1
ENSG00000261490.1	RP11-448G15.3	sACC	4	10068089	10073019	0.1579	rs12501597	-3.72	rs10516201	0.061172	4.54	-2.5769	293	1	top1	0.061	1.3e-07	-2.57689	0.00997	1
ENSG00000254392.1	RP11-759A9.2	sACC	8	50490795	50491465	0.0502	rs1483643	3.49	rs7817955	0.000442	4.03	3.4005	171	171	blup	0.017	0.0043	2.5745	0.01	1
ENSG00000196470.11	SIAH1	sACC	16	48356364	48448402	0.0602	rs7206909	-3.08	rs16945919	-0.001952	-2.92	-2.242	162	161	blup	0.0057	0.063	2.5747	0.01	1
ENSG00000226580.1	RPL39P40	sACC	21	17500679	17500824	0.0809	rs9977638	-4.79	rs2824286	0.0127	-4.25	-0.4824	223	223	blup	0.036	4.6e-05	-2.57493	0.010026	1
ENSG00000115616.2	SLC9A2	sACC	2	102619707	102711318	0.1994	rs6726265	3.278	rs17775170	0.148	8.06	-2.57125	352	1	top1	0.15	1e-16	-2.57125	0.0101	1
ENSG00000133863.6	TEX15	sACC	8	30831544	30890606	0.0749	rs2543622	3.87	rs2160935	0.0617	5.47	2.5729	209	1	top1	0.062	1.1e-07	2.5729	0.0101	1
ENSG00000151651.15	ADAM8	sACC	10	133262403	133276868	0.0659	rs12766730	5.2	rs2995300	-0.000834	3.8	-2.0009	251	4	enet	0.03	0.00021	-2.5715	0.0101	1
ENSG00000185352.8	HS6ST3	sACC	13	96090839	96839562	0.0514	rs7317645	-6.05	rs1010345	0.0143	4.07	4.2334	357	355	blup	0.023	0.00086	2.57159	0.0101	1	196
ENSG00000099330.8	OCEL1	sACC	19	17226204	17229219	0.2808	rs3826700	3.5	rs11880766	0.108374	6.17	-1.7186	262	1	lasso	0.24	3.4e-27	-2.57261	0.0101	1
ENSG00000268996.3	MAN1B1-AS1	sACC	9	137084946	137086817	0.1976	rs7467117	3.82	rs7466635	0.084	6.585	2.5909	188	2	enet	0.089	1.7e-10	2.57	0.0102	1
ENSG00000225746.9	SNHG23	sACC	14	100894770	101027415	0.1765	rs12100867	-5.09	rs8015089	0.0781	5.9	-2.5699	357	1	top1	0.078	2.4e-09	-2.5699	0.0102	1
ENSG00000201263.1	SNORD114-6	sACC	14	100957166	100957237	0.3879	rs12100867	-5.09	rs8015089	0.357	-12.22	-2.5699	316	1	top1	0.36	5.4e-43	2.5699	0.0102	1
ENSG00000198933.9	TBKBP1	sACC	17	47694081	47712050	0.0439	rs12603582	-4.2	rs1808192	0.0237	4.48	0.5662	313	312	blup	0.025	0.00059	2.56449	0.0103	1
ENSG00000267769.1	CTB-50L17.9	sACC	19	4454014	4455286	0.0845	rs7251858	-3.25	rs243338	0.050666	4.98	-2.5668	251	1	top1	0.051	1.5e-06	-2.56676	0.0103	1
ENSG00000174130.12	TLR6	sACC	4	38823715	38856817	0.3534	rs716975	4.19	rs12509328	0.183298	-8.94	-2.5613	321	1	top1	0.18	1e-20	2.56135	0.0104	1
ENSG00000248673.1	LINC01331	sACC	5	74369376	74536976	0.1332	rs6884528	-3.81	rs452166	0.004962	-3.97	-0.2415	421	420	blup	0.0082	0.034	-2.56163	0.0104	1
ENSG00000260000.2	RP3-467N11.1	sACC	6	100881471	100882987	0.0359	rs9498419	7.18	rs3778032	0.023	-3.63	-2.5613	182	1	top1	0.023	0.00096	2.56	0.0104	1	104
ENSG00000128944.13	KNSTRN	sACC	15	40382721	40394246	0.719	rs4924501	-5.07	rs17671250	0.66389	17.315	-2.4631	260	7	enet	0.69	6.8e-112	-2.56273	0.0104	1
ENSG00000063015.19	SEZ6	sACC	17	28954901	29006440	0.0451	rs8066520	5.21	rs1388175	-0.000596	2.93	-2.4297	254	254	blup	0.013	0.011	-2.56267	0.0104	1	231
ENSG00000269053.1	CTD-2521M24.8	sACC	19	17419305	17419774	0.0716	rs3826700	3.5	rs2303680	-0.002347	3.45	0.5288	278	278	blup	0.0026	0.15	-2.5609	0.0104	1
ENSG00000107651.12	SEC23IP	sACC	10	119892711	119944658	0.1383	rs3781503	4	rs4752351	0.104	-7.08	-2.5594	302	1	top1	0.1	4.7e-12	2.5594	0.0105	1
ENSG00000187987.9	ZSCAN23	sACC	6	28431930	28443502	0.2868	rs2232423	-9.52	rs916403	0.303929	11.47	-2.8564	224	6	enet	0.33	1.4e-38	-2.5605	0.0105	1	96
ENSG00000174173.6	TRMT10C	sACC	3	101561862	101566446	0.0678	rs2466367	5.34	rs1349201	-0.000341	-4.27	0.894	240	2	enet	0.024	0.00082	2.56	0.0106	1
ENSG00000282860.1	RP11-153F10.2	sACC	3	127571232	127571838	0.2739	rs1562531	-3.93	rs12489937	0.248	10.01	-2.5564	299	1	top1	0.25	1.9e-28	-2.56	0.0106	1
ENSG00000168092.13	PAFAH1B2	sACC	11	117144267	117176894	0.0376	rs11216162	4.11	rs17120197	0.0152	3.63	2.5562	345	1	top1	0.015	0.0061	2.5562	0.0106	1
ENSG00000197302.10	ZNF720	sACC	16	31713229	31794869	0.325	rs11862739	2.62	rs17839518	0.366529	-12.95	2.5573	137	12	enet	0.37	2e-45	-2.5562	0.0106	1
ENSG00000116005.11	PCYOX1	sACC	2	70257386	70281191	0.0638	rs6546579	2.835	rs11694045	0.049	5.42	2.55079	291	1	top1	0.049	2.2e-06	2.55079	0.0107	1
ENSG00000126214.21	KLC1	sACC	14	103561896	103714249	0.1484	rs942866	-7.57	rs10134399	0.117	7.38	2.5508	268	1	enet	0.14	2.3e-15	2.5508	0.0107	1	207
ENSG00000204713.10	TRIM27	sACC	6	28903002	28923989	0.0497	rs7766356	-3.6	rs2531804	0.042338	3.43	-2.5526	39	1	top1	0.042	1.1e-05	-2.5526	0.0107	1	96
ENSG00000179097.5	HTR1F	sACC	3	87990696	87993835	0.0462	rs2938264	4.39	rs4859104	0.0235	-4.62	2.5488	176	1	top1	0.023	0.00086	-2.55	0.0108	1
ENSG00000177133.10	LINC00982	sACC	1	3059615	3068437	0.1321	rs3795263	-3	rs10489588	0.0584	-5.95	2.0847	206	3	lasso	0.08	1.5e-09	-2.54694	0.0109	1
ENSG00000138095.18	LRPPRC	sACC	2	43886508	43996005	0.3471	rs6740998	-3.975	rs6756365	0.295	11.65	-2.62105	375	5	enet	0.32	2.2e-38	-2.54728	0.0109	1
ENSG00000144847.12	IGSF11	sACC	3	118900557	119146068	0.0657	rs1402578	4.21	rs6807838	0.0576	5.55	-2.5463	361	1	top1	0.058	3e-07	-2.55	0.0109	1
ENSG00000203799.11	CCDC162P	sACC	6	109165833	109355063	0.0696	rs6939241	3.13	rs9791265	0.0011	-4.18	-0.2187	293	292	blup	0.018	0.0028	-2.55	0.0109	1
ENSG00000141458.12	NPC1	sACC	18	23506184	23586898	0.3204	rs303757	-3.23	rs1429934	0.0885	-6.93	-2.4993	213	3	enet	0.11	6.1e-13	2.5461	0.0109	1
ENSG00000088205.12	DDX18	sACC	2	117814650	117832379	0.0998	rs2303331	-3.32	rs17507637	0.0122	-4.58	-2.61888	245	2	enet	0.066	4.6e-08	2.54323	0.011	1
ENSG00000137628.16	DDX60	sACC	4	168216293	168318807	0.0553	rs978726	-2.61	rs17053871	-0.002281	3.66	1.6618	310	309	blup	0.0071	0.045	2.54353	0.011	1
ENSG00000136213.9	CHST12	sACC	7	2403560	2448483	0.0702	rs3823624	-8.42	rs10226762	0.0133	-5.02	2.5329	285	2	lasso	0.018	0.0029	-2.5386	0.0111	1	113
ENSG00000183527.11	PSMG1	sACC	21	39174769	39183851	0.1034	rs2242948	-2.75	rs2836961	0.0455	5.67	-2.6895	411	411	blup	0.07	1.6e-08	-2.53649	0.011197	1
ENSG00000163596.16	ICA1L	sACC	2	202773150	202871985	0.1479	rs1061157	3.163	rs6705330	0.172	-9.09	-2.53497	227	1	top1	0.17	2e-19	2.53497	0.0112	1
ENSG00000233579.1	KRT8P15	sACC	2	202840331	202841781	0.0405	rs1061157	3.163	rs6705330	0.0241	-3.81	-2.53497	210	1	top1	0.024	0.00074	2.53497	0.0112	1
ENSG00000228358.5	AC113617.1	sACC	4	117360625	117372852	0.1151	rs13113229	-4.09	rs13340324	0.086439	6.67	2.5374	299	1	lasso	0.1	1.1e-11	2.53739	0.0112	1
ENSG00000237684.1	RPSAP35	sACC	4	117413462	117414279	0.1876	rs13113229	-4.09	rs13340324	0.15145	8.19	2.5374	288	1	top1	0.15	3.8e-17	2.53739	0.0112	1
ENSG00000104450.12	SPAG1	sACC	8	100157906	100259278	0.0568	rs1471293	-2.57	rs7015060	0.00987	-4.06	-2.5374	274	1	top1	0.0099	0.022	2.5374	0.0112	1
ENSG00000167994.11	RAB3IL1	sACC	11	61897301	61920269	0.2212	rs102275	6.9	rs741887	0.118	-7.24	-2.5374	262	1	top1	0.12	1.6e-13	2.5374	0.0112	1	168
ENSG00000042317.16	SPATA7	sACC	14	88384924	88470350	0.6596	rs1040609	-2.79	rs3179969	0.602	-16.29	2.365	337	16	enet	0.7	1.5e-113	-2.5357	0.0112	1
ENSG00000201700.3	SNORD113-3	sACC	14	100929919	100929990	0.1642	rs12100867	-5.09	rs7160462	0.0674	5.51	-2.5374	306	1	top1	0.067	3e-08	-2.5374	0.0112	1
ENSG00000090470.14	PDCD7	sACC	15	65117379	65133836	0.1232	rs6494489	-4	rs11637114	0.046239	3.693	-2.5372	209	1	top1	0.046	4.3e-06	-2.53722	0.0112	1
ENSG00000180953.11	ST20	sACC	15	79898840	79923702	0.1419	rs1074979	-3.9	rs2115540	0.095571	5.491	2.5374	360	1	top1	0.096	3.7e-11	2.53739	0.0112	1
ENSG00000197134.11	ZNF257	sACC	19	22052452	22091480	0.3916	rs7253490	-3.07	rs1526884	0.344597	-12.55	0	185	6	enet	0.45	1.4e-57	-2.53592	0.0112	1
ENSG00000116981.3	NT5C1A	sACC	1	39659121	39672038	0.1621	rs6664244	3.45	rs9662128	0.0701	5.2	2.5329	273	1	top1	0.07	1.6e-08	2.53293	0.0113	1
ENSG00000272941.1	RP11-134L10.1	sACC	7	135168403	135169547	0.0841	rs2551774	5.96	rs3800592	0.0989	6.85	2.534	315	1	top1	0.099	1.7e-11	2.534	0.0113	1	124
ENSG00000254491.1	RP11-145O15.2	sACC	8	13583889	13584533	0.0875	rs12681911	-3.2	rs9325661	0.0123	-4.31	-1.0893	454	454	blup	0.017	0.0036	2.532	0.0113	1	125
ENSG00000119314.15	PTBP3	sACC	9	112217716	112333667	0.0385	rs6477901	-4.83	rs7869209	0.034	3.958	2.534	310	1	top1	0.034	7.4e-05	2.534	0.0113	1
ENSG00000186104.10	CYP2R1	sACC	11	14877440	14892252	0.1035	rs10500804	2.53	rs10500804	0.065	-5.79	2.534	260	1	top1	0.065	5.3e-08	-2.534	0.0113	1
ENSG00000183578.6	TNFAIP8L3	sACC	15	51056598	51105276	0.1108	rs10467923	3.79	rs7177664	0.032188	-6.053	2.4187	324	5	enet	0.082	9.3e-10	-2.53322	0.0113	1
ENSG00000178852.15	EFCAB13	sACC	17	47323290	47441312	0.6413	rs3760377	-4.54	rs3809863	0.389	11.9	-3.0016	295	11	enet	0.56	9e-79	-2.53328	0.0113	1
ENSG00000167363.13	FN3K	sACC	17	82735575	82751197	0.133	rs9271	3.76	rs2459703	0.0875	6.79	1.287	252	1	lasso	0.1	6.3e-12	2.53211	0.0113	1
ENSG00000268658.5	LINC00664	sACC	19	21483374	21503238	0.3105	rs11085436	-3.59	rs7252261	0.229759	10.67	-1.0372	160	4	enet	0.28	6.6e-32	-2.53307	0.0113	1
ENSG00000119147.9	C2orf40	sACC	2	106063246	106078159	0.1484	rs11904823	-2.644	rs3820893	0.157	-5.44	-2.53026	302	1	top1	0.16	9.5e-18	2.53026	0.0114	1
ENSG00000269609.5	RPARP-AS1	sACC	10	102449817	102461106	0.3703	rs11596235	5.29	rs12241712	0.269	-5.93	0.0333	240	5	enet	0.29	3.1e-33	-2.5312	0.0114	1	155
ENSG00000111615.13	KRR1	sACC	12	75490861	75511636	0.1704	rs2242435	3.142	rs15513	0.236	10.248	-1.4373	323	12	enet	0.25	1.9e-28	-2.5311	0.0114	1
ENSG00000092108.20	SCFD1	sACC	14	30622112	30735812	0.2777	rs17333779	-4.4	rs229244	0.304	10.5	2.4837	254	2	enet	0.31	1.8e-36	-2.53	0.0114	1
ENSG00000226443.3	GAPDHP32	sACC	1	119533749	119534746	0.1837	rs12134798	-3.6	rs2281493	0.00914	-4.24	-1.4279	258	258	blup	0.067	3.5e-08	2.52862	0.0115	1
ENSG00000271187.1	RP11-309H21.4	sACC	1	191179521	191179739	0.0319	rs613836	5	rs11802112	-0.00232	3.34	-2.3627	211	211	blup	0.0013	0.21	-2.52639	0.0115	1	15
ENSG00000043514.15	TRIT1	sACC	1	39841022	39883511	0.5149	rs6664244	3.45	rs12123609	0.286	-11.23	2.7609	276	5	enet	0.37	1.1e-44	-2.52654	0.0115	1
ENSG00000084734.8	GCKR	sACC	2	27496842	27523684	0.0486	rs4666020	-5.4	rs780090	-0.00228	3.27	0.19221	214	214	blup	0.0039	0.1	2.52782	0.0115	1	22
ENSG00000120697.8	ALG5	sACC	13	36949775	37000261	0.0535	rs9315420	4.06	rs9566172	0.00142	-3.92	3.8016	348	12	enet	0.0042	0.095	-2.52682	0.0115	1
ENSG00000154736.5	ADAMTS5	sACC	21	26917912	26966513	0.0651	rs992499	-2.65	rs8127336	-0.00155	4.3	-1.3552	432	432	blup	0.0057	0.064	-2.5253	0.01156	1
ENSG00000187049.9	TMEM216	sACC	11	61391687	61398863	0.1489	rs102275	6.9	rs2943805	0.136	7.81	-2.5252	206	1	top1	0.14	1.9e-15	-2.5252	0.0116	1	168
ENSG00000104853.15	CLPTM1	sACC	19	44954585	44993341	0.0908	rs11672894	3.52	rs760114	0.037133	5.32	-2.2371	273	5	enet	0.042	1e-05	-2.51978	0.0117	1
ENSG00000138413.13	IDH1	sACC	2	208236227	208266074	0.0925	rs1008487	3.178	rs6710543	-0.00179	-4.11	0.56816	247	247	blup	0.024	0.00083	-2.51808	0.0118	1
ENSG00000152219.4	ARL14EP	sACC	11	30323051	30338227	0.1312	rs978751	6.21	rs1222218	0.121	-7.5	2.5184	231	1	top1	0.12	7.3e-14	-2.5184	0.0118	1
ENSG00000253347.1	CTD-2026D20.2	sACC	17	47409322	47423526	0.0233	rs3760377	-4.54	rs9912101	0.00836	3.91	2.5184	275	1	top1	0.0084	0.033	2.51837	0.0118	1
ENSG00000106125.14	FAM188B	sACC	7	30771417	30892387	0.0869	rs7785534	-3.03	rs6958083	0.0415	4.48	-2.5159	315	1	top1	0.041	1.3e-05	-2.5159	0.0119	1
ENSG00000108960.7	MMD	sACC	17	55392613	55421992	0.6194	rs7224610	-3.87	rs11079166	0.505	-14.78	2.5162	265	1	top1	0.51	2.4e-67	-2.51624	0.0119	1
ENSG00000265750.1	RP11-799B12.4	sACC	18	24159509	24162211	0.135	rs9783924	3.25	rs1049684	0.0743	6.53	2.5161	291	1	top1	0.074	5.9e-09	2.5161	0.0119	1
ENSG00000269019.1	AC005932.1	sACC	19	18940322	18946831	0.2726	rs7250569	4.38	rs3220	0.177927	-4.41	2.4582	228	4	enet	0.18	1.9e-20	-2.51372	0.0119	1
ENSG00000233008.5	RP11-475O6.1	sACC	1	83575776	83861023	0.1298	rs4243779	-3.79	rs532246	0.0728	6.45	1.7887	324	3	enet	0.11	1.8e-12	2.5118	0.012	1
ENSG00000206605.1	RNU6-946P	sACC	10	26790540	26790646	0.0497	rs9299827	3.23	rs12219836	-0.00206	-4.04	-0.3332	241	241	blup	0.0014	0.21	-2.5129	0.012	1
ENSG00000111196.9	MAGOHB	sACC	12	10604190	10613623	0.0808	rs10845073	-3.266	rs2617165	0.0174	4.611	-2.5114	278	1	top1	0.017	0.0037	-2.5114	0.012	1
ENSG00000276573.1	RP11-128N14.5	sACC	13	97435946	97436168	0.0598	rs4143080	-4.34	rs1556086	0.0424	4.43	2.5091	211	1	top1	0.042	1e-05	2.50906	0.0121	1
ENSG00000268006.1	PTOV1-AS1	sACC	19	49838639	49851676	0.0727	rs1578944	4	rs254660	0.005416	-3.32	-1.6442	245	244	blup	0.022	0.0014	2.50956	0.0121	1
ENSG00000116741.7	RGS2	sACC	1	192809039	192812283	0.0391	rs12090626	-3.4	rs1933694	-0.00208	2.83	-0.4824	213	213	blup	0.0041	0.097	2.50584	0.0122	1
ENSG00000154153.13	FAM134B	sACC	5	16473038	16617058	0.0897	rs342563	3.52	rs26381	-0.001567	3.26	-0.6423	352	352	blup	0.013	0.011	2.50543	0.0122	1
ENSG00000234160.1	RP11-613M10.6	sACC	9	37509150	37510299	0.1054	rs10973282	8.35	rs6476655	0.00248	3.347	1.5399	281	280	blup	0.028	0.00033	-2.5053	0.0122	1	140
ENSG00000135074.15	ADAM19	sACC	5	157395534	157575775	0.1515	rs10037485	-3.09	rs11466822	0.035825	-5.45	2.5016	381	2	lasso	0.071	1.2e-08	-2.5037	0.0123	1
ENSG00000204130.12	RUFY2	sACC	10	68341107	68407294	0.0858	rs7905556	-4.42	rs10823171	-0.00235	3.64	-2.5427	267	266	blup	0.027	0.00042	-2.5047	0.0123	1
ENSG00000116977.18	LGALS8	sACC	1	236518000	236552981	0.3299	rs707205	-3.17	rs2794753	0.353	12.19	-1.5	368	2	lasso	0.36	6e-44	-2.5006	0.0124	1
ENSG00000154175.16	ABI3BP	sACC	3	100749156	100993515	0.3131	rs1484231	-5.17	rs6784182	0.0985	7.09	-1.073	340	339	blup	0.13	3.8e-15	-2.5	0.0124	1
ENSG00000136235.15	GPNMB	sACC	7	23235967	23275108	0.3525	rs116981	-3.76	rs199355	0.487	-14.59	2.5016	286	1	lasso	0.49	2.7e-65	-2.5016	0.0124	1
ENSG00000203886.4	CYP17A1-AS1	sACC	10	102832721	102834516	0.1281	rs11191514	-5.35	rs284860	0.17	8.62	-2.5016	253	1	top1	0.17	3e-19	-2.5016	0.0124	1	155
ENSG00000255284.1	AP006621.5	sACC	11	777578	784297	0.3697	rs11246136	-4.16	rs12224894	0.3	10.6	2.5016	276	1	enet	0.3	1.6e-35	2.5016	0.0124	1
ENSG00000221968.8	FADS3	sACC	11	61873519	61892051	0.1585	rs102275	6.9	rs1000778	0.0758	6.04	2.4994	250	1	top1	0.076	4.2e-09	2.4994	0.0124	1	168
ENSG00000111711.9	GOLT1B	sACC	12	21501781	21518408	0.058	rs2131136	-3.099	rs3213213	0.0386	5.486	2.5	414	1	top1	0.039	2.5e-05	2.5	0.0124	1
ENSG00000039523.18	FAM65A	sACC	16	67518418	67546788	0.0643	rs12598615	-2.77	rs7184707	-0.001597	2.14	0.1704	85	85	blup	0.017	0.004	2.4999	0.0124	1
ENSG00000162621.6	LRRC53	sACC	1	74469878	74512614	0.1039	rs9661462	-4.07	rs7553158	0.0694	-6.09	2.4984	244	1	top1	0.069	1.9e-08	-2.49838	0.0125	1
ENSG00000114650.18	SCAP	sACC	3	47413694	47477126	0.1776	rs12485875	-3.82	rs13075233	0.236	10.3	2.4984	126	1	top1	0.24	6.5e-27	2.5	0.0125	1
ENSG00000243024.6	RPS11P6	sACC	12	64222337	64397065	0.1321	rs11175369	3.108	rs10878182	0.00821	-4.258	1.1507	237	237	blup	0.043	9.2e-06	-2.4967	0.0125	1
ENSG00000232780.2	GAPDHP74	sACC	1	119434166	119435080	0.2461	rs12134798	-3.6	rs10754411	0.0728	-5.7	-3.4726	278	278	blup	0.12	4.8e-14	2.49273	0.0127	1
ENSG00000136243.16	NUPL2	sACC	7	23181827	23201011	0.3038	rs116981	-3.76	rs955187	0.393	-13.14	2.5868	288	2	lasso	0.41	2.4e-50	-2.4926	0.0127	1
ENSG00000160193.11	WDR4	sACC	21	42843094	42879568	0.0912	rs2839580	-3.73	rs11911090	0.0232	-4.63	1.7194	365	365	blup	0.039	2.3e-05	-2.4915	0.012721	1
ENSG00000248049.6	UBA6-AS1	sACC	4	67701280	68080952	0.2679	rs13126805	-3.94	rs17634475	0.177497	9.09	2.4883	273	1	top1	0.18	4.6e-20	2.48826	0.0128	1
ENSG00000207428.1	RNU6-95P	sACC	4	68003895	68004001	0.1637	rs1843593	2.63	rs17634475	0.138558	7.71	2.4883	210	1	top1	0.14	9.8e-16	2.48826	0.0128	1
ENSG00000273487.1	RP4-621B10.8	sACC	1	92189237	92190707	0.0633	rs7540407	4	rs506375	0.0815	-4.27	-2.4466	268	7	enet	0.087	2.6e-10	2.48715	0.0129	1
ENSG00000279254.1	RP11-536C12.1	sACC	2	46668870	46670778	0.2258	rs13385693	3.07	rs3087822	0.164	-8.47	2.92984	439	2	lasso	0.21	1.4e-23	-2.48682	0.0129	1
ENSG00000137054.15	POLR1E	sACC	9	37485935	37503697	0.0647	rs10973282	8.35	rs10758432	0.0442	-5.119	2.4871	288	1	top1	0.044	6.9e-06	-2.4871	0.0129	1	140
ENSG00000132330.16	SCLY	sACC	2	238060889	238099413	0.0532	rs12479385	2.88	rs2264132	0.00525	4	2.14337	336	336	blup	0.0073	0.042	2.48151	0.0131	1
ENSG00000077097.14	TOP2B	sACC	3	25597905	25664939	0.1239	rs1286644	4.32	rs6799331	0.0406	-5.49	2.4771	292	1	lasso	0.053	8.6e-07	-2.48	0.0132	1
ENSG00000095951.16	HIVEP1	sACC	6	12008762	12164999	0.101	rs2157494	-4.44	rs13204757	0.00282	-3.25	-0.3331	425	424	blup	0.031	0.00016	-2.48	0.0133	1
ENSG00000275645.1	RP11-817O13.9	sACC	15	75346744	75347161	0.0446	rs11638974	-3.5	rs8040754	0.002028	3.918	-0.8988	180	179	blup	0.0035	0.11	-2.4751	0.0133	1
ENSG00000134575.9	ACP2	sACC	11	47239302	47248906	0.0463	rs4752965	-5.9	rs4752973	0.0285	-3.03	-2.4723	238	1	top1	0.028	0.00027	2.4723	0.0134	1	166
ENSG00000182326.14	C1S	sACC	12	6988259	7071032	0.0724	rs1075835	-3.06	rs4764620	-0.00232	-2.313	-2.2621	92	92	blup	0.0062	0.056	2.472	0.0134	1
ENSG00000137764.19	MAP2K5	sACC	15	67542709	67807123	0.4239	rs12917587	2.87	rs12905371	0.353355	-12.468	-2.5138	350	3	lasso	0.36	4.8e-43	2.47368	0.0134	1
ENSG00000213753.10	CENPBD1P1	sACC	19	58573503	58599801	0.1459	rs2305119	-5.08	rs11673465	0.027741	-5.24	-4.4131	170	168	blup	0.054	6.8e-07	2.47382	0.0134	1
ENSG00000055950.16	MRPL43	sACC	10	100969458	100987515	0.2611	rs11190790	-4.17	rs2295716	0.176	9.16	0.1471	303	10	enet	0.2	8.4e-23	-2.4699	0.0135	1
ENSG00000174231.16	PRPF8	sACC	17	1650629	1684882	0.0724	rs9901671	-3.65	rs11658342	-0.000609	-2.53	2.4691	293	1	top1	-0.00061	0.39	-2.4691	0.0135	1
ENSG00000136449.13	MYCBPAP	sACC	17	50508384	50531501	0.1019	rs10853117	3.67	rs11869714	0.0824	-5.86	2.4692	317	1	top1	0.082	8.8e-10	-2.46916	0.0135	1
ENSG00000276309.1	RN7SKP251	sACC	5	68970439	68970752	0.1494	rs11959994	3.42	rs6414814	0.159125	8.42	-2.4675	241	1	enet	0.16	3.8e-18	-2.46751	0.0136	1
ENSG00000249352.4	RP11-141O11.2	sACC	5	68970692	69030165	0.1931	rs11959994	3.42	rs6414814	0.175628	8.9	-2.4675	247	1	top1	0.18	7.5e-20	-2.46751	0.0136	1
ENSG00000228412.7	RP4-625H18.2	sACC	6	19324988	19839080	0.2532	rs9295448	-4.74	rs6916251	0.118	7.32	-3.3945	447	1	lasso	0.15	3.7e-17	-2.47	0.0136	1
ENSG00000175376.8	EIF1AD	sACC	11	65996545	66002176	0.1322	rs1783541	5.6	rs1786172	0.0579	-5.64	0.9739	258	3	enet	0.062	1.1e-07	-2.4676	0.0136	1	170
ENSG00000165502.6	RPL36AL	sACC	14	49618519	49620685	0.2742	rs17121913	3.24	rs3007033	0.274	-11.23	-2.4425	230	5	enet	0.29	2.3e-33	2.4665	0.0136	1
ENSG00000233967.6	RP11-250B2.3	sACC	6	80443344	80465927	0.1085	rs1341279	2.67	rs806851	0.0361	-4.4	2.4658	240	1	top1	0.036	4.5e-05	-2.47	0.0137	1
ENSG00000217733.2	CCT7P1	sACC	6	149879962	149881572	0.1505	rs6903998	5.34	rs9371533	0.135	7.49	2.4656	313	1	top1	0.13	2.7e-15	2.47	0.0137	1
ENSG00000226717.2	PTPRD-AS2	sACC	9	10613202	10620420	0.179	rs7019828	5.52	rs2208707	0.164	-5.278	2.4656	380	1	top1	0.16	1.5e-18	-2.4656	0.0137	1	134
ENSG00000049449.8	RCN1	sACC	11	31812391	32105755	0.1782	rs2071754	6.88	rs477838	0.0859	-6.54	2.4658	319	1	top1	0.086	3.8e-10	-2.4658	0.0137	1	163
ENSG00000011638.10	TMEM159	sACC	16	21158377	21180616	0.201	rs12923444	7.21	rs7185682	0.096692	6.76	2.4656	211	1	top1	0.097	2.9e-11	2.4656	0.0137	1	225
ENSG00000198890.7	PRMT6	sACC	1	107056679	107059294	0.1694	rs1623927	5.23	rs9435436	0.0868	6.62	-0.357	279	277	blup	0.11	6.2e-13	-2.4618	0.0138	1
ENSG00000159692.15	CTBP1	sACC	4	1211448	1249953	0.0458	rs11727167	3.68	rs2335855	0.001151	3.78	3.2144	270	270	blup	0.0054	0.069	2.46289	0.0138	1
ENSG00000090273.13	NUDC	sACC	1	26900238	26946862	0.1911	rs11584995	-3.12	rs11555809	0.112	7.56	-1.9802	182	181	blup	0.16	3.2e-18	-2.46065	0.0139	1
ENSG00000178860.8	MSC	sACC	8	71841549	71844468	0.0902	rs4078227	3.1	rs3779758	0.0334	4.58	-2.4199	371	4	enet	0.041	1.3e-05	-2.4586	0.0139	1
ENSG00000237233.2	TMEM26-AS1	sACC	10	61452639	61481956	0.1287	rs10509163	-3.4	rs7896350	0.1	6.76	-2.459	250	1	top1	0.1	1.3e-11	-2.459	0.0139	1
ENSG00000125611.15	CHCHD5	sACC	2	112584240	112589275	0.3049	rs4849051	4.28	rs768069	0.243	10.42	-2.45624	338	1	top1	0.24	8.4e-28	-2.45624	0.014	1
ENSG00000226409.1	RP11-735G4.1	sACC	6	125370211	125374324	0.216	rs3799712	2.93	rs10485334	0.0981	-5.32	2.4562	240	1	top1	0.098	2e-11	-2.46	0.014	1
ENSG00000108187.15	PBLD	sACC	10	68282660	68333049	0.1251	rs7905556	-4.42	rs731063	0.067	5.67	-2.458	259	1	top1	0.067	3.3e-08	-2.458	0.014	1
ENSG00000248485.1	PCP4L1	sACC	1	161258727	161285450	0.1881	rs16832570	2.57	rs2502807	-0.00227	-5.51	2.1039	293	6	enet	0.051	1.5e-06	-2.45595	0.0141	1
ENSG00000123977.9	DAW1	sACC	2	227871054	227924344	0.2322	rs4973611	3.592	rs7566347	0.0773	-6.56	-3.29961	340	5	enet	0.18	5.8e-20	2.45354	0.0141	1
ENSG00000111816.7	FRK	sACC	6	115931149	116060758	0.1475	rs3777424	2.82	rs11967705	0.0661	5.81	-2.4537	275	1	top1	0.066	4.1e-08	-2.45	0.0141	1
ENSG00000178425.13	NT5DC1	sACC	6	116100849	116249497	0.0457	rs9320571	3.8	rs195484	0.00183	-2.83	-2.4537	269	1	top1	0.0018	0.18	2.45	0.0141	1
ENSG00000183722.7	LHFP	sACC	13	39342892	39603528	0.1019	rs9532383	4.64	rs1926471	0.0498	-4.29	2.4554	421	1	top1	0.05	1.9e-06	-2.45538	0.0141	1
ENSG00000100239.15	PPP6R2	sACC	22	50343304	50445090	0.1839	rs13053855	4	rs9616936	0.0856	7.27	0.9681	268	1	lasso	0.11	8.2e-13	2.45538	0.0141	1
ENSG00000173805.15	HAP1	sACC	17	41717742	41734644	0.1615	rs9902034	3.75	rs7213337	0.0539	4.79	1.4527	267	2	enet	0.068	2.9e-08	-2.4529	0.0142	1
ENSG00000071991.8	CDH19	sACC	18	66501083	66604138	0.1003	rs2715286	3.31	rs1943321	0.00612	4.01	-1.9114	246	246	blup	0.039	2.2e-05	-2.4513	0.0142	1
ENSG00000185340.15	GAS2L1	sACC	22	29306582	29312785	0.2123	rs5762893	4.67	rs2857466	0.17	8.78	1.9012	266	2	lasso	0.19	5.5e-21	2.45319	0.0142	1
ENSG00000257239.1	RP11-630C16.2	sACC	12	41829898	41932592	0.2553	rs10785280	4.606	rs12814145	0.184	-8.726	2.4499	317	1	top1	0.18	9.4e-21	-2.4499	0.0143	1
ENSG00000176383.8	B3GNT4	sACC	12	122203543	122208952	0.0548	rs1795964	3.972	rs10847242	0.00199	3.048	-2.4813	246	246	blup	0.033	0.0001	-2.4504	0.0143	1
ENSG00000279602.1	CTD-3014M21.1	sACC	17	43360041	43361361	0.4053	rs865429	-3.09	rs3737559	0.232	-9.85	2.4505	204	1	top1	0.23	1.9e-26	-2.45054	0.0143	1
ENSG00000197279.3	ZNF165	sACC	6	28080975	28089563	0.0593	rs2232423	-9.52	rs2859365	0.077872	-5.9	-2.4507	291	1	top1	0.078	2.6e-09	2.4507	0.0143	1	96
ENSG00000143337.18	TOR1AIP1	sACC	1	179882042	179925000	0.0689	rs2318388	-3.64	rs644412	0.0471	4.78	-2.4466	325	1	top1	0.047	3.5e-06	-2.44659	0.0144	1
ENSG00000147481.14	SNTG1	sACC	8	49909789	50794118	0.0814	rs1483643	3.49	rs1971259	0.00955	3.41	3.3563	284	284	blup	0.029	0.00024	2.447	0.0144	1
ENSG00000164946.19	FREM1	sACC	9	14734666	14910995	0.2369	rs10961649	4.83	rs10810316	0.142	-7.564	0.4646	570	3	enet	0.15	8.5e-17	2.4482	0.0144	1
ENSG00000149016.15	TUT1	sACC	11	62575045	62592177	0.0731	rs11231299	-3.97	rs4034	-0.00225	3.52	2.3348	243	243	blup	0.0082	0.034	2.4464	0.0144	1
ENSG00000168781.21	PPIP5K1	sACC	15	43533462	43590253	0.0519	rs654276	-2.53	rs2927071	0.065119	5.609	-2.4474	103	1	top1	0.065	5.2e-08	-2.44744	0.0144	1
ENSG00000196363.9	WDR5	sACC	9	134135365	134159968	0.1656	rs11787841	4.05	rs35949820	0.0233	5.09	-0.8484	344	343	blup	0.043	1e-05	-2.4413	0.0146	1
ENSG00000229017.6	LINC01277	sACC	6	142966421	143038077	0.0562	rs7753052	-6.14	rs4896620	0.00543	-4.31	0.9488	309	309	blup	0.01	0.022	-2.44	0.0147	1	109
ENSG00000006715.15	VPS41	sACC	7	38722963	38932394	0.1755	rs17255994	-4.76	rs37476	0.0862	7.72	0.1836	431	2	lasso	0.13	7.9e-15	2.4365	0.0148	1
ENSG00000250412.1	KLHL2P1	sACC	4	119334329	119378233	0.1676	rs1387981	-3.41	rs7680914	0.029954	5.77	0.3873	300	300	blup	0.1	6.9e-12	2.43485	0.0149	1
ENSG00000113327.14	GABRG2	sACC	5	162067540	162155536	0.0827	rs2279020	5.97	rs647625	0.029714	-4.85	-1.1825	217	217	blup	0.037	3.8e-05	-2.43483	0.0149	1	92
ENSG00000081087.14	OSTM1	sACC	6	108041409	108165854	0.1815	rs11757117	-4	rs6936281	0.136	8.14	-1.7084	255	9	enet	0.14	3.2e-16	-2.44	0.0149	1
ENSG00000128513.14	POT1	sACC	7	124822386	124929983	0.1032	rs4731214	3.79	rs11770818	0.0909	-6.63	-2.4344	246	1	top1	0.091	1.2e-10	2.4344	0.0149	1
ENSG00000270075.1	RP11-127L20.5	sACC	10	104312141	104313881	0.0622	rs3896224	-9.07	rs156699	0.0707	-5.75	-2.4344	260	1	top1	0.071	1.4e-08	2.4344	0.0149	1	156
ENSG00000110107.8	PRPF19	sACC	11	60890730	60906588	0.0439	rs2905503	2.96	rs2074417	0.000216	-3.72	-2.1791	242	242	blup	0.018	0.003	2.434	0.0149	1
ENSG00000103647.12	CORO2B	sACC	15	68578969	68727806	0.1576	rs4777120	3.67	rs16952475	0.017406	4.334	-1.6766	280	279	blup	0.038	3.2e-05	-2.43296	0.015	1
ENSG00000267079.1	RP11-820I16.1	sACC	18	11910634	11914344	0.4658	rs613993	2.67	rs622863	0.408	13.28	1.9993	253	1	lasso	0.42	6.2e-53	2.4322	0.015	1
ENSG00000267855.5	NDUFA7	sACC	19	8308768	8321396	0.0727	rs2336573	4.14	rs2241590	0.030166	3.97	2.4322	264	1	top1	0.03	0.00018	2.43219	0.015	1
ENSG00000099331.13	MYO9B	sACC	19	17075781	17214537	0.0941	rs3826700	3.5	rs4808571	0.011418	3.61	-2.4323	284	1	top1	0.011	0.015	-2.43227	0.015	1
ENSG00000176531.10	PHLDB3	sACC	19	43474954	43504935	0.1666	rs3817	-4.69	rs2260219	0.077226	-5.12	-2.4322	264	1	top1	0.077	3e-09	2.43219	0.015	1
ENSG00000128218.7	VPREB3	sACC	22	23752743	23754468	0.1136	rs5760189	-2.97	rs2298375	0.0601	6.15	-2.4319	287	1	lasso	0.082	9.7e-10	-2.43192	0.015	1
ENSG00000116132.11	PRRX1	sACC	1	170662728	170739419	0.2144	rs502612	3.25	rs17549441	0.069	-6.54	2.388	329	4	lasso	0.13	2.8e-15	-2.43107	0.0151	1
ENSG00000254531.1	FLJ20021	sACC	4	101347780	101348883	0.1267	rs10022442	4.32	rs2583394	0.011787	-4.8	4.2334	200	200	blup	0.048	3e-06	-2.4308	0.0151	1	67
ENSG00000237624.1	OXCT2P1	sACC	1	39514956	39516490	0.3486	rs6664244	3.45	rs12061406	0.16	8.25	-0.2156	263	2	lasso	0.28	1.2e-32	2.42781	0.0152	1
ENSG00000165061.14	ZMAT4	sACC	8	40530590	40897833	0.1257	rs9694150	5.13	rs2565090	0.0316	-4.77	5.0679	392	4	enet	0.045	5.7e-06	-2.4279	0.0152	1
ENSG00000130643.8	CALY	sACC	10	133324072	133336935	0.1427	rs12766730	5.2	rs2275723	0.0998	-6.66	-2.4265	231	1	top1	0.1	1.4e-11	2.4265	0.0152	1
ENSG00000278768.1	BACE1-AS	sACC	11	117290874	117293571	0.0912	rs11216162	4.11	rs1574433	-0.00189	3.27	-2.7343	324	324	blup	0.0036	0.11	-2.4271	0.0152	1
ENSG00000111605.16	CPSF6	sACC	12	69239537	69274358	0.0696	rs7300266	-3.037	rs6581887	0.0322	-4.544	2.4274	360	1	top1	0.032	0.00011	-2.4274	0.0152	1
ENSG00000237440.8	ZNF737	sACC	19	20535825	20565809	0.5364	rs6511099	2.76	rs2562644	0.379991	-12.51	0.0714	111	1	enet	0.49	1.2e-63	2.42662	0.0152	1
ENSG00000105698.15	USF2	sACC	19	35268978	35279821	0.0879	rs10153449	-2.95	rs564117	0.06079	5.64	2.4274	366	1	top1	0.061	1.4e-07	2.42743	0.0152	1
ENSG00000138658.15	ZGRF1	sACC	4	112539333	112636995	0.4541	rs7659503	-4.23	rs6533629	0.279537	-11.8	1.8949	342	16	enet	0.46	4e-59	-2.42559	0.0153	1
ENSG00000244056.3	RN7SL417P	sACC	15	84394072	84394336	0.2812	rs3825877	-3.39	rs12911223	0.447535	13.758	-2.4248	174	1	top1	0.45	4.5e-57	-2.42483	0.0153	1
ENSG00000172687.13	ZNF738	sACC	19	21358930	21379302	0.2517	rs11085436	-3.59	rs12151222	0.357608	-12.43	-2.2733	158	5	enet	0.36	6.3e-44	2.42463	0.0153	1
ENSG00000007908.15	SELE	sACC	1	169722641	169764705	0.0404	rs10753786	4	rs10732287	-0.00057	-3.56	3.7802	346	346	blup	0.011	0.017	-2.42246	0.0154	1
ENSG00000251450.1	RASGRF2-AS1	sACC	5	80947697	80960907	0.2231	rs33013	-3.2	rs888821	0.210797	-9.61	-2.4236	343	1	top1	0.21	6.4e-24	2.42361	0.0154	1
ENSG00000146263.11	MMS22L	sACC	6	97142161	97283217	0.1795	rs9400692	-3.97	rs9387218	0.123	-8.21	-2.4236	243	1	lasso	0.19	5.4e-22	2.42	0.0154	1
ENSG00000090316.15	MAEA	sACC	4	1289851	1340147	0.1653	rs11727167	3.68	rs922698	0.060588	5.72	3.0016	249	249	blup	0.078	2.6e-09	2.42037	0.0155	1
ENSG00000243335.8	KCTD7	sACC	7	66628881	66811187	0.0793	rs7794930	-3.14	rs4433015	0.0125	4.68	1.9642	205	204	blup	0.049	2.2e-06	2.4208	0.0155	1
ENSG00000270111.2	RP11-271F18.4	sACC	10	10418739	10462349	0.1396	rs7083737	4	rs7895315	0.126	-7.43	-2.4204	360	1	top1	0.13	2.5e-14	2.4204	0.0155	1
ENSG00000152433.14	ZNF547	sACC	19	57363477	57379565	0.1112	rs10423919	-3.21	rs862710	0.086947	6.29	2.4199	360	1	top1	0.087	3e-10	2.41993	0.0155	1
ENSG00000188785.11	ZNF548	sACC	19	57389850	57402992	0.1496	rs10423919	-3.21	rs862710	0.078099	-5.86	2.4199	355	1	top1	0.078	2.4e-09	-2.41993	0.0155	1
ENSG00000205930.8	C21orf62-AS1	sACC	21	32772100	32893735	0.1469	rs2834091	4.1	rs8134589	0.0369	-4.08	-0.9279	369	367	blup	0.042	1e-05	-2.41868	0.015577	1
ENSG00000125388.19	GRK4	sACC	4	2963608	3040747	0.1926	rs2298969	-5.93	rs2471322	0.171089	-8.95	-2.3095	298	4	enet	0.19	2.3e-21	2.41874	0.0156	1	62
ENSG00000115514.11	TXNDC9	sACC	2	99318982	99340702	0.0269	rs769105	4.178	rs1376444	-0.000232	-3.71	0.84382	219	219	blup	0.006	0.06	-2.41541	0.0157	1
ENSG00000068028.17	RASSF1	sACC	3	50329782	50340980	0.055	rs1996664	7.22	rs2236951	0.0343	4.74	2.416	262	1	top1	0.034	6.8e-05	2.42	0.0157	1
ENSG00000250706.1	RP11-18H21.2	sACC	4	152146385	152178573	0.2248	rs3923993	2.8	rs7671283	0.142108	7.86	-0.7849	231	3	lasso	0.14	2.2e-16	-2.41686	0.0157	1
ENSG00000139117.13	CPNE8	sACC	12	38646822	38907430	0.125	rs11183940	-5.345	rs11169768	0.042	-5.769	2.655	198	198	blup	0.089	1.9e-10	-2.4169	0.0157	1
ENSG00000108395.13	TRIM37	sACC	17	58982638	59106921	0.1144	rs9909925	4.2	rs4932691	0.102	-6.83	-2.4153	261	1	top1	0.1	8.3e-12	2.41534	0.0157	1
ENSG00000233860.1	RP11-359D14.2	sACC	4	76756960	76758474	0.0796	rs10009464	-3.93	rs873090	0.003635	3.15	-1.1018	301	300	blup	0.022	0.0011	2.41289	0.0158	1
ENSG00000258462.2	RP11-831F12.4	sACC	14	49681302	49681886	0.082	rs17121913	3.24	rs2985697	0.0588	4.86	-2.4128	232	1	top1	0.059	2.3e-07	-2.4128	0.0158	1
ENSG00000270093.1	AP000473.8	sACC	21	16643529	16645065	0.1293	rs975529	3.17	rs12626360	0.0594	-5.33	-2.4122	211	1	top1	0.059	2e-07	2.41223	0.015855	1
ENSG00000272491.1	RP5-1024N4.4	sACC	1	48227888	48229561	0.22	rs2354468	-3.72	rs1338315	0.116	7.47	-2.4122	294	1	lasso	0.12	2.2e-13	-2.41223	0.0159	1
ENSG00000155229.20	MMS19	sACC	10	97458324	97498794	0.0645	rs7078288	4.93	rs7893335	0.0287	-4.97	-2.4204	336	3	enet	0.029	0.00023	2.4119	0.0159	1
ENSG00000185989.10	RASA3	sACC	13	113977783	114132611	0.1477	rs11147327	-3.04	rs9525340	0.0536	-5.59	-1.3882	195	1	enet	0.11	3.6e-12	2.41223	0.0159	1
ENSG00000100151.15	PICK1	sACC	22	38056311	38075701	0.165	rs139889	3.7	rs738443	0.187	9.55	2.4122	261	1	lasso	0.2	2.7e-22	2.41223	0.0159	1
ENSG00000278845.4	MRPL45	sACC	17	38297023	38323218	0.1817	rs3902482	-3.03	rs8066255	0.0545	5.89	-0.6725	99	3	enet	0.074	6.5e-09	-2.40848	0.016	1
ENSG00000166788.9	SAAL1	sACC	11	18069935	18106091	0.2967	rs10832861	-3.93	rs10500831	0.272	-11.12	2.4061	296	1	lasso	0.34	6.9e-40	-2.4061	0.0161	1
ENSG00000163393.12	SLC22A15	sACC	1	115976498	116070054	0.2235	rs699767	-2.81	rs2488432	0.119	6.83	-1.9012	228	227	blup	0.15	1.1e-16	-2.40415	0.0162	1
ENSG00000137070.17	IL11RA	sACC	9	34650702	34661892	0.1667	rs12378159	-2.79	rs2070074	0.123	7.334	2.405	245	1	top1	0.12	4.7e-14	2.405	0.0162	1
ENSG00000176994.10	SMCR8	sACC	17	18315310	18328055	0.0573	rs2605142	4.03	rs860568	0.00351	3.63	3.2144	200	200	blup	0.011	0.016	2.4049	0.0162	1
ENSG00000268392.1	AC003682.16	sACC	19	57625032	57626950	0.0446	rs9304811	3.58	rs2079033	0.025065	-4.59	2.4053	369	1	top1	0.025	0.00059	-2.40527	0.0162	1
ENSG00000124228.14	DDX27	sACC	20	49219295	49244077	0.0443	rs2273653	-6.36	rs6095396	0.000997	-4.01	-5.6679	297	297	blup	0.019	0.0026	2.40399	0.0162	1	246
ENSG00000092140.14	G2E3	sACC	14	30559123	30620063	0.1105	rs17333779	-4.4	rs229244	0.0487	-6.28	2.4837	242	2	enet	0.1	1.2e-11	-2.4022	0.0163	1
ENSG00000111802.13	TDP2	sACC	6	24649977	24667033	0.1263	rs2209544	4.17	rs16901722	0.0219	-2.97	-1.3606	77	1	enet	0.069	2.2e-08	-2.4	0.0164	1
ENSG00000228061.5	Z83001.1	sACC	11	31637328	31767953	0.048	rs2071754	6.88	rs11031375	0.00674	-3.7	2	229	2	enet	0.013	0.011	-2.4009	0.0164	1	163
ENSG00000254990.5	RP11-108O10.2	sACC	11	111768668	111778350	0.1632	rs2043055	-3.03	rs10891291	0.0894	7.05	2.794	256	2	lasso	0.12	2.9e-13	2.3993	0.0164	1
ENSG00000248932.5	RP11-319G6.1	sACC	3	139389815	139583319	0.0701	rs2667303	-3.35	rs9826668	0.000921	-3.7	0.6558	320	319	blup	0.016	0.005	-2.4	0.0165	1
ENSG00000224312.1	MCCD1P2	sACC	6	29994437	29995314	0.1136	rs9258158	3.26	rs2517910	0.032319	-4.26	-1.4996	28	28	blup	0.036	4.7e-05	2.3968	0.0165	1	97
ENSG00000112893.9	MAN2A1	sACC	5	109689366	109869625	0.2128	rs11241004	-4.05	rs12656073	0.076299	6.7	-1.4045	272	2	enet	0.18	7.3e-20	-2.39643	0.0166	1
ENSG00000198865.9	CCDC152	sACC	5	42756801	42802360	0.2946	rs12153009	4.55	rs2459629	0.177932	-6.87	-2.3937	203	1	enet	0.24	9.8e-28	2.39372	0.0167	1
ENSG00000237082.1	COX5BP6	sACC	13	100623875	100624429	0.1002	rs4489854	3.39	rs1283224	0.0743	-6.23	-2.3943	335	1	top1	0.074	5.9e-09	2.39428	0.0167	1
ENSG00000198574.5	SH2D1B	sACC	1	162395266	162412138	0.2059	rs2490424	-2.92	rs6673387	0.048	4.76	-0.207	346	4	enet	0.08	1.4e-09	-2.38798	0.0169	1
ENSG00000152700.13	SAR1B	sACC	5	134601144	134649271	0.3323	rs10056247	-3.9	rs7728741	0.078996	6.71	2.3725	203	4	enet	0.19	1.9e-21	2.38892	0.0169	1
ENSG00000125484.11	GTF3C4	sACC	9	132670035	132694955	0.1039	rs302928	4.14	rs306538	-7.99e-05	4.251	-2.8383	334	334	blup	0.02	0.002	-2.3896	0.0169	1
ENSG00000160352.15	ZNF714	sACC	19	21082159	21125270	0.1243	rs11085436	-3.59	rs8102966	0.085277	5.43	2.3882	167	1	top1	0.085	4.4e-10	2.38824	0.0169	1
ENSG00000149600.11	COMMD7	sACC	20	32702691	32743997	0.1577	rs1555133	5.73	rs4911252	0.070036	6.43	0.4486	282	281	blup	0.081	1.2e-09	2.3888	0.0169	1	243
ENSG00000153989.7	NUS1	sACC	6	117675502	117710640	0.0553	rs9374658	4.06	rs6911915	0.00456	3.43	2.6779	259	259	blup	0.0072	0.044	2.39	0.017	1
ENSG00000262879.5	RP11-156P1.3	sACC	17	46984045	47100323	0.2937	rs3760377	-4.54	rs9303532	0.137	5.97	4.0009	223	2	enet	0.2	1.9e-22	2.3868	0.017	1
ENSG00000227258.5	SMIM2-AS1	sACC	13	44110451	44240517	0.6026	rs9533609	3.31	rs9567377	0.33	12.29	2.6587	310	3	enet	0.44	2.1e-55	2.38005	0.0173	1
ENSG00000166170.9	BAG5	sACC	14	103556544	103562831	0.0427	rs942866	-7.57	rs12879663	0.0199	-3.32	2.3806	244	1	top1	0.02	0.002	-2.3806	0.0173	1	207
ENSG00000213077.5	FAM106A	sACC	17	18524566	18526846	0.3859	rs2605142	4.03	rs584300	0.444	9.07	-2.3806	190	1	top1	0.44	1.8e-56	-2.38061	0.0173	1
ENSG00000154040.20	CABYR	sACC	18	24138956	24161603	0.4054	rs9783924	3.25	rs752797	0.378	-12.72	2.3806	292	1	top1	0.38	5.4e-46	-2.3806	0.0173	1
ENSG00000276073.1	RP5-1125A11.7	sACC	20	33985617	33988989	0.1663	rs6120513	-3.01	rs2268079	0.184017	9.03	-2.3806	161	1	top1	0.18	8.3e-21	-2.38061	0.0173	1
ENSG00000149636.15	DSN1	sACC	20	36751791	36773818	0.1735	rs1534974	-2.73	rs1146253	0.155318	2.78	2.3806	177	1	top1	0.16	1.4e-17	2.38061	0.0173	1
ENSG00000184182.18	UBE2F	sACC	2	237966827	238042782	0.0928	rs12479385	2.892	rs921095	0.0458	5.25	-2.37799	325	1	top1	0.046	4.8e-06	-2.37799	0.0174	1
ENSG00000214026.10	MRPL23	sACC	11	1947278	1984522	0.4435	rs907603	3.32	rs7395920	0.37	-8.47	2.378	284	1	top1	0.37	7.4e-45	-2.378	0.0174	1
ENSG00000149403.11	GRIK4	sACC	11	120511759	120988904	0.0558	rs7103569	3.43	rs10790393	0.0183	-3.8	2.3763	474	1	top1	0.018	0.0029	-2.3763	0.0175	1
ENSG00000108384.14	RAD51C	sACC	17	58692573	58735611	0.3024	rs9909925	4.2	rs12935851	0.556	-15.75	2.3832	254	4	lasso	0.58	7.8e-82	-2.37515	0.0175	1
ENSG00000138771.14	SHROOM3	sACC	4	76435100	76783253	0.1061	rs10009464	-3.93	rs7696372	-0.000361	-3.23	1.215	414	2	enet	0.0026	0.15	2.37338	0.0176	1
ENSG00000277556.1	OR13C5	sACC	9	104598457	104599413	0.2691	rs1015125	-3.68	rs10739902	0.212	-10.48	-2.392	372	4	enet	0.32	9.7e-38	2.3742	0.0176	1
ENSG00000101695.8	RNF125	sACC	18	32018372	32073213	0.1221	rs1667296	3.97	rs336277	0.00726	-4.3	1.2426	331	331	blup	0.026	0.00052	-2.3733	0.0176	1
ENSG00000197818.11	SLC9A8	sACC	20	49812713	49892242	0.2744	rs6067054	-4.25	rs17786027	0.06521	-7.44	-1.2955	337	3	lasso	0.2	1.1e-22	2.37398	0.0176	1	246
ENSG00000157093.8	LYZL4	sACC	3	42397078	42410600	0.1812	rs747455	2.91	rs11718502	0.122	-6.09	2.3727	285	1	top1	0.12	6.1e-14	-2.37	0.0177	1
ENSG00000153157.12	SYCP2L	sACC	6	10886831	10979320	0.2342	rs518954	2.3	rs518204	0.153	-8.47	1.9675	345	3	enet	0.21	2.5e-23	-2.37	0.0177	1
ENSG00000112186.11	CAP2	sACC	6	17393216	17557792	0.0706	rs12661596	-5.85	rs3777708	0.00695	-4.13	2.8564	287	287	blup	0.011	0.019	-2.37	0.0178	1	95
ENSG00000196990.8	FAM163B	sACC	9	133578415	133586197	0.1543	rs408307	2.74	rs4979632	0.041	-2.94	0.7362	363	361	blup	0.043	9.2e-06	-2.3704	0.0178	1
ENSG00000151640.12	DPYSL4	sACC	10	132186900	132205776	0.126	rs2637629	3.83	rs2818414	0.0649	6.25	3.5015	264	1	lasso	0.069	2.2e-08	2.3701	0.0178	1
ENSG00000165752.16	STK32C	sACC	10	132207492	132331847	0.0734	rs2637629	3.83	rs2035804	0.0172	4.44	2.3701	304	1	top1	0.017	0.0038	2.3701	0.0178	1
ENSG00000136824.18	SMC2	sACC	9	104094260	104141417	0.5023	rs1015125	-3.68	rs3818626	0.677	17.111	-2.2859	299	6	lasso	0.68	1.7e-108	-2.3657	0.018	1
ENSG00000114999.7	TTL	sACC	2	112482154	112541739	0.0748	rs4849051	4.28	rs6718489	0.0348	-3.59	-2.36349	335	1	top1	0.035	6e-05	2.36349	0.0181	1
ENSG00000164118.12	CEP44	sACC	4	174283677	174333380	0.3807	rs1508222	3.57	rs1553669	0.298252	11.48	-2.5636	296	5	lasso	0.34	2.5e-40	-2.36086	0.0182	1
ENSG00000227855.3	DPY19L2P3	sACC	7	29650227	29742594	0.1874	rs12700978	-5.25	rs17603986	0.092	6.82	-0.8473	402	4	enet	0.13	1.1e-14	2.3598	0.0183	1
ENSG00000229867.1	STEAP3-AS1	sACC	2	119244422	119249071	0.0868	rs6542504	-3.395	rs3816343	0.0206	4.1	2.35777	308	1	top1	0.021	0.0017	2.35777	0.0184	1
ENSG00000228340.5	MIR646HG	sACC	20	60087840	60527458	0.2622	rs348843	5.3	rs2025050	0.091936	-7.66	2.3578	484	1	enet	0.16	3.3e-18	-2.35777	0.0184	1	247
ENSG00000240288.7	GHRLOS	sACC	3	10285754	10293449	0.4887	rs12490065	-3.12	rs2075355	0.413	13.78	-2.794	377	5	enet	0.49	7.4e-65	-2.35	0.0186	1
ENSG00000104723.20	TUSC3	sACC	8	15417215	15766649	0.149	rs17575042	5.09	rs352760	0.0644	6.52	-2.3537	733	1	top1	0.064	6.1e-08	-2.3537	0.0186	1
ENSG00000122971.8	ACADS	sACC	12	120725735	120740008	0.3992	rs3897746	7.43	rs2239760	0.357	12.612	1.0015	292	4	enet	0.37	2e-45	2.3539	0.0186	1	188
ENSG00000199833.1	SNORD115-21	sACC	15	25208083	25208163	0.0876	rs3743438	3.21	rs2719922	0.012031	-4.399	-2.3528	286	1	top1	0.012	0.013	2.35279	0.0186	1
ENSG00000170889.13	RPS9	sACC	19	54200742	54249003	0.6358	rs8108901	3.73	rs17305311	0.407209	-13.23	-0.0714	297	9	enet	0.5	1.7e-65	2.34776	0.0189	1
ENSG00000087191.12	PSMC5	sACC	17	63827152	63832026	0.0962	rs1029764	-3.86	rs3817182	0.063	-6.51	2.699	224	224	blup	0.075	4.5e-09	-2.34628	0.019	1
ENSG00000125449.6	ARMC7	sACC	17	75109952	75130265	0.1055	rs2070918	3.07	rs35271045	0.0038	-3.81	-1.8756	246	246	blup	0.014	0.0077	2.34508	0.019	1
ENSG00000120333.4	MRPS14	sACC	1	175010789	175023425	0.092	rs12074753	-4.36	rs4652797	0.0331	5.2	-2.3443	304	1	lasso	0.042	1e-05	-2.34431	0.0191	1
ENSG00000164197.11	RNF180	sACC	5	64165844	64372869	0.0574	rs7735151	-3.76	rs6449720	0.040752	5.49	2.3437	249	1	top1	0.041	1.5e-05	2.34374	0.0191	1
ENSG00000244510.1	GS1-124K5.7	sACC	7	66482801	66490108	0.0336	rs7811214	-3.23	rs10215516	0.00194	-3.31	2.037	180	179	blup	0.011	0.018	-2.3429	0.0191	1
ENSG00000177098.8	SCN4B	sACC	11	118133377	118152888	0.1102	rs7941217	4.19	rs3741311	0.0862	6.57	1.4648	377	1	lasso	0.089	1.8e-10	2.3443	0.0191	1
ENSG00000199933.1	RNY1P16	sACC	12	101719808	101719918	0.0828	rs10745924	3.858	rs4764814	0.0533	-5.34	-2.3437	282	1	top1	0.053	8.1e-07	2.3437	0.0191	1
ENSG00000159640.15	ACE	sACC	17	63477061	63498380	0.2889	rs7207214	-4.41	rs4459609	0.2	9.13	2.3437	201	1	top1	0.2	1.3e-22	2.34374	0.0191	1
ENSG00000181827.14	RFX7	sACC	15	56087280	56243266	0.0563	rs11071285	3.5	rs12439907	0.019526	4.257	-2.3418	299	1	top1	0.02	0.0022	-2.3418	0.0192	1
ENSG00000114166.7	KAT2B	sACC	3	20040023	20154404	0.168	rs1052930	4.25	rs2365367	0.105	7.39	-2.4274	298	5	enet	0.13	6.5e-15	-2.34	0.0193	1
ENSG00000137710.14	RDX	sACC	11	110174880	110296722	0.0528	rs686719	3.54	rs660222	0.00142	3.8	3.4271	261	261	blup	0.023	0.00096	2.3391	0.0193	1
ENSG00000042088.13	TDP1	sACC	14	89954939	90044768	0.2249	rs12435946	4.03	rs4143999	0.0175	-4.25	-1.6558	284	3	enet	0.075	5.3e-09	2.34	0.0193	1
ENSG00000116750.13	UCHL5	sACC	1	193012250	193060080	0.0725	rs7543029	-3.43	rs817137	0.017	-4.59	-1.5076	221	221	blup	0.017	0.0036	2.33571	0.0195	1
ENSG00000106392.10	C1GALT1	sACC	7	7156934	7248651	0.576	rs1008897	-4.52	rs7780273	0.386	13.47	2.3348	275	2	lasso	0.57	7.7e-80	2.3353	0.0195	1
ENSG00000188033.9	ZNF490	sACC	19	12577961	12640098	0.058	rs4926176	-4.83	rs8105902	0.008914	4.03	0.9985	212	211	blup	0.011	0.016	2.33566	0.0195	1
ENSG00000249741.2	RP11-673E1.3	sACC	4	143911514	143912053	0.0545	rs1822841	-2.87	rs13129702	0.055807	-5.42	-2.3348	144	1	top1	0.056	4.6e-07	2.33482	0.0196	1
ENSG00000104518.10	GSDMD	sACC	8	143553207	143563062	0.3222	rs11136268	3.36	rs6991958	0.295	-10.51	-2.3346	229	1	top1	0.3	1.8e-34	2.3346	0.0196	1
ENSG00000279233.1	RP11-158L12.4	sACC	12	125138245	125141711	0.4328	rs11058137	-3.285	rs12581512	0.402	12.874	2.3348	324	1	top1	0.4	9.1e-50	2.3348	0.0196	1
ENSG00000234745.9	HLA-B	sACC	6	31353872	31357188	0.2911	rs3130557	-6.91	rs2523591	0.088678	-6.69	2.3348	159	1	lasso	0.21	2.4e-23	-2.3348	0.0196	1
ENSG00000230274.1	PGAM1P3	sACC	3	40322715	40323279	0.0567	rs6599105	-3.03	rs4974067	0.0473	5.49	-2.3318	202	1	top1	0.047	3.3e-06	-2.33	0.0197	1
ENSG00000258708.1	SLC25A21-AS1	sACC	14	37171888	37173811	0.0287	rs7151191	-3.19	rs1955938	0.00304	-3.99	-1.9658	315	315	blup	0.014	0.008	2.3318	0.0197	1
ENSG00000136514.2	RTP4	sACC	3	187368332	187372076	0.1374	rs1003995	-3.28	rs9028	0.0826	-7.26	2.0696	371	2	lasso	0.089	1.7e-10	-2.33	0.0198	1
ENSG00000139155.8	SLCO1C1	sACC	12	20695355	20753386	0.1939	rs3751218	2.826	rs959346	0.0446	-6.197	2.7921	400	3	lasso	0.13	1.3e-14	-2.3292	0.0198	1
ENSG00000157764.12	BRAF	sACC	7	140719327	140924764	0.0521	rs17621391	-5.06	rs1267642	-0.00148	3.34	1.4469	281	3	enet	0.0065	0.053	-2.328	0.0199	1
ENSG00000228716.6	DHFR	sACC	5	80626228	80654983	0.4301	rs33013	-3.2	rs2035256	0.410625	12.55	-1.8204	351	1	lasso	0.52	3.6e-69	-2.32579	0.02	1
ENSG00000214944.9	ARHGEF28	sACC	5	73626158	73941993	0.2088	rs283608	-3.64	rs2464432	0.169642	-8.41	-0.7089	455	15	enet	0.2	1.1e-22	-2.32399	0.0201	1
ENSG00000163798.13	SLC4A1AP	sACC	2	27663471	27694976	0.1177	rs4666020	-5.4	rs7586655	0.138	-7.94	-2.32182	213	1	top1	0.14	1.1e-15	2.32182	0.0202	1	22
ENSG00000215217.6	C5orf49	sACC	5	7830378	7851490	0.0649	rs993885	6.33	rs989634	0.016156	4.5	-2.3218	378	1	top1	0.016	0.0049	-2.32182	0.0202	1	73
ENSG00000166452.11	AKIP1	sACC	11	8911139	8920084	0.1442	rs3942866	-3.54	rs1560569	0.163	8.77	2.3218	253	1	lasso	0.17	5.5e-19	2.3218	0.0202	1
ENSG00000100504.16	PYGL	sACC	14	50857891	50944736	0.1777	rs12436120	3.68	rs17123266	0.104	7.04	1.2329	379	1	lasso	0.11	1.6e-12	-2.3218	0.0202	1
ENSG00000200823.1	SNORD114-2	sACC	14	100951856	100951933	0.1011	rs12100867	-5.09	rs7160462	0.0237	-5.2	-2.5374	312	4	enet	0.029	0.00023	2.3224	0.0202	1
ENSG00000170949.17	ZNF160	sACC	19	53066606	53103436	0.268	rs12985137	-2.38	rs12985137	0.15103	-8.2	-2.3806	275	2	lasso	0.16	8.3e-18	2.32264	0.0202	1
ENSG00000151292.17	CSNK1G3	sACC	5	123512099	123617045	0.2082	rs25759	-3.94	rs6595458	0.228803	10.14	-2.321	328	1	top1	0.23	4.5e-26	-2.32101	0.0203	1
ENSG00000088970.15	KIZ	sACC	20	21125983	21246622	0.1018	rs6082266	4.3	rs2144782	0.049063	5.97	0.1667	245	244	blup	0.052	1.1e-06	2.32134	0.0203	1
ENSG00000176783.14	RUFY1	sACC	5	179550558	179610026	0.2418	rs17079780	-3.65	rs4701144	0.104947	7.21	-1.5545	314	2	lasso	0.11	6.3e-13	-2.31969	0.0204	1
ENSG00000178974.9	FBXO34	sACC	14	55271303	55361918	0.0868	rs1953356	3.32	rs12587011	0.00384	-3.98	3.1384	247	247	blup	0.021	0.0014	-2.3196	0.0204	1
ENSG00000267251.2	AC139100.3	sACC	18	80183680	80202992	0.2036	rs7236339	6.54	rs1050919	0.197	9.86	2.3183	143	1	enet	0.23	1.2e-26	2.3183	0.0204	1	242
ENSG00000100994.11	PYGB	sACC	20	25248069	25298014	0.3381	rs2281212	-2.6	rs12481037	0.142817	-7.83	-2.4752	261	4	enet	0.19	1.4e-21	2.31882	0.0204	1
ENSG00000077942.18	FBLN1	sACC	22	45502238	45601135	0.0833	rs9627391	-5.77	rs2238810	-0.000183	3.99	-1.5131	310	309	blup	0.0071	0.045	-2.31799	0.0204	1	251
ENSG00000241316.6	SUCLG2-AS1	sACC	3	67654697	67947713	0.3036	rs7642781	4.18	rs1376030	0.312	-11.73	-2.4122	332	4	enet	0.35	1.9e-42	2.32	0.0205	1
ENSG00000185437.13	SH3BGR	sACC	21	39445855	39515506	0.1706	rs2242948	-2.75	rs2065313	0.121	7.63	2.3151	467	1	top1	0.12	8e-14	2.31507	0.020609	1
ENSG00000137941.16	TTLL7	sACC	1	83865028	83999150	0.0413	rs4243779	-3.79	rs910184	0.00318	-3.86	2.3879	346	346	blup	0.0071	0.045	-2.31213	0.0208	1
ENSG00000145388.14	METTL14	sACC	4	118685368	118715433	0.1288	rs1514659	4.14	rs960738	0.128884	-7.68	2.3112	239	1	lasso	0.18	2.5e-20	-2.31118	0.0208	1
ENSG00000250241.5	RP11-9G1.3	sACC	4	133075311	133149116	0.2659	rs1946687	3.37	rs17585940	0.187741	-9.14	2.3112	200	2	lasso	0.22	1.1e-24	-2.31118	0.0208	1
ENSG00000228031.2	AC078842.3	sACC	7	137344930	137354483	0.1161	rs1579354	-3.35	rs320692	0.0556	-5.61	-1.536	242	1	enet	0.078	2.3e-09	2.3121	0.0208	1
ENSG00000127412.6	TRPV5	sACC	7	142908101	142933808	0.0606	rs10276363	4.41	rs4252512	0.0154	-4.08	-2.3111	228	1	top1	0.015	0.0059	2.3111	0.0208	1
ENSG00000266038.1	MIR4659A	sACC	8	6745164	6745244	0.1067	rs4406414	3.36	rs5743463	-0.00233	-3.06	0.2352	437	437	blup	0.0094	0.025	2.3107	0.0208	1
ENSG00000136021.18	SCYL2	sACC	12	100267140	100341724	0.0772	rs4764997	3.379	rs7971138	0.00666	4.065	1.1077	270	269	blup	0.013	0.012	2.3114	0.0208	1
ENSG00000228175.3	GEMIN8P4	sACC	1	89993593	89994321	0.0789	rs4356032	-5.28	rs2802019	-0.00202	-3.35	-1.9576	262	262	blup	0.021	0.0017	2.30973	0.0209	1
ENSG00000271751.1	RP11-110I1.14	sACC	11	119065263	119065677	0.2078	rs2187490	4.98	rs3825061	0.117	-7.17	-2.3095	268	1	top1	0.12	2.2e-13	2.3095	0.0209	1
ENSG00000279952.1	RP11-483I24.1	sACC	12	127462507	127463197	0.0765	rs1910767	-2.801	rs10847353	0.0822	-5.278	-2.3095	313	1	top1	0.082	9.1e-10	2.3095	0.0209	1
ENSG00000116809.11	ZBTB17	sACC	1	15941869	15976132	0.0494	rs11589957	-3.34	rs904910	-0.00232	3.24	-2.7751	298	297	blup	0.011	0.016	-2.30806	0.021	1
ENSG00000197070.13	ARRDC1	sACC	9	137605654	137615360	0.1343	rs4880091	-3.17	rs10110	0.0775	6.378	2.7192	129	3	enet	0.081	1.1e-09	2.3063	0.0211	1	149
ENSG00000119446.13	RBM18	sACC	9	122237624	122264839	0.1866	rs7033700	2.75	rs10733657	0.0771	-4.439	-1.0388	319	3	enet	0.097	2.8e-11	2.3019	0.0213	1
ENSG00000185418.15	TARSL2	sACC	15	101653598	101724604	0.0629	rs7166401	3.8	rs9964	0.011137	-3.959	-1.5947	287	286	blup	0.018	0.0035	2.30238	0.0213	1
ENSG00000138380.17	CARF	sACC	2	202912214	202987063	0.1331	rs1061157	3.163	rs6705330	0.0559	-6.38	-2.53497	235	235	blup	0.13	2.8e-15	2.30024	0.0214	1
ENSG00000105894.11	PTN	sACC	7	137227341	137343865	0.114	rs1579354	-3.35	rs7792568	0.0255	4.6	2.3006	255	1	lasso	0.033	9.7e-05	2.3006	0.0214	1
ENSG00000198417.6	MT1F	sACC	16	56657694	56660698	0.0637	rs2398144	4.83	rs1875233	-0.001931	-3.62	2.4274	382	382	blup	0.018	0.0031	-2.3003	0.0214	1
ENSG00000186281.12	GPAT2	sACC	2	96021946	96039451	0.0926	rs4907274	-4.001	rs2579552	0.0541	3.6	-2.29872	92	1	top1	0.054	6.8e-07	-2.29872	0.0215	1
ENSG00000250608.1	RP11-933H2.4	sACC	3	131325092	131381475	0.0534	rs4241351	3.57	rs6772562	0.00921	-3.67	1.4122	259	259	blup	0.01	0.02	-2.3	0.0215	1
ENSG00000260918.1	RP11-731J8.2	sACC	4	47431960	47438959	0.0886	rs9997555	4.63	rs6289	0.098243	-6.81	-2.2987	266	1	top1	0.098	2e-11	2.29872	0.0215	1
ENSG00000221886.3	ZBED8	sACC	5	160393148	160400097	0.0593	rs7704770	4.28	rs7717016	0.05698	5.22	-2.2987	282	1	top1	0.057	3.5e-07	-2.29872	0.0215	1
ENSG00000107249.21	GLIS3	sACC	9	3824127	4348392	0.1248	rs9298995	-4.39	rs7041962	0.077	-5.81	-2.2992	711	1	top1	0.077	3.2e-09	2.2992	0.0215	1
ENSG00000130303.12	BST2	sACC	19	17402939	17405648	0.12	rs3826700	3.5	rs2288408	-0.000438	-3.1	-0.4223	283	283	blup	0.015	0.0066	-2.29908	0.0215	1
ENSG00000227811.2	FAM212B-AS1	sACC	1	111739841	111747798	0.4416	rs12033257	-3.77	rs17722309	0.241	8.97	1.7602	469	1	lasso	0.34	4.7e-41	-2.29565	0.0217	1
ENSG00000183888.4	C1orf64	sACC	1	16004236	16008807	0.0433	rs11589957	-3.34	rs4661661	-0.0013	2.84	0.2956	282	281	blup	0.00022	0.3	2.29472	0.0217	1
ENSG00000164609.9	SLU7	sACC	5	160401641	160421711	0.1814	rs7704770	4.28	rs17057781	0.112633	7.12	-2.2994	285	5	enet	0.14	1.5e-15	-2.2951	0.0217	1
ENSG00000112167.9	SAYSD1	sACC	6	39104064	39115189	0.0573	rs20455	3.69	rs10305501	0.0233	4.72	2.4813	379	3	lasso	0.029	0.00026	2.3	0.0217	1
ENSG00000199968.1	SNORD115-19	sACC	15	25204357	25204438	0.1026	rs3743438	3.21	rs2739784	0.079442	-5.243	-2.2947	283	1	top1	0.079	1.8e-09	2.29473	0.0217	1
ENSG00000226239.1	RP1-310O13.7	sACC	20	32027753	32031575	0.1185	rs1555133	5.73	rs8119189	0.003313	4.45	-0.3016	193	4	enet	0.023	0.00095	2.29453	0.0218	1	243
ENSG00000010327.10	STAB1	sACC	3	52495338	52524495	0.0602	rs1010553	5.32	rs352142	0.00125	-3.98	0.3976	295	294	blup	0.0096	0.024	2.29	0.0219	1	53
ENSG00000273819.1	ENPP7P7	sACC	11	67812557	67873367	0.1148	rs7118125	-3.24	rs11228153	0.0136	-3.36	-2.2915	167	1	enet	0.036	5e-05	2.2915	0.0219	1
ENSG00000140718.19	FTO	sACC	16	53701692	54158512	0.2718	rs17817449	4.11	rs2072518	0.296829	-4.25	-1.966	472	4	enet	0.35	1.8e-41	-2.2915	0.0219	1
ENSG00000139233.6	LLPH	sACC	12	66116555	66130768	0.1192	rs1351394	-3.752	rs12426915	0.063	5.827	0.7498	282	5	enet	0.089	2e-10	-2.2896	0.022	1
ENSG00000258458.5	CTD-2555K7.2	sACC	14	22702611	22766562	0.2935	rs11628189	-4.11	rs1242744	0.208	9.76	2.1781	446	3	enet	0.23	7.9e-26	2.2908	0.022	1
ENSG00000140319.10	SRP14	sACC	15	40035739	40039188	0.0969	rs2289326	4.93	rs3736290	0.055208	6.216	1.0342	286	6	enet	0.076	4.4e-09	2.29031	0.022	1
ENSG00000130313.6	PGLS	sACC	19	17511629	17521288	0.1314	rs3826700	3.5	rs12327667	-0.000418	-3.28	-0.2068	280	280	blup	0.0018	0.18	-2.29045	0.022	1
ENSG00000145194.17	ECE2	sACC	3	184249650	184293031	0.3771	rs902415	3.59	rs1001817	0.274	10.85	2.3565	403	5	lasso	0.28	6.7e-32	2.29	0.0221	1
ENSG00000177853.14	ZNF518A	sACC	10	96129715	96205288	0.1465	rs7915341	3.62	rs12778345	0.0459	5.73	1.8332	306	7	enet	0.063	8e-08	2.2865	0.0222	1
ENSG00000225465.8	RFPL1S	sACC	22	29436534	29478175	0.3967	rs5752839	4.56	rs13054354	0.39	-12.98	-2.3346	267	2	enet	0.4	1.2e-49	2.28608	0.0222	1
ENSG00000079841.18	RIMS1	sACC	6	71886703	72403143	0.109	rs1564609	-3.83	rs6938557	0.0352	4.89	-2.2855	401	1	top1	0.035	5.6e-05	-2.29	0.0223	1
ENSG00000138326.18	RPS24	sACC	10	78033760	78056812	0.1783	rs1649995	3.29	rs1946447	0.0918	-6.74	-2.2859	317	1	top1	0.092	9.4e-11	2.2859	0.0223	1
ENSG00000181264.8	TMEM136	sACC	11	120325129	120333682	0.1331	rs731512	3.4	rs1892894	0.122	7.66	2.2859	344	1	top1	0.12	6.3e-14	2.2859	0.0223	1
ENSG00000141101.12	NOB1	sACC	16	69741867	69754940	0.091	rs889398	-4.18	rs1469908	0.108708	-7.11	2.2855	185	1	top1	0.11	1.6e-12	-2.2855	0.0223	1
ENSG00000185839.3	RP4-592A1.2	sACC	1	58630841	58631530	0.0874	rs11207303	-3.97	rs232813	0.00397	4.11	-0.3665	321	320	blup	0.0091	0.027	-2.28435	0.0224	1
ENSG00000111907.20	TPD52L1	sACC	6	125119049	125264407	0.3798	rs756281	3.72	rs482263	0.167	-10.02	-1.9344	294	8	enet	0.22	4.1e-25	2.28	0.0224	1
ENSG00000138346.14	DNA2	sACC	10	68414064	68472121	0.2324	rs7905556	-4.42	rs10998195	0.156	-8.28	-2.4231	271	270	blup	0.2	1.2e-22	2.283	0.0224	1
ENSG00000134817.10	APLNR	sACC	11	57233577	57237314	0.1259	rs576859	6.9	rs2282624	0.0104	4.63	2.2325	279	278	blup	0.053	8.7e-07	2.2832	0.0224	1	167
ENSG00000237919.5	RP11-181B18.1	sACC	1	70013982	70031222	0.2975	rs668525	4.5	rs631167	0.236	-10.15	2.2823	244	1	top1	0.24	6.4e-27	-2.28227	0.0225	1
ENSG00000259205.2	PRKXP1	sACC	15	100553529	100558954	0.5247	rs4646653	3.38	rs12460	0.528459	-13.352	0.3926	392	1	lasso	0.54	8.6e-75	-2.28193	0.0225	1
ENSG00000112137.17	PHACTR1	sACC	6	12716805	13290484	0.0655	rs9473427	3.67	rs202032	0.0396	4.73	2.2802	468	1	top1	0.04	2e-05	2.28	0.0226	1
ENSG00000224358.1	RP11-466F5.8	sACC	1	165768929	165775176	0.2897	rs1857948	-3.97	rs7518099	0.196	9.54	-2.2786	345	1	top1	0.2	3.2e-22	-2.27857	0.0227	1
ENSG00000224316.1	GTF2IP5	sACC	7	65773620	65802067	0.1296	rs7811214	-3.23	rs6959267	0.0836	6.42	-0.7922	150	4	enet	0.09	1.5e-10	-2.2781	0.0227	1
ENSG00000173821.19	RNF213	sACC	17	80260866	80398786	0.3521	rs4889795	4.32	rs12947578	0.229	5.32	2.2765	373	1	top1	0.23	4.8e-26	2.27646	0.0228	1
ENSG00000228265.5	RALY-AS1	sACC	20	33983052	33994357	0.0812	rs6120513	-3.01	rs2300209	0.0587	5.93	-2.2765	163	1	top1	0.059	2.3e-07	-2.27646	0.0228	1
ENSG00000091664.7	SLC17A6	sACC	11	22338097	22379503	0.2501	rs2593685	2.93	rs1447514	0.0726	5.99	2.146	234	4	enet	0.16	1.2e-17	2.2727	0.023	1
ENSG00000202191.1	SNORD113-1	sACC	14	100924824	100924892	0.2978	rs12100867	-5.09	rs7160462	0.000548	4.65	-2.5374	311	311	blup	0.067	3.6e-08	-2.2735	0.023	1
ENSG00000272650.1	RP11-571I18.4	sACC	4	53997415	53997712	0.0702	rs7659596	3.61	rs2412537	-0.002302	-2.89	-1.3456	285	284	blup	0.003	0.13	2.2724	0.0231	1
ENSG00000100211.10	CBY1	sACC	22	38656636	38673854	0.101	rs9622792	-3.04	rs1569492	0.0718	-6.67	1.725	263	262	blup	0.082	8.9e-10	-2.27039	0.0232	1
ENSG00000235944.7	ZNF815P	sACC	7	5823160	5854435	0.3507	rs2966431	3.31	rs6969131	0.0889	-6.06	-2.724	189	3	enet	0.28	8.7e-33	2.2688	0.0233	1
ENSG00000230551.4	CTB-89H12.4	sACC	5	149494314	149504670	0.0684	rs1617849	3.65	rs6874724	-0.001577	-3.53	0.7789	362	360	blup	0.0059	0.062	2.26698	0.0234	1
ENSG00000278834.1	RP11-458J1.1	sACC	17	40648300	40649718	0.1945	rs2132843	-3.03	rs3752026	0.144	-8.27	2.2656	207	1	top1	0.14	2.7e-16	-2.26562	0.0235	1
ENSG00000125740.13	FOSB	sACC	19	45467995	45475179	0.0799	rs10422797	-4.79	rs10421891	0.011377	4.28	-2.2656	286	1	top1	0.011	0.015	-2.26562	0.0235	1
ENSG00000178038.16	ALS2CL	sACC	3	46668997	46693704	0.3029	rs6794193	2.89	rs9849060	0.154	9.3	1.6557	204	5	enet	0.22	5.3e-25	2.26	0.0236	1
ENSG00000214770.2	RP11-544I20.2	sACC	14	64329431	64338599	0.0687	rs3020445	-6.75	rs7158780	0.00295	-3.1	2.2617	310	1	top1	0.003	0.13	-2.2617	0.0237	1	201
ENSG00000103540.16	CCP110	sACC	16	19523811	19553408	0.0721	rs9923019	4.12	rs11649604	0.019445	4.75	1.7046	284	283	blup	0.027	0.00039	2.2627	0.0237	1
ENSG00000260209.1	RP11-680F20.10	sACC	11	125873031	125874528	0.1027	rs663714	-4.29	rs517463	0.00018	-3.43	0.0909	403	402	blup	0.029	0.00022	-2.2595	0.0238	1
ENSG00000108592.16	FTSJ3	sACC	17	63819433	63830012	0.4013	rs1029764	-3.86	rs4968661	0.566	-15.61	2.2752	225	25	enet	0.59	8.8e-86	-2.26003	0.0238	1
ENSG00000146856.14	AGBL3	sACC	7	134986508	135147963	0.1986	rs2551774	5.96	rs6978050	0.178	-8.89	1.1278	365	3	enet	0.21	1.6e-23	-2.2591	0.0239	1	124
ENSG00000255929.5	RP11-867G2.8	sACC	11	94545330	94740355	0.5144	rs11602904	-2.82	rs2851572	0.431	-6.81	-2.2588	333	1	top1	0.43	2.2e-54	2.2588	0.0239	1
ENSG00000184139.8	RPL7AP28	sACC	4	131857343	131857913	0.0505	rs2173806	4.37	rs11943359	0.03471	-4.08	-2.2566	154	1	top1	0.035	6.2e-05	2.2566	0.024	1
ENSG00000120519.14	SLC10A7	sACC	4	146253975	146521964	0.0551	rs6537445	-3.66	rs13152024	0.010269	-3.69	-2.2566	260	1	top1	0.01	0.02	2.2566	0.024	1
ENSG00000147883.10	CDKN2B	sACC	9	22002903	22009363	0.0507	rs7033598	3.48	rs2157719	0.00207	-3.967	-1.5354	269	268	blup	0.0083	0.033	2.2549	0.0241	1
ENSG00000137872.16	SEMA6D	sACC	15	47184101	47774223	0.0487	rs6493274	6.74	rs642399	-0.002273	3.517	-3.6538	380	379	blup	0.0093	0.026	-2.2553	0.0241	1	213
ENSG00000225849.1	RP5-981L23.2	sACC	20	46463902	46465124	0.2117	rs9074	7.28	rs6066002	0.149835	8.01	0.7849	351	2	lasso	0.15	4.9e-17	2.25516	0.0241	1	244
ENSG00000249937.5	RP11-454P21.1	sACC	5	17684584	17955857	0.4744	rs2962127	3.75	rs10064153	0.20915	10.14	-0.8721	267	4	lasso	0.4	6.2e-50	-2.25327	0.0242	1
ENSG00000236317.1	RP11-348H3.5	sACC	1	212855175	212855366	0.0426	rs6678961	2.57	rs3207090	0.0256	4.01	-2.25	267	1	top1	0.026	0.00052	-2.25004	0.0244	1
ENSG00000249417.1	RP11-438D8.2	sACC	3	141267353	141367137	0.1204	rs6795259	3.06	rs6440003	0.0878	6.53	-2.25	259	1	top1	0.088	2.4e-10	-2.25	0.0244	1
ENSG00000205133.11	TRIQK	sACC	8	92883530	93017673	0.0598	rs12543869	-4.86	rs16915419	0.0546	-4.73	2.2508	266	1	top1	0.055	6.1e-07	-2.2508	0.0244	1	131
ENSG00000198785.4	GRIN3A	sACC	9	101569353	101738580	0.1333	rs10820089	-4.46	rs7848096	0.0979	-7.045	-2.25	440	1	top1	0.098	2.2e-11	2.25	0.0244	1
ENSG00000138336.8	TET1	sACC	10	68560656	68694482	0.0975	rs7905556	-4.42	rs7097776	-0.00139	3.12	-0.0323	309	307	blup	0.02	0.0019	2.2501	0.0244	1
ENSG00000142233.11	NTN5	sACC	19	48661407	48673081	0.1293	rs276701	3.32	rs281377	0.075142	-5.29	-2.25	326	1	top1	0.075	4.9e-09	2.25004	0.0244	1
ENSG00000204390.9	HSPA1L	sACC	6	31809619	31815065	0.0402	rs3132445	-6.57	rs9267576	0.027765	3.79	-2.2501	181	1	top1	0.028	0.00032	-2.2501	0.0244	1
ENSG00000134215.15	VAV3	sACC	1	107571160	107965144	0.0704	rs1730859	5.17	rs11185272	-0.00112	-3.78	-2.2492	397	1	enet	0.031	0.00014	2.2492	0.0245	1
ENSG00000055732.12	MCOLN3	sACC	1	85018082	85048499	0.1939	rs2911562	3.15	rs17371526	0.151	-8.1	2.2487	389	4	enet	0.16	2.6e-18	-2.24928	0.0245	1
ENSG00000146281.5	PM20D2	sACC	6	89146050	89165565	0.0523	rs11754862	-3.68	rs6907604	0.00882	3.69	-2.2487	276	1	top1	0.0088	0.029	-2.25	0.0245	1
ENSG00000082014.16	SMARCD3	sACC	7	151238764	151277896	0.0496	rs4725971	3.61	rs2303933	-0.00234	3.22	0.7922	398	398	blup	0.0058	0.063	2.2491	0.0245	1
ENSG00000072609.17	CHFR	sACC	12	132822187	132956304	0.1274	rs2279313	-3.572	rs7959269	0.0223	-5.63	2.2487	177	1	enet	0.071	1.4e-08	-2.2487	0.0245	1
ENSG00000103642.11	LACTB	sACC	15	63121800	63142061	0.2114	rs4412925	6.46	rs1472631	0.189026	9.305	2.3218	336	2	lasso	0.26	1.9e-29	2.24921	0.0245	1	214
ENSG00000262410.1	RP11-388C12.8	sACC	17	82745068	82745709	0.0643	rs9271	3.76	rs11077947	0.0368	5.05	2.2499	252	1	top1	0.037	3.9e-05	2.24993	0.0245	1
ENSG00000249212.1	ATP1B1P1	sACC	4	42029209	42030123	0.0522	rs7697558	-4.95	rs4861153	-0.002255	-3.23	-4.3494	230	230	blup	0.0064	0.054	2.24835	0.0246	1
ENSG00000166272.16	WBP1L	sACC	10	102743970	102816267	0.0428	rs11191514	-5.35	rs743572	0.00359	3.96	-2.4841	277	276	blup	0.012	0.014	-2.2475	0.0246	1	155
ENSG00000047849.21	MAP4	sACC	3	47850690	48089272	0.0435	rs2267844	-5.27	rs11716779	0.00517	4.25	1.1553	182	182	blup	0.025	0.00055	-2.25	0.0247	1
ENSG00000224167.1	RP3-522D1.1	sACC	1	112850028	112877871	0.1304	rs3790598	-3.68	rs11102555	0.0478	-5.89	-0.3331	225	224	blup	0.063	9.2e-08	2.24395	0.0248	1
ENSG00000168569.7	TMEM223	sACC	11	62771629	62792021	0.1783	rs11231299	-3.97	rs2241908	0.125	-5.61	2.2006	219	3	lasso	0.14	2e-15	-2.2442	0.0248	1
ENSG00000181418.7	DDN	sACC	12	48995149	48999309	0.0328	rs4993294	-2.984	rs11168839	-0.00109	-3.709	-0.5857	235	233	blup	0.0042	0.095	2.245	0.0248	1
ENSG00000076003.4	MCM6	sACC	2	135839626	135876426	0.2114	rs4954557	-4.077	rs1807356	0.16	7.22	-2.2425	167	1	top1	0.16	4e-18	-2.2425	0.0249	1
ENSG00000163162.8	RNF149	sACC	2	101271219	101308701	0.2222	rs7556762	3.809	rs4851416	0.173	-8.58	-2.32101	266	2	lasso	0.18	9e-21	2.24175	0.025	1
ENSG00000267475.1	CTD-2538C1.2	sACC	19	32687089	32691750	0.0429	rs7247288	3.37	rs4805812	0.016129	4	-2.2418	250	1	enet	0.033	8.9e-05	-2.24175	0.025	1
ENSG00000176909.11	MAMSTR	sACC	19	48712742	48719721	0.0983	rs276701	3.32	rs516246	0.044032	4.81	2.2418	315	1	top1	0.044	7.1e-06	2.24175	0.025	1
ENSG00000160688.18	FLAD1	sACC	1	154983338	154993111	0.068	rs2229857	-3.47	rs9426830	0.000661	3.22	2.3218	268	268	blup	0.0092	0.026	2.24012	0.0251	1
ENSG00000168159.10	RNF187	sACC	1	228487061	228495766	0.1193	rs3738685	3.21	rs12084511	0.0334	5.43	1.2624	203	3	enet	0.077	3.2e-09	2.23935	0.0251	1
ENSG00000224897.6	POT1-AS1	sACC	7	124929873	125179315	0.0295	rs4731214	3.79	rs967297	0.00453	-3.81	-2.1994	262	262	blup	0.0093	0.026	2.2377	0.0252	1
ENSG00000207340.1	RNVU1-1	sACC	1	148362370	148362533	0.2386	rs4950524	-2.47	rs578985	0.141	4.47	-2.2356	39	1	top1	0.14	5.1e-16	-2.2356	0.0254	1
ENSG00000083937.8	CHMP2B	sACC	3	87227271	87255548	0.0984	rs6793602	-3.17	rs17024046	0.05	-5.27	-0.1034	185	185	blup	0.059	2.1e-07	-2.24	0.0254	1
ENSG00000166130.14	IKBIP	sACC	12	98613405	98645113	0.221	rs201421	-3.751	rs2278361	0.207	9.812	-2.2356	293	2	lasso	0.22	7.7e-25	-2.2356	0.0254	1
ENSG00000139719.9	VPS33A	sACC	12	122229564	122266521	0.2068	rs1795964	4.187	rs4758650	0.15	7.555	2.2341	249	1	top1	0.15	5.4e-17	2.2341	0.0255	1
ENSG00000131981.15	LGALS3	sACC	14	55124110	55145413	0.0747	rs8009711	-3.38	rs946067	0.000745	-3.74	1.4293	260	260	blup	0.028	0.00032	2.2341	0.0255	1
ENSG00000050130.17	JKAMP	sACC	14	59484443	59505410	0.1282	rs1952039	5.94	rs17096221	0.0566	5.88	-2.2333	292	1	top1	0.057	3.8e-07	-2.2333	0.0255	1	200
ENSG00000137462.6	TLR2	sACC	4	153701500	153705699	0.0655	rs6821970	3.39	rs1595627	0.040193	4.51	1.2649	256	1	enet	0.058	2.8e-07	2.23251	0.0256	1
ENSG00000146530.11	VWDE	sACC	7	12330885	12403941	0.5238	rs1990622	8.07	rs9639128	0.486	-14.43	2.8619	438	4	lasso	0.54	2.9e-73	-2.2315	0.0256	1	115
ENSG00000239041.1	snoU13	sACC	2	172691299	172691402	0.0721	rs3754757	-4.868	rs6723872	0.0228	4.48	-2.23129	290	1	top1	0.023	0.001	-2.23129	0.0257	1
ENSG00000093183.13	SEC22C	sACC	3	42547969	42601080	0.0507	rs13078406	-3.14	rs342523	-0.00232	-3.93	1.685	320	319	blup	0.0091	0.027	-2.23	0.0257	1	49
ENSG00000163945.15	UVSSA	sACC	4	1347266	1388049	0.7168	rs11727167	3.68	rs10024529	0.575376	8.58	-1.5899	228	4	enet	0.65	4e-98	-2.231	0.0257	1
ENSG00000234224.2	TMEM229A	sACC	7	124030916	124033023	0.0831	rs2190921	2.83	rs10487808	0.0358	5.37	-2.5824	235	3	enet	0.06	1.7e-07	-2.2295	0.0258	1
ENSG00000251003.7	ZFPM2-AS1	sACC	8	105780246	106060524	0.0535	rs753536	-3.17	rs16873995	-0.000609	3.68	-1.9392	287	287	blup	0.027	0.00037	-2.2291	0.0258	1
ENSG00000089220.4	PEBP1	sACC	12	118135858	118145584	0.207	rs521048	-5.575	rs795482	0.0794	-6.957	1.2128	333	331	blup	0.089	2e-10	-2.2296	0.0258	1	187
ENSG00000130299.16	GTPBP3	sACC	19	17334920	17342735	0.1937	rs3826700	3.5	rs7259703	0.074034	6.6	0.3989	282	2	lasso	0.11	1.6e-12	2.22891	0.0258	1
ENSG00000229992.1	HMGB3P9	sACC	1	92647048	92647630	0.0466	rs2391199	4.02	rs2811599	0.00404	-3.84	3.4255	173	173	blup	0.027	0.00038	-2.22765	0.0259	1
ENSG00000178053.17	MLF1	sACC	3	158571163	158607252	0.054	rs1095633	-7.82	rs7628293	0.023	-4.69	-1.2426	276	275	blup	0.024	0.00076	2.23	0.0259	1	60
ENSG00000225264.3	ZNRF2P2	sACC	7	29598795	29685255	0.1427	rs12700978	-5.25	rs1728542	0.0759	-5.35	-2.2277	425	1	top1	0.076	4.1e-09	2.2277	0.0259	1
ENSG00000108861.8	DUSP3	sACC	17	43766121	43778988	0.0845	rs865429	-3.09	rs1230400	0.0606	-5.37	-2.227	229	1	top1	0.061	1.5e-07	2.22702	0.0259	1
ENSG00000269889.1	RP11-816J6.3	sACC	3	169769649	169772043	0.0661	rs1430435	-3.89	rs1997392	0.00647	3.84	1.6073	277	276	blup	0.014	0.0074	2.23	0.026	1
ENSG00000135951.14	TSGA10	sACC	2	98997261	99154964	0.2584	rs769105	4.178	rs11683188	0.353	-12.51	2.75791	247	2	lasso	0.35	1.2e-42	-2.22485	0.0261	1
ENSG00000034239.10	EFCAB1	sACC	8	48710789	48735311	0.7078	rs1372062	-2.09	rs6987879	0.646	-10.35	0.4331	144	3	enet	0.65	2.8e-99	-2.2247	0.0261	1
ENSG00000124459.11	ZNF45	sACC	19	43912629	43935278	0.0937	rs3817	-4.69	rs444816	0.053085	5.35	-2.2246	326	1	top1	0.053	8.7e-07	-2.22457	0.0261	1
ENSG00000138663.8	COPS4	sACC	4	83034447	83075818	0.0491	rs11942255	-4.28	rs7691339	0.034521	3.94	-2.2228	254	1	top1	0.035	6.5e-05	-2.22276	0.0262	1
ENSG00000245975.2	RP11-30K9.6	sACC	15	58768072	58770974	0.0735	rs17240713	4.07	rs4238331	0.152268	4.103	-0.4378	316	1	lasso	0.16	2.9e-18	-2.22334	0.0262	1
ENSG00000256269.6	HMBS	sACC	11	119084866	119093549	0.1874	rs2187490	4.98	rs1177562	0.137	7.91	-2.1791	264	2	enet	0.14	2.5e-16	-2.221	0.0264	1
ENSG00000205765.8	C5orf51	sACC	5	41904188	41921636	0.0316	rs624097	-3.12	rs1118431	0.013125	2.74	-2.2172	177	1	top1	0.013	0.01	-2.21722	0.0266	1
ENSG00000204282.4	TNRC6C-AS1	sACC	17	78107398	78111799	0.191	rs2613514	3.13	rs910557	-0.00194	-4.64	2.2105	355	355	blup	0.035	6.5e-05	-2.21721	0.0266	1
ENSG00000232504.4	ST3GAL5-AS1	sACC	2	85889280	85890980	0.3121	rs17027163	4.466	rs1878904	0.342	-11.98	-2.21455	288	1	top1	0.34	7.5e-41	2.21455	0.0268	1	30
ENSG00000174720.15	LARP7	sACC	4	112636964	112657592	0.184	rs7659503	-4.23	rs9991830	0.115755	-7.34	-2.214	330	1	top1	0.12	2.8e-13	2.21399	0.0268	1
ENSG00000172244.8	C5orf34	sACC	5	43486701	43515145	0.1375	rs7730004	-3.67	rs6885679	0.133748	7.91	-2.214	176	1	top1	0.13	3.3e-15	-2.21399	0.0268	1
ENSG00000232876.1	CTA-212D2.2	sACC	6	135055033	135060550	0.2481	rs2026937	3.14	rs1331308	0.327	9.95	2.2145	83	1	top1	0.33	1e-38	2.21	0.0268	1
ENSG00000112419.14	PHACTR2	sACC	6	143536845	143831185	0.1536	rs6931801	-3.05	rs9496729	0.0931	7.17	-2.2145	398	1	top1	0.093	6.7e-11	-2.21	0.0268	1
ENSG00000212127.5	TAS2R14	sACC	12	10937406	11171573	0.1295	rs2951781	-3.356	rs10772397	0.171	8.606	2.2145	260	1	top1	0.17	2.3e-19	2.2145	0.0268	1	180
ENSG00000212125.2	TAS2R15P	sACC	12	10964425	10965352	0.0484	rs2951781	-3.356	rs10772397	0.0303	4.659	2.2145	222	1	top1	0.03	0.00017	2.2145	0.0268	1	180
ENSG00000212124.2	TAS2R19	sACC	12	11021619	11022620	0.1035	rs2951781	-3.356	rs10772397	0.112	7.465	2.2145	230	1	top1	0.11	7e-13	2.2145	0.0268	1	180
ENSG00000275119.1	RP11-711K1.8	sACC	12	11212219	11251389	0.1274	rs2951781	-3.356	rs10772397	0.152	8.375	2.2145	187	2	lasso	0.15	3.1e-17	2.2145	0.0268	1	180
ENSG00000255790.5	RP11-711K1.7	sACC	12	11399381	11486678	0.1823	rs10491990	-5.55	rs10772397	0.152	-8.468	2.2145	252	1	lasso	0.2	4.4e-22	-2.2145	0.0268	1	180
ENSG00000237303.2	HIGD1AP8	sACC	12	11481383	11481656	0.2419	rs10491990	-5.55	rs10772397	0.156	8.384	2.2145	231	1	top1	0.16	1.3e-17	2.2145	0.0268	1	180
ENSG00000277938.1	RP5-965G21.3	sACC	20	25229150	25231933	0.0511	rs2281212	-2.6	rs11699316	0.014174	4.34	-2.2135	265	1	top1	0.014	0.0078	-2.21349	0.0269	1
ENSG00000164124.10	TMEM144	sACC	4	158201604	158255411	0.044	rs11100147	3.67	rs10032178	-0.002142	3.06	1.5159	150	150	blup	0.005	0.076	2.21141	0.027	1
ENSG00000197586.12	ENTPD6	sACC	20	25195693	25226729	0.2939	rs2281212	-2.6	rs6138482	0.022423	4.92	0.9702	271	4	enet	0.08	1.4e-09	2.21148	0.027	1
ENSG00000117500.12	TMED5	sACC	1	93149742	93180728	0.1404	rs2391199	4.02	rs4847235	0.196	-9.47	2.2752	153	4	enet	0.2	2.2e-22	-2.21066	0.0271	1
ENSG00000044524.10	EPHA3	sACC	3	89107524	89482134	0.1634	rs4132275	3.63	rs9864351	0.0213	4.09	-1.7712	213	5	enet	0.066	4.3e-08	-2.21	0.0271	1
ENSG00000232901.1	CYCSP10	sACC	3	10000647	10000940	0.0292	rs242376	-2.89	rs17050704	0.0119	3.91	1.3941	345	344	blup	0.014	0.0073	2.21	0.0272	1
ENSG00000272189.1	RP3-325F22.5	sACC	6	136550661	136552554	0.1138	rs6912539	-3.62	rs3778312	0.103	7.8	1.5121	164	8	enet	0.11	4.4e-13	2.21	0.0272	1
ENSG00000118596.11	SLC16A7	sACC	12	59596067	59789855	0.077	rs4382947	-4.862	rs1795886	0.0433	3.918	2.2067	230	1	top1	0.043	8.4e-06	2.2067	0.0273	1
ENSG00000277151.1	RP11-380B4.3	sACC	13	32782874	32788178	0.0808	rs4941748	3.41	rs2301393	0.0427	-4.75	-2.2067	332	1	top1	0.043	9.8e-06	2.20672	0.0273	1
ENSG00000166747.12	AP1G1	sACC	16	71729000	71809201	0.0502	rs11643192	5.76	rs4788547	0.038399	5.13	-2.2067	346	1	top1	0.038	2.6e-05	-2.2067	0.0273	1	228
ENSG00000073584.18	SMARCE1	sACC	17	40624962	40648508	0.0937	rs2132843	-3.03	rs757411	0.0416	-4.38	2.2067	208	1	top1	0.042	1.3e-05	-2.20672	0.0273	1
ENSG00000196724.12	ZNF418	sACC	19	57921884	57935393	0.3928	rs3745140	3.73	rs8108626	0.283179	9.93	-2.2067	371	2	lasso	0.36	5.7e-44	-2.20656	0.0273	1
ENSG00000237037.9	NDUFA6-AS1	sACC	22	42090931	42137742	0.1845	rs7288411	5.45	rs5758637	0.135	8.17	-2.4719	245	244	blup	0.14	1.6e-15	-2.20762	0.0273	1
ENSG00000137409.19	MTCH1	sACC	6	36968141	36986298	0.1648	rs9380602	3.41	rs236403	0.0022	4.79	2.6337	358	8	enet	0.059	2.3e-07	2.21	0.0274	1
ENSG00000219755.1	RP1-199J3.5	sACC	6	99575712	99576456	0.0602	rs10457592	5	rs9389444	0.0515	-5.21	-2.2053	273	1	top1	0.051	1.3e-06	2.21	0.0274	1
ENSG00000136908.17	DPM2	sACC	9	127935099	127938484	0.3069	rs2076904	-3.53	rs6781	0.29	11.341	2.1899	196	8	enet	0.3	7.4e-35	2.2061	0.0274	1
ENSG00000244752.2	CRYBB2	sACC	22	25219522	25231869	0.0829	rs11090362	-4.69	rs1054476	0.0651	-3.29	2.2053	252	1	top1	0.065	5.2e-08	-2.20531	0.0274	1
ENSG00000269387.1	RP11-298J23.8	sACC	6	41764292	41764460	0.0727	rs1057227	-3.58	rs9394831	-0.00231	3.69	1.3435	348	348	blup	0.014	0.0082	2.2	0.0275	1
ENSG00000185963.13	BICD2	sACC	9	92711363	92764812	0.1561	rs2018717	3.31	rs10992444	0.122	7.791	-2.1605	242	3	lasso	0.12	4.1e-14	-2.2042	0.0275	1
ENSG00000203872.6	C6orf163	sACC	6	87344849	87365463	0.093	rs13202853	-3.75	rs398140	0.0649	6.22	-1.9984	275	274	blup	0.066	3.8e-08	-2.2	0.0276	1
ENSG00000259318.1	RP11-454L9.2	sACC	14	55394940	55395233	0.0328	rs1953356	3.32	rs9323283	0.0145	3.92	-0.1025	232	232	blup	0.018	0.003	-2.2036	0.0276	1
ENSG00000044115.20	CTNNA1	sACC	5	138610967	138935034	0.0728	rs28704868	4.23	rs288036	0.082304	-6.11	-2.1994	267	1	top1	0.082	8.9e-10	2.19939	0.0278	1
ENSG00000106052.13	TAX1BP1	sACC	7	27739331	27844564	0.089	rs1404282	3.87	rs42099	0.032	5.54	-2.2006	337	1	top1	0.032	0.00012	-2.2006	0.0278	1
ENSG00000127995.16	CASD1	sACC	7	94509219	94557019	0.0386	rs35429726	2.61	rs10808087	0.013	3.89	2.2006	195	1	top1	0.013	0.01	2.2006	0.0278	1
ENSG00000272293.1	RP11-91J19.3	sACC	8	450714	451343	0.1074	rs876356	2.67	rs11775200	-0.00202	-4.33	1.2992	291	290	blup	0.01	0.021	-2.2005	0.0278	1
ENSG00000185475.9	TMEM179B	sACC	11	62787415	62790405	0.0972	rs11231299	-3.97	rs2241908	0.0939	6.46	2.2006	215	1	top1	0.094	5.6e-11	2.2006	0.0278	1
ENSG00000214376.5	VSTM5	sACC	11	93818232	93850531	0.0825	rs584462	-2.86	rs592928	0.106	6.49	2.1994	255	1	top1	0.11	2.9e-12	2.1994	0.0278	1
ENSG00000166128.12	RAB8B	sACC	15	63189469	63267782	0.0728	rs4412925	6.46	rs10152434	0.044095	5.366	-1.3334	340	4	enet	0.046	4.4e-06	-2.19925	0.0279	1	214
ENSG00000253161.5	LINC01605	sACC	8	37421341	37554183	0.0933	rs3015779	-3.54	rs11997876	0.00605	4.97	-0.1196	202	202	blup	0.027	0.00036	-2.197	0.028	1
ENSG00000153250.18	RBMS1	sACC	2	160272151	160493794	0.0595	rs7574543	5.762	rs3792194	0.00204	-3.93	-1.95455	331	331	blup	0.024	0.00073	2.19447	0.0282	1	37
ENSG00000251504.1	LINC01099	sACC	4	177729638	177907936	0.2041	rs10520392	-2.79	rs9993819	0.208734	9.83	-1.7576	302	1	lasso	0.23	7.5e-26	-2.19455	0.0282	1
ENSG00000104412.7	EMC2	sACC	8	108443601	108486918	0.0591	rs3019373	2.57	rs3737502	0.0419	5.2	2.1945	208	1	top1	0.042	1.2e-05	2.1945	0.0282	1
ENSG00000254507.2	RP11-481A20.10	sACC	8	12003400	12004082	0.2513	rs1466785	-3.24	rs4841662	0.299	11.07	-2.1925	220	1	top1	0.3	6.8e-35	-2.1925	0.0283	1
ENSG00000270074.1	RP11-351I21.11	sACC	8	12412827	12414373	0.1047	rs11786924	4.32	rs4841662	0.0938	6.97	-2.1925	106	1	lasso	0.095	4.1e-11	-2.1925	0.0283	1
ENSG00000151657.11	KIN	sACC	10	7750962	7787981	0.1665	rs2249445	4.44	rs3736968	0.0108	5.29	2.832	408	406	blup	0.036	4.7e-05	2.1934	0.0283	1
ENSG00000165973.18	NELL1	sACC	11	20669551	21575681	0.1793	rs1607840	4.57	rs10833473	0.0848	-6.2	-2.1925	702	1	top1	0.085	4.9e-10	2.1925	0.0283	1
ENSG00000131238.16	PPT1	sACC	1	40072705	40097703	0.0689	rs6664244	3.45	rs3122416	0.0507	5.09	-2.1889	290	1	top1	0.051	1.5e-06	-2.1889	0.0286	1
ENSG00000261033.1	RP11-209D14.2	sACC	17	20008051	20009234	0.1445	rs9916675	3.61	rs2108981	0.151	-8.55	2.1889	187	1	top1	0.15	4.7e-17	-2.1889	0.0286	1
ENSG00000241015.2	TPM3P9	sACC	19	53431984	53444670	0.5529	rs4275955	2.62	rs11666558	0.214836	-7.36	1.8636	285	1	lasso	0.42	1.1e-52	-2.1889	0.0286	1
ENSG00000154928.16	EPHB1	sACC	3	134597801	135260467	0.0731	rs12639432	-3.73	rs10935125	0.00388	-4.34	-1.4239	473	473	blup	0.0092	0.027	2.19	0.0287	1
ENSG00000185787.14	MORF4L1	sACC	15	78810487	78898133	0.1123	rs11072813	2.87	rs12438433	0.020218	-4.293	0.9041	308	308	blup	0.05	1.9e-06	-2.18805	0.0287	1
ENSG00000172250.14	SERHL	sACC	22	42500579	42512560	0.1827	rs7288411	5.45	rs2413692	0.0899	-6.53	1.4467	263	2	lasso	0.11	1.8e-12	-2.1869	0.0288	1
ENSG00000087253.12	LPCAT2	sACC	16	55508998	55586670	0.2525	rs6499743	-3.68	rs168822	0.209099	9.31	-2.1791	418	3	enet	0.21	2.5e-24	-2.1851	0.0289	1
ENSG00000188659.9	SAXO2	sACC	15	82262810	82284930	0.45	rs2665103	-3.82	rs12439679	0.409263	13.567	-1.3473	250	4	lasso	0.54	3.2e-73	-2.1837	0.029	1
ENSG00000090238.11	YPEL3	sACC	16	30092314	30096915	0.0793	rs13332078	-4.68	rs8060511	0.018021	5.16	-3.4653	179	179	blup	0.043	8.9e-06	-2.1836	0.029	1
ENSG00000163719.19	MTMR14	sACC	3	9649433	9702393	0.0699	rs2596937	-3.88	rs4686374	0.00181	3.97	-0.212	310	308	blup	0.013	0.011	2.18	0.0292	1
ENSG00000181722.16	ZBTB20	sACC	3	114314501	115147271	0.0999	rs13433884	4.43	rs6805723	0.00102	4.27	-2.1491	408	13	enet	0.03	0.0002	-2.18	0.0292	1
ENSG00000274528.1	CTD-2650P22.2	sACC	15	52017167	52018032	0.053	rs2077743	-4.03	rs11636443	0.013526	4.515	-2.4499	212	211	blup	0.018	0.0029	-2.1809	0.0292	1
ENSG00000225377.5	NRSN2-AS1	sACC	20	320313	348224	0.102	rs6117279	-3.91	rs6036816	-0.001764	3.33	-0.1427	317	316	blup	0.0027	0.14	-2.18015	0.0292	1
ENSG00000145708.10	CRHBP	sACC	5	76952713	76981158	0.0589	rs9687030	3.61	rs1613519	0.020615	4.2	-2.1791	400	1	top1	0.021	0.0017	-2.17905	0.0293	1
ENSG00000136111.12	TBC1D4	sACC	13	75284665	75482114	0.1131	rs1984949	4.06	rs9565168	0.0687	-5.63	2.7139	365	4	enet	0.071	1.3e-08	-2.17916	0.0293	1
ENSG00000220563.1	PKMP3	sACC	6	85659892	85660606	0.2598	rs12190637	2.7	rs2842611	0.146	-8.36	-2.321	214	1	lasso	0.22	1.3e-24	2.18	0.0294	1
ENSG00000203875.10	SNHG5	sACC	6	85660950	85678736	0.4641	rs12190637	2.7	rs1059307	0.558	-15.48	-2.1781	221	1	top1	0.56	9.5e-78	2.18	0.0294	1
ENSG00000164808.16	SPIDR	sACC	8	47260575	47736306	0.2323	rs10095466	-3.12	rs10957370	0.266	-10.93	-2.7864	88	5	enet	0.27	3e-31	2.1774	0.0294	1
ENSG00000022567.9	SLC45A4	sACC	8	141207166	141308305	0.2438	rs9650577	3.39	rs4961349	0.092	7.5	-2.115	323	7	enet	0.14	2.7e-16	-2.178	0.0294	1
ENSG00000254872.3	RP13-870H17.3	sACC	11	1049880	1055749	0.1259	rs4963206	3.04	rs7946354	0.0522	4.44	-2.1781	262	4	lasso	0.073	7.3e-09	-2.1781	0.0294	1
ENSG00000139537.10	CCDC65	sACC	12	48904110	48931840	0.175	rs6580707	2.666	rs10875886	0.147	-8.177	2.1781	245	1	top1	0.15	1.2e-16	-2.1781	0.0294	1
ENSG00000254664.1	CTD-2560E9.3	sACC	11	45215815	45235292	0.0671	rs7937459	4.34	rs6416129	0.0225	-4.17	-2.1773	330	1	top1	0.022	0.0011	2.1773	0.0295	1
ENSG00000265962.1	GACAT2	sACC	18	8695856	8707621	0.0726	rs11663175	3.05	rs10502382	-0.00214	3.58	-1.1542	441	441	blup	0.017	0.0038	-2.1774	0.0295	1
ENSG00000167037.18	SGSM1	sACC	22	24806169	24927578	0.0887	rs11090362	-4.69	rs713664	-0.0019	3.27	-2.1436	286	286	blup	0.004	0.099	-2.17722	0.0295	1
ENSG00000130635.15	COL5A1	sACC	9	134641774	134844843	0.2266	rs10858298	5.71	rs1409832	0.0729	6.241	1.1866	464	5	enet	0.11	3.7e-13	2.175	0.0296	1	148
ENSG00000099204.18	ABLIM1	sACC	10	114431113	114685003	0.0791	rs4752255	-4.54	rs808253	0.0666	-5.55	2.176	300	1	top1	0.067	3.6e-08	-2.176	0.0296	1
ENSG00000267277.1	CTD-2342J14.6	sACC	19	11368123	11374935	0.0694	rs889366	4.17	rs376047	-0.00228	2.89	-0.4639	237	234	blup	0.0016	0.19	-2.1758	0.0296	1
ENSG00000108559.11	NUP88	sACC	17	5360963	5420160	0.2818	rs2535561	-5	rs929262	0.331	-11.99	-2.0007	346	15	enet	0.33	1.6e-39	2.17208	0.0298	1
ENSG00000233852.1	AC005304.1	sACC	17	13932720	13940594	0.0982	rs2097970	-2.66	rs10852819	0.0199	-4.88	2.1725	405	1	lasso	0.023	0.0011	-2.17245	0.0298	1
ENSG00000035141.7	FAM136A	sACC	2	70295975	70302090	0.0889	rs6546579	2.835	rs1986601	0.0125	-5.16	2.58553	292	2	lasso	0.061	1.5e-07	-2.17204	0.0299	1
ENSG00000178882.14	FAM101A	sACC	12	123973241	124316024	0.1723	rs4765568	4.944	rs2342468	-0.00201	4.173	-1.1988	409	409	blup	0.041	1.3e-05	2.1719	0.0299	1
ENSG00000231259.4	AC125232.1	sACC	2	87031815	87053069	0.2395	rs7585722	5.589	rs1370452	0.255	-4.48	2.16697	91	1	top1	0.25	3e-29	-2.16697	0.0302	1	30
ENSG00000267390.1	RP11-635N19.1	sACC	18	63367328	63381629	0.1036	rs17070647	4	rs9946122	0.112	6.22	2.167	331	1	top1	0.11	7.6e-13	2.167	0.0302	1
ENSG00000182093.14	WRB	sACC	21	39380244	39428528	0.2472	rs2242948	-2.75	rs2837006	0.256	10.64	2.1663	455	1	top1	0.26	2.2e-29	2.16628	0.03029	1
ENSG00000188846.13	RPL14	sACC	3	40457292	40468587	0.0804	rs6599105	-3.1	rs4973994	0.0446	-4.86	-2.1663	177	1	top1	0.045	6.2e-06	2.17	0.0303	1
ENSG00000196542.8	SPTSSB	sACC	3	161344792	161372880	0.0969	rs16832279	-3.24	rs1450522	0.101	6.95	-2.1663	226	1	top1	0.1	9.3e-12	-2.17	0.0303	1
ENSG00000146250.6	PRSS35	sACC	6	83512538	83525704	0.059	rs3798878	3.17	rs1144185	0.0559	5.46	-2.1663	182	1	top1	0.056	4.4e-07	-2.17	0.0303	1
ENSG00000221838.9	AP4M1	sACC	7	100101549	100110345	0.185	rs4729567	-3.21	rs4134903	0.121	7.91	1.3868	179	3	lasso	0.12	5e-14	2.1663	0.0303	1
ENSG00000202310.1	Y_RNA	sACC	8	100158868	100158975	0.0502	rs1471293	-2.57	rs1460930	-0.00108	-3.34	2.1723	250	250	blup	0.0051	0.074	-2.1641	0.0305	1
ENSG00000271092.5	TMEM56-RWDD3	sACC	1	95117923	95247225	0.0691	rs859046	4.64	rs2039614	0.0444	4.88	2.1616	380	1	lasso	0.046	4.9e-06	2.1616	0.0306	1
ENSG00000271324.1	RP11-10C24.2	sACC	3	33793644	33794145	0.2875	rs4132079	-3.62	rs9853874	0.287	11.28	1.8115	255	6	enet	0.3	7.2e-35	2.16	0.0306	1
ENSG00000272693.3	RP11-479O9.4	sACC	7	65647010	65770810	0.0927	rs7811214	-3.23	rs365896	0.1	-7.36	-2.0344	160	5	lasso	0.15	1.5e-17	2.1627	0.0306	1
ENSG00000175061.17	LRRC75A-AS1	sACC	17	16438822	16478678	0.0988	rs2301652	-2.21	rs11871958	0.00658	4.4	-1.58	245	245	blup	0.017	0.0038	-2.16108	0.0307	1
ENSG00000153982.10	GDPD1	sACC	17	59220467	59275967	0.0236	rs9909925	4.2	rs6503905	0.00186	-3.56	-0.6903	255	255	blup	0.006	0.06	2.15993	0.0308	1
ENSG00000272004.1	RP11-345P4.10	sACC	1	1659325	1662602	0.1073	rs3128296	2.22	rs2250833	0.126	-1.78	-2.1588	130	1	top1	0.13	2.2e-14	2.15883	0.0309	1
ENSG00000268745.1	RP11-298J23.9	sACC	6	41791410	41791477	0.0772	rs1057227	-3.58	rs9349199	-0.00209	3.23	1.7871	338	338	blup	0.003	0.13	-2.16	0.0309	1
ENSG00000185189.16	NRBP2	sACC	8	143833594	143840974	0.0562	rs12114254	-3.22	rs901770	-0.00101	2.16	1.5996	174	174	blup	0.018	0.0032	-2.1567	0.031	1
ENSG00000169857.7	AVEN	sACC	15	33866227	34039176	0.2033	rs12441615	2.91	rs8042524	0.102951	-6.572	2.1574	412	1	top1	0.1	6.3e-12	-2.15743	0.031	1
ENSG00000102882.11	MAPK3	sACC	16	30114105	30123506	0.2164	rs13332078	-4.68	rs11865086	0.157952	7.7	1.0619	181	1	lasso	0.18	5.1e-20	-2.1562	0.0311	1
ENSG00000254685.6	FPGT	sACC	1	74198212	74234086	0.4148	rs9661462	-4.07	rs3765651	0.493	-14.57	-2.103	236	5	enet	0.57	1.8e-79	2.15333	0.0313	1
ENSG00000133574.9	GIMAP4	sACC	7	150567277	150573955	0.0478	rs4725971	3.61	rs10266069	-0.00234	3.64	2.2145	293	293	blup	0.0032	0.12	2.1538	0.0313	1
ENSG00000122642.10	FKBP9	sACC	7	32957404	33006931	0.1364	rs4723212	-6.1	rs10266139	0.129	7.56	-2.1529	227	1	top1	0.13	1.1e-14	-2.1529	0.0313	1	117
ENSG00000129534.13	MIS18BP1	sACC	14	45203190	45253540	0.199	rs17115418	-2.76	rs11847071	0.0157	-7.15	0.7846	144	4	enet	0.11	4.5e-13	-2.1529	0.0313	1
ENSG00000104112.8	SCG3	sACC	15	51681353	51721031	0.0953	rs2077743	-4.03	rs1456295	0.081991	-6.277	2.1529	325	1	top1	0.082	9.6e-10	-2.15294	0.0313	1
ENSG00000243642.3	RN7SL526P	sACC	19	58069970	58070288	0.0485	rs2305119	-5.08	rs260441	-0.001646	3.22	1.5	347	343	blup	0.011	0.017	2.15152	0.0314	1
ENSG00000229618.1	AC011288.2	sACC	7	13101391	13704149	0.277	rs2237292	-5.3	rs7784901	0.108	-7.34	1.0748	593	593	blup	0.2	4e-22	-2.1503	0.0315	1	116
ENSG00000175662.17	TOM1L2	sACC	17	17843511	17972422	0.2307	rs2605142	4.03	rs7501812	0.24	-10.8	-2.365	305	4	lasso	0.27	1.2e-30	2.15058	0.0315	1
ENSG00000032444.15	PNPLA6	sACC	19	7534004	7561764	0.1738	rs3745356	3.74	rs7250311	0.052169	-4.15	-2.1507	287	1	top1	0.052	1.1e-06	2.15072	0.0315	1
ENSG00000267108.1	RP11-861E21.1	sACC	18	12432897	12437635	0.2114	rs613993	2.67	rs12455481	0.0984	-6.01	-0.3926	261	1	lasso	0.13	1.5e-14	2.1492	0.0316	1
ENSG00000144040.12	SFXN5	sACC	2	72942036	73075619	0.4723	rs11682000	3.809	rs17504810	0.285	-11.62	-2.07019	170	2	enet	0.34	7.1e-41	2.14876	0.0317	1
ENSG00000075223.13	SEMA3C	sACC	7	80742538	80922359	0.154	rs12531093	2.82	rs10268721	0.0126	-4.81	0.4997	335	335	blup	0.037	3.5e-05	-2.1481	0.0317	1
ENSG00000147642.16	SYBU	sACC	8	109573978	109691791	0.0748	rs3134108	3.57	rs3133926	0.0318	-4.96	-2.1188	234	5	enet	0.035	5.4e-05	2.1471	0.0318	1
ENSG00000256538.1	RP11-847H18.3	sACC	12	34037438	34056740	0.0628	rs7137000	-4.999	rs10844695	-0.00151	-2.886	1.9382	123	123	blup	0.0034	0.12	-2.1461	0.0319	1
ENSG00000242880.1	RP11-190P13.2	sACC	3	115251196	115285347	0.054	rs13433884	4.43	rs16823509	0.0186	3.86	-2.1449	212	1	top1	0.019	0.0027	-2.14	0.032	1
ENSG00000226450.2	CYP2D8P	sACC	22	42149886	42155001	0.0886	rs7288411	5.45	rs742086	0.0553	5.01	-2.4063	244	2	enet	0.064	7.4e-08	-2.14405	0.032	1
ENSG00000127249.14	ATP13A4	sACC	3	193402077	193593111	0.1593	rs9838374	5.22	rs9283663	0.0697	6.55	-2.1436	365	1	top1	0.07	1.8e-08	-2.14	0.0321	1
ENSG00000180245.4	RRH	sACC	4	109827994	109844604	0.144	rs1396709	-2.31	rs2347130	0.089222	-6.79	-2.1427	246	1	top1	0.089	1.7e-10	2.14271	0.0321	1
ENSG00000171509.15	RXFP1	sACC	4	158315311	158653372	0.1393	rs11726311	4.17	rs7436941	0.029987	5.36	2.1016	197	197	blup	0.053	8.5e-07	2.14329	0.0321	1
ENSG00000083097.14	DOPEY1	sACC	6	83067666	83171350	0.1111	rs3798878	3.17	rs12209871	0.0273	-4.65	2.1429	247	1	lasso	0.068	2.5e-08	-2.14	0.0321	1
ENSG00000178031.16	ADAMTSL1	sACC	9	17906563	18910950	0.1938	rs7870334	-4.22	rs7855468	0.0323	5.302	2.1436	809	1	top1	0.032	0.00011	2.1436	0.0321	1	136
ENSG00000214530.8	STARD10	sACC	11	72754729	72794168	0.122	rs11235706	3.35	rs11235594	0.0885	6.41	2.1436	257	1	top1	0.089	2e-10	2.1436	0.0321	1
ENSG00000279135.1	RP11-261P13.5	sACC	13	20712431	20714146	0.0374	rs2497484	3.1	rs3923853	0.0128	3.67	2.1436	322	1	top1	0.013	0.011	2.14355	0.0321	1
ENSG00000259155.2	RP11-831F12.3	sACC	14	49677369	49677893	0.1364	rs17121913	3.24	rs3007033	0.105	7.75	-2.4425	231	2	lasso	0.12	2.1e-13	-2.1427	0.0321	1
ENSG00000150551.10	LYPD1	sACC	2	132644853	132671579	0.0926	rs12691770	-2.895	rs9973717	0.0896	5.14	-2.14213	289	1	top1	0.09	1.6e-10	-2.14213	0.0322	1
ENSG00000099290.15	FAM21A	sACC	10	50067888	50133506	0.2501	rs3793790	3.44	rs1898198	0.127	5.81	0.5361	248	1	lasso	0.14	1.7e-15	-2.1423	0.0322	1
ENSG00000100711.13	ZFYVE21	sACC	14	103715730	103733668	0.0731	rs942866	-7.57	rs2295148	0.0788	-5.97	2.1421	243	1	top1	0.079	2e-09	-2.1421	0.0322	1	207
ENSG00000088808.16	PPP1R13B	sACC	14	103733752	103847590	0.0435	rs942866	-7.57	rs2295148	0.0496	-4.66	2.1421	262	1	top1	0.05	1.9e-06	-2.1421	0.0322	1	207
ENSG00000262089.1	RP11-589P10.5	sACC	17	6994642	6995189	0.0598	rs311734	3.09	rs312466	0.0257	-4.69	2.1421	329	1	top1	0.026	0.00051	-2.14213	0.0322	1
ENSG00000130475.14	FCHO1	sACC	19	17747718	17788568	0.1116	rs3826700	3.5	rs13382133	0.024061	-4.66	-2.1421	316	1	top1	0.024	0.00075	2.14213	0.0322	1
ENSG00000243317.7	C7orf73	sACC	7	135662496	135693418	0.2438	rs2551774	5.96	rs4294134	0.12	-8.24	-2.0537	323	3	lasso	0.15	4.4e-17	2.141	0.0323	1	124
ENSG00000270154.1	RP11-419I17.2	sACC	8	12476462	12477122	0.1531	rs11786924	4.32	rs11250186	0.0251	-5.07	2.1	111	3	enet	0.096	3.2e-11	-2.1396	0.0324	1
ENSG00000073050.11	XRCC1	sACC	19	43543040	43580473	0.3414	rs3817	-4.69	rs3213263	0.200801	9.65	2.1382	278	4	lasso	0.21	1.5e-23	2.13951	0.0324	1
ENSG00000272072.1	CTA-363E19.2	sACC	7	107192559	107193300	0.0659	rs10280929	3.77	rs7794437	0.0107	-4.23	2.1382	229	1	top1	0.011	0.018	-2.1382	0.0325	1
ENSG00000165118.14	C9orf64	sACC	9	83938311	83956986	0.0853	rs7848501	-3.9	rs1572030	0.0651	-5.782	-2.1376	349	1	top1	0.065	5.2e-08	2.1376	0.0325	1
ENSG00000090054.13	SPTLC1	sACC	9	92031999	92115384	0.1991	rs9886781	2.71	rs6479386	0.187	7.748	-2.1382	259	1	top1	0.19	3.4e-21	-2.1382	0.0325	1
ENSG00000135956.8	TMEM127	sACC	2	96248516	96265994	0.0399	rs11689832	-2.802	rs810057	0.00498	3.53	-2.5006	122	121	blup	0.013	0.011	-2.13669	0.0326	1
ENSG00000109184.14	DCUN1D4	sACC	4	51843000	51916837	0.0313	rs7440594	2.91	rs1401718	0.010398	3.89	2.3117	67	67	blup	0.012	0.012	2.13671	0.0326	1
ENSG00000147905.17	ZCCHC7	sACC	9	37120539	37358149	0.2599	rs10973282	8.35	rs17408510	0.113	-8.144	-3.3546	388	2	lasso	0.19	1.7e-21	-2.1359	0.0327	1	140
ENSG00000163131.10	CTSS	sACC	1	150730196	150765957	0.2239	rs4970966	2.5	rs3754211	0.143	7.66	-2.392	245	2	enet	0.24	5.4e-27	-2.1345	0.0328	1
ENSG00000219607.3	PPP1R3G	sACC	6	5084581	5089487	0.115	rs9504370	-3.47	rs450649	-1.71e-05	-3.81	-2.4851	383	383	blup	0.015	0.0065	2.13	0.0328	1
ENSG00000236901.5	MIR600HG	sACC	9	123109494	123115477	0.0552	rs10818846	5.07	rs10985976	-0.00232	3.829	3.4482	181	181	blup	0.0085	0.031	2.1347	0.0328	1	147
ENSG00000241231.1	RP11-275H4.1	sACC	3	181421058	181442486	0.5262	rs7373337	-4.98	rs1351236	0.634	-16.49	2.0338	165	2	lasso	0.64	6.1e-97	-2.13	0.0329	1
ENSG00000251680.5	CTC-575N7.1	sACC	5	129500361	129905917	0.0361	rs7735174	3.11	rs33915	0.015208	-4.26	-2.1335	276	1	top1	0.015	0.0061	2.13348	0.0329	1
ENSG00000127922.9	SHFM1	sACC	7	96481626	96709891	0.0436	rs9656035	4.41	rs990902	0.000898	-3.47	-0.9656	325	322	blup	0.014	0.0092	-2.133	0.0329	1
ENSG00000206907.1	RNU6-1013P	sACC	9	111839828	111839934	0.0587	rs6477901	-4.83	rs1037182	0.00571	3.898	-0.932	311	311	blup	0.0077	0.039	-2.1329	0.0329	1
ENSG00000274114.2	CTC-281F24.3	sACC	17	6657034	6693577	0.1408	rs6502990	3.54	rs13342054	0.0277	5.45	-0.1219	363	3	lasso	0.036	4.4e-05	2.13341	0.0329	1
ENSG00000072756.16	TRNT1	sACC	3	3126916	3150879	0.0991	rs1878181	3.56	rs1705805	0.0651	5.86	-2.1323	513	1	top1	0.065	5.2e-08	-2.13	0.033	1
ENSG00000271870.1	RP11-97C16.1	sACC	3	3152942	3153435	0.1828	rs1878181	3.51	rs1705805	0.0919	6.43	-2.1323	501	1	top1	0.092	9.1e-11	-2.13	0.033	1
ENSG00000143702.15	CEP170	sACC	1	243124428	243255348	0.0601	rs2290754	-4.56	rs10926958	0.0154	-4.07	-0.1034	223	1	enet	0.021	0.0014	-2.13082	0.0331	1
ENSG00000177733.6	HNRNPA0	sACC	5	137745651	137754376	0.0553	rs9327809	4.1	rs7714307	-0.002346	-3.7	0.7657	236	236	blup	0.025	0.00057	-2.13073	0.0331	1
ENSG00000106789.12	CORO2A	sACC	9	98120975	98192640	0.2077	rs3780455	3.55	rs7870439	0.0959	6.07	0.7281	387	5	enet	0.17	1.4e-19	2.1305	0.0331	1
ENSG00000111596.11	CNOT2	sACC	12	70242994	70354993	0.1096	rs1240290	3	rs11612513	-0.000129	-3.696	1.5895	396	396	blup	0.029	0.00025	-2.13	0.0332	1
ENSG00000152454.3	ZNF256	sACC	19	57940833	57947675	0.0636	rs3745140	3.73	rs8107849	0.015363	-4.29	2.59	373	369	blup	0.024	0.00081	-2.12963	0.0332	1
ENSG00000137968.16	SLC44A5	sACC	1	75202131	75611116	0.083	rs616827	-4.22	rs10493570	0.004	-4.36	-0.682	360	1	lasso	0.019	0.0023	2.12845	0.0333	1
ENSG00000228624.7	RP3-399L15.3	sACC	6	113969701	114471705	0.1038	rs11153451	3.96	rs6907551	-0.00234	-3.79	2.2855	337	5	enet	0.016	0.0049	-2.13	0.0333	1
ENSG00000158023.9	WDR66	sACC	12	121917862	122003927	0.1733	rs10849890	5.18	rs2272135	0.167	8.63	-2.1284	263	1	top1	0.17	6.4e-19	-2.1284	0.0333	1
ENSG00000196678.13	ERI2	sACC	16	20780193	20900349	0.0424	rs4783387	-3.7	rs5715	0.045609	-4.99	2.1284	285	1	top1	0.046	4.9e-06	-2.1284	0.0333	1	225
ENSG00000137877.9	SPTBN5	sACC	15	41848144	41894077	0.3679	rs2297379	4.14	rs1209334	0.262385	-11.055	-1.9302	302	4	enet	0.29	1e-33	2.12748	0.0334	1
ENSG00000207650.1	MIR570	sACC	3	195699401	195699497	0.582	rs3747671	-3.29	rs2291652	0.252	7.94	-0.2758	196	4	enet	0.47	8.6e-61	2.13	0.0336	1
ENSG00000234684.6	SDCBP2-AS1	sACC	20	1325405	1378734	0.0968	rs7266780	4.52	rs3764712	0.021635	4.72	-0.5353	447	2	lasso	0.022	0.0012	-2.12536	0.0336	1
ENSG00000223930.5	RP11-33A14.1	sACC	3	178202050	178385417	0.0815	rs3924997	4.38	rs6774415	0.06	-3.33	-2.124	297	1	top1	0.06	1.7e-07	2.12	0.0337	1
ENSG00000184575.11	XPOT	sACC	12	64404350	64451127	0.0445	rs11175369	3.108	rs12819140	0.00847	3.212	-2.124	223	1	top1	0.0085	0.032	-2.124	0.0337	1
ENSG00000260136.5	CTD-2270L9.4	sACC	16	23452758	23457606	0.0792	rs880989	-4.22	rs120962	0.043398	4.87	1.458	278	277	blup	0.049	2.2e-06	2.1226	0.0338	1
ENSG00000134014.16	ELP3	sACC	8	28089673	28191156	0.4591	rs2272750	-4.57	rs2290369	0.31	11.95	1.8943	365	10	enet	0.35	1.4e-42	2.1215	0.0339	1
ENSG00000255366.1	RP11-1134I14.8	sACC	8	47190772	47193262	0.0265	rs10095466	-3.12	rs4388466	0.0104	-3.47	-1.2569	64	64	blup	0.012	0.012	2.1211	0.0339	1
ENSG00000228063.1	LYPLAL1-AS1	sACC	1	219086602	219173961	0.0733	rs7524519	3.68	rs12079503	0.0308	-4.76	-0.8869	279	279	blup	0.04	1.7e-05	2.11904	0.0341	1
ENSG00000166833.19	NAV2	sACC	11	19350724	20121598	0.1106	rs1607840	4.57	rs2625322	0.0574	5.47	-2.1188	662	1	top1	0.057	3.2e-07	-2.1188	0.0341	1
ENSG00000200795.1	RNU4-1	sACC	12	120293097	120293237	0.6046	rs9431	-6.964	rs965791	0.12	-8.788	2.1191	255	1	lasso	0.39	1.5e-47	-2.1191	0.0341	1	188
ENSG00000141568.20	FOXK2	sACC	17	82519713	82644662	0.0539	rs9271	3.76	rs3744157	-0.000308	3.37	-2.4499	308	307	blup	0.012	0.013	-2.1184	0.0341	1
ENSG00000165322.17	ARHGAP12	sACC	10	31805404	31928876	0.1291	rs11008902	3.13	rs211255	0.091	-6.75	2.1166	238	3	lasso	0.11	3.4e-12	-2.1167	0.0343	1
ENSG00000169764.14	UGP2	sACC	2	63840940	63891562	0.0812	rs17619012	-4.941	rs6710763	0.0316	-5.41	2.11501	245	1	top1	0.032	0.00013	-2.11501	0.0344	1
ENSG00000181222.15	POLR2A	sACC	17	7484366	7514616	0.0745	rs11078711	3.79	rs3760213	0.000995	3.77	-0.9322	351	351	blup	0.0079	0.036	-2.11489	0.0344	1	230
ENSG00000070495.14	JMJD6	sACC	17	76712832	76726799	0.1244	rs4789264	3.5	rs7211963	0.0108	-4.95	-2.3937	330	329	blup	0.034	7.7e-05	2.11515	0.0344	1
ENSG00000229989.3	MIR181A1HG	sACC	1	198807493	198937429	0.0364	rs16843112	4.53	rs2154329	-0.000118	3.35	0.1111	247	247	blup	0.0034	0.12	2.11195	0.0347	1	17
ENSG00000106355.9	LSM5	sACC	7	32485332	32495283	0.079	rs4723212	-6.1	rs7791492	0.0486	-5.08	2.1114	304	1	top1	0.049	2.5e-06	-2.1114	0.0347	1	117
ENSG00000167895.14	TMC8	sACC	17	78130770	78142968	0.1376	rs2613514	3.13	rs1065768	0.0346	-5.17	2.1122	352	3	lasso	0.041	1.4e-05	-2.11192	0.0347	1
ENSG00000187231.13	SESTD1	sACC	2	179101692	179264790	0.0769	rs951427	-3.44	rs12617002	0.0337	-5.79	1.97251	393	2	enet	0.038	3e-05	-2.111	0.0348	1
ENSG00000176018.12	LYSMD3	sACC	5	90515611	90529584	0.0457	rs12658034	4.15	rs42467	0.009085	4.25	2.1436	237	236	blup	0.011	0.019	2.1108	0.0348	1
ENSG00000275764.1	RP11-582E3.6	sACC	12	27037100	27038960	0.2362	rs1484087	-4.463	rs11048881	0.0733	7.916	-1.4487	333	7	enet	0.22	2.2e-25	-2.1104	0.0348	1
ENSG00000111252.10	SH2B3	sACC	12	111405948	111451623	0.058	rs1034601	3.219	rs10744769	-0.00156	3.149	3.1527	143	143	blup	0.0057	0.064	2.1112	0.0348	1
ENSG00000273148.1	RP5-1068E13.7	sACC	20	18794529	18796067	0.0697	rs6045520	-4.14	rs7262320	0.054817	5.02	2.1108	316	1	top1	0.055	5.8e-07	2.11078	0.0348	1
ENSG00000197599.12	CCDC154	sACC	16	1434383	1444556	0.3291	rs2729577	2.55	rs12934261	0.222205	10.02	1.7025	288	2	lasso	0.26	5.1e-30	2.1097	0.0349	1
ENSG00000197937.12	ZNF347	sACC	19	53124072	53159075	0.3891	rs12985137	-2.38	rs12985137	0.12949	-8.2	-2.3806	279	2	lasso	0.19	2.4e-21	2.10972	0.0349	1
ENSG00000082482.13	KCNK2	sACC	1	215005775	215237093	0.0364	rs17601260	3.66	rs487208	0.011	-4.57	2.1081	243	1	lasso	0.017	0.0041	-2.10805	0.035	1
ENSG00000173145.11	NOC3L	sACC	10	94333226	94362959	0.2084	rs7092226	2.53	rs3818432	0.237	10.16	1.711	239	7	enet	0.24	1.7e-27	2.1086	0.035	1
ENSG00000189238.5	LINC00943	sACC	12	126726270	126746252	0.1199	rs11058934	3.099	rs7133178	0.0652	-5.728	2.108	323	1	top1	0.065	5e-08	-2.108	0.035	1
ENSG00000237172.3	B3GNT9	sACC	16	67148105	67151214	0.0747	rs152168	-2.89	rs8047360	0.015466	4.09	0.2269	95	95	blup	0.046	4.3e-06	-2.1067	0.0351	1
ENSG00000132305.20	IMMT	sACC	2	86143932	86195770	0.114	rs7585722	5.589	rs6749090	0.151	8.58	-2.1062	303	1	top1	0.15	4.1e-17	-2.1062	0.0352	1	30
ENSG00000273080.1	RP11-301O19.1	sACC	2	86195590	86196049	0.1368	rs7585722	5.589	rs6749090	0.161	-8.69	-2.1062	289	1	top1	0.16	3e-18	2.1062	0.0352	1	30
ENSG00000132313.14	MRPL35	sACC	2	86199355	86213794	0.2498	rs7585722	5.589	rs6749090	0.268	10.73	-2.1062	284	1	top1	0.27	6e-31	-2.1062	0.0352	1	30
ENSG00000136546.13	SCN7A	sACC	2	166403573	166494247	0.0936	rs17775523	4.395	rs9967700	0.0777	-5.87	2.1062	289	1	top1	0.078	2.7e-09	-2.1062	0.0352	1
ENSG00000251639.2	RP11-20I20.1	sACC	4	1100016	1101558	0.0511	rs11727167	3.68	rs13147452	0.025214	4.2	2.1062	256	1	top1	0.025	0.00057	2.1062	0.0352	1
ENSG00000168216.10	LMBRD1	sACC	6	69675802	69797111	0.052	rs13217925	-3.74	rs6905645	0.058	5.19	-2.1062	319	1	top1	0.058	2.8e-07	-2.11	0.0352	1
ENSG00000231889.7	TRAF3IP2-AS1	sACC	6	111483511	111598302	0.1369	rs6920798	5.09	rs7766190	0.0017	5.53	1.8982	243	242	blup	0.071	1.4e-08	2.11	0.0352	1	106
ENSG00000172057.9	ORMDL3	sACC	17	39921041	39927601	0.0936	rs7502233	-5.23	rs9303281	0.0955	6.69	2.1062	199	1	top1	0.096	3.8e-11	2.1062	0.0352	1
ENSG00000152382.5	TADA1	sACC	1	166856510	166876327	0.2007	rs6691431	3.69	rs2049909	0.0353	5.74	-2.1058	363	3	lasso	0.099	1.6e-11	-2.10527	0.0353	1
ENSG00000265145.1	SNORD53	sACC	2	28927067	28927144	0.0515	rs4132617	-3.142	rs11680458	0.00123	3.44	-1.00124	413	411	blup	0.0083	0.033	-2.10475	0.0353	1
ENSG00000162585.16	FAAP20	sACC	1	2184461	2212720	0.1205	rs3001336	2.82	rs262685	0.0956	6.6	2.103	206	1	top1	0.096	3.8e-11	2.10295	0.0355	1
ENSG00000243477.5	NAT6	sACC	3	50296402	50299421	0.1019	rs6809879	7.22	rs13100173	0.0483	5.26	1.7866	255	3	enet	0.078	2.3e-09	2.1	0.0355	1
ENSG00000118322.12	ATP10B	sACC	5	160563120	160852214	0.2502	rs1106055	4.25	rs10475688	0.219927	10.05	-0.7789	394	1	lasso	0.25	4.5e-29	2.10295	0.0355	1
ENSG00000163629.12	PTPN13	sACC	4	86594315	86815171	0.2328	rs12647176	3.35	rs7699564	0.246042	-10.56	3.2007	263	21	enet	0.32	3.9e-37	-2.0987	0.0358	1
ENSG00000230428.1	RP1-196A12.1	sACC	16	451404	453461	0.1339	rs1698231	3.5	rs9925848	-0.001163	3.51	1.1308	239	238	blup	0.014	0.0083	-2.0992	0.0358	1
ENSG00000121933.18	TMIGD3	sACC	1	111483348	111563962	0.1368	rs12033257	-3.77	rs3767602	0.0673	6.15	-2.098	480	1	lasso	0.086	3.9e-10	-2.09799	0.0359	1
ENSG00000170852.10	KBTBD2	sACC	7	32868172	32894131	0.0881	rs4723212	-6.1	rs6462426	-0.000402	-3.56	-1.3486	230	230	blup	0.018	0.0031	-2.0985	0.0359	1	117
ENSG00000116194.12	ANGPTL1	sACC	1	178849705	178871052	0.1104	rs13306729	-2.51	rs2862517	0.0646	-6.4	1.7866	302	14	enet	0.088	2.3e-10	-2.09664	0.036	1
ENSG00000227888.4	FAM66A	sACC	8	12362019	12388296	0.39	rs11786924	4.32	rs12550733	0.282	-11.46	1.8699	114	2	lasso	0.4	3.7e-49	-2.097	0.036	1
ENSG00000130703.15	OSBPL2	sACC	20	62231922	62296213	0.0731	rs1557186	-2.71	rs3787435	-0.000795	3.73	2.0963	328	1	enet	0.0099	0.022	2.09628	0.0361	1
ENSG00000137944.16	KYAT3	sACC	1	88935773	88992953	0.6237	rs12723729	-3.9	rs3738055	0.648	-16.81	1.9302	217	10	enet	0.68	7.1e-108	-2.09428	0.0362	1
ENSG00000141431.10	ASXL3	sACC	18	33578577	33751192	0.0521	rs4393645	7	rs8098054	-0.00201	2.64	0.6719	238	3	enet	0.025	0.00061	2.0938	0.0363	1	234
ENSG00000226824.6	RP4-756H11.3	sACC	7	66654538	66669855	0.2645	rs7794930	-3.14	rs3846973	0.417	-13.55	-1.2056	172	6	enet	0.44	1.4e-55	2.0921	0.0364	1
ENSG00000272391.5	POM121C	sACC	7	75416787	75486271	0.0864	rs794356	-4.58	rs1167828	0.0606	-3.22	2.0921	129	1	top1	0.061	1.5e-07	-2.0921	0.0364	1
ENSG00000223797.5	ENTPD3-AS1	sACC	3	40313802	40453329	0.1262	rs6599105	-3.08	rs1047855	0.144	8.28	-2.3318	221	6	enet	0.15	7.2e-17	-2.09	0.0365	1
ENSG00000167065.13	DUSP18	sACC	22	30652051	30667890	0.1891	rs738372	3.72	rs2078975	0.141	6.8	-2.0914	317	1	top1	0.14	5.9e-16	-2.09141	0.0365	1
ENSG00000197756.9	RPL37A	sACC	2	216498189	216579180	0.1386	rs1179660	3.762	rs560025	0.0224	-5.84	-0.76376	331	330	blup	0.056	4.1e-07	2.08948	0.0367	1
ENSG00000272734.1	ADIRF-AS1	sACC	10	86965345	86971311	0.2037	rs746677	2.46	rs1745901	0.123	8.2	1.9012	166	3	lasso	0.17	1.1e-19	2.0887	0.0367	1
ENSG00000107521.18	HPS1	sACC	10	98416198	98446947	0.2035	rs7922066	-2.8	rs7071947	0.117	-7.14	0.6201	290	6	enet	0.13	6.8e-15	-2.0896	0.0367	1
ENSG00000107036.11	RIC1	sACC	9	5629025	5776557	0.1054	rs16923640	3.66	rs4742109	0.0131	4.775	0.5004	336	4	enet	0.04	1.9e-05	2.0884	0.0368	1
ENSG00000074201.8	CLNS1A	sACC	11	77514936	77637805	0.045	rs4945149	-2.47	rs1540179	0.0564	-5.08	-2.0879	297	1	top1	0.056	4e-07	2.0879	0.0368	1
ENSG00000110218.8	PANX1	sACC	11	94128928	94181972	0.3981	rs584462	-2.86	rs11607757	0.129	-8.12	-1.7677	286	7	enet	0.24	5.7e-28	2.0878	0.0368	1
ENSG00000103966.10	EHD4	sACC	15	41895939	41972578	0.3281	rs2297379	4.14	rs16972308	0.14734	8.457	-2.3696	304	5	enet	0.19	5.8e-22	-2.08768	0.0368	1
ENSG00000245614.3	DDX11-AS1	sACC	12	31020763	31073847	0.1772	rs4931424	-3.037	rs12831069	0.125	-6.653	-2.0855	294	1	top1	0.12	3.3e-14	2.0855	0.037	1
ENSG00000150667.6	FSIP1	sACC	15	39600031	39782830	0.1021	rs12594730	-3	rs2631700	0.004008	-4.36	1.1188	355	355	blup	0.039	2.5e-05	-2.08582	0.037	1
ENSG00000247950.6	SEC24B-AS1	sACC	4	109347475	109433817	0.0583	rs3113684	-2.86	rs11098033	0.005141	4.18	-1.3752	232	232	blup	0.026	0.0005	-2.08513	0.0371	1
ENSG00000196177.12	ACADSB	sACC	10	123008979	123058311	0.0955	rs7085513	3.82	rs11595408	0.0527	-3.39	1.5154	331	1	enet	0.07	1.6e-08	2.0847	0.0371	1
ENSG00000237651.6	C2orf74	sACC	2	61145068	61164829	0.1557	rs6737373	-3.759	rs2592494	0.131	-7.83	1.8943	247	2	enet	0.14	1e-15	-2.08393	0.0372	1
ENSG00000006016.10	CRLF1	sACC	19	18572220	18607741	0.1137	rs12985909	4.68	rs7256751	0.081354	5.86	2.0833	250	1	top1	0.081	1.1e-09	2.0833	0.0372	1
ENSG00000121578.12	B4GALT4	sACC	3	119211732	119241103	0.1523	rs1402578	4.21	rs4284973	0.0892	6.29	-2.0827	318	1	top1	0.089	1.7e-10	-2.08	0.0373	1
ENSG00000242612.6	DECR2	sACC	16	401826	412487	0.2443	rs3743890	3.51	rs1698231	0.153923	8.34	3.4992	224	3	enet	0.19	5.9e-22	2.0826	0.0373	1
ENSG00000213246.6	SUPT4H1	sACC	17	58345175	58353093	0.0513	rs17762338	3.31	rs10515157	0.0591	-5.19	2.081	253	1	top1	0.059	2.1e-07	-2.08096	0.0374	1
ENSG00000232944.1	RP13-492C18.1	sACC	7	56408699	56409210	0.1079	rs10282225	-3.17	rs2634092	-0.00232	3.25	2.3459	139	139	blup	0.016	0.0046	2.0799	0.0375	1
ENSG00000164989.15	CCDC171	sACC	9	15552897	16061663	0.2473	rs9406537	3.39	rs2821545	0.296	-11.783	2.378	559	4	enet	0.37	4.7e-45	-2.0808	0.0375	1
ENSG00000148408.12	CACNA1B	sACC	9	137877789	138124624	0.0763	rs9314645	-3	rs3750508	0.0698	4.634	2.0808	109	1	top1	0.07	1.7e-08	2.0808	0.0375	1
ENSG00000138100.13	TRIM54	sACC	2	27282392	27307439	0.0891	rs9677663	-4.812	rs11675428	0.0301	3.91	2.07925	216	1	top1	0.03	0.00018	2.07925	0.0376	1	22
ENSG00000162929.13	KIAA1841	sACC	2	61065871	61138034	0.1153	rs6737373	-3.759	rs1177287	0.0157	4.25	-2.41872	259	259	blup	0.019	0.0027	-2.07962	0.0376	1
ENSG00000174469.18	CNTNAP2	sACC	7	146116002	148420998	0.1221	rs13224666	-5.14	rs10266239	-8.49e-05	3.85	-0.0294	887	885	blup	0.011	0.018	-2.0787	0.0376	1
ENSG00000234771.3	SLC25A25-AS1	sACC	9	128108581	128118693	0.1078	rs6415846	2.97	rs12377832	0.053	5.746	-2.0792	180	1	top1	0.053	8.8e-07	-2.0792	0.0376	1
ENSG00000197934.8	CYYR1-AS1	sACC	21	26393635	26569252	0.6616	rs2830044	3.34	rs457581	0.301	-11.48	-2.124	426	4	enet	0.5	6.3e-66	2.07821	0.03769	1
ENSG00000112619.7	PRPH2	sACC	6	42696600	42722574	0.6368	rs6941837	4.32	rs835	0.738	17.62	-2.3559	230	6	enet	0.79	7e-145	-2.08	0.0378	1
ENSG00000197860.9	SGTB	sACC	5	65665928	65723035	0.0971	rs1301475	2.33	rs149514	0.072282	6.39	2.0725	250	1	lasso	0.081	1.1e-09	2.07255	0.0382	1
ENSG00000110031.12	LPXN	sACC	11	58526871	58578220	0.1303	rs1530860	-4.82	rs2515359	0.144	-8.1	2.0725	279	1	top1	0.14	2.6e-16	-2.0725	0.0382	1	167
ENSG00000214078.12	CPNE1	sACC	20	35626031	35664956	0.2801	rs2295886	3.26	rs11696527	0.261356	-10.87	1.2602	221	1	lasso	0.33	1.1e-38	-2.07219	0.0382	1
ENSG00000160213.5	CSTB	sACC	21	43772512	43776445	0.1085	rs8129601	-4.57	rs9985006	0.0799	-5.2	-2.0725	179	1	top1	0.08	1.6e-09	2.07255	0.038215	1
ENSG00000185274.11	WBSCR17	sACC	7	71132169	71713600	0.0945	rs10279132	-4.97	rs11762323	0.00371	2.81	-2.0719	434	1	top1	0.0037	0.11	-2.0719	0.0383	1
ENSG00000198093.10	ZNF649	sACC	19	51889224	51905040	0.3009	rs162120	3.88	rs8102738	0.212329	-9.18	0.0208	420	5	enet	0.23	1.1e-26	-2.07206	0.0383	1
ENSG00000173930.8	SLCO4C1	sACC	5	102233986	102296549	0.1931	rs3105231	3.34	rs841931	0.210119	-9.6	2.0703	231	1	top1	0.21	7.7e-24	-2.07028	0.0384	1
ENSG00000137168.7	PPIL1	sACC	6	36854827	36875024	0.1063	rs9380602	3.41	rs6910832	0.073	-5.74	2.0703	364	1	top1	0.073	8.1e-09	-2.07	0.0384	1
ENSG00000196890.4	HIST3H2BB	sACC	1	228458107	228460470	0.1103	rs3738685	3.21	rs728727	-0.00216	3.71	2.0696	196	1	enet	0.018	0.003	2.06964	0.0385	1
ENSG00000230084.5	RP4-613B23.1	sACC	3	42601963	42654388	0.0956	rs13078406	-3.14	rs6788548	0.0526	4.99	-1.2136	321	320	blup	0.059	2.4e-07	-2.07	0.0385	1	49
ENSG00000145354.9	CISD2	sACC	4	102868978	102889242	0.0348	rs230547	3.78	rs65671	0.023597	-3.87	-2.0696	224	1	top1	0.024	0.00084	2.06964	0.0385	1
ENSG00000120725.12	SIL1	sACC	5	138946720	139293557	0.0359	rs12108882	-3.61	rs874115	0.002126	3.88	-2.0323	246	245	blup	0.0071	0.045	-2.06907	0.0385	1
ENSG00000275635.1	U7	sACC	22	23137805	23137864	0.1339	rs3788337	-4.13	rs5751591	0.0366	-4.92	2.0696	219	1	top1	0.037	4.1e-05	-2.06964	0.0385	1
ENSG00000203705.10	TATDN3	sACC	1	212791828	212816626	0.172	rs6678961	2.57	rs6702101	0.156	-6.7	-0.2431	269	5	enet	0.26	5.8e-30	2.06792	0.0386	1
ENSG00000256053.7	APOPT1	sACC	14	103562962	103607523	0.1611	rs942866	-7.57	rs942863	0.0863	7.55	2.2341	254	2	enet	0.12	3.8e-14	2.0686	0.0386	1	207
ENSG00000011028.13	MRC2	sACC	17	62627401	62693597	0.1755	rs10491166	-4.83	rs2465410	0.034	3.74	-2.0683	168	1	top1	0.034	7.3e-05	-2.06826	0.0386	1
ENSG00000237373.1	BRWD1-IT1	sACC	21	39217093	39219805	0.0347	rs2242948	-2.75	rs13339986	0.0148	3.69	2.0683	410	1	top1	0.015	0.0067	2.06826	0.038616	1
ENSG00000155324.9	GRAMD3	sACC	5	126360132	126496494	0.0965	rs17597145	-2.87	rs4836266	0.069592	5.66	2.0669	320	1	top1	0.07	1.8e-08	2.06691	0.0387	1
ENSG00000171159.4	C9orf16	sACC	9	128160260	128163928	0.0766	rs6415846	2.97	rs870451	0.0398	-4.844	2.0669	177	1	enet	0.041	1.5e-05	-2.0669	0.0387	1
ENSG00000148288.11	GBGT1	sACC	9	133152948	133163945	0.1356	rs302928	4.14	rs9411367	0.0827	-3.218	-0.6748	357	1	enet	0.14	1.8e-15	-2.0669	0.0387	1
ENSG00000204740.10	MALRD1	sACC	10	19048771	19790401	0.3902	rs12359581	-3.83	rs1537346	0.102	8.09	-0.5459	572	8	enet	0.27	8e-32	2.0671	0.0387	1
ENSG00000255367.2	RP13-726E6.2	sACC	11	3429758	3581211	0.1322	rs2084239	-3.62	rs1875	0.0085	4.37	-0.9733	296	295	blup	0.044	6.7e-06	-2.0673	0.0387	1
ENSG00000260274.1	RP11-817O13.8	sACC	15	75368155	75369584	0.0609	rs11638974	-3.5	rs11856606	-0.001367	3.728	-2.0678	178	1	enet	0.032	0.00013	-2.06784	0.0387	1
ENSG00000213760.10	ATP6V1G2	sACC	6	31544462	31548427	0.035	rs3130557	-6.98	rs2071591	0.002454	-3.35	-2.0669	209	1	top1	0.0025	0.15	2.0669	0.0387	1
ENSG00000116299.16	KIAA1324	sACC	1	109113679	109206781	0.2026	rs4970760	3.55	rs645128	0.0412	-5.81	-2.0931	302	2	lasso	0.11	1.9e-12	2.06672	0.0388	1
ENSG00000185088.13	RPS27L	sACC	15	63125872	63158021	0.2076	rs4412925	6.46	rs28637229	0.135706	-8.665	-1.288	337	8	enet	0.18	3.4e-20	2.06643	0.0388	1	214
ENSG00000087111.20	PIGS	sACC	17	28553383	28571872	0.1006	rs8066520	5.21	rs8074623	0.0404	4.93	-0.687	208	208	blup	0.045	5.5e-06	-2.06631	0.0388	1	231
ENSG00000186026.6	ZNF284	sACC	19	44072144	44089613	0.1032	rs3817	-4.69	rs3826941	0.031632	-5	-0.722	317	1	lasso	0.042	1.2e-05	2.06639	0.0388	1
ENSG00000236790.5	LINC00299	sACC	2	8007771	8383621	0.6299	rs9287698	-3.58	rs1504240	0.276	11.02	-0.75079	322	4	lasso	0.48	2.2e-63	2.06524	0.0389	1
ENSG00000100906.10	NFKBIA	sACC	14	35401511	35404749	0.0228	rs7154292	-3.87	rs11156868	-0.000973	-3.08	-2.7751	236	236	blup	0.0042	0.095	2.0651	0.0389	1
ENSG00000253731.2	PCDHGA6	sACC	5	141373914	141512979	0.2355	rs251377	-4.68	rs6883770	0.203571	-9.6	-2.0642	409	1	top1	0.2	4.5e-23	2.06415	0.039	1	90
ENSG00000253953.2	PCDHGB4	sACC	5	141387698	141512979	0.0444	rs155359	-4.68	rs6883770	0.039925	4.4	-2.0642	404	1	top1	0.04	1.9e-05	-2.06415	0.039	1	90
ENSG00000119328.11	FAM206A	sACC	9	108934181	108950744	0.0496	rs2805888	3.49	rs2271878	0.0254	-3.944	-2.0643	384	1	top1	0.025	0.00054	2.0643	0.039	1
ENSG00000133812.15	SBF2	sACC	11	9778667	10294207	0.0839	rs2403221	-3.65	rs10840211	0.00574	4.2	1.5928	439	439	blup	0.023	0.00095	2.0641	0.039	1
ENSG00000010292.12	NCAPD2	sACC	12	6493356	6531955	0.1054	rs1075835	-3.06	rs9788151	0.072	-6.095	-2.0643	236	1	top1	0.072	1e-08	2.0643	0.039	1
ENSG00000075188.8	NUP37	sACC	12	102073103	102120124	0.0364	rs10745924	3.858	rs10860845	-0.00147	3.663	0.3216	279	279	blup	-0.00052	0.38	2.0641	0.039	1
ENSG00000117154.11	IGSF21	sACC	1	18107746	18378483	0.1887	rs4141983	-4.6	rs12133062	0.0564	4.82	2.063	528	1	top1	0.056	4e-07	2.06304	0.0391	1
ENSG00000154548.8	SRSF12	sACC	6	89095959	89118081	0.1825	rs11754862	-3.68	rs7773548	0.0574	-6.39	-1.8375	273	4	enet	0.11	3.6e-12	-2.06	0.0391	1
ENSG00000231551.7	RP11-495P10.1	sACC	1	148402516	148432545	0.0885	rs4950524	-2.47	rs578985	0.00692	3.45	-2.2356	24	24	blup	0.032	0.00013	-2.06036	0.0394	1
ENSG00000186792.16	HYAL3	sACC	3	50292831	50299468	0.5002	rs6809879	7.22	rs13100173	0.406	-13.27	1.7866	256	4	enet	0.41	3e-51	-2.06	0.0394	1
ENSG00000151806.13	GUF1	sACC	4	44678427	44700926	0.0438	rs1439382	-3.82	rs16856919	0.068347	-4.09	2.0601	227	1	top1	0.068	2.4e-08	-2.06014	0.0394	1
ENSG00000147364.16	FBXO25	sACC	8	406428	477967	0.2788	rs876356	2.67	rs7825229	0.202	-9.35	1.6458	293	2	lasso	0.29	6e-34	-2.0595	0.0394	1
ENSG00000236924.1	RP11-390F4.6	sACC	9	6645956	6670635	0.0845	rs10124250	-3.39	rs7031908	0.0937	3.587	-2.0597	377	1	top1	0.094	5.9e-11	-2.0597	0.0394	1
ENSG00000259964.6	THSD4-AS1	sACC	15	71147650	71189042	0.3756	rs11072220	-4.46	rs1442788	0.150286	-6.348	1.4883	320	5	enet	0.21	3.3e-24	2.05928	0.0395	1
ENSG00000159479.16	MED8	sACC	1	43383917	43389808	0.2419	rs3768048	3.03	rs839993	0.154	8.29	-2.2325	258	6	enet	0.2	6e-23	-2.05651	0.0397	1
ENSG00000013016.15	EHD3	sACC	2	31234337	31269447	0.2904	rs13387204	-3.725	rs1373218	0.1	-6.4	-0.17246	363	5	enet	0.2	2.4e-22	-2.05667	0.0397	1
ENSG00000157837.15	SPPL3	sACC	12	120762510	120904371	0.235	rs3897746	7.43	rs3883901	0.278	-10.485	7.3939	310	2	enet	0.29	3.3e-33	-2.0572	0.0397	1	188
ENSG00000160282.13	FTCD	sACC	21	46136262	46155567	0.4859	rs2839270	-3.24	rs2839133	0.319	-11.45	1.915	340	8	enet	0.51	2.6e-68	2.05618	0.039765	1
ENSG00000021762.19	OSBPL5	sACC	11	3087116	3166739	0.1325	rs2084239	-3.62	rs4261264	0.00641	4.49	0.7988	290	289	blup	0.015	0.006	2.056	0.0398	1
ENSG00000277283.1	RP1-267D11.6	sACC	12	120116907	120119000	0.0712	rs1179434	3.395	rs3936255	0.103	5.459	-2.056	241	1	top1	0.1	6.5e-12	-2.056	0.0398	1	188
ENSG00000147724.11	FAM135B	sACC	8	138130023	138496822	0.0793	rs6993249	-4.8	rs2280849	0.000531	3.53	-1.0586	502	501	blup	0.019	0.0026	2.0551	0.0399	1
ENSG00000245213.6	RP11-10K16.1	sACC	4	173131928	173169652	0.0449	rs2877748	-3.83	rs10520256	0.009614	3.59	2.0537	203	1	top1	0.0096	0.024	2.05373	0.04	1
ENSG00000141562.17	NARF	sACC	17	82458180	82490537	0.1773	rs9271	3.76	rs6502113	0.0603	-6.45	-1.6203	286	285	blup	0.066	4.2e-08	2.05349	0.04	1
ENSG00000156931.15	VPS8	sACC	3	184812143	185052614	0.2664	rs9878804	4.17	rs9830734	0.141	7.88	1.9993	367	2	lasso	0.23	4.4e-26	2.05	0.0401	1
ENSG00000143761.14	ARF1	sACC	1	228082660	228099212	0.0318	rs3738685	3.21	rs7539664	0.00529	3.49	-2.4223	234	234	blup	0.007	0.046	-2.05149	0.0402	1
ENSG00000165966.14	PDZRN4	sACC	12	41188448	41574590	0.3305	rs10785280	4.606	rs1458169	0.286	10.557	1.4377	422	2	lasso	0.31	1.2e-36	2.0485	0.0405	1
ENSG00000134046.11	MBD2	sACC	18	54151601	54224788	0.0601	rs988733	-6.8	rs17554814	0.0353	-4.21	-2.0483	248	1	top1	0.035	5.5e-05	2.0483	0.0405	1	239
ENSG00000138111.14	MFSD13A	sACC	10	102461395	102477045	0.2493	rs11596235	5.29	rs2274351	0.0751	6.69	-3.3226	243	242	blup	0.18	7.9e-20	-2.0471	0.0406	1	155
ENSG00000010322.15	NISCH	sACC	3	52455118	52493071	0.1403	rs1010553	5.32	rs11711974	0.0318	5.17	-2.0468	295	2	enet	0.053	8e-07	-2.05	0.0407	1	53
ENSG00000173480.10	ZNF417	sACC	19	57900296	57916610	0.2711	rs3745140	3.73	rs16960555	0.129524	9.03	1.6575	368	6	enet	0.18	2.2e-20	2.04681	0.0407	1
ENSG00000100979.14	PLTP	sACC	20	45898621	45912155	0.1244	rs9074	7.28	rs3746503	0.029854	-4.03	-2.0453	328	1	top1	0.03	0.00019	2.04531	0.0408	1	244
ENSG00000147454.13	SLC25A37	sACC	8	23528805	23575463	0.1815	rs12194	2.93	rs2942219	0.0912	6.75	-2.3559	379	3	lasso	0.1	9.3e-12	-2.0441	0.0409	1
ENSG00000254249.1	RP11-959I15.4	sACC	8	124036010	124040468	0.0918	rs7837991	-3.82	rs7844981	0.0028	4.48	-1.0762	338	338	blup	0.032	0.00012	-2.044	0.041	1
ENSG00000011083.8	SLC6A7	sACC	5	150189957	150222788	0.1117	rs919751	-3.13	rs2240795	0.034752	5.47	-2.6792	339	2	lasso	0.059	2.3e-07	2.04258	0.0411	1
ENSG00000154447.14	SH3RF1	sACC	4	169094256	169271105	0.0422	rs1566522	3.25	rs13435077	0.014455	-3.76	2.0408	295	1	top1	0.014	0.0073	-2.04078	0.0413	1
ENSG00000118181.10	RPS25	sACC	11	119015712	119018691	0.3268	rs2187490	4.98	rs3802881	0.118	-8.35	-0.7964	278	278	blup	0.2	1.5e-22	2.0399	0.0414	1
ENSG00000136250.11	AOAH	sACC	7	36512949	36724549	0.193	rs7806624	4.77	rs17170682	0.0257	4.65	-0.1052	486	482	blup	0.077	3e-09	-2.039	0.0415	1
ENSG00000180340.6	FZD2	sACC	17	44557459	44559570	0.0751	rs11079199	-3.13	rs12150466	0.0134	-3.59	-2.0384	246	1	top1	0.013	0.0094	2.03839	0.0415	1
ENSG00000162456.9	KNCN	sACC	1	46545644	46551527	0.1214	rs12143865	-3.62	rs885125	0.0786	6.33	-2.037	262	1	top1	0.079	2.2e-09	-2.03704	0.0416	1
ENSG00000144668.11	ITGA9	sACC	3	37452115	37823514	0.2537	rs2276002	3.37	rs6550471	0.0978	6.55	-1.1054	353	7	enet	0.13	1.3e-14	-2.04	0.0418	1
ENSG00000255549.2	ENPP7P6	sACC	8	12448013	12511278	0.0857	rs11786924	4.32	rs4469501	0.00837	-4.65	-1.1202	151	150	blup	0.039	2.3e-05	2.0352	0.0418	1
ENSG00000121297.6	TSHZ3	sACC	19	31274945	31349547	0.0423	rs2111530	4.1	rs10853912	0.033934	-4.81	-2.0354	228	1	top1	0.034	7.5e-05	2.03536	0.0418	1
ENSG00000123908.11	AGO2	sACC	8	140520156	140635619	0.0589	rs9694342	3.1	rs7001653	0.063	-5.54	2.0344	307	1	top1	0.063	8.6e-08	-2.0344	0.0419	1
ENSG00000095383.19	TBC1D2	sACC	9	98198999	98255721	0.4125	rs3780455	3.55	rs4743186	0.293	-11.203	-2.0344	388	1	lasso	0.33	2.6e-39	2.0344	0.0419	1
ENSG00000077458.12	FAM76B	sACC	11	95768942	95790409	0.0483	rs10501832	4.21	rs3017756	0.0253	-4.27	2.0344	428	1	top1	0.025	0.00055	-2.0344	0.0419	1
ENSG00000173852.14	DPY19L1	sACC	7	34928876	35038271	0.0648	rs1649210	2.77	rs1649228	0.008	3.57	2.0336	340	1	top1	0.008	0.036	2.0336	0.042	1
ENSG00000256087.6	ZNF432	sACC	19	52031379	52095738	0.0948	rs162120	3.88	rs12459503	0.029969	3.64	-2.0336	393	1	top1	0.03	0.00019	-2.03357	0.042	1
ENSG00000233621.1	LINC01137	sACC	1	37454879	37474411	0.2266	rs215811	5.5	rs6681785	0.117	-7.28	2.0322	288	1	top1	0.12	1.9e-13	-2.03219	0.0421	1	3
ENSG00000150401.14	DCUN1D2	sACC	13	113455819	113490952	0.0581	rs9549695	-3.53	rs2260897	0.0316	-4.43	2.0322	267	1	top1	0.032	0.00013	-2.03219	0.0421	1
ENSG00000150636.16	CCDC102B	sACC	18	68715209	69055189	0.1406	rs17802710	-5.26	rs1942287	0.0583	-5.62	-2.0964	447	4	enet	0.067	3.5e-08	2.0329	0.0421	1
ENSG00000128039.10	SRD5A3	sACC	4	55346109	55373096	0.3706	rs2279458	4.86	rs11932595	0.241483	7.38	-2.037	237	2	enet	0.32	2.9e-37	-2.03165	0.0422	1
ENSG00000103599.19	IQCH	sACC	15	67254800	67502260	0.14	rs12917587	2.87	rs7166081	0.047919	-5.879	-2.031	414	3	lasso	0.052	1e-06	2.03134	0.0422	1
ENSG00000117640.17	MTFR1L	sACC	1	25818640	25832942	0.0605	rs1835308	3.36	rs2565032	0.0557	-5.44	2.0309	259	1	top1	0.056	4.7e-07	-2.03089	0.0423	1
ENSG00000134809.8	TIMM10	sACC	11	57528463	57530803	0.3717	rs641325	7.13	rs2848630	0.339	11.51	0.0588	256	1	lasso	0.36	4.8e-43	-2.0305	0.0423	1	167
ENSG00000250166.2	RP11-268P4.5	sACC	12	22601425	22618867	0.0778	rs12422435	-4.419	rs11046483	0.0251	4.707	-2.0309	253	1	lasso	0.037	3.7e-05	-2.0309	0.0423	1
ENSG00000214725.8	CDIPT-AS1	sACC	16	29863593	29868053	0.1204	rs13332078	-4.68	rs889695	0.117217	-7.41	-2.0309	126	1	top1	0.12	2e-13	2.0309	0.0423	1
ENSG00000091157.13	WDR7	sACC	18	56651343	57036606	0.175	rs615030	-4.27	rs9945952	0.133	-7.88	-2.0309	353	1	top1	0.13	4.3e-15	2.0309	0.0423	1
ENSG00000070269.13	TMEM260	sACC	14	56488354	56650606	0.242	rs698015	-6.37	rs2275025	0.191	-9.49	2.0683	414	7	enet	0.2	4.2e-23	-2.0291	0.0424	1	199
ENSG00000105707.13	HPN	sACC	19	35040506	35066571	0.1012	rs10153449	-2.95	rs7251432	0.004281	2.98	2.6083	348	348	blup	0.011	0.019	2.02854	0.0425	1
ENSG00000170743.16	SYT9	sACC	11	7238778	7469042	0.0933	rs4078086	-3.87	rs2279533	0.0114	3.37	2.0268	553	1	top1	0.011	0.015	2.0268	0.0427	1
ENSG00000103550.13	KNOP1	sACC	16	19701934	19718235	0.4703	rs9923019	4.12	rs720176	0.583423	15.7	2.0265	267	1	top1	0.58	3e-83	2.0265	0.0427	1
ENSG00000261195.1	CTD-2380F24.1	sACC	16	19761172	19766099	0.2295	rs9923019	4.12	rs720176	0.202383	-9.87	2.0265	264	2	lasso	0.2	3.2e-23	-2.0265	0.0427	1
ENSG00000128487.16	SPECC1	sACC	17	20009344	20319026	0.18	rs9916675	3.61	rs3764436	0.217	9.85	2.0709	198	2	lasso	0.23	1.2e-25	2.02633	0.0427	1
ENSG00000120729.9	MYOT	sACC	5	137867791	137887851	0.0932	rs28704868	4.23	rs6888113	0.040709	5.17	-1.3334	222	222	blup	0.052	1.1e-06	-2.0255	0.0428	1
ENSG00000100395.14	L3MBTL2	sACC	22	41205205	41231271	0.0536	rs2273085	8.23	rs8137709	0.00341	-4.01	0.2246	197	196	blup	0.026	0.00047	2.02508	0.0429	1	250
ENSG00000066583.11	ISOC1	sACC	5	129094751	129114028	0.1106	rs7735174	3.11	rs3756747	0.001797	4.26	2.3986	246	246	blup	0.022	0.0011	2.02307	0.0431	1
ENSG00000147813.15	NAPRT	sACC	8	143574785	143578649	0.7443	rs11136268	3.36	rs10282929	0.658	-16.82	-1.3617	222	3	lasso	0.68	7e-108	2.0224	0.0431	1
ENSG00000185658.13	BRWD1	sACC	21	39184176	39321559	0.2815	rs2242948	-2.75	rs2836964	0.219	-9.81	1.8949	470	3	enet	0.3	3.5e-35	-2.02224	0.043152	1
ENSG00000219545.10	UMAD1	sACC	7	7640711	7968020	0.0721	rs1008897	-4.52	rs1557997	0.0113	-3.88	-1.0985	572	6	enet	0.032	0.00011	-2.0222	0.0432	1
ENSG00000229020.4	AKR7A2P1	sACC	1	112923423	112924337	0.0586	rs3790598	-3.68	rs11102555	-0.00185	-3.7	-0.3331	219	218	blup	0.0097	0.023	2.02057	0.0433	1
ENSG00000107736.19	CDH23	sACC	10	71396934	71815947	0.2734	rs2252996	-3.99	rs1625164	0.0119	-4.32	1.0618	565	10	enet	0.098	2.1e-11	2.02	0.0434	1
ENSG00000123901.8	GPR83	sACC	11	94377311	94401419	0.3393	rs584462	-2.86	rs3020004	0.267	10.45	1.7507	272	7	enet	0.34	3.8e-40	2.0186	0.0435	1
ENSG00000196652.11	ZKSCAN5	sACC	7	99504651	99534700	0.0499	rs17854665	-2.8	rs2301889	0.0227	4.69	-1.8978	145	143	blup	0.046	4.8e-06	-2.0176	0.0436	1
ENSG00000140955.10	ADAD2	sACC	16	84191138	84197168	0.2075	rs10781973	-3.95	rs3208968	0.023036	-7.65	-1.9668	666	665	blup	0.074	7e-09	2.0176	0.0436	1
ENSG00000129595.12	EPB41L4A	sACC	5	112142441	112419316	0.3226	rs1499272	-4.58	rs341309	0.070546	-6.61	0.6883	345	6	enet	0.19	1.5e-21	-2.01583	0.0438	1
ENSG00000132840.9	BHMT2	sACC	5	79069717	79089466	0.0675	rs544424	4.34	rs642431	0.011626	-3.94	1.8822	264	264	blup	0.022	0.0012	-2.01542	0.0439	1
ENSG00000139304.12	PTPRQ	sACC	12	80402178	80680234	0.2301	rs1921352	3.277	rs7297767	0.163	-8.772	-1.2255	270	269	blup	0.18	1.7e-20	2.0147	0.0439	1
ENSG00000104228.12	TRIM35	sACC	8	27284887	27311319	0.4897	rs2741348	-3.36	rs7813625	0.244	-10.77	1.2514	407	8	lasso	0.34	1.5e-40	-2.0118	0.0442	1
ENSG00000140543.14	DET1	sACC	15	88494440	88546675	0.2919	rs11855600	-5.54	rs2289415	0.077138	6.66	1.963	307	304	blup	0.17	1.6e-19	2.01127	0.0443	1	219
ENSG00000104626.14	ERI1	sACC	8	9002147	9116746	0.154	rs13253327	4.26	rs1900102	0.0328	5.23	3.0989	510	510	blup	0.065	5.7e-08	2.0091	0.0445	1
ENSG00000122873.11	CISD1	sACC	10	58269058	58289586	0.1002	rs1698372	3.28	rs16912085	0.016	-4.63	1.1993	216	216	blup	0.033	8.6e-05	-2.0068	0.0448	1
ENSG00000273654.1	CTB-52I2.4	sACC	19	18022403	18032099	0.0842	rs12985909	4.68	rs172043	0.006694	3.22	0.0667	272	272	blup	0.014	0.0078	2.00618	0.0448	1
ENSG00000182150.15	ERCC6L2	sACC	9	95875701	96014571	0.1294	rs10512249	5.69	rs7023522	0.045	-5.177	0.1379	360	360	blup	0.046	4.9e-06	2.0054	0.0449	1	143
ENSG00000255020.1	AF131216.5	sACC	8	11345748	11347502	0.2405	rs6999969	4.23	rs2293860	0.177	9.13	-2.0354	414	6	enet	0.18	3.3e-20	-2.0041	0.0451	1
ENSG00000108375.12	RNF43	sACC	17	58352500	58417595	0.0615	rs12949138	-3.33	rs7225148	0.00922	-4	0.6458	269	268	blup	0.037	3.9e-05	-2.00381	0.0451	1
ENSG00000173918.14	C1QTNF1	sACC	17	79022814	79049788	0.1589	rs2034860	4	rs4789912	0.0899	-6.43	-1.0008	428	8	enet	0.1	3.9e-12	2.00384	0.0451	1
ENSG00000237781.3	RP11-54A4.2	sACC	1	150548562	150557724	0.0411	rs2318763	-3.21	rs1415148	0.0148	-3.8	-2.0015	224	1	top1	0.015	0.0067	2.00152	0.0453	1
ENSG00000180287.16	PLD5	sACC	1	242082986	242524696	0.0671	rs587640	-4.93	rs1836768	0.0362	4.83	-2.0015	452	1	top1	0.036	4.4e-05	-2.00152	0.0453	1
ENSG00000281392.1	LINC00506	sACC	3	87089129	87157069	0.0695	rs6793602	-3.17	rs17023969	0.0295	5.16	-2.0015	196	1	enet	0.055	6e-07	-2	0.0453	1
ENSG00000069248.11	NUP133	sACC	1	229440260	229508341	0.1161	rs7544714	-4	rs1020353	0.0783	-6.31	2.0013	286	1	top1	0.078	2.3e-09	-2.00128	0.0454	1
ENSG00000228638.1	FCF1P2	sACC	3	48290793	48291375	0.1024	rs990211	5.56	rs6787500	0.0842	-6.94	-2.0011	204	1	top1	0.084	5.7e-10	2	0.0454	1	52
ENSG00000171861.10	MRM3	sACC	17	782273	792509	0.1156	rs17616389	-3.27	rs3760495	0.0732	5.7	2.0009	246	1	top1	0.073	7.7e-09	2.00091	0.0454	1
ENSG00000064601.16	CTSA	sACC	20	45890144	45898820	0.1189	rs9074	7.28	rs4608591	0.092178	-6.96	2.0011	328	1	top1	0.092	8.5e-11	-2.00108	0.0454	1	244
ENSG00000204472.12	AIF1	sACC	6	31615184	31617021	0.0532	rs3130557	-6.98	rs1048709	0.03871	-4.9	-2.0013	226	1	top1	0.039	2.5e-05	2.0013	0.0454	1
ENSG00000185420.18	SMYD3	sACC	1	245749342	246507312	0.1231	rs7532928	4.36	rs4654274	0.0479	-4.82	2.0001	556	1	top1	0.048	2.9e-06	-2.00014	0.0455	1
ENSG00000188611.14	ASAH2	sACC	10	50182778	50248610	0.6026	rs1258209	3.05	rs10821669	0.491	-13.35	-1.9997	208	1	top1	0.49	1.2e-64	1.9997	0.0455	1
ENSG00000067369.13	TP53BP1	sACC	15	43403061	43510728	0.0546	rs654276	-2.53	rs7180812	0.017921	-3.419	-1.75	127	127	blup	0.028	0.00028	1.99956	0.0455	1
ENSG00000206734.1	Y_RNA	sACC	17	47557413	47557514	0.1156	rs11871364	-4.5	rs4642	0.0861	-4.54	1.9997	294	1	top1	0.086	3.6e-10	-1.99973	0.0455	1
ENSG00000125814.17	NAPB	sACC	20	23374519	23421519	0.0931	rs6138159	2.73	rs8615	0.111882	7.14	1.9997	336	1	top1	0.11	7.2e-13	1.99973	0.0455	1
ENSG00000236975.1	RP5-1065P14.2	sACC	1	229092815	229094905	0.1308	rs7544714	-4	rs2036775	0.106	7.06	1.9993	247	1	top1	0.11	3.2e-12	1.99932	0.0456	1
ENSG00000282881.1	RP11-49P4.7	sACC	1	46532166	46533614	0.1326	rs12143865	-3.62	rs7542296	0.06	5.3	-1.9987	259	1	top1	0.06	1.7e-07	-1.99871	0.0456	1
ENSG00000113845.9	TIMMDC1	sACC	3	119498532	119525090	0.1278	rs4449310	-3.48	rs11712165	0.0879	3.39	1.9989	323	1	top1	0.088	2.4e-10	2	0.0456	1
ENSG00000169676.5	DRD5	sACC	4	9781680	9784009	0.1029	rs12501597	-3.72	rs10939507	0.070221	5.69	1.9994	215	1	top1	0.07	1.6e-08	1.99943	0.0456	1
ENSG00000228010.5	AC073343.13	sACC	7	6663974	6708901	0.4002	rs6796	-5.16	rs872424	0.268	-9.29	2.4554	173	1	enet	0.29	1.3e-33	-1.9989	0.0456	1
ENSG00000164967.9	RPP25L	sACC	9	34610486	34612104	0.0491	rs2070074	2.41	rs10972173	0.0247	4.336	1.9989	242	1	top1	0.025	0.00064	1.9989	0.0456	1
ENSG00000121318.2	TAS2R10	sACC	12	10825317	10826358	0.0863	rs3759255	-2.882	rs619381	0.0786	-6.356	1.9993	234	1	top1	0.079	2.2e-09	-1.9993	0.0456	1
ENSG00000127527.13	EPS15L1	sACC	19	16355239	16472085	0.0786	rs12610635	-2.68	rs8112401	0.051249	5.14	-1.9993	277	1	top1	0.051	1.3e-06	-1.99932	0.0456	1
ENSG00000280670.2	CCDC163P	sACC	1	45493866	45500079	0.5827	rs12141934	-3.74	rs4660864	0.656	16.86	-2.0664	223	5	enet	0.66	1.8e-101	-1.99816	0.0457	1
ENSG00000086015.20	MAST2	sACC	1	45786987	46036124	0.0457	rs12141934	-3.74	rs1707340	0.0243	4.1	1.9984	314	1	top1	0.024	0.00071	1.99844	0.0457	1
ENSG00000250643.1	RP11-93K22.6	sACC	3	129954105	129969294	0.466	rs4688772	-2.98	rs13091203	0.448	-13.94	-1.9984	160	1	top1	0.45	3.3e-57	2	0.0457	1
ENSG00000188994.12	ZNF292	sACC	6	87152833	87264196	0.1319	rs16877883	-2.94	rs6454581	0.102	7.39	2.8564	281	2	lasso	0.11	1e-12	2	0.0457	1
ENSG00000261570.1	RP11-744I24.2	sACC	7	141529203	141551304	0.061	rs13234490	-3.88	rs12671314	0.0434	-5.29	1.9984	270	1	top1	0.043	8.3e-06	-1.9984	0.0457	1
ENSG00000253477.5	RP11-1C8.4	sACC	8	103483398	103501676	0.0568	rs2458291	2.89	rs4424225	0.0321	4.41	1.9984	276	1	top1	0.032	0.00012	1.9984	0.0457	1
ENSG00000185532.15	PRKG1	sACC	10	50991358	52298350	0.2454	rs10762562	-3.52	rs1871631	0.173	9.48	-1.9984	696	1	top1	0.17	1.5e-19	-1.9984	0.0457	1
ENSG00000160695.14	VPS11	sACC	11	119067692	119081978	0.3531	rs2187490	4.98	rs15818	0.257	-10.69	-2.1436	273	4	enet	0.27	7e-31	1.9986	0.0457	1
ENSG00000232977.6	LINC00327	sACC	13	23466571	23487464	0.0911	rs3794352	3.45	rs11841564	0.07	-5.62	1.9398	468	3	enet	0.087	2.8e-10	-1.99824	0.0457	1
ENSG00000165416.14	SUGT1	sACC	13	52652709	52700909	0.2212	rs1923773	7.62	rs9536262	0.0838	-7.29	1.701	266	5	enet	0.1	8.8e-12	-1.9985	0.0457	1	190
ENSG00000276293.4	PIP4K2B	sACC	17	38765689	38800126	0.0669	rs11079061	-3.5	rs2338115	0.0198	4.82	-1.9984	223	1	lasso	0.058	2.5e-07	-1.99844	0.0457	1
ENSG00000178404.9	CEP295NL	sACC	17	78870910	78903217	0.098	rs2034860	4	rs4789936	0.0333	3.1	-1.9984	471	1	top1	0.033	8.7e-05	-1.99844	0.0457	1
ENSG00000078747.13	ITCH	sACC	20	34363235	34511393	0.0286	rs8116198	3.26	rs12624640	0.015057	3.96	1.9984	263	1	top1	0.015	0.0063	1.99844	0.0457	1
ENSG00000281584.1	AC024060.1	sACC	3	3145453	3145614	0.1041	rs1878181	3.52	rs10510237	0.000371	3.29	2.7277	496	496	blup	0.012	0.013	2	0.0459	1
ENSG00000204338.8	CYP21A1P	sACC	6	32005636	32008451	0.2715	rs3132445	-6.47	rs6902493	0.1316	7.89	2.0664	148	4	enet	0.13	3.2e-15	1.9965	0.0459	1
ENSG00000159348.12	CYB5R1	sACC	1	202961869	202967280	0.1147	rs2298261	2.84	rs2232852	0.0566	-5.15	-0.9986	317	2	enet	0.068	2.4e-08	1.99528	0.046	1
ENSG00000175567.8	UCP2	sACC	11	73974667	73983307	0.1266	rs7126049	4.3	rs659366	0.11	7.54	1.9944	246	1	top1	0.11	1e-12	1.9944	0.0461	1
ENSG00000186326.3	RGS9BP	sACC	19	32675407	32678300	0.0901	rs7247288	3.37	rs259270	0.002629	-4.6	1.7757	254	253	blup	0.033	9.1e-05	-1.99428	0.0461	1
ENSG00000168952.15	STXBP6	sACC	14	24809656	25050297	0.317	rs9743469	-2.78	rs912304	0.0337	-6.12	2.0329	444	6	enet	0.23	8e-26	-1.9935	0.0462	1
ENSG00000237128.1	RP11-351M16.3	sACC	10	28433008	28495813	0.0984	rs7078842	2.92	rs332185	0.0559	5.63	-1.2195	365	3	enet	0.091	1e-10	-1.9914	0.0464	1
ENSG00000283503.1	RP11-636O21.2	sACC	18	39841809	39896298	0.1463	rs2066945	-5.62	rs4799278	0.063	6.52	2.5427	221	221	blup	0.096	3.7e-11	1.9913	0.0464	1	236
ENSG00000184428.12	TOP1MT	sACC	8	143304384	143359979	0.0809	rs34295770	3.42	rs2450772	0.0301	4.63	2.1122	268	268	blup	0.035	6.4e-05	1.9911	0.0465	1
ENSG00000076513.16	ANKRD13A	sACC	12	109999186	110039763	0.0318	rs12314392	4.608	rs12579553	0.00366	-3.057	0.3603	205	205	blup	0.015	0.0063	1.9911	0.0465	1
ENSG00000249673.6	NOP14-AS1	sACC	4	2934899	2961738	0.3053	rs2298969	-5.93	rs1877723	0.150474	8.55	-2.2566	265	6	enet	0.18	3e-20	-1.99015	0.0466	1	62
ENSG00000157445.14	CACNA2D3	sACC	3	54122547	55074557	0.0859	rs6445653	-5.03	rs11130399	-0.00147	3.55	-2.037	713	710	blup	0.011	0.018	-1.99	0.0467	1
ENSG00000254187.1	CTB-78F1.1	sACC	5	167653228	167660481	0.0499	rs11738110	6.07	rs13157086	-0.001853	-3.04	5.3994	253	253	blup	0.0093	0.026	1.98784	0.0468	1	94
ENSG00000146476.10	ARMT1	sACC	6	151452258	151470101	0.1588	rs6557171	7.73	rs3736175	0.0381	-5.32	0.4889	393	392	blup	0.048	2.7e-06	1.99	0.047	1	110
ENSG00000237461.1	RP11-554F20.1	sACC	9	99585786	99819889	0.0703	rs894674	-4.26	rs189042	0.00125	3.791	-2.2595	231	229	blup	0.0031	0.13	-1.9863	0.047	1
ENSG00000188690.12	UROS	sACC	10	125784980	125823248	0.4592	rs985461	-5.03	rs10901431	0.611	-16.44	-2.1081	361	9	enet	0.62	5.7e-93	1.9861	0.047	1
ENSG00000214193.9	SH3D21	sACC	1	36306387	36324886	0.0726	rs12123067	7.53	rs11804595	0.00506	-4.09	1.9309	198	2	enet	0.044	7e-06	-1.9852	0.0471	1	2
ENSG00000005700.14	IBTK	sACC	6	82169983	82247754	0.1188	rs6939852	-3.63	rs7771978	0.0412	5.28	2.2499	253	4	enet	0.064	7.5e-08	1.98	0.0474	1
ENSG00000119686.9	FLVCR2	sACC	14	75578617	75663214	0.06	rs8003922	3.65	rs17103645	0.00688	4.7	1.6754	314	313	blup	0.011	0.018	1.9828	0.0474	1
ENSG00000100811.11	YY1	sACC	14	100238298	100282792	0.067	rs3783324	4.14	rs8016700	-0.00161	3.86	1.4446	270	2	enet	0.015	0.0071	1.9826	0.0474	1
ENSG00000054803.3	CBLN4	sACC	20	55997440	56005472	0.072	rs6014504	4.29	rs2224272	-0.002248	3.56	0.2354	296	296	blup	0.03	0.0002	1.98235	0.0474	1
ENSG00000110074.10	FOXRED1	sACC	11	126269055	126278131	0.3895	rs7101595	-5.71	rs608367	0.436	-13.82	-1.909	449	10	enet	0.45	4.5e-57	1.9819	0.0475	1	176
ENSG00000173801.16	JUP	sACC	17	41754604	41786931	0.2277	rs9902034	3.75	rs8080677	0.146	-7.53	1.97	276	2	enet	0.15	1.3e-16	-1.97897	0.0478	1
ENSG00000256073.3	URB1-AS1	sACC	21	32393130	32393960	0.0899	rs2833990	3.46	rs11702306	0.00326	-4.71	-0.1087	315	313	blup	0.058	3.1e-07	1.97872	0.047848	1
ENSG00000143119.12	CD53	sACC	1	110873154	110899928	0.0769	rs12048054	-3.01	rs4631693	0.0219	4.64	-1.7513	398	398	blup	0.031	0.00015	-1.97832	0.0479	1
ENSG00000086065.13	CHMP5	sACC	9	33264879	33282069	0.0652	rs830576	-2.2	rs830576	-0.00195	3.469	-2.2043	291	288	blup	0.0072	0.043	-1.9778	0.0479	1
ENSG00000185033.14	SEMA4B	sACC	15	90160604	90229679	0.1656	rs11852297	3.64	rs4451921	0.036225	-4.858	0.7261	285	5	enet	0.06	1.9e-07	-1.97813	0.0479	1
ENSG00000170954.11	ZNF415	sACC	19	53107879	53133077	0.3531	rs12985137	-2.38	rs12985137	0.167548	-8.89	-2.3806	280	5	enet	0.23	3.9e-26	1.97783	0.0479	1
ENSG00000114735.9	HEMK1	sACC	3	50569152	50596168	0.0901	rs3774745	-5	rs2236988	0.0807	-6.49	1.9772	244	1	top1	0.081	1.3e-09	-1.98	0.048	1
ENSG00000250198.1	RP11-143A12.3	sACC	5	8839732	8881525	0.1008	rs2938816	3.31	rs756666	0.050881	-4.85	1.9763	334	1	top1	0.051	1.4e-06	-1.97628	0.0481	1
ENSG00000238386.1	RNU7-48P	sACC	6	70513294	70513356	0.0866	rs3793057	3.5	rs2208608	0.0121	-4.22	1.3332	331	330	blup	0.033	9.5e-05	-1.98	0.0481	1
ENSG00000110619.16	CARS	sACC	11	3000922	3057613	0.0518	rs2084239	-3.62	rs12421922	0.00515	4.61	-2.9323	288	288	blup	0.016	0.0056	-1.9763	0.0481	1
ENSG00000248124.7	RRN3P1	sACC	16	21796106	21820410	0.4846	rs12923444	7.21	rs4783412	0.471309	-12.74	-2.2378	87	5	enet	0.51	4.4e-68	1.9757	0.0482	1	225
ENSG00000168234.12	TTC39C	sACC	18	23992773	24135610	0.094	rs9783924	3.25	rs6507907	-2.73e-05	3.74	0.3336	319	9	enet	0.021	0.0014	1.9751	0.0483	1
ENSG00000234614.1	AL450992.2	sACC	1	151841877	151850385	0.0788	rs11204824	-5.16	rs4845579	0.0202	4.38	-4.0788	229	229	blup	0.021	0.0014	-1.97399	0.0484	1
ENSG00000066322.13	ELOVL1	sACC	1	43363397	43368074	0.0523	rs3768048	3.04	rs2251804	0.00946	-4.19	-0.9274	258	4	enet	0.019	0.0026	1.974	0.0484	1
ENSG00000153721.18	CNKSR3	sACC	6	154387504	154510659	0.2424	rs712242	-3.39	rs7768635	0.0736	6.15	-1.9735	356	1	lasso	0.11	5.1e-13	-1.97	0.0484	1
ENSG00000160917.14	CPSF4	sACC	7	99438922	99457371	0.0923	rs17854665	-2.8	rs11973173	0.0554	4.64	-0.4676	135	133	blup	0.058	2.7e-07	-1.971	0.0487	1
ENSG00000229196.3	RP11-775D22.2	sACC	7	130141731	130142615	0.0393	rs2402976	4	rs2631601	-3.23e-05	-3.32	3.1489	274	2	enet	0.011	0.017	-1.9705	0.0488	1
ENSG00000184992.10	BRI3BP	sACC	12	124993700	125031231	0.221	rs10846690	-4.668	rs7316480	0.0696	5.989	-2.1994	344	3	enet	0.13	2.7e-14	-1.9706	0.0488	1
ENSG00000201183.1	RNVU1-3	sACC	1	148402715	148402875	0.0434	rs4950524	-2.47	rs507003	0.00108	2.82	-1.9699	24	1	top1	0.0011	0.23	-1.96986	0.0489	1
ENSG00000165685.8	TMEM52B	sACC	12	10170542	10191801	0.1115	rs10845073	-3.266	rs12231585	0.0236	4.593	-2.4656	285	285	blup	0.032	0.00012	-1.9696	0.0489	1
ENSG00000255529.7	POLR2M	sACC	15	57706629	57782762	0.1847	rs2431016	-3.23	rs7181032	0.090729	6.17	-1.8518	485	1	lasso	0.096	3.2e-11	-1.96986	0.0489	1
ENSG00000163378.13	EOGT	sACC	3	68975214	69013961	0.1642	rs12714750	4	rs7644667	0.111	-7.12	-1.7148	290	3	enet	0.12	3.6e-14	1.97	0.049	1
ENSG00000229425.2	AJ006998.2	sACC	21	15370500	15627342	0.159	rs13050325	-3.69	rs2823399	0.0489	-5.46	2.093	293	292	blup	0.056	4.3e-07	-1.96785	0.049086	1
ENSG00000204334.7	ERICH2	sACC	2	170783786	170798971	0.1168	rs1356589	2.796	rs2058726	0.0297	-5.91	1.25883	282	2	enet	0.066	4.1e-08	-1.96789	0.0491	1
ENSG00000253251.2	CTC-534A2.2	sACC	5	65624765	65630891	0.1372	rs1301475	2.33	rs28126	0.103257	-7.29	1.9675	248	2	lasso	0.12	7.7e-14	-1.96775	0.0491	1
ENSG00000196109.6	ZNF676	sACC	19	22179091	22196951	0.0619	rs7253490	-3.07	rs451793	0.00037	4.07	-2.241	192	192	blup	0.018	0.0028	-1.96784	0.0491	1
ENSG00000128272.14	ATF4	sACC	22	39519695	39522685	0.1776	rs138011	-4.39	rs10854722	0.122	7.61	-1.9675	288	1	top1	0.12	5.8e-14	-1.96752	0.0491	1
ENSG00000187957.7	DNER	sACC	2	229357629	229714558	0.1047	rs1227003	3.052	rs17678034	0.0424	-4.81	-1.96679	428	1	top1	0.042	1e-05	1.96679	0.0492	1
ENSG00000136521.12	NDUFB5	sACC	3	179604690	179627647	0.1288	rs1522117	2.94	rs9820574	0.109	7.17	1.9668	270	1	top1	0.11	1.3e-12	1.97	0.0492	1
ENSG00000244701.1	RP5-894A10.2	sACC	7	141652381	141656810	0.0932	rs6963285	-3.13	rs994809	0.113	4.14	1.9673	271	1	top1	0.11	5.2e-13	1.9673	0.0492	1
ENSG00000137806.8	NDUFAF1	sACC	15	41387349	41402519	0.3115	rs2297379	4.14	rs316607	0.364314	-13.168	2.9703	238	5	lasso	0.42	2.1e-52	-1.96718	0.0492	1
ENSG00000169180.11	XPO6	sACC	16	28097979	28211920	0.0687	rs6498034	3.41	rs8057415	0.027613	4.51	-1.9673	230	1	top1	0.028	0.00033	-1.9673	0.0492	1
ENSG00000143643.12	TTC13	sACC	1	230906243	230978875	0.128	rs12239972	3.27	rs7533188	0.0138	-5.16	-1.3996	411	1	lasso	0.06	1.7e-07	1.96579	0.0493	1
ENSG00000070785.16	EIF2B3	sACC	1	44850522	44986722	0.1044	rs226065	3.19	rs264011	0.169	8.66	-1.966	266	1	top1	0.17	4.3e-19	-1.96601	0.0493	1
ENSG00000198833.6	UBE2J1	sACC	6	89326625	89352848	0.07	rs11754862	-3.68	rs1065657	0.0567	4.73	-1.966	309	1	lasso	0.099	1.7e-11	-1.97	0.0493	1
ENSG00000101150.17	TPD52L2	sACC	20	63865228	63891545	0.1542	rs2275293	3.83	rs7000	0.11051	-7	-1.9658	267	1	top1	0.11	1e-12	1.96578	0.0493	1
ENSG00000258789.1	RP11-507K2.3	sACC	14	88551597	88552493	0.1285	rs1040609	-2.79	rs816069	0.0714	-6.61	2.4013	295	294	blup	0.084	6e-10	-1.9648	0.0494	1
ENSG00000239857.6	GET4	sACC	7	876552	896436	0.1427	rs1106296	-2.77	rs10276893	0.0929	6.69	1.9642	194	1	lasso	0.093	6.4e-11	1.9642	0.0495	1
ENSG00000258738.1	RP11-73E17.2	sACC	14	34874343	34876459	0.0658	rs7154292	-3.87	rs1200413	-0.000383	-3.8	0.0645	265	265	blup	0.021	0.0016	-1.9642	0.0495	1
ENSG00000151092.16	NGLY1	sACC	3	25718944	25790039	0.06	rs1286644	4.32	rs879912	0.00055	-2.98	2.0762	264	264	blup	0.014	0.0089	-1.96	0.0496	1
ENSG00000115486.11	GGCX	sACC	2	85544723	85561547	0.1038	rs6547600	2.864	rs1561198	0.0636	6.3	-1.78482	309	6	enet	0.069	2.2e-08	-1.9629	0.0497	1
ENSG00000253807.5	LINC01170	sACC	5	124059794	124405079	0.1172	rs1078675	-5.72	rs469053	-0.000117	-3.38	2.794	365	365	blup	0.044	7.2e-06	-1.96274	0.0497	1	88
ENSG00000174600.13	CMKLR1	sACC	12	108288044	108339341	0.0995	rs2193743	5.068	rs952584	0.0666	5.879	-1.9625	290	1	top1	0.067	3.7e-08	-1.9625	0.0497	1
ENSG00000273998.1	RP4-777L9.2	sACC	20	16576068	16579615	0.1471	rs12106039	4	rs6044134	0.149235	-8.21	1.9625	434	1	top1	0.15	6.7e-17	-1.96253	0.0497	1
ENSG00000251075.1	HTT-AS	sACC	4	3063471	3074514	0.074	rs2298969	-5.93	rs6839274	0.00667	3.68	-1.9564	283	282	blup	0.01	0.02	-1.96131	0.0498	1	62
ENSG00000078549.14	ADCYAP1R1	sACC	7	31052461	31111479	0.1139	rs7785534	-3.03	rs1008385	0.0636	5.87	-2.548	338	2	enet	0.067	3.1e-08	-1.9616	0.0498	1
ENSG00000110315.6	RNF141	sACC	11	10511678	10541230	0.3331	rs10770123	-2.53	rs10770123	0.0925	7.86	-2.534	319	8	enet	0.29	2.1e-34	-1.9616	0.0498	1
ENSG00000212128.2	TAS2R13	sACC	12	10907926	10909562	0.0579	rs1463237	2.744	rs7294858	0.0338	5.015	0.0938	215	213	blup	0.034	7.5e-05	1.9613	0.0498	1
ENSG00000180385.8	EMC3-AS1	sACC	3	9986893	10006990	0.0451	rs17050395	-3.83	rs7611218	-0.00234	3.82	2.3951	349	348	blup	-0.00078	0.41	1.96	0.0499	1
ENSG00000248445.5	SEMA6A-AS1	sACC	5	116447547	116508276	0.0911	rs4283832	-2.94	rs17138884	0.012609	-4.37	-1.9608	417	1	top1	0.013	0.011	1.96075	0.0499	1
ENSG00000129194.7	SOX15	sACC	17	7588178	7590170	0.0506	rs11078711	3.79	rs10852891	0.00349	-4.03	-1.7886	347	346	blup	0.013	0.011	1.96052	0.0499	1	230
ENSG00000275720.1	CTB-75G16.3	sACC	17	36634069	36634698	0.1465	rs754456	-2.97	rs2028068	0.0623	-6.01	-0.9368	206	6	enet	0.078	2.5e-09	1.96098	0.0499	1
ENSG00000101605.12	MYOM1	sACC	18	3066807	3220108	0.136	rs506739	-3.65	rs717183	-0.00036	-3.84	-1.3661	344	344	blup	0.033	9.6e-05	-1.9608	0.0499	1
ENSG00000178971.13	CTC1	sACC	17	8224821	8248044	0.1292	rs9908995	-5.55	rs3826543	0.0255	4.46	-0.6587	334	6	enet	0.035	5.6e-05	-1.96024	0.05	1	230
ENSG00000152580.8	IGSF10	sACC	3	151425384	151458709	0.1799	rs1456136	-4.37	rs6440747	0.113	8.03	2.1224	335	7	enet	0.17	1.6e-19	1.96	0.0501	1
ENSG00000197024.8	ZNF398	sACC	7	149126416	149182802	0.0409	rs2888566	3.67	rs1202470	-0.000108	3.46	-1.2055	256	254	blup	0.0067	0.049	-1.9586	0.0502	1
ENSG00000272564.1	RP11-548P2.2	sACC	2	85904279	85904727	0.1921	rs17027163	4.466	rs2577786	0.226	-10.15	-1.86365	283	3	enet	0.23	1.2e-26	1.95714	0.0503	1	30
ENSG00000120526.10	NUDCD1	sACC	8	109240919	109334385	0.1024	rs3134108	3.57	rs3935694	0.00984	4.78	-1.2615	245	243	blup	0.045	5.6e-06	1.9574	0.0503	1
ENSG00000254470.2	AP5B1	sACC	11	65775893	65780802	0.0484	rs1783541	5.6	rs583887	0.00981	3.72	1.1434	246	12	enet	0.014	0.0086	1.9577	0.0503	1	170
ENSG00000172379.19	ARNT2	sACC	15	80404350	80597937	0.2174	rs1074979	-3.9	rs1912	0.012582	-4.533	-0.5411	373	373	blup	0.061	1.5e-07	1.95636	0.0504	1
ENSG00000167525.13	PROCA1	sACC	17	28703197	28711854	0.0556	rs8066520	5.21	rs8074623	0.0208	-4.07	-0.687	238	238	blup	0.037	4e-05	1.95635	0.0504	1	231
ENSG00000272636.3	DOC2B	sACC	17	142789	181636	0.2269	rs4968169	-2.36	rs9908467	0.0349	4.64	0.5169	109	2	enet	0.12	1e-13	-1.95575	0.0505	1
ENSG00000156564.8	LRFN2	sACC	6	40391586	40587465	0.0871	rs1743969	-5.13	rs1404002	-0.00195	3.43	-4.0006	379	379	blup	0.0072	0.043	-1.95	0.0507	1
ENSG00000166839.16	ANKDD1A	sACC	15	64911902	64958700	0.2907	rs6494489	-4	rs8031047	0.18038	9.447	-0.2666	190	4	enet	0.22	1.1e-24	-1.95427	0.0507	1
ENSG00000231458.2	RNASEH1P2	sACC	17	16683438	16684227	0.2249	rs3744137	-3	rs9911851	0.166	-8.93	1.9538	234	1	top1	0.17	9.7e-19	-1.95383	0.0507	1
ENSG00000278989.1	RP11-762L8.6	sACC	11	86434924	86437282	0.1608	rs7105597	3.05	rs7123010	0.0631	5.08	-0.0323	387	386	blup	0.086	3.4e-10	-1.9514	0.051	1
ENSG00000136052.9	SLC41A2	sACC	12	104802553	104958744	0.0851	rs1704898	-2.466	rs11112287	0.0467	-4.5	-1.9515	597	1	top1	0.047	3.9e-06	1.9515	0.051	1
ENSG00000264802.1	MIR5191	sACC	1	201719508	201719627	0.0809	rs903676	-4.17	rs6661833	-0.000297	-3.58	-0.6327	356	356	blup	0.023	0.00095	-1.95104	0.0511	1
ENSG00000282142.1	CH17-174L20.1	sACC	8	2517898	2529710	0.257	rs4347015	-3.46	rs9644331	0.0303	5	-0.0263	406	4	enet	0.15	7.8e-17	-1.9498	0.0512	1
ENSG00000148842.17	CNNM2	sACC	10	102918293	103090221	0.2297	rs11191514	-5.35	rs943036	0.281	11.19	-1.6546	310	6	enet	0.29	5e-34	-1.9499	0.0512	1	155
ENSG00000141401.11	IMPA2	sACC	18	11981025	12030883	0.1761	rs613993	2.67	rs9973072	0.0445	5.1	1.9501	272	1	top1	0.044	6.5e-06	1.9501	0.0512	1
ENSG00000158773.14	USF1	sACC	1	161039251	161045977	0.0537	rs16832570	2.57	rs4656942	-0.00152	3.02	1.3028	303	302	blup	0.00019	0.3	1.94853	0.0514	1
ENSG00000112159.11	MDN1	sACC	6	89642499	89819723	0.1025	rs11754862	-3.68	rs3736984	0.016	-4.67	-2.5688	383	382	blup	0.045	5.4e-06	1.95	0.0514	1
ENSG00000260306.1	RP11-645C24.5	sACC	16	21794095	21795759	0.2999	rs12923444	7.21	rs4783412	0.272286	-10.06	-2.2378	85	4	enet	0.32	4.3e-38	-1.9484	0.0514	1	225
ENSG00000272905.1	RP11-265E18.1	sACC	7	32845394	32846061	0.0649	rs4723212	-6.1	rs6972178	0.0566	5.48	2.1627	233	3	enet	0.062	1.2e-07	1.9476	0.0515	1	117
ENSG00000148200.16	NR6A1	sACC	9	124517275	124771310	0.0625	rs7033815	-5.42	rs2065221	-0.00203	3.491	-2.534	317	1	enet	0.014	0.0082	1.9467	0.0516	1	147
ENSG00000266573.5	RP11-449D8.5	sACC	18	24725781	24929076	0.1367	rs9783924	3.25	rs1450514	0.0889	6.88	1.4331	431	431	blup	0.094	5.7e-11	1.9464	0.0516	1
ENSG00000082258.12	CCNT2	sACC	2	134918235	134959342	0.2084	rs610624	-3.465	rs3769028	0.222	10.01	-2.19125	195	3	lasso	0.23	1.2e-26	-1.94492	0.0518	1
ENSG00000185485.14	SDHAP1	sACC	3	195959748	195990318	0.6025	rs3747671	-3.29	rs2291652	0.29	10.14	-0.2758	221	7	enet	0.53	3.9e-71	1.94	0.0518	1
ENSG00000100068.11	LRP5L	sACC	22	25351418	25405377	0.106	rs11090362	-4.69	rs13056293	7.76e-06	-2.91	2.4841	288	287	blup	0.0034	0.12	-1.945	0.0518	1
ENSG00000018236.14	CNTN1	sACC	12	40692442	41072418	0.0736	rs10878249	3.784	rs1626744	0.00368	-3.854	1.9437	483	1	lasso	0.0084	0.032	-1.9437	0.0519	1
ENSG00000129515.18	SNX6	sACC	14	34561094	34630183	0.0839	rs7154292	-3.87	rs12432539	0.0699	5.85	1.9432	310	1	top1	0.07	1.7e-08	1.9432	0.052	1
ENSG00000278023.4	RDM1	sACC	17	35918066	35930773	0.0976	rs2251660	-2.59	rs4796128	0.124	-7.45	-1.9432	192	1	top1	0.12	3.8e-14	1.94319	0.052	1
ENSG00000228801.5	RP11-110G21.1	sACC	8	51899325	51947173	0.0627	rs6999693	3.88	rs16916228	0.000288	3.13	1.9426	195	1	enet	0.0097	0.023	1.9426	0.0521	1
ENSG00000233384.2	RP11-100E13.1	sACC	1	224611404	224616220	0.0674	rs12563323	-2.63	rs4654060	0.00892	4.46	1.7084	207	207	blup	0.021	0.0017	1.93914	0.0525	1
ENSG00000200241.1	Y_RNA	sACC	2	86159956	86160066	0.0913	rs7585722	5.589	rs308913	0.0004	3.24	-1.458	298	298	blup	0.013	0.011	-1.93877	0.0525	1	30
ENSG00000224189.6	HAGLR	sACC	2	176173195	176188958	0.0925	rs10181642	4.557	rs1446575	0.0214	4.05	0.41404	319	2	lasso	0.03	0.00018	-1.93683	0.0528	1
ENSG00000273123.1	RP11-9N20.3	sACC	3	123715851	123716399	0.0665	rs9289225	2.94	rs17376838	0.000991	2.96	1.9364	160	1	top1	0.00099	0.23	1.94	0.0528	1
ENSG00000231531.5	HINT1P1	sACC	7	143312684	143313061	0.0347	rs7779406	-4.41	rs2063993	0.00524	-3.38	-1.2082	194	193	blup	0.0053	0.07	1.9365	0.0528	1
ENSG00000176840.11	MIR7-3HG	sACC	19	4769140	4772533	0.3904	rs10518242	4.02	rs3760955	0.358067	-12.45	-1.9344	304	1	top1	0.36	3.9e-43	1.93438	0.0531	1
ENSG00000105135.15	ILVBL	sACC	19	15114984	15125785	0.1169	rs12608834	-3.09	rs2074267	0.147708	-7.76	-1.9344	329	1	top1	0.15	9.8e-17	1.93438	0.0531	1
ENSG00000101190.12	TCFL5	sACC	20	62841115	62861763	0.4806	rs4809538	3.36	rs3664	0.290137	11.03	0.6781	306	3	enet	0.37	4.2e-45	-1.93432	0.0531	1
ENSG00000233123.1	LINC01007	sACC	7	101562779	101569006	0.0702	rs17319250	4.56	rs6465819	0.00266	-4.43	-1.2389	275	4	enet	0.037	3.7e-05	1.9337	0.0532	1
ENSG00000116783.14	TNNI3K	sACC	1	74235401	74544428	0.0784	rs9661462	-4.07	rs12046751	0.0155	4.82	3.1063	293	293	blup	0.019	0.0027	1.93218	0.0533	1
ENSG00000236411.1	NDUFAF4P3	sACC	3	37789921	37790445	0.3912	rs2276002	3.37	rs2685109	0.21	8.63	-0.642	258	1	lasso	0.23	8.7e-27	1.93	0.0533	1
ENSG00000001561.6	ENPP4	sACC	6	46129993	46146699	0.2837	rs2396558	3.67	rs7754915	0.257	10.63	-1.9323	321	1	top1	0.26	1.5e-29	-1.93	0.0533	1
ENSG00000188613.6	NANOS1	sACC	10	119029716	119033732	0.1661	rs4752269	-2.9	rs608660	0.113	7.31	-1.9325	309	1	top1	0.11	5.1e-13	-1.9325	0.0533	1
ENSG00000182050.13	MGAT4C	sACC	12	85955666	86838904	0.1073	rs10745415	4.302	rs12812815	0.0121	4.404	-0.3498	297	297	blup	0.047	3.4e-06	-1.9322	0.0533	1
ENSG00000186230.6	ZNF749	sACC	19	57435329	57445485	0.3377	rs10423919	-3.21	rs11665675	0.239154	10.03	1.9325	354	1	top1	0.24	2.5e-27	1.93251	0.0533	1
ENSG00000268163.1	AC004076.9	sACC	19	57437970	57477536	0.0524	rs7249794	3.3	rs11665675	0.013609	-4.36	1.9325	367	1	top1	0.014	0.009	-1.93251	0.0533	1
ENSG00000276449.1	AC004076.5	sACC	19	57449689	57453011	0.3653	rs10423919	-3.21	rs11665675	0.327748	11.85	1.9325	354	1	top1	0.33	7.5e-39	1.93251	0.0533	1
ENSG00000162885.12	B3GALNT2	sACC	1	235449923	235504481	0.2786	rs6671536	-4.49	rs696247	0.238	-10.13	-1.9302	221	1	top1	0.24	3e-27	1.93021	0.0536	1
ENSG00000171853.15	TRAPPC12	sACC	2	3379675	3485094	0.1201	rs13409104	3.379	rs7601188	0.084	-6.17	1.93021	383	1	top1	0.084	6e-10	-1.93021	0.0536	1
ENSG00000283162.1	RP11-403F21.4	sACC	9	38433696	38543880	0.0622	rs486764	-2.86	rs2799729	0.0097	-4.961	1.9302	278	1	lasso	0.033	9.4e-05	-1.9302	0.0536	1
ENSG00000176340.3	COX8A	sACC	11	63974607	63976543	0.0609	rs915987	-5.29	rs12798491	0.00205	-3.78	3.2505	230	230	blup	0.014	0.009	-1.9299	0.0536	1	169
ENSG00000149328.14	GLB1L2	sACC	11	134331874	134378341	0.062	rs3802924	-4.83	rs7113199	-0.00226	-4.34	-1.6137	415	412	blup	0.022	0.0013	1.9297	0.0536	1	178
ENSG00000103037.11	SETD6	sACC	16	58515479	58521181	0.1115	rs1898365	3.53	rs37035	0.079819	6.26	-1.9302	304	1	top1	0.08	1.6e-09	-1.9302	0.0536	1
ENSG00000118197.13	DDX59	sACC	1	200623896	200669969	0.3121	rs296547	-3.24	rs4437908	0.344	-12.26	1.9295	364	1	top1	0.34	4.6e-41	-1.92953	0.0537	1
ENSG00000134873.9	CLDN10	sACC	13	95433604	95579759	0.0948	rs16951448	-3.56	rs9561900	0.0445	-5.65	1.9295	513	1	top1	0.045	6.4e-06	-1.92953	0.0537	1	196
ENSG00000131097.6	HIGD1B	sACC	17	44846353	44850480	0.0631	rs2306828	3.42	rs4043263	0.0227	4.82	-1.9295	267	1	top1	0.023	0.001	-1.92953	0.0537	1
ENSG00000214491.8	SEC14L6	sACC	22	30522799	30546682	0.511	rs738372	3.72	rs2899151	0.278	-10.89	0.5932	300	1	lasso	0.38	1.5e-46	1.92922	0.0537	1
ENSG00000271643.1	RP11-10C24.3	sACC	3	33795688	33796950	0.3108	rs4132079	-3.62	rs11926545	0.413	13.37	1.8429	254	6	enet	0.43	1.6e-53	1.93	0.0538	1
ENSG00000198948.11	MFAP3L	sACC	4	169986597	170033031	0.0672	rs12646523	-3.76	rs547198	0.072901	5.45	-1.9269	210	1	top1	0.073	8.3e-09	-1.92694	0.054	1
ENSG00000239617.1	RP11-302B13.1	sACC	12	48903418	48903813	0.127	rs6580707	2.666	rs3825184	0.0686	6.005	1.9269	242	1	top1	0.069	2.3e-08	1.9269	0.054	1
ENSG00000101470.9	TNNC2	sACC	20	45823214	45833745	0.0319	rs9074	7.28	rs373018	0.023324	-4.27	1.9269	339	1	top1	0.023	0.00089	-1.92694	0.054	1	244
ENSG00000139044.10	B4GALNT3	sACC	12	460364	563509	0.0982	rs7135126	4.467	rs2286606	0.000143	4.002	1.0262	298	297	blup	0.015	0.0061	-1.926	0.0541	1
ENSG00000132300.18	PTCD3	sACC	2	86106182	86142157	0.0523	rs7585722	5.589	rs3764949	0.0046	4.51	-2.29872	301	301	blup	0.023	0.00094	-1.92489	0.0542	1	30
ENSG00000167202.11	TBC1D2B	sACC	15	77984036	78077724	0.1186	rs8040813	-6.21	rs12907152	0.006808	4.418	0.138	312	312	blup	0.017	0.0041	-1.92498	0.0542	1	218
ENSG00000189306.10	RRP7A	sACC	22	42509968	42519802	0.6531	rs7288411	5.45	rs137088	0.261	9.87	-2.1191	265	2	enet	0.41	3.1e-50	-1.92487	0.0542	1
ENSG00000151690.14	MFSD6	sACC	2	190408355	190509205	0.2825	rs10931469	-3	rs10193212	0.126	-7.59	2.21399	225	225	blup	0.14	2e-16	-1.9244	0.0543	1
ENSG00000169641.13	LUZP1	sACC	1	23084023	23177808	0.0757	rs4655127	5.33	rs641032	0.00155	-3.96	-2.3682	259	259	blup	0.033	9.2e-05	1.9225	0.0545	1
ENSG00000166529.14	ZSCAN21	sACC	7	100049774	100065038	0.1781	rs4729567	-3.21	rs4729577	0.147	8.42	-2.7858	185	7	lasso	0.18	9.2e-21	-1.9225	0.0545	1
ENSG00000283406.1	DGCR5	sACC	22	18970525	19031242	0.4192	rs2283652	-3.9	rs5993445	0.124	6.39	-0.0625	190	1	lasso	0.24	3.2e-27	-1.92305	0.0545	1
ENSG00000109814.11	UGDH	sACC	4	39498755	39528311	0.0515	rs7698671	-4.29	rs11544855	-0.001956	-3.1	2.1035	256	256	blup	0.0041	0.097	-1.92233	0.0546	1
ENSG00000013288.8	MAN2B2	sACC	4	6575175	6623362	0.2611	rs4524456	-3	rs7659958	0.130124	-7.74	-1.27	336	6	enet	0.17	1.1e-19	1.92118	0.0547	1
ENSG00000119973.5	PRLHR	sACC	10	118589989	118595699	0.093	rs766478	4.31	rs877721	-0.00032	-3.59	1.4469	303	302	blup	0.024	0.00074	1.9215	0.0547	1
ENSG00000047617.14	ANO2	sACC	12	5531869	5946232	0.1686	rs10492095	-3.484	rs933407	0.0252	-5.104	0.0345	508	506	blup	0.06	1.8e-07	-1.921	0.0547	1
ENSG00000168079.16	SCARA5	sACC	8	27869882	27992727	0.0924	rs2272750	-4.57	rs2726961	-0.00216	3.79	0.3227	438	437	blup	-0.00053	0.38	1.9208	0.0548	1
ENSG00000240233.3	RN7SL587P	sACC	14	77547566	77547846	0.0509	rs7146020	-3.17	rs12887282	0.00376	-3.43	-1.9201	396	1	top1	0.0038	0.11	1.9201	0.0548	1
ENSG00000283604.1	MIR338	sACC	17	81125883	81125949	0.0695	rs4969391	-4.9	rs9789009	-0.00232	3.01	-0.9458	259	258	blup	0.004	0.1	-1.91965	0.0549	1
ENSG00000276116.2	FUT8-AS1	sACC	14	65411170	65412690	0.1122	rs10142987	2.79	rs12431420	0.00226	-4.55	0.8452	236	236	blup	0.045	5.8e-06	-1.9188	0.055	1
ENSG00000171222.10	SCAND1	sACC	20	35953617	35959472	0.0485	rs6141600	2.5	rs6060625	0.000287	-2.78	1.9192	183	1	top1	0.00029	0.29	-1.9192	0.055	1
ENSG00000186314.11	PRELID2	sACC	5	145471799	145835369	0.2559	rs7448801	-4.07	rs6867440	0.089341	6.83	-1.3632	281	9	enet	0.16	1.1e-17	-1.91813	0.0551	1
ENSG00000272156.1	RP11-477N3.1	sACC	2	54082554	54085066	0.2083	rs17045337	2.932	rs10172916	0.0407	-6.36	2.146	272	272	blup	0.14	1.4e-15	-1.91718	0.0552	1
ENSG00000154162.14	CDH12	sACC	5	21750673	22853622	0.1185	rs958614	4.19	rs268974	0.032266	-5.05	2.699	503	503	blup	0.066	4.5e-08	-1.91738	0.0552	1
ENSG00000188266.13	HYKK	sACC	15	78507564	78537372	0.1463	rs11072813	2.87	rs12591557	0.149431	-8.179	1.8225	307	5	enet	0.15	4.6e-17	-1.91721	0.0552	1
ENSG00000198892.6	SHISA4	sACC	1	201888680	201892306	0.307	rs903676	-4.17	rs10920260	0.25	-10.55	1.9437	330	2	lasso	0.27	6.2e-31	-1.91654	0.0553	1
ENSG00000188313.12	PLSCR1	sACC	3	146515180	146544864	0.0773	rs343340	-3	rs2587024	0.0264	-4.85	1.7172	268	268	blup	0.028	0.00033	-1.92	0.0554	1
ENSG00000228903.7	RASA4CP	sACC	7	44026951	44041892	0.155	rs307006	3.23	rs4724277	0.117	-7.3	-1.0316	248	247	blup	0.12	8.2e-14	1.9154	0.0554	1
ENSG00000276092.1	RP11-734B5.2	sACC	18	68721082	68721560	0.0507	rs17802710	-5.26	rs2941394	-0.00215	-2.81	-0.9985	316	314	blup	0.0081	0.035	1.9157	0.0554	1
ENSG00000165568.17	AKR1E2	sACC	10	4786629	4848062	0.5676	rs1751300	-3.34	rs11252770	0.233	-10.33	-1.9136	434	1	lasso	0.49	3.6e-64	1.9136	0.0557	1
ENSG00000161179.13	YDJC	sACC	22	21628089	21630064	0.1356	rs16997333	-4.11	rs131665	0.121	7.55	-1.9136	186	1	top1	0.12	7.6e-14	-1.91358	0.0557	1
ENSG00000154518.9	ATP5G3	sACC	2	175176258	175184607	0.2405	rs12693068	-4.723	rs13030474	0.0891	7.04	-1.97491	225	5	enet	0.12	1.2e-13	-1.91162	0.0559	1
ENSG00000145198.14	VWA5B2	sACC	3	184230429	184242329	0.4483	rs902415	3.59	rs843350	0.422	-13.57	1.9121	383	1	lasso	0.43	5.9e-55	-1.91	0.0559	1
ENSG00000160613.12	PCSK7	sACC	11	117204337	117232525	0.1077	rs11216162	4.11	rs3830008	0.024	4.7	1.9121	333	1	top1	0.024	0.00077	1.9121	0.0559	1
ENSG00000111450.13	STX2	sACC	12	130789600	130839266	0.1047	rs4759544	-4.418	rs10773819	0.0233	-4.645	1.8914	454	4	enet	0.034	7.1e-05	-1.9117	0.0559	1
ENSG00000279838.1	RP4-635A23.6	sACC	1	185292384	185294372	0.043	rs1884447	-2.66	rs1074229	0.00211	3.38	-0.5343	236	236	blup	0.0033	0.12	1.91006	0.0561	1
ENSG00000068912.13	ERLEC1	sACC	2	53787044	53818819	0.0352	rs6732693	5.236	rs6714450	0.0219	3.71	-1.03383	306	2	enet	0.029	0.00022	-1.90978	0.0562	1
ENSG00000173517.10	PEAK1	sACC	15	77100656	77420144	0.3316	rs8040813	-6.21	rs7119	0.222958	10.115	2.5699	257	5	enet	0.29	2.2e-34	1.90941	0.0562	1	218
ENSG00000144824.19	PHLDB2	sACC	3	111732497	111976517	0.041	rs7629156	3.73	rs191454	0.00556	4.06	0.9642	397	397	blup	0.01	0.02	1.91	0.0564	1
ENSG00000146282.17	RARS2	sACC	6	87514378	87590003	0.0769	rs1753153	2.89	rs9450765	0.000473	-4.02	1.036	304	304	blup	0.015	0.0057	-1.91	0.0564	1
ENSG00000276704.1	RP11-128N14.4	sACC	13	97437268	97437630	0.037	rs4143080	-4.34	rs7986922	0.0215	3.3	1.9079	211	1	top1	0.021	0.0014	1.90794	0.0564	1
ENSG00000273219.1	RP11-644N4.1	sACC	7	135704537	135704841	0.0908	rs2551774	5.96	rs6467595	0.0338	5.43	-1.9121	310	2	lasso	0.056	4.2e-07	-1.9068	0.0565	1	124
ENSG00000143869.6	GDF7	sACC	2	20666664	20679245	0.2697	rs2110410	3.434	rs10495709	0.143	-7.64	-1.90667	309	1	top1	0.14	3.1e-16	1.90667	0.0566	1
ENSG00000279419.1	RP5-907C10.3	sACC	7	124742312	124745017	0.1533	rs4731214	3.79	rs1008290	0.0429	6.36	-0.9656	230	1	lasso	0.076	4e-09	-1.9058	0.0567	1
ENSG00000231808.2	LINC01388	sACC	9	112713	113754	0.0463	rs13292474	-2.83	rs540909	0.00523	3.115	-0.6978	240	240	blup	0.011	0.019	-1.9051	0.0568	1
ENSG00000167191.11	GPRC5B	sACC	16	19856691	19886167	0.0772	rs9923019	4.12	rs11865578	0.026237	-4.84	3.147	264	263	blup	0.035	5.8e-05	-1.9047	0.0568	1
ENSG00000188191.14	PRKAR1B	sACC	7	549197	727650	0.1354	rs6462277	-2.5	rs4275123	0.00206	3.63	-0.2285	209	208	blup	0.035	6.3e-05	-1.9043	0.0569	1
ENSG00000105810.9	CDK6	sACC	7	92604921	92836594	0.0818	rs38794	-4.93	rs17766836	0.0401	4.93	-1.904	219	1	top1	0.04	1.8e-05	-1.904	0.0569	1
ENSG00000198898.12	CAPZA2	sACC	7	116811070	116922049	0.0679	rs2188554	-4.06	rs12670056	0.0199	-4.32	-2.8433	232	232	blup	0.021	0.0016	1.9027	0.0571	1
ENSG00000221990.4	EXOC3-AS1	sACC	5	441498	443160	0.251	rs7731963	-4.07	rs12188164	0.18034	9.27	1.4479	200	2	enet	0.23	9.1e-26	1.90152	0.0572	1
ENSG00000189362.11	NEMP2	sACC	2	190504342	190534722	0.2386	rs10931469	-3	rs4638823	0.144	-8.15	-1.90123	225	1	lasso	0.17	1.5e-19	1.90123	0.0573	1
ENSG00000156052.10	GNAQ	sACC	9	77716087	78031458	0.0715	rs3758201	-3.62	rs1328533	0.0243	-4.785	0.6993	314	313	blup	0.029	0.00022	-1.9006	0.0574	1
ENSG00000139323.13	POC1B	sACC	12	89419718	89526024	0.3182	rs12817819	3.048	rs7134172	0.368	12.57	-1.7848	244	2	enet	0.39	1.9e-48	-1.8992	0.0575	1
ENSG00000261329.5	CTD-2049O4.1	sACC	16	27678940	27718806	0.3079	rs2285452	3.97	rs963999	0.222068	-4.12	1.6005	304	6	enet	0.23	8.6e-26	1.8998	0.0575	1
ENSG00000066056.13	TIE1	sACC	1	43300993	43323108	0.1876	rs3768048	3.07	rs1556581	0.189	-9.08	-1.8987	276	1	lasso	0.19	1.5e-21	1.89873	0.0576	1
ENSG00000233654.1	AC093388.3	sACC	2	190534855	190568102	0.0774	rs10931469	-3	rs1545212	0.0325	4.84	-1.89873	227	1	top1	0.033	0.0001	-1.89873	0.0576	1
ENSG00000138778.11	CENPE	sACC	4	103105806	103198409	0.2083	rs230547	3.78	rs2720447	0.17117	8.71	-0.7989	242	1	enet	0.19	3.7e-21	1.89873	0.0576	1
ENSG00000248394.1	FOSL1P1	sACC	4	128155389	128156204	0.0289	rs1015111	-2.57	rs10857129	0.010555	3.78	-1.8987	195	1	top1	0.011	0.019	-1.89873	0.0576	1
ENSG00000250842.1	CTC-806A22.1	sACC	5	145337932	145381670	0.033	rs7448801	-4.07	rs6873403	0.008134	3.46	1.8987	231	1	top1	0.0081	0.034	1.89873	0.0576	1
ENSG00000170619.9	COMMD5	sACC	8	144841042	144853736	0.0791	rs756627	4.5	rs2955221	0.0347	4.33	1.8987	153	1	top1	0.035	6.2e-05	1.8987	0.0576	1
ENSG00000148826.8	NKX6-2	sACC	10	132783179	132786052	0.0595	rs11597218	5.25	rs10781585	0.0286	4.22	-1.8987	290	1	top1	0.029	0.00026	-1.8987	0.0576	1
ENSG00000275601.1	AC011330.13	sACC	15	43642389	43643023	0.0231	rs654276	-2.53	rs748404	-0.002323	-3.274	-2.3232	87	87	blup	0.00028	0.29	1.89908	0.0576	1
ENSG00000099889.13	ARVCF	sACC	22	19969896	20016808	0.1153	rs1990277	5.07	rs2073742	0.0227	-5.04	-3.8285	367	1	enet	0.058	2.5e-07	-1.89873	0.0576	1
ENSG00000219481.10	NBPF1	sACC	1	16562319	16613562	0.4328	rs4661702	-2.61	rs761423	0.0245	-4.23	1.2128	201	3	enet	0.18	4.1e-20	1.89773	0.0577	1
ENSG00000248197.1	LINC00290	sACC	4	181064089	181159149	0.1595	rs17233311	2.69	rs11735935	0.054519	-6.48	-0.6792	418	1	lasso	0.11	3.9e-13	1.89821	0.0577	1
ENSG00000253320.5	AZIN1-AS1	sACC	8	102864300	102977876	0.2327	rs13249355	-3.29	rs581610	0.107	-7.43	2.8339	400	2	lasso	0.11	5.7e-13	-1.8982	0.0577	1
ENSG00000119650.12	IFT43	sACC	14	75902136	76084585	0.2939	rs17104397	3.15	rs8536	0.259	-10.84	-1.8982	374	1	top1	0.26	9.4e-30	1.8982	0.0577	1
ENSG00000108669.16	CYTH1	sACC	17	78674048	78782297	0.0847	rs897588	3.43	rs11077392	0.00282	4.37	1.7871	440	438	blup	0.022	0.0011	1.89683	0.0579	1
ENSG00000223701.3	RAET1E-AS1	sACC	6	149884431	149919508	0.206	rs6903998	5.34	rs6557133	0.183	9.06	1.8949	341	1	top1	0.18	1.2e-20	1.89	0.0581	1
ENSG00000230330.1	HMGN2P3	sACC	16	26032539	26032811	0.0519	rs4374178	-3.61	rs7202074	0.016571	-3.54	1.8949	359	1	top1	0.017	0.0044	-1.8949	0.0581	1
ENSG00000172530.20	BANP	sACC	16	87949244	88077318	0.0584	rs9926829	3.74	rs4843289	-0.000121	3.34	1.2211	281	281	blup	0.009	0.027	1.8953	0.0581	1
ENSG00000213889.10	PPM1N	sACC	19	45488777	45502510	0.0809	rs10422797	-4.44	rs4511641	0.081528	5.35	-1.8949	286	1	top1	0.082	1.1e-09	-1.89485	0.0581	1
ENSG00000274286.1	ADRA2B	sACC	2	96112875	96116245	0.0651	rs4907274	-4.001	rs1808357	0.0175	4.56	2.38969	107	106	blup	0.054	7.8e-07	1.8939	0.0582	1
ENSG00000168702.17	LRP1B	sACC	2	140231423	142131701	0.1038	rs1437336	5.586	rs1882164	0.0547	-5.2	1.8943	910	1	top1	0.055	5.9e-07	-1.8943	0.0582	1
ENSG00000061938.16	TNK2	sACC	3	195863364	195911945	0.0953	rs3747671	-3.29	rs11720557	0.00258	2.69	0.3227	224	1	enet	0.0072	0.044	-1.89	0.0582	1
ENSG00000255142.1	AP006621.6	sACC	11	781645	782105	0.2301	rs11246136	-4.16	rs4963153	0.163	8.56	2.534	276	2	lasso	0.2	2.7e-22	1.8942	0.0582	1
ENSG00000166436.15	TRIM66	sACC	11	8612037	8671866	0.3359	rs3942866	-3.54	rs10840106	0.206	9.45	1.8943	329	1	lasso	0.28	6.4e-32	1.8943	0.0582	1
ENSG00000254731.1	CTD-2005H7.1	sACC	11	86703099	86714092	0.0894	rs7105597	3.05	rs12796995	-0.00169	3.59	-1.8506	401	400	blup	0.012	0.014	-1.8945	0.0582	1
ENSG00000253284.2	RP11-282K24.3	sACC	12	19147074	19154659	0.0549	rs2970839	-4.097	rs9804790	0.000437	3.397	0.5461	241	241	blup	0.011	0.016	-1.8939	0.0582	1
[truncated: 7,171 more rows]

## Sheet: TWAS_results_amygdala
gencodeID	Symbol	region	CHR	Start	End	HSQ	BEST.GWAS.ID	BEST.GWAS.Z	EQTL.ID	EQTL.R2	EQTL.Z	EQTL.GWAS.Z	NSNP	NWGT	MODEL	MODELCV.R2	MODELCV.PV	TWAS.Z	TWAS.P	TWAS.P.Bonf	MDD_GWAS_locus
ENSG00000227207.2	RPL31P12	amyg	1	72301472	72301829	0.4686	rs11209951	-10.69	rs11209948	0.592	15.8	-10.3788	188	3	lasso	0.59	3.6e-83	-10.4	3.09e-25	2.61939e-21	7
ENSG00000227016.3	RP11-262K1.1	amyg	1	72765031	72791282	0.0346	rs11209951	-10.69	rs782207	0.00032	-3.22	-7.8277	162	161	blup	0.0044	0.093	10	1.49e-23	1.26307e-19	7
ENSG00000267325.1	LINC01415	amyg	18	55776727	55781721	0.1384	rs4500831	8.74	rs635538	0.0247	3.71	-6.0775	313	313	blup	0.049	2.9e-06	-9.54446	1.37e-21	1.16135e-17	240
ENSG00000233276.3	GPX1	amyg	3	49357176	49358600	0.1113	rs7617480	8.44	rs7429661	0.0641	6.47	8.32393	249	249	blup	0.12	4.1e-13	8.04929	8.33e-16	7.06134e-12	52
ENSG00000137185.11	ZSCAN9	amyg	6	28224886	28233482	0.3487	rs2232423	-9.52	rs2859355	0.17671	-4.44	1.0349	267	2	lasso	0.2	4e-22	-8.0251	1.01e-15	8.56177e-12	96
ENSG00000041353.9	RAB27B	amyg	18	54717860	54895516	0.0582	rs4309482	-8.22	rs3764512	0.0409	-4.95	-7.849	270	1	lasso	0.044	8.3e-06	7.84898	4.19e-15	3.55186e-11	239
ENSG00000119682.16	AREL1	amyg	14	74653437	74713115	0.0734	rs12434646	-7.83	rs752857	0.0166	4.52	-7.6767	240	1	top1	0.017	0.0048	-7.6767	1.63e-14	1.38175e-10	202
ENSG00000261839.1	RP1-265C24.8	amyg	6	28136849	28139678	0.0576	rs2232423	-9.52	rs172164	0.027136	-3.85	-0.8248	288	4	lasso	0.04	2.3e-05	-7.5146	5.71e-14	4.84037e-10	96
ENSG00000137338.5	PGBD1	amyg	6	28281572	28302549	0.0471	rs2232423	-9.52	rs4713139	0.0023	3.94	-7.4649	260	1	top1	0.0023	0.16	-7.4649	8.33e-14	7.06134e-10	96
ENSG00000196345.12	ZKSCAN7	amyg	3	44555193	44594173	0.0417	rs7622843	7.93	rs6778955	0.037	-5.05	7.29934	250	1	top1	0.037	4.4e-05	-7.29934	2.89e-13	2.44985e-09	50
ENSG00000173540.12	GMPPB	amyg	3	49716844	49723951	0.2691	rs11130186	8.36	rs6809879	0.401	13.05	7.21713	286	1	lasso	0.4	1.6e-48	7.21713	5.31e-13	4.50129e-09	52
ENSG00000270108.1	RP11-73M18.6	amyg	14	103687576	103688127	0.0681	rs942866	-7.57	rs11160756	0.0799	-5.75	-7.0969	239	1	top1	0.08	2.4e-09	7.0969	1.28e-12	1.08506e-08	207
ENSG00000269958.1	RP11-73M18.8	amyg	14	103696353	103697163	0.1653	rs942866	-7.57	rs861537	0.149	-8.11	-6.8694	243	7	lasso	0.16	3.2e-17	6.9807	2.94e-12	2.49224e-08	207
ENSG00000166166.12	TRMT61A	amyg	14	103529184	103537073	0.1388	rs942866	-7.57	rs942866	0.127	-7.02	-7.5652	240	3	enet	0.15	4.2e-16	6.9405	3.91e-12	3.31451e-08	207
ENSG00000247828.7	TMEM161B-AS1	amyg	5	88268895	88436685	0.5655	rs357513	6.84	rs390856	0.653	16.77	6.5766	163	2	lasso	0.68	5.4e-104	6.8518	7.29e-12	6.17973e-08	81
ENSG00000260469.2	C15orf59-AS1	amyg	15	73752317	73770613	0.2389	rs8030745	-6.88	rs7172656	0.106	-7.13	-5.9993	251	6	enet	0.13	4.4e-14	6.677	2.44e-11	2.06839e-07	217
ENSG00000149485.17	FADS1	amyg	11	61799625	61829318	0.2078	rs102275	6.9	rs174555	0.167	-8.76	6.5336	238	4	enet	0.18	1.6e-19	-6.6485	2.96e-11	2.50919e-07	168
ENSG00000185219.16	ZNF445	amyg	3	44431720	44477670	0.0832	rs7622843	7.93	rs2372688	0.0646	-5.78	6.63355	235	1	top1	0.065	8.2e-08	-6.63355	3.28e-11	2.78046e-07	50
ENSG00000219392.1	ZNF602P	amyg	6	28115628	28116551	0.0749	rs2232423	-9.52	rs1225591	0.086675	-6.93	-6.2564	291	3	lasso	0.098	3.6e-11	6.6121	3.79e-11	3.21278e-07	96
ENSG00000178917.15	ZNF852	amyg	3	44498970	44510636	0.0397	rs7622843	7.93	rs9855152	0.0156	-3.53	6.56819	231	1	lasso	0.019	0.0026	-6.56819	5.09e-11	4.31479e-07	50
ENSG00000077063.10	CTTNBP2	amyg	7	117710651	117874139	0.0494	rs7807677	-6.53	rs7807677	0.0465	4.52	-6.53442	255	1	top1	0.046	5.2e-06	-6.53442	6.39e-11	5.4168e-07	122
ENSG00000271904.1	CTC-498M16.4	amyg	5	88433892	88498697	0.0584	rs357513	6.84	rs34316	0.00704	4.33	6.1433	145	145	blup	0.026	0.00057	6.5189	7.08e-11	6.00172e-07	81
ENSG00000143207.19	RFWD2	amyg	1	175944831	176207493	0.0494	rs10913112	-7.03	rs2487144	0.0537	-4.99	6.3331	283	1	top1	0.054	9.9e-07	-6.33	2.4e-10	2.03448e-06	13
ENSG00000182481.8	KPNA2	amyg	17	68035519	68046842	0.092	rs7216064	6.54	rs6504574	0.0618	-5.76	6.2602	196	1	top1	0.062	1.6e-07	-6.2602	3.85e-10	3.26365e-06	233
ENSG00000272009.1	RP1-313I6.12	amyg	6	28078792	28081130	0.1277	rs2232423	-9.52	rs149951	0.154721	8.53	-6.0627	291	1	lasso	0.19	1.4e-20	-6.2564	3.94e-10	3.33994e-06	96
ENSG00000198315.10	ZKSCAN8	amyg	6	28141910	28159472	0.1585	rs2232423	-9.52	rs1904840	0.150479	8.34	-6.0895	288	5	lasso	0.15	9.1e-17	-6.2413	4.34e-10	3.67902e-06	96
ENSG00000185909.14	KLHDC8B	amyg	3	49171611	49176486	0.0479	rs7617480	8.44	rs6446285	-0.00118	3.26	7.71855	240	240	blup	0.012	0.015	6.22784	4.73e-10	4.00962e-06	52
ENSG00000250156.3	CTC-498M16.2	amyg	5	88408982	88439090	0.2079	rs357513	6.84	rs7448716	0.157	-8.81	6.2145	139	2	enet	0.2	7.8e-22	-6.2145	5.15e-10	4.36565e-06	81
ENSG00000186448.14	ZNF197	amyg	3	44584888	44648471	0.1024	rs7622843	7.93	rs2293600	0.0522	5.18	-7.17315	264	5	enet	0.057	5.2e-07	-6.20187	5.58e-10	4.73017e-06	50
ENSG00000101017.13	CD40	amyg	20	46118272	46129863	0.0662	rs9074	7.28	rs6130946	-0.00138	3.64	-2.5836	340	339	blup	0.016	0.0052	-6.1531	7.6e-10	6.44252e-06	244
ENSG00000235109.7	ZSCAN31	amyg	6	28324693	28356271	0.4744	rs2232423	-9.52	rs203876	0.189559	10.27	-6.124	250	8	lasso	0.36	5.7e-42	-6.1234	9.16e-10	7.76493e-06	96
ENSG00000196653.11	ZNF502	amyg	3	44712643	44723831	0.2386	rs7622843	7.93	rs10514710	0.256	10.26	-4.62803	266	1	lasso	0.26	7e-29	-6.10818	1.01e-09	8.56177e-06	50
ENSG00000227740.1	RP11-318C24.2	amyg	1	175904762	175920513	0.0776	rs10913112	-7.03	rs4147204	-0.00204	3.38	-6.1226	227	226	blup	0.033	9.9e-05	-6.06	1.34e-09	1.13592e-05	13
ENSG00000204120.14	GIGYF2	amyg	2	232697299	232860575	0.0506	rs1801251	6.137	rs6437074	0.0138	4.1	5.9653	340	1	top1	0.014	0.0093	5.96534	2.44e-09	2.06839e-05	45
ENSG00000155530.2	LRGUK	amyg	7	134127299	134264591	0.3572	rs1986692	-5.97	rs1986692	0.127	-7.37	-5.96534	329	1	top1	0.13	3.9e-14	5.96534	2.44e-09	2.06839e-05	123
ENSG00000152760.9	TCTEX1D1	amyg	1	66752459	66778787	0.1303	rs688630	-5.27	rs12727422	0.0608	-6.06	3.8411	333	331	blup	0.089	3.2e-10	-5.94	2.81e-09	2.38204e-05
ENSG00000258636.1	CTD-2298J14.2	amyg	14	41587861	41604856	0.079	rs1950829	8.22	rs8003107	-0.00233	-3.14	5.1381	253	252	blup	0.0012	0.22	-5.9349	2.94e-09	2.49224e-05	198
ENSG00000198208.11	RPS6KL1	amyg	14	74903954	74923396	0.0526	rs12434646	-7.83	rs2359239	0.0313	4.38	-5.8976	250	1	top1	0.031	0.00016	-5.8976	3.69e-09	3.12801e-05	202
ENSG00000149305.6	HTR3B	amyg	11	113904677	113946565	0.0845	rs6589377	-9.28	rs17613838	0.117	3.58	5.8908	393	1	top1	0.12	4.1e-13	5.8908	3.84e-09	3.25517e-05	174
ENSG00000227603.1	RP11-165J3.6	amyg	9	93435332	93437121	0.3375	rs7853605	6.82	rs883785	0.203	10	5.69	269	1	lasso	0.31	4.4e-35	5.87757	4.16e-09	3.52643e-05	142
ENSG00000124214.19	STAU1	amyg	20	49113339	49188367	0.0437	rs2273653	-6.36	rs6066909	0.012798	4.31	-5.868	336	1	top1	0.013	0.012	-5.868	4.41e-09	3.73836e-05	246
ENSG00000255408.3	PCDHA3	amyg	5	140801028	141012344	0.0794	rs6884562	-6.07	rs2098058	0.0349	5.96	-5.7496	358	15	enet	0.049	2.7e-06	-5.85	4.92e-09	4.17068e-05	90
ENSG00000113141.16	IK	amyg	5	140647058	140662479	0.0692	rs6884562	-6.07	rs2098058	0.0454	5.27	-5.7496	263	3	lasso	0.063	1.1e-07	-5.7496	8.95e-09	7.58692e-05	90
ENSG00000115524.15	SF3B1	amyg	2	197389784	197435091	0.0588	rs7582536	6.068	rs788018	0.0491	4.23	5.6976	231	1	top1	0.049	2.8e-06	5.69761	1.21e-08	0.000102572	42
ENSG00000164068.15	RNF123	amyg	3	49689499	49721529	0.0988	rs11130183	8.36	rs6785549	0.121	7.69	5.64445	296	1	top1	0.12	1.5e-13	5.64445	1.66e-08	0.000140718	52
ENSG00000219891.2	ZSCAN12P1	amyg	6	28091154	28093664	0.1191	rs2232423	-9.52	rs200979	0.021396	-4.67	-7.8425	291	290	blup	0.054	8.6e-07	5.6084	2.04e-08	0.000172931	96
ENSG00000171634.16	BPTF	amyg	17	67825524	67984378	0.071	rs7216064	6.54	rs11867618	0.0716	-4.05	5.5804	242	1	top1	0.072	1.7e-08	-5.5804	2.4e-08	0.000203448	233
ENSG00000135502.17	SLC26A10	amyg	12	57619527	57626151	0.1025	rs923828	5.5	rs12371356	0.0117	4.13	4.3225	240	240	blup	0.021	0.0017	5.5748	2.48e-08	0.00021023	184
ENSG00000142599.17	RERE	amyg	1	8352397	8817643	0.0512	rs301819	7.11	rs6678140	0.0254	4.49	-5.5662	380	1	top1	0.025	0.00063	-5.57	2.6e-08	0.000220402	1
ENSG00000264706.2	RN7SL217P	amyg	3	49863375	49863660	0.0592	rs11130208	7.82	rs1060970	-0.00138	-3.6	-0.82737	277	276	blup	0.0015	0.2	5.54967	2.86e-08	0.000242442	52
ENSG00000183379.8	SYNDIG1L	amyg	14	74405893	74426102	0.0671	rs12434646	-7.83	rs10145171	-0.00201	-3.41	0.5995	252	252	blup	0.017	0.0044	-5.5079	3.63e-08	0.000307715	202
ENSG00000114302.15	PRKAR2A	amyg	3	48744597	48847846	0.0855	rs7617480	8.44	rs10865953	-0.00221	3.45	5.27205	264	264	blup	0.03	0.00024	5.50189	3.76e-08	0.000318735	52
ENSG00000261801.5	LOXL1-AS1	amyg	15	73908071	73928248	0.1057	rs8030745	-6.88	rs4886415	0.167	3.61	-5.487	257	1	top1	0.17	1.8e-18	-5.48697	4.09e-08	0.000346709	217
ENSG00000257698.1	RP11-620J15.3	amyg	12	57931528	57936175	0.0554	rs923828	5.5	rs1962047	-0.00161	-3.88	-5.4498	270	270	blup	0.011	0.017	5.4071	6.41e-08	0.000543376	184
ENSG00000174428.16	GTF2IRD2B	amyg	7	75092573	75149817	0.0455	rs10236912	5.21	rs17466578	-0.000521	-3.11	1.53785	70	70	blup	0.014	0.0095	-5.3966	6.79e-08	0.000575588
ENSG00000175970.9	UNC119B	amyg	12	120710435	120723640	0.0712	rs3897746	7.43	rs2066938	0.0566	5.37	5.3741	283	1	top1	0.057	5.2e-07	5.3741	7.7e-08	0.000652729	188
ENSG00000100403.11	ZC3H7B	amyg	22	41301522	41360147	0.1135	rs2273085	8.23	rs9611542	0.0754	6.29	6.6322	203	200	blup	0.083	1.2e-09	5.3586	8.39e-08	0.00071122	250
ENSG00000115561.15	CHMP3	amyg	2	86503431	86563479	0.1488	rs7585722	5.589	rs6745875	0.113	7.79	5.3582	241	8	enet	0.14	5.6e-16	5.34009	9.29e-08	0.000787513	30
ENSG00000134825.14	TMEM258	amyg	11	61768501	61792802	0.1426	rs102275	6.9	rs108499	0.117	7.55	5.2986	226	1	top1	0.12	3.5e-13	5.2986	1.17e-07	0.000991809	168
ENSG00000138777.19	PPA2	amyg	4	105369077	105474081	0.1839	rs10516521	-3.77	rs2636751	0.0718	5.81	-3.3556	241	240	blup	0.1	1.3e-11	-5.27177	1.35e-07	0.0011444
ENSG00000278828.1	HIST1H3H	amyg	6	27810064	27811300	0.0334	rs13211507	-9.29	rs9348772	0.001158	-3.84	-4.5653	204	203	blup	0.016	0.0061	5.261	1.43e-07	0.00121221
ENSG00000273979.1	Metazoa_SRP	amyg	22	40917111	40917381	0.0338	rs2273085	8.23	rs2187832	-0.00187	-2.83	-2.8263	201	200	blup	0.0064	0.056	5.2509	1.51e-07	0.00128003	250
ENSG00000198218.10	QRICH1	amyg	3	49029707	49094363	0.0355	rs7617480	8.44	rs6766238	0.0216	-4.16	5.24227	248	1	top1	0.022	0.0015	-5.24227	1.59e-07	0.00134784	52
ENSG00000270179.1	RP11-159N11.4	amyg	11	113368478	113369117	0.1499	rs6589377	-9.28	rs6589371	0.0171	5.13	-5.1906	311	4	lasso	0.11	6.2e-12	5.196	2.04e-07	0.00172931	173
ENSG00000146007.10	ZMAT2	amyg	5	140698680	140706676	0.0802	rs6884562	-6.07	rs2563314	0.0897	6.76	-5.1801	274	4	enet	0.095	6.4e-11	-5.1889	2.12e-07	0.00179712	90
ENSG00000171798.17	KNDC1	amyg	10	133160447	133226412	0.052	rs12766730	5.2	rs12768641	0.0367	-4.24	5.1804	283	1	top1	0.037	4.7e-05	-5.18039	2.21e-07	0.00187342
ENSG00000055211.12	GINM1	amyg	6	149566294	149591748	0.1441	rs6903998	5.34	rs9322188	0.142	-7.41	5.1665	285	1	top1	0.14	8.6e-16	-5.1665	2.39e-07	0.002026
ENSG00000196236.12	XPNPEP3	amyg	22	40857077	40932815	0.2366	rs2273085	8.23	rs138312	0.0916	-6.7	-4.6769	214	2	lasso	0.1	1.2e-11	5.1664	2.39e-07	0.002026	250
ENSG00000119522.16	DENND1A	amyg	9	123379654	123930152	0.1118	rs7026650	5.34	rs12000707	0.106	6.98	5.143	308	1	top1	0.11	4.9e-12	5.143	2.7e-07	0.00228879	147
ENSG00000136240.9	KDELR2	amyg	7	6445953	6484242	0.2616	rs6796	-5.18	rs6796	0.11	6.92	-5.1786	183	3	enet	0.11	1.9e-12	-5.13656	2.8e-07	0.00237356
ENSG00000243224.1	RP5-1157M23.2	amyg	3	52239258	52241097	0.0597	rs1010553	5.32	rs610060	-0.00235	4.04	4.28633	249	247	blup	0.018	0.0031	5.12022	3.05e-07	0.00258549	53
ENSG00000168237.17	GLYCTK	amyg	3	52287089	52293476	0.0513	rs1010553	5.32	rs6778735	0.0201	5.08	5.32088	271	269	blup	0.04	2.5e-05	5.09745	3.44e-07	0.00291609	53
ENSG00000100147.13	CCDC134	amyg	22	41800679	41826299	0.0347	rs2024566	6.8	rs9611565	0.00617	-4.09	5.4695	221	219	blup	0.02	0.0019	-5.0872	3.63e-07	0.00307715	250
ENSG00000187323.11	DCC	amyg	18	52340172	53535903	0.0817	rs6508210	-8.82	rs9950970	0.0352	-4.09	-5.0694	590	1	top1	0.035	6.8e-05	5.06945	3.99e-07	0.00338232	238
ENSG00000213722.8	DDAH2	amyg	6	31727038	31730617	0.1311	rs3132445	-6.58	rs1144708	0.060984	-5.16	-5.0355	184	1	top1	0.061	1.9e-07	5.0355	4.77e-07	0.00404353
ENSG00000175213.2	ZNF408	amyg	11	46700818	46705912	0.0288	rs4752965	-5.9	rs11039014	-0.00222	-3.36	-3.7872	185	185	blup	0.0066	0.053	5.0277	4.96e-07	0.00420459	166
ENSG00000187772.7	LIN28B	amyg	6	104936616	105083332	0.1017	rs4946651	-6.89	rs314286	0.0206	5.17	-5.0007	251	8	enet	0.09	2.4e-10	-4.9998	5.74e-07	0.0048658	105
ENSG00000197062.11	ZSCAN26	amyg	6	28267010	28278224	0.0575	rs2232423	-9.52	rs12663002	0.015327	-4.68	-0.4044	263	262	blup	0.031	0.00017	4.9407	7.78e-07	0.00659511	96
ENSG00000109133.12	TMEM33	amyg	4	41935120	41960572	0.1585	rs7697558	-4.95	rs17445354	0.0495	-5.52	-4.4562	226	3	enet	0.072	1.4e-08	4.93499	8.02e-07	0.00679855
ENSG00000144381.16	HSPD1	amyg	2	197486581	197516737	0.0296	rs7582536	6.068	rs7608056	-0.00197	3.23	-0.8707	220	220	blup	0.0048	0.084	-4.93114	8.17e-07	0.00692571	42
ENSG00000226683.2	PWWP2AP1	amyg	13	80654755	80657027	0.083	rs11911	-5.93	rs504122	0.004874	4.08	-5.5856	244	244	blup	0.0074	0.043	-4.93	8.29e-07	0.00702743	193
ENSG00000008838.18	MED24	amyg	17	40019097	40061215	0.2826	rs7502233	-5.23	rs9916158	0.267	-11.25	-4.8621	212	5	enet	0.29	6.4e-33	4.9253	8.42e-07	0.00713763
ENSG00000275409.1	RP11-131L12.4	amyg	12	118430147	118430699	0.1981	rs521048	-5.58	rs17512609	0.196	-9.15	4.9221	283	1	top1	0.2	1e-21	-4.9221	8.56e-07	0.00725631	187
ENSG00000182600.9	C2orf82	amyg	2	232857270	232878708	0.4382	rs1801251	6.137	rs2592116	0.53	-14.93	4.8914	306	1	top1	0.53	1.9e-70	-4.89135	1e-06	0.008477	45
ENSG00000120253.13	NUP43	amyg	6	149724315	149749665	0.0309	rs6903998	5.34	rs7753812	-0.0022	-3.68	4.9666	307	306	blup	0.0081	0.037	-4.8904	1.01e-06	0.00856177
ENSG00000254602.1	AP000662.4	amyg	11	57638024	57652790	0.0332	rs641325	7.13	rs1783979	0.00123	3.42	-4.4273	275	275	blup	0.0064	0.056	-4.882	1.05e-06	0.00890085	167
ENSG00000123297.17	TSFM	amyg	12	57782589	57808071	0.2061	rs923828	5.5	rs2069502	0.25	-10.35	-4.7986	251	21	enet	0.25	3.9e-28	4.8501	1.23e-06	0.0104267	184
ENSG00000275759.1	RP11-131L12.3	amyg	12	118428281	118428870	0.2701	rs521048	-5.58	rs17440893	0.354	-12.63	4.7103	283	10	enet	0.39	1.6e-47	-4.8438	1.27e-06	0.0107658	187
ENSG00000123427.16	METTL21B	amyg	12	57771492	57782541	0.3443	rs923828	5.5	rs10877012	0.391	12.88	-4.7986	245	18	enet	0.41	2.3e-49	-4.837	1.32e-06	0.0111896	184
ENSG00000135452.9	TSPAN31	amyg	12	57738013	57750211	0.0484	rs923828	5.5	rs3825079	0.0308	-5.05	-4.8348	247	1	top1	0.031	0.00018	4.8348	1.33e-06	0.0112744	184
ENSG00000118407.14	FILIP1	amyg	6	75291859	75493738	0.0463	rs9343298	5.86	rs699186	0.00439	-3.99	-3.9668	206	205	blup	0.019	0.0028	4.833	1.34e-06	0.0113592	103
ENSG00000169783.12	LINGO1	amyg	15	77613027	77820900	0.0531	rs8040813	-6.21	rs8035384	0.00435	3.22	2.5729	295	295	blup	0.0062	0.058	4.83275	1.35e-06	0.0114439	218
ENSG00000165915.13	SLC39A13	amyg	11	47407132	47416501	0.0592	rs4752965	-5.9	rs4752999	0.012	4.24	-3.5015	222	222	blup	0.022	0.0013	-4.8072	1.53e-06	0.0129698	166
ENSG00000270039.1	RP11-571M6.17	amyg	12	57803838	57804415	0.0849	rs923828	5.5	rs1021469	0.0578	-5.17	-4.7986	245	1	top1	0.058	3.9e-07	4.7986	1.6e-06	0.0135632	184
ENSG00000131023.12	LATS1	amyg	6	149658153	149718256	0.1224	rs6903998	5.34	rs9688452	0.173	8.66	4.7918	318	1	top1	0.17	3.9e-19	4.7918	1.65e-06	0.013987
ENSG00000157837.15	SPPL3	amyg	12	120762510	120904371	0.1856	rs3897746	7.43	rs625228	0.233	9.66	-4.7857	310	1	top1	0.23	5.5e-26	-4.7857	1.7e-06	0.0144109	188
ENSG00000093010.12	COMT	amyg	22	19941607	19969975	0.1115	rs1990277	5.07	rs1557627	0.00685	3.4	2.6276	369	369	blup	0.023	0.001	4.7864	1.7e-06	0.0144109
ENSG00000100412.15	ACO2	amyg	22	41469125	41528989	0.0308	rs2273085	8.23	rs1807497	-0.0022	4.1	3.2274	226	223	blup	0.026	0.00058	4.7821	1.73e-06	0.0146652	250
ENSG00000134574.11	DDB2	amyg	11	47214465	47239240	0.0419	rs4752965	-5.9	rs10742814	0.00499	3.69	3.6074	243	243	blup	0.026	0.00052	4.7692	1.85e-06	0.0156825	166
ENSG00000105928.13	DFNA5	amyg	7	24698353	24758113	0.4556	rs10227466	5.04	rs2721809	0.386	12.79	4.78549	415	3	lasso	0.44	2.4e-54	4.7665	1.87e-06	0.015852
ENSG00000196275.13	GTF2IRD2	amyg	7	74796144	74851551	0.3568	rs12154266	4.89	rs2267812	0.342	12.32	4.73563	83	3	enet	0.39	1.2e-46	4.75865	1.95e-06	0.0165302
ENSG00000185090.14	MANEAL	amyg	1	37793802	37801137	0.0983	rs4653329	-4.81	rs2306627	0.0614	-5.93	-4.7424	316	1	top1	0.061	1.7e-07	4.74	2.11e-06	0.0178865
ENSG00000278376.1	RP11-158I9.8	amyg	11	118791254	118793137	0.3675	rs2187490	4.98	rs529717	0.337	11.92	4.7278	272	1	lasso	0.4	5.3e-49	4.7278	2.27e-06	0.0192428
ENSG00000001629.9	ANKIB1	amyg	7	92246234	92401384	0.0809	rs38794	-4.93	rs6970629	0.091	-6.59	-4.71517	251	1	top1	0.091	1.8e-10	4.71517	2.42e-06	0.0205143
ENSG00000021300.13	PLEKHB1	amyg	11	73646178	73662819	0.1916	rs7126049	4.3	rs7952228	0.086	7.23	4.1502	225	3	enet	0.11	6.7e-13	4.6989	2.62e-06	0.0222097
ENSG00000247416.2	RP11-629G13.1	amyg	11	112959279	112963460	0.0385	rs1076563	8.48	rs7105462	0.000813	-3.17	6.0704	306	306	blup	0.0034	0.12	-4.6964	2.65e-06	0.022464	173
ENSG00000204963.5	PCDHA7	amyg	5	140834248	141012344	0.102	rs6884562	-6.07	rs13182228	0.0666	-6.54	3.4343	348	5	enet	0.084	9e-10	-4.6844	2.81e-06	0.0238204	90
ENSG00000130517.13	PGPEP1	amyg	19	18340587	18369950	0.4858	rs12985909	4.68	rs10415319	0.402	-13.04	-1.4684	254	3	lasso	0.4	8.1e-49	4.67992	2.87e-06	0.024329
ENSG00000164114.18	MAP9	amyg	4	155342658	155376970	0.1248	rs17377092	4.85	rs1052505	0.0938	6.34	4.6658	283	1	top1	0.094	9.6e-11	4.66584	3.07e-06	0.0260244
ENSG00000236977.1	ANKRD44-IT1	amyg	2	197250858	197302519	0.0391	rs7582536	6.068	rs3097385	0.0107	4.22	-1.8636	241	241	blup	0.014	0.0093	-4.6642	3.1e-06	0.0262787	42
ENSG00000170445.12	HARS	amyg	5	140673173	140692024	0.0375	rs6884562	-6.07	rs753280	0.0343	-3.57	-4.4648	276	4	enet	0.045	7.8e-06	4.6642	3.1e-06	0.0262787	90
ENSG00000224593.1	RP11-30B1.1	amyg	7	3337889	3338601	0.0697	rs10216009	-5.79	rs12700737	-0.00175	-3.63	0.345	364	363	blup	0.018	0.0038	-4.64688	3.37e-06	0.0285675	114
ENSG00000076685.18	NT5C2	amyg	10	103088017	103193306	0.1364	rs11191514	-5.35	rs2296568	0.0773	-7.28	0.6675	293	10	enet	0.17	4.5e-19	-4.64664	3.37e-06	0.0285675	155
ENSG00000250120.6	PCDHA10	amyg	5	140855883	141012344	0.4491	rs6884562	-6.07	rs11747154	0.366	-8.49	2.3854	343	8	enet	0.41	2.4e-50	-4.6378	3.52e-06	0.029839	90
ENSG00000198890.7	PRMT6	amyg	1	107056679	107059294	0.113	rs1623927	5.23	rs3108680	0.0792	-6.39	4.632	279	1	lasso	0.084	1e-09	-4.63	3.62e-06	0.0306867
ENSG00000141664.9	ZCCHC2	amyg	18	62523007	62587709	0.065	rs2282551	4.83	rs11152349	0.0343	-4.9	4.632	308	1	top1	0.034	8.3e-05	-4.63204	3.62e-06	0.0306867
ENSG00000186446.11	ZNF501	amyg	3	44729596	44737083	0.2384	rs7622843	7.93	rs10514710	0.27	10.3	-4.62803	267	1	top1	0.27	1.6e-30	-4.62803	3.69e-06	0.0312801	50
ENSG00000238165.1	AC007560.1	amyg	2	50829442	50829678	0.1873	rs7574611	-6.034	rs17504439	0.0736	-6.92	3.0563	331	1	lasso	0.099	2.5e-11	-4.61472	3.94e-06	0.0333994	23
ENSG00000177888.7	ZBTB41	amyg	1	197153680	197200542	0.0278	rs1135810	-7.75	rs12125062	-0.00212	2.96	0.5888	176	176	blup	-0.00042	0.36	-4.61	4.05e-06	0.0343318	16
ENSG00000081148.11	IMPG2	amyg	3	101222546	101320560	0.1481	rs2466367	5.34	rs2553419	0.0833	-7.11	-2.35649	297	7	enet	0.14	1.2e-15	4.60859	4.05e-06	0.0343318
ENSG00000163938.16	GNL3	amyg	3	52681156	52694492	0.0986	rs1010553	5.32	rs2590838	0.0877	6.41	4.46483	295	4	enet	0.093	1.2e-10	4.60291	4.17e-06	0.0353491	53
ENSG00000139133.6	ALG10	amyg	12	34022281	34029694	0.1376	rs7137000	-5	rs10844800	0.108	-6.87	-4.5866	123	1	top1	0.11	3.4e-12	4.5866	4.51e-06	0.0382313
ENSG00000204962.5	PCDHA8	amyg	5	140841187	141012344	0.1992	rs6884562	-6.07	rs10060640	0.234	9.51	-6.0001	346	4	lasso	0.28	2.2e-32	-4.5722	4.83e-06	0.0409439	90
ENSG00000105171.9	POP4	amyg	19	29604017	29617237	0.0796	rs6509292	4.22	rs4805449	-0.00182	3.07	-1.3334	298	297	blup	0.00054	0.27	-4.57062	4.86e-06	0.0411982
ENSG00000204536.13	CCHCR1	amyg	6	31142439	31158238	0.0577	rs3130557	-6.92	rs1042147	-0.001677	3.31	-4.4635	136	136	blup	0.0029	0.14	-4.5662	4.97e-06	0.0421307
ENSG00000235513.1	RP4-756G23.5	amyg	22	41209122	41217627	0.0305	rs2273085	8.23	rs139432	-0.00116	-3.17	-3.0349	194	191	blup	0.0087	0.031	4.5589	5.14e-06	0.0435718	250
ENSG00000143442.21	POGZ	amyg	1	151402724	151459465	0.1197	rs11204824	-5.16	rs2274533	0.0727	5.76	-4.5406	254	1	top1	0.073	1.3e-08	-4.54	5.61e-06	0.047556
ENSG00000119318.12	RAD23B	amyg	9	107283137	107332194	0.0656	rs11789013	4.48	rs7867544	-0.00118	3.39	-3.0896	330	328	blup	0.003	0.13	-4.53876	5.66e-06	0.0479798
ENSG00000166896.7	ATP23	amyg	12	57941541	57957269	0.1981	rs923828	5.5	rs10877041	0.25	-10.31	-4.5324	277	1	top1	0.25	4.8e-28	4.5324	5.83e-06	0.0494209	184
ENSG00000106400.11	ZNHIT1	amyg	7	101217668	101224190	0.1428	rs17319250	4.56	rs2072168	0.0141	5.19	4.52881	303	1	lasso	0.043	1.1e-05	4.52881	5.93e-06	0.0502686
ENSG00000283458.1	RP11-1I2.1	amyg	18	39314240	39328008	0.1011	rs8093036	-5.69	rs978807	0.0605	5.51	-4.5268	187	1	top1	0.06	2.1e-07	-4.5268	5.99e-06	0.0507772	236
ENSG00000164091.11	WDR82	amyg	3	52254421	52288020	0.0389	rs1010553	5.32	rs352140	0.00882	-4.02	4.5001	265	1	top1	0.0088	0.031	-4.5001	6.79e-06	0.0575588	53
ENSG00000131495.8	NDUFA2	amyg	5	140638740	140647785	0.0517	rs6884562	-6.07	rs778594	0.0581	-5.43	-4.5001	260	1	top1	0.058	3.7e-07	4.5001	6.79e-06	0.0575588	90
ENSG00000108379.9	WNT3	amyg	17	46762506	46833154	0.3022	rs3760377	-4.54	rs11871364	0.249	-5.49	-4.5001	186	1	top1	0.25	6.8e-28	4.5001	6.79e-06	0.0575588
ENSG00000090097.20	PCBP4	amyg	3	51957454	51974016	0.0672	rs648514	4.71	rs730050	0.0399	4.21	3.68862	184	2	lasso	0.049	3e-06	4.49107	7.09e-06	0.0601019	53
ENSG00000238015.2	RP4-641G12.3	amyg	1	78666272	78666695	0.0673	rs6690294	-5.27	rs11162536	-0.000725	-3.74	4.0343	254	254	blup	0.0097	0.025	-4.49	7.15e-06	0.0606105	9
ENSG00000188981.10	MSANTD1	amyg	4	3244369	3271738	0.0456	rs2298969	-5.93	rs3095081	0.0716	5.04	-4.4811	287	1	top1	0.072	1.6e-08	-4.4811	7.43e-06	0.0629841	62
ENSG00000213390.10	ARHGAP19	amyg	10	97222173	97292673	0.0913	rs7078288	4.93	rs3781373	0.0878	-5.79	4.4811	314	1	top1	0.088	3.9e-10	-4.4811	7.43e-06	0.0629841
ENSG00000272273.1	XXbac-BPG252P9.10	amyg	6	30742929	30743592	0.0563	rs3130557	-6.96	rs3130695	-0.001816	-3.88	-1.9725	62	62	blup	0.00047	0.27	4.4711	7.78e-06	0.0659511
ENSG00000101161.7	PRPF6	amyg	20	63981135	64033100	0.076	rs2275293	3.8	rs817338	0.017308	-3.66	-2.946	242	241	blup	0.022	0.0014	4.464	8.04e-06	0.0681551
ENSG00000224165.5	DNAJC27-AS1	amyg	2	24971390	25039694	0.1585	rs1530016	-4.68	rs12466350	0.0986	-8.13	4.4648	230	3	enet	0.17	3.6e-19	-4.45327	8.46e-06	0.0717154
ENSG00000138468.15	SENP7	amyg	3	101324205	101513241	0.0947	rs2466367	5.34	rs7431086	0.0213	-4.66	-0.17853	325	324	blup	0.055	6.9e-07	4.4461	8.74e-06	0.074089
ENSG00000178467.17	P4HTM	amyg	3	48989886	49007154	0.0961	rs7617480	8.44	rs6442130	0.0988	-7.2	4.46661	232	10	enet	0.11	4.8e-12	-4.41579	1.01e-05	0.0856177	52
ENSG00000234826.1	AC003084.2	amyg	7	117998858	118004045	0.2366	rs7807677	-6.53	rs7792264	0.152	9.56	-0.76269	208	2	lasso	0.3	7e-35	-4.41423	1.01e-05	0.0856177	122
ENSG00000146416.17	AIG1	amyg	6	143060496	143340304	0.0738	rs7753052	-6.14	rs6939141	0.00185	3.56	0.1053	423	423	blup	0.013	0.011	4.4107	1.03e-05	0.0873131	109
ENSG00000100711.13	ZFYVE21	amyg	14	103715730	103733668	0.0516	rs942866	-7.57	rs2295148	0.00482	-3.91	2.1421	243	1	enet	0.013	0.011	4.4109	1.03e-05	0.0873131	207
ENSG00000232112.3	TMA7	amyg	3	48440257	48444208	0.2234	rs990211	5.56	rs13069724	0.308	-11.45	-4.39428	211	1	top1	0.31	2e-35	4.39428	1.11e-05	0.0940947	52
ENSG00000164054.15	SHISA5	amyg	3	48467798	48504826	0.076	rs990211	5.56	rs11797	0.0457	-5.92	-4.39428	217	1	lasso	0.05	2.5e-06	4.39428	1.11e-05	0.0940947	52
ENSG00000239291.1	RP5-867C24.1	amyg	17	47159191	47159993	0.0362	rs3760377	-4.54	rs11653838	0.000754	3.68	-4.3943	237	1	top1	0.00075	0.25	-4.3943	1.11e-05	0.0940947
ENSG00000279427.1	RP11-132F7.2	amyg	16	52436772	52437474	0.0495	rs11075494	-4.86	rs11075494	-0.0018	3.46	-4.8561	278	278	blup	0.00098	0.24	-4.38781	1.14e-05	0.0966378
ENSG00000174080.10	CTSF	amyg	11	66563463	66568841	0.1054	rs535211	-5	rs4576	0.0839	6.44	-3.5949	187	187	blup	0.096	5.2e-11	-4.3853	1.16e-05	0.0983332
ENSG00000169918.9	OTUD7A	amyg	15	31475398	31870789	0.2975	rs1502999	-4.41	rs4383101	0.236	9.32	-4.3794	315	1	top1	0.24	2.2e-26	-4.37942	1.19e-05	0.100876
ENSG00000166165.12	CKB	amyg	14	103519659	103523111	0.0478	rs942866	-7.57	rs9324063	-0.00208	-3.55	4.3742	242	1	top1	-0.0021	0.71	-4.3742	1.22e-05	0.103419	207
ENSG00000255182.2	CTD-2517M22.14	amyg	8	144495458	144505444	0.1683	rs756627	4.5	rs3816732	0.145	-8.05	4.3586	169	1	top1	0.14	4.5e-16	-4.36	1.31e-05	0.111049
ENSG00000114902.13	SPCS1	amyg	3	52704955	52711146	0.0421	rs1010553	5.32	rs2071044	0.0316	4.31	-4.35548	292	1	top1	0.032	0.00015	-4.35548	1.33e-05	0.112744	53
ENSG00000153563.15	CD8A	amyg	2	86784610	86808396	0.0826	rs7585722	5.589	rs2944254	0.0497	-5.8	2.9078	149	149	blup	0.061	2e-07	-4.35369	1.34e-05	0.113592	30
ENSG00000120896.13	SORBS3	amyg	8	22544986	22575788	0.1141	rs2443502	-5.07	rs2449341	0.0947	6.78	-4.7152	369	5	enet	0.095	7.3e-11	-4.35	1.35e-05	0.114439
ENSG00000226314.7	ZNF192P1	amyg	6	28161781	28169594	0.4607	rs2232423	-9.52	rs1904840	0.452933	13.76	-6.0895	287	20	enet	0.5	1.5e-65	-4.348	1.37e-05	0.116135	96
ENSG00000213672.7	NCKIPSD	amyg	3	48673844	48686364	0.2237	rs7617480	8.44	rs12493578	0.351	-12.25	4.34492	227	1	top1	0.35	3.4e-41	-4.34492	1.39e-05	0.11783	52
ENSG00000260077.1	RP11-254F7.2	amyg	2	10039092	10040663	0.1006	rs10171924	5.058	rs4444493	0.00277	4.85	0.3491	377	1	lasso	0.024	0.00096	4.34395	1.4e-05	0.118678
ENSG00000128534.7	LSM8	amyg	7	118184032	118192824	0.1016	rs7807677	-6.53	rs41911	0.156	8.16	-4.33173	203	1	top1	0.16	3.1e-17	-4.33173	1.48e-05	0.12546	122
ENSG00000143575.14	HAX1	amyg	1	154272511	154275875	0.0933	rs2274993	-4.3	rs2274993	0.0582	3.95	-4.3018	264	1	top1	0.058	3.5e-07	-4.3	1.69e-05	0.143261
ENSG00000178149.16	DALRD3	amyg	3	49015488	49022293	0.1038	rs7617480	8.44	rs7621015	0.106	-7.08	4.29883	235	1	top1	0.11	5.1e-12	-4.29883	1.72e-05	0.145804	52
ENSG00000110851.11	PRDM4	amyg	12	107732866	107761272	0.1742	rs4964613	4.36	rs1814335	0.0548	5.82	4.2863	282	4	enet	0.056	6.6e-07	4.2935	1.76e-05	0.149195
ENSG00000171206.13	TRIM8	amyg	10	102644496	102658407	0.097	rs11191514	-5.35	rs10883759	0.0349	5.35	4.2897	260	1	top1	0.035	7.3e-05	4.28969	1.79e-05	0.151738	155
ENSG00000004534.14	RBM6	amyg	3	49940007	50100045	0.2174	rs11130208	7.82	rs6771546	0.286	11.15	-4.28633	322	1	top1	0.29	1.8e-32	-4.28633	1.82e-05	0.154281	52
ENSG00000228061.5	Z83001.1	amyg	11	31637328	31767953	0.0593	rs2071754	6.88	rs1232186	0.0238	-4.07	4.2863	229	1	top1	0.024	0.00091	-4.2863	1.82e-05	0.154281	163
ENSG00000092140.14	G2E3	amyg	14	30559123	30620063	0.1042	rs17333779	-4.4	rs11846071	0.0177	-4.58	1.1942	242	242	blup	0.054	8.4e-07	-4.2774	1.89e-05	0.160215
ENSG00000197442.9	MAP3K5	amyg	6	136557047	136792518	0.0443	rs6912539	-3.62	rs932589	0.00261	3.19	-3.0349	238	238	blup	0.0052	0.075	-4.2692	1.96e-05	0.166149
ENSG00000115840.13	SLC25A12	amyg	2	171784370	171999859	0.074	rs908670	5.547	rs17427473	0.0388	-5.32	-3.4653	390	2	enet	0.056	5.3e-07	4.2623	2.02e-05	0.171235	39
ENSG00000172817.3	CYP7B1	amyg	8	64587763	64798761	0.1354	rs13260351	-7	rs6472155	0.00783	-5	4.6488	258	258	blup	0.039	3.2e-05	-4.26	2.05e-05	0.173779	129
ENSG00000128266.8	GNAZ	amyg	22	23070361	23125037	0.2306	rs3788337	-4.13	rs756632	0.095	7.05	2.7428	216	4	enet	0.2	2.8e-22	4.2582	2.06e-05	0.174626
ENSG00000166813.14	KIF7	amyg	15	89608789	89655451	0.0864	rs2072692	4.03	rs16943332	0.00563	3.9	-0.902	277	277	blup	0.031	0.00019	-4.25475	2.09e-05	0.177169
ENSG00000136950.13	ARPC5L	amyg	9	124862130	124877733	0.0572	rs7033815	-5.42	rs1999589	0.011	3.28	-4.2502	226	1	top1	0.011	0.018	-4.25019	2.14e-05	0.181408
ENSG00000107954.10	NEURL1	amyg	10	103493979	103592552	0.0818	rs11191514	-5.35	rs3014188	0.00298	3.14	-2.3941	288	288	blup	0.0055	0.07	-4.24332	2.2e-05	0.186494	155
ENSG00000223705.9	NSUN5P1	amyg	7	75410322	75416787	0.1809	rs794356	-4.55	rs1167796	0.101	-6.41	-4.23975	114	1	top1	0.1	1.7e-11	4.23975	2.24e-05	0.189885
ENSG00000165379.13	LRFN5	amyg	14	41607570	41904549	0.4854	rs1950829	8.22	rs17181601	0.303	11.32	-4.2341	311	1	top1	0.3	1.2e-34	-4.2341	2.29e-05	0.194123	198
ENSG00000106013.14	ANKRD7	amyg	7	118214669	118496171	0.1403	rs7807677	-6.53	rs917761	0.104	6.72	-4.23344	243	1	top1	0.1	8.5e-12	-4.23344	2.3e-05	0.194971	122
ENSG00000037749.11	MFAP3	amyg	5	154038906	154220478	0.205	rs2964003	-6.21	rs11958069	0.0928	7.86	4.7154	386	9	enet	0.16	1.8e-17	4.2263	2.38e-05	0.201753	91
ENSG00000111328.6	CDK2AP1	amyg	12	123260971	123272334	0.0377	rs4930718	-4.45	rs9330650	0.0128	-3.73	-3.0435	184	184	blup	0.014	0.0093	4.2228	2.41e-05	0.204296
ENSG00000113070.7	HBEGF	amyg	5	140332843	140346631	0.0297	rs6884562	-6.07	rs2237077	0.0157	-4.07	0.5812	237	237	blup	0.018	0.0039	4.2117	2.53e-05	0.214468	90
ENSG00000100395.14	L3MBTL2	amyg	22	41205205	41231271	0.0903	rs2273085	8.23	rs4822011	0.0254	-5.04	-3.034	197	2	lasso	0.076	6.4e-09	4.2108	2.55e-05	0.216164	250
ENSG00000116883.8	RP11-268J15.5	amyg	1	36323734	36329221	0.3003	rs12123067	7.53	rs12116935	0.181	8.87	-4.2053	197	1	top1	0.18	5.5e-20	-4.21	2.61e-05	0.22125	2
ENSG00000256481.1	RP11-21A7A.4	amyg	11	64081690	64087175	0.0829	rs915987	-5.29	rs651855	0.00347	-3.26	-2.8605	231	231	blup	0.01	0.02	4.2019	2.65e-05	0.22464	169
ENSG00000156650.12	KAT6B	amyg	10	74825582	75032622	0.0641	rs3088142	6.43	rs2488089	0.0053	-3.31	0	196	196	blup	0.021	0.0019	-4.18092	2.9e-05	0.245833	153
ENSG00000185585.19	OLFML2A	amyg	9	124777158	124814885	0.1173	rs7033815	-5.42	rs10986490	0.087	-6.26	-4.1734	232	1	top1	0.087	4.7e-10	4.17343	3e-05	0.25431
ENSG00000121892.14	PDS5A	amyg	4	39822863	39977956	0.1416	rs7698671	-4.29	rs12505380	0.104	6.54	-4.1703	336	1	top1	0.1	9.6e-12	-4.17029	3.04e-05	0.257701
ENSG00000269940.1	RP11-73M18.7	amyg	14	103694560	103695170	0.2328	rs942866	-7.57	rs12884809	0.126	8.68	4.1659	241	3	lasso	0.24	2.1e-27	4.1705	3.04e-05	0.257701	207
ENSG00000149476.15	TKFC	amyg	11	61333210	61353295	0.0461	rs102275	6.9	rs11230584	-0.00236	2.77	1.5999	215	215	blup	-0.0018	0.63	4.1696	3.05e-05	0.258549	168
ENSG00000145335.15	SNCA	amyg	4	89724099	89838315	0.0447	rs894803	-5.97	rs10005233	0.0144	4.07	3.8204	238	237	blup	0.016	0.0057	4.16671	3.09e-05	0.261939	66
ENSG00000219433.2	BTBD10P2	amyg	6	149794763	149795746	0.0562	rs6903998	5.34	rs237004	-0.000551	-3.07	2.0683	300	298	blup	0.015	0.0073	-4.1599	3.18e-05	0.269569
ENSG00000115159.15	GPD2	amyg	2	156435290	156613735	0.0584	rs2697368	-7.088	rs1914990	-0.00238	-3.6	-5.5994	223	222	blup	0.021	0.0018	4.15305	3.28e-05	0.278046	36
ENSG00000114904.12	NEK4	amyg	3	52708449	52770949	0.1786	rs1010553	5.32	rs2300149	0.231	-10.44	-4.00084	316	6	enet	0.24	1.1e-26	4.14637	3.38e-05	0.286523	53
ENSG00000101350.7	KIF3B	amyg	20	32277664	32335011	0.0769	rs1555133	5.73	rs2377473	0.080413	6.3	4.1385	249	1	top1	0.08	2.2e-09	4.1385	3.5e-05	0.296695	243
ENSG00000243696.4	RP5-966M1.6	amyg	3	52813282	52835729	0.2209	rs1010553	5.32	rs6445538	0.158	8.73	-4.69675	292	6	enet	0.18	2.4e-20	-4.12491	3.71e-05	0.314497	53
ENSG00000225383.7	SFTA1P	amyg	10	10784437	10794980	0.192	rs11256991	4.05	rs7070632	0.0981	6.9	3.6421	392	3	enet	0.1	1.4e-11	4.11853	3.81e-05	0.322974
ENSG00000270028.1	RP11-380L11.4	amyg	12	123925461	123926083	0.1083	rs4765568	4.94	rs4930726	0.0839	6.19	4.0984	278	1	top1	0.084	9.7e-10	4.0984	4.16e-05	0.352643
ENSG00000080802.18	CNOT4	amyg	7	135361795	135510127	0.0788	rs2551774	5.96	rs10269360	0.0186	4.29	-1.32629	330	2	enet	0.019	0.0028	-4.09023	4.31e-05	0.365359	124
ENSG00000085788.13	DDHD2	amyg	8	38225218	38275558	0.0749	rs3758102	-4.72	rs2306899	0.073	5.98	-4.0904	206	1	top1	0.073	1.2e-08	-4.09	4.31e-05	0.365359
ENSG00000148834.12	GSTO1	amyg	10	104235356	104267459	0.1074	rs3896224	-9.07	rs966645	0.0301	5.21	-2.1382	266	266	blup	0.069	2.9e-08	-4.0894	4.32e-05	0.366206	156
ENSG00000265393.1	CTD-2517M22.17	amyg	8	144512567	144513672	0.1267	rs756627	4.5	rs7004029	0.00463	-4.18	1.3039	166	165	blup	0.021	0.0018	-4.08	4.49e-05	0.380617
ENSG00000203685.9	STUM	amyg	1	226548800	226609214	0.0843	rs6426548	-5.36	rs10915971	-0.000277	-3.87	-1.7985	315	314	blup	0.0084	0.034	4.08	4.57e-05	0.387399
ENSG00000115677.16	HDLBP	amyg	2	241227264	241317061	0.1739	rs4675966	-4.391	rs3771343	0.1	-7.49	3.208	267	266	blup	0.12	6.5e-14	-4.07543	4.59e-05	0.389094
ENSG00000283337.1	U6	amyg	10	102868421	102868519	0.0455	rs11191514	-5.35	rs7077678	0.0016	3.82	-4.0349	253	253	blup	0.018	0.0034	-4.06745	4.75e-05	0.402658	155
ENSG00000274523.4	RCC1L	amyg	7	75027122	75074228	0.0368	rs10236912	6.34	rs17145611	-0.00215	3.08	1.38019	53	53	blup	0.01	0.021	4.06636	4.78e-05	0.405201
ENSG00000177683.13	THAP5	amyg	7	108554543	108569750	0.1858	rs40919	-4.38	rs4730324	0.0859	-7.41	3.78699	256	1	lasso	0.12	2.6e-13	-4.06511	4.8e-05	0.406896
ENSG00000247934.4	RP11-967K21.1	amyg	12	28163298	28190738	0.0839	rs11049699	-4.75	rs10843104	0.0713	-6.43	4.0642	278	1	enet	0.072	1.5e-08	-4.0642	4.82e-05	0.408591
ENSG00000124207.16	CSE1L	amyg	20	49046246	49096960	0.0552	rs2273653	-6.36	rs6095360	0.022821	-4.38	4.0642	337	1	top1	0.023	0.0011	-4.0642	4.82e-05	0.408591	246
ENSG00000089775.11	ZBTB25	amyg	14	64449106	64505213	0.086	rs3020445	-6.75	rs745686	0.0398	-5.76	3.6331	314	7	enet	0.056	6.5e-07	-4.0616	4.87e-05	0.41283	201
ENSG00000122952.16	ZWINT	amyg	10	56357228	56361275	0.6088	rs10825805	-4.43	rs11005328	0.238	-5.36	2.6918	202	3	enet	0.29	1.8e-33	-4.06041	4.9e-05	0.415373
ENSG00000120729.9	MYOT	amyg	5	137867791	137887851	0.0471	rs28704868	4.23	rs7444370	0.000366	-3.45	2.024	222	222	blup	0.0058	0.064	-4.0557	5e-05	0.42385
ENSG00000198729.4	PPP1R14C	amyg	6	150143076	150250357	0.0552	rs6903998	5.34	rs17079418	0.00219	-3.59	0.079	431	430	blup	0.0082	0.035	4.0523	5.07e-05	0.429784
ENSG00000092036.17	HAUS4	amyg	14	22946228	22957161	0.2107	rs11628189	-4.11	rs941724	0.162	7.83	-2.5184	411	2	enet	0.18	1.9e-19	-4.0245	5.71e-05	0.484037
ENSG00000151553.14	FAM160B1	amyg	10	114821744	114899832	0.0432	rs4752255	-4.54	rs12573443	-0.00211	-3.2	-1.699	217	216	blup	0.015	0.0069	4.02093	5.8e-05	0.491666
ENSG00000272221.1	XXbac-BPG181B23.7	amyg	6	31394289	31395495	0.3455	rs3130557	-6.96	rs2263316	0.31133	6.21	-0.1725	181	4	enet	0.33	5.4e-38	-4.014	5.97e-05	0.506077
ENSG00000028116.16	VRK2	amyg	2	57907651	58159920	0.206	rs11682175	7.605	rs10496082	0.0633	6.64	-1.0599	303	303	blup	0.13	5.6e-14	-4.00583	6.18e-05	0.523879	26
ENSG00000258794.3	DUX4L27	amyg	12	34208415	34209675	0.1659	rs2129428	-4.86	rs9705474	0.0927	6.1	-3.9992	89	1	top1	0.093	1.2e-10	-3.9992	6.36e-05	0.539137
ENSG00000274727.1	RP11-476I15.6	amyg	20	64327418	64327972	0.2557	rs351880	3.56	rs351880	0.094305	-7.23	3.556	146	3	enet	0.18	2.4e-20	-3.9855	6.73e-05	0.570502
ENSG00000168268.10	NT5DC2	amyg	3	52524385	52535054	0.0673	rs1010553	5.32	rs6778735	0.0459	6.33	5.32088	296	2	lasso	0.061	1.9e-07	3.97398	7.07e-05	0.599324	53
ENSG00000149532.15	CPSF7	amyg	11	61402641	61430031	0.0743	rs102275	6.9	rs17704641	-0.000997	3.55	0.3139	207	207	blup	0.014	0.0099	3.9718	7.13e-05	0.60441	168
ENSG00000270095.1	RP11-214K3.18	amyg	12	123971457	123971714	0.031	rs4765568	4.94	rs12311114	8.45e-05	3.52	3.8994	288	2	enet	0.0056	0.068	3.9707	7.17e-05	0.607801
ENSG00000044459.14	CNTLN	amyg	9	17134982	17503923	0.1875	rs413550	-4.93	rs3808795	0.136	7.82	0.8398	432	1	lasso	0.15	2.7e-16	-3.94672	7.92e-05	0.671378	136
ENSG00000255517.6	CTD-3074O7.5	amyg	11	66473490	66480233	0.078	rs535211	-5	rs566673	0.00903	4.28	4.7131	218	218	blup	0.035	7.1e-05	3.9383	8.21e-05	0.695962
ENSG00000204961.6	PCDHA9	amyg	5	140847463	141012344	0.6824	rs6884562	-6.07	rs11747154	0.564	-10.8	2.3854	345	5	enet	0.61	8.2e-88	3.9339	8.36e-05	0.708677	90
ENSG00000234177.5	LINC01114	amyg	2	104746638	104757719	0.261	rs6543247	4.499	rs3811546	0.178	8.91	-3.827	234	5	enet	0.18	8.1e-20	-3.93248	8.41e-05	0.712916
ENSG00000149932.16	TMEM219	amyg	16	29940885	29973052	0.0431	rs13332078	-4.68	rs7201384	-0.0014	4.1	2.7501	153	153	blup	0.0079	0.038	3.93145	8.44e-05	0.715459
ENSG00000163935.13	SFMBT1	amyg	3	52903572	53046750	0.119	rs1010553	5.32	rs2564947	0.0703	6.79	-4.7276	306	306	blup	0.081	1.9e-09	-3.92556	8.65e-05	0.73326	53
ENSG00000203288.3	RP11-98D18.9	amyg	1	151790804	151794402	0.1169	rs11204824	-5.16	rs3790514	0.034	-4.98	-3.9237	232	1	top1	0.034	8.9e-05	3.92	8.72e-05	0.739194
ENSG00000253248.5	RP11-149P24.1	amyg	8	136047021	136166122	0.0786	rs6996062	-3.86	rs10505642	-0.00214	-3.57	2.5729	303	303	blup	0.025	0.00062	-3.92	8.86e-05	0.751062
ENSG00000011114.14	BTBD7	amyg	14	93237550	93333092	0.0355	rs10137365	-4	rs7151050	-0.00212	-3.21	-2.9274	299	299	blup	0.00037	0.28	3.915	9.04e-05	0.766321
ENSG00000106392.10	C1GALT1	amyg	7	7156934	7248651	0.5012	rs1008897	-4.52	rs13226913	0.317	11.61	3.03428	275	6	enet	0.45	6.9e-56	3.9057	9.4e-05	0.796838
ENSG00000116062.14	MSH6	amyg	2	47695530	47810101	0.0791	rs4552231	4.571	rs4952901	0.0102	-5.23	2.6438	279	6	enet	0.032	0.00012	-3.90396	9.46e-05	0.801924
ENSG00000084734.8	GCKR	amyg	2	27496842	27523684	0.0433	rs4666020	-5.4	rs7588926	-0.00183	3.1	3.1932	214	214	blup	0.0072	0.045	3.90364	9.48e-05	0.80362	22
ENSG00000270130.1	RP11-214K3.23	amyg	12	123960717	123961244	0.0413	rs4765568	4.94	rs9863	0.0197	4.58	3.8994	287	1	top1	0.02	0.0023	3.8994	9.64e-05	0.817183
ENSG00000170348.8	TMED10	amyg	14	75131470	75176631	0.0595	rs752857	-7.88	rs929579	0.0106	4.54	-5.5666	278	276	blup	0.014	0.0082	-3.8969	9.74e-05	0.82566	202
ENSG00000173457.10	PPP1R14B	amyg	11	64244480	64246941	0.0626	rs915987	-5.29	rs2510066	0.0572	-5.58	-3.8952	239	1	top1	0.057	4.5e-07	3.8952	9.81e-05	0.831594	169
ENSG00000204965.8	PCDHA5	amyg	5	140821604	141012344	0.0617	rs6884562	-6.07	rs155361	0.0297	4.96	-4.6082	354	354	blup	0.037	4.4e-05	-3.8764	0.000106	0.898562	90
ENSG00000188026.12	RILPL1	amyg	12	123470054	123533718	0.0728	rs4765568	4.94	rs13303334	0.0053	4.55	-2.7436	216	216	blup	0.042	1.4e-05	-3.8736	0.000107	0.907039
ENSG00000138472.10	GUCA1C	amyg	3	108907792	108953895	0.0538	rs1107337	5.5	rs10511272	0.0269	4.49	3.87153	262	1	top1	0.027	0.00044	3.87153	0.000108	0.915516	57
ENSG00000138604.9	GLCE	amyg	15	69160584	69272217	0.1589	rs8038216	3.86	rs8038216	0.106	-6.09	3.8611	217	1	top1	0.11	5.4e-12	-3.86106	0.000113	0.957901
ENSG00000275910.1	RP11-680G24.6	amyg	16	15015828	15016390	0.6333	rs153807	4.87	rs1125972	0.106	-7.46	3.604	74	74	blup	0.36	5e-43	-3.85697	0.000115	0.974855
ENSG00000187581.2	COX8C	amyg	14	93347191	93348356	0.0509	rs10137365	-4	rs8015024	0.0184	4.15	-2.676	281	281	blup	0.025	0.0007	-3.8546	0.000116	0.983332
ENSG00000197238.4	HIST1H4J	amyg	6	27824108	27824480	0.091	rs13211507	-9.31	rs4713118	0.112685	-6.19	-3.854	208	1	top1	0.11	1.1e-12	3.854	0.000116	0.983332
ENSG00000226496.2	LINC00323	amyg	21	41141493	41148133	0.3183	rs734757	-4.21	rs9974272	0.251618	-10.33	3.5708	397	1	top1	0.25	3.1e-28	-3.5708	0.000356	1
ENSG00000215447.7	BX322557.10	amyg	21	45288052	45291738	0.5353	rs2838788	-5.62	rs2838867	0.687086	-17	2.8383	307	4	lasso	0.7	1.1e-110	-3.2335	0.001223	1	249
ENSG00000223768.1	LINC00205	amyg	21	45293285	45297354	0.5749	rs2838788	-5.62	rs2838867	0.707483	-17.33	2.8383	307	8	enet	0.72	3.9e-117	-3.019	0.002536	1	249
ENSG00000160207.8	HSF2BP	amyg	21	43529192	43659493	0.0928	rs8129601	-4.57	rs2246610	0.012227	4.22	2.342	188	2	enet	0.03	0.00022	2.8284	0.004678	1
ENSG00000273027.1	LL21NC02-1C16.1	amyg	21	44929653	44930112	0.189	rs3788157	-5.84	rs3827260	0.108026	-7.27	-1.9993	402	2	lasso	0.13	2.6e-14	2.4624	0.013803	1	249
ENSG00000231713.2	AF064860.7	amyg	21	39727755	39730680	0.1089	rs2837410	3.3	rs7510334	-0.002038	3.68	1.9067	431	431	blup	0.0093	0.027	2.3937	0.01668	1
ENSG00000156265.15	MAP3K7CL	amyg	21	29077471	29175889	0.046	rs363506	-4.06	rs2832191	0.006014	-4.48	1.4648	252	251	blup	0.013	0.011	-2.3369	0.019444	1
ENSG00000276529.1	AP001505.10	amyg	21	44978832	44979274	0.2062	rs3788157	-5.77	rs1985483	0.189806	8.99	-2.3329	395	1	top1	0.19	5.2e-21	-2.3329	0.019651	1	249
ENSG00000237373.1	BRWD1-IT1	amyg	21	39217093	39219805	0.0375	rs2242948	-2.75	rs6517523	0.015605	3.83	1.8949	410	410	blup	0.016	0.0057	2.2869	0.022201	1
ENSG00000142197.12	DOPEY2	amyg	21	36156782	36294274	0.1311	rs2249118	-3.03	rs879894	0.018201	-5.36	1.621	331	8	enet	0.055	8.1e-07	-2.2618	0.023712	1
ENSG00000273492.5	AP000230.1	amyg	21	26170871	26217381	0.4928	rs2830044	3.34	rs457581	0.391952	12.69	-2.124	339	6	enet	0.42	9.9e-52	-2.2516	0.024348	1
ENSG00000182670.13	TTC3	amyg	21	37073226	37203112	0.1701	rs9974713	-5.51	rs11701388	0.111481	-8.3	-1.0015	321	1	lasso	0.15	5e-17	2.241	0.025027	1	248
ENSG00000270093.1	AP000473.8	amyg	21	16643529	16645065	0.1796	rs975529	3.17	rs12626360	0.090445	-6.43	-2.4122	211	5	enet	0.1	8.1e-12	2.2245	0.026117	1
ENSG00000182093.14	WRB	amyg	21	39380244	39428528	0.422	rs2242948	-2.75	rs2837006	0.442298	13.72	2.1663	455	1	top1	0.44	6.3e-55	2.1663	0.03029	1
ENSG00000238197.5	PAXBP1-AS1	amyg	21	32728115	32743122	0.0386	rs2834091	4.1	rs743328	0.004841	3.71	-1.9302	310	308	blup	0.005	0.078	-2.1344	0.032814	1
ENSG00000160256.12	FAM207A	amyg	21	44940010	44976989	0.1719	rs3788157	-5.85	rs2838751	0.046886	5.93	-1.5447	404	4	enet	0.057	5e-07	-2.1328	0.032945	1	249
ENSG00000160214.12	RRP1	amyg	21	43789513	43805293	0.1165	rs8129601	-4.57	rs9985006	0.048692	4.1	-2.0725	185	1	top1	0.049	3.1e-06	-2.0725	0.038215	1
ENSG00000273271.1	AP000254.8	amyg	21	31666728	31667247	0.0662	rs7282166	3.28	rs12482272	0.002033	-3.08	-2.3318	326	325	blup	0.016	0.0058	2.0691	0.038535	1
ENSG00000154736.5	ADAMTS5	amyg	21	26917912	26966513	0.1368	rs992499	-2.65	rs8130155	0.078008	-5.71	2.0601	432	1	top1	0.078	3.8e-09	-2.0601	0.039385	1
ENSG00000160213.5	CSTB	amyg	21	43772512	43776445	0.1437	rs8129601	-4.57	rs2276246	0.026356	-3.88	-1.9432	179	179	blup	0.051	1.9e-06	1.9897	0.046622	1
ENSG00000197934.8	CYYR1-AS1	amyg	21	26393635	26569252	0.4877	rs2830044	3.34	rs457581	0.188869	-9.12	-2.124	426	14	enet	0.36	1.1e-42	1.9238	0.054375	1
ENSG00000160190.13	SLC37A1	amyg	21	42496008	42581440	0.1439	rs2839580	-3.73	rs1788414	0.054037	5.93	1.6327	526	2	lasso	0.069	3.3e-08	1.9208	0.054759	1
ENSG00000159228.12	CBR1	amyg	21	36069941	36073166	0.3431	rs2249118	-3.03	rs2156407	0.153395	9.56	-1.9673	289	3	lasso	0.32	1.4e-37	-1.9076	0.056438	1
ENSG00000214914.3	RPL23AP3	amyg	21	36016079	36016546	0.0632	rs2249118	-3.03	rs2835267	0.039284	4.58	-1.8943	284	1	top1	0.039	2.7e-05	-1.8943	0.058185	1
ENSG00000183527.11	PSMG1	amyg	21	39174769	39183851	0.1481	rs2242948	-2.75	rs418359	0.07568	-7.07	1.7919	411	1	enet	0.094	9.5e-11	-1.7919	0.073151	1
ENSG00000182362.13	YBEY	amyg	21	46286337	46297751	0.4282	rs2839270	-3.24	rs2839160	0.29215	11.43	-0.0714	317	1	lasso	0.42	2.9e-51	-1.7068	0.087859	1
ENSG00000200792.1	SNORA80A	amyg	21	32377187	32377322	0.2827	rs1892583	2.75	rs13050265	0.26785	-10.84	1.6674	315	5	enet	0.27	5.1e-31	-1.702	0.088753	1
ENSG00000205581.10	HMGN1	amyg	21	39342315	39349647	0.0834	rs2242948	-2.75	rs2183573	0.03109	4.92	1.6426	427	1	top1	0.031	0.00017	1.6426	0.100456	1
ENSG00000255568.3	BRWD1-AS2	amyg	21	39313935	39314962	0.1136	rs2242948	-2.75	rs2297256	0.039967	-5.07	-2.1791	428	2	enet	0.041	2e-05	1.6425	0.100497	1
ENSG00000236830.6	CBR3-AS1	amyg	21	36131767	36175815	0.0875	rs2249118	-3.03	rs2835289	0.063883	-5.67	1.634	294	1	top1	0.064	9.7e-08	-1.634	0.102259	1
ENSG00000159231.5	CBR3	amyg	21	36134912	36146566	0.2384	rs2249118	-3.03	rs879894	0.220036	-9.67	1.621	287	1	top1	0.22	1.8e-24	-1.621	0.105008	1
ENSG00000270116.1	AP001429.1	amyg	21	37100814	37101343	0.068	rs9974713	-5.51	rs9305614	0.031557	-4.79	-1.2769	285	2	lasso	0.036	5.4e-05	1.6066	0.108137	1	248
ENSG00000185658.13	BRWD1	amyg	21	39184176	39321559	0.2208	rs2242948	-2.75	rs2026267	0.169594	-8.36	1.8987	470	10	enet	0.21	6.5e-23	1.5863	0.112671	1
ENSG00000160285.14	LSS	amyg	21	46188141	46228824	0.2691	rs2839270	-3.24	rs2254522	0.162439	-8.91	1.4733	336	1	lasso	0.2	1.7e-22	-1.4733	0.140658	1
ENSG00000183250.11	LINC01547	amyg	21	44932814	44939913	0.3162	rs3788157	-5.81	rs4818989	0.269654	-10.86	-1.4004	402	2	enet	0.27	1.4e-30	1.4553	0.145594	1	249
ENSG00000159216.18	RUNX1	amyg	21	34787801	36004667	0.0925	rs2248159	-3.49	rs2834591	0.004348	-4.42	1.3786	654	654	blup	0.023	0.0012	-1.4015	0.161072	1
ENSG00000241837.6	ATP5O	amyg	21	33903453	33915980	0.1003	rs9636869	4.11	rs2834297	0.08495	6.11	-1.3937	285	1	top1	0.085	7.5e-10	-1.3937	0.163407	1
ENSG00000205726.14	ITSN1	amyg	21	33642400	33899861	0.064	rs9636869	4.11	rs2256797	0.012315	4.3	-1.371	393	1	top1	0.012	0.013	-1.371	0.170378	1
ENSG00000160224.16	AIRE	amyg	21	44285838	44298648	0.069	rs8132053	3.32	rs1573477	0.011177	4.18	1.3552	274	1	enet	0.011	0.017	1.3552	0.175349	1
ENSG00000227039.6	ITGB2-AS1	amyg	21	44921051	44929678	0.1956	rs3788157	-5.84	rs1721	0.156052	7.43	-1.3123	402	1	top1	0.16	2.8e-17	-1.3123	0.189404	1
ENSG00000243646.9	IL10RB	amyg	21	33266358	33310187	0.4364	rs2834091	4.1	rs2834167	0.28365	10.97	1.3637	339	2	lasso	0.41	8.5e-50	1.2353	0.216706	1
ENSG00000160282.13	FTCD	amyg	21	46136262	46155567	0.4965	rs2839270	-3.24	rs2839160	0.254159	10.94	-0.0714	340	3	enet	0.47	3.4e-60	-1.2198	0.222544	1
ENSG00000184809.12	B3GALT5-AS1	amyg	21	39597147	39612821	0.1305	rs2837410	3.3	rs512384	0.117448	-6.01	0.207	427	3	enet	0.12	2.6e-13	1.2101	0.226222	1
ENSG00000185917.13	SETD4	amyg	21	36034541	36079389	0.3534	rs2249118	-3.03	rs880221	0.28868	-11.23	1.6903	296	6	enet	0.3	7.2e-35	-1.1872	0.235165	1
ENSG00000224790.2	AP000704.5	amyg	21	36966492	36975164	0.3805	rs9974713	-5.51	rs762376	0.328282	-12.07	0.9298	291	2	enet	0.34	2.8e-40	-1.1396	0.254473	1	248
ENSG00000274225.1	KB-68A7.1	amyg	21	44477850	44478493	0.0545	rs7435	3.1	rs12627610	0.00407	-4.17	0.1429	290	289	blup	0.017	0.0042	-1.0208	0.307348	1
ENSG00000184385.2	UMODL1-AS1	amyg	21	42102134	42108534	0.3713	rs12482947	2.76	rs8129075	0.0179	7.37	1.0283	622	2	lasso	0.1	9.8e-12	1.0174	0.308975	1
ENSG00000235888.1	AF064858.8	amyg	21	38988707	39006153	0.255	rs2836443	3.03	rs420888	0.057607	6.49	0.8324	422	422	blup	0.15	1.8e-16	-1.0143	0.310458	1
ENSG00000226751.2	AF127936.5	amyg	21	14761710	14763090	0.0723	rs460014	-4.1	rs2822924	0.038225	4.49	0.9989	401	1	top1	0.038	3.4e-05	0.9989	0.317849	1
ENSG00000159079.18	C21orf59	amyg	21	32592079	32612866	0.0584	rs11702740	3.49	rs2833916	0.000886	3.38	0.9323	304	302	blup	0.013	0.012	-0.9871	0.32361	1
ENSG00000160305.17	DIP2A	amyg	21	46458899	46569852	0.0923	rs2839270	-3.24	rs762254	0.034011	-4.55	0.9612	255	1	top1	0.034	8.8e-05	-0.9612	0.336464	1
ENSG00000159200.17	RCAN1	amyg	21	34513142	34615142	0.1299	rs8133540	3	rs4816502	-0.002123	-3.1	-0.7733	318	318	blup	0.027	0.00046	-0.933	0.350819	1
ENSG00000185437.13	SH3BGR	amyg	21	39445855	39515506	0.2036	rs2242948	-2.75	rs2837037	0.12822	7.52	2.3727	467	3	lasso	0.14	4.8e-15	0.8196	0.412418	1
ENSG00000156239.11	N6AMT1	amyg	21	28872191	28885371	0.338	rs8131657	-2.51	rs2832127	0.396517	-12.9	0.8193	248	1	top1	0.4	9e-48	-0.8193	0.41264	1
ENSG00000237721.1	AF064858.11	amyg	21	39006648	39011329	0.2965	rs2242948	-2.75	rs420888	0.077488	5.88	0.8324	413	7	enet	0.18	4.3e-20	0.8148	0.415181	1
ENSG00000230870.2	FBXW11P1	amyg	21	31627127	31628600	0.0607	rs7282166	3.28	rs2833459	0.005596	4.04	0.7922	322	1	top1	0.0056	0.068	0.7922	0.428248	1
ENSG00000228137.1	AP001469.7	amyg	21	46246890	46247682	0.035	rs2839270	-3.24	rs2075906	0.001691	-3.68	1.1461	325	323	blup	0.019	0.003	-0.7825	0.433924	1
ENSG00000142192.20	APP	amyg	21	25880550	26171128	0.0873	rs2830044	3.34	rs8132200	0.002446	3.47	-1.167	373	372	blup	0.02	0.0022	0.7745	0.438634	1
ENSG00000205930.8	C21orf62-AS1	amyg	21	32772100	32893735	0.1733	rs2834091	4.1	rs762228	0.01098	3.99	1.6191	369	367	blup	0.089	2.8e-10	-0.774	0.43893	1
ENSG00000160310.16	PRMT2	amyg	21	46635167	46665124	0.0707	rs2839270	-3.24	rs2839376	0.056032	-3.65	-0.7667	196	1	top1	0.056	5.9e-07	0.7667	0.443259	1
ENSG00000160193.11	WDR4	amyg	21	42843094	42879568	0.147	rs2839580	-3.73	rs2839601	0.037125	5.74	-0.1315	365	365	blup	0.092	1.4e-10	-0.7363	0.461568	1
ENSG00000256073.3	URB1-AS1	amyg	21	32393130	32393960	0.0879	rs2833990	3.46	rs11702306	0.005041	-3.5	-0.1087	315	313	blup	0.034	9.5e-05	-0.6571	0.511121	1
ENSG00000142188.16	TMEM50B	amyg	21	33432485	33480011	0.2034	rs9636869	4.11	rs1044218	0.158622	-8.39	0.6434	362	1	top1	0.16	1.5e-17	-0.6434	0.519941	1
ENSG00000160307.9	S100B	amyg	21	46598962	46605208	0.2903	rs2839270	-3.24	rs9979500	0.133282	-6.93	0.6339	216	1	top1	0.13	7.6e-15	-0.6339	0.526123	1
ENSG00000160294.10	MCM3AP	amyg	21	46235126	46286297	0.1471	rs2839270	-3.24	rs1007893	0.054162	6.5	-1.0372	328	326	blup	0.11	2.6e-12	-0.6333	0.526534	1
ENSG00000183778.17	B3GALT5	amyg	21	39556442	39673137	0.1088	rs2837410	3.3	rs633705	0.002685	4.48	-0.1724	481	481	blup	0.034	8.4e-05	0.5944	0.552241	1
ENSG00000159267.14	HLCS	amyg	21	36750888	36990236	0.3654	rs9974713	-5.51	rs7276605	0.232334	10.83	0.1785	357	3	enet	0.4	2.2e-48	0.5808	0.561398	1	248
ENSG00000215424.9	MCM3AP-AS1	amyg	21	46229217	46259390	0.2753	rs2839270	-3.24	rs2839169	0.152041	8.74	0.5233	328	4	lasso	0.31	5.6e-35	0.5753	0.565091	1
ENSG00000235012.1	AF121897.4	amyg	21	39525583	39529855	0.2119	rs2242948	-2.75	rs2037668	0.146666	8.18	0.571	412	1	top1	0.15	2.9e-16	0.571	0.568019	1
ENSG00000142185.16	TRPM2	amyg	21	44350163	44443081	0.273	rs7435	3.1	rs4818917	0.166144	-8.71	0.1177	303	1	lasso	0.18	1.6e-19	-0.514	0.607251	1
ENSG00000238141.2	BRWD1-AS1	amyg	21	39315707	39323218	0.0594	rs2242948	-2.75	rs2836885	0.01044	-4.39	-0.4974	428	2	enet	0.03	0.00022	0.4975	0.618869	1
ENSG00000205929.10	C21orf62	amyg	21	32793564	32813743	0.0626	rs2834091	4.1	rs2833967	0.010939	3.86	0.4894	339	1	top1	0.011	0.018	0.4894	0.624539	1
ENSG00000183255.11	PTTG1IP	amyg	21	44849585	44873903	0.0905	rs3788157	-5.83	rs2838713	0.032648	-4.49	0.4806	383	1	top1	0.033	0.00012	-0.4806	0.630817	1	249
ENSG00000232837.1	AF064858.7	amyg	21	38974429	38977774	0.1326	rs2836443	3.03	rs420888	0.043947	5.33	0.8324	420	420	blup	0.081	2e-09	-0.459	0.646227	1
ENSG00000154719.13	MRPL39	amyg	21	25585656	25607517	0.1031	rs2829661	-4.41	rs9974676	0.077346	-6.56	0.4542	220	1	top1	0.077	4.4e-09	-0.4542	0.649681	1
ENSG00000185272.13	RBM11	amyg	21	14216130	14228372	0.0625	rs460014	-4.1	rs718671	0.038251	-4.9	-0.447	289	1	top1	0.038	3.4e-05	0.447	0.654883	1
ENSG00000203616.2	RHOT1P2	amyg	21	13936993	13937325	0.177	rs2403729	-1.79	rs2822572	0.013369	-3.05	0.3661	165	3	enet	0.13	2.5e-14	-0.4439	0.657121	1
ENSG00000237646.1	HLCS-IT1	amyg	21	36803984	36806284	0.0821	rs1467857	-2.5	rs2835558	0.007312	4	0.1819	297	3	enet	0.028	0.00033	0.4435	0.657381	1	248
ENSG00000224905.6	AP001347.6	amyg	21	14027421	14144468	0.3491	rs1292581	3.06	rs2822426	0.052811	-5.19	0.7007	254	1	enet	0.21	9.2e-24	-0.4135	0.679207	1
ENSG00000242220.6	TCP10L	amyg	21	32574841	32587373	0.1353	rs2833990	3.46	rs1015048	0.089443	-7.23	-0.0556	300	7	enet	0.11	9.7e-13	0.4046	0.685804	1
ENSG00000160223.16	ICOSLG	amyg	21	44222991	44240966	0.2718	rs8132053	3.32	rs1058694	0.052498	5.24	3.0336	276	276	blup	0.095	6.7e-11	0.3971	0.691297	1
ENSG00000142166.12	IFNAR1	amyg	21	33324477	33359862	0.1828	rs9636869	4.11	rs7281762	0.095558	6.98	-0.1666	347	1	lasso	0.11	3.7e-12	0.3931	0.694265	1
ENSG00000280604.1	PCBP3-OT1	amyg	21	45914296	45919483	0.0524	rs14378	-3.42	rs4819138	0.009199	-3.88	0.6423	304	302	blup	0.016	0.006	-0.3906	0.696101	1
ENSG00000160255.17	ITGB2	amyg	21	44885953	44931989	0.2248	rs3788157	-5.84	rs760462	0.183894	-8.91	0.2431	407	5	enet	0.19	9.3e-21	-0.3905	0.696185	1	249
ENSG00000234509.1	AP000253.1	amyg	21	31653593	31659500	0.0552	rs7282166	3.28	rs1008270	0.00108	4.05	1.5684	324	323	blup	0.0098	0.024	-0.3755	0.707264	1
ENSG00000160200.17	CBS	amyg	21	43053191	43076943	0.534	rs2838320	-3.83	rs234728	0.264284	-10.72	0.3573	242	3	enet	0.42	1.6e-51	-0.3613	0.717872	1
ENSG00000184787.18	UBE2G2	amyg	21	44768580	44802019	0.1898	rs3788157	-5.83	rs2838699	0.099679	-7.15	-0.0968	373	2	lasso	0.13	8.1e-15	0.3592	0.719426	1	249
ENSG00000159256.12	MORC3	amyg	21	36320189	36386148	0.1854	rs2249118	-3.03	rs218626	0.068814	4.51	0.5176	322	4	enet	0.084	9.6e-10	0.3448	0.730281	1
ENSG00000228817.4	BACH1-IT2	amyg	21	29370497	29373709	0.0422	rs363506	-4.06	rs2776227	0.019902	-3.94	0.3447	231	1	top1	0.02	0.0022	-0.3447	0.730354	1
ENSG00000160179.18	ABCG1	amyg	21	42199689	42297244	0.08	rs2839580	-3.73	rs8133852	0.039308	4.54	-0.3412	632	1	top1	0.039	2.6e-05	-0.3412	0.732934	1
ENSG00000225218.1	AP001628.6	amyg	21	42831040	42836477	0.0962	rs2839580	-3.73	rs15736	0.008106	4.23	0.7249	347	347	blup	0.046	5.8e-06	-0.3236	0.746279	1
ENSG00000239930.2	AP001625.4	amyg	21	42496539	42497443	0.3076	rs2839580	-3.73	rs2839536	0.20407	-9.43	-0.2758	498	7	enet	0.22	2.5e-24	0.3181	0.750427	1
ENSG00000155304.5	HSPA13	amyg	21	14371115	14383484	0.0736	rs460014	-4.1	rs13050350	-0.001574	-3.81	0.2415	345	344	blup	0.012	0.013	0.3126	0.754582	1
ENSG00000154721.14	JAM2	amyg	21	25639272	25717562	0.0381	rs2829661	-4.41	rs1893651	0.003581	3.61	0.7737	249	248	blup	0.011	0.018	0.3103	0.75633	1
ENSG00000177692.11	DNAJC28	amyg	21	33485530	33491720	0.1719	rs9636869	4.11	rs8971	0.194556	8.99	-0.3029	357	1	top1	0.19	1.5e-21	-0.3029	0.761982	1
ENSG00000160194.17	NDUFV3	amyg	21	42879644	42913304	0.195	rs2839580	-3.73	rs6586267	0.081767	-6.29	-1.5713	336	2	enet	0.19	1.6e-21	-0.2897	0.77204	1
ENSG00000156253.6	RWDD2B	amyg	21	29004384	29019378	0.4002	rs4816344	-3.49	rs7280043	0.509294	14.58	-0.2729	224	1	top1	0.51	1.6e-66	-0.2729	0.784968	1
ENSG00000154723.12	ATP5J	amyg	21	25716503	25735673	0.0563	rs2829661	-4.41	rs7282192	0.014715	3.04	0.2565	234	1	top1	0.015	0.0075	0.2565	0.797535	1
ENSG00000157557.11	ETS2	amyg	21	38805307	38824955	0.103	rs2836443	3.03	rs378108	-0.002343	-3.68	0.0357	441	441	blup	0.003	0.13	0.2376	0.8122	1
ENSG00000234107.1	TPT1P1	amyg	21	31840341	31840858	0.0624	rs7282166	3.28	rs2833492	0.019387	-4.63	-0.1802	337	1	top1	0.019	0.0025	0.1802	0.856973	1
ENSG00000160284.14	SPATC1L	amyg	21	46161148	46184476	0.5608	rs2839270	-3.24	rs11908812	0.146789	-9.58	-0.1799	342	1	lasso	0.49	1.8e-63	0.1799	0.857216	1
ENSG00000237609.1	AF064858.10	amyg	21	39028536	39029128	0.1434	rs2242948	-2.75	rs420888	0.05947	5.62	0.8324	403	5	enet	0.076	6.1e-09	-0.1757	0.860538	1
ENSG00000260583.1	AP000223.42	amyg	21	25582770	25583326	0.0531	rs2829661	-4.41	rs1893650	0.026753	-4.62	0.5147	214	7	enet	0.049	2.6e-06	-0.0858	0.931628	1
ENSG00000232560.6	LINC01549	amyg	21	17438890	17449185	0.0767	rs9977638	-4.79	rs2824294	0.022936	-4.55	0.0714	215	1	top1	0.023	0.0011	-0.0714	0.943051	1
ENSG00000160226.15	C21orf2	amyg	21	44328944	44339402	0.2965	rs8132053	3.32	rs8129937	0.144205	-6.31	-0.6123	269	2	enet	0.18	1.2e-19	0.0704	0.943865	1
ENSG00000142173.14	COL6A2	amyg	21	46098097	46132849	0.2368	rs2839270	-3.24	rs9978018	0.131634	7.39	-0.0667	344	1	top1	0.13	1.1e-14	-0.0667	0.946842	1
ENSG00000185433.8	LINC00158	amyg	21	25385820	25431701	0.1805	rs2829661	-4.41	rs8133991	0.003014	-4.89	0.2565	208	207	blup	0.11	2.3e-12	-0.062	0.950551	1
ENSG00000160221.16	C21orf33	amyg	21	44133605	44145723	0.3932	rs8129601	-4.57	rs2277805	0.440286	13.61	-0.054	238	1	top1	0.44	1.3e-54	-0.054	0.956896	1
ENSG00000160299.16	PCNT	amyg	21	46324122	46445769	0.1951	rs2839270	-3.24	rs2839181	0.104488	7.52	-0.963	311	2	enet	0.12	1.7e-13	0.0531	0.957616	1
ENSG00000160233.7	LRRC3	amyg	21	44455486	44462196	0.2111	rs7435	3.1	rs2838568	0.093875	-6.58	-0.2068	292	5	enet	0.13	4.8e-14	-0.0339	0.97299	1
ENSG00000156261.12	CCT8	amyg	21	29055805	29073797	0.1356	rs363506	-4.06	rs6516887	0.117194	7.45	1.0657	225	2	lasso	0.12	5.9e-14	-0.0313	0.975069	1
ENSG00000183570.16	PCBP3	amyg	21	45643694	45942454	0.116	rs2150439	-5.48	rs4434082	0.070182	5.61	-0.0263	420	1	top1	0.07	2.3e-08	-0.0263	0.979007	1	249
ENSG00000273091.1	AP000255.6	amyg	21	31735732	31736407	0.0656	rs7282166	3.28	rs7282914	-0.002292	-3.65	0.1522	336	335	blup	0.015	0.0062	0.0237	0.981059	1
ENSG00000159259.7	CHAF1B	amyg	21	36385378	36419015	0.137	rs2249118	-3.03	rs4817794	0.083593	6.32	0	316	1	top1	0.084	1e-09	0	1	1
ENSG00000143771.11	CNIH4	amyg	1	224356850	224379459	0.0711	rs12133496	-2.51	rs11584980	0.0553	-3.42	0	218	1	top1	0.055	7e-07	0	1	1
ENSG00000227671.4	RP11-488L18.4	amyg	1	247189851	247210856	0.1803	rs7532928	4.36	rs10924952	0.137	7.65	0	319	1	top1	0.14	2.8e-15	0	1	1
ENSG00000159363.17	ATP13A2	amyg	1	16985958	17011928	0.1288	rs3750304	-2.76	rs2871775	0.0449	-5.76	-0.1786	231	231	blup	0.071	2e-08	-0.000609	1	1
ENSG00000186056.9	MATN1-AS1	amyg	1	30718504	30726827	0.1728	rs2488236	-3.61	rs1188360	0.366	-5.77	0	327	1	top1	0.37	2.6e-43	0	1	1
ENSG00000123600.18	METTL8	amyg	2	171317405	171434802	0.0523	rs908670	5.547	rs13000846	0.00651	-4.57	0	280	1	lasso	0.011	0.017	0	1	1	39
ENSG00000168386.18	FILIP1L	amyg	3	99830141	100114513	0.0372	rs392066	2.51	rs792841	-0.00112	3.43	0.92737	333	1	lasso	0.051	1.9e-06	0	1	1
ENSG00000206532.2	RP11-553A10.1	amyg	3	110888384	110893476	0.0654	rs11715989	4.91	rs16857288	6.16e-05	3.06	1.42003	138	1	enet	0.03	0.0002	0	1	1
ENSG00000169313.9	P2RY12	amyg	3	151337380	151384812	0.1016	rs1456136	-4.37	rs765281	0.0509	-5.4	0	334	1	top1	0.051	1.9e-06	0	1	1
ENSG00000109445.10	ZNF330	amyg	4	141220887	141234697	0.1139	rs17425634	2.91	rs13105932	0.0116	-4.51	0	232	1	top1	0.012	0.016	0	1	1
ENSG00000169989.2	TIGD4	amyg	4	152769354	152779764	0.0916	rs6811075	3.35	rs1110956	0.0658	5.64	0	249	1	top1	0.066	6.3e-08	0	1	1
ENSG00000247679.2	RP11-1277A3.1	amyg	5	177611253	177619754	0.0912	rs7708314	-2.06	rs13175194	0.0652	-5.71	0	140	1	top1	0.065	7.2e-08	0	1	1
ENSG00000198721.12	ECI2	amyg	6	4115689	4135597	0.3934	rs11242946	-3.21	rs633290	0.374	-12.57	0	346	1	lasso	0.4	1.1e-47	0	1	1
ENSG00000106526.10	ACTR3C	amyg	7	150243916	150323725	0.1002	rs1104881	2.9	rs2108854	0.0321	4.76	0	233	1	top1	0.032	0.00014	0	1	1
ENSG00000228878.7	SEPT7-AS1	amyg	7	35751856	35800616	0.0487	rs16880934	-3.48	rs3930640	0.00547	4.34	0	374	1	top1	0.0055	0.07	0	1	1
ENSG00000198742.9	SMURF1	amyg	7	99027438	99144100	0.0539	rs17161415	2.93	rs12531875	0.00186	-2.72	0	179	1	top1	0.0019	0.18	0	1	1
ENSG00000047249.16	ATP6V1H	amyg	8	53715557	53843558	0.0933	rs1425910	-2.92	rs12234972	0.0425	-5.03	0	254	3	lasso	0.048	3.5e-06	-3.56e-05	1	1
ENSG00000178538.9	CA8	amyg	8	60187347	60281412	0.0583	rs4440623	-4.4	rs8180936	0.000652	-3.57	0	231	1	enet	0.0033	0.12	0	1	1
ENSG00000226823.1	SUGT1P	amyg	9	33503655	33510711	0.0795	rs830576	-2.2	rs12005354	0.0521	5.1	0	254	1	top1	0.052	1.4e-06	0	1	1
ENSG00000110079.16	MS4A4A	amyg	11	60280541	60308972	0.1124	rs598862	2.18	rs1020288	0.059	5.49	0	251	1	top1	0.059	3e-07	0	1	1
ENSG00000166266.13	CUL5	amyg	11	108008733	108107776	0.0992	rs4028250	2.36	rs7117111	0.0183	-4.82	0	278	1	enet	0.032	0.00013	0	1	1
ENSG00000224429.7	LINC00539	amyg	13	21303515	21348721	0.2053	rs9509741	3	rs4770145	0.097862	-6.31	2.167	294	1	lasso	0.1	2e-11	0	1	1
ENSG00000102781.13	KATNAL1	amyg	13	30202630	30307484	0.5023	rs2388548	4.79	rs9508691	0.163359	-9.12	0.0333	386	2	lasso	0.33	9.6e-39	5.29e-05	1	1
ENSG00000215302.8	CTD-3092A11.1	amyg	15	30470779	30507623	0.2153	rs1088475	-2.41	rs2046362	0.0655	7.09	-0.3103	102	1	enet	0.21	1.8e-23	0	1	1
ENSG00000245534.6	RORA-AS1	amyg	15	60479178	60630637	0.1205	rs16942820	3.27	rs3743267	0.0859	-6.2	0	471	1	top1	0.086	6e-10	0	1	1
ENSG00000091592.15	NLRP1	amyg	17	5499427	5619424	0.1357	rs2535561	-5	rs8079727	0.108	7.22	0	353	1	top1	0.11	3.3e-12	0	1	1
ENSG00000132507.17	EIF5A	amyg	17	7306999	7312463	0.1813	rs34416693	-3.39	rs4796398	0.184	8.84	0	318	1	top1	0.18	2.3e-20	0	1	1
ENSG00000244045.11	TMEM199	amyg	17	28357581	28363683	0.1362	rs8082467	3.19	rs2027993	0.149	-8.11	0	198	1	top1	0.15	1.8e-16	0	1	1
ENSG00000160602.13	NEK8	amyg	17	28725897	28743455	0.053	rs8066520	5.21	rs2043031	0.000823	3.08	0	244	1	top1	0.00082	0.25	0	1	1	231
ENSG00000087076.8	HSD17B14	amyg	19	48813017	48836678	0.1892	rs276701	3.32	rs8110220	0.169	-8.8	0	303	1	lasso	0.17	5.5e-19	0	1	1
ENSG00000104804.7	TULP2	amyg	19	48880965	48898733	0.2021	rs276701	3.32	rs3760785	0.0788	4.91	0	309	1	top1	0.079	3.1e-09	0	1	1
ENSG00000088053.11	GP6	amyg	19	55013705	55038264	0.1714	rs17836409	3.12	rs1059211	0.0603	-6.07	0	290	1	lasso	0.092	1.5e-10	0	1	1
ENSG00000267871.5	CTC-444N24.6	amyg	19	57267220	57280334	0.147	rs10423919	-3.21	rs7247503	0.0601	-5.53	0	366	1	top1	0.06	2.3e-07	0	1	1
ENSG00000083845.8	RPS5	amyg	19	58386400	58394806	0.1581	rs2305119	-5.08	rs7252333	0.142	-8	0	233	1	top1	0.14	9.8e-16	0	1	1
ENSG00000149488.12	TMC2	amyg	20	2536607	2641784	0.1401	rs8121467	-2.96	rs11908093	0.034759	3.51	0	403	1	top1	0.035	7.4e-05	0	1	1
ENSG00000101191.16	DIDO1	amyg	20	62877738	62937952	0.1103	rs4809538	3.36	rs747680	0.074047	-5.73	0	318	1	top1	0.074	9.4e-09	0	1	1
ENSG00000101194.17	SLC17A9	amyg	20	62952647	62969585	0.1169	rs4809538	3.36	rs6062419	-0.001283	-3.69	0	284	1	enet	0.0017	0.19	0	1	1
ENSG00000273203.1	AC006946.16	amyg	22	17067821	17070675	0.16	rs174332	2.97	rs928831	0.153	-8.25	0	308	1	top1	0.15	6.5e-17	0	1	1
ENSG00000100053.9	CRYBB3	amyg	22	25199850	25207363	0.0879	rs11090362	-4.69	rs2269672	0.0614	5.23	0	257	1	top1	0.061	1.7e-07	0	1	1
ENSG00000100345.20	MYH9	amyg	22	36281281	36388018	0.0516	rs2284016	4.64	rs9306310	0.0407	-4.42	0	366	1	top1	0.041	1.9e-05	0	1	1
ENSG00000204256.12	BRD2	amyg	6	32968660	32981505	0.1914	rs2855448	-3.9	rs3763346	0.117488	4.79	-0.0714	232	1	enet	0.17	2.7e-18	0	1	1
ENSG00000213699.8	SLC35F6	amyg	2	26764284	26781231	0.0823	rs7604720	3.712	rs3845684	0.054	-5.96	-1.6426	222	1	top1	0.054	9.3e-07	1.64265	0.1	1
ENSG00000114423.18	CBLB	amyg	3	105655461	105869552	0.0459	rs13078040	-3.03	rs6793744	-0.000504	-3.3	1.64337	292	1	lasso	0.015	0.0071	-1.64337	0.1	1
ENSG00000135315.11	CEP162	amyg	6	84124241	84227635	0.1327	rs10944034	3.43	rs2480196	0.0583	5.55	1.6433	218	1	top1	0.058	3.5e-07	1.6433	0.1	1
ENSG00000107937.18	GTPBP4	amyg	10	988019	1019936	0.048	rs1027604	-3.24	rs2306409	0.0363	-4.55	-1.6431	326	1	top1	0.036	5.3e-05	1.64306	0.1	1	150
ENSG00000090382.6	LYZ	amyg	12	69348341	69354234	0.1416	rs7300266	-3.04	rs6581889	0.155	-7.54	-1.6426	354	1	top1	0.15	4e-17	1.6426	0.1	1
ENSG00000259038.1	CTD-2325P2.4	amyg	14	68627166	68628445	0.2623	rs242093	-4.64	rs4902619	0.177	8.96	1.8042	421	3	lasso	0.19	1.3e-20	1.6431	0.1	1
ENSG00000261079.1	RP11-252A24.3	amyg	16	74367462	74369826	0.2204	rs12599594	3.66	rs12596957	-0.00101	-3.63	-1.5576	257	3	enet	0.048	3.6e-06	-1.64445	0.1	1
ENSG00000063127.15	SLC6A16	amyg	19	49289638	49325225	0.0998	rs1578944	4	rs254660	0.05	5.26	-1.6442	268	1	top1	0.05	2.3e-06	-1.64419	0.1	1
ENSG00000197959.13	DNM3	amyg	1	171841498	172418466	0.0997	rs235875	-3.28	rs12028426	0.00305	4.45	-2.6661	425	425	blup	0.029	0.00031	-1.64	0.101	1
ENSG00000153132.12	CLGN	amyg	4	140388455	140427968	0.2411	rs7656823	6	rs3805317	0.0833	-5.99	-1.6393	261	1	top1	0.083	1.1e-09	1.63926	0.101	1	70
ENSG00000246596.6	RP11-1277A3.2	amyg	5	177619059	177672209	0.1939	rs6601221	-2.31	rs2133716	0.147	8.44	-1.9089	153	2	lasso	0.15	8.7e-17	-1.6404	0.101	1
ENSG00000172247.3	C1QTNF4	amyg	11	47589664	47594659	0.0554	rs4752965	-5.9	rs11039426	0.0236	-5.36	-3.3003	208	208	blup	0.04	2.5e-05	1.6418	0.101	1	166
ENSG00000278023.4	RDM1	amyg	17	35918066	35930773	0.1051	rs2251660	-2.59	rs4239252	0.113	-7.19	-1.6396	192	1	top1	0.11	9e-13	1.6396	0.101	1
ENSG00000277399.4	GPR179	amyg	17	38325530	38343847	0.116	rs11079061	-3.5	rs8074124	0.0759	-6.05	1.6396	94	1	top1	0.076	6.1e-09	-1.6396	0.101	1
ENSG00000152683.14	SLC30A6	amyg	2	32165841	32224379	0.0908	rs10439444	-3.928	rs13013695	0.0416	-5.77	2.3746	228	3	lasso	0.043	1.1e-05	-2.57339	0.0101	1
ENSG00000115616.2	SLC9A2	amyg	2	102619707	102711318	0.1021	rs6726265	3.278	rs17775170	0.0646	5.46	-2.5713	352	1	lasso	0.065	7.2e-08	-2.57125	0.0101	1
ENSG00000268659.2	RP11-310J24.3	amyg	10	75642476	75643106	0.1025	rs2047951	6.29	rs7072873	0.0616	-6.22	2.5729	248	1	top1	0.062	1.6e-07	-2.57285	0.0101	1	153
ENSG00000260601.1	RP11-552C15.1	amyg	16	12545482	12546684	0.0531	rs12922637	7.03	rs10500391	-0.00233	-3.25	1.218	383	379	blup	9.2e-05	0.31	-2.57244	0.0101	1	223
ENSG00000121318.2	TAS2R10	amyg	12	10825317	10826358	0.0518	rs3759255	-2.88	rs4763602	0.00864	-3.62	0.6423	234	232	blup	0.011	0.018	-3.2883	0.00101	1
ENSG00000144802.11	NFKBIZ	amyg	3	101827991	101861022	0.0506	rs2466367	5.34	rs601225	-0.00219	-3.66	-0.43362	221	220	blup	0.01	0.022	-1.63378	0.102	1
ENSG00000240661.3	RP11-174O3.3	amyg	3	120349449	120423826	0.939	rs1147696	-3.72	rs1147695	0.839	10.49	-1.63542	229	1	top1	0.84	2.3e-167	-1.63542	0.102	1
ENSG00000239335.4	LLPH-AS1	amyg	12	66130751	66134449	0.3843	rs1351394	-3.75	rs1168765	0.351	-12.17	-2.321	283	2	lasso	0.42	4.7e-51	1.6331	0.102	1
ENSG00000175782.9	SLC35E3	amyg	12	68746106	68793964	0.1172	rs7300266	-3.04	rs12372102	0.0704	-3.68	1.634	361	1	top1	0.07	2.2e-08	-1.634	0.102	1
ENSG00000213614.9	HEXA	amyg	15	72340919	72376476	0.1615	rs12908492	2.54	rs16956917	0.11	-7.34	-1.6371	166	1	top1	0.11	2.2e-12	1.6371	0.102	1
ENSG00000140575.12	IQGAP1	amyg	15	90388218	90502243	0.2795	rs4702	7.04	rs8032687	0.346	12.03	1.0548	294	2	lasso	0.37	2.3e-43	1.63588	0.102	1	220
ENSG00000126858.16	RHOT1	amyg	17	32142454	32253374	0.0971	rs9892952	-3.18	rs11658469	0.0202	-4.3	-2.0518	229	229	blup	0.044	9.4e-06	1.6372	0.102	1
ENSG00000172244.8	C5orf34	amyg	5	43486701	43515145	0.117	rs7730004	-3.67	rs11949083	0.0544	5.54	-2.5699	176	1	top1	0.054	8.6e-07	-2.5699	0.0102	1
ENSG00000178996.13	SNX18	amyg	5	54517759	54546585	0.1027	rs11740677	-3.55	rs13162502	0.0576	-5.67	-2.5688	355	1	top1	0.058	4.1e-07	2.5688	0.0102	1
ENSG00000251164.1	HULC	amyg	6	8652137	8653846	0.0788	rs13216150	3.27	rs1335639	0.0625	5.4	-2.5699	247	1	top1	0.062	1.3e-07	-2.5699	0.0102	1
ENSG00000212464.1	SNORA12	amyg	10	100237156	100237302	0.2044	rs7477551	3.83	rs1408579	0.175	8.49	2.5699	253	1	lasso	0.18	2.2e-19	2.56994	0.0102	1
ENSG00000178498.15	DTX3	amyg	12	57604622	57609804	0.0612	rs923828	5.5	rs8873	-0.000294	3.73	2.0868	242	242	blup	0.025	0.00074	2.5687	0.0102	1	184
ENSG00000200150.1	SNORD113	amyg	14	100956240	100956312	0.3765	rs12100867	-5.09	rs8015089	0.338	-11.87	-2.5699	316	1	top1	0.34	2.3e-39	2.5699	0.0102	1
ENSG00000129595.12	EPB41L4A	amyg	5	112142441	112419316	0.2087	rs1499272	-4.58	rs4455607	0.0875	6.73	-2.1725	345	345	blup	0.14	3.3e-15	-3.2839	0.00102	1
ENSG00000125821.11	DTD1	amyg	20	18567453	18763917	0.0586	rs6045520	-4.14	rs3818217	0.032181	-4.61	-3.2848	363	1	top1	0.032	0.00013	3.2848	0.00102	1
ENSG00000144792.9	ZNF660	amyg	3	44578223	44599694	0.1553	rs7622843	7.93	rs6789709	0.136	8.27	-1.57495	248	2	enet	0.14	6.2e-16	-1.63064	0.103	1	50
ENSG00000153721.18	CNKSR3	amyg	6	154387504	154510659	0.1649	rs712242	-3.39	rs7757161	0.0585	6.15	-1.6296	356	1	top1	0.059	3.3e-07	-1.6296	0.103	1
ENSG00000283674.1	RP11-419I17.1	amyg	8	12537079	12665588	0.133	rs11786924	4.32	rs6980603	-0.00236	3.15	3.6062	188	187	blup	0.033	0.00011	1.63	0.103	1
ENSG00000185684.12	EP400NL	amyg	12	132084283	132131639	0.5092	rs6598210	2.58	rs7973039	0.186	-10.09	-0.2499	206	1	lasso	0.37	3.2e-43	-1.6313	0.103	1
ENSG00000237637.1	FRY-AS1	amyg	13	32025314	32031639	0.0502	rs9567446	2.83	rs203406	0.013001	-3.5	1.6291	293	1	top1	0.013	0.011	-1.63	0.103	1
ENSG00000196502.11	SULT1A1	amyg	16	28605196	28623625	0.239	rs28472312	2.53	rs7186573	0.206	-9.58	-1.6203	124	4	enet	0.21	2.1e-23	1.63209	0.103	1
ENSG00000125885.13	MCM8	amyg	20	5950652	5998977	0.0703	rs805763	4.08	rs3761873	0.046627	-5.17	-1.6288	392	1	top1	0.047	5e-06	1.6288	0.103	1
ENSG00000088340.15	FER1L4	amyg	20	35558737	35607562	0.0307	rs2295886	3.26	rs11699044	-0.001647	-3.56	1.3258	221	221	blup	0.012	0.016	-1.6314	0.103	1
ENSG00000158825.5	CDA	amyg	1	20588948	20618908	0.0995	rs10799646	3.93	rs4704	0.0434	-5.45	2.4122	344	4	lasso	0.061	2e-07	-2.57	0.0103	1
ENSG00000139668.8	WDFY2	amyg	13	51584455	51767707	0.1164	rs7983188	3.62	rs17532412	0.031497	4.92	-2.183	342	342	blup	0.04	2.1e-05	-2.57	0.0103	1
ENSG00000267980.1	AC007292.6	amyg	19	4363789	4364640	0.1526	rs7251858	-3.4	rs243338	0.0603	5.18	-2.5668	237	1	top1	0.06	2.2e-07	-2.56676	0.0103	1
ENSG00000273045.5	C2orf15	amyg	2	99141485	99151487	0.056	rs769105	4.178	rs13798	0.00386	-4.45	2.1382	209	209	blup	0.019	0.0028	-3.28305	0.00103	1
ENSG00000253734.1	LINC01289	amyg	8	63769430	63785501	0.0497	rs4147346	-5.46	rs16930633	0.0333	-4.45	-3.2827	179	1	top1	0.033	0.0001	3.28	0.00103	1	128
ENSG00000163754.17	GYG1	amyg	3	148991341	149027668	0.0875	rs9289775	-3.66	rs2034906	0.0125	-5.34	1.30079	331	3	enet	0.021	0.0016	-1.62418	0.104	1
ENSG00000184428.12	TOP1MT	amyg	8	143304384	143359979	0.2236	rs34295770	3.42	rs2450772	0.102	6.79	2.1122	268	2	lasso	0.12	5.5e-13	1.62	0.104	1
ENSG00000107036.11	RIC1	amyg	9	5629025	5776557	0.0438	rs16923640	3.66	rs8181183	-0.00113	3.4	0.7007	336	336	blup	0.00014	0.3	1.62704	0.104	1
ENSG00000152270.8	PDE3B	amyg	11	14643723	14872044	0.0365	rs2915400	-3.3	rs11023246	-0.000361	4.05	1.9642	319	319	blup	0.0058	0.064	1.6271	0.104	1
ENSG00000119686.9	FLVCR2	amyg	14	75578617	75663214	0.0781	rs8003922	3.65	rs11621718	0.0142	4.71	1.4239	314	313	blup	0.029	0.0003	1.626	0.104	1
ENSG00000247556.6	OIP5-AS1	amyg	15	41283990	41309737	0.1255	rs2297379	4.14	rs11633799	0.107	7.29	1.7434	218	5	enet	0.11	2.6e-12	1.624	0.104	1
ENSG00000166938.12	DIS3L	amyg	15	66293217	66333898	0.3989	rs4776729	6.21	rs12911848	0.261	-10.6	-0.4997	349	12	enet	0.41	2.3e-49	1.62662	0.104	1	215
ENSG00000185158.12	LRRC37B	amyg	17	32007872	32053504	0.16	rs9892952	-3.18	rs17780080	0.144	7.86	-1.6247	213	1	top1	0.14	5.1e-16	-1.6247	0.104	1
ENSG00000178404.9	CEP295NL	amyg	17	78870910	78903217	0.1515	rs2034860	4	rs2028733	0.0153	3.62	1.6253	471	1	lasso	0.017	0.0046	1.6253	0.104	1
ENSG00000267636.1	AC008992.1	amyg	19	31421997	31427302	0.0504	rs2111530	4.1	rs1496631	-0.00235	3.7	-0.3665	190	190	blup	0.0049	0.081	-1.62566	0.104	1
ENSG00000227364.1	AC018685.2	amyg	2	2729908	2730957	0.0785	rs13419681	4.933	rs921665	-0.000808	-3.11	1.6955	394	394	blup	0.013	0.012	-2.56241	0.0104	1
ENSG00000174130.12	TLR6	amyg	4	38823715	38856817	0.1097	rs716975	4.19	rs12509328	0.0475	-4.75	-2.5613	321	1	top1	0.048	4.1e-06	2.56135	0.0104	1
ENSG00000122741.15	DCAF10	amyg	9	37800502	37867666	0.0404	rs10973300	8.27	rs2147248	-0.00115	3.43	0.2822	344	343	blup	-0.00097	0.44	2.56114	0.0104	1	140
ENSG00000221995.5	TIAF1	amyg	17	29073521	29078857	0.3167	rs8066520	5.21	rs8069945	0.259	-10.51	4.3651	256	3	lasso	0.31	8.9e-36	-3.2785	0.00104	1	231
ENSG00000163154.5	TNFAIP8L2	amyg	1	151156629	151159749	0.1059	rs11204824	-5.16	rs10788804	-0.00222	-3.22	0.0333	233	233	blup	0.016	0.006	-1.62	0.105	1
ENSG00000234981.1	RP11-534L20.4	amyg	1	206528915	206529706	0.0737	rs2275529	3.31	rs874718	-0.00212	-3.34	0.464	218	217	blup	0.012	0.014	-1.62	0.105	1
ENSG00000174004.5	NRROS	amyg	3	196639686	196662004	0.0753	rs6583187	3.56	rs9872035	-0.000959	2.77	-1.07304	323	323	blup	0.0018	0.19	-1.62098	0.105	1
ENSG00000163110.14	PDLIM5	amyg	4	94451857	94668227	0.0753	rs11932130	-3.22	rs1048627	0.0655	6.03	1.621	311	1	top1	0.066	6.7e-08	1.62105	0.105	1
ENSG00000250999.1	RP11-1379J22.5	amyg	5	179657762	179664432	0.1317	rs17079780	-3.65	rs4701143	0.0974	5.11	-1.6191	289	1	top1	0.097	4.1e-11	-1.6191	0.105	1
ENSG00000225051.5	HMGB3P22	amyg	5	179679032	179694768	0.0657	rs17079780	-3.65	rs12515399	0.0238	-3.97	1.621	295	1	top1	0.024	0.00092	-1.621	0.105	1
ENSG00000271967.1	RP11-134K13.4	amyg	6	70596438	70596980	0.1841	rs3793057	3.5	rs1917344	0.133	-7.05	-1.6203	335	1	top1	0.13	8.3e-15	1.6203	0.105	1
ENSG00000125337.16	KIF25	amyg	6	167996241	168045089	0.5397	rs2516795	2.64	rs11751451	0.328	11.28	-0.15	282	3	lasso	0.37	1.5e-44	-1.6197	0.105	1
ENSG00000221261.1	MIR1208	amyg	8	128150116	128150188	0.082	rs10956433	-2.77	rs2720672	0.0573	-4.59	-1.6203	328	1	top1	0.057	4.4e-07	1.62	0.105	1	132
ENSG00000237128.1	RP11-351M16.3	amyg	10	28433008	28495813	0.2105	rs7078842	2.92	rs11007134	0.211	9.08	-1.6191	365	1	top1	0.21	1.8e-23	-1.61906	0.105	1
ENSG00000230428.1	RP1-196A12.1	amyg	16	451404	453461	0.064	rs1698231	3.5	rs9934520	0.0712	-4.79	1.6203	239	1	top1	0.071	1.8e-08	-1.62033	0.105	1
ENSG00000261613.2	RP11-20I23.13	amyg	16	2554060	2556060	0.1145	rs886427	-2.97	rs11642783	0.101	5.55	1.621	183	1	top1	0.1	1.9e-11	1.62105	0.105	1
ENSG00000179314.13	WSCD1	amyg	17	5772234	6124427	0.1764	rs2535561	-5	rs17654844	0.0109	-3.37	1.5947	502	1	enet	0.013	0.011	1.6228	0.105	1
ENSG00000265458.1	RP13-20L14.6	amyg	17	82454273	82458521	0.0857	rs9271	3.76	rs6502113	0.0558	5.36	-1.6203	279	1	top1	0.056	6.2e-07	-1.6203	0.105	1
ENSG00000115762.16	PLEKHB2	amyg	2	131104847	131353709	0.0491	rs11892761	2.859	rs10928539	0.025	-4.35	2.5582	98	1	top1	0.025	0.00069	-2.55821	0.0105	1
ENSG00000273456.1	RP11-686O6.2	amyg	2	202374932	202375604	0.1923	rs2049192	3.468	rs16839149	0.121	7.38	2.9536	263	263	blup	0.12	1.1e-13	2.55754	0.0105	1
ENSG00000119408.16	NEK6	amyg	9	124257606	124353307	0.0868	rs7026650	5.34	rs748741	0.0269	4.92	3.2776	232	1	top1	0.027	0.00045	3.2776	0.00105	1	147
ENSG00000143179.13	UCK2	amyg	1	165827531	165911618	0.1283	rs1857948	-3.97	rs16846549	-0.00139	3.35	2.0233	348	347	blup	0.013	0.011	1.62	0.106	1
ENSG00000010322.15	NISCH	amyg	3	52455118	52493071	0.1102	rs1010553	5.32	rs11710014	0.0807	5.98	-1.6147	295	1	top1	0.081	2e-09	-1.6147	0.106	1	53
ENSG00000145888.10	GLRA1	amyg	5	151822513	151924842	0.1001	rs6868465	-3.91	rs29848	0.0182	-4.81	-1.4996	321	320	blup	0.038	3.7e-05	1.6155	0.106	1
ENSG00000112053.13	SLC26A8	amyg	6	35943514	36024868	0.2924	rs941816	2.95	rs9470191	0.197	9.14	1.2844	300	2	lasso	0.23	3.5e-26	-1.6153	0.106	1
ENSG00000255690.2	TRIL	amyg	7	28953358	28958292	0.1951	rs11980456	-3.13	rs107542	0.123	-7.44	1.6162	416	1	top1	0.12	9.3e-14	-1.6162	0.106	1
ENSG00000105784.15	RUNDC3B	amyg	7	87627548	87832296	0.0589	rs3761806	3.35	rs10268574	0.004	3.56	1.61533	325	1	top1	0.004	0.1	1.61533	0.106	1
ENSG00000123901.8	GPR83	amyg	11	94377311	94401419	0.1569	rs584462	-2.86	rs3020004	0.0876	6.73	1.7507	272	2	lasso	0.14	1e-15	1.6153	0.106	1
ENSG00000259678.1	RP11-707P17.1	amyg	15	51414097	51498833	0.1446	rs2077743	-4.03	rs2459399	0.1	6.8	1.6162	335	1	top1	0.1	2e-11	1.6162	0.106	1
ENSG00000282860.1	RP11-153F10.2	amyg	3	127571232	127571838	0.233	rs1562531	-3.93	rs12489937	0.223	9.25	-2.55635	299	1	top1	0.22	7.9e-25	-2.55635	0.0106	1
ENSG00000112237.12	CCNC	amyg	6	99542380	99568973	0.0493	rs10457592	5	rs2236383	0.0527	-5.31	2.5562	282	1	top1	0.053	1.3e-06	-2.5562	0.0106	1
ENSG00000243738.3	RN7SL181P	amyg	9	121203159	121203435	0.0496	rs10818474	-3.64	rs12551307	-0.0023	2.67	2.3144	256	254	blup	0.0088	0.031	2.55559	0.0106	1
ENSG00000168092.13	PAFAH1B2	amyg	11	117144267	117176894	0.1433	rs11216162	4.11	rs17120197	0.101	7.55	2.5562	345	1	lasso	0.11	5.4e-12	2.5562	0.0106	1
ENSG00000082781.11	ITGB5	amyg	3	124761948	124901418	0.0477	rs2276739	-3.36	rs11708466	-0.0024	3.38	2.53293	435	434	blup	0.0071	0.047	1.6099	0.107	1
ENSG00000223389.1	SDCBP2P1	amyg	6	73322837	73323450	0.1374	rs7771861	-3.48	rs4708000	-0.00161	3.22	-1.699	219	219	blup	0.0033	0.12	-1.6131	0.107	1
ENSG00000242294.6	STAG3L5P	amyg	7	100336079	100351900	0.3619	rs7801875	3.94	rs11761253	0.532	14.94	-1.83283	240	2	lasso	0.53	7.3e-71	-1.61198	0.107	1
ENSG00000270137.1	CTC-137K3.1	amyg	8	132826179	132826903	0.07	rs2673597	-3.62	rs853322	0.00868	4.51	-0.3213	418	2	lasso	0.026	0.00054	-1.61	0.107	1
ENSG00000225376.5	TMEM246-AS1	amyg	9	101468439	101481502	0.3301	rs10989626	-2.88	rs16920420	0.227	8.93	1.6102	353	1	top1	0.23	2.8e-25	1.61021	0.107	1
ENSG00000119922.9	IFIT2	amyg	10	89283694	89309276	0.0573	rs2250781	3.43	rs6586196	0.023	4.8	1.6137	379	1	top1	0.023	0.0011	1.61371	0.107	1
ENSG00000136122.15	BORA	amyg	13	72727749	72756198	0.0668	rs17089541	-3.47	rs17260329	0.051735	-3.76	1.6102	330	1	top1	0.052	1.6e-06	-1.61	0.107	1
ENSG00000163946.13	FAM208A	amyg	3	56620133	56683237	0.0854	rs17216573	-5.36	rs17216615	0.0147	4.74	-2.73856	299	2	lasso	0.034	8.1e-05	-2.55185	0.0107	1	54
ENSG00000272247.1	RP11-379F4.9	amyg	3	158801257	158801935	0.129	rs6774461	7.79	rs3765083	0.0842	4.48	-2.55079	277	1	top1	0.084	9e-10	-2.55079	0.0107	1	60
ENSG00000215271.7	HOMEZ	amyg	14	23272422	23299447	0.1304	rs11628189	-4.11	rs2144039	0.0317	4.26	-2.5526	352	1	top1	0.032	0.00015	-2.5526	0.0107	1
ENSG00000182718.16	ANXA2	amyg	15	60347134	60402883	0.0509	rs16942820	3.27	rs12907068	-0.000679	3.29	-0.1219	405	404	blup	0.01	0.021	2.55263	0.0107	1
ENSG00000271964.1	RP11-415F23.2	amyg	3	16314439	16314987	0.0518	rs748832	5.66	rs9849824	0.0264	-2.09	-1.60709	72	1	top1	0.026	0.0005	1.60709	0.108	1	48
ENSG00000164035.9	EMCN	amyg	4	100395341	100880126	0.0588	rs7671093	-4.52	rs1846870	0.0427	4.95	1.8559	330	1	enet	0.05	2.2e-06	1.60729	0.108	1
ENSG00000137218.10	FRS3	amyg	6	41770176	41786542	0.0875	rs1057227	-3.58	rs9394833	-0.00236	3.47	1.7887	349	349	blup	0.029	0.00028	1.6068	0.108	1
ENSG00000275318.1	RP11-526D8.11	amyg	9	92840955	92841688	0.2406	rs2018717	3.31	rs4744150	0.221	-10.36	-0.9986	248	6	enet	0.26	1.2e-28	1.60801	0.108	1
ENSG00000281186.1	LINC00706	amyg	10	6774307	6779180	0.2899	rs12220371	3.12	rs17140310	0.0988	6.49	0.5299	470	1	lasso	0.2	3.5e-22	1.60709	0.108	1
ENSG00000224597.9	SVIL-AS1	amyg	10	29409402	29487745	0.2312	rs2096249	2.98	rs11007607	0.162	8.39	1.6073	479	1	top1	0.16	6.8e-18	1.60729	0.108	1
ENSG00000107949.16	BCCIP	amyg	10	125823546	125853695	0.0837	rs985461	-5.03	rs9422804	0.000166	3.07	-1.3372	363	362	blup	0.011	0.018	-1.60787	0.108	1
ENSG00000204977.9	TRIM13	amyg	13	49995888	50020481	0.2121	rs7324563	-4.36	rs7995557	0.066634	7.34	-0.3248	281	280	blup	0.16	5.5e-18	-1.61	0.108	1
ENSG00000252481.1	SCARNA13	amyg	14	95533355	95533629	0.6092	rs1891863	-3.29	rs3742339	0.533	-15.01	1.6072	437	7	enet	0.54	1.1e-71	-1.6079	0.108	1
ENSG00000198690.9	FAN1	amyg	15	30903852	30943108	0.1567	rs1088475	-2.41	rs1524878	0.119	-7.41	1.6072	202	1	enet	0.12	1e-13	-1.60718	0.108	1
ENSG00000174327.6	SLC16A13	amyg	17	7036075	7040121	0.0932	rs311734	3.09	rs184295	-0.00216	3.14	-0.3924	328	328	blup	-0.0015	0.54	-1.6076	0.108	1
ENSG00000141580.15	WDR45B	amyg	17	82614562	82648553	0.0945	rs9271	3.76	rs4789704	0.0309	5.38	-1.8681	286	1	enet	0.065	7.8e-08	1.6071	0.108	1
ENSG00000198464.13	ZNF480	amyg	19	52297177	52325922	0.1495	rs162120	3.88	rs13343641	0.0193	4.74	1.0984	307	306	blup	0.037	5e-05	1.60839	0.108	1
ENSG00000178201.4	VN1R1	amyg	19	57454790	57457142	0.4205	rs10423919	-3.21	rs2240022	0.312	11.49	1.6071	355	2	lasso	0.41	3.6e-50	1.6071	0.108	1
ENSG00000088836.12	SLC4A11	amyg	20	3227417	3239190	0.1927	rs4815584	-3	rs6051863	0.120669	7.17	1.9517	280	4	lasso	0.14	3.4e-15	1.6054	0.108	1
ENSG00000273216.1	AC002059.10	amyg	22	29316744	29317220	0.0611	rs5762893	4.67	rs2530685	-0.00141	-3.65	-1.1925	265	264	blup	0.0049	0.082	1.6079	0.108	1
ENSG00000233822.4	HIST1H2BN	amyg	6	27837760	27865798	0.0628	rs13211507	-9.37	rs9348775	0.02393	-4.26	-6.8493	233	1	enet	0.037	4.4e-05	1.6055	0.108	1
ENSG00000068878.14	PSME4	amyg	2	53864067	53970840	0.148	rs6732693	5.033	rs3731972	0.0222	4.6	2.4345	326	1	lasso	0.049	2.8e-06	2.54798	0.0108	1
ENSG00000249930.1	AC007016.3	amyg	4	15492729	15492972	0.1416	rs4076789	-4.61	rs872678	0.149	-8.14	2.9685	312	4	lasso	0.15	6.5e-17	-2.54915	0.0108	1
ENSG00000106261.16	ZKSCAN1	amyg	7	100015572	100041689	0.1238	rs4729567	-3.21	rs2285886	0.0823	5.82	-2.54798	181	1	top1	0.082	1.4e-09	-2.54798	0.0108	1
ENSG00000128829.11	EIF2AK4	amyg	15	39934146	40035591	0.3579	rs2289326	4.93	rs8041057	0.108	-7.87	2.1605	308	2	enet	0.24	2.6e-27	-2.54862	0.0108	1
ENSG00000128272.14	ATF4	amyg	22	39519695	39522685	0.251	rs138011	-4.39	rs1109793	0.171	8.79	-2.548	288	1	top1	0.17	7.3e-19	-2.548	0.0108	1
ENSG00000197557.6	TTC30A	amyg	2	177612992	177618966	0.1578	rs2444563	-4.086	rs10497497	0.108	7.09	-3.2681	248	1	lasso	0.12	3.3e-13	-3.26814	0.00108	1
ENSG00000146555.18	SDK1	amyg	7	3301448	4269000	0.1634	rs10216009	-5.79	rs17133370	0.048	5.72	-3.26934	661	1	top1	0.048	3.7e-06	-3.26934	0.00108	1	114
ENSG00000168569.7	TMEM223	amyg	11	62771629	62792021	0.1204	rs11231299	-3.97	rs2241908	0.0102	-4.55	2.2006	219	219	blup	0.024	0.00078	-3.2699	0.00108	1
ENSG00000163016.9	ALMS1P1	amyg	2	73644919	73685576	0.3457	rs7609407	-3.476	rs7580825	0.475	13.99	1.2054	233	3	enet	0.49	1.2e-63	1.60143	0.109	1
ENSG00000188729.6	OSTN	amyg	3	191199241	191265615	0.0562	rs17463141	-4.18	rs7615048	0.0536	5.21	1.6005	303	1	top1	0.054	1e-06	1.6005	0.109	1
ENSG00000130997.16	POLN	amyg	4	2071918	2242121	0.0543	rs12511418	-3.21	rs617914	-0.00176	3.34	1.2434	199	198	blup	0.0071	0.046	1.60389	0.109	1	62
ENSG00000145604.15	SKP2	amyg	5	36151989	36184319	0.1849	rs7736028	2.81	rs33668	0.0723	-4.95	1.6006	324	1	top1	0.072	1.4e-08	-1.6006	0.109	1
ENSG00000118420.16	UBE3D	amyg	6	82892398	83065841	0.0755	rs714133	3.28	rs293525	0.0262	5.1	1.0981	249	249	blup	0.037	4e-05	1.6045	0.109	1
ENSG00000120925.14	RNF170	amyg	8	42849637	42897290	0.0477	rs11993672	4.71	rs1620525	-0.00178	-2.75	0.4212	118	117	blup	0.01	0.021	-1.6	0.109	1
ENSG00000148180.18	GSN	amyg	9	121207794	121332843	0.0628	rs10818474	-3.64	rs2300939	0.0396	3.25	1.603	273	1	top1	0.04	2.5e-05	1.60302	0.109	1
ENSG00000224215.1	RP11-371A19.2	amyg	10	23343957	23345181	0.0582	rs7070346	-3.25	rs10828408	0.0117	3.75	1.6782	162	3	enet	0.033	0.00012	1.60299	0.109	1
ENSG00000139625.12	MAP3K12	amyg	12	53479669	53500063	0.071	rs10747675	3	rs10876470	0.0157	-3.62	1.6049	248	1	top1	0.016	0.0059	-1.6049	0.109	1
ENSG00000261329.5	CTD-2049O4.1	amyg	16	27678940	27718806	0.5668	rs2285452	3.97	rs963999	0.383	-6.24	1.6005	304	1	top1	0.38	9.7e-46	-1.6005	0.109	1
ENSG00000169733.11	RFNG	amyg	17	82047902	82051831	0.2902	rs9894993	-3.15	rs9915228	0.171	9.04	-1.6005	205	2	enet	0.18	2.3e-19	-1.6005	0.109	1
ENSG00000164118.12	CEP44	amyg	4	174283677	174333380	0.3727	rs1508222	3.57	rs1553669	0.241	10.88	-2.5636	296	5	lasso	0.32	4.5e-37	-2.5457	0.0109	1
ENSG00000171311.12	EXOSC1	amyg	10	97436142	97446017	0.1356	rs7078288	4.93	rs6584122	0.0794	-4.54	2.5469	329	1	top1	0.079	2.7e-09	-2.54691	0.0109	1
ENSG00000237489.3	LINC00959	amyg	10	130063900	130110817	0.066	rs2182556	3.49	rs662041	0.00988	4.47	0.4163	370	368	blup	0.011	0.017	2.54561	0.0109	1
ENSG00000105136.19	ZNF419	amyg	19	57487711	57496097	0.4276	rs10424571	3.38	rs2074071	0.423	13.31	2.1	361	11	enet	0.5	2.5e-65	2.54667	0.0109	1
ENSG00000173226.16	IQCB1	amyg	3	121769763	121835079	0.5075	rs2202127	-3.43	rs4676744	0.274	-12.05	3.2399	315	7	enet	0.52	2.6e-68	-3.26734	0.00109	1
ENSG00000136514.2	RTP4	amyg	3	187368332	187372076	0.1698	rs1003995	-3.28	rs1003995	0.13	7.84	-3.27748	371	2	lasso	0.16	1.7e-17	-3.26599	0.00109	1
ENSG00000144909.7	OSBPL11	amyg	3	125528858	125595090	0.2208	rs905455	-3.31	rs2922194	0.19	9.29	0.62578	267	267	blup	0.23	3.3e-25	-1.59718	0.11	1
ENSG00000272440.1	RP11-379F4.6	amyg	3	158695367	158695581	0.0431	rs1095633	-7.82	rs9816422	0.00277	-3.15	1.59949	268	1	top1	0.0028	0.14	-1.59949	0.11	1	60
ENSG00000196196.2	HRCT1	amyg	9	35906192	35907141	0.0717	rs7040391	-3.03	rs6476493	0.0067	-4.15	-2.0971	306	7	enet	0.017	0.0048	1.59667	0.11	1
ENSG00000102547.18	CAB39L	amyg	13	49308650	49444126	0.2897	rs7324563	-4.36	rs7991335	0.199427	-7.2	1.3121	356	4	enet	0.23	1.5e-25	-1.6	0.11	1
ENSG00000141391.13	PRELID3A	amyg	18	12407896	12432238	0.083	rs613993	2.67	rs17524639	0.0377	5.65	1.6001	265	1	lasso	0.063	1.1e-07	1.60011	0.11	1
ENSG00000198182.12	ZNF607	amyg	19	37696363	37719790	0.1139	rs705503	2.24	rs4802066	0.12	7.36	-1.5988	228	1	top1	0.12	1.9e-13	-1.59875	0.11	1
ENSG00000100288.19	CHKB	amyg	22	50578949	50601455	0.1372	rs13053855	4	rs131760	0.0744	-6.55	1.5995	221	1	top1	0.074	8.6e-09	-1.5995	0.11	1
ENSG00000146540.14	C7orf50	amyg	7	996986	1138260	0.3183	rs1106296	-2.77	rs6462277	0.133	7.76	-2.49953	246	5	enet	0.2	8.6e-22	-2.54408	0.011	1
ENSG00000201263.1	SNORD114-6	amyg	14	100957166	100957237	0.4361	rs12100867	-5.09	rs8015089	0.374	-12.61	-2.5699	316	3	enet	0.37	1.6e-44	2.5416	0.011	1
ENSG00000116819.6	TFAP2E	amyg	1	35573370	35595328	0.0235	rs399393	-2.9	rs3754076	-0.00238	-2.83	-2.1624	71	71	blup	0.0032	0.13	1.59	0.111	1
ENSG00000157856.10	DRC1	amyg	2	26401916	26456711	0.1495	rs7604720	3.228	rs13003230	0.0273	5.84	-1.392	224	2	enet	0.072	1.4e-08	-1.594	0.111	1
ENSG00000118482.11	PHF3	amyg	6	63635820	63779336	0.0779	rs9353368	-6.39	rs12529059	-0.000603	-2.98	2.5561	193	193	blup	0.0082	0.035	-1.595	0.111	1	101
ENSG00000242474.2	AC093627.9	amyg	7	135853	149466	0.1626	rs4645514	-1.79	rs4075894	0.105	4.93	-1.59581	41	1	top1	0.11	6.2e-12	-1.59581	0.111	1
ENSG00000177706.8	FAM20C	amyg	7	192969	260745	0.0978	rs4645514	-1.86	rs4075894	0.00567	2.73	-1.59581	54	1	top1	0.0057	0.067	-1.59581	0.111	1
ENSG00000239521.7	GATS	amyg	7	100200653	100272218	0.3662	rs7801875	3.94	rs1617502	0.0473	6.38	1.59281	223	1	enet	0.21	2.8e-23	1.59281	0.111	1
ENSG00000169398.19	PTK2	amyg	8	140657900	141002216	0.132	rs9694342	3.1	rs4961289	0.114	-7.72	-1.3113	386	2	lasso	0.12	4.8e-13	1.59	0.111	1
ENSG00000189180.15	ZNF33A	amyg	10	38010650	38065088	0.0404	rs2749592	2.65	rs2504128	0.00429	-4.1	-1.7716	117	117	blup	0.014	0.0087	1.59274	0.111	1
ENSG00000099251.14	HSD17B7P2	amyg	10	38356380	38378505	0.0359	rs2749592	2.65	rs2504128	0.0144	4.25	-1.7716	65	65	blup	0.026	0.00059	-1.59566	0.111	1
ENSG00000279329.1	CTD-2553L13.9	amyg	19	34675717	34677581	0.2283	rs2290647	2.67	rs2305762	0.183	-8.96	1.5947	253	1	lasso	0.18	2.2e-20	-1.59469	0.111	1
ENSG00000047056.14	WDR37	amyg	10	1049538	1132297	0.0497	rs1027604	-3.24	rs10751789	-0.00235	-3.37	-1.7513	393	392	blup	0.0053	0.074	2.54069	0.0111	1	150
ENSG00000162836.11	ACP6	amyg	1	147629652	147670496	0.7209	rs946904	-4.32	rs12045115	0.503	-14.55	3.0343	281	7	lasso	0.58	3.1e-81	-3.26	0.00111	1
ENSG00000197457.9	STMN3	amyg	20	63639705	63657682	0.2062	rs2275293	3.99	rs909334	0.189339	8.17	-3.1832	278	2	lasso	0.21	2.5e-23	-3.2601	0.00111	1
ENSG00000233184.6	RP11-421L21.3	amyg	1	101025878	101087268	0.2897	rs1491644	-2.49	rs4617425	0.385	12.81	1.5896	327	1	lasso	0.39	2.1e-46	1.59	0.112	1
ENSG00000173531.15	MST1	amyg	3	49683947	49689501	0.2582	rs11130183	8.36	rs1826347	0.106	7.07	0.65015	287	286	blup	0.11	1.6e-12	1.59047	0.112	1	52
ENSG00000221955.10	SLC12A8	amyg	3	125082636	125212864	0.4005	rs1501187	3.28	rs1877581	0.0183	7.2	-1.26998	416	14	enet	0.19	7.5e-21	-1.58918	0.112	1
ENSG00000225177.5	RP11-390P2.4	amyg	6	138692548	138697288	0.4647	rs17304375	-3.22	rs1129180	0.347	12.13	1.5896	256	1	lasso	0.38	7.6e-45	1.5896	0.112	1
ENSG00000137098.13	SPAG8	amyg	9	35808045	35812272	0.0867	rs7040391	-3.03	rs7035913	0.0452	5.11	0.2668	294	293	blup	0.052	1.4e-06	1.588	0.112	1
ENSG00000177112.7	MRVI1-AS1	amyg	11	10541272	10599932	0.3805	rs10770123	-2.53	rs1462941	0.326	-11.75	-1.5877	341	1	top1	0.33	9.1e-38	1.5877	0.112	1
ENSG00000225231.1	AC091814.2	amyg	12	9936579	9943495	0.7578	rs10845073	-3.27	rs10505741	0.605	15.81	0.625	204	4	enet	0.66	3.4e-99	1.5912	0.112	1
ENSG00000023516.8	AKAP11	amyg	13	42272153	42323267	0.2494	rs9315897	3.45	rs2122242	0.250363	-9.72	-1.3606	339	3	enet	0.26	7.9e-29	-1.59	0.112	1
ENSG00000166704.11	ZNF606	amyg	19	57977053	58003349	0.0808	rs3745140	3.73	rs257676	0.00965	-4.65	0.1666	362	358	blup	0.021	0.0018	-1.58947	0.112	1
ENSG00000224442.1	AC017035.2	amyg	2	197028711	197030143	0.1146	rs787980	5.701	rs12478675	-0.00239	2.89	1.1314	197	197	blup	0.042	1.4e-05	2.53651	0.0112	1	42
ENSG00000138439.11	FAM117B	amyg	2	202635188	202769757	0.0504	rs2049192	3.468	rs6705330	0.0237	-4.04	-2.535	245	1	top1	0.024	0.00094	2.53497	0.0112	1
ENSG00000233579.1	KRT8P15	amyg	2	202840331	202841781	0.0347	rs1061157	3.163	rs6705330	0.0256	-3.91	-2.535	210	1	top1	0.026	0.0006	2.53497	0.0112	1
ENSG00000225746.9	SNHG23	amyg	14	100894770	101027415	0.1144	rs12100867	-5.09	rs7160462	0.0244	4.46	-2.5374	357	1	top1	0.024	0.00079	-2.5374	0.0112	1
ENSG00000202191.1	SNORD113-1	amyg	14	100924824	100924892	0.1473	rs12100867	-5.09	rs7160462	0.0385	5.47	-2.5374	311	1	top1	0.038	3.2e-05	-2.5374	0.0112	1
ENSG00000201700.3	SNORD113-3	amyg	14	100929919	100929990	0.0858	rs12100867	-5.09	rs7160462	0.00289	3.8	-2.5374	306	1	top1	0.0029	0.14	-2.5374	0.0112	1
ENSG00000090470.14	PDCD7	amyg	15	65117379	65133836	0.219	rs6494489	-4	rs11637114	0.113	4.28	-2.5372	209	1	top1	0.11	9.5e-13	-2.53722	0.0112	1
ENSG00000117505.12	DR1	amyg	1	93345888	93369498	0.077	rs2811602	3.54	rs12133576	0.0926	6.22	1.586	161	1	top1	0.093	1.3e-10	1.59	0.113	1
ENSG00000226026.5	RP11-57H12.3	amyg	1	95163219	95233982	0.2336	rs859046	4.64	rs1414896	0.207	9.55	-0.0313	352	8	enet	0.24	2e-26	-1.59	0.113	1
ENSG00000265521.1	MIR5697	amyg	1	9967381	9967458	0.0546	rs10779727	-3.59	rs4846217	-0.00173	-3.95	0.3957	160	160	blup	0.0093	0.027	-1.58	0.113	1
ENSG00000198756.10	COLGALT2	amyg	1	183929854	184037729	0.3252	rs4604659	-3.03	rs10752925	0.188	-8.89	-0.5671	321	1	lasso	0.19	2.6e-21	1.58	0.113	1
ENSG00000272732.1	RP5-1159O4.2	amyg	7	7550104	7552440	0.2477	rs1008897	-4.52	rs10486179	0.144	-7.8	-1.37861	440	2	lasso	0.17	7.4e-19	1.58512	0.113	1
ENSG00000168495.12	POLR3D	amyg	8	22245104	22254600	0.1687	rs2443502	-5.07	rs9173	0.181	8.81	-1.586	310	1	top1	0.18	5.7e-20	-1.59	0.113	1
ENSG00000108039.17	XPNPEP1	amyg	10	109864766	109923553	0.0307	rs4918478	-2.78	rs623980	0.0355	4.91	-1.5864	176	1	top1	0.035	6.3e-05	-1.5864	0.113	1
ENSG00000283141.1	RP11-109A6.5	amyg	10	129784983	129806971	0.2451	rs6482761	3.42	rs12356501	0.229	-6.74	-0.207	321	2	lasso	0.26	7.5e-29	-1.58515	0.113	1
ENSG00000127328.21	RAB3IP	amyg	12	69738681	69823204	0.2768	rs7300266	-3.04	rs710709	0.184	9.03	-0.9131	384	10	enet	0.2	1.1e-22	-1.5845	0.113	1
ENSG00000234719.8	RP11-166B2.1	amyg	16	11927373	11976643	0.8261	rs731387	-4.63	rs2869492	0.79	17.96	1.5864	293	1	top1	0.79	2.6e-143	1.5864	0.113	1
ENSG00000167395.10	ZNF646	amyg	16	31074422	31084196	0.0428	rs17855121	-2.36	rs2303222	0.0399	-4.98	1.5864	190	1	top1	0.04	2.3e-05	-1.5864	0.113	1
ENSG00000161692.17	DBF4B	amyg	17	44708608	44752264	0.6119	rs2306828	3.42	rs16970944	0.501	-14.94	1.7008	274	4	lasso	0.68	5.9e-104	-1.5838	0.113	1
ENSG00000184381.18	PLA2G6	amyg	22	38111495	38205690	0.0793	rs139889	3.7	rs3827354	0.069	-5.91	1.586	274	1	lasso	0.069	2.7e-08	-1.586	0.113	1
ENSG00000204257.14	HLA-DMA	amyg	6	32948613	32969094	0.104	rs2855448	-3.9	rs429916	0.194701	4.87	-1.5858	232	1	top1	0.19	1.5e-21	-1.5858	0.113	1
ENSG00000138380.17	CARF	amyg	2	202912214	202987063	0.1477	rs1061157	3.163	rs12693982	0.0678	-6.55	-2.4122	235	235	blup	0.11	1.6e-12	2.53324	0.0113	1
ENSG00000127989.13	MTERF1	amyg	7	91692008	91880720	0.1532	rs721015	-4.86	rs6970629	0.018	4.77	-4.71517	261	261	blup	0.068	3.9e-08	-2.53218	0.0113	1
ENSG00000255142.1	AP006621.6	amyg	11	781645	782105	0.1194	rs11246136	-4.16	rs4963153	0.101	6.63	2.534	276	1	top1	0.1	1.7e-11	2.534	0.0113	1
ENSG00000110315.6	RNF141	amyg	11	10511678	10541230	0.3468	rs10770123	-2.53	rs2033049	0.153	5.45	-0.3213	319	1	lasso	0.27	7.5e-31	-2.534	0.0113	1
ENSG00000139719.9	VPS33A	amyg	12	122229564	122266521	0.1231	rs1795964	4.19	rs4758670	0.0978	6.15	2.5329	249	1	top1	0.098	3.7e-11	2.5329	0.0113	1
ENSG00000165521.15	EML5	amyg	14	88612431	88792752	0.0778	rs1040609	-2.79	rs2297129	0.0303	4.97	2.6001	357	356	blup	0.037	4.4e-05	2.5335	0.0113	1
ENSG00000138768.14	USO1	amyg	4	75724593	75814286	0.0529	rs17001561	3.33	rs6829402	0.00691	4.3	1.5807	326	1	top1	0.0069	0.049	1.58066	0.114	1
ENSG00000154548.8	SRSF12	amyg	6	89095959	89118081	0.2005	rs11754862	-3.68	rs9451150	0.0803	-7.2	-1.8699	273	7	enet	0.19	2.1e-21	1.5808	0.114	1
ENSG00000240758.2	RP11-155G14.6	amyg	7	128455937	128469197	0.044	rs720300	3.7	rs17537088	-0.000595	2.69	-1.58237	275	1	top1	-0.0006	0.39	-1.58237	0.114	1
ENSG00000023734.10	STRAP	amyg	12	15882391	15903478	0.0793	rs1798683	-4.72	rs6488812	-0.00184	3.37	-4.3651	254	253	blup	0.016	0.005	-1.5789	0.114	1
ENSG00000100614.17	PPM1A	amyg	14	60245752	60299087	0.1643	rs12893956	5.62	rs10151922	0.0942	6.41	1.5784	187	1	top1	0.094	8.6e-11	1.5784	0.114	1	200
ENSG00000175061.17	LRRC75A-AS1	amyg	17	16438822	16478678	0.0955	rs2301652	-2.21	rs11871958	0.0581	5.48	-1.58	245	1	top1	0.058	3.7e-07	-1.58	0.114	1
ENSG00000131097.6	HIGD1B	amyg	17	44846353	44850480	0.05	rs2306828	3.42	rs8075210	-0.00235	3.56	-1.8636	267	266	blup	0.00081	0.25	-1.581	0.114	1
ENSG00000268081.1	RP11-678G14.2	amyg	19	21554640	21569237	0.2734	rs11085436	-3.59	rs1401926	0.294	10.96	-1.5518	170	1	lasso	0.31	5.2e-35	-1.58096	0.114	1
ENSG00000176946.11	THAP4	amyg	2	241584405	241637449	0.0619	rs4675966	-4.391	rs7420703	0.0399	4.55	-1.575	195	1	top1	0.04	2.3e-05	-1.57503	0.115	1
ENSG00000137266.14	SLC22A23	amyg	6	3268962	3457022	0.1071	rs315002	2.79	rs4959838	0.014	-3.06	-1.5757	408	1	top1	0.014	0.0087	1.5757	0.115	1
ENSG00000178685.13	PARP10	amyg	8	143977153	144012772	0.1708	rs756627	4.5	rs11989052	0.0612	-5.78	1.4996	197	8	enet	0.077	4.4e-09	-1.58	0.115	1
ENSG00000153179.12	RASSF3	amyg	12	64507001	64697567	0.0821	rs11175369	3.11	rs10878178	-0.00219	-3.53	2.2855	252	252	blup	0.0022	0.17	-1.5749	0.115	1
ENSG00000197165.10	SULT1A2	amyg	16	28591943	28597109	0.3141	rs28472312	2.54	rs7186573	0.214	9.75	-1.6203	124	6	enet	0.24	2.2e-27	-1.57672	0.115	1
ENSG00000100154.14	TTC28	amyg	22	27978014	28679865	0.0846	rs5762893	4.67	rs130408	0.051	5.16	1.5768	438	1	top1	0.051	1.8e-06	1.5768	0.115	1
ENSG00000074800.13	ENO1	amyg	1	8861002	8879249	0.0571	rs301819	7.11	rs301788	0.0158	3.94	2.5274	276	1	top1	0.016	0.0059	2.53	0.0115	1	1
ENSG00000115252.18	PDE1A	amyg	2	182140036	182523192	0.1042	rs10497599	4.244	rs1430156	0.0451	6.21	-2.5252	321	2	enet	0.047	4.2e-06	-2.52721	0.0115	1
ENSG00000228527.1	RP11-179B15.5	amyg	10	58304553	58305621	0.0429	rs1698372	3.28	rs1199098	0.0457	-4.63	2.5285	211	1	top1	0.046	6.2e-06	-2.52848	0.0115	1
ENSG00000214922.9	HLA-F-AS1	amyg	6	29726601	29749049	0.1578	rs4713216	3.43	rs1736926	0.092683	6.59	-2.4721	29	29	blup	0.13	1.8e-14	-3.2503	0.00115	1	97
ENSG00000266472.5	MRPS21	amyg	1	150293720	150308979	0.1461	rs2318763	-3.21	rs7512552	0.0657	5.59	0.0714	191	191	blup	0.078	3.8e-09	1.57	0.116	1
ENSG00000236723.2	RP5-1024G6.2	amyg	1	53209783	53213775	0.1364	rs1288519	-3.37	rs17785382	0.0719	6.32	-1.5715	281	1	top1	0.072	1.5e-08	-1.57	0.116	1
ENSG00000249352.4	RP11-141O11.2	amyg	5	68970692	69030165	0.0604	rs11959994	3.42	rs10071585	0.0481	4.85	-2.1382	247	2	enet	0.054	8.5e-07	-1.5725	0.116	1
ENSG00000111860.13	CEP85L	amyg	6	118460772	118710075	0.0523	rs3798602	-2.83	rs1891715	-0.00238	-3.52	1.0349	285	284	blup	0.01	0.022	1.5735	0.116	1
ENSG00000128595.16	CALU	amyg	7	128739292	128771807	0.0396	rs12669653	2.85	rs17475665	0.0311	4.39	-1.57154	264	1	top1	0.031	0.00017	-1.57154	0.116	1
ENSG00000060709.14	RIMBP2	amyg	12	130396137	130517917	0.1872	rs2632596	2.88	rs11061031	0.0166	4.01	-1.8052	522	520	blup	0.048	4e-06	-1.5701	0.116	1
ENSG00000119725.17	ZNF410	amyg	14	73886617	73932511	0.0482	rs2240632	3.52	rs17782239	0.0193	4.23	1.5713	282	1	top1	0.019	0.0026	1.5713	0.116	1
ENSG00000272808.3	RP11-66B24.7	amyg	15	100849831	100865457	0.1139	rs3809523	3.85	rs6598394	0.129	4.48	1.5715	359	1	top1	0.13	2.4e-14	1.57154	0.116	1
ENSG00000260259.1	RP11-368I7.4	amyg	16	89682620	89686569	0.1789	rs8062311	-4.46	rs447735	0.161	8.38	1.5713	275	1	top1	0.16	7.5e-18	1.57131	0.116	1
ENSG00000171861.10	MRM3	amyg	17	782273	792509	0.0772	rs17616389	-3.27	rs7219151	0.0188	4.26	-1.5715	246	1	top1	0.019	0.0029	-1.5715	0.116	1
ENSG00000198933.9	TBKBP1	amyg	17	47694081	47712050	0.0664	rs12603582	-4.2	rs2013383	0.00833	4.17	2.0696	313	1	lasso	0.019	0.0025	1.5715	0.116	1
ENSG00000159915.12	ZNF233	amyg	19	44259880	44275317	0.2096	rs10401176	2.66	rs2722711	0.0471	5.2	0.3258	289	287	blup	0.063	1.1e-07	1.57021	0.116	1
ENSG00000232586.1	KIAA1614-AS1	amyg	1	180949699	180954887	0.1294	rs2282348	-4.52	rs3747957	0.037	4.6	1.3225	260	260	blup	0.069	3.1e-08	2.52	0.0116	1
ENSG00000279254.1	RP11-536C12.1	amyg	2	46668870	46670778	0.1898	rs13385693	3.07	rs10495934	0.0783	-7.24	1.909	439	10	enet	0.13	4e-14	-2.52443	0.0116	1
ENSG00000138246.15	DNAJC13	amyg	3	132417526	132539032	0.072	rs4538372	5.68	rs12639254	0.0843	-4.42	2.66553	303	3	enet	0.098	3.5e-11	-2.52556	0.0116	1	59
ENSG00000196652.11	ZKSCAN5	amyg	7	99504651	99534700	0.0226	rs17854665	-2.8	rs3779354	-0.000527	2.49	-2.52559	145	1	top1	-0.00053	0.38	-2.52559	0.0116	1
ENSG00000182150.15	ERCC6L2	amyg	9	95875701	96014571	0.0856	rs10512249	5.69	rs8190496	-0.000533	-3.73	-0.2533	360	360	blup	0.017	0.0043	2.52354	0.0116	1	143
ENSG00000187049.9	TMEM216	amyg	11	61391687	61398863	0.1348	rs102275	6.9	rs2943805	0.122	7.28	-2.5252	206	1	top1	0.12	1.1e-13	-2.5252	0.0116	1	168
ENSG00000256591.5	RP11-286N22.8	amyg	11	61429220	61485822	0.0723	rs102275	6.9	rs2943805	0.0277	4.6	-2.5252	211	1	top1	0.028	0.00037	-2.5252	0.0116	1	168
[truncated: 7,842 more rows]
