# Supplementary material for: Large-scale transcriptomic analyses of major depressive disorder reveal convergent dysregulation of synaptic pathways in excitatory neurons
Source: Nat Commun. 2025 Apr 28;16:3981. doi: 10.1038/s41467-025-59115-4 (PMC12037741; doi:10.1038/s41467-025-59115-4)
Supplement: Supplementary file 9 — Supplementary Dataset 8 [file 41467_2025_59115_MOESM9_ESM.xlsx]

## Sheet: Key
Colocalization results
gencodeID	unique gene identifier
transcript_id	unique transcript identifier
transcript_name	Gencode v25 transcript name
leafcutID	Identifier assigned by the LeafCutter software to a specific local splicing event or intron cluster
Symbol	Gene symbol
variant_id	rsid of SNP with the highest probability of sharing a causal variant between the GWAS and QTL dataset
PPH0abf	Probability that neither the molecular trait nor the GWAS trait share a causal variant
PPH1abf	Probability that only the molecular trait has a causal variant
PPH2abf	Probability that only the GWAS trait has a causal variant
PPH3abf	Probability that the molecular trait and the GWAS trait have distinct causal variants
PPH4abf	Probability that the molecular trait and the GWAS trait share a single causal variant
MDD GWAS locus	Presence in GWAS locus from Als et al (+/- 500kb from index marker)

## Sheet: sACC gene
gencodeID	Symbol	variant_id	PPH0abf	PPH1abf	PPH2abf	PPH3abf	PPH4abf	MDD GWAS locus	Gene Name
ENSG0000014056410	FURIN	rs4702	9.45763e-06	0.637481	1.53543e+06	349740780587597	999965010567633	220	furin, paired basic amino acid cleaving enzyme
ENSG000001555302	LRGUK	rs1986692	0.000130639	0.00896173	149824765434799	278267147302237	999957190808724	123	leucine rich repeats and guanylate kinase domain containing
ENSG000002277661	HCG4P5	rs115938232	2.0523	659019687401357	53.0384	703901613663184	999230196417045	97	HLA Complex Group 4 Pseudogene 5
ENSG000002317112	LINC00899	rs7511013	0.348008	30.9867	142314697488732	116835456068517	988174139695346	251	long intergenic non-protein coding RNA 899
ENSG0000011968216	AREL1	rs7152906	4.53818e-08	15.9708	4695.54	155400887475957	984459911205291	202	apoptosis resistant E3 ubiquitin protein ligase 1
ENSG000002634262	RN7SL471P	rs114766711	2.74336e+08	354690905642382	223011781832113	27861811308823	9715577426458	96	RNA, 7SL, cytoplasmic 471, pseudogene
ENSG0000007706310	CTTNBP2	rs10233018	1.22699e+07	47560654431419	6.65337e+06	248194153030925	970423731218325	122	cortactin binding protein 2
ENSG000001877727	LIN28B	rs370771	1.55938	52547.3	1.03717e+06	339839632543349	966015927774165	105	lin-28 homolog B
ENSG000002321123	TMA7	rs4858800	1.83446e+07	135187911020061	514675335622732	369656608303046	9625059615965	52	translation machinery associated 7 homolog
ENSG0000013482514	TMEM258	rs102274	35853.5	521337287984253	3.71624e+07	530900910757295	946857403213187	168	transmembrane protein 258
ENSG0000014948517	FADS1	rs174549	1.50188e-15	2.18385e-10	3.89371e+07	556732671804982	944326343448095	168	fatty acid desaturase 1
ENSG0000007529218	ZNF638	rs7557781	1.70108e+08	426173197896972	236253621438395	582478131883942	941088058913871	29	zinc finger protein 638
ENSG0000017226014	NEGR1	rs7531118	1.05475e-08	145013422630325	3.40121e-08	458223042054248	939676353531541	7	neuronal growth regulator 1
ENSG000002347417	GAS5	rs79491167	22736540865226	249813599956636	44279274480438	477237578470287	927288180575773	12	growth arrest specific 5
ENSG0000011556115	CHMP3	rs59859947	4.05988e-15	1.66248e-12	195533838113228	791483645926613	920656101569227	30	charged multivesicular body protein 3
ENSG0000013545413	B4GALNT1	rs923828	366244883232139	3405486276267	852344153623482	783368803559051	917368664725881	184	beta-1,4-N-acetyl-galactosaminyltransferase 1
ENSG0000020468110	GABBR1	rs115938232	421.648	135396562398767	2217.39	702871133357416	916173230397992	97	gamma-aminobutyric acid type B receptor subunit 1
ENSG000002478287	TMEM161B-AS1	rs13177755	2.54414e-121	3.23435e-115	6.7887e+06	853895176042733	914610414508709	81	TMEM161B Divergent Transcript
ENSG0000011976015	SUPT7L	rs12463914	100522354954259	541574606619396	153076915414071	815603822659527	911392580158759	22	SPT7 like, STAGA complex subunit gamma
ENSG0000010247113	NDFIP2	rs314690	3.12353e+07	104890275608213	261371419782919	868598072041701	910515677217479	192	Nedd4 family interacting protein 2
ENSG000002272072	RPL31P12	rs1432639	2.89222e-124	3.9764e-105	6.8503e-08	932753859391236	906724614060861	7	ribosomal protein L31 pseudogene 12
ENSG0000016441819	GRIK2	rs7760958	294467	712055186053062	3.61297e+06	864594197898212	906419989275245	104	glutamate ionotropic receptor kainate type subunit 2
ENSG0000012421419	STAU1	rs2273653	0.88946	20810.6	4.28156e+08	99274633612084	900721084621133	246	staufen double-stranded RNA binding protein 1
ENSG000002049625	PCDHA8	rs10060640	3.96884e-17	9.15745e-14	45868637809074	104939340231143	895014791131046	90	protocadherin alpha 8
ENSG0000019634512	ZKSCAN7	rs6441859	1.89063e-05	26899.2	7582.24	106984380670517	893015618984669	50	zinc finger with KRAB and SCAN domains 7
ENSG0000000161711	SEMA3F	rs9882740	174317792635294	102112669670999	785220294220503	372375258680309	875946578184448	52	semaphorin 3F
ENSG0000020412014	GIGYF2	rs283469	13118.5	9.8191e+07	185363886590773	137881416080063	862099065490312	45	GRB10 interacting GYF protein 2
ENSG000002270163	RP11-262K11	rs1460942	3.0918e-08	425080359722757	7.00671e-08	954706344062782	86202132962145	7
ENSG000002816491	EBLN3	rs62535714	4.20112	53206699254288	105.948	133320497805564	861358832267906	140	Endogenous Bornavirus Like Nucleoprotein 3, Pseudogene
ENSG000001447929	ZNF660	rs6441859	0.0603658	8.58864e+06	10362.1	146574676619766	85342446441299	50	zinc finger protein 660
ENSG000001155079	OTX1	rs112408624	129794023063184	10049463028967	630371192850087	47957651124771	849619407162077	28	orthodenticle homeobox 1
ENSG0000016826810	NT5DC2	rs6778735	1.01533e-13	1.44585e-11	106051501197666	150170560412927	848768924575096	53	5'-nucleotidase domain containing 2
ENSG000001892839	FHIT	rs11130821	306357146012047	818153461273957	266724505285737	703833599877872	847743985719688	55	fragile histidine triad diadenosine triphosphatase
ENSG0000016405415	SHISA5	rs990211	127966588113499	115224895153701	432601570407299	381077679251425	844955069469614	52	shisa family member 5
ENSG000001803579	ZNF609	rs112214362	1.83806e+08	11755225455249	952602296037919	600785003139311	84465825649765	214	zinc finger protein 609
ENSG000002795731	RP11-855A21	rs73338706	6.26836e+06	214502823596279	4.039e+07	137373069684547	841176181372426	233
ENSG000002049635	PCDHA7	rs3756334	4.43448	10231.8	705138020557281	161861049219268	838068436876314	90	protocadherin alpha 7
ENSG0000012420716	CSE1L	rs4810898	2.01451e+08	471334539658122	50644165217631	117656626879298	835202840224425	246	chromosome segregation 1 like
ENSG0000013656013	TANK	rs1267079	3.57605e+07	804196640864767	4.13078e+06	920671259859572	827512439245184	38	TRAF family member associated NFKB activator
ENSG000001824818	KPNA2	rs61676547	647522	221581564998923	4.46172e+06	151853795029132	825987537546723	233	karyopherin subunit alpha 2
ENSG0000017333812	KCNK7	rs2846139	885600695390522	941768788690827	822385906812055	866369901420533	817478144386661	170	potassium two pore domain channel subfamily K member 7
ENSG0000016393513	SFMBT1	rs2336671	0.0033843	0.399821	154822364647509	182090328996044	81636144735748	53	Scm like with four mbt domains 1
ENSG0000020408412	INPP5B	rs631432	3.01777e+06	145294	125108007203873	594192496892961	815472698399708	3	inositol polyphosphate-5-phosphatase B
ENSG0000014320719	RFWD2	rs12741940	28400.2	989957565698491	5.39999e+07	187417464851986	812482999107949	13	E3 ligase Ring Finger and WD Domain 2
ENSG0000018644814	ZNF197	rs6441859	434.552	618265121618412	13233.4	187473244978097	806344103669039	50	zinc finger protein 197
ENSG0000018898110	MSANTD1	rs108850	202808838443376	728563166859356	35510956884954	126768465250967	799817299655804	62
ENSG0000018521916	ZNF445	rs10429	0.00352972	5.02196e+06	14721.5	208660711277154	791339238356005	50
ENSG000000413539	RAB27B	rs1833281	45.0322	264256206628729	3559.05	208061532483997	789295905413676	239
ENSG0000015783715	SPPL3	rs11065293	4.43126e-25	1.71456e-17	555025	213966533910561	786033460539188	188
ENSG0000017891715	ZNF852	rs6765468	1804.72	256769878555141	13346.3	189100710622938	785222301370036	50
ENSG0000016236711	TAL1	rs12141363	463191367910803	595979606312234	122938560089208	157401420995697	781308041404277	4
ENSG0000019718313	NOL4L	rs1742983	136055853730097	118354673324268	11646377018617	100532977889271	778587152547298	243
ENSG000002501563	CTC-498M162	rs7706932	0.052985	67360.2	1.82438e+07	231165860525617	768833956362663	81
ENSG000001759709	UNC119B	rs35905305	282092	109148143573302	324773	124896312657406	765955537700644	188
ENSG000001876767	B3GLCT	rs7991258	1.70712e-11	8.11412e-08	496864646190897	235400958695445	764549354839938	189
ENSG0000011430215	PRKAR2A	rs9831648	240.31	120414638533199	235.075	117028622626637	762556738835409	52
ENSG000002522331	RN7SKP253	rs34973539	632615791296175	188522308627236	21119681112268	621883804979953	749204929614527	70
ENSG0000011270117	SENP6	rs2748955	319348014151296	317218877851182	22238473204302	220154193428767	747869599252656	103
ENSG0000014655518	SDK1	rs10241070	667705	14327868385571	117805492707732	252043574198491	747824285763364	114
ENSG0000019821810	QRICH1	rs9831648	17.9515	912016078334957	480.869	24355517742719	747324661784471	52
ENSG0000018767212	ERC2	rs1458062	93548527760681	898038131336986	248939028124111	238238210181626	735876300346864	54
ENSG000002711551	RP11-435O55	rs113154802	198394130662413	197131434880158	684739683614832	673028613153452	735298835705474	143
ENSG000002754091	RP11-131L124	rs2393418	0.000772138	0.0764325	270462576692794	266995376898707	730299997334367	187
ENSG0000019712114	PGAP1	rs787979	448144759395819	215088277597784	146287220258382	694961220151371	714821168407425	42
ENSG000002376691	HCG4P3	rs115938232	3063.81	983811094991686	617.766	197665039872393	703953850536023	97
ENSG000002723561	RP5-1112D68	rs7752418	115170781165459	138896912592342	227170948469633	273266172382055	703866318780273	106
ENSG0000000282215	MAD1L1	rs10268609	23.604	756478712202978	69.0999	220753448076328	703598680702449	113
ENSG000002757591	RP11-131L123	rs61943405	2.70634e-32	2.67895e-30	29766620405575	293950953786381	703072384173056	187
ENSG0000016495315	TMEM67	rs4509286	746467391477899	205228749722575	344608853774574	940448169940053	699635357038167	131
ENSG000001354529	TSPAN31	rs11533604	9.64514e+08	896841344735195	320191705523401	297027528435694	698864068028166	184
ENSG0000011170711	SUDS3	rs6490177	1766.7	174882	304298462157171	300522461569365	696434552042581	187
ENSG000001738256	TIGD3	rs12789028	253691043215474	269710093503026	302788417057419	314948114677596	695955396180002	170
ENSG000002700391	RP11-571M617	rs10877013	1.64415e+06	1.52879e+08	328333232968836	304604139938166	692110982502009	184
ENSG000002202058	VAMP2	rs3027167	111393569563508	120750992426835	171553079239942	185272950378934	691146590706197	230
ENSG000001036719	TRIP4	rs72755042	674121190562753	431801666525106	189411578199069	120636868900948	688845630042895	214
ENSG0000012342716	METTL21B	rs10877015	1.0734e-44	9.98084e-43	338287854694946	313869948168379	682747173284666	184
ENSG000002537341	LINC01289	rs11777872	292150326422914	131712113049233	399989311522208	179648175759769	681718314811547	128
ENSG000002289992	AC0684901	rs10184652	5.23627e+06	189586684729408	3.66478e+06	132010183102181	678403043157852	21
ENSG0000014879810	INA	rs11191499	142506781233074	202863430004228	845208468641984	119643183869612	675223109845188	155
ENSG0000016563713	VDAC2	rs3088142	17025219421246	184197116795996	135499561909843	145928140935921	66984416709247	153
ENSG0000012329717	TSFM	rs7965287	9.3149e-24	8.66134e-23	35340408565754	327939721824366	668526237319058	184
ENSG0000011314116	IK	rs3756334	7.58732e+07	175064960535235	143621666614973	330716011155663	667388958840298	90
ENSG0000011515915	GPD2	rs2697368	1.22071e+07	153769173895061	1.52777e+07	191793955229057	654436596027434	36
ENSG000002049658	PCDHA5	rs6884562	477883424538406	110263813682807	102926905803313	236834313295374	652751157773561	90
ENSG000002618015	LOXL1-AS1	rs72743364	9.08362e+07	256809439844022	3.22926e+07	906441533838287	652545175483708	217
ENSG0000012422814	DDX27	rs4810898	7.14621e+08	167199480126185	7.73619e+08	180350687693077	652434949778734	246
ENSG0000016823717	GLYCTK	rs66824127	109158500915942	348256161510733	108547425481461	34566348130531	643122604134942	53
ENSG000001003878	RBX1	rs2064560	5779.74	240602601698165	2825.36	116973393744898	642424004470886	250
ENSG0000000233013	BAD	rs12146487	702195218073801	285505937386739	163958821612461	660242986407505	639808223575648	169
ENSG000002266832	PWWP2AP1	rs508502	221575514660986	261877533446527	921974057858159	108337574514508	629471119118518	193
ENSG0000011339117	FAM172A	rs13167027	5.97114e+08	112684639031566	137789277906393	259401814336243	627893796565504	84
ENSG0000002235516	GABRA1	rs13173394	182660802197005	223840989632076	286581115812686	35056299709827	626748056742489	92
ENSG0000018647219	PCLO	rs1476546	3.07275e+08	905322059997967	9.62671e+08	283004314456241	626450780079449	119
ENSG000001436419	GALNT2	rs4846898	926051560585863	28503449165927	291965003554011	89239906839396	625603799844919	20
ENSG000001314958	NDUFA2	rs3756335	4.15488e+07	958669752072229	165887511977614	382141448327373	616733578920817	90
ENSG000001450224	TCTA	rs9831648	226.961	115723891162708	526.743	267961424980704	616314683849049	52
ENSG0000011552415	SF3B1	rs6715105	697117279680277	245907528748805	417893759020764	146804492341356	60717647780597	42
ENSG000002439439	ZNF512	rs12617171	553419216307084	298155332665183	178004634542631	95301002195527	599229426630793	22
ENSG000000892204	PEBP1	rs1622210	4036.01	399466	404098796287655	399362295516226	596596712485879	187
ENSG0000015659910	ZDHHC5	rs7117205	280787	194327774112728	3.10956e+06	214616381973128	591055784739851	167
ENSG000002545311	FLJ20021	rs2850329	5.4372e+08	335714986491577	587914557603952	362424049740443	578745485804701	67
ENSG000002791441	RP11-894J142	rs3774364	221966806715728	315115951440665	767431498288399	10837515856717	573521790426719	53
ENSG0000010101713	CD40	rs6131010	1881.61	597962310146002	1.35778e+07	430925687973164	569014379998647	244
ENSG000002554083	PCDHA3	rs3756334	8.12461e+08	187462113814689	181121718893024	417345102396389	563719439893643	90
ENSG000002597401	RP11-142J212	rs34488670	1.42974e+08	309456952622582	5.88606e+07	126835636622933	563705392407822	213
ENSG000001448219	MYH15	rs1597076	885762439144388	392932665232201	876285290366108	388165619154698	562892498979277	57
ENSG000002335092	ZNF197-AS1	rs6441859	19078.5	271441695881317	1222.04	173312209136354	555246094669342	50
ENSG000002612901	CYP4A44P	rs7534271	30073869167044	386944899442586	516683957805245	659354533901224	543595576292781	4
ENSG000002541871	CTB-78F11	rs986391	1372844369782	378456414217015	291892722176568	799255521314733	541451559942315	94
ENSG0000013487417	DZIP1	rs526702	16767912661088	6.48667e+07	332412597578619	128054374038375	539530702924577	196
ENSG000002198912	ZSCAN12P1	rs35883476	0.0232174	31598653085631	0.0111894	15175398807725	532259481066438	96
ENSG000002571801	RP11-509E101	rs7193263	786681397846245	370532703358004	223885327595229	104927190928698	524439049040753	221
ENSG0000015639512	SORCS3	rs1021363	2.07494e-05	570864445833759	1.52426e-05	418834934369669	524078621046955	156
ENSG0000018760915	EXD3	rs11507682	6.52379e+07	83144033247167	378217343428434	48151127665103	517278413294387	149
ENSG0000015611013	ADK	rs17747401	291396193733322	378038726505842	13642926910991	171822696837666	517188394822417	153
ENSG0000010040119	RANGAP1	rs2273085	402.18	167421925006632	7728.55	32121780739977	511360267476094	250
ENSG000001708372	GPR27	rs116310555	26.6926	141731	904837506327449	479936627119735	511014996372984	56
ENSG000002546021	AP0006624	rs641325	3.12303e+06	216139199425768	4.1378e+06	285871698264983	497989029701036	167
ENSG000002419393	RN7SL517P	rs56029819	915530326193066	390679254336072	264267656473652	11227362596812	495867321713142	49
ENSG0000011311912	TMCO6	rs3756335	475782124127347	109778904316216	171549063011209	395326588573396	494675379834965	90
ENSG0000011786211	TXNDC12	rs12135327	1.26654e+06	356750399032786	5.48397e+06	153979757856426	489269661617283	6
ENSG000001668967	ATP23	rs3751327	5.73564e-16	5.33318e-14	545172520095345	506430518184099	488117756614947	184
ENSG000002602333	SSSCA1-AS1	rs1346	51112871462351	543546664211461	428915122987345	455633526590309	485211527044047	170
ENSG000002368691	RP11-944L74	rs6441859	26281.6	373925734049904	11481.5	162891330478218	463182935094246	50
ENSG000002645981	RP1-29G211	rs407502	649077624953235	457567142912233	113357811423758	794486587143947	462907954829735	232
ENSG000002325551	AC1040881	rs908671	153919339443602	430424150013689	330461983850737	91952344448555	458926951754889	39
ENSG0000015801920	BRE	rs12463914	770734768708561	415247534372096	234711071605097	126006215565326	448691791659441	22
ENSG0000011490213	SPCS1	rs2276824	5.74258e+08	81637807080731	385215027522346	547182618792664	448143110285779	53
ENSG000002277401	RP11-318C242	rs10913112	12390414751528	431525870586244	3.56544e+07	123730252912243	444742280916016	13
ENSG0000016378813	SNRK	rs56029819	775518141438359	330932477331257	532018861228554	226584228712342	441175756953735	49
ENSG0000016806620	SF1	rs72924202	125515874333843	363821950221575	185028379422637	531936016227581	43896573587956	169
ENSG0000018609416	AGBL4	rs11579246	339156373519771	527954937765823	237557354631266	365447303263256	435137419798868	5
ENSG000002834581	RP11-1I21	rs12963887	5.16658e+06	733591485206495	398056795209308	564756906216108	434771626174313	236
ENSG000002436964	RP5-966M16	rs7638524	0.000458586	0.0651034	395817529880715	561489539017933	434552285683259	53
ENSG0000008620016	IPO11	rs12521969	5240.28	209891048770429	136500	546293852272342	432717041433216	78
ENSG0000008536517	SCAMP1	rs3922654	108355776041678	447794015255861	290000471949459	11941496313972	431417463372053	79
ENSG0000017519711	DDIT3	rs2306390	263905414904647	244746540896698	352054604693276	326073299102928	423020559804394	184
ENSG0000012308010	CDKN2C	rs12121630	23534406288881	319519049262477	108451162714641	143040771392535	419987694437995	5
ENSG0000013540710	AVIL	rs923828	4979170329615	462981210638827	120669359237474	111783671939806	419049253499376	184
ENSG000001752132	ZNF408	rs112181005	509337844374266	451842719188694	150638210097052	133219574959058	414277729797777	166
ENSG000001599585	TNFRSF13C	rs9607805	728250792149669	40922345924632	325877815903325	18271238861378	407010023531847	250
ENSG000002533571	CTB-78F12	rs986391	187081703639287	515734117710598	282172533716378	773807352735931	406669848058797	94
ENSG0000019653515	MYO18A	rs75581564	885932944460769	69480165124656	741122997375906	580828297861423	404723862357906	231
ENSG000002650551	AC1453432	rs61676547	1.40758e+08	481672342689596	3.4651e+07	118175477862183	400150425359547	233
ENSG0000016448411	TMEM200A	rs12198515	5.85058e+08	328108544043986	106324136947008	59588059844752	399769224162934	108
ENSG000002312001	AC0684902	rs12619197	1.23206e+07	446135568598816	4.28516e+06	154768324985312	399095940357764	21
ENSG000002341278	TRIM26	rs115938232	23240.7	591126913524669	472.614	11623705739933	397249380498266	97
ENSG000002794911	RP11-810P127	rs102275	3.65733e+08	531804519393233	5.91344e+07	856034217266057	382587810201318	168
ENSG0000017120613	TRIM8	rs3961455	17703748802065	310903165091986	349282221749519	613009196502732	380371245880051	155
ENSG0000017805714	NDUFAF3	rs9831648	502.311	252359215210897	735.555	36916209209168	378478692685044	52
ENSG000001692136	RAB3B	rs12135327	1.2171e+06	342825898212	1.01489e+07	285496702087301	371677176501182	6
ENSG000002002411	Y_RNA	rs59859947	133373514693413	546089795086649	206605160025007	84225089317141	368144775289251	30
ENSG0000014600710	ZMAT2	rs3756335	73.1683	168824	27468599212768	633426608768529	366298703550372	90
ENSG000002269131	BSN-AS2	rs9831648	346.129	176485747154094	901.518	45930553010106	364208722732369	52
ENSG0000007861820	NRDC	rs12135327	2.03716e+07	573814580811781	2.26841e+06	635323850461861	362652807741885	6
ENSG0000018572816	YTHDF3	rs11777872	341981856439148	581897432696671	140901879109247	236162061210288	358879156747293	128
ENSG000001866659	C17orf58	rs61676547	7.74107e+07	264898758701296	1.10253e+08	376925421322073	358173943344244	233
ENSG0000012033415	CENPL	rs79491167	502781960389251	552415066678687	8.16801e+08	893852095807716	358141277530884	12
ENSG000002600002	RP3-467N111	rs2024842	1.08107e+06	758854509293173	8.08112e+06	566893186465719	357221270983066	104
ENSG000001732145	MFSD4B	rs7752418	102647950281781	1237883068235	392875278185522	473434759912341	353224610417429	106
ENSG0000016976414	UGP2	rs72815371	198947615527836	380847123096565	237464862780562	451067498909956	351352025206547	28
ENSG0000014472419	PTPRG	rs1470035	19123752610032	510711257085276	524795992051773	139800665691278	349244360098141	55
ENSG000002597041	CTD-3094K111	rs4702	7.98614e+08	538296729032032	1.68213e+08	113033426442671	348660176252444	220
ENSG0000016074612	ANO10	rs56029819	506542428707366	216719775606647	102969580735732	440204862651859	34153912350543	49
ENSG000002245931	RP11-30B11	rs10241070	134303679905282	28819387531449	172769604497258	370394394860164	341104656540943	114
ENSG0000018732311	DCC	rs34486623	401234131401463	622192632938022	2.40879e+08	370122356080558	34075259925402	238
ENSG0000014974313	TRPT1	rs6591838	9.68626e+07	393835773675822	158666076872733	644784318868975	339308721239993	169
ENSG0000014978112	FERMT3	rs11600628	141246164341446	574202848398058	189167064459504	765681798183645	333212684704838	169
ENSG0000010078410	RPS6KA5	rs1286060	106030708438438	171024916719051	285513438015373	460196507163022	329624161472546	204
ENSG000002337237	LINC01122	rs2717039	2.68248e+08	626224772772876	1.91325e+07	443353968695745	329436956547311	26
ENSG000001175928	PRDX6	rs57022387	564471590934256	620136917940069	5.06285e+08	552967326795135	324504839370279	12
ENSG0000011053613	PTPMT1	rs753992	844673265770268	176879341619212	24082434844791	503983872326924	315883869303615	166
ENSG0000016976017	NLGN1	rs583514	9.24574e+08	541572320765278	2.47474e+08	144644956598756	313771002157472	61
ENSG0000016224112	SLC25A45	rs2846139	546813830251855	581344553957457	998512796803017	105850445616965	306338349326257	170
ENSG000001638075	KIAA1143	rs1506659	23381.7	332453653781552	25503.4	362316070173283	305230275556313	50
ENSG000001682737	SMIM4	rs66824127	353461817888311	503336317603541	134612785956377	191390762447624	300392173910388	53
ENSG0000016457611	SAP30L	rs7448763	271710037624634	576727637913633	459126824144098	971592180525093	294350872029953	91
ENSG0000017391513	USMG5	rs11191499	450203318321339	623068838834884	593544008562023	818548549845892	289980728988752	155
ENSG0000013457411	DDB2	rs112181005	40253525738308	351123603339676	780786378570687	680781346114468	283285253647256	166
ENSG000002503061	CTC-498M163	rs13177755	4.6613e+07	5925946986715	9.94522e+06	126153026977695	28125170876852	81
ENSG0000016616512	CKB	rs10149470	3158.77	62275707525129	4983.48	979707128386845	279272211544313	207
ENSG0000019738115	ADARB1	rs400997	319564615446114	293985538218015	773101763096708	710941619802297	278355550723011	249
ENSG000002731451	CITF22-92A61	rs9627391	727449191090891	647719431480449	77242505723306	685008532588002	275732798292609	251
ENSG000001577788	PSMG3	rs10268609	155.527	498444019040281	71.0544	227446719278271	274109261679181	113
ENSG000002131373	ARF1P2	rs35905305	1.56565e+06	605787886101996	319564	123376135456164	270835959589685	188
ENSG000002795431	RP11-1147P11	rs12967855	427.566	63464715834306	64.1732	949836561558049	270369185496218	235
ENSG000002560082	RP11-728G151	rs35905305	1.43469e+06	555115947935056	457266	176658685697141	268225347448243	188
ENSG000002543301	RP11-1D121	rs7837935	2.00519e+08	495754896611429	9.55762e+07	236029901680927	268212240751696	129
ENSG0000016754918	CORO6	rs17727765	601348711980014	648768004836674	266909413846486	28535760642943	259892269183917	231
ENSG0000008085414	IGSF9B	rs612823	5.53887e+08	564640274837922	1733703596232	176477441566643	258875011025272	178
ENSG000002595541	RP11-408J61	rs34488670	2.51809e+08	545017251861259	9.11072e+07	19693503747919	258044281497762	213
ENSG0000011554816	KDM3A	rs59859947	915536398953918	374902388157043	894787912480415	366148965975612	257138321555911	30
ENSG000002430561	EIF4EBP3	rs3756335	1490307774033	343863399599731	17489699110298	403292808075895	252519864555867	90
ENSG000002488402	RP11-357G32	rs362280	665254824931104	23898340844382	141744691508126	508947816572348	249986073243821	62
ENSG0000019873910	LRRTM3	rs4515864	144941189309908	560930927415826	446670786868666	172616730118446	24749151566605	152
ENSG0000012031418	WDR55	rs3756335	459941044218703	106123847871135	28049932108762	646959560629899	246590098073457	90
ENSG000002732891	RP6-109B75	rs9627391	662145947131404	589581115139468	176946207324917	157309885535341	244718077780628	251
ENSG0000016393816	GNL3	rs3774349	8.17071e-12	1.16352e-09	527954555127576	751571571782648	243148882666075	53
ENSG0000000720214	KIAA0100	rs75581564	100893771715664	682655663217252	957139892141838	645191036209367	241778716098103	231
ENSG000001823799	NXPH4	rs7295422	176678527952536	700002828776223	105236479226252	414550201067079	239821933529553	184
ENSG0000017345710	PPP1R14B	rs618160	335548750414487	136431350744944	149489020439647	607572319419513	237691940287433	169
ENSG0000016619716	NOLC1	rs11593061	917790153509695	61953093182042	710342692561054	4771600861723	23387061728577	155
ENSG000002807761	LINC01202	rs4596421	904527881676373	110840543635572	538406331741397	659532317163838	22899828008068	92
ENSG0000016242614	SLC45A1	rs301817	3.79001e+07	499311997066557	2.07486e+07	273123464560704	2275639518855	1
ENSG0000016978312	LINGO1	rs55726435	818120150623031	390403855582709	808410709996452	385546660241518	223886831089711	218
ENSG0000014045516	USP3	rs79714693	7.05909e+08	559965082106287	2.75118e+08	218016465905507	222008641713302	214
ENSG0000015637414	PCGF6	rs11191499	515415714534849	730329509925409	30052124940589	423611575846469	221854654095189	155
ENSG000002634681	hsa-mir-3130-1	rs72968228	1.12357e+07	692402830507511	1.47843e+06	908921615818229	216704880769688	43
ENSG000002369771	ANKRD44-IT1	rs6715105	243229823805079	700260924405271	295080538492687	847392343090245	214727103408051	42
ENSG000001155208	COQ10B	rs6715105	178554053196493	653015385747154	363159609566737	13260209066347	214167653575224	42
ENSG000002325044	ST3GAL5-AS1	rs75610186	335617975186517	234706275996701	129141597046691	901016054255504	210432546344541	30
ENSG000002219955	TIAF1	rs7218959	2.42396e-20	1.90102e-18	994927154130033	780072913337365	209977815121328	231
ENSG0000000737220	PAX6	rs3026389	30453555368575	704025382468727	3.76731e+07	868835112290416	209087684216061	163
ENSG0000016183510	GRASP	rs11612312	562078930839666	663969241247617	109660653949163	129333256360031	206025762807563	183
ENSG000002346171	SNRK-AS1	rs56029819	154909289341858	661133664926228	30802925674664	131257320646898	205751892276709	49
ENSG0000018251111	FES	rs2071382	4085.19	2.75358e+08	118095519230587	795805091341703	204180345490145	220
ENSG000002392682	RP11-384F72	rs13081204	873590394971666	551747419876534	389598508558425	245862680725375	202263580507738	58
ENSG0000016688810	STAT6	rs923828	537615876905359	560283213987518	161454908170507	168060533898357	201749173606539	184
ENSG000001880649	WNT7B	rs7292527	790486229753776	703844296132275	981444062404319	871871205983812	200082276909402	251
ENSG0000013481710	APLNR	rs527528	6.48076e+07	76771635917633	2.76208e+06	325200677358869	199762897391338	167
ENSG0000017688414	GRIN1	rs112535944	586600676036498	747605936355201	411707450545841	522714528843189	199494839339389	149
ENSG000002610086	LINC01572	rs3852788	911546725719637	756432216689275	418756634569652	345503546700775	199483204748882	228
ENSG0000014074010	UQCRC2	rs2369818	8.42622e+07	782206527960217	2.02089e+06	185606567477953	199231952460684	225
ENSG000002606011	RP11-552C151	rs7200826	2.19897e+06	590863803411204	7.848e+06	210677463033653	198458435178004	223
ENSG000002248052	LINC00853	rs7534271	538019867064291	692259339531489	837455243663509	107559718193518	193963288360687	4
ENSG000001639309	BAP1	rs2015971	670473052877639	533768735090235	330072497469671	262579598300802	193646211105491	53
ENSG0000017489112	RSRC1	rs827137	19808.1	510087106587734	11566.9	297672756324964	192240136773552	60
ENSG0000016350713	KIAA1524	rs1597076	15539905980394	689368733629156	228791823376162	10130327705203	191500165104658	57
ENSG0000015773413	SNX22	rs79714693	157871148617118	674376649448171	3.15134e+08	13442409935899	191180312742765	214
ENSG0000012420114	ZNFX1	rs6067007	1.75017e+08	409486503476344	328540190583332	768492831006097	19052391445566	246
ENSG000002654201	MIR4779	rs59859947	182319386131161	746497025229099	150132269747506	612806099498215	19024903869002	30
ENSG0000010795410	NEURL1	rs11191499	980533353811053	781092494250938	238301107240783	187929861945884	190070884909122	155
ENSG000002523681	RNA5SP43	rs490647	360482081694208	683822796513435	66908482943403	126733817566355	189400646863746	3
ENSG0000015742915	ZNF19	rs78455122	170542823819358	521576169411855	29483415385841	899815865419328	188416004841013	228
ENSG000001999901	VTRNA1-1	rs3756334	141389672711736	326233502732251	210558690130954	485641904266649	187772644638257	90
ENSG000001345759	ACP2	rs112181005	785807119822069	669727119826404	166503826428111	141720159523833	187600409703513	166
ENSG000002132603	YWHAZP5	rs7092068	508069849436056	486423403569909	233635538055262	221806720206469	187471600131044	157
ENSG0000014133712	ARSG	rs8077872	2.01645e+08	690029030252848	3.58829e+07	122603778371372	187364816092995	233
ENSG0000017936117	ARID3B	rs351242	255409242017473	523166638958592	114317456768123	232294138237669	186762959523356	217
ENSG0000018505313	SGCZ	rs2256127	296515618211859	744955186266376	150491704406088	376227295374746	186265605330902	125
ENSG0000014883412	GSTO1	rs11599236	0.209738	620565990667207	0.658278	194584697979587	184849311353179	156
ENSG0000013817210	CALHM2	rs11191499	607429837570433	624812387792004	178419084893885	183340836417631	183988286565722	155
ENSG000002617861	RP4-555D202	rs6765468	92945.6	704876503507361	14777.1	111882811769885	183240683645526	50
ENSG0000016332813	GPR155	rs4972656	4.24536e+07	374937413482782	5.01081e+07	442356580338026	182705080561575	40
ENSG0000019677614	CD47	rs936267	344781310666944	413615144467928	271550117397483	323943174038353	182054215721544	57
ENSG000002259687	ELFN1	rs868754	223.602	716617152826084	31.951	102218074006776	181164773164583	113
ENSG0000016495115	PDP1	rs4478545	225128888583902	61894186653608	720122880489016	19780150316448	180285218533111	131
ENSG0000002297615	ZNF839	rs56101042	617741299152136	725817824371891	266255629533826	311051806078514	178640308809705	206
ENSG0000015467816	PDE1C	rs7799431	183912193672813	702224910568681	31268612028179	119213401514547	178346507111071	117
ENSG0000017522416	ATG13	rs112181005	511023225664938	375149442159777	609865664732976	447534892364861	176194776584964	166
ENSG0000014574315	FBXL17	rs288181	74206671401581	203705814323102	215791382191343	592196968373218	175097411944387	86
ENSG000002389981	RNU7-187P	rs61902787	5.12806	463830371636205	4.02504	363890283793328	172279344570376	174
ENSG000002078161	MIR124-2	rs7837935	3.00473e+08	742950765544124	3.44219e+07	849398545182029	172106030992598	129
ENSG000001152269	FNDC4	rs12463914	145908409387174	778350782132695	658098222179496	34934891271853	171465387434556	22
ENSG000002751261	HIST1H4L	rs13214023	0.681131	643747545518436	0.00196268	185324766247058	170927688234499	96
ENSG0000011490412	NEK4	rs11130310	5.52026e-18	7.83975e-16	579847379517902	823315347986382	170886178218444	53
ENSG0000011539211	FANCL	rs11682175	7.5051e+06	70958239780384	1.26795e+06	119709938302426	170707576163256	26
ENSG000002260552	PAICSP1	rs57757402	173601109796143	809719162256878	4.2206e+08	19515342024337	170587674010784	140
ENSG000002000511	SNORD45	rs3756334	192070367997202	443169973066133	167332407690779	385920752929285	170549871228894	90
ENSG000002371878	NR2F1-AS1	rs13167027	365130946089167	703685527229536	6.53962e+08	125862052616995	17040936743991	84
ENSG0000014840812	CACNA1B	rs112535944	737960253008815	771708351461992	547755493094891	571101336958556	170388779039833	149
ENSG000002721021	RP3-355L55	rs370771	2.27113e+08	765315223818498	1.93441e+07	650149871584679	169667324448519	105
ENSG000002596821	RP11-702L154	rs72755046	47487837520748	30368238449323	318907516006279	202246549089329	169323833789729	214
ENSG000002539102	PCDHGB2	rs151988	109189815792294	390200469646441	181749033238847	649329496869993	16842207960572	90
ENSG0000017044512	HARS	rs3756335	263710671235904	608469145141197	96713249951746	222981781908377	168188649029237	90
ENSG0000016294410	RFTN2	rs6715105	190017220939999	738823829688659	240260719420927	932503183931602	167711808625299	42
ENSG000001638749	ZC3H12A	rs1466887	853736731015983	707898105009749	138777120941059	114903400499158	167273355971523	3
ENSG000002537672	PCDHGA8	rs246066	193252279907019	589108997379122	126139914641902	382856707532103	166739060496458	90
ENSG000002161911	MIR8485	rs13031157	127641852198638	730473622482974	178389973519029	101923541150485	166148027871035	23
ENSG000002323751	RP11-136C241	rs56029819	176994141510414	750476569344829	192753265350383	815637190492172	165997016925499	49
ENSG000002318802	RP11-76I237	rs4752965	373247329334575	781466373396606	23292497144139	486014371257348	165966791212872	166
ENSG0000012903815	LOXL1	rs72743364	2.49487e+08	705342770712837	4.64459e+07	131147019143517	163507250811932	217
ENSG000002571591	RP11-58A173	rs3751327	188877063145748	17562033816866	888553579412172	826025305653525	163314067464352	184
ENSG0000018074715	SMG1P3	rs2369818	5.62637e+07	522296368463227	3.40009e+07	315468100973287	162234627917189	225
ENSG000002564811	RP11-21A7A4	rs11605193	182162595543696	738541348785516	195744774199286	791986678476705	162086276070451	169
ENSG000002455269	LINC00461	rs6893807	5.61624e+07	713992090987446	9.77559e+06	124115047620329	161892202012039	81
ENSG0000010040311	ZC3H7B	rs2273085	0.0389859	1.62293e+08	20170.8	839522576687535	160475800178396	250
ENSG000001778887	ZBTB41	rs76128976	1.62443e+06	812637829018301	55120.3	274145313331448	159947622853027	16
ENSG0000016261812	ADGRL4	rs4258186	127488729278812	60416177117062	463495550542252	21948891580608	158965484589996	9
ENSG0000013331510	MACROD1	rs12146487	16794859446406	681856175924535	342726849984557	13898507948117	158936616648043	169
ENSG000002557372	AGAP2-AS1	rs73123350	767742546872978	713876188586436	13258432565227	123127950617213	153992592071099	184
ENSG0000013453215	SOX5	rs7342385	183819688663179	374617473228156	231300268853644	471227333984567	153740072829761	181
ENSG000002080091	MIR130A	rs2509805	1.1089e+07	767450741016185	1.16675e+06	805968683108835	151952268115388	167
ENSG000002692932	ZSCAN16-AS1	rs35883476	0.0509836	693881826021242	0.0114029	15504162456485	15107654941391	96
ENSG000002647371	MIR4511	rs4776729	724868391827764	768278308986205	755840375006898	799595482616378	150961690322829	215
ENSG000002218832	ARIH2OS	rs13084037	1614.03	809507537128862	79.1342	39538289547946	150954173306262	52
ENSG0000014593416	TENM2	rs986391	280166152211356	772229926187074	282055191653573	775938060317111	149867896109838	94
ENSG000001638739	GRIK3	rs2089358	300680	73841540768341	45659.8	111982509248621	149602079604566	2
ENSG0000019678212	MAML3	rs67600240	240494347417001	716682847750884	453360770026503	134955260549687	148076061275009	70
ENSG000002375157	SHISA9	rs7200826	2.27675e+07	611762019451943	8.94481e+06	24019904519908	148038618226267	223
ENSG000002793611	RP11-360N93	rs4791300	22966917365083	785926368845858	1.96354e+07	670451893966726	147025948711708	233
ENSG000002757891	MIR8064	rs6798941	538436815506159	764393732139668	583820973798022	827354486897448	146902630041728	53
ENSG0000005991516	PSD	rs61691222	128140909645333	757090372445421	139328767275487	821725896609656	146529659256325	155
ENSG0000014637610	ARHGAP18	rs9321191	4642896742393	220842123981684	578195439727694	274875830056779	146243598417306	108
ENSG0000013550312	ACVR1B	rs11612312	648148161963135	765641140529552	742426209787668	875548613837514	146081607303754	183
ENSG000002309451	LINC01507	rs10780359	880639535363503	648739268620826	265475231226953	195422822333342	144376761379927	141
ENSG0000013861313	APH1B	rs62014217	9.89523e+08	778816678284666	1.0081e+08	792018177648204	141970600623457	214
ENSG0000014653513	GNA12	rs7793200	178814867300106	782225680548358	131577628659246	574174772819424	141159579153097	114
ENSG0000017849815	DTX3	rs61935769	726718294368039	675723039732194	18933800512835	175912580421519	139203816851323	184
ENSG000002512931	CTC-552D51	rs10519647	101978222688078	760910933371469	133297451614933	993213343942074	138614652555828	87
ENSG0000017372712	CMB9-22P131	rs12789028	703945562194192	748582376951226	992215934303893	105375171266825	138010780225705	170
ENSG0000019824213	RPL23A	rs75581564	68130448440071	505764176545506	465182234151992	345188942302738	137582013966229	231
ENSG000002244421	AC0170352	rs787979	12213218215407	800000920173583	95272802845057	622700135819259	136412471620105	42
ENSG0000010016719	SEPT3	rs2076199	515763253453983	306396764164374	260918753383477	153638789665427	136384228076752	250
ENSG000002301771	RP5-1112D64	rs7752418	585497827333468	706093598502646	763961698941225	919958701298162	135721131644779	106
ENSG0000016379513	ZNF513	rs12463914	131199055465653	68897037259866	303373211001866	159175777662944	135700212081811	22
ENSG000001013507	KIF3B	rs6141306	1436.17	124949	982307358349069	854483057592888	135693867559772	243
ENSG000002489271	CTD-2334D191	rs113442606	662625564421924	494710517795823	494841052088561	369309228649455	134822786938212	87
ENSG0000016409111	WDR82	rs66824127	226447441691278	722467345825113	36639299656845	116761084160288	134462895879786	53
ENSG000002436751	RP11-379F41	rs827137	53313.1	67166884599114	15430.8	19427207291945	134059080401971	60
ENSG000002535581	CTD-2179L221	rs1560196	171400532643509	736488752306437	299839994888584	128705070842652	132792331529588	79
ENSG0000000646813	ETV1	rs66974425	180867432955939	62277725979071	639805548256864	220170413296152	132567528134976	116
ENSG000002337161	AC0743671	rs17408988	639993567079877	503143176192524	102576651652503	806293459858229	132494563790188	28
ENSG0000017814916	DALRD3	rs9831648	0.762657	383156499255413	1726.78	867397364750682	132219478732789	52
ENSG000001721138	NME6	rs990211	156021484538373	837338870284445	278538776942174	148167047424508	131963737742325	52
ENSG0000013862915	UBL7	rs62003663	229029168588391	605949571951173	910878311326782	239674448518966	131945031495272	217
ENSG000002526591	RNU6-1088P	rs3213572	1.27686e+07	796281429943802	1.19066e+06	741231790841573	129595251379881	188
ENSG000002341601	RP11-613M106	rs62535714	627.037	681415477992032	175.016	190065189935067	128519332064881	140
ENSG0000014552611	CDH18	rs7700453	235604651011172	785636846154001	181894720073938	605253502655707	128458391278572	74
ENSG0000017273211	MUS81	rs12789028	724645108006909	770562014503881	874484962141878	92861186464793	128455862989116	170
ENSG000002724981	RP11-415F233	rs7610118	424841170452937	488571176022971	326948247768895	375865386875122	128045542919689	48
ENSG0000011426811	PFKFB4	rs990211	820537823658347	846693405811913	166289240185029	170310861612029	127903840550116	52
ENSG0000019654714	MAN2A2	rs4702	106542556257317	718137851499514	22924677647046	154393698579193	127455503197903	220
ENSG000002604692	C15orf59-AS1	rs60833441	129818	367018857438102	30883659318856	873006837437768	126623054040677	217
ENSG000002353742	SSR4P1	rs7281757	239166622472832	220022883739193	701417675338575	645148311466428	125422961816265	249
ENSG000001386223	HCN4	rs72743364	2.93876e+08	815561188621908	2.13144e+06	590261225687714	125409536910375	217
ENSG000002485281	CTC-458G62	rs4489042	167109054982911	793891134881176	167090775028711	792554138931294	125015269900836	83
ENSG0000006874514	IP6K2	rs9831648	1742.26	803862164533803	154.924	713555140445321	124782321402694	52
ENSG0000013550217	SLC26A10	rs73123350	436388809382833	405770421473566	495398625366839	460515530172455	124396174006482	184
ENSG0000017608714	SLC35A4	rs3756335	312966300365667	722116994524462	66600210092942	153544802155715	123958636809366	90
ENSG0000013997016	RTN1	rs1956373	614729006468459	711631932429232	141476699444138	163654448941336	123957412923519	200
ENSG0000012278316	C7orf49	rs2718168	835547445066803	728868794004948	168111496672268	146524231659539	123603315393773	124
ENSG0000016690817	PIP4K2C	rs1678527	393188297878489	365587633096781	53954669549385	501548564205087	123536452764409	184
ENSG000002057046	LINC00634	rs9607805	154391249888373	864262867860488	202665347080387	112220011881989	122950951917722	250
ENSG000001358019	TAF5L	rs4846898	176185460784239	542222029548784	108765667048765	334610417580338	122882601743044	20
ENSG000002318897	TRAF3IP2-AS1	rs7752418	391151511808064	471833078651106	671193340102291	809515381667917	122854336092021	106
ENSG000002599631	RP11-185J202	rs7193263	153459536461292	722745216715896	327776782698366	154249536928168	122819009141204	221
ENSG000002360211	RP11-195C71	rs10913112	1.95783e+08	682448900868469	5.59017e+07	194736042285611	122812540000173	13
ENSG000002701331	CTC-303L12	rs55923251	124625966938985	748581817859698	630159573259959	366263469259628	12249942093546	84
ENSG0000011826314	KLF7	rs972189	1.06586e+07	656838497645419	3.58526e+06	220821022595261	122340337321068	43
ENSG000001357639	URB2	rs4846898	250417585347785	7706761634489	348566572328942	107151709086904	121886853221615	20
ENSG000002537621	RP11-579E242	rs1550730	170623397490495	768475535374574	20194693759731	908338423558515	121608813144552	128
ENSG000001987976	BRINP2	rs72726712	1.27852e+08	647192976352276	4.57627e+07	231532289632454	121272997870365	14
ENSG000002166421	RP1-95L43	rs9373363	151017303365954	688186953656777	723682921933744	328575822398795	120701331518052	109
ENSG000002024591	Y_RNA	rs9671376	93395290183641	807824375311715	8.45761e+08	73035191164539	119038580627275	206
ENSG000002369143	RP11-1008C212	rs56059718	200844710285597	730622492660637	408252198799581	148393304527867	118567503509841	211
ENSG0000014094516	CDH13	rs11644513	480899132621945	43754380834513	479217918985905	435897206230503	116957814908288	229
ENSG0000010911318	RAB34	rs75581564	111185367975	825380805939926	620829224765976	459701371229805	116909690914827	231
ENSG0000006006916	CTDP1	rs7241572	134347747343521	513563027222671	9.67193e+08	369606040136032	116807825941379	242
ENSG000001755507	DRAP1	rs12789028	755505346480567	803362681687418	677681331253722	719444318249999	116460151691523	170
ENSG0000018483814	PRR16	rs62379789	941571643988443	702953708552247	240610116732166	179517114730385	116346994956647	87
ENSG000001242125	PTGIS	rs13044900	597082305346397	746431396257623	10985139545427	137212403948221	116285506424076	246
ENSG0000013802814	CGREF1	rs78170284	629801368099178	198601931862568	423708806889257	132452777626567	115980541586671	22
ENSG0000007588412	ARHGAP15	rs1320138	312469619175879	50692089166132	229610400447659	372382726741589	115275581400855	34
ENSG000001652759	TRMT10B	rs62533797	2262	829482079994831	151.653	554966348256768	115021285155356	140
ENSG0000013404611	MBD2	rs8089474	6.01472e+08	796723681720386	6.75461e+06	893591670237675	113910461075685	239
ENSG0000011007618	NRXN2	rs2285339	343599942862172	492426259160248	574711651531598	823527581278898	113733391033478	169
ENSG0000014980610	FAU	rs12789028	778213169621478	828116638260918	471074693133979	500146535221535	11361550182758	170
ENSG0000014057715	CRTC3	rs4702	8.03723e+08	541740212302324	5.12099e+08	345061254627659	113185374849578	220
ENSG000002543961	RP11-56F103	rs4531131	971179706747829	692783487790198	255120178180393	181874915609135	113078597751385	138
ENSG000001789773	LINC00324	rs2585399	699503409215271	758231838071379	112317969388937	121635870573569	11201407756901	230
ENSG000002408233	RN7SL23P	rs102275	5.87051e+08	853617562003898	2.39197e+07	34669348362955	111706979923972	168
ENSG000002371542	MCFD2P1	rs13199649	17.2713	886986390491414	0.0310541	148328964332934	111530319863525	96
ENSG000001841607	ADRA2C	rs7658462	661527421279317	126970207699874	842126918177643	160521180717902	111237561131254	62
ENSG000002704411	RP11-694I157	rs9831648	79.3903	404798398853085	1665.21	8489516872007	110568472896544	52
ENSG0000017117413	RBKS	rs12463914	144703761330803	779617891442925	174696476541563	940107571747391	11015401048384	22
ENSG0000012857323	FOXP2	rs8180817	324050375297628	83262625999883	2.24679e+08	576201925421163	10971889562721	121
ENSG0000013394320	C14orf159	rs1286060	417864527701754	674005282452477	102055840376536	164504080583592	109498600156102	204
ENSG000002699581	RP11-73M188	rs8021904	6.7379e-12	0.0132839	45191.2	890841971735012	109158027813076	207
ENSG0000019648216	ESRRG	rs2576241	52973855081667	704793108486288	139455062270803	185429525329682	109108172570942	19
ENSG000002554571	RP11-436P71	rs7839595	613088745485156	679126886828591	189498836344497	208824310174536	108617298470035	125
ENSG0000009165615	ZFHX4	rs1433965	499772528632705	784796517345918	679049070775464	106523468095987	108112337122386	130
ENSG000002714401	RP11-373N242	rs35883476	0.0588165	796923318196621	0.000714914	967596732521008	106317008551281	96
ENSG0000016895914	GRM5	rs4753209	12492.3	742477666634148	25488.1	151381736910943	106140594950796	172
ENSG0000016393115	TKT	rs6798941	775496445166408	860915818189396	227169687620623	251132083219956	105988839349324	53
ENSG000002737031	HIST1H2BM	rs33932084	3.56	750007806889027	0.684515	144105127972267	105887065138663	96
ENSG0000016753613	DHRS13	rs75581564	104542573443613	819843224758888	817265242507244	639866336467332	104898619007511	231
ENSG000002258733	LINC00694	rs6441859	56008.4	796868240791892	6917.87	983202358539171	104811522724929	50
ENSG0000016617310	LARP6	rs4366672	180462184465095	146669398747618	870340456868957	696913465849486	104497520627291	216
ENSG000002599241	RP11-16E234	rs4776729	7562555592881	801924048108625	87779357647969	929758899115635	104256027062876	215
ENSG000002667123	MIR3149	rs1433965	509922244189052	800733263268721	602648793759482	945300528830208	104166496724693	130
ENSG000001393523	ASCL1	rs2292996	153488696659745	769789245984214	217596942889267	109027365584984	103658549335934	186
ENSG000001880427	ARL4C	rs4663414	39798140226665	691720444889008	897394423811945	155870000127806	103637470518401	46
ENSG0000018214920	IST1	rs11643192	1.27616e+08	130775105768236	866946568939937	888305269980962	102893213064623	228
ENSG000002662151	MIR3167	rs57344483	198849424377004	674859910602086	647522272597034	219654801205197	10284927167635	176
ENSG000002397931	RP11-109G231	rs7684235	10955368309259	853238992294555	5.68982e+08	442116795470967	102434084657507	65
ENSG0000020471310	TRIM27	rs13201681	0.910962	869183009566531	0.0300214	285422790175785	102274711415883	96
ENSG0000018509014	MANEAL	rs11264096	139672683386582	566258114767719	380085548111398	153991430461039	10206921657352	3
ENSG0000016404511	CDC25A	rs990211	658317734829735	831205865596058	102800461120223	119631707445017	101663243385398	52
ENSG0000017037011	EMX2	rs10749240	329722716391586	799152036509294	264826634614874	640851372287933	101142288276606	159
ENSG0000007036715	EXOC5	rs2274794	5.7315e+08	824726365370098	5.24909e+06	754312210479242	998361571696215	199
ENSG0000016404813	ZNF589	rs990211	243799511492996	847550087413268	800623055662617	277335035612171	995358348205532	52
ENSG0000006897113	PPP2R5B	rs4963223	678200212530559	164678478019511	46539245932979	112011348287783	993809286881728	169
ENSG0000013437614	CRB1	rs76128976	1.45652e+06	83312477397603	118713	678043178055725	990708924660343	16
ENSG0000013673214	GYPC	rs13020607	80063368871942	764033853810519	142618271909033	135999656402723	990232378261305	33
ENSG0000017522011	ARHGAP1	rs112181005	65199321380678	578394851026537	362862426000467	321802966226828	987873271068276	166
ENSG000001783424	KCNG2	rs7241572	209712136114411	801653954226909	26133450226392	998002442528518	985222169616055	242
ENSG000002324542	RP11-3J107	rs72737789	15067.3	879250587307046	38.2902	222457627582285	985036497802232	140
ENSG0000016407713	MON1A	rs6797299	104586	866071987152571	4313.72	356232921086241	983047196498033	52
ENSG000002285265	MIR34A	rs12030885	236831430623807	774119648966877	31017731056927	101288377260464	978070576045854	1
ENSG000002539532	PCDHGB4	rs246066	209750452838282	639401920799225	131999101043311	401410136957399	97506702562422	90
ENSG000002362691	ENO1-IT1	rs301817	6.57375e+07	862325714311102	3.07002e+06	401741133453257	974994842681867	1
ENSG0000015761310	CREB3L1	rs10838612	132084519427434	855809419090853	516532058064028	333703392660861	970952576422533	166
ENSG0000013868512	FGF2	rs45534736	102380827009586	838120333013108	7.97277e+07	651708242344079	966978073925163	68
ENSG000002769031	HIST1H2AL	rs13214023	0.90588	8561616795549	0.0500559	472120289778738	966262914672161	96
ENSG000001971914	CYSRT1	rs112535944	589269275948709	75100878799658	119464866890628	152158827615045	961236502455354	149
ENSG000001863777	CYP4X1	rs7534271	584002346434591	751416557595838	113253928320209	145624107457094	959867721995205	4
ENSG0000016799212	VWCE	rs102275	220747695526099	867365099710015	9.39533e+07	368204895090816	957913964780511	168
ENSG000002778551	RP11-154H234	rs116310555	143422127637232	761517515216429	237702063554128	126115200848184	95648050536123	56
ENSG000002337623	AC0079695	rs908670	733383915491338	82877237628972	59979360162953	676850388103379	956089521433985	39
ENSG000002528742	Y_RNA	rs3729805	104488041928194	785251587376669	185582333050808	13852385586118	945521617785109	166
ENSG0000010148919	CELF4	rs12967855	519.553	77118684145629	90.5542	134317551576223	94495606961387	235
ENSG0000002333014	ALAS1	rs66824127	281564451699694	826784258574072	167971244211329	492288301015372	941507537123075	53
ENSG0000009665415	ZNF184	rs13199649	45.766	903051778023439	0.170714	327483471337893	93673387262723	96
ENSG000002711511	RP11-394I132	rs4972656	9.47386e+07	836701956487835	7.9972e+06	705360046241093	927610115299533	40
ENSG0000017576812	TOMM5	rs62535714	860.52	859974135343647	47.4424	473195524190173	92706312228254	140
ENSG0000011001113	DNAJC4	rs12146487	199220293275843	810013730621787	187399592401019	761030837540544	920871603725635	169
ENSG0000015209215	ASTN1	rs72726712	1.19905e+08	606967079245708	5.96225e+07	301721275365405	913098501116541	14
ENSG000002564531	DND1	rs3756335	274467627423847	633289019609179	119249913266927	275058351153867	912589116962626	90
ENSG0000011584013	SLC25A12	rs6723259	3.80286	43188	794104562204454	901752560410359	903063935319137	39
ENSG0000015356112	RMND5A	rs59859947	202951813046141	831056775167707	186973117964932	764723908126388	90254342771227	30
ENSG000001992791	RNU6-661P	rs12521969	20975.5	840141146668647	1752.02	700846413905866	897742096680094	78
ENSG000001807207	CHRM4	rs10838612	738178890347053	873390661333617	249085703013754	293814607211175	895970033387812	166
ENSG000002356553	H3F3AP4	rs4972656	9.64241e+07	851587416771815	6.69751e+06	590609380311788	893506139812003	40
ENSG0000016608612	JAM3	rs612823	7.98969e+08	814478660007472	9.48561e+07	966086299851658	889037717593173	178
ENSG000002413996	CD302	rs1457234	151908170241945	882991730036315	220990951854281	127566300720003	888398319156366	37
ENSG0000018590914	KLHDC8B	rs9831648	84.219	429419116114302	94.5056	481780346628251	888005372395742	52
ENSG0000016475114	PEX2	rs1433965	523972995696944	822797073837812	562185726889684	88191838284921	884308963088806	130
ENSG000002737231	RP11-93H243	rs2806933	2.14374e+07	856724945805424	1.38155e+06	551243733406444	881504526647147	190
ENSG000002535545	RP11-32K41	rs7837935	1.93623e+08	478753516337988	1.75239e+08	433209532793825	880332622512646	129
ENSG000002531592	PCDHGA12	rs246066	237766449527092	582798898777913	265913465001935	650913660068401	877519391879619	90
ENSG0000021304711	DENND1B	rs1135810	1732.28	638644058737326	7424.66	273639894202088	877160468131131	16
ENSG0000012412613	PREX1	rs6012575	3.93704e+08	921130305823925	350661297534409	82033777689261	875101893548659	246
ENSG000002035933	RP5-1096D146	rs11062170	344935836343565	746994006800495	746410885765055	161555694544113	87254529406192	179
ENSG000002608182	UNGP1	rs4784296	618470835694675	676440819384228	146287126530008	159911615601959	871717687913438	227
ENSG0000018309810	GPC6	rs9561331	148059274749045	801679761495078	202732751703835	109684451125398	869524618803305	195
ENSG0000017976111	PIPOX	rs75581564	104246502099325	817546112896126	107570053440978	842744047260374	866791316334948	231
ENSG000002497341	RP11-332J151	rs12513440	199871698512367	645790274248291	160183610548193	516690599600708	866506062244523	73
ENSG000001506303	VEGFC	rs7659414	469197780976101	818233438523163	517952216324892	902393065671434	863173248836069	71
ENSG000001997811	Y_RNA	rs33980184	101011656550656	756064860510609	210645502367311	157580385020123	862326782624801	45
ENSG0000017805317	MLF1	rs827188	3079.22	792943653064869	32429.2	835012445519105	856931888193261	60
ENSG000002288772	RP11-473E24	rs10745389	709595238870604	821075098895841	738820292034219	85403464209143	85686664214276	148
ENSG000002633991	MIR3170	rs9517313	154438748693625	782418790976521	2.60813e+08	132047690220947	855154667992307	197
ENSG0000011885518	MFSD1	rs827137	32251.1	575265196113773	19030.6	339364923763157	853698796102538	60
ENSG000002735421	HIST1H4K	rs33932084	0.370411	873736705664089	0.173802	409116392661703	853516550697012	96
ENSG0000015062516	GPM6A	rs7659414	299568565898006	778075686195425	513510314593026	133289980223558	851251376074449	71
ENSG0000011952216	DENND1A	rs667138	1.22052e+06	3.97307e+08	280263860821442	912238097208516	849552789066617	147
ENSG0000019758011	BCO2	rs4936110	755999437756027	663128340204071	180629447255235	158355086304751	848536849900517	173
ENSG0000012422610	RNF114	rs742758	789268127427284	843955361762502	375631597079483	393174417871962	848414325097983	246
ENSG0000014918214	ARFGAP2	rs112181005	871281394723559	78689618813572	141167270575898	127410279532292	846810836666877	166
ENSG000002443633	RPL7P23	rs75190764	503109580945735	811969610013088	606469719637584	977936763586416	845991480991753	79
ENSG000001268217	SGPP1	rs7229	904762558146535	87289065853479	44261506379551	426179181399965	843965209187603	201
ENSG000001386239	SEMA7A	rs28642047	189729714877751	695397539393546	658165706157859	240388437535331	842522449135914	217
ENSG0000013974615	RBM26	rs7982263	204118294175724	685437019984798	607640254036775	203963804816437	841109432408244	192
ENSG000002549381	RP11-688I94	rs57344483	223501126149808	758523087075116	456144540293766	154723284952187	840624721709051	176
ENSG000002728865	DCP1A	rs2465101	11161972212869	887843930427755	211797149548869	167627177254675	840195824843601	53
ENSG000001640877	POC1A	rs1010553	251490653560575	707085175172718	632665121818548	177794985620953	836441226320868	53
ENSG0000006883118	RASGRP2	rs12146487	54763877645773	681540066496222	134057000904527	166751282050034	835390737175177	169
ENSG000002438022	RP11-390K51	rs112181005	948993576524034	835373984168733	911258497830897	801322254202141	834536709847457	166
ENSG000002728321	RP11-91K85	rs9879280	277061291514172	586527100738633	173036525354501	365485452034888	825594100082561	59
ENSG000002419232	RPL14P3	rs6536630	284676746383783	848347730980523	232879211425986	693168796217296	820274247302219	70
ENSG0000011524110	PPM1G	rs12463914	160540680457888	846708041606846	102924005714552	542011705062216	820074797839985	22
ENSG0000007829516	ADCY2	rs993884	366846512150882	171395384553057	159775184316609	746408105509834	820000501015782	73
ENSG0000017145616	ASXL1	rs1555133	635119958623572	552563475877039	409018833293727	355771028928132	812241072756562	243
ENSG000002421753	RN7SL127P	rs1484145	2.11141e+07	848847054209204	1.74448e+06	700522668006401	811004504048239	65
ENSG0000019820811	RPS6KL1	rs4903267	55.3561	194809218775484	261084	918725197327957	810799908418778	202
ENSG0000013055819	OLFM1	rs10858298	398997375885931	468991381111688	376332973560497	442270097006435	809852183874125	148
ENSG0000014259917	RERE	rs301817	1.18978e+07	156746791913682	5.78741e+07	762377392124613	808751182430867	1
ENSG0000006637914	ZNRD1	rs115938232	22803	732219741620498	5823.33	186910305759759	808699523334794	97
ENSG000002275352	RP11-809N152	rs370771	2.48982e+08	839007379016086	2.38089e+06	801493504184499	808405426572316	105
ENSG000002245531	AC0080651	rs908670	78271564093227	850159830547243	561598920526135	609184835885859	805329305343222	39
ENSG000002732581	RP11-394I133	rs4972656	9.37962e+07	828378994305125	1.04025e+07	917917718961939	798281918115947	40
ENSG0000017143513	KSR2	rs521048	824861344311727	816360139744823	959553281768555	948868463650221	79544847165269	187
ENSG0000008915410	GCN1	rs7306541	165480776684241	694042650867082	11797979154273	49402608807065	792759844873399	188
ENSG000002796781	RP11-797E241	rs12967855	54.6096	810585831208282	74.4407	110415389487474	789987792980375	235
ENSG0000010600915	BRAT1	rs11772627	1788.74	850733287562298	147.968	702949266877444	789717857305917	113
ENSG000002004211	Y_RNA	rs640970	176165093811684	814596591534421	188739523363516	871954369636294	787040668871453	3
ENSG0000012269613	SLC25A51	rs7047872	39727684010679	907139074016864	453026823885994	102658048024737	785770500972057	140
ENSG0000011336016	DROSHA	rs4262121	17545608085506	800542684209897	221823788457345	101131615740133	78561854079891	76
ENSG0000001032710	STAB1	rs3774364	363367328252709	51635616282652	280616750474414	398686526147123	785174702390856	53
ENSG000000356817	NSMAF	rs6471757	43409800347786	795195459515451	687383675693592	125838812349624	784628917638771	127
ENSG0000014741610	ATP6V1B2	rs34035110	150193176331973	845442594794148	107111980374694	602154534549206	782515143139871	126
ENSG0000016720211	TBC1D2B	rs11629621	706827026529798	337294892180696	122454376152196	58426890342041	78243067320089	218
ENSG000002717891	RP5-1112D67	rs7752418	560816343793061	676336290931412	145048173177641	174847741417485	782295159540327	106
ENSG000000847348	GCKR	rs12463914	158963484367785	84833417659949	106094693265922	565409702343041	781675577967684	22
ENSG0000020372410	C1orf53	rs2358493	22369.3	824687843125141	2644.05	973998685260194	779122880987059	16
ENSG000001993351	RNU6-204P	rs61348208	20182386189269	725026713998232	541872072905	194582862799493	778303125104433	62
ENSG0000005417911	ENTPD2	rs112535944	656262893256049	836385170482074	668471890032789	851167379878248	777749814478416	149
ENSG000002635401	MIR5582	rs112181005	974352730263179	869801600060086	585402634943741	521817242537619	769837826923946	166
ENSG000002551295	RP11-839D173	rs61902811	0.0677646	473223658753629	0.644702	450140686277404	766356549689554	174
ENSG000002124521	SNORD69	rs3774364	600317301821531	854447680624815	440251707777916	625856805005439	765232141486479	53
ENSG0000018217911	UBA7	rs6797299	9420.78	854748486811317	7587.32	687633471527694	764881650179634	52
ENSG000002380152	RP4-641G123	rs4258186	149218374058327	701207384512197	432471564013368	203150758316499	763953041253384	9
ENSG000002214301	MIR1294	rs13161666	90430850765625	866454644157483	588077711590802	562697973222199	763124422414821	91
ENSG000002800981	AC0111551	rs35938312	3.08971e+08	850074542521852	2.68172e+07	737060851655047	762160144298659	238
ENSG0000016520918	STRBP	rs10818865	721330390662239	807557108507555	364089027095141	406851827770931	759837793781763	147
ENSG000001769737	FAM89B	rs1346	773927415138487	823013120234112	871479678598994	925994788710559	757766470648477	170
ENSG0000012621513	XRCC3	rs10149470	24928.9	491476908810541	2195.48	432767107394122	757559833264983	207
ENSG0000013330212	SLF1	rs4449516	131389568034518	789208253326796	543936261424104	319155607133986	756666863059227	84
ENSG0000013861414	VWA9	rs4776729	805653503544921	85385401152624	659139102267575	697819045094145	754925165505737	215
ENSG0000022569711	SLC26A6	rs4292260	355724341171809	886030770073268	141716141440287	352233139931459	750469563804279	52
ENSG000002546391	CTD-2589M55	rs10838612	206608147688719	841939133311582	150445051328288	612324912995021	746631101067619	166
ENSG0000012492013	MYRF	rs102275	5.72435e+08	83236480947573	6.4064e+07	930794409990875	745493845327754	168
ENSG000002774761	RP11-147L1313	rs7216064	1.41838e+08	48536872383087	1.28682e+08	440275540453846	743530305123999	233
ENSG000002462238	LINC01550	rs7141014	808948694308264	656713809985419	317541382418297	257709417236143	743118720111717	205
ENSG000002810711	AC0167341	rs4671458	117879025133223	859015719284817	744621401607968	5418827288965	742634839106027	28
ENSG0000016393213	PRKCD	rs6798941	726835055960014	830672463807031	762552421233452	870750281916015	74221605020533	53
ENSG000002798781	RP11-286N2216	rs102275	5.49033e+08	798336030250484	8.77512e+07	127522915958307	741346859496475	168
ENSG000002520801	RNU7-99P	rs7193263	160011813333237	753510742662579	366031513944232	172293698268121	739989441045724	221
ENSG0000017091713	NUDT6	rs45534736	105373438917135	862618746017139	7.75381e+07	634010590066311	739688822513257	68
ENSG0000014053816	NTRK3	rs11855600	424493834710822	787815684274013	490045003862646	908732112141084	739612710021701	219
ENSG0000014820411	CRB2	rs7044210	990790542788245	87582213122454	452583143778595	399327885064317	73884591697368	147
ENSG000002419633	RN7SL655P	rs13161666	106356794201188	805398297786146	158209199299317	119731974969242	736479501033006	91
ENSG0000023990012	ADSL	rs13054099	7.17312e+07	911110412065031	1.20738e+06	152621657402353	736266928092767	250
ENSG000001880709	C11orf95	rs12146487	24788572871597	837687039777425	183988260885872	621020750450744	735824296970452	169
ENSG000002730071	RP11-170N163	rs45534736	107404391516843	879244740287829	5.77696e+06	472183808557046	735255607216858	68
ENSG0000016230212	RPS6KA4	rs12146487	192455641524089	782403647295174	300055241021818	121910157339472	734400788027269	169
ENSG000002647541	CTD-2653B51	rs60856912	2.48777e+08	851311737587909	2.20138e+07	752575223143731	734280321944219	233
ENSG000002276031	RP11-165J36	rs7036984	3.43248e-19	2.61222e-13	1.21763e+08	926582612091529	734161702769264	142
ENSG0000019852213	GPN1	rs12463914	933042966231202	502683173693458	159540584111521	859462245246387	733823360068836	22
ENSG0000014046419	PML	rs999743	2.71744e+08	768265043275371	5.61138e+07	158569971630147	731617065216505	217
ENSG0000016698613	MARS	rs61935769	817222334620405	753639034411242	177128535976692	163274054985867	731434018969198	184
ENSG000002267172	PTPRD-AS2	rs72711012	209972923711721	821477756165481	263647984383135	103074002293432	730848643195863	134
ENSG000002540481	RP11-328K21	rs6471757	449485971437012	823402422519003	564203021175643	103282170175718	728095010317242	127
ENSG000002788281	HIST1H3H	rs33932084	4.74056	868217741077182	0.322486	589893982768595	727928606459077	96
ENSG0000013874110	TRPC3	rs45510091	5127002421007	670080615887683	1.96986e+08	257380869248858	725314180022212	68
ENSG000001838644	TOB2	rs2064560	20553.2	855341816155182	1739.09	72301382537688	72356801084209	250
ENSG000002711871	RP11-309H214	rs139876702	103926195178958	629058733325212	468875567177075	283735311907109	721245795780123	15
ENSG000002503771	CTC-467M33	rs185291	8.87505e+06	112828110905158	6.41324e+07	815240703173068	719304558472039	81
ENSG000001100638	DCPS	rs7101595	383072114831515	585993207356449	186451790114051	285147189338604	719072128103903	176
ENSG0000013251010	KDM6B	rs2585399	652880747485316	707620046547677	196015373421205	212378323229222	715126690140352	230
ENSG000002811951	ZNF638-IT1	rs4852252	326884974635403	818951560523552	422798021562384	105852942488818	715038492197133	29
ENSG000002793581	RP11-688I95	rs57344483	183608423575801	623134334866587	89315093648154	303048455181761	710879747794121	176
ENSG000002244601	RP11-439L182	rs2876520	291830993809343	851625458495889	264206430057256	770300791921564	710262106751396	109
ENSG000001971364	PCNX3	rs1346	788877196901126	83891035519296	770100861101997	818237092464851	706070627304417	170
ENSG0000017494513	AMZ1	rs1637759	49938143458533	899233811458954	1.6925e+08	304064280029824	7030812989639	113
ENSG0000002543418	NR1H3	rs112181005	811188712002184	693112780801372	275847120936185	235624875966461	701753073992287	166
ENSG000001028029	MEDAG	rs4943314	172903170382388	821828388339647	226972796147035	107812582064722	701634291456342	189
ENSG0000008915715	RPLP0	rs1109480	138288158994525	733208087984433	928459492500344	49157146899302	700620111967373	188
ENSG000002403931	RP11-768G71	rs66511648	150135985687292	796607051484124	251624181323251	133439584295527	697780658165293	58
ENSG000001453757	SPATA5	rs45534736	106222005026667	869565364072312	7.42839e+07	6074134358392	696819273044492	68
ENSG0000018834312	FAM92A1	rs4478545	302060216632728	830472159486659	351187788637956	964844806010065	696715699573694	131
ENSG000002729482	AP0014121	rs9974713	125765919117385	703315624972728	153705868197437	858866451521608	69661223937983	248
ENSG0000016998110	ZNF35	rs10429	56838.8	808682172412379	8564.15	121778204430662	69539622502929	50
ENSG000002369015	MIR600HG	rs78210084	1187164130065	756352970910078	752745635106332	478885885279092	695145712044496	147
ENSG000002717551	RP1-153G144	rs13199649	180.372	926319567978714	0.834758	421753488510767	694628971343648	96
ENSG000002772021	MIR8063	rs620037	758129564639819	744140911389892	190042954343428	186467073158935	692971981992742	210
ENSG0000004188014	PARP3	rs353551	590493066743225	306559873760156	222142085478483	1146344003421	692694109145611	53
ENSG000002294532	SPINK8	rs990211	158900458476455	908527964827567	111768667027208	632132729275411	691488933650062	52
ENSG0000019718213	MIRLET7BHG	rs9627391	932100251766472	829951022488394	101899589639401	906633283101596	69045650787387	251
ENSG0000008537713	PREP	rs370771	2.35072e+08	792130949709572	4.12234e+07	138843068882675	690232184514869	105
ENSG0000016606812	SPRED1	rs56059718	189554308932721	782645523663888	354100446119182	146134579876304	689702529243622	211
ENSG000001309359	NOL11	rs60856912	2.37994e+08	814415558198251	3.40982e+07	116614854440891	689668664339004	233
ENSG0000011550414	EHBP1	rs112408624	150780529891658	881379541027249	583944387075172	340652643252928	688931972712175	28
ENSG000002568022	RP11-680F81	rs12898464	245919745735992	772902103480048	412231578176636	129491527292931	688920788716552	208
ENSG000002721211	RP4-555D204	rs56231820	2.15426e+07	820436129964562	2.91003e+06	110757726869415	688058986397592	50
ENSG000002455562	SCAMP1-AS1	rs1560195	160217273014304	662120996205061	645879567287173	26685026897731	687806825201978	79
ENSG0000016807121	CCDC88B	rs574087	3.11891e-07	1.26808e-05	22358083358133	908961903014213	686800136276534	169
ENSG000002366682	RP11-85O212	rs667138	248560771090697	809119627061508	366935221464566	119376782052512	686510479536086	147
ENSG0000012005114	CFAP58	rs1021363	0.000309951	848440212013152	3.04254e-05	83216444387519	683433435993315	156
ENSG000002371941	SNAI1P1	rs7576085	8250344043345	79983907008293	461815359744722	447028835049471	683364523812259	44
ENSG0000015663911	ZFAND3	rs10947690	164244947987401	681481312883339	550447133059782	228321974697712	682677462896109	98
ENSG000001724095	CLP1	rs2509805	1.23011e+07	851341027498552	1.16423e+06	805061769793807	681526608683117	167
ENSG0000016237416	ELAVL4	rs11579246	573210481060004	89244558511161	250217919910444	388889800459281	680672025694111	5
ENSG000000108188	HIVEP2	rs2876520	260894115172689	761345101572908	584165614532757	170404150248762	679314375017031	109
ENSG0000011687115	MAP7D1	rs6655957	126819094066021	76234548179484	61298737160696	367804814413647	679250689817044	2
ENSG000001154746	KCNJ13	rs1801251	100647554679411	753339622515447	238762254893572	178643918346961	678919353574245	45
ENSG0000011477919	ABHD14B	rs352170	546259666368388	283892695307918	671716794098698	348414774998354	678344814139893	53
ENSG000001981132	TOR4A	rs112535944	682939227215183	870388910960039	480333980880862	611496302768082	677304861378493	149
ENSG000002296221	MTND5P2	rs117215715	424117761706513	87597525404677	645692385261011	132684686967405	67698808700577	196
ENSG0000020564310	CDPF1	rs9627391	820933690485964	730958797709948	214587675225163	191001034607363	676849540255774	251
ENSG000002722361	XXbac-BPG170G1332	rs115938232	28502.8	915262740866323	533.409	170607741063182	676764847369981	97
ENSG000002642901	RP11-68I34	rs77135925	717664715963247	823736151815811	295983272442781	339053521867769	676321916766599	231
ENSG0000014151016	TP53	rs2585399	113914408646488	872369177275194	628622934271131	480731039462295	675376549796573	230
ENSG000002025381	RNU4-2	rs3213572	1.62185e+07	851820183273999	1.53844e+06	807338690663653	674457700904208	188
ENSG000002643571	MIR4648	rs11772627	901.532	891241128090033	42.0877	415400453494534	672188265510771	113
ENSG0000017085210	KBTBD2	rs7799431	17507754390869	670346504864957	685403432327437	262363980393284	670458968546176	117
ENSG0000015848210	SNX29P1	rs2369818	9.71115e+07	901486632331078	3.40048e+06	314996429936772	670127195549991	225
ENSG000001992041	Y_RNA	rs10460051	9.12601e+07	843817095093415	968008	894379909571185	66743904547254	234
ENSG000002432324	PCDHAC2	rs3756334	33618862630889	775690365858725	681501139520982	157176505180003	667287902210114	90
ENSG0000013544616	CDK4	rs61935769	926603446412062	861590818161031	665084156363615	617753295451964	667027336732879	184
ENSG0000017521510	CTDSP2	rs61935769	940183311213191	874215048111799	530931340324665	493012863802789	66550901055465	184
ENSG0000014883510	TAF5	rs11191499	619261524262727	875097762832018	367452468787055	518593709456708	664827985108968	155
ENSG000002673111	RP11-99A12	rs4131791	13573.1	796501654370102	2336.84	137065262628606	664330828421939	239
ENSG000002719041	CTC-498M164	rs6893807	6.02844e+07	766398800971459	1.31624e+07	16726823526236	663322292983502	81
ENSG0000017155111	ECEL1	rs1801251	111204129883921	83235459621833	1353859734102	10126913714295	662515239114955	45
ENSG0000004882816	FAM120A	rs7023933	1.01977e+08	776076148900412	2.07438e+07	157800937262369	661216866302733	142
ENSG000002053635	C15orf59	rs72743364	7.57181e+06	214067948771093	3.22792e+08	912522770525839	660671309551412	217
ENSG000001979356	ZNF311	rs114406136	153468232083843	920796498953182	2.2098e+07	131926268664314	659953063770486	97
ENSG000002276661	CYCSP24	rs4552973	5.00605e+08	850914787618033	4.8976e+07	83182279415901	658974371579313	142
ENSG0000012332917	ARHGAP9	rs11172247	772885795500586	713806424333078	227812791197892	21033293339464	658536564052969	184
ENSG000002426143	RN7SL164P	rs7335011	345207335113217	558139462272044	232261124732273	375459508838011	658235604300991	196
ENSG000002586361	CTD-2298J142	rs61990288	10729	802814692865424	1757.36	13143124329917	657540637105438	198
ENSG0000011552516	ST3GAL5	rs75610186	531290816969399	371545323377965	185680297316226	129194240151404	656764059058732	30
ENSG000002726743	PCDHB16	rs3756335	365875837011961	840556848524598	406741578192505	933784517213815	656581497591892	90
ENSG000001403958	WDR61	rs3936093	11193545493872	858224513156185	977896917214957	749110530019377	656472896007687	218
ENSG000002377494	RP3-423B225	rs640970	960189911191772	79615508476583	153393888439178	12712313248416	655859447537006	3
ENSG0000019658814	MKL1	rs2064560	76372.4	903914995178656	2595.51	30654047024424	654309570072411	250
ENSG0000010911813	PHF12	rs75581564	11151155632492	874521807260006	618114976861969	484099482987242	652989738319161	231
ENSG000002529941	RNU6-1231P	rs61691222	416504892264234	746542146354403	102148891486918	183026128082358	652451877257282	155
ENSG000002332731	AMMECR1LP1	rs7317645	477997348111068	7733638033015	994416819484537	160823936766059	652348209023817	196
ENSG000002308492	GOT2P2	rs6678064	604391167470992	849800373697458	163465789101701	229187967064872	65207054957939	12
ENSG000001680058	C11orf84	rs12146487	205463886924281	777830554592394	352058841210182	133215042106427	648874261966489	169
ENSG000001882295	TUBB4B	rs112535944	69582286692168	886808674371588	37492227499023	477181574160357	647398531179559	149
ENSG000002338822	RP11-309H212	rs139876702	12726267295681	770338697843651	247510655416225	149756946655137	64702981651369	15
ENSG0000010258014	DNAJC3	rs117215715	425379816925056	878572052687688	662620745724386	136210469832823	646062978907997	196
ENSG0000013881416	PPP3CA	rs6845263	110543590351185	682541906350574	198718060949791	122632350013196	64410347190066	67
ENSG000002280615	Z830011	rs3026389	3.4642e+08	805630323921178	5.59367e+07	130021336827288	643443156807269	163
ENSG000002338921	PAIP1P1	rs115938232	28871.4	92707957813919	272.101	867309158200958	642473299873673	97
ENSG0000021353311	TMEM110	rs6798941	600004916817853	851784619834986	545939298167004	774389173345612	642304743641072	53
ENSG0000015660314	MED19	rs2509805	1.18608e+07	82086752903357	1.66182e+06	114947603943512	64184731796478	167
ENSG0000010893211	SLC16A6	rs60856912	23595170474807	807425147258471	3.76198e+07	128670664817136	639014522097442	233
ENSG000002835121	CTD-2547E106	rs2369818	9.43488e+07	875840157108141	6.50877e+06	603571665705189	638016677454904	225
ENSG000002407751	RP11-170N162	rs45534736	108836471763476	890968187944593	5.56704e+07	455099239287042	635104477759462	68
ENSG0000019738610	HTT	rs61348208	273526596490828	982609725059714	232634982937793	835648281061618	634908700065422	62
ENSG000001992021	RNA5SP289	rs182923402	793253650779635	788183437074926	148513458479045	14750083584966	633739599661553	143
ENSG0000012373712	EXOSC9	rs45510091	67564897367154	8830486866855	4.11208e+07	536801137229008	632640318939802	68
ENSG000002557102	RP11-667M199	rs61902811	1.20357	84049293075485	0.137941	962655808360144	632414884091211	174
ENSG0000011042211	HIPK3	rs74816520	671572486830065	891705989124334	334824695494351	443944317386704	631945241806159	164
ENSG000002568241	RP11-21A7A2	rs12146487	20541427751915	832806138144557	201161721480799	814933628490561	631474540396636	169
ENSG000002636751	MIR5581	rs640970	101415112284148	840908640101657	10240396947189	848477214670457	63078087508163	3
ENSG000002624702	TVP23CP2	rs12919291	34477418528145	881895747423247	2.16028e+08	551947559135152	62872858966241	224
ENSG000002390051	ACA64	rs3736443	219565372910714	647163787055348	179395265710596	528138163245345	625174971383436	70
ENSG000002443133	RP11-425L101	rs79920646	242021754889023	875657480571273	164461874318101	594415372170961	623163027884232	166
ENSG000002046197	PPP1R11	rs115938232	2788.02	895253983352307	1325.22	424916154924648	622544008631752	97
ENSG0000016580220	NSMF	rs112535944	661798544239588	843445710690539	734683499673205	935713288544931	622476935607609	149
ENSG0000014258317	SLC2A5	rs6666191	699896472824273	913254468786036	18793378224542	244601799195194	622134823093401	1
ENSG0000017344212	EHBP1L1	rs12789028	786892980538752	836800923388384	868851591745116	923336405426753	621276546718078	170
ENSG000002606141	RP11-491F91	rs4785307	170943617662736	599642260749945	956941056469201	335617202054817	620741599621418	226
ENSG000001742766	ZNHIT2	rs12789028	831452608684427	884778535396285	418220672874367	444423150669306	62046402777066	170
ENSG0000016404914	FBXW12	rs990211	145727946421553	915029341433349	132819685000523	827779327018394	619872509693117	52
ENSG000002256835	PACRG-AS3	rs9458641	396575583160717	844915265185873	4.37401e+08	931275873601496	619131158853878	111
ENSG000000103196	SEMA3G	rs2710313	867864351802845	865028035815326	641284440143749	6385706729383	617949689326724	53
ENSG000002385781	SNORD4A	rs75581564	115891510450605	860318095607881	882172243687095	654260792541841	617845018491872	231
ENSG000001649497	GEM	rs6471406	321934908537472	868974098692802	132855944598959	357990769094838	617047740979776	131
ENSG000002763021	RP5-874C208	rs35883476	0.0609695	829788043625957	0.00798222	108575544961183	616364114128613	96
ENSG000002144026	LCNL1	rs112535944	681853403667581	868999232152629	539976924568058	687567349046902	615081818465564	149
ENSG000002786541	RP11-434C14	rs10491990	550234362698471	763265638719587	808828885025471	112136394769928	614862413903832	180
ENSG0000016055110	TAOK1	rs75581564	87496520085636	686169606659985	306856960164896	240583478614223	614286931155794	231
ENSG0000010019720	CYP2D6	rs11703638	167969052082783	662889302185315	886269357361691	34915234929217	613556131986286	250
ENSG0000011227613	BVES	rs370771	25711634766291	866418461761441	2.14721e+07	722943319112499	612844204429703	105
ENSG000002617031	RP11-327F225	rs6416794	16354378797715	736597647397056	702864630599746	315956350935983	612342832261981	227
ENSG0000018527815	ZBTB37	rs6691053	636775903816067	699645868975775	217614258521954	239038453170492	612302388374991	12
ENSG0000010910713	ALDOC	rs75581564	133928343371323	898001566121843	403279104991934	26979002727865	612233177081674	231
ENSG000002299311	RP1-151F171	rs4247258	34496938895244	821831088070326	475190363683616	113144949380827	610990782956384	95
ENSG000002720771	RP11-348P102	rs1506659	58960.5	8388694573379	7037.81	100070459106234	610600828958813	50
ENSG0000010731711	PTGDS	rs112535944	693528426000599	883878649106079	42814073590642	545042157618846	608807926324449	149
ENSG000002744441	RP11-128A172	rs8037355	841939528451821	839453823307212	100106645951894	99750393925709	607015781496394	210
ENSG000002231621	RNA5SP280	rs4531131	275252854189831	797123752710867	38337490058222	110963631925416	605535809389112	138
ENSG000002536611	ZFHX4-AS1	rs1433965	512731235388327	805145708100321	852115812297237	133747877232587	605084718504744	130
ENSG0000017610211	CSTF3	rs117015592	188258461189681	876741811160227	134602634903934	626256004336928	604308696814002	164
ENSG0000013787216	SEMA6D	rs34488670	3.32909e+08	720524996845286	1.01255e+08	219088939079542	603817224390066	213
ENSG000002247861	CETN4P	rs45534736	5.29409e+08	851276445240701	5.49768e+07	883409233240705	603767875788072	68
ENSG000002675241	RPSAP57	rs4131791	13120	769908162646477	2893.97	16976405104001	603277861533728	239
ENSG0000010722312	EDF1	rs111163099	455617890482261	898998502337108	182464849241072	359425737289342	603202801798943	149
ENSG0000018298314	ZNF662	rs77463213	734390227128588	828928531287874	909209109631351	102564937389999	602534199412087	49
ENSG000002727741	RP11-433A103	rs116310555	160308358063311	82689484315805	184280385258973	949943826661819	602371345168471	56
ENSG000002803831	CTA-941F910	rs12484609	973216810101245	86653016271621	706304350507068	628275327359131	602038320963577	251
ENSG000001203378	TNFSF18	rs6678064	154865092800012	766446468661923	311861943299467	153742371123131	601955819927574	12
ENSG0000012414013	SLC12A5	rs9074	2.69831e+06	857505442686299	2.59289e+06	823401030109518	601541585427969	244
ENSG000002152973	RP11-62E142	rs10441718	15611789782668	873012158690469	119393377148036	667047282891268	601150557848622	133
ENSG000002620971	CTD-2135D75	rs7184632	3.06157e+06	779551950232478	6.30081e+06	160374483679356	600731969235311	224
ENSG0000014785215	VLDLR	rs10441718	132254648355124	739566704787203	35815299093609	200218757045019	600464682203295	133
ENSG000002324031	RP11-511I111	rs4671458	104422729218167	817961460596641	140842662421559	110264592048057	599232478092689	28
ENSG000001130689	PFDN1	rs2261651	110213185486854	137642757673436	642083165425296	801823379276775	597815666988773	90
ENSG000002356281	TNR-IT1	rs10913112	3.40286e+08	874896940410752	2.54587e+07	653962997860498	597031023555911	13
ENSG000002655441	AA06	rs387627	118990238836848	838821349429064	143898942554046	101381855111335	59663415326508	232
ENSG000001640614	BSN	rs9831648	1720.25	877126070379009	124.277	633070469967051	595668826058416	52
ENSG000002128643	RNF208	rs112535944	696188437491769	887274552196067	411969797716205	524449654674408	595430969192285	149
ENSG0000012347315	STIL	rs12141363	249355456830021	320839490856457	47599228697043	612387968329278	595190633762603	4
ENSG000001687954	ZBTB5	rs1329572	700.444	887103946215331	42.2872	534967684561542	593992853210879	140
ENSG000002072001	RNU6-45P	rs915987	201121045679106	815397329354985	253235142335492	102608801531481	593494131222682	169
ENSG0000015551117	GRIA1	rs2964003	176119147558706	841893656613843	206628212266258	987142677827951	59195293634576	91
ENSG0000018357016	PCBP3	rs7281757	134125030200524	807219035498162	196516472976898	118212422962009	591908737900074	249
ENSG000001851305	HIST1H2BL	rs33932084	4.92349	901722173817032	0.213985	39131550436302	591462757466151	96
ENSG000002263751	RP3-395P122	rs74448174	370676008133722	88238649693425	867734569306818	205971592142102	590810084688611	12
ENSG000002811831	NPTN-IT1	rs72743364	3.04477e+08	860801951583371	2.84841e+07	80470132241547	587245865643215	217
ENSG000001072819	NPDC1	rs112535944	663098860048107	845097258274209	749404698955416	954504012444678	587143011513792	149
ENSG000002522541	Y_RNA	rs301817	4.32427e+07	569697927437293	2.82122e+07	371620281298955	586810767151869	1
ENSG000002569021	IQSEC3P1	rs12425203	448178680890652	833798586381801	320191691778166	595102888448812	586713397664715	179
ENSG000002592172	RP11-702M12	rs11073153	36459413633462	79516539259923	481263430432638	104902991337965	586595681250165	209
ENSG0000015325018	RBMS1	rs78441029	717179728036443	722743479180587	216052548225372	217669991679982	586532968631698	37
ENSG000002573421	RP11-571M67	rs73123350	925510756693221	860575135923342	761932963245224	707888085991847	58619014947296	184
ENSG0000018434912	EFNA5	rs288181	161102913511054	774831450227448	306582649995968	147393656515216	58598775406271	86
ENSG000002510751	HTT-AS	rs2298969	230354608495742	827519814980147	309970528180496	111294422080229	585722463264861	62
ENSG000002530082	MIR2355	rs55772859	1.2805e+07	789113571506738	2.47416e+06	15241277803451	584734976671458	43
ENSG000002751551	CTD-2595P94	rs4785307	234633441923895	810757594336709	371244076406828	12822219815185	58302629015795	226
ENSG000002562801	RP11-466C235	rs915987	232992398122538	882321471445806	93008996333245	351633931692069	582858056094004	169
ENSG000002037393	RP11-296O143	rs79491167	821328274241243	902320572931561	3.58526e+08	393297945699452	582639144124516	12
ENSG000002544811	PTP4A2P2	rs612823	8.13601e+08	829395283349986	11031164886444	112394874450454	582006030706756	178
ENSG0000011269715	TMEM30A	rs1414592	110091037044833	85918995408603	104451700312247	81459709707295	581449741359137	103
ENSG000002256231	AGBL4-IT1	rs34990272	144706411148408	894557233830796	741998096591155	458112994194969	581102028285646	5
ENSG000002775391	RP11-298C21	rs116310555	163239279060445	866512808047021	109424891549259	580272858906387	580417292408031	56
ENSG000002610072	RP11-382N133	rs67771676	786742850845333	103802921737487	454934993770608	59444000273789	5801632801274	221
ENSG000002079651	MIR629	rs2060337	119316515325474	855417856670876	119093140470171	853236949744515	579461900609483	216
ENSG000002273701	RP4-669P1019	rs11703638	178266288257479	70352731030432	728120748729253	286773606635881	579003292466365	250
ENSG000002731081	RP11-416N24	rs11191582	650348360581746	872504310855669	340603751284005	451191562146465	576083337134075	155
ENSG000002079911	MIR601	rs667138	447756290053105	897200931315165	202535750523204	405259270617891	575930429719917	147
ENSG0000016754315	TP53I13	rs77135925	725039481803367	835165899194508	278923772417724	320714875528386	574694273481396	231
ENSG0000007462113	SLC24A1	rs4776729	407791279609843	432188550571938	480891817584793	509605218204784	57317548126083	215
ENSG000002714141	RP11-751K211	rs3812281	872410719807086	761027286471716	207234184484973	180718767009207	571743016147846	124
ENSG000002776921	RP11-358N22	rs1555132	974551015088508	847873213304295	969038215149216	842505382121959	57161700117475	243
ENSG000002365653	HNRNPA3P5	rs73506866	797558878054573	799274927970475	581246899062984	581927886829165	569639265505216	191
ENSG000001988465	TOX	rs6471757	458137865996927	839251349045731	564149626437755	103288219450818	569458786748105	127
ENSG000002319072	GAPDHP37	rs2064560	33000.7	846062115293307	378.817	97062995137986	568748892008196	250
ENSG0000019858613	TLK1	rs312919	316785006446794	837118828645672	27139667321598	716609810613992	568277229160893	39
ENSG000002489801	RP11-87F152	rs7659414	186322610694602	484602365870835	174954879419931	454979479113087	568053801149326	71
ENSG0000016060213	NEK8	rs75581564	114886167579925	85285593392174	10495233527631	77854474769378	567514511981266	231
ENSG000001004187	DESI1	rs2273085	2211.17	724573653557462	26578.6	870894231911758	566484024445986	250
ENSG000002400983	RN7SL351P	rs61088374	451855473792542	394482147353997	518355414501991	451972112289659	566296261742957	176
ENSG0000007638216	SPAG5	rs75581564	122701125888942	829144989696568	149021115614202	100643612168994	564510743894021	231
ENSG0000010600312	LFNG	rs11772627	73.8276	89878229258802	3.69792	449624706937729	562552367104538	113
ENSG0000018510419	FAF1	rs12121630	38038547044591	537390232348214	108071344175865	152115923001222	562055704881674	5
ENSG0000016615910	LRTM2	rs1006737	408426795945871	860114573110085	376879660917008	793117673336526	561125119358859	179
ENSG000002658741	MIR4489	rs12789028	806364057693744	857495110905261	730827327864015	776608147031278	560496064868099	170
ENSG000001453869	CCNA2	rs45510091	5.82026e+08	760687429575925	1.40282e+08	183287791721958	560175556152478	68
ENSG000002330402	FAM204BP	rs2358493	22799.6	840558946141099	2806.94	103428451252285	560126023505524	16
ENSG0000018109018	EHMT1	rs112535944	669492229744044	853245877730664	707109499595082	900628342914503	55951084798182	149
ENSG000001426946	EVA1B	rs2089358	361550	887899538378238	22898.6	561788776367474	559215801405286	2
ENSG000002725641	RP11-548P22	rs75610186	496396706007521	384820333174042	354864238685128	274542061666567	558423307832678	30
ENSG0000010826215	GIT1	rs77135925	694822225018911	762841789391989	934064207528904	102494593851285	558407521795457	231
ENSG000002302041	FTH1P5	rs2248060	809106329713282	750324333289403	110134351066556	102077358838266	556742397943475	100
ENSG000002665071	MIR4479	rs112535944	71443138197557	910467284919301	262438569579964	333896194434013	554024203983643	149
ENSG000001784585	H3F3AP6	rs34973539	292046559918853	870311520387102	24845328777537	739847794888915	553868082353103	70
ENSG0000015370716	PTPRD	rs10809327	219758141306157	859694881470576	21115705043999	825493903687168	553469896972057	134
ENSG000002212641	MIR1284	rs116310555	152445502205418	809421940309924	222023727154087	11783004196995	552832302280425	56
ENSG0000013587011	RC3H1	rs79491167	623603031152797	684864942927902	236635847400945	259827408877588	552216243066546	12
ENSG0000010668910	LHX2	rs667138	252168147533607	820862637257442	371983006311482	121033418304707	55210279956204	147
ENSG0000019687614	SCN8A	rs11612312	75917716051839	896741491235603	400692823219414	472747271781948	551845351433611	183
ENSG000002147702	RP11-544I202	rs1152578	55931230648663	810722154747142	9.25772e+06	134135389126615	551359372308696	201
ENSG0000015776615	ACAN	rs11855600	448191677321395	828338060857781	368518556863589	680536902272173	551038956142265	219
ENSG000002801051	RP11-334E151	rs1267079	3.73089e+08	838986785515443	4.71198e+07	105906012036959	551030003617491	38
ENSG0000010733116	ABCA2	rs112535944	694035625992951	884525116523571	468543139738022	596591761160471	550748174204149	149
ENSG000002502995	MRPS31P4	rs2806933	2.39507e+07	900505367964391	1.18437e+06	444752103002134	550191703842324	190
ENSG0000017326414	GPR137	rs12146487	204119840009943	82993366221764	227376749432037	923944388325378	549861474545081	169
ENSG0000011971410	GPR68	rs1286060	457334123354345	736428140638381	95266076036435	153348458009623	549633814129184	204
ENSG000002405091	RPL34P18	rs2914939	325913821568629	885994036482663	20467681642853	555862678911166	549558805941061	131
ENSG000002283052	AC0167342	rs4671458	121260526279392	883636218366612	669894772336337	487610198600857	548068143730277	28
ENSG0000014884313	PDCD11	rs11191499	574130438474197	79458050479516	103985153145564	143857769507143	547805697814997	155
ENSG000002251942	LINC00092	rs182923402	304570729397284	833337620789556	396612381617656	108462570859649	547574886752044	143
ENSG000002559461	RP11-173P157	rs35905305	2.03789e+06	788506874971281	40524	15674228507514	547508155223135	188
ENSG000002292572	RP11-229P1322	rs112535944	697497272265493	888937236265761	436510342975256	555770569287684	547445584989075	149
ENSG000001062669	SNX8	rs11772627	166.572	41743118444908	210.65	527836550896245	547322646509011	113
ENSG000002514001	ALDH7A1P1	rs35813958	917499473365234	817449078313275	36469166424401	324376035371813	547164541705806	79
ENSG0000019618210	STK40	rs2089358	331752	814721756980529	53234.3	130678963090931	545992760786752	2
ENSG0000014539113	SETD7	rs6536630	292097969687284	870464621150576	250623545658399	746323179339374	545859005912328	70
ENSG0000010071415	MTHFD1	rs1152578	27219.6	394547802887686	6.52081e+08	94513566033027	544632683342785	201
ENSG000002748951	RP11-478J182	rs12131852	379110979836045	836981085941483	306409028595935	675929071152515	544508186737016	18
ENSG000002720711	RP11-332J154	rs12513440	205565440896606	66418039178127	179316347379174	578825368305163	544399957536908	73
ENSG000002732301	RP11-1246C191	rs10268609	588.688	888962496431734	37.5193	566024840682699	54435019493734	113
ENSG0000013843315	CIR1	rs4972656	9.03725e+07	798141437235167	1.67015e+07	147448404510393	544090875144684	40
ENSG000002430835	LINC00870	rs116310555	161245403504988	831729130982007	186033356503038	959045473493406	543814477531233	56
ENSG000002668522	MIR4482	rs11599236	2.93525	868473680874527	0.260946	771536493448207	543726697806196	156
ENSG000001130707	HBEGF	rs3756335	335087395631062	771961813195076	752450177276637	173292322911313	543355314802525	90
ENSG000002584728	RP11-192H234	rs75581564	11508654143932	778303045201895	227213266601283	153604643810133	543115241780272	231
ENSG000002507561	RP11-225B171	rs7799431	179411967150665	686942652710061	67558352539225	258617034910201	541933420600487	117
ENSG000002466626	LINC00535	rs4478545	230633622321412	634094714478664	112166179828339	308330993116445	541462943833935	131
ENSG000001338849	DPF2	rs12789028	813066617013558	864405932041454	68403522747665	726686029702437	541107635906907	170
ENSG000001687924	ABHD15	rs77135925	728430329680921	839071783753575	271844594458959	312594060525397	54107331281204	231
ENSG0000012870812	HAT1	rs908670	613890650456904	697180838296363	211790707097947	240471518426652	540908297014378	39
ENSG0000019872012	ANKRD13B	rs77135925	744683473714642	823862000014584	395339317486777	436833471001877	540329123388962	231
ENSG0000018222411	CYB5D1	rs2585399	797413687921722	864297742648699	674302819909176	730320581431429	540217595090319	230
ENSG000002069581	SNORA70	rs10044618	6.76197e+07	859654369151527	6.79542e+06	863366683687696	540082183284452	81
ENSG0000018199115	MRPS11	rs11855600	426159800676913	790872091980026	575557519111431	10675860599283	539977467683389	219
ENSG0000015324612	PLA2R1	rs7564151	906837323034056	901861951306894	435494801561582	432566144654434	539310474244726	37
ENSG000001762488	ANAPC2	rs112535944	677339092405313	863251054488617	644506035634195	820866973094362	539204585059781	149
ENSG0000010626815	NUDT1	rs10268609	269.324	863149835218473	25.9161	830043223467919	53845842431782	113
ENSG000001770968	FAM109B	rs2097413	766735209620624	430387258030564	129224795026238	719990297660165	538013665734805	250
ENSG0000011218314	RBM24	rs4247258	331883154921707	790690061459546	636430158923668	151571568770003	537831080623109	95
ENSG0000013795915	IFI44L	rs1780732	181294348805438	672554119282785	196481644352422	728358296491437	536675378273911	9
ENSG0000010911114	SUPT6H	rs75581564	130173650993719	880946869350247	763697723913567	516294063946349	536426614318321	231
ENSG000002656251	RP11-68I311	rs77135925	643316228962075	692553750896948	16108905184765	173364690519314	536410305027657	231
ENSG0000006133715	LZTS1	rs6586923	12045950487242	735796004758928	319864070006333	195327134923842	53632269129925	126
ENSG0000011963812	NEK9	rs11621186	258263	908878283409328	10673.8	375095575726088	536121563286967	202
ENSG000002765641	CTA-276F81	rs7184632	3.40412e+07	866650859880006	3.13431e+06	797424167835351	536063515811285	224
ENSG000002186892	RPL5P21	rs12194317	68112980252008	850068510016454	712096596290287	888180009527948	535900944092595	108
ENSG000001994111	SNORD62	rs112535944	708259726112816	90265432052875	337983350043116	430213123849878	535823090251447	149
ENSG0000017991522	NRXN1	rs7574611	983070286881721	774826596987175	216322399949222	170445316853388	53528693472606	23
ENSG000002275795	RP1-35C212	rs72726712	1.01198e+08	512266982173275	8.5795e+07	434244857933998	534862899660398	14
ENSG0000011758610	TNFSF4	rs79277368	923457736832663	810452194627953	142956686501049	125409289857538	534743712811721	12
ENSG000002255912	RP11-360D22	rs79491167	671967331925516	738292849036936	189546799729823	208202310644491	534186889054071	12
ENSG0000012344413	KBTBD4	rs4752965	428791747220221	897759474138369	212055848014557	443446476292001	533959049122149	166
ENSG0000010910311	UNC119	rs75581564	133270633677187	890852601626379	626948875097216	418552970735812	53338089057224	231
ENSG0000007591412	EXOSC7	rs6441859	53817.7	763821853900891	12888.2	18286583218101	533123132510381	50
ENSG000002242552	PDCL3P6	rs12135327	3.21994e+07	906971348401068	1.41271e+06	397390437470174	532892717311555	6
ENSG000002569401	RP11-783K165	rs915987	196944221618942	800758940204469	303259104885578	123249382877476	532646637073051	169
ENSG000002588755	CTD-2547L243	rs1286060	468454682853367	754362853001715	851603341088147	137082361022931	531932842791359	204
ENSG000002764711	RP11-398A85	rs116310555	161296107158917	832293120056228	187158861584546	965213924937623	531842881182725	56
ENSG000001325819	SDF2	rs75581564	131571089105579	890403996198549	630743055072326	426321997355792	531759521002417	231
ENSG000002412131	RP11-768G72	rs7428847	156193023775078	831936378760452	215515588108029	114737675103854	531482015531073	58
ENSG000002583252	RP4-816N16	rs12425203	126735551536813	756583155945305	913348806704483	544718236449027	530759808059346	179
ENSG0000016541614	SUGT1	rs2806933	2.16547e+07	865411132432375	2.04137e+06	815286327277373	53059997878956	190
ENSG000002716591	RP11-435O54	rs182923402	765910814809912	761036140675741	186211754620307	184973563285172	530381734696574	143
ENSG000001804234	HARBI1	rs112181005	124991796997087	917582873913294	384211305813317	281525318380253	529762551481283	166
ENSG0000007715018	NFKB2	rs61691222	216921348688828	85385618012979	177314347800301	697423848710416	529361566522819	155
ENSG000002800001	RP11-509E103	rs7193263	168164449322339	79206513384283	328803380349767	154815542036861	52918279332951	221
ENSG0000016407812	MST1R	rs6797299	110560	931756475979169	1829.59	153662644229841	528772584739554	52
ENSG000002077031	MIR7-2	rs11855600	304870420321605	564326227346065	180645160708499	334327963066371	527942514845533	219
ENSG0000015906913	FBXW5	rs112535944	706294507168599	900148562841112	364127776678826	463541042046418	527546256694104	149
ENSG000002075831	MIR606	rs3088142	783052178731062	85715439364118	82273348353968	900063313602948	527527424458175	153
ENSG000002193952	HSPA8P15	rs11756123	923.305	858470822761353	95.5761	888119823321075	527171948963488	110
ENSG000002416341	RP11-381E241	rs1597076	173855478541686	771240507648608	349907890693312	155169978638583	52704886951708	57
ENSG0000012900912	ISLR	rs72743364	3.04732e+08	861530387554628	3.03769e+07	858279491807515	526383121711512	217
ENSG000002124931	SNORD19	rs2710313	621770751023055	88498294898377	392236780456687	557754789897719	526316277357715	53
ENSG000001037409	ACSBG1	rs4420498	180443365596162	860869745015197	181030440479352	863144423486067	526172662265517	218
ENSG000001491368	SSRP1	rs12805841	4.45835e+07	919097112190148	1.3776e+06	283468946921636	52555533506913	167
ENSG000002669311	RP11-1252D151	rs59859947	90136363056588	917460651526259	20509072043368	208228359433421	524977855043067	30
ENSG000001078624	GBF1	rs61691222	236655385770035	868694189304582	146423931382145	536955540114947	524804787930981	155
ENSG000001984353	NRARP	rs112535944	689952367182386	879327068809811	531025280921096	676255421298096	523043341651049	149
ENSG0000016197012	RPL26	rs2585399	802588635867204	869651517964274	641121417140858	694169739986757	522645002612373	230
ENSG000002638721	MIR4528	rs4632195	8.02315	802042091532569	1.45855	145752964723348	522049437439889	238
ENSG000001667417	NNMT	rs17613838	242104244572191	906946962084261	102491551460611	383421834187485	521873204998079	174
ENSG0000017004311	TRAPPC1	rs2585399	800910605945875	86809732558073	656221433919634	710748856193731	521624613065188	230
ENSG000002067841	Y_RNA	rs1329572	687.907	871225175956614	60.5911	766858274903081	520889965455944	140
ENSG0000011058312	NAA40	rs12146487	215581128523167	873516424154256	127465166658548	515957479454224	520550633814195	169
ENSG000001980267	ZNF335	rs6131010	1.59242e+07	506060481325753	1.39086e+07	441954505017313	519847153288764	244
ENSG0000014884010	PPRC1	rs11596235	150529164904952	755848881559121	692531208170055	347219469884616	519746944657655	155
ENSG0000005465415	SYNE2	rs1256059	7.03427e+06	984055278171811	6.70691e+08	938207752151006	519449178115025	201
ENSG000002723411	RP1-151F172	rs4247258	363998313421682	867172680253148	323147121519737	769331387013684	519310507897474	95
ENSG000000081974	TFAP2D	rs537362	868017715992071	726249452676798	144262480773612	120649058981647	518734686649869	99
ENSG000002222671	RNU6-892P	rs34035110	139925366563582	8366993568045	160395325446793	958583303886479	518458228960268	126
ENSG0000012719117	TRAF2	rs111163099	397938656377664	910260678281428	148206163254766	33849503843796	517622251477448	149
ENSG000002745521	MIR6889	rs2064560	21386.3	890282585629291	1394.06	579811056008488	517363085420571	250
ENSG000002595092	RP11-627D162	rs36124208	790019293460605	827501514139135	364618372255267	38140047473724	517103253185276	213
ENSG000002378543	LINC00674	rs60856912	2.47139e+08	845709584853057	2.99971e+07	102598267007436	516893767736534	233
ENSG000001971709	PSMD12	rs8077872	61472188437107	869120187296321	5.6055e+07	792012315359168	516718733993558	233
ENSG0000012015911	CAAP1	rs4531131	103286018743094	737079725539224	277739010567426	198151148991325	516631334894674	138
ENSG000002328461	SLC25A6P3	rs12135327	3.12575e+07	880440211458329	2.41306e+06	679177826427609	51641669193807	6
ENSG000002005631	RNU6-640P	rs59859947	205288143668912	840633047574496	257601476111958	105433433262438	516230362502653	30
ENSG000002580921	RP4-816N17	rs12425203	125637326256464	776062187147306	651530099233412	401934444171953	515917411867011	179
ENSG000002558645	RP11-444D31	rs1827089	44586815658521	879683167968753	324671150219517	640050186946102	515284606205652	181
ENSG000002447571	RP11-45A164	rs34804463	263026377093742	58721561158494	304132857506663	678472295811818	514974959894696	144
ENSG0000010134612	POFUT1	rs1555132	100910308588454	877632704012767	691718288216474	601083429656774	514762038744932	243
ENSG000001985179	MAFK	rs10268609	391.67	86806640460262	36.348	80507461787315	514261336057843	113
ENSG0000018893815	FAM120AOS	rs7023933	1.06237e+08	808497259379203	1.84271e+07	140185100825121	513163931539667	142
ENSG000002355971	LINC01102	rs2610699	216791322377518	668588873355758	15540531331664	478761133974122	512031595376468	31
ENSG000002765451	PCDHGB9P	rs246066	249007395337932	59165074968318	320751621399894	761606614970072	511060313418915	90
ENSG000002284232	RP4-633I84	rs301817	6.79464e+07	895155191330621	4.08635e+06	537843078619729	510597804802483	1
ENSG0000012416011	NCOA5	rs9074	2.69698e+07	857082007558423	2.89604e+06	91983180115474	509345136679089	244
ENSG0000017444414	RPL4	rs4776729	816225196710219	866795236594897	767826971451312	814890224059036	508227331053439	215
ENSG000002700601	RP11-390K56	rs112181005	923202948967999	835531342224459	124509625364974	112634831406548	507861137946595	166
ENSG0000014947615	TKFC	rs102275	6.92082e+08	915085878309725	2.58561e+07	341367666568904	507701756569346	168
ENSG000001497618	NUDT22	rs12146487	208836004929268	849110558014751	190329759460249	773357970867783	507667468109412	169
ENSG000002280581	RP11-552D41	rs4846898	270537630599142	832702531281426	377882348943977	116259740159472	507294026936088	20
ENSG0000007204116	SLC6A15	rs1459594	621472473821549	909535071864354	228181351449751	33344033866516	506779881794647	185
ENSG000001756023	CCDC85B	rs12789028	837531448868432	89059051394146	470577681509961	499883838991359	505752099892097	170
ENSG000001723155	TP53RK	rs6124969	46817673631099	788549464410067	922177558197063	155271670550071	505749201185551	245
ENSG000002608351	RP11-468I151	rs7193263	151328850762642	712784713612672	502141606300185	236466719337203	505470240387329	221
ENSG0000015730310	SUSD3	rs7023933	1.28869e+08	863681699866181	1.28097e+07	858004660808248	50516417270544	142
ENSG000002420941	FOXP1-IT1	rs116310555	152091749547645	807549091655769	234392798903124	124403127828476	504946775719582	56
ENSG000002583941	CTD-2307P31	rs7148658	176292712167583	89367086097838	740611172628706	374929247791839	504663318530488	198
ENSG0000011049714	AMBRA1	rs112181005	131819187291151	917075432304524	447945716047183	311134529421468	504481283088131	166
ENSG000002700841	GAS5-AS1	rs79491167	439519452138726	482913457240468	424715061485399	466597017589176	504031017189933	12
ENSG0000011294113	PAPD7	rs10072584	295468263013425	584982892286501	232215827979015	459248523607813	50402409541391	73
ENSG000002071091	SNORD38	rs2710313	103474609627529	92428721449094	166709697769217	148409903820054	503576244665325	53
ENSG000002378921	KLF7-IT1	rs2111592	1.33283e+07	821361606738301	2.08263e+06	128292893398158	503453457542937	43
ENSG0000013509013	TAOK3	rs521048	826069047982317	817708738275319	12385510979477	122551381836959	502406383099519	187
ENSG000002706731	YTHDF3-AS1	rs11777872	511090756858617	869643794520857	161633794889289	274525352681788	501782565762094	128
ENSG000002589131	RP11-260M192	rs113644913	135410196721104	770607582385846	656642910025886	373188765918727	500969152009185	207
ENSG0000014045917	CYP11A1	rs7170291	170655365322747	887014126084451	120785626890458	627305831096932	500725568778432	217
ENSG000002137634	ACTBP2	rs389879	472682485848415	866058993954665	430080770155672	787502878138088	500338126028869	79
ENSG000000113479	SYT7	rs102275	5.92698e+08	861828982237408	6.06733e+07	881735905317585	499908935143964	168
ENSG0000017574511	NR2F1	rs13167027	406103748787349	782604040106891	8.68692e+08	16735594426632	499907183330755	84
ENSG0000013063815	ATXN10	rs9627391	988309415364023	879969090185342	6688142490064	594997788847937	499792225272179	251
ENSG000002332131	KCNJ6-AS1	rs9974713	121108275445543	677923403128383	229114000381907	128200456961183	498564644266994	248
ENSG0000006897613	PYGM	rs915987	814442786804929	77759107194647	864323451428737	82471625013998	498497898447521	169
ENSG0000011628512	ERRFI1	rs301817	6.72601e+07	875420660218109	5.74656e+06	747442102921373	498343994229044	1
ENSG0000015665012	KAT6B	rs3088142	802762481264195	868524444537914	7.54713e+08	816040886070684	497836434773308	153
ENSG000002316152	RP11-296O142	rs16846478	124590344473509	608416626848185	699663122236416	341619304893809	497695116013094	12
ENSG000002077891	MIR26A2	rs61935769	940438781220405	874453673646231	706891254160259	656795260026722	497555212847324	184
ENSG0000011486118	FOXP1	rs116310555	154088066802217	818150008958888	215962394115701	114618291458083	49663268961651	56
ENSG000001498237	VPS51	rs12789028	848236229946316	902686305767679	365978890705192	388976171610115	495677358811413	170
ENSG0000012478817	ATXN1	rs4247258	365528199447417	870808968831938	31779101864932	756587636304769	495591945244622	95
ENSG0000008082321	MOK	rs56101042	7614469912045	72744430953972	13921505632982	132948818639839	495406670670091	206
ENSG0000013967511	HNRNPA1L2	rs2806933	2.22639e+07	889744630717864	1.52222e+06	607839630419286	494711683787058	190
ENSG000002114509	C11orf31	rs2509805	1.23992e+07	858128880482191	133585	924027017747666	494682803923305	167
ENSG0000010406716	TJP1	rs12898464	253969079920201	79802285247022	392330132703694	123228732942773	494282052679501	208
ENSG000002403037	ACAD11	rs4538372	372535956692553	841390441736348	465178789041881	105013469527028	494055503806559	59
ENSG000002006741	RN7SKP160	rs79491167	418936278440397	460289595245447	446237034196308	490235828151646	493880592716428	12
ENSG000002784511	RP11-923I118	rs11612312	733079455321566	865965191069071	710263594246347	838519698362476	49378733279936	183
ENSG0000001686417	GLT8D1	rs2015971	616404185620175	876294717738555	477001418790569	67762344000868	493018949855848	53
ENSG000002703261	RP5-874C206	rs35883476	0.00581566	791505696938109	0.0117013	159204500834471	492898022274218	96
ENSG000002136199	NDUFS3	rs4752965	424969142284346	889909331120944	269439013224207	563728489790715	491986894639172	166
ENSG0000017609511	IP6K1	rs6797299	101690	92864945082522	2436.62	222023683077396	4914817982577	52
ENSG000002563411	RP11-21A7A3	rs12146487	215250592442368	872943486727892	136151151564447	551667616726338	490031808395936	169
ENSG000002132363	YWHAZP2	rs13020607	885573260418915	845098035283637	110057397918527	104978284159941	489280498980851	33
ENSG000002705621	RP11-154H233	rs116310555	141261127881232	750043885056358	345610981782237	183457620439345	489162718983511	56
ENSG000001199154	ELOVL3	rs61691222	235854518886821	862587545390449	173008908781706	632254429928046	488714706402472	155
ENSG0000005411611	TRAPPC3	rs6655957	124878705455243	750681256456795	107923688075366	648271641317227	48820505148703	2
ENSG0000018380811	RBM12B	rs4478545	244361486250505	671833134223862	10036941417119	275900960304931	488185964669907	131
ENSG000001160352	VAX2	rs4852252	557578168754142	888662396202078	355394724434961	565936357675914	488127916183546	29
ENSG000002654621	MIR3680-1	rs2369818	9.74265e+07	904410296636772	5.04505e+06	46784443501687	488042351460638	225
ENSG000002596441	RP11-680F84	rs12898464	257448701343975	809130084591387	358857173980077	11273566227709	488008112573241	208
ENSG0000015738814	CACNA1D	rs6798941	958789984198007	927378956686008	146526962158662	141238948501372	487627216597159	53
ENSG000001584459	KCNB1	rs2273653	50886312447937	875874982282729	4378526895631	753161526515081	487536002264207	246
ENSG000001362139	CHST12	rs10268609	373.576	909653810190444	17.1088	416110417575878	487351480480612	113
ENSG0000008583216	EPS15	rs12135327	3.20816e+06	903654691460142	1.6932e+06	476442141531305	487007566385822	6
ENSG000002755491	C9orf173-AS1	rs112535944	479243381857108	610783606831414	266669258143152	339814589979574	486558905490121	149
ENSG0000015816912	FANCC	rs182923402	776716992784866	771773079042607	179849905171448	17865652120226	486138328571764	143
ENSG000001621449	CYB561A3	rs102275	6.30803e+08	917236660040902	2.35333e+07	341706786165338	485861179744114	168
ENSG0000010293511	ZNF423	rs4785307	250630012619853	866032450651513	239334168952195	826514840020525	485704310512839	226
ENSG000001506286	SPATA4	rs7659414	3041112233725	791971399875615	598651875848657	155853360842969	485354751718422	71
ENSG000001328256	PPP1R3D	rs520838	256883959743267	860761856222184	18858895972015	631435073623546	485203508439326	247
ENSG0000015707714	ZFYVE9	rs12135327	3.21606e+07	905878322122694	1.62071e+06	456024989504512	485188411141872	6
ENSG000001973616	FBXL22	rs62014172	5.41762e+07	429755978473598	114542988983739	908570841378574	48441564713231	214
ENSG0000003789716	METTL1	rs73123350	941132567651304	875100248856082	714563114948416	663943705742699	483794917781873	184
ENSG000002254721	RP11-120J11	rs6474807	265840483537762	655619727680465	105008537170271	258925235493364	483701347553677	135
ENSG000002605101	AC0043817	rs9935861	866743325908516	233849724512765	59948988078499	156908649943438	48353627062274	225
ENSG0000010737112	EXOSC3	rs72737789	86.7318	93081284680383	194.663	208430460804293	483441070270607	140
ENSG0000016487718	MICALL2	rs10268609	597.338	901212784000267	33.4916	504810521129948	483061638804289	113
ENSG0000012421516	CDH26	rs520838	237980588661607	868573666893571	158383527412687	57758008593121	482864303730206	247
ENSG0000013258915	FLOT2	rs75581564	995217952219595	780463103997881	203182242559348	15928994367205	482629503822797	231
ENSG000002378611	RP11-332L81	rs76128976	1.77008e+06	934416429976875	33019.6	173826688974568	482008830946575	16
ENSG0000013413819	MEIS2	rs620037	844957213900819	842446196843879	109639288557173	109265272925226	481930705806497	210
ENSG0000016698714	MBD6	rs61935769	928406672652922	861006666950415	871008871708586	807294715142005	48108785937147	184
ENSG000001329659	ALOX5AP	rs9529146	360390314127117	817502491079414	415922812607653	942991346652658	480001147165317	189
ENSG000002803441	AC0091667	rs4784296	701474626361795	766601493448734	967469919143371	105681358362214	478949863614393	227
ENSG000001851155	NSMCE3	rs12898464	257885170193902	811454559896934	35400936986317	111343765783145	478730636018996	208
ENSG0000017257511	RASGRP1	rs56059718	191327432805314	789020571303886	39024617049558	160886924810056	477889833875091	211
ENSG000002080331	MIR609	rs11599236	3.09708	91635619051569	0.121699	359604166135105	476833928707685	156
ENSG000002330521	RP11-398B162	rs4880918	339424674846439	828353501888721	492411344958308	120123551074051	476362889438051	150
ENSG0000016565516	ZNF503	rs3088142	760979610278815	83299314704931	109094892107167	119371285105935	475485603945157	153
ENSG000002778921	MIR6746	rs102275	53199836261303	773566493587624	1.23065e+08	178898038283897	475289174975899	168
ENSG0000008905312	ANAPC5	rs61946382	1.57941e+07	810194657164143	2.77618e+06	142363046843828	474421102890752	188
ENSG000002797391	CTB-105N122	rs7717495	109172453802875	788357813087206	671004069327531	484072973119387	473523951047046	94
ENSG000002527791	RNU6-182P	rs908670	622581392613022	707052802747853	208973487264734	237279512469433	473521359839363	39
ENSG0000010013813	SNU13	rs2273085	62704.2	903048940380735	3449.63	496333840859476	473176748717812	250
ENSG0000008726615	SH3BP2	rs61348208	178069816967983	639626785901183	864312448063749	310413718486584	473144849944892	62
ENSG000002645831	MIR4487	rs112181005	124915633278743	881289138990948	993931231915314	70075305066216	472870064868573	166
ENSG0000013563613	DYSF	rs4643565	292050384926453	731680220126623	867501205717594	217289733329869	472420414885257	29
ENSG000002071391	Y_RNA	rs2358493	24128.6	889558093942008	1715.58	632015426391959	472403631603549	16
ENSG000002075611	MIR635	rs4791300	208253888210544	908348834472351	1.0196e+08	444249276931283	472043928490342	233
ENSG0000009009720	PCBP4	rs648514	570615911957353	29652843637085	563988018415655	292612203694936	471956294607383	53
ENSG0000013389514	MEN1	rs72924202	236420346530859	663554237846785	139073195282232	389861447757224	471319513184108	169
ENSG0000010331610	CRYM	rs2369818	8.97558e+07	833203077203568	1.29028e+07	119729884908995	470660113013535	225
ENSG000002338592	ADH5P4	rs2214123	714254522153632	777871107178396	160785284634857	175058982621199	469824062197258	102
ENSG000002263605	RPL10AP6	rs13069233	160598276987329	88047478800809	10135363726605	555198673398846	469319805806321	55
ENSG000001991271	MIR383	rs12155793	59029133330889	751214942342509	15862027477722	201816006152253	468941603444299	125
ENSG000002545011	AP0030689	rs12789028	839918713033481	893812029860144	47477564625544	504771218646406	468368854986254	170
ENSG000002813321	LINC00997	rs7799431	155722604452119	596239466878394	93194844479191	356782933804113	467286818685613	117
ENSG0000012708417	FGD3	rs12335532	179769148817955	860401283893177	193722657944208	926717529133022	467278217789084	142
ENSG0000006259817	ELMO2	rs6131010	2.58464e+07	82138286582517	4.15355e+06	131950480157807	466663540171104	244
ENSG000002458642	CTC-467M31	rs13177755	6.99367e+07	889106361416314	5.05918e+06	642707535915314	46622135033243	81
ENSG000002783441	RP11-18C248	rs35905305	2.00865e+06	777192849670082	455488	17619246280201	466146628865725	188
ENSG000002374576	LINC01351	rs115220752	262685375348681	654259781895091	104666422679896	260222743293718	465659261588672	15
ENSG0000010098211	PCIF1	rs6131010	2.62486e+06	834163260958003	3.75512e+06	119288656114458	465477828903535	244
ENSG000001822556	KCNA4	rs704614	158103635136387	900263326151986	9.32317e+08	530408692925634	465283777475187	162
ENSG0000014791212	FBXO10	rs62535714	84.8758	895734329466969	54.8387	578274575857914	464382129382046	140
ENSG0000015150312	NCAPD3	rs612823	7.73642e+08	788659818149551	1.61799e+08	164893029002081	464377984477995	178
ENSG000001658077	PPP1R36	rs1152578	5.46654e+08	792373919500457	11124238160176	161199091005119	464204105270035	201
ENSG000002424121	DBIL5P2	rs4671458	883405510566928	694547585515532	314358256846633	247107137368221	463676394421108	28
ENSG000002604732	RP11-923I114	rs11612312	714545288038916	844070705427731	921130935753331	108764048778997	463585874116581	183
ENSG000002748591	RP11-136L232	rs521048	882201234697669	873143385561012	718475541961103	710636193085337	462525072415162	187
ENSG0000017915111	EDC3	rs62003663	522943290895183	415228545168966	873697147977473	689114865134616	462000438047303	217
ENSG0000018420810	C22orf46	rs2273085	57291.8	825101535382761	8940.02	128705622976435	461928409784868	250
ENSG000001350976	MSI1	rs35600816	3.81488e+06	83048966835405	567245	123441691056532	460685967681471	188
ENSG0000012682216	PLEKHG3	rs1152578	59060155979821	856048181563086	6.75793e+07	979069219304327	460383146974844	201
ENSG000002803491	RP11-40A132	rs387627	119191244904467	84023847756409	161257764396411	113632639928467	45993565486098	232
ENSG000002738821	MIR8066	rs6845263	120541428237708	742761358807448	126760417958504	780622414312208	459589297277729	67
ENSG0000023173810	TSPAN19	rs1459594	170993107955557	924858679052747	220178986492763	118629682884911	459588628767129	185
ENSG0000016381715	SLC6A20	rs6785141	257472394472514	646657773733942	142471390683522	357366810899499	458860116352417	51
ENSG000002573657	FNTB	rs2057130	58293701485502	316301072297489	356155204362665	192790803535593	458673120576651	201
ENSG000002734241	CTA-223H99	rs2064560	21236.4	883773500157363	1692.41	70385435142869	458410644704813	250
ENSG000002403423	RPS2P5	rs521048	856573413257876	847808609776139	97881808645387	968344302259446	458124077788836	187
ENSG0000013707517	RNF38	rs10973156	2.43615e+06	903526850458207	136745	506706033318358	458025204810093	140
ENSG000002596901	CTD-3118D71	rs12898464	230017817373387	723847990332511	638740734101772	200960886157277	458019344318563	208
ENSG000002303271	MTCO1P42	rs7574611	930881911271533	532727891253098	733684827947569	419829575184055	457779668236278	23
ENSG0000006673514	KIF26A	rs2896489	2.23175e+07	912011579627652	1.03477e+06	422403004136822	457478864362719	207
ENSG000001686124	ZSWIM1	rs6131010	2.64194e+07	839592444866786	3.61016e+06	114682675588817	457245792484339	244
ENSG000002267423	HSBP1L1	rs7241572	220740429725271	843811104848779	2.89075e+08	110457337708256	457065926476252	242
ENSG0000007054012	WIPI1	rs12601759	179420597659403	908842378349394	8.94472e+08	452631326802402	457061236545344	233
ENSG000001891343	NKAPL	rs35883476	0.0541264	736653789506524	0.0159971	217673702633715	456725078597616	96
ENSG0000013908310	ETV6	rs10491990	570008469610411	790803353070304	7166818405638	993834740263915	456455075366252	180
ENSG000002271921	RP1-45I43	rs2876520	306564441128431	894620500389616	203855793300417	594438647643598	45608684825566	109
ENSG000002072331	SNORA37	rs988733	109430282229371	895769819237212	7.16895e+07	586376973734444	455808234662713	239
ENSG000002762921	RP11-33N145	rs521048	822298216953172	813854560314631	13249711676746	131091081863076	45506404485087	187
ENSG0000014786215	NFIB	rs544565	336157048460846	828996673234428	358264034144449	883059705789318	454990109991116	135
ENSG000002324073	RP11-641C172	rs11130820	2462469788729	874191329721504	218811185931621	776337706968483	454936186069873	55
ENSG000002286381	FCF1P2	rs990211	187446762139949	931502886430979	853481278083273	419584113828241	454712480889355	52
ENSG000002535372	PCDHGA7	rs265316	210890247890847	643544887104258	247439002871752	754622129642752	453587517534455	90
ENSG000001684963	FEN1	rs102275	5.97822e+08	869278769568115	5.87508e+07	853828134192576	45331851287266	168
ENSG000002594601	RP11-128A171	rs8037355	849030344264448	846504527014997	108463078168898	108095102024857	453046216179019	210
ENSG000002640131	MIR3938	rs17216573	891641114612539	812552775128924	524348943203631	477386315734659	453009924043202	54
ENSG0000010601217	IQCE	rs11772627	1914.82	910686262681445	92.6832	440348648821468	452788724163331	113
ENSG000002426892	CNTF	rs2443426	185086889253496	719932766267564	101745814038455	395308104482823	452749526268122	167
ENSG0000006861517	REEP1	rs59859947	197878509045645	81028863530294	347225538645689	142139425468253	452459285997045	30
ENSG000000818183	PCDHB4	rs3756334	227653704172607	525257559084619	186002360280945	42911162920549	45217155645437	90
ENSG0000018219910	SHMT2	rs923828	191938903342317	891760614003439	925022350166528	429319507956251	451885225165384	184
ENSG0000010577817	AVL9	rs7799431	190386947007832	728963951501955	589408548466422	225630811530683	451559091655074	117
ENSG000002262666	AC0099613	rs7595859	340851265041105	604957773367096	327342701890818	576466896503599	451528656078541	37
ENSG000002528351	SCARNA21	rs2585399	779573298319717	844966911812682	934402398926183	101233297768884	450696550363104	230
ENSG000002080281	MIR616	rs73123350	936264823175017	86828426954916	824945802475728	76459724440461	450684119761532	184
ENSG000001132485	PCDHB15	rs3756334	631807233733552	141455213089926	363175360470914	813067640256727	450507905695026	90
ENSG0000014911513	TNKS1BP1	rs12805841	4.65183e+07	927662575721949	137206	273163709462424	450205744278629	167
ENSG000002519991	SNORA31	rs7799431	199789963069798	764967064425808	495737568666229	189765774898224	450177969560321	117
ENSG000002641601	MIR4762	rs9627391	995591976715619	886456672926504	651604300403273	5797267800803	44963124997907	251
ENSG000002610471	AC1375272	rs4784296	732186325499261	800621430667932	680866127660829	744055040986375	449457714068965	227
ENSG0000018474312	ATL3	rs59198765	536178031047516	672480010187601	169122418121935	212070159303711	449197855917424	169
ENSG0000011520713	GTF3C2	rs12463914	10922126625894	56673778982942	71370200434572	370287630960743	449154325404865	22
ENSG0000016564410	COMTD1	rs3088142	77608368406752	839643740900632	106756010310951	115454349288289	448136258416419	153
ENSG000002216303	MIR1179	rs11855600	448536359252528	831397935819319	404357666043257	749061215122177	447987300827778	219
ENSG000001735119	VEGFB	rs12146487	172319166640352	700635852467204	569910377610787	231676212396059	447569146965941	169
ENSG000002800441	RP11-22H51	rs11644513	805450646422069	732877618441435	233029364415637	211988112356137	447494690940511	229
ENSG000001785379	SLC25A20	rs9831648	1856.14	930535663296582	49.4664	247542761927644	44710060491596	52
ENSG000002244411	AC0688313	rs4702	116579416425737	785790149707173	2.51521e+08	169490360211884	447053169259172	220
ENSG000002227411	RNA5SP229	rs7799431	243005849251898	874466306672542	224096599081222	805973901737324	446708876445651	117
ENSG000002503033	RP11-356J512	rs4936110	832197722455336	730061452383955	14539964415398	127509964533221	446688464218921	173
ENSG000002802372	MIR4697HG	rs612823	7.9546e+08	810903106664144	1.41807e+08	144515560301904	445719603687099	178
ENSG0000016324910	CCNYL1	rs10187826	4.68584e+07	912053319872043	2.23173e+06	433938987968871	44552290429689	43
ENSG000002551731	AP00306812	rs12789028	856108169827109	911015386902522	335936791808673	357038542920557	443837403153431	170
ENSG000002378791	LINC00398	rs1924817	109003745537148	874466762060082	997448524163949	799744943308786	44368961301251	189
ENSG000002759481	mascRNA-menRNA	rs12789028	814324702407101	865960537720456	760247055142523	808010510481245	443349171522055	170
ENSG0000016924616	NPIPB3	rs2369818	9.98603e+07	927003299720732	3.09227e+06	286612206088975	443344501446917	225
ENSG0000013364018	LRRIQ1	rs1459594	1718408440483	929443870188777	165337538069992	889838292650854	443083249418135	185
ENSG0000012643213	PRDX5	rs12146487	151428398756675	615693123479378	779919617743397	317063420416774	443014200507468	169
ENSG0000013331813	RTN3	rs7103915	589316257863265	851406113923503	294170462623827	424555858440267	442649698199051	169
ENSG0000019622710	FAM217B	rs520838	27980764935009	857148778193389	22344387786149	684044499989122	442315680940745	247
ENSG000002429763	RN7SL177P	rs2964003	172043812819829	826059120272099	269873423707758	129534066099606	442077824731048	91
ENSG000001789137	TAF7	rs3756335	114544686605387	880552829482203	963238027504176	740039273163385	442014725326545	90
ENSG000001794779	ALOX12B	rs2585399	803994894703863	871529074515553	697506842212413	755654529729183	441680167222776	230
ENSG000002793111	RP11-170K42	rs28820925	680607	614735275102406	377708	341107996651177	441567176632717	60
ENSG000001859336	CALHM1	rs11191499	63599833330666	614265800986888	343588254411182	331803455363958	441348777719751	155
ENSG0000011179920	COL12A1	rs1414592	125587089634965	766009560677462	308895290881806	188364434213489	440612389218168	103
ENSG000001037699	RAB11A	rs4776729	731810096196639	775637948096638	169323823168865	179420527602251	440403903817457	215
ENSG0000014980914	TM7SF2	rs12789028	835439885646148	889045818872884	54576896020211	580347989597436	44019214350709	170
ENSG000001466709	CDCA5	rs12789028	793310171177418	844153310455252	967907434521891	102950053201552	439956271968995	170
ENSG0000013469010	CDCA8	rs640970	105222991913572	872278003173547	87325483855876	723471372163045	439793055802328	3
ENSG000002306791	ENO1-AS1	rs301817	6.48593e+07	850806075347147	8.02567e+06	1052344868907	439587089119714	1
ENSG0000010338111	CPPED1	rs7200826	2.6221e+07	704558628059678	9.36089e+06	251483197457023	439578186644094	223
ENSG000001752296	GAL3ST3	rs12789028	200686744390276	88333492788687	117077731579645	514885395140948	439370808442108	170
ENSG0000010174615	NOL4	rs10460051	8.914e+07	814249773656006	1.55463e+07	141964264149915	437849153307688	234
ENSG0000016806114	SAC3D1	rs11227217	178763231781561	881487462408602	113216608349801	557837671737159	437202811560281	170
ENSG0000016891615	ZNF608	rs2408225	318709330201647	859097886667815	3.60717e+08	971894402531925	436771949782417	88
ENSG000001753347	BANF1	rs12789028	829017742356909	860265909556048	838666575082008	869842225510834	43621023894218	170
ENSG000002691891	RP11-573N101	rs4772087	163329419098444	827460778433702	2.54609e+08	128946751266702	435735912654263	197
ENSG000002530811	RNU4ATAC17P	rs6443178	103831190027592	711147602798234	180283753217578	123434135135048	435586967173676	47
ENSG000002138394	TMX2P1	rs57757402	174633895625072	814535434569146	303908264905099	141706735555298	4355280515344	140
ENSG000002243152	RPL7P7	rs301817	6.85963e+07	903717823071243	4.00747e+06	527526792751782	435287716157744	1
ENSG000002724181	RP11-762H84	rs4886915	211975557397487	865727337332756	221983732130503	906167410125353	434217477240979	218
ENSG000002011781	Y_RNA	rs387627	12674491127885	89346247374848	8.94409e+08	630061684983371	4339566874895	232
ENSG000001657245	ZMYND19	rs112535944	553890680167657	705919833830497	19618584319173	249990616295471	433394733506729	149
ENSG0000012543410	SLC25A35	rs2585399	792073965425619	858571408337039	824714568934019	893518994896842	43331237950086	230
ENSG000002772322	GTSE1-AS1	rs12484609	870613380559651	775191866450778	191942187484634	170861498314804	433210795539745	251
ENSG0000017063316	RNF34	rs869781	1.75903e+07	902335135669466	1.06059e+06	543623031780746	433023746433029	188
ENSG0000017126211	FAM98B	rs56059718	172086509573385	709665554319005	593554097426714	244731795308427	432882311794077	211
ENSG000002352361	RP13-131K191	rs9831648	1822.46	914787615261938	83.7338	419870282935476	432253564254524	52
ENSG0000017909414	PER1	rs2585399	799573590142142	866740434497937	750309428617066	81290568983065	432229511889591	230
ENSG000002798801	RP11-855A22	rs60856912	2.57275e+08	880394301441735	2.23417e+07	76410090856111	431928115319451	233
ENSG0000015203410	MCHR2	rs10457800	417574636075193	947785819856246	3.82347e+08	863513607686127	431576459558646	104
ENSG0000016406212	APEH	rs9831648	204.553	858054185815461	235.616	987926150164779	431531991452506	52
ENSG0000008699112	NOX4	rs4753209	157073	863920161474811	16904.9	929355935316625	431442432537459	172
ENSG0000013482413	FADS2	rs102275	5.83993e+08	849170434424352	7.40834e+07	107679878530283	431431062826871	168
ENSG0000019607412	SYCP2	rs520838	284345685155967	87105037043163	181569893949178	55578093203507	431212689097744	247
ENSG000001131009	CDH9	rs10805794	303187909357296	438495683627345	358063111586261	517817760204349	430253051473625	75
ENSG000000044787	FKBP4	rs12425203	103282507742959	806792291500549	532825754145756	415787162324101	430182269826243	179
ENSG000002835031	RP11-636O212	rs12959940	557959581238616	730082076643457	167903319023524	219656071674288	430032226796346	236
ENSG000002075731	MIR550A2	rs7799431	156039975753793	597454612638553	938576145681849	359324328687081	429711610840443	117
ENSG0000010787410	CUEDC2	rs61691222	693500050369138	472692023214738	690349192210801	470501419375346	42968064984116	155
ENSG000001965447	BORCS6	rs2585399	763722202430948	827843051061551	111168881806601	12045948807542	42948550020653	230
ENSG000001989457	L3MBTL3	rs12194317	146027083616466	819385660777639	242466675079367	136009748008341	429018537027759	108
ENSG000002550621	RP11-712L65	rs7101595	536520657007759	820729159378975	507909044353858	776532390566948	428864454200157	176
ENSG0000010896113	RANGRF	rs2585399	802051160625163	869386377456591	72968688141395	790518728846197	428115511711231	230
ENSG000002300712	RPL4P6	rs9623320	144640	926385055884081	481.743	30811642961821	428032996595209	250
ENSG0000015422214	CC2D1B	rs1890946	7.88727e+07	934496739170994	1.92057e+06	227123760734227	427900768227491	6
ENSG000002278152	RP11-195C73	rs10913112	2.29446e+08	799788412022981	4.5177e+07	157432590132508	427762516186196	13
ENSG000002352176	TSPY26P	rs6141734	6.468e+08	562498905231974	108758282335986	945788580422275	427666244343254	243
ENSG000002801281	XXbac-BPG283O169	rs147147213	700455384495036	299381518854349	252773400928884	103763860979648	427397607777394	97
ENSG0000013480217	SLC43A3	rs2509805	1.3276e+06	918808784220387	556252	384544115264055	427366659304899	167
ENSG0000008477413	CAD	rs4666010	182980223990088	198397630494415	276345131468608	299586515797888	426904982490003	22
ENSG000002137352	ANAPC10P1	rs12135327	3.26338e+07	919208352960019	1.35473e+06	381166217626826	426746853919095	6
ENSG000002256733	RP11-641C173	rs11130821	3343691900813	872353988587835	324862947545108	847126970169105	425664589104181	55
ENSG0000004923912	H6PD	rs2401189	740468802985959	855270374400809	22443445776551	258804981326537	425579025902864	1
ENSG0000012249018	PQLC1	rs7241572	166985726146464	638326250084445	8.3501e+08	319151560504754	424971407426828	242
ENSG0000018526114	KIAA0825	rs4449516	136133786697563	817705009808094	532075913928996	31535064415988	424756211388147	84
ENSG000002796321	RP11-286N226	rs102275	6.11769e+08	889558371591735	4.67829e+07	679835043639035	424515385300659	168
ENSG000001680404	FADD	rs7117514	125587486152535	761735912572287	994913021783925	603028376053474	424246334519919	171
ENSG0000013629514	TTYH3	rs1637759	519125482100564	934874892637731	1.26537e+08	227452729017305	423266565426294	113
ENSG0000012339514	ATG101	rs11612312	71982667113599	850312104931974	902965188458351	10662262139078	422551504872645	183
ENSG000002578291	RP11-845M186	rs11612312	72704549101269	858837430752277	830945058778977	981148555104919	422375737403402	183
ENSG000001497928	MRPL49	rs12789028	777119382168238	826952697626984	114589217958377	1218950953381	422351210336494	170
ENSG0000017363818	SLC19A1	rs2838788	833291718220222	766528068291814	196750185373349	180944258309668	422272543625825	249
ENSG0000012360018	METTL8	rs908670	628789021602314	706269126376464	216434418307354	243061498547941	42217140676499	39
ENSG0000015078211	IL18	rs4936110	944376517724939	828308814257338	359227856728743	31465533925593	421957214772874	173
ENSG000001575429	KCNJ6	rs9974713	131682884830503	701920753809591	196307361562984	104597254880483	421683703231242	248
ENSG000002835291	RP4-791K142	rs6012575	364893275062978	853738356888239	4.44997e+08	104073597925262	421471058849597	246
ENSG000002834621	CTC-445B211	rs1530303	21492.7	924339301295038	780.411	335210614284483	421396370537827	85
ENSG0000017000416	CHD3	rs2585399	799907956605338	867006412429771	758264587806432	821448971087849	420913463075849	230
ENSG0000015323413	NR4A2	rs2697368	6.72465e+07	847087856609438	8.80486e+06	110870571230156	420408116465597	36
ENSG000001839085	LRRC55	rs12805841	2.70178e+08	937318201364079	5.97322e+06	206806903317559	419983467934243	167
ENSG000002292761	REV3L-IT1	rs7752418	669614515775432	807596446905018	639364148163739	770692844202079	419791756155936	106
ENSG000002621401	RP11-417N103	rs3852788	86140533995056	882646405897721	645945368440289	661454007127839	419481946215485	228
ENSG0000015965810	EFCAB14	rs7664	17138146950625	903112596713064	705276068421607	371233401892779	419206400786108	4
ENSG000000899029	RCOR1	rs9671376	959759122924821	830144887624608	147869299613103	127857854365189	418864951679488	206
ENSG000002339061	RP11-315I142	rs10119773	1.47547e+06	86996433071379	149612	881723447071789	418633083281928	137
ENSG000002355131	RP4-756G235	rs2064560	8933.18	371876384020225	14085.2	586304100898203	418195148513902	250
ENSG000002662701	MIR5096	rs1484145	2.28863e+07	920078055334117	949406	381263154680291	417953908406207	65
ENSG000002567211	CACNA1C-IT3	rs11062170	396095315250127	857784063588841	443821498279921	960722502332906	417389115270874	179
ENSG000001013678	MAPRE1	rs1555132	900121132686334	778117345883872	195804060173537	169222779548844	417006226386859	243
ENSG000002452757	SAP30L-AS1	rs890798	409654168287164	869525774252478	215322126112687	456622572004644	41693330457214	91
ENSG000002259451	RP3-441A121	rs10947690	199490592763816	827721721309742	260540653002161	108061258383448	416625545004068	98
ENSG000001808282	BHLHE22	rs7837935	3.14109e+08	776664005416179	7.35137e+06	181727830408428	416042879474046	129
ENSG0000019695110	SCOC-AS1	rs34973539	29962706369102	892900250146514	219002711438059	652220997756638	415561227429879	70
ENSG0000007832819	RBFOX1	rs7193263	166196012801583	782793513205956	372611029402645	175460560046878	415424696314234	221
ENSG0000013719313	PIM1	rs10947690	252333099997567	876576739077298	15872922481128	550992396236492	415034190511835	98
ENSG0000014033215	TLE3	rs2060337	116939061866535	838373183368442	165774810428163	118807729782364	414839214201006	216
ENSG000000141388	POLA2	rs12789028	767665208442751	816130264701314	125584224181372	13347127500006	414659659723841	170
ENSG000002611201	RP11-62H201	rs10148598	681371717436886	788774430314728	145997258741071	168968967946905	414292327621895	200
ENSG0000010041612	TRMU	rs9627391	946940380683364	843152184367263	117731872666322	104786605980888	414144871183522	251
ENSG0000013302612	MYH10	rs2585399	816011525993998	884180145996651	606497370192504	656749647210984	413782766521176	230
ENSG0000018042510	C11orf71	rs45585140	312602314146063	625799071059152	675001427661009	134714872283506	41377113289825	174
ENSG000002608621	RP11-22H52	rs11644513	653370991065355	594507394743006	388853947255173	353779969325737	412903865480527	229
ENSG000002734092	RP11-480C221	rs57344483	186602609359297	607878295025376	106818348596713	347931131832634	412563635624297	176
ENSG000002239441	RP5-1180C181	rs640970	100641204310826	834501491386772	136123347508759	112830157227209	412429974798478	3
ENSG000002237952	RP11-473E22	rs10745389	748829351566974	866471966504303	727104505957032	840921898985011	412204455755691	148
ENSG000002670881	RP11-115N121	rs4267411	21430809499405	814138194848057	380250578510158	144412758507745	411967134913525	237
ENSG0000008566213	AKR1B1	rs1986692	126710114445012	869137875942459	110774565655156	759420358000991	41141331156389	123
ENSG000002036483	AC0076183	rs11062170	412960091072092	894260978422907	278143103251075	601904721354625	41140805427658	179
ENSG000002290176	LINC01277	rs2876520	277189740757208	808898901061563	513080655696574	149686814465036	410857866670739	109
ENSG000002622092	PCDHGB3	rs251373	203875538122053	691017207616468	146105098188567	494799497217976	410167947208252	90
ENSG000002803361	CH17-140K243	rs3756334	278859451421908	641999439480515	137523008801501	316568997914435	410151801448259	90
ENSG0000014953215	CPSF7	rs102275	62779787802973	912866303629194	3.17921e+07	461871571387227	409399433326931	168
ENSG000001982869	CARD11	rs73035954	125470399871524	853465962741894	153238245833971	104193713513855	409323814997022	114
ENSG000002591381	RP11-950C147	rs11621186	262822	9249209952466	9718.71	341611355852089	409178664427867	202
ENSG000002773871	MIR8058	rs11644513	807947090013326	735128987103634	234730282881209	213533761961018	409104772064027	229
ENSG000002130363	RP11-365D234	rs12116805	273033355641433	596131034686564	147022229079877	320962052066102	409013547752033	18
ENSG000002079541	MIR138-1	rs6441859	117702	884298354994878	9966.31	748365022269748	40865141501466	50
ENSG0000010257214	STK24	rs4772087	158063352893705	800781878045303	3.12633e+08	15834574640521	408534428800848	197
ENSG0000015106721	CACNA1C	rs11062170	401881425344041	870314994085731	390031157826027	844243519579677	408518085450348	179
ENSG000002517471	RNU7-60P	rs10491990	53428088816151	741170306439207	110681746031124	153500170060097	408332600814327	180
ENSG000000068319	ADIPOR2	rs11062145	626485322393025	28035600173117	362080536654496	161625367064291	407880855039262	179
ENSG000002172361	SP9	rs4972656	9.89679e+06	874053331228645	9.657e+06	852469416654958	4069864085728	40
ENSG0000016707414	TEF	rs2064560	20705.5	861677652306403	2347.58	976560843424333	406662631206348	250
ENSG000001196559	NPC2	rs11621186	213824	752488730171454	58801.1	206892380760732	406188863415664	202
ENSG000000891634	SIRT4	rs3213572	1.59159e+07	905357301333167	950566	540313305799345	406111994226198	188
ENSG000002294271	ANKRD26P4	rs967516	633142379461449	300939922388458	138501090384387	658271172525	405870897582119	189
ENSG000002538075	LINC01170	rs1078675	811364692990183	896559280898548	492058918693695	543320861336516	405029271192049	88
ENSG000002433531	RP11-667M191	rs61902811	1.14435	79914188004134	0.229743	160397079772739	40461040185905	174
ENSG000001703488	TMED10	rs4899536	87775.5	195855987894829	342278	763693581141226	404504266634128	202
ENSG000002434031	RP11-330L191	rs72755072	674886604030799	272571978715301	865744088984045	345612368629289	404278526777663	214
ENSG000002494876	LINC01586	rs11855600	353056671800214	654528154521504	138096991184966	255976219921058	403802592589198	219
ENSG000002437425	RPLP0P2	rs102275	6.12098e+08	890037904987854	4.78816e+07	695831945490585	403723006641201	168
ENSG000002597461	HSPE1P3	rs4702	128783875439249	868052883982749	1.3591e+08	915681425673242	403647359633228	220
ENSG0000016805615	LTBP3	rs12789028	683822898040408	727194314130958	210242562197373	223536852779293	403281784873714	170
ENSG000002609032	XKR7	rs1555132	147539390987779	914141831048878	489564971482525	302927176873198	403219471935424	243
ENSG0000015754019	DYRK1A	rs9974713	118794957715349	664581791278357	267462559274209	149587902339649	40289092739224	248
ENSG000002357161	KRT18P46	rs1267079	3.63937e+08	798176839905586	7.36776e+07	161547673979019	402711099716796	38
ENSG0000007605310	RBM7	rs45585140	312621793826035	62586216634238	709416043367336	141620981640023	402597812339092	174
ENSG000002529801	RNU6-367P	rs6765468	194789	900175719559228	12898.2	595661191124897	402581592514134	50
ENSG000002524521	RNU6-107P	rs1801251	110705965277711	828626091426561	175070482665749	130998734914968	402469606449272	45
ENSG0000018301113	NAA38	rs2585399	714153405803885	774058644529794	16329089091863	176947980888365	40218931614616	230
ENSG000002125411	RNU6-510P	rs11264096	61478511306544	295789944441263	332504213488588	159574707178859	402170504265523	3
ENSG000002742971	RP11-138H88	rs2060337	118978875532082	852865699934647	147543439296243	105722177595633	400747902751038	216
ENSG0000015183811	CCDC175	rs10148598	4.44387e+08	514434468389994	824184978521116	95405859519427	399684312716011	200
ENSG000002174164	ISCA1P1	rs56836756	142705557584084	911811848397921	524153517286145	3345065109537	399427912310142	78
ENSG000002410301	RPL29P24	rs35905305	2.14969e+06	831767011037	331686	128297440967978	399355231812369	188
ENSG000002831601	MIR4521	rs2585399	804944426372579	872526296713261	727141743370832	787792243661463	399178929134956	230
ENSG000002785141	AC06883116	rs4702	127287752279564	857968444884472	1.51545e+08	102107571022341	399097398632461	220
ENSG000001328016	ZSWIM3	rs6131010	6.71917e+06	213530816899837	2.34935e+07	746568901830537	398999791426697	244
ENSG0000014568513	LHFPL2	rs1560196	326195929170522	803993951240181	617957841783279	152271784912115	398543467142153	79
ENSG000002303669	DSCR9	rs9974713	122027729363728	682363225198116	236403708073271	132154070778415	398146038524134	248
ENSG0000011307314	SLC4A9	rs3756335	404920661335291	932841779045758	117083248626995	269334130900716	398081788779722	90
ENSG000002626241	RP11-104H159	rs1794287	875114624526646	390133912089472	441489473293376	192840485327626	397946320817932	230
ENSG000002069691	RNU6-1316P	rs9671376	100415784542769	868592965349048	105837306678115	915091069740166	397869281617253	206
ENSG000002539781	CTB-178M222	rs6869167	199586917725818	730062379863627	657381600089348	240063734381611	397705129715008	94
ENSG000002729091	CTD-2555O164	rs1152578	5.4895e+08	795702040402404	1.1354e+08	164536034545158	397553001505039	201
ENSG0000011953517	CSF3R	rs2089358	362123	889306290461419	28914.9	709697995786887	397239060495146	2
ENSG0000013956712	ACVRL1	rs11612312	688966968668567	81385876995005	123297740572389	14560869546446	397202698762494	183
ENSG0000012427911	FASTKD3	rs993884	19224490852809	897544872820808	134068019913747	625534122818591	396960631868131	73
ENSG0000013615811	SPRY2	rs508502	685517392522402	81020314620398	126359746324582	149303084816106	396818918410667	193
ENSG000002199021	RPL35P3	rs370771	26663580183419	898495749508899	1.83783e+07	618906380820792	396107622680357	105
ENSG0000016799615	FTH1	rs102275	6.01604e+08	874778695607378	5.89069e+07	85615586626972	39599112654498	168
ENSG000002072681	SNORA70C	rs2418449	5.60222e+07	793594947738473	1.17864e+07	166923744219072	394806299562342	144
ENSG0000021421610	IQCJ	rs1656368	2.97907e+06	918397334366297	1.3677e+06	421244954645349	394778585852548	60
ENSG000002472407	UBL7-AS1	rs351224	257383775281279	680961922540928	609426329355872	160841560139621	394758828702725	217
ENSG000002724401	RP11-379F46	rs827137	31953.8	668226065677283	13979.5	292304276315313	394696575480694	60
ENSG000002069921	RNU6-574P	rs11612312	692545937635776	818086756827795	11993819718336	141640456394971	39460302642415	183
ENSG000002699291	RP11-2B62	rs10992860	292827416479994	85607648118363	346402198805372	101230735826462	39418106626302	142
ENSG000001664267	CRABP1	rs35575866	81776410473226	827378274463765	122453350422626	123853626184643	393659248000428	218
ENSG000002650983	MIR4510	rs11073153	344041236030045	750521570357742	770339995964037	168009326464807	393615796148062	209
ENSG000002766271	RP5-1016A211	rs520838	218204678558391	839972081572422	250387203455962	963464132386671	393571652985124	247
ENSG000002003941	SNORA38B	rs60856912	2.04995e+08	701490272885731	7.57464e+07	25916423288392	393426868202674	233
ENSG0000013807414	SLC5A6	rs4666010	410414194748011	444980983386901	505523042024424	547707475230435	392817701396018	22
ENSG000002755691	RP11-930O113	rs2277499	659912767353507	885727025389755	5.58545e+08	74928020158432	392733777212382	199
ENSG000002595692	RP11-97O123	rs11855600	4304883970627	798532653214331	609686336604219	113054244834898	392673988784584	219
ENSG0000013783414	SMAD6	rs4776768	280499687269794	601779507996284	249626150657183	535151489757947	392430406924093	215
ENSG000002711921	RP4-555D203	rs56231820	2.21428e+07	842464019845925	3.11072e+06	118313898611575	39221829007421	50
ENSG0000002811616	VRK2	rs2678923	1894.98	182829264521036	995707	960628573330067	391884978157503	26
ENSG0000008379917	CYLD	rs6416794	166770530491409	750336054996274	796334119004449	3578962375428	391404495679934	227
ENSG000002277261	AP0012713	rs7117514	454443356443878	820129006772334	500528993994157	902907952333993	391305724099371	171
ENSG000002483096	MEF2C-AS1	rs6893807	1.66439e+08	449764985613173	1.89154e+08	511109145629298	391223128345707	81
ENSG000002701081	RP11-73M186	rs10149470	32213.9	635100963426758	16528.2	325817778160209	390812579256106	207
ENSG0000016679310	YPEL4	rs2509805	1.26582e+07	876054173521262	1.22693e+06	848745417049776	39071145922178	167
ENSG000002513651	RP11-332J153	rs12513440	20991814535915	6780837800115	172539475621101	556951609709194	390489660963203	73
ENSG0000019884410	ARHGEF15	rs2585399	810284533543377	878309688903713	682285000197966	739174437954236	389877369652317	230
ENSG0000008130712	UBA5	rs7618264	366289854661373	827272829683437	573709665597527	129534498520457	389560635838949	59
ENSG000002078021	MIR646	rs520838	196532753756842	75741572773702	465402569185066	17932210271183	389548684836155	247
ENSG000001814724	ZBTB2	rs6557168	2.02503e+06	87458552422968	200316	864749756348328	389394778819981	110
ENSG0000008573315	CTTN	rs7117514	47066098449574	849194257210416	340702337966212	614326216159527	388999993443949	171
ENSG000002072481	RNU6-1005P	rs2369818	9.97121e+07	925627417024529	3.82599e+06	354777553708756	388937922239022	225
ENSG0000016379312	DNAJC5G	rs4666011	146302829219527	785771757972325	456492069059826	244786601403204	388818319772291	22
ENSG0000015505214	CNTNAP5	rs62170849	111279887979224	795826518095592	23105581219962	165202471438597	388366249966122	32
ENSG000002288531	NEGR1-IT1	rs3101337	1.13134e-06	91978741441266	5.09778e-08	41406525252429	38806060334913	7
ENSG000002142644	KCTD9P4	rs4936110	910614131233522	798761085064883	731005527447167	64082641413155	387848051241384	173
ENSG000002804061	RP11-379L182	rs10460051	9.85728e+07	909370151638735	5.63244e+06	519226777834257	387061285258061	234
ENSG000002213331	MIR548K	rs7117514	457772535806107	811337604728415	557082173962609	986963828124829	386179371388648	171
ENSG0000011785918	OSBPL9	rs12135327	3.26418e+07	919433024231505	1.4911e+06	419617886967403	386048457429389	6
ENSG000002577035	RP11-328J61	rs2292996	156191557913888	78341417476466	317467318161901	159194334254629	385976620077035	186
ENSG000002517911	SCARNA6	rs283469	371524715600758	87875696782152	347993735967758	822714150121162	385652930771663	45
ENSG0000001031820	PHF7	rs3774364	974201043709368	775568937957983	218545141784199	173946910277023	385566899100576	53
ENSG0000007704410	DGKD	rs4973055	189181253068348	876794579907811	178263202060834	825807360607836	385546082986611	45
ENSG000002625762	PCDHGA4	rs251373	200215333853716	715685025250571	996501330595931	35582149804231	385524777855226	90
ENSG000001497984	CDC42EP2	rs12789028	735084495907036	781496065473798	160900034945774	171020374881481	385237143361935	170
ENSG0000019642210	PPP1R26	rs607223	316352011874362	580316533231138	228855833996981	419428402856759	385030312091257	148
ENSG0000016448316	SAMD3	rs56194902	1.93818e+06	108695643193874	171147944903895	959782693776935	384949378279354	108
ENSG000002071961	Y_RNA	rs7117514	457225064960426	825162162752844	476157745264079	858945713984843	384591818999885	171
ENSG000001703459	FOS	rs4899536	721522	935986296054213	19766.8	256038075229347	384098890099633	202
ENSG000002801761	RP11-84A121	rs1429412	69630781450046	873028781427529	140158844961733	175346724250851	38404176247722	42
ENSG0000010973614	MFSD10	rs2298969	237627473192892	853643498525229	293278856607364	105317962853991	383689850322429	62
ENSG0000011120311	ITFG2	rs12425203	130599961736968	779652828421943	737962817111692	440163935437397	383511881262323	179
ENSG0000008597821	ATG16L1	rs1801251	125946513757218	890934395713695	9.98431e+08	705897932869114	383398801734488	45
ENSG000002823901	RP11-29A192	rs4880918	34652987250623	845685159175232	459417723266441	11207980163643	383103227400092	150
ENSG000002326181	RP11-439L181	rs2876520	246494078765261	719322662567448	829620163812078	242062696770968	382851845664378	109
ENSG0000010710514	ELAVL2	rs10119773	1.34969e+06	795799982798204	281650	166027845349252	381721555391665	137
ENSG0000015106513	DCP1B	rs11062170	402351297749325	8713330796513	398012578838449	861556240308849	380897707614831	179
ENSG0000014870412	VAX1	rs10749240	348282138072886	845355270748927	323774784838722	78549038333854	38029729261543	159
ENSG000001230094	NME2P1	rs3213572	2.13141e+07	911749679707422	117656	502917106647708	379583847215359	188
ENSG000002558575	PXN-AS1	rs7306541	13907034129836	73735524270556	13593154250476	720333755744557	379478861711487	188
ENSG0000010039915	CHADL	rs2273085	10924.7	454780671680928	12187.5	507310400529535	379089275584166	250
ENSG0000018695116	PPARA	rs9627391	829436709523159	738531753167687	23915895352791	212909636428938	378726537728642	251
ENSG000002639261	MIR4462	rs10947690	185515178991593	769176463520934	410813013197025	170291964360407	378719240875296	98
ENSG000002399103	RN7SL530P	rs11621186	699433	90078155043051	47684	613731584982003	378452836001129	202
ENSG0000015150014	THYN1	rs612823	8.23361e+08	839344968129436	1.20502e+08	12280353706623	378420561683529	178
ENSG0000013807313	PREB	rs10173720	647210390978182	283513180704921	219194357616286	956410633954316	377928862157248	22
ENSG0000017915219	TCAIM	rs6441859	55137.1	643250069638892	27345.1	318980731186337	37769198349947	50
ENSG000002307341	RPL10P3	rs2418449	4.84015e+07	685641855155267	1.95304e+07	276625029012438	377324365132084	144
ENSG000002596871	LINC01220	rs4899536	791837	903781680547504	51275	584861624255457	377321485958338	202
ENSG000002135939	TMX2	rs2509805	1.07239e+07	742184027112046	3.18095e+06	220110581533643	377052523056424	167
ENSG0000019774812	CFAP43	rs11599236	2.87717	851290333751599	0.0375391	111032062013035	376776042353341	156
ENSG0000010104019	ZMYND8	rs910187	734816337339699	856166571943504	9.10722e+08	106074522545941	37676316656348	245
ENSG0000011523311	PSMD14	rs1267079	37417386303378	841426934110255	5.37995e+07	120944417037507	376243691189705	38
ENSG000002602851	RP11-600F247	rs10149470	37937.9	747951492128298	10879.3	214450140769945	375983666135858	207
ENSG000002441831	RP11-641C171	rs11130821	329603734433661	85992366717346	391686132907446	102151873801888	375556866769274	55
ENSG000002797451	AL3652021	rs10441718	17112993110691	886940178606537	145473355976206	753590935364967	375150505902609	133
ENSG0000010133115	CCM2L	rs1555132	101466024849946	870254180225032	946526038728559	811441720594587	375085191917862	243
ENSG000002069651	RNU6-5P	rs4972656	9.73083e+07	859396774495192	1.16865e+07	103174267975273	374278675812082	40
ENSG000002734511	RP4-569M234	rs910187	740277102602561	862529257488063	8.58723e+08	100016234771388	373718927976358	245
ENSG0000003006613	NUP160	rs11039216	46613633687378	479254369153723	852703613624084	872965181082113	373526060254349	166
ENSG000001708553	TRIAP1	rs35905305	2.05513e+06	795176957357931	433094	167537169042447	372858487174263	188
ENSG000002560301	CBX3P4	rs12425203	102728189655213	802462230486288	654056831092756	510544970502701	37214514497301	179
ENSG000002012311	RNU4-50P	rs6471757	444251189894534	813814233121907	810700410456291	148473283453255	371871621938984	127
ENSG000002307831	AC0099612	rs7595859	445038009514646	510127289304875	359085003516131	407886680524772	371649843400701	37
ENSG0000006301519	SEZ6	rs75581564	635534765198569	498419689211588	576855549554686	452363278137665	370931295032151	231
ENSG000001249353	SCGB1D2	rs102275	5.79607e+08	834645715492163	8.91025e+07	128272219880151	370753775300167	168
ENSG0000012338413	LRP1	rs923828	802718702455242	835241689160676	416123177465475	432612202774275	370639885417179	184
ENSG000002071131	RNU6-16P	rs4753209	163416	859942806554466	19588.5	103043211913872	370139797016113	172
ENSG000002661401	MIR4533	rs520838	180501326182739	695659332612335	630541224778223	242976101680463	370090208411454	247
ENSG0000008018914	SLC35C2	rs9074	2.4846e+07	789588353152019	5.45943e+06	173460236962061	3695110683197	244
ENSG0000018831613	ENO4	rs10749240	35530325500082	862323394774958	258208710276238	626304943288871	369336982933105	159
ENSG0000007480013	ENO1	rs301817	6.73576e+07	883577193580428	6.06646e+06	795412368012167	368808353779118	1
ENSG0000016589813	ISCA2	rs11621186	137342	48333468683624	136356	479828195776825	368371146499505	202
ENSG0000008080218	CNOT4	rs3812281	890477029143359	776793874308805	212482319574984	185318883345573	367842829969035	124
ENSG0000016214810	PPP1R32	rs102275	5.58835e+08	812588540336422	1.03637e+08	150659443791839	367453911547502	168
ENSG0000010365713	HERC1	rs62014172	9.11382e+08	722962664127947	3.02994e+08	24031640493467	367087871782711	214
ENSG000002015161	SNORA51	rs7659414	304759958045399	793649258130525	637471645465488	165972286846986	366933837965698	71
ENSG000002719841	RP3-337O189	rs9074	1.65406e+06	525648062615175	1.3773e+07	437661115650554	366905185984042	244
ENSG000002407716	ARHGEF25	rs73123350	611026707317261	568155139616936	414024346388208	384938431930193	366559179158162	184
ENSG000002782311	RP5-906C11	rs4810900	378461806518815	885468828435465	3.33067e+08	778895457863109	366004489246974	246
ENSG000002078141	MIR147A	rs10465137	7.17158e+07	72368993895029	2.37628e+07	239756430346373	365526759173063	146
ENSG0000011589615	PLCL1	rs6715105	194022880056608	754269890797132	537652925966663	208977717656039	365046033741749	42
ENSG000002549051	RP11-712L67	rs7101595	54409940369959	829599631527389	489693781958307	746281599774195	364653303056495	176
ENSG000002526441	RNU7-30P	rs1286060	464710354612245	749555275841867	978431767243323	1577798917737	364094792507756	204
ENSG000002803841	RP4-695O201	rs9627391	908608039769896	809025782903273	161630565564386	14387967409307	36392156950314	251
ENSG000002789751	RP11-185J201	rs7193263	161991437123746	763005698728427	425835578652507	200539149581633	362505766949517	221
ENSG000001668819	NEMP1	rs11172247	186341099686147	72282902859447	112109592179827	434518598764613	361670526249397	184
ENSG0000014440618	UNC80	rs6756747	238865344817142	853223235174146	236309694687725	843732954938217	361538379034411	44
ENSG0000019789313	NRAP	rs1885435	322525506716386	133510229951281	603049026527024	249272161426833	36147227618778	158
ENSG000002799541	WI2-85898F102	rs9627391	925339424507463	823909357289628	145213839847941	129260259037898	361248510289196	251
ENSG000002570531	Z989411	rs35905305	225637	87304354297123	234921	908602376007187	360961945151393	188
ENSG0000018716418	SHTN1	rs10749240	352566107831914	855710216999641	288998947279273	701066534217243	360365293226503	159
ENSG000001861604	CYP4Z1	rs7534271	60369845810099	776762571859903	139769573296261	179801750390698	360009974354275	4
ENSG0000008123718	PTPRC	rs57691884	680018253919733	475261515014755	679910414821992	475150157743017	359890405548105	16
ENSG000002339361	RP11-399H112	rs13284258	398401138953281	468286611949212	414952516105687	487705471936516	358743795636822	148
ENSG000002738931	RP1-101A21	rs6066219	938130527884069	831660059292486	137345358347005	121721872390768	35863309454435	245
ENSG0000005697218	TRAF3IP2	rs7752418	105018653641108	126626555503373	633402093326224	763690626371844	358407434280493	106
ENSG0000011614716	TNR	rs10913112	2.36725e+08	804042337973843	4.71534e+07	160121746593926	358330766445489	13
ENSG000002665331	MIR3619	rs9627391	884982385618294	787993673546427	185871186044889	16546499646304	358327942739011	251
ENSG000002761881	RP11-173P1510	rs35905305	2.18083e+06	843815510929135	311163	120360471301389	358239928495363	188
ENSG000002499841	CTC-529L172	rs4489042	190237957391285	775879260500335	4559930109278	185939428774791	358229381400331	83
ENSG000002720701	AC0056186	rs3756335	129950668535295	854139449028537	165345544714956	108642527636506	357531711048885	90
ENSG000002538541	RP11-10N232	rs4478545	270782013641387	744473914159065	786850797375571	216296910749441	357345041577042	131
ENSG0000007018218	SPTB	rs12886138	161927790528969	818351245706703	28845796178325	145745274972912	357127057336773	201
ENSG000002825641	RP4-553F171	rs4846898	263973709476369	812498684579405	49231250655068	15149578585475	356923246057134	20
ENSG000002597361	CRTC3-AS1	rs4702	124864921058657	841637634695228	18207109161575	12268726378261	356607943191397	220
ENSG0000020380810	BVES-AS1	rs370771	2.40168e+08	80930612555583	4.60227e+07	155049329423792	35641683115566	105
ENSG0000014143110	ASXL3	rs10460051	9.19646e+07	850330390683256	1.23374e+07	114039314954401	356292513427835	234
ENSG000002651001	RP11-147L132	rs60856912	2.09373e+08	716471652538448	7.24556e+07	247906983296276	356185458831396	233
ENSG000002385001	RNU7-87P	rs9540729	104481094667671	869314151411089	1.14344e+08	951024829676281	355717740669424	191
ENSG0000011772412	CENPF	rs12131852	361885923422819	789941231884721	605995536527472	132243925571957	355662948357653	18
ENSG000002543636	CTB-131B55	rs801399	336826347380325	613729329621289	493100235665961	894918659656373	355641340451623	90
ENSG000002437703	RN7SL65P	rs4972656	9.36265e+07	826880574981272	1.55864e+07	137619004795565	354993280933677	40
ENSG0000004802811	USP28	rs61902811	1.20368	840574089381817	0.17752	123932951627035	354929589911355	174
ENSG000001242576	NEURL2	rs9074	2.43349e+07	773346320211718	6.01869e+06	191234588845655	354187874069863	244
ENSG000002526151	Y_RNA	rs2431260	136181369836975	769509775235768	886762438786915	500722460126877	353689845267005	110
ENSG000002749951	RP11-321F62	rs12902652	330064007137956	580873589856392	194722554603647	342335084514739	353566390938138	215
ENSG000002656171	MIR548AG2	rs520838	138792732836183	534905385320157	105228767174716	405515121308022	351773433707319	247
ENSG0000018858013	NKAIN2	rs728017	344553750324829	844002387784237	491834434449191	120442249134635	351616258873587	107
ENSG0000012214010	MRPS2	rs17039656	316362994721311	580267801980883	240805100690899	441329197648224	351557734638936	148
ENSG0000015395615	CACNA2D1	rs12707530	267644380576942	787572558365124	6.02609e+08	177289226086467	351054250165812	119
ENSG0000015753813	DSCR3	rs9974713	124272689199469	694965096146498	221013409644237	123561328980738	350995447088717	248
ENSG000002263771	AC0848092	rs387627	103156670841317	727184708158666	337084558866422	237586706817141	350917198974655	232
ENSG0000013119617	NFATC1	rs7241572	150035290094533	573530793328883	102393343882277	391377752141921	350662116657975	242
ENSG000000111987	ABHD5	rs56029819	127211605769014	543064366784752	983043836266296	419624829345579	350556439757129	49
ENSG0000018534518	PARK2	rs9458641	192729294455178	702893727725441	7.18672e+08	262068500215015	350113124071469	111
ENSG000002544702	AP5B1	rs12789028	657537345084951	699212194682345	241624750887359	256904084249132	348921001088006	170
ENSG0000005370214	NRIP2	rs12425203	131907379720541	787210308762595	660971269749637	394112559589293	34861342860438	179
ENSG0000013653514	TBR1	rs1267079	3.48596e+08	783908001892082	8.06121e+07	181242383817842	34845322210922	38
ENSG000002373211	RP11-374A221	rs728017	340818196194071	834852116771237	530748085447124	129974758861346	347792313626782	107
ENSG000001268039	HSPA2	rs10142766	5.2808e+08	765450421784824	13790618202386	199859930340413	346829880130528	201
ENSG0000019729910	BLM	rs4702	123076515296527	829583091411552	2.01487e+08	135775308473604	346272775941821	220
ENSG0000018551811	SV2B	rs4702	125817673512132	848059537604888	1.74118e+08	117327788144392	345983513010858	220
ENSG000001136438	RARS	rs73377369	695724980758097	237737770497418	238390818882535	81115204153513	345866464408802	94
ENSG0000016470715	SLC13A4	rs3812281	886974500758589	773728962784706	218644943402431	190694716137671	344707016334624	124
ENSG0000011968820	ABCD4	rs11621186	340546	83190229842984	5471.58	133628009179104	344696884384412	202
ENSG000002790771	RP11-800A183	rs7241572	16684584823178	637791484605258	8.57547e+08	327774976379414	344082789577736	242
ENSG0000016060610	TLCD1	rs75581564	49568647980043	367972297173056	787932323824419	584886363516768	343051512739276	231
ENSG000002443843	RN7SL359P	rs1801251	104672485855239	783465854242086	243566321357223	182273467590209	341316490497136	45
ENSG0000008583115	TTC39A	rs12135327	7.1326e+07	814510786380252	1.32707e+07	151511806295588	339765613568216	6
ENSG000002446075	CCDC13	rs17405916	379423634058604	292182131124432	730902214436899	56281068632491	33974597701108	49
ENSG0000017741012	ZFAS1	rs4810900	348987490945237	816523771139664	6.38986e+08	149469237588126	339657026604254	246
ENSG000001680629	BATF2	rs4102217	225784025325069	607304616725641	360624367135292	969653805789863	338835406567746	170
ENSG0000013611012	LECT1	rs1923773	5.45225e+06	733971963715112	1.72487e+06	232165513519227	338624509943955	190
ENSG000002324371	RP11-487I54	rs3088142	747212260409067	808417871131494	14578237984559	15768989541477	338029339897103	153
ENSG0000011904110	GTF3C3	rs13030538	617857983554729	310674446618768	251223447014113	125983963912551	337468287338367	42
ENSG000001352729	MDFIC	rs10228494	704574636214396	769683625926997	179913212443989	196505077427553	337228478605848	121
ENSG0000016888414	TNIP2	rs2298969	131747708282905	369400251040948	211680655603517	593486225885152	336792394350356	62
ENSG0000012002912	C10orf76	rs11594073	774131006735257	827974500963983	988634424758397	105403059558728	336677947366318	155
ENSG000002509861	AC1419281	rs3129320	29450539875101	588123001093847	279646426643355	558113894067785	335955680840286	62
ENSG000002725331	SNORA28	rs10149470	40807.8	804535362003375	8216.7	161960549478491	335040880278895	207
ENSG0000017038112	SEMA3E	rs16887442	379266819156808	450382616240432	625752393417388	742751357973595	335001894636626	119
ENSG000002379741	AC0001114	rs1548461	18888385050433	723620795394318	6.34386e+08	243002138185713	33351834176443	122
ENSG000002597685	RP5-991G201	rs3852788	85865323438087	712539413640444	292393575641368	242604705196457	333454130628761	228
ENSG000002760452	ORAI1	rs1653604	478930069479632	422738468351525	345806767378603	304901565677343	33260628863248	188
ENSG0000017546714	SART1	rs12789028	626610406286216	665801027667512	274854777963761	292012079148899	331722413410893	170
ENSG000002835841	snoMe28S-Am2634	rs11077206	167609919432185	651520983528662	749025740440217	291122686147325	331050809763924	222
ENSG000002074161	Y_RNA	rs9974713	124476088011643	695411041586861	223245381694071	124687482752738	331008494793515	248
ENSG0000014929416	NCAM1	rs7948028	29.5511	753629780577279	8.3687	213390586177828	32979633244513	174
ENSG0000019891111	SREBF2	rs11090045	226875220756834	741279517545618	69018557430519	225474457787518	329501308886776	250
ENSG000001496549	CDH22	rs6131010	8.50095e+06	270154756000863	2.19364e+07	69709154654595	327533930796657	244
ENSG000002622352	TMF1P1	rs7184632	1.69311e+07	684477618569804	6.99563e+06	282780462126077	327416800364605	224
ENSG0000016688612	NAB2	rs11172247	192976743289524	748570235327965	52948900186833	205065958357204	326515355281083	184
ENSG0000014395219	VPS54	rs112028067	395718050765212	563705189301944	328538382960322	464742538150809	326439507217325	28
ENSG000002373032	HIGD1AP8	rs10491990	387993163023239	53818662927811	262553352266445	364156040649388	326026785435343	180
ENSG000002536931	CTC-535M152	rs4434398	62.0299	78839049090296	14.0872	179013154528523	325963545677561	93
ENSG0000019798213	C1orf122	rs11577689	321314576591984	545847218459677	371658130725734	631044858268649	325679060489008	3
ENSG0000014929513	DRD2	rs61902811	0.752711	525643656458093	0.632921	441958129021944	323982145199471	174
ENSG000001029217	N4BP1	rs9938059	263753254231004	684267461474454	547846773150844	141807261840215	323200903790115	226
ENSG000002540921	RP11-369E153	rs7017108	976997428434569	701925527424337	368092625213461	264424491590054	323048909319615	126
ENSG0000019641912	XRCC6	rs2064560	20547.2	673307629860561	8985.12	294399609123296	322927607208215	250
ENSG0000007251820	MARK2	rs12146487	143760646312711	544570203402379	105167076617503	398344259858411	321927644461893	169
ENSG000002487662	RP11-61K201	rs7700453	204101383566709	695994117128711	716477566562647	244289657329945	321413115190464	74
ENSG0000017179210	RHNO1	rs2239063	636092209271108	299848700505989	217230539332315	102079430756577	321280932140134	179
ENSG0000018607311	C15orf41	rs11073153	421825711001107	719627888810872	114125094083979	19466346419022	321135664903992	209
ENSG0000015150210	VPS26B	rs612823	7.52305e+08	766909351946358	1.97177e+08	200972953792671	321081994351248	178
ENSG0000017794313	MAMDC4	rs79140116	405228011153904	532879094852172	128915648648684	169204624603771	320808666686788	149
ENSG0000017444612	SNAPC5	rs4776729	357169656772964	379298620351317	553507422914318	587768755314923	320219472540731	215
ENSG000001640359	EMCN	rs6845263	159473324310413	744525168783436	113040427119194	527426665656599	319547976285721	67
ENSG000002598391	RP11-491F96	rs4785307	211175863179479	740940050648929	640169643229441	224580745351033	317272757250142	226
ENSG0000016381213	ZDHHC3	rs6441859	37119.4	526823770154211	31120.8	441656462883165	315197662802216	50
ENSG0000013875617	BMP2K	rs1484141	5.89757e+08	688287345959576	2.40132e+08	280218568053965	314857870960964	65
ENSG0000016591414	TTC7B	rs1286060	128184286193041	206759620942692	437300067767079	705328075537512	313638681237832	204
ENSG000001345699	LRP4	rs2306037	4.74013e+06	428909818978504	106938997422297	96760426263077	312834090118061	166
ENSG0000017162113	SPSB1	rs12143686	233155077605724	718315231791553	42440764123844	130441105891302	312415036012078	1
ENSG0000018626016	MKL2	rs7184632	2.42836e+07	618322756331651	1.37652e+07	350464682968168	312121802121801	224
ENSG0000020513311	TRIQK	rs35783186	219281316529414	714104063714299	832823573730654	270902525980403	311961314209406	131
ENSG000002550872	RP11-168K92	rs57344483	131951780923892	447819891591968	152683148229106	51814712372266	311866353938423	176
ENSG000001974965	SLC2A10	rs4555399	291700053968364	726880953520171	970247780943163	241742924732454	309873969153134	245
ENSG0000013137813	RFTN1	rs6800583	627131272577056	721303416677557	208147820105805	239373027060104	309707653355098	48
ENSG000002305301	LIMD1-AS1	rs6785141	252258242436213	635569663963584	231030636526724	58177737533545	308912924139858	51
ENSG0000016891813	INPP5D	rs1801251	906292730763575	678353083190698	38844131392301	290714509252467	308029341523669	45
ENSG000002616352	RP11-618N241	rs11073153	155908113552981	711957050108208	182228507394624	831842298328327	30727755766516	209
ENSG0000015667112	SAMD8	rs3088142	508548877939837	550210792378751	387340837568126	419042353026656	306572656230417	153
ENSG0000014486813	TMEM108	rs7618264	117120317961122	264519495408522	310196868671759	700557605212116	306497275130332	59
ENSG000002725291	RP11-415F234	rs6800583	611797379656106	703573013967408	223902605422762	257459591706419	306103944753843	48
ENSG000001347809	DAGLA	rs102275	3.46889e+08	504403037676695	3.19855e+08	465063729710448	305265651708426	168
ENSG000001720075	RAB33B	rs10027044	210829060479355	669776863341257	212924847563148	676130024003162	304885890227569	70
ENSG000001243838	MPHOSPH10	rs4852252	287308953242122	719796522356404	981959251587533	245980362337957	303680665216299	29
ENSG0000017933518	CLK3	rs351224	317734821004724	635582812799595	545967551276217	108909639260191	303317267568999	217
ENSG0000017665816	MYO1D	rs387627	918957112035749	647802564658175	456481181357605	321758034212672	30301857299813	232
ENSG000002534852	PCDHGA5	rs251373	188239437143757	661483160197437	265898044960827	934076742794565	302799238832662	90
ENSG000002732475	RP11-83A242	rs10027044	216891105202089	692964195736014	142785556089552	455895185927093	302766248602331	70
ENSG000002067561	Y_RNA	rs4746209	620998877334633	234106341320686	833009542217641	313728657963821	302209613265346	153
ENSG0000017381110	CCDC13-AS1	rs6796424	226242297331875	547909703446068	572378539071001	1385876273644	300225179505568	49
ENSG0000010986115	CTSC	rs1903846	186160774877993	651984416283371	9.07993e+08	317973260880804	300146268271753	172
ENSG000002619342	PCDHGA9	rs265316	231614686322188	680569309096251	147172955046942	432149544395267	298837546373403	90
ENSG0000013810013	TRIM54	rs4666011	950699364028122	525080561324304	536549761675255	296311800775082	298827253302754	22
ENSG000001028376	OLFM4	rs9536386	658694	682636229627764	277439	287493502277048	298702587338625	190
ENSG000001375614	TTPA	rs6472116	435653602839405	518775230494409	719059262297381	853269199151326	298478820516993	128
ENSG000002538462	PCDHGA10	rs155359	236151336713993	6759308143527	150644512001641	430888852024851	297645125306575	90
ENSG0000011970313	ZC2HC1C	rs11621186	42758.1	150474291994624	233000	819944779505198	295809257425967	202
ENSG0000011523410	SNX17	rs4666020	638771034580776	334011202137792	175734206923143	918878684971776	295080030875501	22
ENSG000002669091	SLC25A6P4	rs7241572	161893607613513	618860895623491	9.19961e+08	351638440843839	29475274562104	242
ENSG000000883565	PDRG1	rs6141652	337567298150932	590924401235123	153344052306549	26814100098066	293597952852248	243
ENSG000002474162	RP11-629G131	rs7948028	2.04978	627792089017439	11.2044	343132164869069	290757461131735	174
ENSG0000018666014	ZFP91	rs2443426	171938511612607	676826183690814	247819902640771	975239675427235	289293468897786	167
ENSG000002636291	MIR5586	rs10148598	393321752999337	455320112829247	444844517619799	514935380301489	289063405986451	200
ENSG000002598141	RP11-300A122	rs8028066	116739745131949	367385168427081	298971414924744	940847459331784	288763400328014	208
ENSG000002550762	CTD-2023J51	rs12155793	602615421430749	594924561261191	381072219594127	376180000429536	287970695451698	125
ENSG0000010646018	TMEM106B	rs7791726	13535.7	340193866704101	25110.7	631082302843153	28723830066283	115
ENSG0000013471717	BTF3L4	rs12135327	2.47889e+07	698237908887808	9.6977e+06	27313011470578	286316315404405	6
ENSG0000011241414	ADGRG6	rs2876520	123066168622525	358572849588123	21023457175584	612523281172765	28570568498733	109
ENSG000002359201	AC0731092	rs7791726	24191	607994983024469	14461.8	363442306042759	285627105462427	115
ENSG0000013653614	MARCH7	rs7595859	34798494742579	617618945714003	216531866102706	38146864187491	284161017804312	37
ENSG0000007542611	FOSL2	rs13003383	39921204333939	520910670913272	224794617624607	293041664880157	28093657496862	22
ENSG000002077591	MIR181A1	rs6428459	495629093092689	427769650767399	260787193700379	224800887994741	280424479703995	17
ENSG000002049565	PCDHGA1	rs3756335	874415994984896	552191615202049	662669234677005	41844621603613	278250835321582	90
ENSG000002551975	RP11-750H95	rs112181005	432935664459	29099210516124	101148140247111	67982640015155	277370776202791	166
ENSG000002541222	PCDHGB7	rs155359	245861139238704	674172197972352	139698765007569	382788740733273	277179122148597	90
ENSG0000003774911	MFAP3	rs34175647	22314.1	1.0714e+08	202473167149191	972135879315805	276605758935515	91
ENSG000002509831	RP11-91K82	rs9879280	31083108313514	599013816385873	214577768129338	413246847236203	273726389424329	59
ENSG000002533052	PCDHGB6	rs155359	208770976859945	612853622912106	383861259327147	112656320211013	273329540842218	90
ENSG0000016657915	NDEL1	rs2585399	570430616219233	618094712484213	319072607760062	345706403539676	273038517363178	230
ENSG0000011940816	NEK6	rs667138	127420532414196	401405104084283	180412057109399	568313858104353	272027119161291	147
ENSG000001661709	BAG5	rs10149470	31455.2	620143171349961	17890.3	352681859868935	27174968287649	207
ENSG000002436091	RPS2P44	rs9938059	458371155039868	44877941781502	33265900199689	325427471760423	270407797693804	226
ENSG0000011253914	C6orf118	rs9365779	358556339096198	442823094744837	768320882860192	948619916578186	269264862151271	112
ENSG0000008909417	KDM2B	rs1653604	489796038918989	433746154754234	262945491450399	232586237833467	269046333983909	188
ENSG000002537312	PCDHGA6	rs251377	162546169400366	517595363504097	700253628378446	222954710568191	268783936895012	90
ENSG000001818175	LSM10	rs2089358	247455	607704164260766	148875	365581519643296	26714312132641	2
ENSG0000016034512	C9orf116	rs1009305	324825509225648	595789606909392	18615325861167	341172722593268	266522857444657	148
ENSG000002572771	RP11-434H141	rs1320138	381537461625666	618765033513685	215051082967545	348736312149653	265327688907289	34
ENSG0000007128211	LMCD1	rs6443178	872410773198777	59694126180759	368991056930844	252453208089757	264653470896909	47
ENSG0000014435514	DLX1	rs908670	3688962561681	418943411774884	480893015407117	546108017223618	264506782857461	39
ENSG0000013104416	TTLL9	rs6141668	429785108262009	424731852494113	599693148015024	592379417967987	262757826455776	243
ENSG000002592621	NDUFA3P4	rs4702	7.85763e+08	529634131026978	6.59426e+08	444452768332437	258986487483669	220
ENSG0000007801819	MAP2	rs6756747	108626972150661	567893981640386	742178338164682	387979644407979	258418933549228	44
ENSG000002253613	PPP1R26-AS1	rs489197	313873678361278	575770275080346	298391739315704	547112129793453	258056596474605	148
ENSG0000014464815	ACKR2	rs76887862	467131669065732	485732614948387	388019281488005	403444704680203	253075853160368	49
ENSG0000011628812	PARK7	rs301817	3.29287e+07	428132664570863	4.20526e+07	546734337253392	251322483622367	1
ENSG000002754451	CTD-2649C143	rs2369818	2.11135e+06	195996554815827	8.39074e+07	778887126916842	251152680587182	225
ENSG0000021145610	SACM1L	rs6785141	221264073336569	557479237861958	557764522652198	140504906591558	249753299446951	51
ENSG000001826009	C2orf82	rs709934	1.30563e-90	9.77255e-87	130253269884522	974911213496942	249585332331735	45
ENSG000001243748	PAIP2B	rs4852252	226239241528225	566798980571843	161470386588111	404508234778321	248156883686724	29
ENSG0000012133511	PRB2	rs10491990	318850043687913	44229948316014	336908289858697	467324555554523	248001279306762	180
ENSG000001763403	COX8A	rs915987	416880026036277	169014113972323	193083035820285	782784625875058	247241563102281	169
ENSG0000016737717	ZNF23	rs78455122	266484793936327	407801364103777	119124379558531	182271578870684	243178835306819	228
ENSG0000014641617	AIG1	rs2876520	126353872644758	338644307986159	237562927757524	636674278198539	243174970148994	109
ENSG000001977988	FAM118B	rs61088374	5994119280837	299188972080974	515156038708375	256891754776769	241943204868116	176
ENSG0000011826014	CREB1	rs55772859	7.94604e+06	489678250214649	7.89345e+06	486413274248919	239083171415293	43
ENSG0000011049215	MDK	rs10838612	379806511238554	420632351582543	493801711864578	546857253608034	23774312578392	166
ENSG000002370379	NDUFA6-AS1	rs11703638	351160529178367	178558815518186	577924085521055	293627038903099	236967998584487	250
ENSG000001768718	WSB2	rs5745831	14603694434005	144537526526142	830554423714355	822003106624817	23693453168497	187
ENSG000001551156	GTF3C6	rs6942129	390100387977896	450793080650971	628952476470952	726570770331487	235542066908899	106
ENSG000002455326	NEAT1	rs12789028	363051140678857	386070217492698	546725941930421	581367363418813	234646482623963	170
ENSG000001082568	NUFIP2	rs75581564	106167116222305	832620957212096	112365338433558	881207595039151	232321042340615	231
ENSG000002520101	SCARNA5	rs283469	163201819654496	506851801301826	151278709506308	469799462664033	230342555049792	45
ENSG0000011986620	BCL11A	rs918053	465655037999787	473627756971577	187987160689087	190977578067879	228207311529394	27
ENSG0000017213718	CALB2	rs78455122	59905411412781	359154541069881	12012567823185	717936812940569	225994088497176	228
ENSG000002765471	PCDHGB5	rs155359	1858099960415	546382920420912	622386958412701	18299319964328	225751880530381	90
ENSG0000015556114	NUP205	rs3812281	608772717582568	531052227097433	510635566604325	445421594000668	224067706177123	124
ENSG0000013705514	PLAA	rs4531131	535148668756595	381893122231434	815864471815892	582195304870667	224014414921737	138
ENSG000002552311	MRPS36P4	rs11214261	988136041111189	866773548060767	999510898795669	87672899571995	223543272483122	173
ENSG000002262391	RP1-310O137	rs1555132	590456778372687	508930138465432	530877741712292	457555107292192	223014090415268	243
ENSG0000019706211	ZSCAN26	rs35883476	0.0198444	270079988207893	0.0519966	707646380388679	222736314034302	96
ENSG000002008691	RNU6-457P	rs58775805	458888171175814	347690009844575	974426364816885	738080850863312	221710974115914	221
ENSG0000013448013	CCNH	rs13173741	441632382571566	535103351112194	540487010384546	632789453482224	220909898523733	81
ENSG0000016380312	PLB1	rs13003383	544125235104772	38801808798111	267496159184497	190532144065132	220538465891548	22
ENSG000001316699	NINJ1	rs7023933	2.86811e+06	217874911451838	1.00062e+08	760095728096911	220280730184425	142
ENSG0000013477914	TPGS2	rs323483	1263.69	26.1685	958182839696357	198201220045815	219970382861609	235
ENSG0000016394613	FAM208A	rs17216573	176805599603744	166027829402359	764515285987137	71788977738862	21950304649933	54
ENSG000001833869	FHL3	rs11264096	628822072620011	301145790077421	325939972547062	155875650012116	218505750466501	3
ENSG0000013796510	IFI44	rs10493611	322548	1.2097e+07	254065569407052	952835566531823	21757752332453	9
ENSG000002547711	RP11-50B31	rs61088374	593034705154862	295905923022436	596231853255405	297284123012973	217077741958645	176
ENSG0000010682918	TLE4	rs10746616	645792495487917	270142262905141	440676337233689	184124015278995	215852063556741	141
ENSG000001655268	RPUSD4	rs61088374	607682379485892	303317064529147	451249840013919	225021983906673	213733735929018	176
ENSG000002567421	RP13-941N141	rs1653604	499872640369501	442669638786071	192556758081732	170309785536384	211710664826167	188
ENSG0000019875210	CDC42BPB	rs10149470	22203	435125803437915	27750.6	54382459411011	210496019524397	207
ENSG000002304618	PROX1-AS1	rs340878	40785	900431	424286534783359	936697251125254	208740859842529	18
ENSG0000017897113	CTC1	rs2585399	303399337093559	328871586300441	591678622838335	641332854727557	208447793726824	230
ENSG000002655961	MIR3659	rs11264096	653132118183729	301744010447746	166967295427336	769307757250431	207340642532876	3
ENSG0000017648510	PLA2G16	rs56207008	174661045777637	21967268529423	259095848102987	325846331429269	207240893958763	169
ENSG0000017354012	GMPPB	rs1352889	1.94888e-31	1.69146e-21	11284.4	979373086455068	206269134320923	52
ENSG000002243121	MCCD1P2	rs115938232	8377.11	268994671333992	22124.7	710418116038261	205872123227286	97
ENSG000001632513	FZD5	rs4347812	638732782837598	288128292678001	36308725561627	163581629526862	204720359700883	43
ENSG000002815381	RP4-669P1020	rs5758411	911444095942911	34693468615624	322546481562806	120734971023884	204004375749459	250
ENSG0000019781811	SLC9A8	rs6019826	572363613994468	345671213537083	384270609063538	231871493949241	20350962167171	246
ENSG000001733277	MAP3K11	rs12789028	17537949522023	186502633371472	737403443302131	784151750894142	202177863491627	170
ENSG0000011582713	DCAF17	rs908670	335194529646349	376497584223448	529455281793554	594675188434264	201807292278882	39
ENSG0000005414817	PHPT1	rs58941960	604599031847283	350508416107421	156872047938129	907432168738857	201310255640946	149
ENSG0000018686616	POFUT2	rs2838788	375112836814823	345085100837534	678706462325635	62435607371685	200206324542113	249
ENSG0000017768313	THAP5	rs6942914	828087078212044	133305317046028	161361552559903	257770178167909	198937477042582	120
ENSG000002595622	RP11-762H82	rs3936093	374511298716906	382292482251391	584840734222928	596972135225072	197760304905965	218
ENSG000002509741	RP11-122F241	rs993884	803696842466653	375350747745114	129495458501673	604763304388125	196760827240125	73
ENSG000002468892	AP0004875	rs7117514	226041839302445	407837994114962	288782587629005	521018885271781	196606779201128	171
ENSG0000017818415	PARD6G	rs7241572	100346375088733	3835879645727	156115392602992	596753151370396	196332378801358	242
ENSG0000018352011	UTP11	rs11264096	635560624049675	304182560700989	275414171407342	131619094185335	19553488690068	3
ENSG0000009687215	IFT74	rs4531131	141481522308638	100964130991938	121370011712489	866102042263059	193820103506679	138
ENSG000002613512	CTD-3185P21	rs4776729	260913267483375	277079063777992	661703216068217	702682042590123	193162771483341	215
ENSG000002700001	RP3-449M89	rs11621186	129385	455330650739938	14935.4	525588965457311	190803810153596	202
ENSG000001879442	C2orf66	rs13030538	507996296893025	443312125491689	158491290403419	138119976984204	190304508765238	42
ENSG000001856687	POU3F1	rs11264096	645325324388579	305600032429343	204069060628057	964486434641336	19022872772859	3
ENSG000002267572	PP12613	rs45510500	1.68077e+08	140277261874597	100746764192794	840812609947865	188983727267804	68
ENSG0000007824616	TULP3	rs2239063	59270223035192	279395016898058	741136812162488	349177159481204	188713555856526	179
ENSG0000013593013	EIF4E2	rs1801251	52890584728243	395882109272423	781793269125742	585147632285954	188391885299826	45
ENSG000001869406	CHCHD2P9	rs4877154	835528874955101	102482439062049	384870149905496	470185471365738	187998162786432	141
ENSG0000013999814	RAB15	rs2057130	541465102038892	395207546517612	258027741549262	1881436144236	187102158462108	201
ENSG000001868899	TMEM17	rs74389013	767863130925118	674307865860802	134580137401762	11799984045496	183259610415444	28
ENSG000002708631	DDX55P1	rs10491990	23137225043547	320957535444704	428774748836322	594774278411683	18253486216433	180
ENSG0000013808516	ATRAID	rs4666010	284577278375012	300279876020521	193130225079662	203768651365167	182439691596388	22
ENSG000002297154	EEF1DP3	rs1121122	499307356084458	24930730865456	146318238542667	730558011269257	181721903346728	189
ENSG0000011218611	CAP2	rs4247258	129785814044164	309205042146838	28063346698782	668570227324819	181205377180231	95
ENSG000001373385	PGBD1	rs35883476	0.0091562	124614883640722	0.0629995	857398260170291	179868561889873	96
ENSG000002049503	LRRC10B	rs102275	1.93858e+08	281885074254524	48161875706676	700292854255357	178153167180748	168
ENSG0000011364514	WWC1	rs62383381	682531004283176	276010265105646	168697917067139	68042287251478	177847101793155	94
ENSG000002367921	RP11-142L42	rs1336852	951869836553293	223622752186322	79273914668784	168566253475584	17671930507721	15
ENSG000002756381	RP11-16E235	rs4776729	205895992306898	218214412543863	720127323877057	763193697190509	176658669494445	215
ENSG0000010041215	ACO2	rs2064560	199.167	828832384418287	21616.1	899536339017515	175804223045779	250
ENSG000002262531	MRPL35P3	rs4746209	69391567222052	2615462832802	196866331023802	740271188246506	174486995144342	153
ENSG000002393056	RNF103	rs59859947	369228649950737	151195061100772	202442753243595	828963305552054	17447977164788	30
ENSG000002245925	RP5-884C92	rs11264096	615492934151198	291455635787757	513497441196158	24298346671021	174033392704082	3
ENSG000002358211	IFITM4P	rs115938232	7243.27	232590839368892	23357	750006039048469	174031212766351	97
ENSG0000017218314	ISG20	rs11855600	188249420256709	348411249536086	315454424799346	583824352570213	173940133880943	219
ENSG000001015448	ADNP2	rs7241572	9.43658e+08	360726261937292	162751198082641	622122027706993	171259986603494	242
ENSG000001493056	HTR3B	rs61902811	0.484466	338319132143346	0.923091	644608528933995	170723389226431	174
ENSG0000010130610	MYLK2	rs6141652	614582592958099	34175225190925	171990097445291	954697081865508	169191745694675	243
ENSG000002804221	RP11-155D1813	rs648514	63485538079853	329653174556056	122374980019083	633749147294414	16916455170561	53
ENSG000002261495	RP1-69D174	rs139917223	68922124578496	221187747541041	550308066077524	176437988384372	169164012278103	108
ENSG000002377881	RP5-1041C103	rs6019826	669749912223835	281175710264913	226787879442072	950416141825857	168914281487865	246
ENSG000001522194	ARL14EP	rs1415118	301659787880072	401099956936497	432248113449634	574719024942352	168419391078538	162
ENSG000001460015	PCDHB18P	rs3756334	55154889701688	124724762079395	379430915451742	858011006349297	168296457661538	90
ENSG0000011940110	TRIM32	rs2418449	2.34381e+07	332018125387373	4.59715e+07	651204170051092	167770104649973	144
ENSG000001854827	STAC3	rs73123350	296998859773696	140865682462254	173342386233367	8221411319506	166889583660714	184
ENSG000001381758	ARL3	rs61691222	101132357774072	181272257032996	444469574086207	796662165172483	166095584759176	155
ENSG0000013971412	MORN3	rs1653604	608272592954561	363382969338162	739521313054763	440136367644842	165478609002806	188
ENSG0000015992114	GNE	rs1887438	617506077118874	255728509551768	779731843094256	322746078386514	165176211812816	140
ENSG0000016224410	RPL29	rs648514	625933050276742	325345565844709	213067643202788	110584085598283	16356210998442	53
ENSG000002425711	RPL21P11	rs3742660	852216289444435	631612876172318	63726347376011	470683495555803	161892406067641	204
ENSG0000017803116	ADAMTSL1	rs2593418	70644980077259	249443741274975	20658203357984	727813377451596	161701208199354	136
ENSG0000019695013	SLC39A10	rs777290	706724417406313	239932597615587	278168144698773	94276965737062	160984739345157	41
ENSG000002251111	AC0839001	rs4347812	657495844093082	294570571351479	221182367796108	989346645016141	159218813256673	43
ENSG000002057913	LOH12CR2	rs10845503	873087702386127	435581936100017	643522484218054	319471534030081	158071402417647	180
ENSG0000005377011	AP5M1	rs2274794	12379297167437	178130109219724	5.60253e+08	806152031523887	157110187982202	199
ENSG000002548961	OPCML-IT1	rs7926500	702657406047469	189003354504342	73009371649597	196226200982663	157072477003255	178
ENSG0000015848010	SPATA2	rs6019826	710614157420016	249200226653207	18376698002537	642901366650388	153799042577364	246
ENSG0000014533515	SNCA	rs10026036	136744681699119	149938895183274	760503598406573	833867732532901	152961240037196	66
ENSG000002141939	SH3D21	rs2089358	78475.7	192721663064901	322505	791996881734079	152814511912127	2
ENSG000002292461	LINC00377	rs6563195	537472698798993	867220457366521	310450603480601	500764036066759	152782483770779	193
ENSG0000014821916	ASTN2	rs2418449	1.6748e+07	237661949093322	5.26506e+07	747122551382828	15214805537921	144
ENSG0000010061417	PPM1A	rs12893956	251901147838862	451390700735481	521616333956539	934688310972607	147045544664414	200
ENSG000002728511	RP11-801F71	rs4347812	618617542200768	279471029063764	600838569986821	271292091409066	146983625958791	43
ENSG000002783561	RP11-372B43	rs2239063	644738500834217	30359695493442	251596845604036	118326171775829	14672242493377	179
ENSG0000017578716	ZNF169	rs7020060	760800128685804	176290977571615	391782661485714	90636369928948	14666990601115	142
ENSG000001182314	CRYGD	rs4347812	768702464398699	211210397991697	439327181340507	11926038680402	145012619281586	43
ENSG000001887869	MTF1	rs11264096	633267363334324	305905182978659	312530134582727	150825419204709	144918983082731	3
ENSG0000001081017	FYN	rs7752418	184654181096847	214187917159884	597560992738141	693120901820028	144696636365891	106
ENSG000002381941	RP4-719C81	rs2295698	878130762791876	327440340755857	722857637436254	268125759395551	141581817949568	247
ENSG000000861899	DIMT1	rs12521969	85925.2	34415921623797	160220	641721956222499	141188250780763	78
ENSG0000016627216	WBP1L	rs61691222	640444084127141	114794247527017	482942608836275	865620133268234	141157490322585	155
ENSG0000018405614	VPS33B	rs4702	5.033e+08	339243651037123	9.59441e+08	646686178078752	140555434719328	220
ENSG0000011756918	PTBP2	rs2968485	39845848866726	171918499647175	188143542369055	811748186370064	140534200704038	11
ENSG0000017838514	PLEKHM3	rs4347812	70740335126131	269822138911328	638179654990161	242021160577016	139725016716898	43
ENSG000002365111	LINC01231	rs10441718	594763917705741	332592492716562	116826384749572	653280194149068	139510103578492	133
ENSG000001324299	POPDC3	rs370771	1.00697e+08	339324746808892	1.91931e+08	646747548531028	139247783733155	105
ENSG000002042417	RP11-713P173	rs612823	2.97992e+08	303776662872528	6.69648e+08	682634201392954	135794593334088	178
ENSG000001827004	IGIP	rs801459	887244338162357	639922936523198	329744668036425	236485177811011	134240496035705	90
ENSG0000019895111	NAGA	rs2003816	905585833976718	52405292175756	27060136905064	155254524380119	133961916986613	250
ENSG000002038096	LIN28B-AS1	rs370771	9.46991e+07	319112591848068	1.98119e+08	667598750771828	132857291988364	105
ENSG000002398811	RPS27P25	rs3213572	1.47191e+06	320430471433333	3.06074e+06	666300879342566	132686038976565	188
ENSG000002787781	HTT-AS1_1	rs2857850	54828	1.96963e+06	273919679264145	984008573206033	132520324905204	62
ENSG0000014404311	TEX261	rs4852252	844659401344442	211611803798336	307866226407719	77128146381665	131834107195915	29
ENSG0000018422614	PCDH9	rs9317621	753406378225561	219425599830796	109550615259215	31775680003627	130353924173594	191
ENSG0000014586412	GABRB2	rs13173394	139713390663864	171206081504152	665089754631372	814994143556168	129949717943834	92
ENSG0000016329716	ANTXR2	rs72649373	864339161615322	721809920369227	466454539895704	388241142790516	129519809302792	65
ENSG0000006541317	ANKRD44	rs6715105	732111957968112	21743997312308	259019962646378	769285976237839	12941819480638	42
ENSG000002310748	HCG18	rs147147213	904073542854875	305933594099015	798840004115249	257597610926755	127255231816836	97
ENSG0000012264318	NT5C3A	rs7799431	837147314674158	301263928898472	190586233313257	685849438892808	126123312439387	117
ENSG000002729811	CTD-2234N142	rs57344483	167697847759957	568440215273112	273691518714161	927711147918279	125402175195081	176
ENSG000001731136	TRMT112	rs66493355	33.4871	13615.5	237050361435154	963811202233158	124837614838222	169
ENSG000002227601	RNU4-53P	rs1887438	684879150807909	278347823267729	17297619189881	701762138049273	124577853539879	140
ENSG000001853528	HS6ST3	rs7317645	636037719241937	100758731830576	559453678536805	886253362198355	123648485206075	196
ENSG000002686592	RP11-310J243	rs2047951	66091736476226	29089045513644	158274887650671	696605127208858	12280051030575	153
ENSG0000013997713	NAA30	rs850278	681331293662112	256825240194388	36006208383881	135601261951281	12277131564491	199
ENSG0000014399413	ABHD1	rs1881396	732782438686711	241451631214536	10221808061997	335589498596172	121882270507936	22
ENSG000002321043	RFX3-AS1	rs3012706	260290016216461	634053667106542	9617898711813	234166006122499	121272226775748	133
ENSG0000013962915	GALNT6	rs7971859	353566741871383	428206919442517	972532490770014	117662798235551	121227412957733	183
ENSG000002542212	PCDHGB1	rs251373	710351110169736	25392043777728	144933657861627	518064399549862	120463937942577	90
ENSG000002553201	RP11-755F101	rs61895584	0.000210565	6.15155e-06	959945557579444	280322211771429	12022221243411	170
ENSG000002311492	RP11-10J183	rs76496856	75638540393586	168556749935066	516652399973341	115014522994535	118911538322859	147
ENSG0000016210517	SHANK2	rs3019838	720694618004058	242680795711625	185636157327821	623913790088107	118218326506536	171
ENSG0000014820016	NR6A1	rs2274782	834412380567595	201855869900626	130549552807504	314646783134716	117060118034911	147
ENSG0000018737211	PCDHB13	rs3756335	436370899780806	990632468462062	391534550410021	888835042431873	116665390815333	90
ENSG0000005043816	SLC4A8	rs4761975	2.30068	0.0278472	97666555709274	118099570776124	115244858296243	183
ENSG0000017284513	SP3	rs4972656	2.41421e+07	213215581614103	8.78115e+07	77551246657716	112708322727998	40
ENSG000001004107	PHF5A	rs2064560	4694.29	195352640459376	19068.6	793527549808135	111198094948615	250
ENSG000002622675	U957431	rs7184632	767134	195331755972114	3.11731e+07	793734175031298	109336805525068	224
ENSG0000012278619	CALD1	rs1901214	839919907918803	565695099274486	867730159703417	583335181777432	109042143656324	123
ENSG000001831728	SMDT1	rs11703638	869074712994345	483684996709098	679550040496813	377121664042335	108305666446408	250
ENSG000002791891	RP11-861E232	rs7926500	756366457803145	186388766130839	372590019255995	917079179639879	108149823440174	178
ENSG0000010066410	EIF5	rs10149470	6997.32	137953829218411	43183.6	851363736034417	106824342453616	207
ENSG000002795911	AC0020441	rs10500568	942493493274218	323125342783433	14059779550048	471363956282223	106628289411088	228
ENSG000001203069	CYSTM1	rs4150230	304.805	24432.8	109759738206869	879812322273461	104279392448627	90
ENSG000002437535	HLA-L	rs147147213	921472410430756	399841706093022	638503851059536	266644952548036	104121424498123	97
ENSG0000016292413	REL	rs918053	863663963653234	116038291210319	880324590294793	117244538194767	103220538515509	27
ENSG000002598871	RP11-923I115	rs11612312	156375480913162	184722186921621	680743320987676	80413363066125	103070636152292	183
ENSG0000019890113	PRC1	rs4702	1.67632e+08	112990519319815	130067508932223	87669477883812	103000187697122	220
ENSG0000014884115	ITPRIP	rs11599236	0.75321	24306707190285	2.31388	746698787109802	102341409873158	156
ENSG000002721581	RP11-840I195	rs61987038	76497122606231	187553024919566	302412085481263	740460599093509	982993447906307	201
ENSG000002736481	MIR8065	rs9926259	764594477962622	148108229452501	649087159417012	125635262767022	982505036647385	221
ENSG0000017340211	DAG1	rs9831648	375.712	191569520047357	1566.31	798629035875596	980144405762816	52
ENSG0000011004612	ATG2A	rs4963223	760843648396235	1903264935933	31293440216366	781839589007638	971802190402266	169
ENSG0000017181211	COL8A2	rs7532617	780988333562912	130231228154104	677938079349515	112950494622158	969158088581656	2
ENSG000002717781	RP11-379F48	rs827137	13283.2	134596982224392	844.614	85583025057737	957276622079141	60
ENSG000002419569	CTC-340A152	rs17065898	889671117115193	810565311167967	181372904963796	164296781359301	949209345803732	93
ENSG0000013803012	KHK	rs62141291	804177614170427	143288737049361	366074801054192	651332479322143	941284388157155	22
ENSG0000008832515	TPX2	rs6141639	838334100972064	132777546596189	168495013008389	265928850360138	937956262730645	243
ENSG000002732915	RP11-136C243	rs76887862	115267490863678	134942358305828	664379622190416	77777244918305	932048120571283	49
ENSG0000015539312	HEATR3	rs9930152	746473601926129	125865624945304	101280150022052	170679011864979	931272192001682	226
ENSG0000013824615	DNAJC13	rs12639254	587787496375108	651731080079289	833040257846714	923571065152713	930657519971109	59
ENSG0000015511114	CDK19	rs240957	861410567321672	173633382714918	109790983371781	220381095382474	923130008123106	106
ENSG000001690329	MAP2K1	rs4776729	116678964854637	123910238343933	815472386339824	866002794125517	915481617935571	215
ENSG000002695492	RP3-461P1710	rs58749629	447277353435373	889690121053371	52426528102578	104191452408602	914131908745324	244
ENSG0000016406815	RNF123	rs6797299	19.2569	318156325333706	5978.89	987801963543832	901647314285049	52
ENSG0000016673611	HTR3A	rs61902811	0.131522	799500949218776	1.49885	911118729534873	893117554323146	174
ENSG0000015141414	NEK7	rs2358493	2590.62	944490869367663	24595.5	89669593456962	885497822175113	16
ENSG0000015789017	MEGF11	rs4776729	671372066074149	712981782627063	865468510803925	919099098617828	867011740205349	215
ENSG000002740151	CTD-2302E226	rs35852840	842324365437874	117983905552155	272688169393318	381091603176149	861199603887787	201
ENSG000002592485	USP3-AS1	rs62014172	2.13469e+08	169335787058806	103633093233357	822067281658104	858443328132108	214
ENSG0000013259111	ERAL1	rs75581564	173579447828185	136120084760995	107485416334581	842886439836244	850913929102103	231
ENSG000002793561	RP11-429P38	rs9930152	81133948962328	135348821666829	385075377468772	64154942258164	838865673719722	226
ENSG000001995231	RNA5SP226	rs62444008	869707952079447	370595783908163	815781170651502	346798125163403	818637121295213	112
ENSG000002488632	RP11-83A241	rs769685	76115494637584	170532107430451	491593735261285	110057089170369	814786375054312	70
ENSG000002817081	ERC2-IT1	rs1458062	802636787110686	133504744614382	478137863889468	794489644325201	809978544273329	54
ENSG0000015421714	PITPNC1	rs8077872	6.31497e+07	110219141658582	5.0518e+08	881714878886032	806029615831275	233
ENSG000001356989	MPHOSPH6	rs3852727	867803339077566	337544455662142	871054878654855	338013529022917	7956592200505	229
ENSG000001203276	PCDHB14	rs3756334	418778735970102	950270403738545	395127724608267	896594847289369	794110673857063	90
ENSG000002624542	MIR193BHG	rs111993073	890514824901945	264401757507674	729936179093638	21593532913465	789202814657777	224
ENSG0000016408214	GRM2	rs352170	792965229501596	190032339490721	735717875098192	175524138264148	78900108740588	53
ENSG0000017428211	ZBTB4	rs59328845	927835878249947	416185483804181	218059983027463	970349876064374	776922519082435	230
ENSG0000016411114	ANXA5	rs35109910	75672414302195	120726632486761	219959684222274	350146169623251	774204781086702	68
ENSG000002043522	C9orf129	rs7023933	8.42584e+06	641233036057681	1.21964e+08	928178650320132	76967421732996	142
ENSG000002834171	RP11-118G233	rs11657729	772429947736972	157622795622295	51712077863261	105447257293194	769045304815212	232
ENSG0000019749812	RPF2	rs7752418	118634364445395	106207066276305	878524924515344	786489270233859	758773459376143	106
ENSG0000014055316	UNC45A	rs4702	1.56625e+08	105571513083621	131573204283291	886846485614296	75672777281981	220
ENSG0000017155212	BCL2L1	rs6141639	83573702886811	131915706777932	214276790935091	337467621385767	754490904659079	243
ENSG0000013014715	SH3BP4	rs6712240	792328383278789	107516256025782	816076135309074	110663931343899	748135403013148	46
ENSG000002335471	RP11-57H142	rs7094463	807420935878524	553045939621833	121506373460828	831517081281751	745292588564668	158
ENSG0000013524116	PNPLA8	rs670501	846078426295826	13620156120138	889463249107882	142445550149665	740092451021796	120
ENSG0000020464213	HLA-F	rs115938232	1864.81	598815046150585	29053	932923688277765	719480679799791	97
ENSG0000013810712	ACTR1A	rs10883736	1.0926e+08	108805993597395	987076328844262	982969551947528	704978617249528	155
ENSG000001833798	SYNDIG1L	rs11621186	40405	142193370961049	241772	850836278227961	69703479892224	202
ENSG000001242163	SNAI1	rs6012680	944556228117265	26286548015558	216071704530376	594361526385465	695569188775409	246
ENSG000001285904	DNAJB9	rs670501	847098442746834	136365763276224	825834607645018	132247217144244	695497572904947	120
ENSG0000017045813	CD14	rs3756335	2.26717e+08	523111333280635	427980517636604	987487800886303	68508380969577	90
ENSG000001040594	FAM189A1	rs12898464	364845493109394	114818868597674	269383192467045	847756776399777	683758082475139	208
ENSG000002556181	RP11-357K61	rs2698049	709581887053573	404344633371532	170581739341809	972027747888501	679967365489779	187
ENSG0000015400113	PPP2R5E	rs11850711	865206650991137	103523033969487	218714110175016	261015232605907	678875169581508	201
ENSG0000012127412	PAPD5	rs9930152	858071895694545	94701776479138	364486650375507	401592371032106	676173907844552	226
ENSG0000017444211	ZWILCH	rs12902652	213835	2.27083e+08	934471644091692	992361298959311	670195642894853	215
ENSG000002037787	FAM229B	rs9372309	866523511164277	732199095072145	495061323819457	417661853319705	657382841336572	106
ENSG000001374145	FAM8A1	rs9370964	852164531469291	709308478605587	649693434373885	540126042285324	653401680990897	95
ENSG000002557905	RP11-711K17	rs10491990	519210616827172	720207877306595	616143918260858	854659568603059	651314567192429	180
ENSG000001506819	RGS18	rs76844841	906066156980598	728119753089452	138028623453716	110298960298997	621601576209464	15
ENSG0000020565910	LIN52	rs4903242	797594118786764	133183847593118	540012984758793	901103420374381	620970094049439	202
ENSG0000017287813	METAP1D	rs56041936	189095345124059	214750424382706	865590868504889	983021777607722	615589992889019	39
ENSG0000012128112	ADCY7	rs9930152	860472057926155	886078490320756	406117983370073	417590241385903	613239229090331	226
ENSG000002565915	RP11-286N228	rs102275	8.10542e+07	117859029465592	6.02504e+08	876080707171292	605342778318861	168
ENSG0000014647610	ARMT1	rs11756123	10.5405	106470153237801	878.622	887497462652879	603238409947994	110
ENSG0000010144317	WFDC2	rs73128528	878576412737873	231749055507978	90008433269113	236835180154246	587189664067407	244
ENSG000002721481	RP11-195B171	rs62141291	878434709519659	106222432799946	849111406059089	102093507732626	583080854247742	22
ENSG000002500601	RP11-332J152	rs6555434	10422870522776	351312133349578	217052086197142	731587580459741	580624948538304	73
ENSG0000017297712	KAT5	rs12789028	110154019324748	117137435437096	816075175406787	867805963782435	579430883315413	170
ENSG000002285441	CCDC183-AS1	rs13301872	226422127473205	270152735030513	959873261780535	114468404723728	576753226474126	149
ENSG000002039934	ARRDC1-AS1	rs112535944	418719497547853	533644259537933	737676223226728	940138422394632	571760347859286	149
ENSG000000751319	TIPIN	rs12917380	4.41017e-41	4.6835e-38	93541758831575	993385172692161	567940971952362	215
ENSG0000013686913	TLR4	rs913930	421302781069396	107745376209076	346537305170747	886240418728516	562553747913131	145
ENSG000002079831	MIR613	rs10845503	954059817340854	34126918895827	598074216694758	208308182814123	562421341355731	180
ENSG000001849839	NDUFA6	rs2003816	936830812294655	476361624626971	945086263665151	474952162779626	560721044321643	250
ENSG000002556223	PCDHB17P	rs3756335	284601338806262	656337720535945	402550064496859	928341380360518	55938373875103	90
ENSG0000020570210	CYP2D7	rs1988153	946011685230643	356697002255033	123435235684682	459901667891633	551518930749414	250
ENSG000002733992	RP11-408A133	rs7858	870925181243997	63476238229324	560881022024431	40824796814953	542799864274102	135
ENSG0000019635311	CPNE4	rs12494606	900059326081748	719562874368686	209457437360057	166916231227466	53694804331029	59
ENSG0000017499611	KLC2	rs614520	852666977686868	248907530417456	113863020421747	331858838737286	526066046226677	170
ENSG0000018873512	TMEM120B	rs2686344	878298481548387	109637660360982	609140820883217	755170855931018	521727902586718	188
ENSG000002152176	C5orf49	rs993884	239498652150568	111816646400463	189080594699649	882770457068655	519986607096724	73
ENSG0000023969710	TNFSF12	rs7223364	912365922789871	414596690326201	392127156316445	177671653011126	518497601575275	230
ENSG000001259688	ID1	rs6061159	944367503838619	243672528865608	254548908370422	651646785541373	515870565223655	243
ENSG0000013230018	PTCD3	rs59859947	186564901805542	75627726193973	226157733147221	916769380736823	515475083592683	30
ENSG000001885737	FBLL1	rs62383381	897915944663019	91858022403942	461182360370183	466648266185308	514756106315175	94
ENSG0000011213914	MDGA1	rs10947690	114175832299527	473740642946567	234013490445347	970968301544167	514519118512161	98
ENSG000002247641	RP11-54O153	rs357544	179575044609084	776485276299513	774050412873459	334649150556188	514477469884275	143
ENSG000002489091	HMGB1P21	rs13162495	345959923589776	856190896782812	365785382416285	905250347212414	512674936155195	80
ENSG0000001028214	HHATL	rs6798412	25926506043023	83515415000127	965859554135976	310623813969647	502418626630454	49
ENSG0000016616612	TRMT61A	rs2756119	2.0808e-05	41023.2	50469.6	995010751063851	498924802121986	207
ENSG000002451466	LINC01024	rs801459	913362162524867	643391700455129	161763192727509	1134506434593	498784172227667	90
ENSG0000015278415	PRDM8	rs72649373	765078738238808	578141001579453	160077095167881	120914807113708	493858572399506	65
ENSG000001827688	NGRN	rs28787997	178298671467666	206139475225302	805517681669614	9308154463321	4814097647146	220
ENSG000002620962	PCDHB19P	rs3756334	440250075239799	994077970777686	396524548075682	895341585727775	481006763885737	90
ENSG0000019891912	DZIP3	rs12637723	7.2964e+08	323676772152215	21932062234819	972927587238703	480937735928883	57
ENSG000002312594	AC1252321	rs59859947	331761131237134	420415256965697	775897037058559	983229612041574	477408890505921	30
ENSG000002275601	RP11-139K12	rs17130183	856541184326858	592769446668814	743164816807785	51383461131483	47270432123335	158
ENSG000001059898	WNT2	rs6966838	46536.6	3003.37	934942450496712	603343105540932	472323845379613	122
ENSG0000018091717	CMTR2	rs11642526	930891045503388	468824606395919	166686831651453	834761750250063	472304894162493	228
ENSG000001852158	TNFAIP2	rs10149470	5733.83	11269855596283	44903.9	882582176620136	471926691065905	207
ENSG0000011425113	WNT5A	rs1458062	86461953013038	102254151521056	254167515041207	300120148157694	470836536286654	54
ENSG0000010039514	L3MBTL2	rs2273085	1205.69	501911836215522	22704.2	945140324653153	466849148619514	250
ENSG0000013155814	EXOC4	rs59821244	1.37849e+08	497771	991778646317274	357664429969233	464332591052299	123
ENSG0000016195612	SENP3	rs55680968	916569389769308	419474492360949	352523018982834	160872450434163	462213459197216	230
ENSG0000013756311	GGH	rs1869188	894324087650737	785947295777106	207018330518387	181474787440278	45646018453105	128
ENSG000002314011	AC0234811	rs6443178	489010654889936	334922223406859	121938635394126	835150257257668	45287784586202	47
ENSG0000008880816	PPP1R13B	rs10149470	5174.73	102020542723362	45320	893486480937675	449297583401657	207
ENSG0000016394711	ARHGEF3	rs6978	555294043372703	380015715063814	433474941258377	296201876707954	446883945120229	54
ENSG000002285411	AC0931591	rs76536971	9074585021521	752900935144786	118172496731161	975996408941317	44581582513643	28
ENSG000001882159	DCUN1D3	rs9935795	945564614040997	256357559546078	237145028383601	638491137150828	444663602888445	225
ENSG000002332232	AC1131895	rs76833657	846491234039114	388865898147343	105398831054675	48374848471684	438586024430887	230
ENSG0000018122215	POLR2A	rs55680968	908253283119851	407401611548958	446590537735806	199885583613101	434864611554156	230
ENSG0000014913115	SERPING1	rs2509805	1.4112e+06	976663708645237	1.29762e+07	898053630373051	427985488882908	167
ENSG0000008838718	DOCK9	rs2026025	953080347975139	969298177167578	484150550542794	492384724075073	424094013070564	197
ENSG0000012708113	ZNF484	rs10122401	0.0209932	8.31768e-05	991862341397285	392562575280345	421203284991323	142
ENSG000002426181	RP11-433A102	rs116310555	106824962113949	54324183876583	181358316570194	922265490083104	420624476215449	56
ENSG000002252922	RP11-57H143	rs10509967	205059483961044	137551593976848	72814389787383	488388705837393	420258818370115	158
ENSG0000011323113	PDE8B	rs11746284	342879373352957	342280897613527	46405025902479	463236089020472	419762485808932	79
ENSG000001144464	IFT57	rs35360637	442727963704832	63099334960514	410578938942349	585169147410925	414454151539584	57
ENSG0000014917712	PTPRJ	rs77204316	960477573903115	347590273007903	604482350312985	177346215138472	414118182426837	166
ENSG0000011972316	COQ6	rs4903200	44109172000771	543812	994671418556755	122220627782586	410195881009745	202
ENSG000001355774	NMBR	rs183799	247968984414654	964809928186556	230507707161214	896866631974755	409932915056282	109
ENSG0000007872512	BRINP1	rs7023316	818946529903153	843471688430679	839766239465807	864506428774054	4084613019458	146
ENSG0000016387515	MEAF6	rs1466887	658707842739576	546182048558519	112095914346234	929463798720012	404969714677401	3
ENSG0000006624814	NGEF	rs1801251	1.88653e+08	141205318891187	131158141704659	981704822561193	404160087849443	45
ENSG000002720561	RP11-503P101	rs6744393	892597441921815	683317145840442	325558150938248	248824415510733	402678424520852	22
ENSG0000017017510	CHRNB1	rs55680968	927636207384811	413808139745975	258229296109885	114791988688322	401212914271997	230
ENSG000002618391	RP1-265C248	rs35883476	0.00316242	430402270811123	0.0700216	952982495157926	397727776096281	96
ENSG0000013476921	DTNA	rs7226787	895653611885981	703995995554405	277947771921842	218073624807488	397127511831887	234
ENSG0000015481413	OXNAD1	rs138823185	714601368708491	606952261821603	203457879824465	172768855192561	396863976562759	48
ENSG0000014051111	HAPLN3	rs11855600	403568383544636	745178388885292	471359019753098	870348050288984	396252501173053	219
ENSG000002609171	RP11-57H144	rs10787483	873909168532794	502099850515955	680216696993359	390419376037664	395498295589782	158
ENSG0000017163416	BPTF	rs11650332	43040	147282741035037	2.91032e+08	995905683664873	394412284351427	233
ENSG0000013811114	MFSD13A	rs4285804	15955.2	1.38919e+06	113104206996171	984772504418481	391706083042837	155
ENSG0000018323016	CTNNA3	rs7076736	958034574044364	158697029144278	218215532677318	357554229948347	391661554352839	152
ENSG0000014873716	TCF7L2	rs17130183	857981283954786	58746095676183	742746467943093	508167891410752	391629466061417	158
ENSG0000013414611	DPH6	rs9302311	853000269011897	579052992522122	797708828120796	54112757503865	391227317342479	209
ENSG0000007493513	TUBE1	rs9372309	879705217838127	743337435317675	387876290885061	327359543590073	389981410569858	106
ENSG000002800921	AC0020443	rs10500568	952710799425305	328097451653688	10283630684853	350305291440868	384551943303206	228
ENSG000002517451	RNU7-124P	rs72739655	927754874210765	541083668666105	135077639425026	783952539944135	38450424401782	140
ENSG000002240201	MIR181A2HG	rs35068124	91220674491562	545131986506584	277838379259067	165651403065418	383970447716105	147
ENSG000002793151	RP11-57H145	rs10787483	903500686013229	520669982555448	383851096145947	220822069120966	383898542542201	158
ENSG000002499921	TMEM158	rs10429	22089.6	565960129406756	366732	93960546160047	379852157063956	50
ENSG000002582898	CHURC1	rs1741464	138984132641119	114911742279347	545213493894653	450777433344981	375517688544459	201
ENSG000002759631	RP11-180M156	rs12817910	933361673820032	437026606054703	18333372347872	854673260112662	374761996651323	180
ENSG0000013718511	ZSCAN9	rs35883476	0.00126672	172399041505664	0.00719369	979049204430017	371089141941726	96
ENSG0000007460318	DPP8	rs72742867	687587846689135	150981195646401	287348216730696	630595971171046	365985730381907	215
ENSG000002289712	RP11-286B141	rs4950091	894064548126588	769050875006378	233664731613516	200626511026107	365762610116205	11
ENSG000002391511	RNU7-195P	rs12906380	910668902189993	389554475331039	448182047657517	19135328132027	364391269794868	219
ENSG0000007469612	HACD3	rs11857609	243761890748077	536608247807747	731169540110699	160920805390485	361040612409737	215
ENSG000002070441	RNU6-1226P	rs9372309	908847084480639	644037753512706	216337950019631	152945316054094	358589200558609	106
ENSG0000011678314	TNNI3K	rs12403088	980241039169238	984247388944608	629641087205366	596610347202397	356041503454171	8
ENSG000001447919	LIMD1	rs7636868	217730317023951	551417559148348	260308157498561	659245445732256	353160915195303	51
ENSG0000016195516	TNFSF13	rs55680968	923153668687009	422365337683734	29741425926785	135723169530107	351113992253161	230
ENSG000001779846	LCN15	rs79504572	939965914423802	110659454316022	449566399204196	525775726916657	348572449725986	149
ENSG000002556701	RP11-253I193	rs10845503	86134803696477	423552819561977	88478212211828	434729002846351	347117883874048	180
ENSG0000011127610	CDKN1B	rs10845503	943354526847547	402248449565763	124287637831966	526499862681892	346536454999852	180
ENSG000002487191	RP11-377G162	rs72651541	824813306772678	350176466329102	131140486462242	556413636115228	346442377101729	65
ENSG0000017887812	APOLD1	rs10845506	946226051556474	398630861954029	100392009216131	41948432005251	345217700645717	180
ENSG0000011126113	MANSC1	rs12817910	878293724023482	438518194105901	708732053605247	353514117291193	344611003249118	180
ENSG0000011169611	NT5DC3	rs35929067	805478787414425	449580752126937	1855497447304	103220882259301	344345151131296	186
ENSG0000011336112	CDH6	rs12517438	3.80938e+08	454671295623913	830447602494516	991184335529956	343469453534065	76
ENSG0000012924511	FXR2	rs55680968	918126031246285	422951584272123	345582893997138	158855897980889	34319619469805	230
ENSG000002387771	RNU7-141P	rs6027293	894574877572255	447838031414089	544868745650459	272426710685863	343017761443143	247
ENSG000002677072	RP11-95O25	rs12967855	24.3333	361185581160701	647.092	960492205444809	33892364324058	235
ENSG000002380901	AC0061952	rs7811609	847491093204347	755716800133109	67557239550526	602079153678226	335919569503388	117
ENSG000001292448	ATP1B2	rs55680968	907347325273468	458337780040153	414031351823784	20881119278918	332764961224696	230
ENSG000002137902	OLA1P1	rs2003816	948579722521494	410283862720644	677636019210555	28976834094218	332576267339357	250
ENSG0000013474413	ZCCHC11	rs2753402	1.85059e+07	21764.1	995513302937256	116746455982856	331904722594888	6
ENSG0000009152715	CDV3	rs11712562	885737613607832	545615128687641	531155418643255	326860520215716	331672645692097	59
ENSG0000003405314	APBA2	rs3797	91558641690206	401669597982672	392359660780223	171799704334804	329266017830244	208
ENSG000002699401	RP11-73M187	rs8021904	1.19475e-08	23.5547	50559	996775423596672	32245758975055	207
ENSG000002409152	RP11-659E92	rs919620	945476856146999	415506303464615	93484930317856	407619438820735	321640103593339	128
ENSG0000017233111	BPGM	rs1561112	861596610984788	670016654976555	632712769839112	491704845304265	321339808060232	123
ENSG000002514425	LINC01094	rs7677084	910786479186407	15206810133827	696684503150905	116003062378306	317822974089236	65
ENSG0000013474812	PRPF38A	rs12566236	677369692192607	50837936455628	110429572584957	828792638942708	316615509478114	6
ENSG000001310554	COX4I2	rs6142614	922123173596695	593308465398645	14477316305172	928352852687048	314031070558169	243
ENSG000001854774	GPRIN3	rs356178	946518985715136	311094696935467	186311505484282	609223385447225	313117065744155	66
ENSG0000019772410	PHF2	rs7023933	5.2662e+06	400774550865611	1.25725e+08	956806263581386	311497141680809	142
ENSG000002601631	RP11-521O162	rs67453660	877624830484083	462308813037531	693934861966771	365236105856824	309844095691904	33
ENSG0000013469810	AGO4	rs11576244	954466397850425	367717025907713	545726977275143	207148894982572	309748089107001	2
ENSG000002560311	RP11-364C113	rs2730426	897476903689344	153491103514216	82682660219669	141100094085142	308032479871414	187
ENSG0000016196014	EIF4A1	rs1794287	903358018789831	414552040079991	498305216378634	228365580399036	307259976031611	230
ENSG000002301015	TUBB3P2	rs1421478	838937929462943	5928016017925	922036041964154	651212908816732	306617707322418	123
ENSG000001014709	TNNC2	rs6131010	2.07661e+06	659931644575575	2.92941e+06	930944866271064	306165556411087	244
ENSG000002304441	TFAMP1	rs11772627	13.8024	442350803129948	29.7279	952741589258538	302333042535486	113
ENSG000001968124	ZSCAN16	rs35883476	0.00274231	373224770894087	0.0705118	959655553657178	302196925341159	96
ENSG0000014004311	PTGR2	rs66800552	2.37364e+07	24376.9	995989795096828	101987729972195	299008999594978	202
ENSG0000013800214	IFT172	rs4666011	53739578379885	286371116201883	183115395838477	975794785517164	297622415858935	22
ENSG000002055443	TMEM256	rs55680968	934911380600291	416362626374671	196303025529099	871284424808038	295076978452416	230
ENSG0000016571410	BORCS5	rs12817910	856749474620774	427430822686066	929324215316647	463344076503695	294158081391793	180
ENSG000001230914	RNF11	rs17398598	932634514729311	384880758406376	249276726611124	102579431830336	292394245063573	6
ENSG000001291947	SOX15	rs55680968	910330407453068	418556569857458	429503717657233	197190343966293	289166035579994	230
ENSG0000012595218	MAX	rs12436296	926749135901425	281608005048572	409605654384859	1241766584462	288773157077012	201
ENSG0000014083614	ZFHX3	rs10500568	958349868865453	325825298747881	598432296565182	200575750515481	288270254359192	228
ENSG000002613775	PDCD6IPP2	rs3797	931035842787203	39094984853032	259069559248507	108497781800275	287723861691121	208
ENSG000002673251	LINC01415	rs12967143	0.0751449	586111944807368	1.20328	938526580895129	286222462412159	240
ENSG000002267212	EEF1DP2	rs10122401	2.12501e-05	7.44308e-08	993669330139946	347758022721699	285308963283743	142
ENSG000002480792	DPH6-AS1	rs9302311	557959853535041	378766964834526	375811480687119	255088443177633	284312497662391	209
ENSG000001886266	GOLGA8M	rs3797	940139533462624	393282628207731	169947287056458	708100368564655	282937464239274	208
ENSG000002483346	WHAMMP2	rs3797	94459353481823	395062740279993	125535062180292	522207971788822	282447696395264	208
ENSG000001699929	NLGN2	rs55680968	932130795246866	415124293154396	225428586718965	100113304873149	281278371706597	230
ENSG000002728711	RP11-408A134	rs13284590	871571970137673	470738451880418	745338448638895	40227962049384	279754360545757	135
ENSG0000016195810	FGF11	rs55680968	930721739645903	414924060435147	239304412955345	106404907261229	279136394243538	230
ENSG000002778731	RP11-33N143	rs11068773	132774873541314	131411422875617	9842154421777	974105863299784	277806511733609	187
ENSG0000012921414	SHBG	rs55680968	923625132534938	425484846071652	296931184441036	136509975984722	276816465394554	230
ENSG000002544911	RP11-145O152	rs71524105	923986025459614	162492321884379	560154791823916	982322121233254	276694104832371	125
ENSG000001831507	GPR19	rs10845503	934739882263201	415911681598818	200244447942285	888229620002659	275627516268618	180
ENSG0000012925515	MPDU1	rs55680968	921473187831458	423311529281847	319789354458014	146631589235825	275040790219764	230
ENSG0000017485114	YIF1A	rs614520	939416788577967	272509753875738	297316426595948	859726434261472	274086694060299	170
ENSG0000014957111	KIRREL3	rs57344483	100053605530437	339563710486483	282981312892837	960384296016823	272946620006988	176
ENSG000001636613	PTX3	rs3845980	941669632030271	403246437737371	146609479231084	625098701906777	271967757097674	60
ENSG000002797571	CTD-2326C41	rs10500568	954274349641576	331222330567904	956713984089839	329362196324057	270691526441129	228
ENSG0000010682312	ECM2	rs13285835	248991228348957	145615138292807	747731793740638	43459200150243	269677077060968	142
ENSG0000018325511	PTTG1IP	rs372519	134415190535882	123654838786302	105899349535409	974215095505774	269507047151925	249
ENSG0000015142212	FER	rs1862195	770763058114221	192022831055247	202305499554693	503741420629389	269174501926721	86
ENSG0000012865613	CHN1	rs14228	423332308964249	1.34413e+08	993738134402685	315255032451065	268463883417909	40
ENSG0000000518919	AC0043816	rs9935795	938052637866011	254320943696678	32973609170981	891316484798578	265034210854168	225
ENSG0000015638414	SFR1	rs10884026	938885525304482	375790001210221	200888635865859	801413856720651	264519713118951	156
ENSG0000012425110	TP53TG5	rs389877	936150678402465	959703276806642	510891315913669	521102767047535	264205447105433	244
ENSG000002131442	RP11-64B162	rs2698049	942334586673407	114300554336272	430819700232932	519929665892577	263345820377992	187
ENSG000002017821	RN7SKP226	rs10956437	822482055354709	505279743267414	117167069814371	719535891535198	262754158882648	132
ENSG0000012169010	DEPDC7	rs80067584	1.2879e+08	124203476840598	102122413244967	984851471604833	262477039553893	164
ENSG000002816921	PACRG-AS1	rs9347692	91273811996755	368413313061643	459685725431579	185285467590197	259912150722564	111
ENSG0000014932814	GLB1L2	rs612823	4.82191e+07	491551816490479	9.30182e+08	948236953384	259808095167071	178
ENSG000001782357	SLITRK1	rs1541072	959972443121096	180142533853385	190646597599522	355162216661691	259348151695153	194
ENSG000002590651	RP5-1021I201	rs2024245	1.86053e-10	1.71925e-13	996532011731686	918308893042946	254967937526895	202
ENSG000002518681	RNU7-71P	rs10500568	936817682493762	422061538235258	17647582267809	792534953720792	253604646118273	228
ENSG0000015047714	KIAA1328	rs1786059	183789513662505	3.80593e+07	97722054006026	202338262347673	252687416096246	235
ENSG0000011963615	BBOF1	rs4899498	125048694879925	182128605991756	983523693743467	142994108214309	252328282579785	202
ENSG000002753181	RP11-526D811	rs10992575	7.37253e+06	259682	993979679401555	349856221945691	252101852875585	142
ENSG0000018580813	PIGP	rs9974713	141478955569176	790910480600802	151343959048226	846056350183807	250645182434997	248
ENSG000002700831	RP1-257I2014	rs2003816	944482706631788	483493604401759	444975262581427	225296033478999	249288426874227	250
ENSG000001089474	EFNB3	rs2585399	391677104785529	384607534988867	966457349435324	94901082039806	247217550391484	230
ENSG000002606341	RP11-521O161	rs67453660	875693694467116	461291543278509	719247626917141	378633418388528	246605432943424	33
ENSG000002755601	RP11-180M157	rs10845503	946406736884282	402063518841519	104846223539122	442960594573386	245932828308096	180
ENSG0000011971112	ALDH6A1	rs8022606	208377860537004	34795348368109	833970454220931	139255583577287	245664131127124	202
ENSG0000018306614	WBP2NL	rs11703638	179241861821027	101921658565049	635761496259595	361508335877347	244900434267251	250
ENSG0000007523416	TTC38	rs9627391	392453456327237	349439966760193	106865862337956	951529582241937	244738139192133	251
ENSG000001112692	CREBL2	rs12817910	9306166636932	441768665350644	217367845129002	102941641908693	244026883974861	180
ENSG000002347401	RP11-272P102	rs10961187	911336902409143	241561712246105	604719686319452	160045376347555	243450397082601	135
ENSG0000010718616	MPDZ	rs10116478	902041508477095	239097847051695	69776304202163	18470864805147	242531613505771	135
ENSG000002719641	RP11-415F232	rs6800583	748632749243414	542464545646035	128311888690174	929754533997764	241918981937131	48
ENSG0000009284711	AGO1	rs11576244	934647519827815	565624983815287	60155016768046	361630060927062	241285005292436	2
ENSG0000014054314	DET1	rs7182912	3.10127e+08	575383529388576	510168153553867	946521869330443	240067569524057	219
ENSG000002563215	RP11-153K161	rs11046993	43440818484159	152475255621891	529378093027996	185785375794496	238765898877435	181
ENSG000002564001	RP11-673D157	rs1052808	20945874887935	122587663693604	970868929770959	567971702114476	238289065626801	180
ENSG000001112668	DUSP16	rs10845503	925002595683782	442587893649978	2709457874522	129404989322657	23499863127736	180
ENSG0000013332110	RARRES3	rs11231606	944158980420647	262940305073619	264895029782794	735388196533764	232209789717802	169
ENSG0000014215614	COL6A1	rs4819132	0.0822393	7.99977e-05	99672272391707	967245012269222	231003107066259	249
ENSG000002296181	AC0112882	rs12672966	811652954593735	113980041535494	172250457731057	241662309197919	228196042967932	115
ENSG0000018371513	OPCML	rs612823	4.93445e+07	503025140678766	92941542458793	947457451716002	223024661678965	178
ENSG0000014052617	ABHD2	rs12441287	90554227913997	389057146289347	511317740970384	21945996923569	222563244170053	219
ENSG000002710092	RP11-346C203	rs10500568	959095114299623	326078671575611	589272862678199	198138224369496	220615169166418	228
ENSG0000011121511	PRR4	rs7138994	9.42205	0.0596161	991538584783317	627156974519393	218984547139597	180
ENSG0000016457415	GALNT10	rs984078	131125	629587629091316	207763653069607	997558435149847	217082932164452	91
ENSG000002553743	TAS2R43	rs7138994	111059697106883	6.4868e+07	991935699881008	579155515478669	216103658758699	180
ENSG000002562741	TAS2R64P	rs7138994	141840269687408	8.2325e+07	991941354140639	575512998257292	216085235713594	180
ENSG0000012538615	FAM193A	rs12503220	933689052973663	267062454883642	364284010428339	103982263893977	213647785619933	62
ENSG000001548139	DPH3	rs1607226	625479957427903	531256294080528	913508113937399	775874077421514	211842245209026	48
ENSG000001304495	ZSWIM6	rs73107919	948424506522036	385223246070718	105100542274917	424770372548651	211834427085148	78
ENSG0000012478911	NUP153	rs1108512	935076266783702	366075596918589	252310058384222	985676142515378	209949154350175	95
ENSG000002279581	RP11-399H113	rs13284258	205952087270688	242079274156705	821223330824203	965276528758063	20973584307542	148
ENSG000002524981	RNU6-1016P	rs1414592	1.79382e+08	17818595131908	100180769159364	995126371742115	208816723387288	103
ENSG0000016591215	PACSIN3	rs2279439	6.73867e+07	595436806257318	112744141128786	996218207777716	205824013758717	166
ENSG000002544542	RCC2P6	rs1919359	976412924470218	106078593276261	889580283498236	966244460107069	205519352090849	168
ENSG000001991303	MIR365A	rs111993073	934026775035924	274859944966667	354006703043694	103970339619221	204685676684793	224
ENSG000002546122	RP11-676M61	rs356240	933879469926774	397326672177736	233811001777812	992754055635817	201400862203598	177
ENSG000002659671	AC1008304	rs118049617	972904215972997	247826803570189	300263619217689	5.64138e+08	200719866782021	214
ENSG000002772831	RP1-267D116	rs11065170	938477687129121	139962747970402	448732126634897	667244838091724	198558057225697	188
ENSG000002512261	RP11-469N61	rs10160471	928921272678487	291221685369244	387609680386174	121319425741681	198239648855415	178
ENSG0000011972017	NRDE2	rs3742660	908607020225835	298207205706284	576998610086945	189174390848084	198065428636142	204
ENSG000002327101	RP4-669P1016	rs2003816	956456737434094	364068426687688	497530539360574	187407739991717	197370676354	250
ENSG000002273546	RBM26-AS1	rs61966637	2.00351e-20	6.72787e-19	288614960247438	969178088211965	196041576328588	192
ENSG0000007534022	ADD2	rs72622627	929806002912556	186501884059108	486375403376425	973646464570639	193262187931964	29
ENSG000001738623	RP11-89N171	rs1861298	783220405804053	24275466398647	919438174307104	283042111020654	193246753507143	117
ENSG000000706019	FRMPD1	rs62535714	45.9838	369537181739076	1195.99	961124002806852	192227900682174	140
ENSG0000017474413	BRMS1	rs614520	949299007919458	266888887997651	214965986135449	602449031740419	191305563549139	170
ENSG0000000486619	ST7	rs10487367	976370849655601	207788282396709	92615202854662	178037201667252	190636635601474	122
ENSG000002768661	MIR7151	rs12243122	930371396888021	277361077815898	388330594021732	115578232499656	190365360321985	152
ENSG000002607231	RP11-165M12	rs1713477	877464476637672	151849606417359	10365681544323	179193110203531	190181617532624	223
ENSG0000000497511	DVL2	rs1794287	982414431333573	462335720029326	110130124287476	499292546010145	189926978278557	230
ENSG0000013877212	ANXA3	rs149843599	962098239702285	151802947287823	205009553405552	321571712867797	189893851550953	65
ENSG0000016674712	AP1G1	rs3852788	299529279052596	306914520039962	961697591033536	985407481563024	187644439833589	228
ENSG0000018504310	CIB1	rs62020733	555945369954513	206549540270027	988902625191333	367220987148394	184505628361058	220
ENSG0000012347212	ATPAF1	rs1971519	436107265115983	143339570363489	558796407759558	183482180236166	182810961846255	4
ENSG0000017511511	PACS1	rs2452681	61657.2	316556	949430152741575	487432322597932	182655017591017	170
ENSG0000018430514	CCSER1	rs7697471	1.00345e+07	11002690373347	909420541402957	997168191846846	18122603633149	66
ENSG0000011434613	ECT2	rs1515439	941574558834029	191570084108621	367114899309166	745109708873598	181183311531921	61
ENSG0000009140914	ITGA6	rs6724822	30899235388276	487530448684787	386916209228372	610477481102311	180978686675047	39
ENSG0000016474114	DLC1	rs71524105	914726382666499	253387937714829	565676633847886	156517627736278	180198389986701	125
ENSG0000010783310	NPM3	rs10786662	927947331122638	403911493946446	659265569689067	285159428718679	180183754027168	155
ENSG000002264502	CYP2D8P	rs2003816	958224167609667	357587667557734	406825487934128	150019313601901	179879144161597	250
ENSG0000011173711	RAB35	rs11065170	91671053305374	136738148970952	668297192549265	995052919522464	179087987471625	188
ENSG0000006397815	RNF4	rs12503220	953606575063767	204367468613931	236654564273386	505388671701359	178583297579951	62
ENSG000002599646	THSD4-AS1	rs7177798	657882481806284	27671231012283	33618379024192	141227014225111	175433470831678	216
ENSG000002696095	RPARP-AS1	rs11591780	9.89987e+07	756180618650067	128992240754117	985278427744738	17457401312278	155
ENSG000002401846	PCDHGC3	rs17524297	708517659832438	428635344997983	283737778894078	171479871312815	174340911037595	90
ENSG0000014150411	SAT2	rs1641510	500904311861776	232762007104811	948929810651806	440934749138907	173490930858015	230
ENSG0000019735510	UAP1L1	rs112535944	177757166190642	226545706355573	764898577225453	974836544343539	172621072705908	149
ENSG000002253022	RP11-539I51	rs1681720	0.000229944	0.0558077	395043601508533	958771932740861	172370710828877	159
ENSG0000010037214	SLC25A17	rs2064560	1.39434	580444062938664	23979.3	99822488557551	171706977838869	250
ENSG0000016580619	CASP7	rs7918733	6.41282e-25	2.6546e-26	958618627315657	396805539807719	170081870357119	158
ENSG000002441123	RN7SL508P	rs1970877	887087344644514	158167242249479	937384290066339	166966379330825	168783833059601	187
ENSG000002725231	LINC01023	rs7733044	940044548427543	309639883460542	264410986836223	869258332634601	168110621014539	86
ENSG0000013284213	AP3B1	rs1560195	762100013257554	320444325542085	229244084521579	963913360837553	167355576169657	79
ENSG0000008726915	NOP14	rs2298969	298828639165256	107350255022369	274142904349892	984820624340655	167303824969213	62
ENSG000002723301	AC0020444	rs10500568	955012682913455	327462526556942	102304720370424	349129294034458	166146309977386	228
ENSG0000016637719	ATP9B	rs73003831	7.76002e-05	2.49528e-07	99514084104667	319828035515698	16608785981755	242
ENSG000002411637	LINC00877	rs4677108	185174822412133	285117527475255	981358937036137	151085355025758	165226748441803	56
ENSG0000006665413	THUMPD1	rs9935795	959485270956755	258675239684321	12677208659936	340145065671369	162985134920582	225
ENSG000002372121	RP11-569G132	rs7873141	780282953132079	641028507812584	20995776181719	172324738761497	162575258499079	143
ENSG0000007539116	RASAL2	rs570762	915618264557511	206134285543237	607771181955468	136665833615783	16245303564605	14
ENSG0000019639110	ZNF774	rs76838462	694084627179179	111449302665278	288527516053297	463128025262141	161164624837475	220
ENSG000002154477	BX32255710	rs2838864	1.17666e-146	1.08247e-144	10735972788276	987654307623084	160971958864109	249
ENSG000002441877	TMEM141	rs6560659	938880212214738	111636510393256	477924683575564	566674050370879	159699433800869	149
ENSG000002237681	LINC00205	rs2838864	1.64971e-149	1.51765e-147	107361138441062	987666947492253	159693866362881	249
ENSG000001746846	B4GAT1	rs614520	95316076202847	267926947964523	17971676468041	503600223753141	157126648328303	170
ENSG000001446498	FAM198A	rs56029819	677157795209894	267434726890432	24540260274086	969184339555663	155044594836539	49
ENSG000002546856	FPGT	rs12403088	977942380000852	112689907467741	91360407590826	103727237706568	154886125558474	8
ENSG000002486241	RP11-5N112	rs6889527	925956695588726	161000433201802	554402135244741	962424369633011	154062319698658	76
ENSG000001820549	IDH2	rs11853611	771181964848026	170479454166257	225077801928996	496023320372351	153941536094374	220
ENSG000002737111	RP5-1021I208	rs2058391	5.55239e+08	572337	997438764590271	102662527515377	152905202060445	202
ENSG0000018709712	ENTPD5	rs2058391	289086	421.043	997023854615012	145060128791783	152554120199817	202
ENSG000002067101	RNU6-147P	rs6125656	956023715324107	289485303576931	131161105121126	395641638640686	15160021674469	246
ENSG0000015973313	ZFYVE28	rs12503220	960964915571105	18624191984066	185410036916159	35782593874484	151206281446807	62
ENSG000002141103	LDHAP4	rs13296073	94697016791439	132588282436933	377352561346629	52683431934897	150891338790505	135
ENSG000002373591	RP11-509J212	rs576347	908811042937802	203108208702002	678656322763147	151521700823503	149728690744838	133
ENSG0000013340115	PDZD2	rs6889527	923032600900919	175962367748857	568023314182588	108136407278273	148746683315323	76
ENSG0000013577312	CAPN9	rs853023	749907497582473	392437572442519	243412503604778	127232997485309	148329311347003	20
ENSG000001577829	CABP1	rs35905305	45344.9	175450388199089	253535	980987340662769	146759471033446	188
ENSG000002421939	RP11-568K151	rs10913464	923713832542113	209271558570289	527009591887844	119249858084392	146555383122939	14
ENSG000001397678	SRRM4	rs2730426	914910550062748	171265566048992	652824886481327	122058777787136	145981690634894	187
ENSG0000019667813	ERI2	rs9935795	954128457696599	258679353347669	180693966501987	48844422756261	144576609087268	225
ENSG0000018382616	BTBD9	rs7766767	95006683489955	895906373229745	39163913605151	367870646040875	14423171169602	98
ENSG000002554686	RP11-867G238	rs614520	839700017153941	236033911344635	131558966605885	36965912188328	144103388687767	170
ENSG0000011521613	NRBP1	rs12463914	4030333523407	212926342872785	181470224552597	958722974696422	143433520869902	22
ENSG0000018490015	SUMO3	rs1893562	326326917322881	300196589452539	104118843078947	957814797159714	14273326698138	249
ENSG0000017466911	SLC29A2	rs614520	954742528509762	265195895977424	168593347460735	466884894155146	141166225226696	170
ENSG000002246871	RASAL2-AS1	rs570762	92220399817146	207616939991972	544066263705397	122345896447245	140422249433013	14
ENSG0000021321313	CCDC183	rs13631	94441325911571	112515262875651	424402053299356	504232244796389	139077702199317	149
ENSG0000011224913	ASCC3	rs12530388	314.508	220767228971924	1.42232e+07	99839333932682	138575118025935	104
ENSG0000015189214	GFRA1	rs740599	952456893422866	316331541010863	140726563071912	466012078506998	137128409034924	159
ENSG000001647434	C8orf48	rs71524105	881565186869546	154603644638365	998640529851052	174999580041096	136039988110156	125
ENSG000002010761	RNU4-51P	rs71526493	966818466990951	228659569286857	876999153134848	20607714366968	133950740534518	27
ENSG000002746591	RP11-986G182	rs4765905	520069812575353	234164052966015	21178021597175	953549755102285	133574819136282	179
ENSG0000016968413	CHRNA5	rs8032417	880067591930588	31521425362491	115035509794382	410689199544818	133406653923661	218
ENSG000002565331	RP11-212D195	rs56376240	968275328837916	125502068520401	176245029254967	22711544096892	132284594357785	174
ENSG000002499212	CTC-329H141	rs1862195	939718629977192	196556582973542	385057804405217	804091692692409	131583959223933	86
ENSG000002141889	ST7-OT4	rs10487367	976438683395531	207931909726673	142627190073334	290595625551751	131279416851314	122
ENSG000001728173	CYP7B1	rs7842714	52.0087	1.28584e+08	4.0394e+08	998681888964473	131278578771869	129
ENSG000000760439	REXO2	rs11607692	966450650910611	167814393822591	152035921694224	262693397378208	130162414032901	174
ENSG0000004019918	PHLPP2	rs56309616	19.1514	1962.33	965261152287778	989048212006787	129917645052196	228
ENSG0000018558519	OLFML2A	rs2274782	964213600912476	228804400123285	113472903861444	267976404484187	129069228456688	147
ENSG0000014554511	SRD5A1	rs17194720	932101649605802	454053624087509	618100597481974	29984673845485	124790766667076	73
ENSG000002324342	C9orf172	rs9411308	941598662264332	112896964316737	453364086757619	542347210608432	12328854176235	149
ENSG000002138594	KCTD11	rs74692204	970130706163983	166074501830121	118320731671539	201322161027858	122844832482332	230
ENSG000002609921	DOCK9-AS2	rs7333352	824479169512569	838455948480073	495106822021589	50349876971113	122811475548099	197
ENSG0000016591513	SLC39A13	rs11039216	819004	550483048307425	148367952495952	997234777074268	122641319552572	166
ENSG000002483991	RP11-503N184	rs12503220	952994141460814	204576477447583	247920659440595	530978894786006	122516595558246	62
ENSG000002130583	RP4-765C72	rs570762	976697043217342	115235132339169	104341346441883	121883211612625	122342569293984	14
ENSG000002751191	RP11-711K18	rs7138858	657599922464184	461146238094359	334231196031894	234260326316803	121481585981009	180
ENSG0000017487110	CNIH2	rs614520	945780019524872	275761013574728	247111438744217	719289201585098	121344604164799	170
ENSG0000015077310	PIH1D2	rs10891388	960825006127363	218210131326145	157880633618167	35734947936235	120856789884379	173
ENSG000002638971	MIR4669	rs3132313	90430728243891	381386958292473	902951586792055	379611122430072	120407817652924	148
ENSG0000000414211	POLDIP2	rs4349196	642523008502594	60401341155183	355337582353419	332837877319436	1202557855115	231
ENSG000002594471	RP11-462P61	rs1120895	957927839839682	633914129102701	343097929703573	225849606015665	119737629291777	211
ENSG000002271991	ST7-AS1	rs10487367	973314265187742	245858496165102	885712627518691	211800459119014	11929925223173	122
ENSG0000019664217	RABL6	rs13631	907998790907864	108336742307656	790447916190952	941932253273793	11808109890015	149
ENSG000002341775	LINC01114	rs13017700	980611807523406	104280909730017	769902631479885	806931444605371	118038204433293	31
ENSG000002730271	LL21NC02-1C161	rs12482086	3.26343e+07	300218663394973	107403328967415	988054876207153	117444268710748	249
ENSG000002300845	RP4-613B231	rs13078406	934343164222709	253737211217538	617887177907824	166633947043724	116411192728958	49
ENSG0000019656214	SULF2	rs113834538	931754914388337	168729464185151	493432468279668	892409606440474	113648275874089	245
ENSG000001718236	FBXL14	rs12811035	938467168365248	1143494726427	483824441072233	588398853082559	11270414101766	179
ENSG000002317582	AC0926521	rs1320138	137221435997203	22254473373296	598418594878765	970509840444494	111427879742573	34
ENSG000001449599	NCEH1	rs6778909	939308540784499	188515394680117	399398496033286	800476905272205	109959323888859	61
ENSG000002320603	SLC4A1APP1	rs74626194	779282352452139	36760994444667	214930391442354	101279023260637	109836642843456	139
ENSG0000001032215	NISCH	rs2015971	540896497912434	557974822810913	953630091260685	983739020718669	109084049082443	53
ENSG0000009318313	SEC22C	rs55946409	968094765755013	205988418370918	287012466016296	599855686921804	108411789095628	49
ENSG0000017589311	ZDHHC21	rs13296073	910701827704792	13554445771395	735688601387662	109388236718944	108098401785701	135
ENSG000002756741	RP11-697E212	rs76838462	936648978875349	109703425593151	507247247459072	593041837224621	10629119822038	220
ENSG000001328409	BHMT2	rs341916	952909695115254	735180231353905	383837198688187	295074880776193	105970782161159	80
ENSG000002749562	UG0898H09	rs919620	966878001002484	194218495877692	124016401943156	248063496521889	105044571890922	128
ENSG0000017697813	DPP7	rs9411308	6.14068e-10	7.82611e-05	783202912301093	998167241822552	104955526514735	149
ENSG000002799801	GABARAPL3	rs76838462	898073530115654	144203840215144	851067800340799	136552743265299	103377839609886	220
ENSG0000011118612	WNT5B	rs12811035	947894369129357	111263782314004	39483829694425	46242795330791	103299499151015	179
ENSG0000016969212	AGPAT2	rs4880208	970126034718118	110923290200955	175611089306773	199771297004043	102075603410526	149
ENSG000001680049	HRASLS5	rs11231606	962190552378099	232196776783364	132547856551121	318849665187872	101613462326497	169
ENSG0000017872212	C5orf64	rs4700473	134740898496387	600081026813033	222460086209376	990745509370583	101560540934326	78
ENSG000002392473	RN7SL589P	rs170784	911624384114992	249318962253132	846395784719298	230467297298062	101238049324839	62
ENSG000002689963	MAN1B1-AS1	rs9411308	9211.43	1.17397e+07	78323556568588	998207352223566	100929472199791	149
ENSG000002351187	AC0107314	rs10198055	889177375652116	134312883586279	949523581205313	143327787172933	10056999969953	43
ENSG0000016494619	FREM1	rs13296073	948148559922805	133376205177244	369953941233992	519415774031481	999009662039684	135
ENSG0000015077617	C11orf57	rs10891388	965165199501103	218949205225581	116805334532582	263979324960658	995367198119872	173
ENSG0000015206123	RABGAP1L	rs57022387	7.37572e+07	808961780969403	903387536235914	990826170552049	993135313019218	12
ENSG0000013101616	AKAP12	rs3020342	915072503466072	153776331891334	674282361750917	113213020509544	989496964607319	110
ENSG000002144334	GOLGA2P8	rs76838462	853535837115308	111318054069287	132632996444658	17288276106716	970533422433839	220
[truncated: 1,111 more rows]

## Sheet: sACC transcript
transcript_id	transcript_name	Symbol	variant_id	PPH0abf	PPH1abf	PPH2abf	PPH3abf	PPH4abf	MDD GWAS locus	Gene Name
ENST000002859282	LRGUK-001	LRGUK	rs1986692	0.0127211	0.872658	150125595301045	298924753754398	999955094965082	123	leucine rich repeats and guanylate kinase domain containing
ENST000006097371	LINC00899-003	LINC00899	rs9627391	155060161006387	138065707588404	110291434768599	883069647698157	989662848996265	251	long intergenic non-protein coding RNA 899
ENST000005804762	RN7SL471P-201	RN7SL471P	rs140619884	74287418450441	960467888497014	153244474700082	188330531158389	980045805779119	96	RNA, 7SL, cytoplasmic 471, pseudogene
ENST000004521975	GAS5-013	GAS5	rs79491167	19479	2.14022e+08	1.91461e+08	200565242455788	97993942073096	12	growth arrest specific 5
ENST000003960082	PRR34-001	PRR34	rs12484609	132032857775602	117563325517028	109462543102744	876741528438117	979234756763037	251	PRR34 long non-coding RNA
ENST000004234271	NLGN1-005	NLGN1	rs39654	59772.1	350116981503163	3.91573e+07	219584968566363	978006099274831	61	neuroligin 1
ENST000004505895	GAS5-001	GAS5	rs16846478	3.74517e-08	0.000411494	2.61669e+08	277781946105459	972219188698417	12	growth arrest specific 5
ENST000004492895	GAS5-008	GAS5	rs16846561	22.6396	248748	2.75017e+08	292462269974539	970751020345879	12	growth arrest specific 5
ENST000004487185	GAS5-003	GAS5	rs16846478	1.41078e-21	1.55007e-17	2.86468e+08	305057055582518	969491429757179	12	growth arrest specific 5
ENST000004703645	INPP5B-006	INPP5B	rs11264096	840017823120037	405741105035831	204055997935563	888674636791522	969461894910373	3	inositol polyphosphate-5-phosphatase B
ENST000003635931	SNORD118-201	SNORD118	rs8064449	104992303706901	113811340215776	298181753968137	313556145092399	967197591104264	230	small nucleolar RNA, C/D box 118
ENST000004386072	TMA7-001	TMA7	rs4858800	5122344880601	377482924768494	49927198045047	358297530651375	963288369684763	52	translation machinery associated 7 homolog
ENST000003975176	STK24-201	STK24	rs4772087	3.19753e+07	16199352684109	4.7622e+07	231656431148304	960634208228466	197	serine/threonine kinase 24
ENST000003836403	OR2H2-001	OR2H2	rs115938232	1103.3	354283129308044	209.287	576167748097783	958810009575092	97	olfactory receptor family 2 subfamily H member 2
ENST000003898617	ADARB1-001	ADARB1	rs394608	9.29769e+06	8.55347e+08	483997731385412	435697481407261	955937607683168	249	adenosine deaminase RNA specific B1
ENST000004821201	NLGN1-009	NLGN1	rs536445	4.56116e+07	267171668133954	3.86889e+07	217105802216041	951571409959807	61	neuroligin 1
ENST000003891429	OS9-020	OS9	rs799265	8.92163	829.568	559432838000656	510698447133731	948370722440242	184	OS9 endoplasmic reticulum lectin
ENST0000035099711	FADS1-001	FADS1	rs174549	1.38114e-18	2.00828e-13	3.85144e+06	550579276571711	944941687199014	168	fatty acid desaturase 1
ENST000004876385	ZNF638-017	ZNF638	rs7557781	3.63722e+06	9.11242e+08	234235190120467	577414330300915	942015182989223	29	zinc finger protein 638
ENST000004100755	ZNF638-003	ZNF638	rs4852777	2.41235e+08	604368560102017	25084137095545	619063514871671	937236026233211	29	zinc finger protein 638
ENST000002638568	CHMP3-001	CHMP3	rs59859947	3.4279e-10	1.40369e-07	161484084428701	6519136266006	934647153255509	30	charged multivesicular body protein 3
ENST000004269341	RSL24D1P6-001	RSL24D1P6	rs1555133	335175036333337	291460919956351	421550263904252	357227194150224	934374463289104	243	ribosomal L24 domain containing 1 pseudogene 6
ENST000006181664	SCAMP1-003	SCAMP1	rs6861678	0.000104499	0.0431855	179714249325828	733427199279521	926477565822719	79	secretory carrier membrane protein 1
ENST000003563578	AREL1-001	AREL1	rs7152906	9442.36	332295780639205	11820.9	406740196790664	92609640204438	202	apoptosis resistant E3 ubiquitin protein ligase 1
ENST000004347862	ZNF638-IT1-001	ZNF638-IT1	rs4852252	484936485320946	121492121762817	250602446887634	618582461278098	92569344560049	29
ENST000005373285	TMEM258-001	TMEM258	rs102274	6.31398e+06	918100745682942	4.66322e+06	668829194405505	923935543640485	168	transmembrane protein 258
ENST000005118221	CDH9-002	CDH9	rs3811932	4.50092e-68	6.50963e-63	533318929012886	762095562878425	923737111819244	75	cadherin 9
ENST000005459861	FADS1-023	FADS1	rs102275	2.56624e+07	373151359888443	3.10101e+07	441724856703227	918511811616081	168	fatty acid desaturase 1
ENST000005077361	TMEM161B-AS1-011	TMEM161B-AS1	rs13177755	3.39353e-151	4.31422e-145	6.78776e+06	853786662104836	914621265911867	81	TMEM161B Divergent Transcript
ENST000006181321	MALAT1-013	MALAT1	rs12789028	50667690402746	538810025575758	300742420899959	310672867807881	914244291336709	170	metastasis associated lung adenocarcinoma transcript 1
ENST000005531425	B4GALNT1-001	B4GALNT1	rs923828	950748174901616	884042347087521	848761229219989	780088880288672	912206852453547	184	beta-1,4-N-acetyl-galactosaminyltransferase 1
ENST000005106265	HTT-002	HTT	rs6844859	2.20489e+08	792079805734815	245166780582105	871612678185094	91179928070255	62	huntingtin
ENST000005127245	TMEM161B-AS1-007	TMEM161B-AS1	rs13177755	1.37213e-82	1.74438e-76	706895	88956039542732	91104388976779	81	TMEM161B Divergent Transcript
ENST000004568662	STAU1-008	STAU1	rs6012575	0.000219892	5.14481	3.8788e+08	898417966964689	910154324507133	246	staufen double-stranded RNA binding protein 1
ENST000004240381	GIGYF2-032	GIGYF2	rs283469	15788.9	1.18179e+08	126593056531345	938478398538985	906138318894441	45	GRB10 interacting GYF protein 2
ENST000005614001	HERC1-003	HERC1	rs79714693	21196.6	168144029271656	1.22858e+08	965552976036892	903275327664332	214	HECT and RLD domain containing E3 ubiquitin protein ligase family member 1
ENST000003524316	ZMYND8-015	ZMYND8	rs910187	4.81176e+08	560638929717435	3.74151e+08	426927253463707	901234828414212	245	zinc finger MYND-type containing 8
ENST000003718566	STAU1-001	STAU1	rs6012575	4.03811e+06	944795019791058	4.23558e+08	981987806414657	900852148375971	246	staufen double-stranded RNA binding protein 1
ENST000005017156	TMEM161B-AS1-001	TMEM161B-AS1	rs17548339	0.000421161	535.419	7.9835e+06	100594392910279	899405527249323	81	TMEM161B Divergent Transcript
ENST000005519251	B4GALNT1-008	B4GALNT1	rs7295422	1.24501e+08	115765593944923	108725373072031	100198450846258	898597284821668	184	beta-1,4-N-acetyl-galactosaminyltransferase 1
ENST000004633061	DZIP3-004	DZIP3	rs36110709	854791158383959	379195784762638	140603790199261	61475212063502	898344380399858	57	DAZ interacting zinc finger protein 3
ENST000003550572	HIST1H4J-001	HIST1H4J	rs33932084	0.0728371	171810079471165	0.369344	862251934446931	896593798608185	96	H4 Clustered Histone 11
ENST000004635545	GIGYF2-011	GIGYF2	rs283469	78273.8	5.85874e+08	140627370677789	104362942621925	895617135119922	45	GRB10 interacting GYF protein 2
ENST000006144884	SCAMP1-002	SCAMP1	rs1560196	6.85692e+08	283370759775794	251530472780661	103054310943401	893853594070261	79	secretory carrier membrane protein 1
ENST000005557096	MTHFD1-001	MTHFD1	rs12886138	1.21254e+07	175757807356618	6.29315e+07	903270503269371	892096418367649	201	methylenetetrahydrofolate dehydrogenase, cyclohydrolase and formyltetrahydrofolate synthetase 1
ENST000005049225	TMEM161B-AS1-004	TMEM161B-AS1	rs13177755	238.258	3.02894e+08	866277	109238158518706	890758725906605	81	TMEM161B Divergent Transcript
ENST000004622145	ADARB1-007	ADARB1	rs1893562	580051008517603	533621683035507	622356713776533	563650386804959	889070385293659	249	adenosine deaminase RNA specific B1
ENST000005050451	CDH9-003	CDH9	rs3811930	2.90593e+07	420281968242083	773596536859602	110995856792956	888506210991626	75	cadherin 9
ENST000004607345	ADARB1-006	ADARB1	rs403694	255421797623225	234976942179285	969081246004631	882642452733727	88701355746507	249	adenosine deaminase RNA specific B1
ENST000003440368	VDAC2-005	VDAC2	rs3088142	1.52583e+08	165081068134856	9.2468e+08	991574972460507	884323623306629	153	voltage dependent anion channel 2
ENST000005329985	TMEM107-005	TMEM107	rs8064449	402351672792522	436132866600515	664599907293417	711557658243095	884163995935553	230	transmembrane protein 107
ENST000004094535	DYNC1I2-027	DYNC1I2	rs908671	122152406459431	138724893306832	909405194901518	102395771599839	882700181468117	39	dynein cytoplasmic 1 intermediate chain 2
ENST000005065845	TMEM161B-AS1-012	TMEM161B-AS1	rs13177755	2.66747	3.39114e+06	9.41244e+06	118778562959964	881221309004163	81	TMEM161B Divergent Transcript
ENST000005329325	LTBP3-007	LTBP3	rs12789028	845807507708361	899452577724782	307540423789587	318275337968136	87707386049921	170	latent transforming growth factor beta binding protein 3
ENST0000021865211	NDFIP2-001	NDFIP2	rs314690	105925650508603	355705629723511	252126152317316	837886381115075	877060280887882	192	Nedd4 family interacting protein 2
ENST000004728235	GABBR1-013	GABBR1	rs115938232	3730.72	119798149866924	16.2375	433820644295209	875863643651195	97	gamma-aminobutyric acid type B receptor subunit 1
ENST000004223186	NT5DC2-016	NT5DC2	rs6778735	0.129103	18.3845	875713834494286	123828010962387	875296275202934	53	5'-nucleotidase domain containing 2
ENST000003606974	ADARB1-004	ADARB1	rs403694	774294619667252	712319443613971	652048519213466	591175779901457	868224134509576	249	adenosine deaminase RNA specific B1
ENST000005046361	TMEM161B-AS1-006	TMEM161B-AS1	rs13177755	26281.3	334112594174264	1.04425e+07	131886975277588	867778807440507	81	TMEM161B Divergent Transcript
ENST000004246741	SF3B1-012	SF3B1	rs6715105	2.49061e+06	850988641421916	387735750375623	131613851417046	867496137305986	42	splicing factor 3b subunit 1
ENST000003476628	TRAF3-201	TRAF3	rs7147531	908990	786232959105453	15684638614362	134799503689204	865106179286368	206	TNF receptor associated factor 3
ENST000003676665	RFWD2-003	RFWD2	rs10913112	3.02953e+06	105601502557704	3.60285e+07	124721433380781	864718025783019	13	E3 ligase Ring Finger and WD Domain 2
ENST000006261441	SLC12A5-024	SLC12A5	rs9074	3.35502e+06	106620487014211	994765	307503632410271	862629106246857	244	solute carrier family 12 member 5
ENST000004900231	RPL10AP1-001	RPL10AP1	rs10149470	337.967	66630617107048	3730.3	726826461733616	860686736648491	207	ribosomal protein L10a pseudogene 1
ENST000006359161	GABRA1-021	GABRA1	rs12716387	186628770442572	228703542640864	969636874013025	117964746027072	859049273144395	92	gamma-aminobutyric acid type A receptor subunit alpha1
ENST000002613132	PEBP1-001	PEBP1	rs1622210	19962.2	1.97577e+06	145498014757527	143152026346931	855392973548181	187	phosphatidylethanolamine binding protein 1
ENST000004702681	SF3B1-002	SF3B1	rs10178946	1.34194e+08	46735653647921	40495436486772	140178304453947	855106292806942	42	splicing factor 3b subunit 1
ENST000005226505	ASCC3-004	ASCC3	rs12530388	79.218	5.56067e+08	2.07927e+06	145098789437738	854895629094707	104	activating signal cointegrator 1 complex subunit 3
ENST000004462585	RANGAP1-007	RANGAP1	rs2064560	375.181	156182702031074	3190.35	131957652879029	852424076882208	250	Ran GTPase activating protein 1
ENST0000025796612	OS9-005	OS9	rs923828	570122516083262	53012182789299	103426735053209	95320090081839	850063337262246	184	OS9 endoplasmic reticulum lectin
ENST000002310218	CDH9-001	CDH9	rs3811930	124283005121458	1797490577799	930933186652682	13379165085841	848127921744423	75	cadherin 9
ENST0000031650910	VAMP2-001	VAMP2	rs2585399	487745459256059	528717667345007	910432786277659	978433240020034	847886731017962	230	vesicle associated membrane protein 2
ENST000004161721	ZNF609-004	ZNF609	rs112214362	645738	412978	956607440134446	603353014254967	8440039439739	214	zinc finger protein 609
ENST000003888578	C11orf31-004	C11orf31	rs2509805	1.02933e+06	712379834871308	1.24311e+06	851901857206781	843571808067788	167
ENST000005865705	RAB27B-004	RAB27B	rs1833281	5.91037e-08	346.83	2699.36	157560095935534	842439904034006	239	RAB27B, member RAS oncogene family
ENST000005561905	DLST-011	DLST	rs4899536	1990.4	700460577777099	44327.9	155161076734305	83783431702474	202	dihydrolipoamide S-succinyltransferase
ENST000003227342	ZNF660-001	ZNF660	rs6765468	0.0650138	9.24993e+06	11839.3	167612954075188	832386120813169	50	zinc finger protein 660
ENST000002618847	TRIP4-001	TRIP4	rs72755042	3.26759e+08	2.09303e+08	102781645272056	650035576896921	832209436418941	214	thyroid hormone receptor interactor 4
ENST000004925842	ERC2-006	ERC2	rs1458062	195.923	1880.95	160375816436871	153136840988433	830825577347111	54	ELKS/RAB6-interacting/CAST family member 2
ENST000004876985	SF3B1-004	SF3B1	rs6715105	1.10954e+08	391388666499838	474647625548429	166602111641178	829435427393047	42	splicing factor 3b subunit 1
ENST000005536461	RPS6KL1-006	RPS6KL1	rs4903267	0.000893734	314523	49783.4	174372165891179	825627830465754	202	ribosomal protein S6 kinase like 1
ENST000003534876	SPPL3-001	SPPL3	rs534415	6.48718e-16	2.51004e-08	461513	177748303287298	822251692097568	188	signal peptide peptidase like 3
ENST000004619441	NGEF-007	NGEF	rs4973055	7.59492e+08	568474056476378	165336085282805	122932646267711	820195819557615	45	neuronal guanine nucleotide exchange factor
ENST000004222075	GAS5-023	GAS5	rs16846478	5.74782e+08	631530701376104	107610864210816	117415998200159	819414422757703	12	growth arrest specific 5
ENST000003691626	ASCC3-001	ASCC3	rs9377251	2.62388	1.84182e+08	2.65096e+06	185268184751636	814729946915823	104	activating signal cointegrator 1 complex subunit 3
ENST000005312535	MYO18A-002	MYO18A	rs75581564	193433997168092	151702520467185	439242041885933	336357022432115	812288195276037	231	myosin XVIIIA
ENST000004092252	CHMP3-002	CHMP3	rs72932380	193501649562515	792368611627044	27285415220554	110921489145035	809375293890493	30	charged multivesicular body protein 3
ENST000004562935	GAS5-007	GAS5	rs79491167	8.77875e+08	964549232951627	8.75364e+08	953708113688246	808156732949167	12	growth arrest specific 5
ENST000005588861	NEO1-011	NEO1	rs7162423	107458472493986	166120356933692	196336591328295	295475242261209	804205026708559	217	neogenin 1
ENST000005434491	NPIPB4-015	NPIPB4	rs2369818	1.95551e+07	181530040661092	1.92427e+06	170615568104587	801408187734766	225	nuclear pore complex interacting protein family member B4
ENST000005349661	SPPL3-007	SPPL3	rs3213572	49.329	190865616546748	517424	199403124308246	800577783955366	188	signal peptide peptidase like 3
ENST000005433681	NPIPB3-006	NPIPB3	rs2369818	1.95337e+07	181330911322822	2.04038e+06	181403436901026	800528529246745	225	nuclear pore complex interacting protein family member B3
ENST000004354566	SLC25A17-001	SLC25A17	rs9611510	534.534	222519167094649	4296.86	178072772402077	799675310840143	250
ENST000004597445	RFWD2-008	RFWD2	rs17351562	0.00109525	381.775	5.80752e+07	20163674303545	798362676209072	13
ENST000004560891	TREX1-005	TREX1	rs990211	202965467221891	16229513406397	508357698998996	398539571694806	795312896395331	52
ENST000004757431	ZNF638-011	ZNF638	rs4643565	249214653429282	624361038148051	600166917147227	149573535769438	787140978845181	29
ENST000004461805	KIAA1109-006	KIAA1109	rs45534736	8.46234e+07	1798749918117	1.68339e+07	349970072904788	785126986324297	68
ENST000003947527	SFMBT1-001	SFMBT1	rs2336671	0.509359	60.1755	183620067153049	2161461946625	78201760466536	53
ENST000005140825	KIF2A-006	KIF2A	rs12521969	40461.3	162061128185526	14363.3	567485614705305	781190309795697	78
ENST000004921461	SFMBT1-007	SFMBT1	rs9847024	1.19405e+08	16950134474123	153606960632101	21727107452416	781022160471303	53
ENST000003526454	ZC3H7B-001	ZC3H7B	rs2273085	0.00725386	3.01968e+06	541.145	224495920650816	775503777326573	250
ENST000005327161	BCO2-015	BCO2	rs4936110	188638682833651	165470541762046	211984542088747	185173925575493	775194179211091	173
ENST000003730247	INPP5B-001	INPP5B	rs11264096	118394917658386	570026264237885	34577219851338	158734576370868	7741517784294	3
ENST000005588671	CDC42BPB-004	CDC42BPB	rs10133709	16734765762548	146302011774021	9.66155e+08	836951486363964	76997644327463	206
ENST000004409455	GIGYF2-007	GIGYF2	rs1801251	9.16572e+08	686047818107903	22045543778706	164242163050197	767121843870276	45
ENST000005050305	LINC00461-005	LINC00461	rs6893807	35136.7	446693457983865	1.50679e+07	190794239474952	764536228910729	81
ENST000005043665	HARS-003	HARS	rs3756335	144643087644807	333740202545433	90035036734148	206981541125229	759539939274729	90
ENST000005608971	HERC1-008	HERC1	rs62014172	1.35287e+08	107317049025649	1.69874e+08	133995376261001	758684523105153	214
ENST000004670661	INPP5B-008	INPP5B	rs657851	278032351655206	13428088810981	135670034100355	647660301482692	758332611774874	3
ENST000003770128	GABBR1-004	GABBR1	rs115938232	2597.62	834129187593539	4955.44	158367503276084	758219577889031	97
ENST000003044112	GPR27-001	GPR27	rs116310555	119898	636629	45712760364704	241970652989046	753458006112595	56
ENST000003433074	B3GLCT-001	B3GLCT	rs7991258	2.5789e-06	0.0122578	523946073691977	248285961848138	751661643544494	189
ENST000004260025	SHISA5-002	SHISA5	rs990211	279139493906266	223824811299354	435920350319484	342150419950762	738732831416187	52
ENST000005474275	RBFOX1-012	RBFOX1	rs7193263	435536256522277	205146983619931	127857319487974	594882505399477	73530842648252	221
ENST000005622202	PCDHA10-003	PCDHA10	rs3756337	2.58511e+08	596471981430076	112951588633416	259883160741994	734036582743322	90
ENST000005369915	FADS1-022	FADS1	rs102275	1.39618e+08	203015846220605	4461260343754	641373081622718	732845003307328	168
ENST000005155921	IK-004	IK	rs3756334	2.08637e+08	481396236267024	11740838693798	270175689689199	724890853188565	90
ENST000002733533	MYH15-001	MYH15	rs1597076	526653683624475	233628596580384	559763363717852	247593447020036	722919406001122	57
ENST0000033550810	SF3B1-001	SF3B1	rs11678929	395384171514421	139471430930671	405595773541053	142355471879564	718092999195261	42
ENST000004339325	FADS1-002	FADS1	rs102275	1.42848e+08	207712405978168	5.47534e+07	789023000402488	713383317964342	168
ENST000006190321	RP11-131L123-001	RP11-131L123	rs61943405	2.52141e-24	2.4959e-22	287905048769728	284278804938552	712842144573756	187
ENST000006074341	RP5-1112D68-001	RP5-1112D68	rs7752418	72657640312599	876257138619774	148464085053258	178336986724465	711925126876971	106
ENST000005434731	SUDS3-001	SUDS3	rs6490177	8982.52	889161	289883764284807	286239216161724	710861937213991	187
ENST000006106301	RP11-131L124-001	RP11-131L124	rs12229607	189392	1.87475e+08	294801908120798	291112773307674	705937313918919	187
ENST000003330125	METTL21B-002	METTL21B	rs2069506	0.363952	33.8416	319099205623399	296009572566411	700799435377016	184
ENST000005603715	TRAF3-001	TRAF3	rs10133709	212371475958969	183691152480793	136542182151255	117403575761915	69887038039148	206
ENST000005447786	BPTF-009	BPTF	rs4791300	5.31724e+06	18195545625651	3.54321e+07	120550843228355	697492814470769	233
ENST000005505375	AVIL-006	AVIL	rs11172371	535382089598122	497817782445446	318157270302007	295137578137216	696649133126349	184
ENST000004542897	TSFM-001	TSFM	rs10877017	8902.36	827775	324909986667241	30141804339575	695332848370806	184
ENST000004283781	FAM120AOS-001	FAM120AOS	rs10821163	1.61058e+06	122570165885975	2.40262e+07	182151460414575	695277972379815	142
ENST000004418126	RBM5-029	RBM5	rs12637313	238889	296800661497721	7694.84	886589352670713	694333442509731	52
ENST000002981198	LRFN5-001	LRFN5	rs61990288	1585.31	118623236139472	256.404	191167931490597	690208832328439	198
ENST000005505595	TSFM-008	TSFM	rs7965287	1.52625e-08	1.41917e-06	331679558005271	307719010975244	688964193444701	184
ENST000005613591	HERC1-010	HERC1	rs62014172	2.27149e+08	180187475296564	1.68896e+08	133291618110915	686516946142321	214
ENST000005512481	AVIL-011	AVIL	rs10877013	31795013495037	295641681825919	334295826171183	310154300337032	686203920218081	184
ENST000002620949	RAB27B-001	RAB27B	rs1833281	664.773	390103597556988	4745.21	277776535595578	683213104594622	239
ENST000005699841	CYP4A44P-001	CYP4A44P	rs7534271	203013350357451	261206763929297	442582338169959	562647215384092	680055798690549	4
ENST000004221835	GAS5-019	GAS5	rs16846561	230497160215863	253254532958507	6.28486e+08	683754429557328	678340689506505	12
ENST000003450058	CLK3-001	CLK3	rs351224	838843611760746	167798600284336	238437442728126	470185264427563	677454767824021	217
ENST000005469521	AVIL-007	AVIL	rs10877017	114926369259208	106862753519927	333100792481857	309052519378032	676815270975898	184
ENST000004967336	TMEM161B-AS1-010	TMEM161B-AS1	rs13177755	9.20153e+06	116978441622974	1.63877e+07	207660424234378	675360878250408	81
ENST000005563275	AREL1-005	AREL1	rs11621186	57371.5	201901994347197	35546.5	124421713036322	673676291687301	202
ENST000005816711	CTC1-004	CTC1	rs3027167	124472473291051	13492270660217	175669720000881	189745948624119	672329922840792	230
ENST000006079671	RP11-47A85-001	RP11-47A85	rs61691222	6944299802127	121951842627653	118052990332867	206648421006735	669524776482071	155
ENST000004858941	ITIH4-011	ITIH4	rs1134546	478663438978019	679537011108395	18429105781812	260960983605032	668763741266969	53
ENST000004235176	PCLO-011	PCLO	rs2522831	4.22575e+08	124502895895459	7.06225e+08	207406359692146	668079456405862	119
ENST000004891731	GLYCTK-008	GLYCTK	rs66824127	893232432934066	285212888500795	920867119197027	293368752487643	668008055037373	53
ENST000004916301	SLC13A4-006	SLC13A4	rs12670901	162765104597496	141983914967567	224001644779975	194739131417735	66289018686532	124
ENST000004176476	IK-001	IK	rs3756334	711361677001101	164135020726271	772909768489121	177678193367006	658038358762173	90
ENST000003090327	BAD-001	BAD	rs11231726	627768405529905	255244716116608	200014976444653	806683949538373	655809055109809	169
ENST000002521028	NDUFA2-001	NDUFA2	rs3756334	1.19624e+07	276012081922461	149689262339583	344728536270427	654845642761592	90
ENST000003895317	SDK1-004	SDK1	rs10241070	6.03145e+08	12942500860412	15677469991513	335761837298143	651132855695454	114
ENST000003580257	SYNE2-202	SYNE2	rs1152578	14469825791866	202424785336038	10730838831764	149470342627272	648102351970228	201
ENST000005534115	AREL1-016	AREL1	rs7152906	76015.9	267515123623593	24706.4	863005822630404	646184293106143	202
ENST000004230355	PGAP1-002	PGAP1	rs787979	614246593130596	294809297591441	123024855815836	584000556873851	646053375272228	42
ENST000004091975	DYNC1I2-006	DYNC1I2	rs908670	205722981244484	233633535769781	105718935056283	119418049443943	643833995623268	39
ENST000006309722	HSPH1-006	HSPH1	rs1397891	527549550612434	250750391746407	232404236707561	109825068172729	639348544702132	189
ENST000004622071	PBRM1-010	PBRM1	rs66824127	940112482455657	133873538790917	161833953247307	229820420631277	633747588562877	53
ENST000006188341	PCDHA4-003	PCDHA4	rs3756335	688687608967119	158903437235818	90683064853175	208604054000274	632332956938158	90
ENST000005436085	SPPL3-005	SPPL3	rs35905305	54782.5	211966465233911	404754	155977041595402	632056483644897	188
ENST000004767371	MYH10-009	MYH10	rs2585399	298540131607365	323484644137558	411563157481215	439659781714495	629152413217438	230
ENST000003688474	MFSD4B-001	MFSD4B	rs7752418	140347387850041	169251947665449	145387842498692	174703012981716	627471516317962	106
ENST000004619913	ZNF638-023	ZNF638	rs4643565	110483213668952	276796186290748	392180496904788	976298226647723	624076978410886	29
ENST0000032383312	TSFM-002	TSFM	rs61935769	135067277891574	125590572830615	265777425661764	246505829052752	6238951510811	184
ENST000006253202	NRXN1-015	NRXN1	rs7574611	125199028594877	311436781827213	261944090407376	645369585194257	622512325277005	23
ENST000005821571	MIR3938-201	MIR3938	rs17216573	331661534236746	302243240728857	434302393474783	38956697308147	621290884604573	54
ENST000006028021	RP11-571M617-001	RP11-571M617	rs10877011	7.92631e+08	737016896938279	407715278736281	378491894976662	616686009033365	184
ENST000006083141	RP11-265E181-001	RP11-265E181	rs60954284	34878550566759	133544935282046	654103982064809	249830448190324	616524327578856	117
ENST000004689321	EXOC4-018	EXOC4	rs1986692	19452756551377	133446175612938	365386757143304	250044904640362	610909776520129	123
ENST000005228416	SMG1P3-002	SMG1P3	rs2369818	3.44749e+07	320030760135488	7.94671e+06	731625197474084	606806295900776	225
ENST000003898638	ADARB1-005	ADARB1	rs7281757	104563878438057	961942193125765	322914595166325	296464313091721	603066682859658	249
ENST000003547648	PGAP1-001	PGAP1	rs787979	712619622345145	342023696448542	11533714746426	547539784800044	602394368301644	42
ENST000003246968	ASCC3-003	ASCC3	rs10457849	9.84147	6.90817e+06	5.70775e+06	400052868448337	599946383656778	104
ENST000003117642	ZNF408-001	ZNF408	rs112181005	133397468029449	118339281781353	320909054113948	284087046998896	597119364697607	166
ENST000003691432	ASCC3-002	ASCC3	rs12530388	219651	154183276459151	5.5452e+06	388646697776977	595934916928627	104
ENST000002629822	CSE1L-001	CSE1L	rs4810900	1.07774e+06	25215889617087	173495249151408	405331326568616	594399154232866	246
ENST000003266484	ZNF609-001	ZNF609	rs72755046	146864081358542	938790845925131	101524436640576	64303454538937	593428942869432	214
ENST000004790945	FAM120AOS-004	FAM120AOS	rs10821163	412855	314196008087577	5.32963e+07	405010125509226	591847377317932	142
ENST000005130112	TMEM161B-AS1-002	TMEM161B-AS1	rs13177755	2.46446e+07	313304640217458	776196	980884270449393	588606608671796	81
ENST000003718703	CMPK1-003	CMPK1	rs7534271	270411439345821	347931398079508	473543515652322	603410682835433	588549875727838	4
ENST000005115512	SCAMP1-008	SCAMP1	rs1560196	642383711496792	265473232728699	35623284720264	14663085411662	586897296595981	79
ENST000003698498	INA-001	INA	rs11191499	222554228722275	316813795174457	678364839075323	959833288017505	584298968897495	155
ENST000004801195	RSRC1-013	RSRC1	rs827188	6090.75	156845673571911	10136.4	260444292758553	582710033507264	60
ENST000004451312	GDI2P2-001	GDI2P2	rs11209952	4.61744e-10	634834196874969	3.00422e-07	412457047871979	581194610159273	7
ENST000004983065	RFWD2-009	RFWD2	rs12741940	2.99463e+06	104385095811049	9.0445e+07	314687031431818	580926668844371	13
ENST000003736246	DENND1A-002	DENND1A	rs667138	439308772620074	143005066456497	853447351912645	277238194558897	578463982860073	147
ENST000005351915	NEK4-201	NEK4	rs2439434	213745052146636	303555925715991	857586228134015	121220242538523	572228794995886	53
ENST000005347695	CFL1-006	CFL1	rs2846139	304020524240291	323282422541269	955504864385855	101032611335374	571689256016568	170
ENST0000021660512	MTHFD1-019	MTHFD1	rs1152578	2.09177e+08	30320125924961	8.91708e+07	128684758426933	568110998848073	201
ENST000005166391	SNORA6310-201	SNORA63	rs657851	143980815178075	695392055344808	147977296828765	709018073643679	567600875094312	3
ENST000005403692	RP11-728G151-002	RP11-728G151	rs35905305	607990	235245953193992	513231	198014472612894	566739562980903	188
ENST000006105794	FURIN-201	FURIN	rs4702	5.0028e+08	337208210434492	1.44027e+08	965137941593795	566271552327972	220
ENST000005066645	LINC00461-012	LINC00461	rs13161518	5895.69	749522499881429	3.42736e+07	435157600066055	564767104888915	81
ENST000002248627	FBXL15-201	FBXL15	rs61691222	665925340683174	37912519795886	914794700776823	515193906293286	561781363304202	155
ENST000005092651	LINC00461-016	LINC00461	rs6882046	2.43411e+06	309447956852978	3.22563e+07	409515098589556	559539758820779	81
ENST000004090645	KDM3A-002	KDM3A	rs56875109	796167371136379	32602204473005	278746513859226	113584405038297	559318636346658	30
ENST000004972495	ASXL1-003	ASXL1	rs34310097	127469299777985	110900119570453	377745539309795	328088078947777	555959653090892	243
ENST000004635375	CAMKV-006	CAMKV	rs6797299	47937.8	416767748457913	3555.51	303584145478535	552873836479299	52
ENST000003768296	DZIP1-003	DZIP1	rs117227967	941538942658235	364234598761803	316299083995059	121811555957854	548831624632887	196
ENST000005491971	YLPM1-005	YLPM1	rs4899536	99397.2	349798650290853	28991.7	101478816090795	548722532334465	202
ENST000002871697	ZDHHC5-001	ZDHHC5	rs2509805	4.77367e+06	330377339047709	1.78009e+06	122649734020856	546972861393912	167
ENST000004286755	PLCL1-006	PLCL1	rs11678929	494732758538099	192328875670448	677748732695537	262932274756887	544621601423541	42
ENST000004197831	GPX1-001	GPX1	rs6808036	0.0136427	6.95621e+08	898.357	457515221865965	542477821912333	52
ENST000004387245	RBM26-201	RBM26	rs7982263	105895785904733	355602089526581	270167872242296	901824781506877	540924175009835	192
ENST000004381666	GPD2-002	GPD2	rs2697368	3.04256e+07	383261202790658	6.18878e+06	774186771365099	539319753929128	36
ENST000005224805	SMG1P3-001	SMG1P3	rs2369818	2.30446e+06	213922656127112	4.74916e+07	440326142393423	538281094033501	225
ENST000005580341	DCP1A-007	DCP1A	rs2439434	365536945903447	403909509306883	512174098815723	560581378628943	535864809272373	53
ENST0000030242411	TRIM8-001	TRIM8	rs61691222	286271460360333	502733653174918	234769779621654	411753992634297	535338672791635	155
ENST000006225271	PCDHGB2-002	PCDHGB2	rs246066	584797024671972	208982927591814	435272567607655	155014907475663	53399520570456	90
ENST000004783446	EXD3-008	EXD3	rs11507682	3.75584e+08	478672576443796	36220683006927	461089973594217	53375733797151	149
ENST000004579625	KLF7-004	KLF7	rs6732156	187723	115685033547976	578056	355701163783141	528613726090949	43
ENST000003554843	FADS2-014	FADS2	rs102275	2.69382e+08	391702589043984	5.5424e+07	800625566894352	528231606203158	168
ENST000004054865	RANGAP1-003	RANGAP1	rs2064560	120.41	501248859252431	11265.4	468438099389075	526549411904543	250
ENST000003718846	TAL1-001	TAL1	rs7534271	290935296924177	374340971022412	755640748551759	967015805123674	525292454747427	4
ENST000004983192	DIS3L2-014	DIS3L2	rs6732136	154102472560403	39742883133737	303785514937765	778214341149249	52456525352365	45
ENST000004715051	ITIH4-014	ITIH4	rs9836178	175906893758624	249727125751058	164652714946112	233236442125984	51363083603591	53
ENST000005292961	FLJ20021-002	FLJ20021	rs6845263	781315147961402	482416329030006	604045797663237	372451802049631	511088833801431	67
ENST000003947296	PRKCD-001	PRKCD	rs6798941	364172317316237	415460400988113	627891835137657	711229296300622	509147054373524	53
ENST000005099615	MTRR-019	MTRR	rs13188731	371944407615881	417571245999837	658824239876956	734557597937221	508535167374837	73
ENST000005306421	FOXRED1-008	FOXRED1	rs7101595	312797311651831	427474339303264	265632541158636	357990223812916	502790581738675	176
ENST000002961027	MRPL33-001	MRPL33	rs4666011	410840050251714	221347623232346	496692284741056	267099614026418	502477439391308	22
ENST000005439255	RP11-17G123-001	RP11-17G123	rs112181005	200219042072057	168788204470659	391467007271272	329512524400235	501107585079763	166
ENST000003001453	ATP23-001	ATP23	rs3751327	1.55994e-08	1.45048e-06	531574271377118	493773643981894	500910613304336	184
ENST000003304597	KPNA2-001	KPNA2	rs7216064	1.13026e+08	386773989252796	3.33519e+07	113630397708992	499594149259845	233
ENST000004372181	ARPC3P1-001	ARPC3P1	rs4810900	136743700878228	319938366684692	7.7458e+08	180728681118743	499311532026349	246
ENST000003446514	UNC119B-001	UNC119B	rs35905305	915876	354374291902308	380500	146725656475026	498900038658905	188
ENST000004821581	SF3B1-010	SF3B1	rs6715105	108454901496186	377715762496021	357329969909458	123949077140888	498190972464604	42
ENST000005788191	AC01076113-001	AC01076113	rs75581564	516566803075593	380083905410808	160932668148769	117917180156533	495223919720416	231
ENST000006304041	RBM5-AS1-001	RBM5-AS1	rs1491983	266410	490404063242582	8234.15	146623697499359	494933564261038	52
ENST000006204704	CAMKV-201	CAMKV	rs6797299	4820.12	421066476135376	9733.33	845319961273857	494401527157892	52
ENST000005275641	FLJ20021-001	FLJ20021	rs6845263	110914752126112	684833612858549	596044494349965	367529263408423	493291450658115	67
ENST000004882972	RPS3AP22-001	RPS3AP22	rs3099439	2224255150836	282771216876459	1.76585e+07	224000174213457	493228209899904	81
ENST000004257086	ZNF445-201	ZNF445	rs10429	0.528412	7.51806e+08	3596.02	511140331757002	488852149820916	50
ENST000005206341	TMEM67-021	TMEM67	rs4734248	153977452921716	423334241524156	327940621274256	896764517672895	485121591558063	131
ENST000004221972	RP11-275F133-001	RP11-275F133	rs12135327	2.43373e+07	480112143042393	1.82251e+06	354690504340688	484418544925393	6
ENST000004092305	C2orf82-001	C2orf82	rs283484	8.55078	640020	692997110974928	518221540456151	481709153431697	45
ENST000004806875	GMPPB-001	GMPPB	rs6797299	31.3538	272125518069395	5949.51	515887421312544	481391323446954	52
ENST000003615827	DZIP3-001	DZIP3	rs1597076	562093871085267	249351534417029	583961682474535	258571739772753	48061617027462	57
ENST000005538946	RPS6KL1-003	RPS6KL1	rs4903267	0.00633538	2.22955e+06	148016	520417214026447	479582762197916	202
ENST000003587006	ZNF23-004	ZNF23	rs78455122	146818564657438	218746553237976	624853204434273	926182173673545	479331344293804	228
ENST000005299195	CTNND1-001	CTNND1	rs2509805	5.26457e+06	364352313621471	2.29653e+06	158461686206102	477185924561394	167
ENST000004721921	MRPL33-003	MRPL33	rs4666011	411707041841539	221814730875948	543605677523133	292401312685887	476230829244519	22
ENST000003068213	NEGR1-002	NEGR1	rs7531118	2.91749e-07	401114757762872	9.24113e-08	126580433936793	472304808300336	7
ENST000004641162	XRCC6-007	XRCC6	rs2273085	13530.2	443367584240408	2596.93	84626461373063	472005954225257	250
ENST000004138211	NLGN1-007	NLGN1	rs536445	74775889215604	438002336292831	15762733278577	918606229383091	47012798690661	61
ENST000004878056	RNF123-006	RNF123	rs6797299	48.8359	806849789319076	3210.99	530047182637545	461884319436668	52
ENST000004528405	LINC01122-001	LINC01122	rs2717039	2.11891e+08	494299497470883	1.93098e+07	445848270236571	461113363498473	26
ENST000004552832	AGBL3-008	AGBL3	rs2551767	494430345546324	427557510035752	131367832037067	113141356844516	458675334942149	124
ENST000004611711	CD40-004	CD40	rs6131010	1.3867e+07	440683725950131	3.18954e+06	100903161882131	458412941602444	244
ENST000003713635	CACNA1B-003	CACNA1B	rs112535944	485345377106007	507540994693249	331729536241164	342322974713914	45770818950463	149
ENST000005540575	MTHFD1-010	MTHFD1	rs1152578	3.20644e+08	464772844437943	5.52689e+07	796565071535866	455566889278749	201
ENST000003288507	FES-001	FES	rs4702	2.66942e+08	179929264957768	5.41462e+08	364510910658041	455551740339676	220
ENST000005828981	KPNA2-007	KPNA2	rs60856912	1.30295e+08	445867709531273	2.91382e+07	992560134923643	454874682646549	233
ENST000003398246	KSR2-001	KSR2	rs521048	369347976262481	365541393829892	177026883456093	174748158302984	454246699269939	187
ENST000003910011	RNU6-1154P-201	RNU6-1154P	rs2718168	206205379422894	179878200455262	607473362860345	529462553257543	451921532796128	124
ENST000005553661	CKB-017	CKB	rs10149470	13085	257973116209934	14922.3	293746698582244	448280184927749	207
ENST000004442761	RP5-1115A151-001	RP5-1115A151	rs301817	1.62635e+07	214262309271724	2.57531e+07	338835123965339	446902146597524	1
ENST000005416831	FADS1-015	FADS1	rs102275	32817363065861	477189673889656	5.51201e+07	797057577424862	443100735430565	168
ENST000004514306	ANO10-005	ANO10	rs6802567	724411891931894	309250898620929	581932213766527	247984972051306	441457785222067	49
ENST000005531562	JKAMP-008	JKAMP	rs10148598	40705050403546	471211331804476	761391330070948	876998632233569	440605615335124	200
ENST000003546189	THRAP3-001	THRAP3	rs6677366	5.03598e+06	505483049889335	572538	570306226538692	437486271371579	2
ENST000006086441	RP6-109B75-001	RP6-109B75	rs9627391	531275108785028	473052462890267	953803422029204	84491383788906	436189598810947	251
ENST000002660418	ITIH4-001	ITIH4	rs7638524	0.302972	43.0116	394741515492469	559960616812697	436091968031944	53
ENST000003546256	RPS6KL1-201	RPS6KL1	rs11159104	643.693	226528647583867	155453	546639966197117	430707167425598	202
ENST000002307717	HARS2-001	HARS2	rs3756335	166156918825127	383379852323007	80679485086012	185724036889031	430649274384051	90
ENST000005542061	RPS6KA5-002	RPS6KA5	rs1286060	222390565413056	358710495185963	110566360776516	177910728953408	430083083241673	204
ENST000004527771	RP11-318C241-001	RP11-318C241	rs12741940	1.11642e+08	388824094379721	5.21462e+07	181184420412058	429989847330587	13
ENST000005105801	MSANTD1-004	MSANTD1	rs3135174	1.38354e+07	497016851047263	159924719052371	574083270275677	424267642494929	62
ENST000005223592	FADS2-006	FADS2	rs102275	3.49705e+08	508497967929336	4.67322e+07	675282497080523	42396981799034	168
ENST000004739041	ITIH4-008	ITIH4	rs7638524	824.46	117045	403725566154352	572727724898574	423235018261188	53
ENST0000031751611	TPM1-016	TPM1	rs74927570	109044149269451	505383718951557	157993705012604	728031906165102	421688246912162	214
ENST000005823202	MIR4732-001	MIR4732	rs75581564	676596620791981	530586393819168	523690298754885	40646263203099	421477686471058	231
ENST000002747127	ZMAT2-001	ZMAT2	rs3756335	0.889087	2051.42	250891748930861	57847031327179	421278794958759	90
ENST000005566481	TMEM260-007	TMEM260	rs2274794	3.43132e+08	493744457168395	6.02377e+07	862582309505395	419993278186426	199
ENST000005452091	SPPL3-004	SPPL3	rs12579868	1.16725e+06	451636479109062	333750	128716167897157	419647337983791	188
ENST000005656952	RP3-467N111-001	RP3-467N111	rs11755579	1.37865e+06	967738096789318	6.89596e+06	483639378767594	419586728807346	104
ENST000003960581	ZNF197-001	ZNF197	rs13058913	11882.5	169060726910009	28990.9	412053156182148	418886116499108	50
ENST000003925082	DYNLL1-003	DYNLL1	rs35905305	992294	383942032489246	519561	200615149804672	415442802587533	188
ENST000004684721	RP5-966M16-001	RP5-966M16	rs3733047	1.60618e-24	2.28022e-22	409177481105605	580475171567811	41543305362113	53
ENST000004276176	ZNF589-004	ZNF589	rs990211	15975445346421	555373963504188	403215652065247	136028347832392	414644540714087	52
ENST000005816391	ARSG-004	ARSG	rs60856912	1.41595e+08	484535799737859	3.052e+07	104027648202341	411434830914153	233
ENST000005341661	EPB41L2-028	EPB41L2	rs10782239	185528633624296	523664414385802	177393111025384	496638020208004	406344989120715	108
ENST000005866101	RP11-797E243-002	RP11-797E243	rs12967855	331.057	491396723042523	69.8911	103336041548673	405267235404794	235
ENST000004498955	RP5-1115A151-002	RP5-1115A151	rs301817	2.91334e+07	383816758909369	1.62959e+07	214287342292306	40189544450496	1
ENST000005169142	RNU6-677P-201	RNU6-677P	rs62535714	351.844	445606304620153	120.983	152822474648951	401571220726168	140
ENST000003633711	Y_RNA125-201	Y_RNA	rs72932380	128140906347291	524665196461719	185150674849064	754103669268371	398457876873122	30
ENST000005276465	VPS51-013	VPS51	rs2846139	49324069789386	5248961762684	710856397499772	752536068860638	394206953469098	170
ENST000002468413	FLRT1-001	FLRT1	rs915987	118148995213987	479086565539557	28242465630361	11412923396123	392145054414778	169
ENST000004235915	FAM120AOS-003	FAM120AOS	rs10761238	7.39837e+06	563039137695685	7.27323e+07	553125279417049	390570005506576	142
ENST000003697139	GSTO1-001	GSTO1	rs11599236	1.77816	526116506223189	0.284369	837480790333025	390135414743486	156
ENST000005429391	PEBP1-004	PEBP1	rs521048	356594769337826	352941554341237	257069905155307	254049422548401	386872376365431	187
ENST000004300706	KBTBD4-001	KBTBD4	rs4752965	256827228766061	537718086544741	357010713676674	743621882286029	384994442225319	166
ENST000004362615	ZNF852-001	ZNF852	rs10429	31247.7	444581382160125	120.399	170915228215762	384503389191237	50
ENST000002964737	MON1A-001	MON1A	rs6797299	43429.5	359635796008494	31029.6	256569761183781	383794442063134	52
ENST000002470208	SDF2-001	SDF2	rs117999660	845395630939944	572119341167481	537304434114052	359790304327612	382910367656244	231
ENST000003058852	FEN1-001	FEN1	rs102275	3.67036e+08	533699234147493	5811648783661	841236657915439	382172848531345	168
ENST000004771261	TMEM42-002	TMEM42	rs6441859	26477.5	376208486077428	17037.7	241699690115623	382091823371797	50
ENST000003550839	TMEM110-004	TMEM110	rs9847024	508158	7.21396e+07	43500390046499	61716584266038	378483391857755	53
ENST000005848421	CTC1-005	CTC1	rs11656950	494592990728202	536117186653313	771526398581483	832551796116056	374910177429218	230
ENST000004551213	ST3GAL5-AS1-003	ST3GAL5-AS1	rs75610186	295369679900589	206559608654089	736144554603425	511071315948561	373349124390123	30
ENST000005553305	AREL1-012	AREL1	rs11621186	16053.3	564946930287495	18055.5	631690149161447	371884053010478	202
ENST000004354681	TBC1D2B-004	TBC1D2B	rs4886915	11072802882817	528389589044822	210045119294625	998610474308928	371617630983527	218
ENST000004425446	DCC-001	DCC	rs34486623	363355888192829	563454948308032	4.25097e+08	655486780227013	370955787112883	238
ENST000003596769	NOL4L-001	NOL4L	rs1737894	558261993136361	485698080332678	158935161780424	137907256673433	369222691444721	243
ENST000004931401	ARFGEF2-002	ARFGEF2	rs4810900	202619213841067	474066423016834	6.91028e+08	161314531866872	364591872919185	246
ENST000003564018	ARIH2-001	ARIH2	rs6808036	332.757	166892200017132	93.5833	468996925275865	364110874694317	52
ENST000004949581	EHBP1-004	EHBP1	rs4671458	776813072835834	485371564531918	22648402247405	141149239611349	363446224903634	28
ENST000004636256	ZCCHC7-006	ZCCHC7	rs62535714	411.983	521770925711151	92.5192	116813027071841	361416047211964	140
ENST000003924933	ARF1P2-001	ARF1P2	rs61946382	1.28934e+06	498875527827597	36246.6	139885588228678	361238867425683	188
ENST0000029710910	SAP30L-001	SAP30L	rs1585685	24751479542081	525371180835529	402559931053463	850859995627382	360765740749117	91
ENST000004003762	TTYH3-004	TTYH3	rs1637759	345062180715689	621409291446585	1.03842e+08	183403008131996	360214863101765	113
ENST000005448445	TRMT112-001	TRMT112	rs915987	5324682333006	21649639856602	100579136250723	408585438186095	359535567289807	169
ENST000005567761	RPS6KL1-009	RPS6KL1	rs35641442	61465.3	216308746052719	121189	426132073015473	35755917910526	202
ENST000003432899	NT5C2-201	NT5C2	rs11191499	375467280632613	54073282246464	681367736868377	977707708719075	357060366120258	155
ENST000004976931	GRHPR-007	GRHPR	rs7030813	409.236	518292713483479	101.344	127997605538929	353709680972488	140
ENST000003615394	BRINP2-001	BRINP2	rs72726712	6.68535e+07	338416231230607	6.10667e+07	308770187663915	352812301903836	14
ENST000005269385	CTNND1-030	CTNND1	rs2509805	7.36838e+06	509953255812249	2.02221e+06	13960353105298	350443119228817	167
ENST000003593088	XRCC6-003	XRCC6	rs2064560	13488.6	442006212349015	6391.94	209107638520225	348886148931954	250
ENST000004277086	FANCL-009	FANCL	rs11688767	5.6313e+06	532421338901304	1.26378e+06	119138253503093	348440338644728	26
ENST000004916215	UGP2-029	UGP2	rs72815371	208285556348796	398692391334154	158017399061471	298997766747495	347320535736154	28
ENST000003718395	AGBL4-001	AGBL4	rs11579246	381155316362797	593333479896118	398823018543262	617391218340316	344506360651633	5
ENST000002792817	VPS51-001	VPS51	rs12789028	54985438244898	585168779692137	631092132506786	668205213548061	34188106299606	170
ENST000005311695	BCO2-008	BCO2	rs4936110	641048535873724	5622988706818	343085590848003	297535091397871	340411910682561	173
ENST000005072465	RGS12-026	RGS12	rs362280	13439537692795	482773095181977	494955295575771	177459184068119	337928811685049	62
ENST000006152304	TNFRSF9-201	TNFRSF9	rs301802	1.86299e+08	609832878119037	1.66058e+07	540215617763573	336143531060106	1
ENST000005303491	FAM89B-004	FAM89B	rs2846139	504082218360387	536053215420827	118480229581703	125662681501821	332058478597931	170
ENST000004702861	DYNC1I2-024	DYNC1I2	rs908670	405375937242921	460374636790348	177929568353975	201737809248676	332054498905007	39
ENST000004675345	CORO6-005	CORO6	rs17727765	545474761041795	588488119055967	221161223338684	235288630306578	331223929575809	231
ENST000005047695	TMEM161B-AS1-015	TMEM161B-AS1	rs13177755	4.18295e+07	531776080525775	1.08074e+07	137062161640342	331161231465089	81
ENST000005110146	LINC00461-001	LINC00461	rs13161518	2.64857e+06	336712373409128	4.99968e+07	63527784819729	33105038800835	81
ENST000003927456	TRAF3-005	TRAF3	rs10133709	650111407129292	562315221840629	12369015348437	106655104763027	330952293240282	206
ENST000005597051	FAM96A-003	FAM96A	rs62014172	7.66691e+08	561002247671378	1.49769e+08	109259253604888	329729334115646	214
ENST000005048831	KIF2A-007	KIF2A	rs12521969	134016	536777539358778	33434	133584850194707	329637608772018	78
ENST000005614361	HERC1-009	HERC1	rs56175545	6.84366e+08	542878244129699	1.62173e+08	128316155409941	328797135071117	214
ENST000002735903	TCTA-001	TCTA	rs9831648	1053.06	536936580839085	267.672	136154558029447	326908861118259	52
ENST000005340405	OSBPL9-018	OSBPL9	rs12135327	2.14839e+06	60514428396972	245246	687532438797284	326102232787172	6
ENST000006151761	RP11-384G231-001	RP11-384G231	rs9527064	615.265	63762866229666	651152	674495340821203	32486702399883	190
ENST000004765511	DYNC1I2-025	DYNC1I2	rs908670	209423554420299	237836697229713	38152416479817	432963440518244	323290385059858	39
ENST000003666724	GALNT2-001	GALNT2	rs4846898	1816181296636	559012420877731	386601442490137	118672087074928	322095213773428	20
ENST000005310741	RP11-691N76-001	RP11-691N76	rs2509805	7.68899e+06	532142312447722	2.11173e+06	145827535154508	322030054390481	167
ENST0000031045410	GPD2-001	GPD2	rs2697368	4.30311e+07	542048219081288	1.08433e+07	136267535788144	321683706387112	36
ENST000005604235	PRC1-019	PRC1	rs4702	4.13941e+08	279012221993015	5.97692e+08	402548693342907	31842896833768	220
ENST000005605675	TRIP4-002	TRIP4	rs1470623	371327594682903	237850221081147	460204366486564	291622964412327	315639451146062	214
ENST000004803425	RERE-010	RERE	rs301817	2.46712e+07	325028916549323	2.74501e+07	361325702350421	313644859887705	1
ENST000005319941	GRM5-AS1-002	GRM5-AS1	rs4753209	3267.54	130095236898387	140390	558644630165701	311260131205258	172
ENST000003379077	RERE-001	RERE	rs301817	2.12659e+07	280166675511523	3.11006e+07	409422730054138	310410070768872	1
ENST0000031127511	ZMYND8-007	ZMYND8	rs910187	481047942252839	56048996395376	111245378365827	129306704102328	310144102611851	245
ENST000005523505	B4GALNT1-005	B4GALNT1	rs61935769	591840521446707	550316158887595	144303539100655	133870548189181	308451852317751	184
ENST000005444151	CACNA1C-AS4-001	CACNA1C-AS4	rs11062170	270655791194058	58613559486418	481940696628421	104063072241109	306612834286142	179
ENST000005519015	RRN3P1-001	RRN3P1	rs2369818	1.09675e+07	101810871486043	6.38701e+07	592600281355534	305588098783286	225
ENST000005246861	MADD-021	MADD	rs112181005	660831759945214	553461012363369	168922961454915	14117212749376	304537105421471	166
ENST000004370256	GABRA1-004	GABRA1	rs4596421	470161258555389	576157337857964	976149485194192	119317912865586	303956973069376	92
ENST000006230081	RP11-286N2216-001	RP11-286N2216	rs4246215	4.14765e+08	603100101152922	6.51705e+06	944604309608147	302434668532081	168
ENST000004215445	GRIK2-001	GRIK2	rs7758630	2.49474e+07	603255727727191	3.92722e+06	946625508501335	302081432676917	104
ENST000004243834	ELFN1-001	ELFN1	rs868754	180.324	577917082016468	37.6087	120229395254123	301853522727229	113
ENST000004692511	RERE-008	RERE	rs301817	3.08263e+07	406119122305226	2.23492e+07	294139069309246	299741276630084	1
ENST000004729585	EXD3-011	EXD3	rs11507682	385545906689269	491368740672955	513305379875425	653898622796074	296412643166086	149
ENST0000031568412	CTC1-001	CTC1	rs3027167	44051022416737	477493779621583	203406439420984	220187787695543	29587926604699	230
ENST000005197411	MIR124-2HG-005	MIR124-2HG	rs7837935	2.41571e+08	597310692752948	4.3713e+07	107790094601974	294896359804338	129
ENST000002763906	ATP6V1B2-001	ATP6V1B2	rs6586923	112100217410714	63101600884465	11111774070938	622541527050277	294408639302157	126
ENST000004777942	PRKCD-003	PRKCD	rs6798941	771438598736225	880083889765693	537059505561499	612402650292474	293446927076605	53
ENST000006238651	AL1357451-201	AL1357451	rs12886138	131842996849464	665842821275468	8.25884e+08	414167713367055	292600305552136	201
ENST000004241425	C7orf49-004	C7orf49	rs2551767	65664726344225	572809721120668	153820231552938	133888718277461	292491093106875	124
ENST000005469011	YLPM1-006	YLPM1	rs4899536	74200	261124880020821	127691	449079076962703	28979604099757	202
ENST000005779661	MIR4688-201	MIR4688	rs10838612	640431133323723	665400313656897	374353234878355	38605639496774	289215382278213	166
ENST000005654991	IGSF6-002	IGSF6	rs2369818	7.24418e+07	672477415214155	418761	385846361846145	288937182307074	225
ENST000004982851	RP11-599B136-001	RP11-599B136	rs2289590	557441911795353	604268849031051	93219085338331	100761329086089	288463211911523	230
ENST000004179015	USP19-012	USP19	rs13084037	1194.23	608890229424719	202.173	102791519773168	288318250788147	52
ENST000005518425	MARS-012	MARS	rs11172378	589286292919058	544184415128639	173610797167691	160035092463558	288151521506936	184
ENST000005356561	MLEC-003	MLEC	rs35905305	1.39389e+06	53933005657005	44718.8	172739766113327	287930158905821	188
ENST000002578977	AGAP2-001	AGAP2	rs923828	601644247655318	55943160033872	157071251072215	145763578459531	287217666214474	184
ENST000004027747	FASTKD2-002	FASTKD2	rs2111592	7.73402e+06	476612498562086	3.85562e+06	237318116339249	286069269202239	43
ENST000003256427	PPM1A-009	PPM1A	rs17096618	320875883983047	574989004071062	759186949183947	135756145189114	285286904950809	200
ENST0000029473711	DENND1B-008	DENND1B	rs1135810	9507.97	350533615657187	9887.97	364257949883133	28520843426572	16
ENST000005574505	KLC1-020	KLC1	rs10149470	28216.7	556296643939673	8070.01	158816472830548	284886882866914	207
ENST000005631211	ACVR1B-008	ACVR1B	rs11612312	509228009405533	601538027710861	966462817913335	113881807364257	283974290633685	183
ENST000004494766	CTC1-002	CTC1	rs11656950	574606394783626	622848152409099	804689917168176	869412009372344	283659892788662	230
ENST000004047397	NT5C2-001	NT5C2	rs11191499	431529445866307	6234716460054	611568416922035	880755817241144	283525909394901	155
ENST000004702261	SLC6A20-006	SLC6A20	rs7636868	193241541763391	485338031852457	113241178632313	281592823205972	281937026200323	51
ENST000005574015	AREL1-009	AREL1	rs11621186	11259.4	396242128642417	92367.4	324780545461487	27897732384648	202
ENST000005393611	MYRF-004	MYRF	rs102275	4.13411e+08	601130657418001	8.29191e+07	120292177050284	278572202235485	168
ENST000002975984	PDP1-001	PDP1	rs4478545	185117324953087	50354547414283	796700962143569	216436632213638	277370019431858	131
ENST000004886795	ACOT8-006	ACOT8	rs6131010	2.05185e+07	652065094953913	2.24471e+06	71058434917127	276876242496689	244
ENST000004686701	ESRRA-004	ESRRA	rs12146487	13873786158668	564094635131228	361041448370359	146524040016918	271897124209482	169
ENST000003932943	GRM5-002	GRM5	rs4753210	102877	611446184902168	19966	118396868883802	270156944985601	172
ENST000004336282	CNNM2-002	CNNM2	rs11191514	230096563027643	412408846129343	175675011873021	31459856243503	26893487568662	155
ENST000004266725	DYRK1A-005	DYRK1A	rs9974713	927024920209738	518635825921647	182518077105047	101843482163739	268566392183134	248
ENST000002632566	DESI1-001	DESI1	rs2273085	8351.95	273683658009404	13988.6	458123422526312	268192919240876	250
ENST000005060412	CTC-498M162-001	CTC-498M162	rs7706932	5.58814e+06	710423110810156	5.22496e+07	663987224690979	264969885850778	81
ENST000003371309	UGP2-001	UGP2	rs72806056	143378114782293	274466710619988	109035359214024	208460196543362	264659618840333	28
ENST000004757811	NOL4L-006	NOL4L	rs6141734	30800960202773	267973951779231	805843164381047	700834197089102	264001966487137	243
ENST000005293245	PPP3CA-009	PPP3CA	rs6845263	657266043313143	405823274562785	371523325901079	229131721274966	262166067240827	67
ENST0000026556312	PRKAR2A-001	PRKAR2A	rs9831648	1257.04	629876804574323	218.744	10934725338085	260775942030071	52
ENST000003674007	CRB1-004	CRB1	rs1135810	1.21687e+06	696042407978035	76633.9	435738826001875	260383696486772	16
ENST000003898267	EIF4E3-201	EIF4E3	rs116310555	117102271531836	621782105740285	197082780197668	104385595139278	260151244165277	56
ENST000005897541	CTD-2008L172-002	CTD-2008L172	rs784254	5.27332e+06	714524065567949	197925	265594490788338	258916430640758	241
ENST000006380371	NRXN1-059	NRXN1	rs13031157	106556802649795	571025141699845	316287789715314	169236481395264	258356521088678	23
ENST000004748895	PTPRG-001	PTPRG	rs1470035	243791345296443	651059369316143	341801958026546	91022617242538	25764004190022	55
ENST000005844415	RPL26-012	RPL26	rs3027167	566869204016331	614267552203209	112624988730837	121784891042588	257152614826731	230
ENST000005534461	LRP1-006	LRP1	rs73123350	214707433349871	611514352172052	379799870264317	107916581755731	255300324034587	184
ENST000005502111	SLC4A8-009	SLC4A8	rs11612312	743371568783837	710760632359375	352636606347896	334616815225887	254999050888617	183
ENST000004838596	SENP6-003	SENP6	rs2748955	596565702416289	592588311400611	153899668980592	152619555652779	254041667575213	103
ENST000006352101	KCNB1-004	KCNB1	rs4810900	246590608152826	576945717898866	7.36687e+08	172111093448874	250911162719618	246
ENST000004058785	XRCC6-006	XRCC6	rs2064560	7360.06	241180595932836	15511.1	508029724474078	250789679364374	250
ENST000002680587	PML-001	PML	rs72743363	2.29913e+08	650002679719717	3.52862e+06	995097157831264	250484952506085	217
ENST000002979943	TRMT10B-001	TRMT10B	rs62533797	1968.59	72188595854414	78.7621	286327673452234	249481274090163	140
ENST000004025505	CGREF1-003	CGREF1	rs78170284	52953556523249	166984054929122	417883902761275	129288122594004	248763177302861	22
ENST000002780706	PPRC1-001	PPRC1	rs11596235	111818639271078	561472545761311	132040667148722	660538473542933	247450900898445	155
ENST000004208082	NISCH-014	NISCH	rs2015971	520902965595517	537350021999321	202053826528857	208186265569207	247234144510229	53
ENST000003947996	GNL3-002	GNL3	rs13083798	0.000446111	0.0635118	525377852365873	747721679282821	247024542193519	53
ENST000005980922	LINC01515-013	LINC01515	rs1993849	592479751173479	657220721399819	814219590645983	900730666087717	245967194889029	151
ENST000005416525	ANAPC5-016	ANAPC5	rs35905305	2.92442e+06	690660718550408	280674	660436096401387	24329563975852	188
ENST000005547685	MTHFD1-005	MTHFD1	rs12886138	43674976340678	633067862281943	8.58585e+07	124209050785357	242717860849697	201
ENST000004980095	ATXN10-002	ATXN10	rs9627391	799875061795081	712191262622452	415295244115742	367343199588619	242660371556619	251
ENST000006220441	PCDHGA11-002	PCDHGA11	rs246066	186288145906917	501533079303145	189882203561649	508786038723516	242311950561421	90
ENST000006105691	PCDHGA8-002	PCDHGA8	rs246066	173576229993129	529128654364641	138640390874507	420216374463551	241409439108425	90
ENST000005507471	RP11-115C101-002	RP11-115C101	rs57344483	187498038528225	521009573444456	846169108037478	234887587926254	241381689135971	176
ENST000004629331	PPRC1-003	PPRC1	rs11593061	93028366146385	627953161638359	488859639014649	327572673368362	241372608488273	155
ENST000004490785	DNTTIP1-006	DNTTIP1	rs6131010	2.07331e+07	658885067173804	3.21332e+06	101877839821606	239236853540183	244
ENST000004091801	MRPL35-003	MRPL35	rs59859947	824050126130359	337403030101367	103157442305426	42213416490808	238607180441368	30
ENST000004789686	GLT8D1-001	GLT8D1	rs6798941	253135269253254	359863064681781	279405686368452	396971869139319	237839656622682	53
ENST000005977771	FARP1-018	FARP1	rs4772087	125574428735609	636186214428747	2.4924e+08	126032174391997	237766561341021	197
ENST000004093106	PLGLB1-003	PLGLB1	rs59859947	269081333576334	484149138338756	152357608167481	273894259934595	237742212309211	30
ENST000003931307	TMEM108-002	TMEM108	rs7618264	196919841202635	444748937995012	139514194432573	314859661166414	237027060482222	59
ENST000003389628	LRP1-003	LRP1	rs923828	513454550161966	534257697587939	157234058282076	163369256205994	235304185361664	184
ENST000006211331	VSIG10-015	VSIG10	rs521048	518740101366695	513424932769857	24689696523645	244132397660136	234786298903976	187
ENST000004847045	HLA-F-012	HLA-F	rs115938232	22548.2	724051310706435	1316.45	420391038700636	233909585184856	97
ENST000005317411	VPS26B-006	VPS26B	rs612823	6.72509e+08	685564093813956	7.99201e+07	812383748351641	233190007059575	178
ENST000003959657	FAM172A-001	FAM172A	rs13167027	9.16629e+07	172982159674069	397523751491656	749956182380179	232704932647891	84
ENST000005051571	LINC00634-001	LINC00634	rs9607805	131814849903465	737883010122245	505157552261395	280453837472644	232702941876229	250
ENST000004809115	CACNA1C-018	CACNA1C	rs11062170	314889942017537	681927342331262	379847808924029	820275282449182	232516382194721	179
ENST000002230847	LSM5-002	LSM5	rs7799431	836281983230937	320200217844156	117118917322368	448199914626281	231399120413918	117
ENST000004877455	EXD3-009	EXD3	rs112535944	505684532760238	644482419830295	971030010806807	123523980481618	231390812154246	149
ENST000004218511	RC3H1-IT1-001	RC3H1-IT1	rs6691053	636315329148399	698826086163706	6.38275e+08	698666131300488	23123728642122	12
ENST000005546275	MARK3-007	MARK3	rs10149470	23196.9	457329735160372	15808.9	311444229668525	231226034781046	207
ENST000004344775	DIS3L2-011	DIS3L2	rs1801251	875943429865774	541760399943124	367614994583008	227134439952302	23098080426213	45
ENST000002912324	TNFRSF13C-001	TNFRSF13C	rs9607805	131254107272009	737551684078365	5404995396187	301411638991872	230940560995766	250
ENST000005038966	ZNF608-007	ZNF608	rs2408225	241011090493829	649658154364023	4.43737e+08	119380753305708	230932553850174	88
ENST000005807385	NDEL1-017	NDEL1	rs3027167	595292465900857	645033744587926	108409719438576	11723749622868	230691737329999	230
ENST000003804057	HSPH1-002	HSPH1	rs967516	136975779634606	651061693620847	249346263994541	118286668099131	230489727873987	189
ENST000004482255	EIF4E3-202	EIF4E3	rs116310555	115416072235055	612832463065111	26910211207542	142656675867864	230278232722766	56
ENST000004150541	RP1-85F186-001	RP1-85F186	rs2064560	9440.59	392999121211544	9055.81	376751083510327	230249795093165	250
ENST000004124731	MARCKSL1P1-001	MARCKSL1P1	rs11191499	271498330448001	392259468255558	258167142149463	37276895727627	229674919742197	155
ENST000004089592	ARIH2OS-001	ARIH2OS	rs13084037	1447.98	726225854587899	88.9752	443955736538457	229378571742884	52
ENST000004277461	HLCS-004	HLCS	rs9974713	81896689498498	457533125160616	352883762327342	196917590746063	228364218362089	248
ENST000004140592	RP4-800M221-001	RP4-800M221	rs12135327	2.60927e+07	734962663377851	1.32786e+06	371743847303782	227862677686195	6
ENST000005886845	DTNA-021	DTNA	rs7226787	527790654524255	250251400376843	21033261264309	974579357056435	227105799224406	234
ENST000005062445	SNCA-006	SNCA	rs10026036	573074586365255	628369372620882	131866970824521	144363981477774	226561704344154	66
ENST000005260481	TM7SF2-016	TM7SF2	rs12789028	58803487689129	625766121429769	132645960719473	140931089800094	22609598039403	170
ENST000002975087	MICALL2-001	MICALL2	rs10268609	46.2692	698070994071352	50.5325	76013179539599	225915826383918	113
ENST000003771472	OR11A1-201	OR11A1	rs115938232	23786.1	763801161176107	344.142	108254732154627	225373365367127	97
ENST000004184585	GNL3-001	GNL3	rs4434138	349482260367829	497550081565149	191220110282714	272010764238472	225032130489873	53
ENST000006252681	LINC01202-001	LINC01202	rs4596421	199987626897267	245064168111647	432386764099798	529620609536234	224682847961122	92
ENST000003961847	PDE1C-003	PDE1C	rs10275634	30229899560457	695859479600519	332306912523801	762689284661428	224516295064769	117
ENST000005551485	EXOC5-003	EXOC5	rs2274794	45826800133146	659418123879283	8.09054e+07	116193295113831	224383189272726	199
ENST000005027221	LHFPL2-007	LHFPL2	rs1560196	153782544325962	635478259405617	335266813953636	138318553495461	224330094841709	79
ENST000005111515	ANKHD1-020	ANKHD1	rs3756334	308180049462513	710169731703648	284194807791144	65265588912715	224228079853395	90
ENST000005196801	RP11-1D121-001	RP11-1D121	rs7837935	2.52766e+08	624927284873836	6.17941e+07	152554274788854	222515294735182	129
ENST000006094061	P4HTM-013	P4HTM	rs9831648	1389.63	69763926835888	16.0545	803768729516298	221983858673987	52
ENST000004922351	TREX1-006	TREX1	rs6801211	932583451012682	745711860641182	292164363462602	231405009491647	221529639536064	52
ENST000005522791	MARCH9-003	MARCH9	rs61935769	609802047254902	567016933559922	218819681900792	203245338396696	221451510751825	184
ENST000003617254	DLX1-001	DLX1	rs908670	560614054970592	636671031085252	120147631947738	136227438776255	220293913269309	39
ENST000004880581	RNF38-006	RNF38	rs10973156	1.92659e+06	714539885686532	177333	655499897535472	219910103520684	140
ENST000004651251	RERE-004	RERE	rs301817	3.82405e+07	503797374861654	2.10015e+07	276463630377845	219738402339996	1
ENST000005085361	BBS7-006	BBS7	rs45510091	5.64011e+08	737142161388366	3.32975e+07	432990492473024	21955281627756	68
ENST000004598951	COL18A1-006	COL18A1	rs7281757	750020422291803	689948496587628	914564750787491	839136626990296	217723071739637	249
ENST000004632045	ARIH2-021	ARIH2	rs7617480	955.095	479061869664625	60.5134	30330853936327	217629590956502	52
ENST000004229981	DENND1B-010	DENND1B	rs2358493	4754.96	175302560226465	16477.2	607252015651485	217445423909729	16
ENST000006362981	NRXN1-047	NRXN1	rs13031157	124551795177138	71278925074102	120177412156631	685582514748823	21728680242017	23
ENST000004696831	CYP17A1-004	CYP17A1	rs11191499	362762030551891	650203745655376	721057643883669	129023778152699	216423798242522	155
ENST000004377912	ABCA2-006	ABCA2	rs112535944	586170989035674	747055241698938	297529061643509	377044554144684	214624378991393	149
ENST000003701985	PTBP2-003	PTBP2	rs2968485	928561221983961	400636092979155	888583831270359	38317311445368	214373647513911	11
ENST000004962545	GNL3-004	GNL3	rs1014969	6.66898e+08	949447653278	547686463026921	779514922027373	21405209670993	53
ENST000005091635	FAM172A-005	FAM172A	rs13167027	383215776110179	723187521757052	3.36197e+08	632321050993456	213538689592659	84
ENST000005546601	VPS33B-005	VPS33B	rs4702	102207603112992	688918588686284	14606768529208	982424152888868	212827314587665	220
ENST000002788408	FADS2-003	FADS2	rs102275	37432926247757	544303508616512	1.675e+08	243345419384005	212345653707576	168
ENST000006124824	SREBF2-201	SREBF2	rs11090045	219177752894975	716129237828305	219939270570322	716497580134748	211979832478268	250
ENST000003594506	TIAF1-001	TIAF1	rs7218959	5.67443e-15	4.45024e-13	992677498819935	77830680707352	211766417938278	231
ENST000005683225	ZNF821-011	ZNF821	rs3852788	661439802901027	677814448784736	102364469563753	10468875213489	209858756355725	228
ENST000004809561	LSM5-003	LSM5	rs7799431	170502687880821	652830013048085	359642357399544	137492360871726	209471159156569	117
ENST000002647207	GTF3C2-201	GTF3C2	rs12463914	132978289522905	690010512429295	165866451271083	858572004900675	209175793615635	22
ENST000005065795	HARS-002	HARS	rs3756335	4.97339e+07	114752886206298	342369214825117	78975208001048	20875752457335	90
ENST000005246255	ATG13-001	ATG13	rs112181005	101935486986026	748322955954383	59217412641691	432650141833113	207333457579804	166
ENST000004386851	AC0743671-001	AC0743671	rs17408988	225403029513175	17720490021507	974319727960766	765773540821583	206537368847789	28
ENST000003023924	TMEM42-001	TMEM42	rs1506659	44717.7	635376745229558	11140.9	158089701362414	206533552849441	50
ENST000003770478	GPC6-001	GPC6	rs9561331	124899768868009	676280611846922	215017128000934	116216846960072	206038526376325	195
ENST000005525081	GRASP-006	GRASP	rs11612312	606139365859411	7160166294526	65819134612216	775446609111663	205766751135762	183
ENST000004840921	RP11-384F72-001	RP11-384F72	rs6775313	106468683314062	672441245397289	193562727561037	122046112433222	205386817213418	58
ENST000005557345	PPP1R13B-009	PPP1R13B	rs10149470	14499.6	285861554509236	25817.9	508797555444587	205340889643003	207
ENST000006183961	MIR7845-201	MIR7845	rs55772859	1.06375e+07	655538043047772	2.26132e+06	139149738485429	205312089478959	43
ENST000006294531	AC0132861-201	AC0132861	rs6480792	116262506867533	752088610285379	47693390197418	306471373384764	205161067787417	154
ENST000003673835	NEK7-003	NEK7	rs2358493	18467.7	673297123547921	3367.66	122574150687688	204128725546037	16
ENST000005612171	TNFAIP2-010	TNFAIP2	rs10149470	34319.6	675216004092788	6145.66	120707830171996	204076165330565	207
ENST000005317101	RP11-700F163-001	RP11-700F163	rs612823	6.90499e+08	703903562090383	9.16566e+07	932330225373337	202855593813942	178
ENST000005134875	TMEM161B-012	TMEM161B	rs13177755	4.76125e+07	605292983994194	1.51378e+07	192242780158986	20246360834395	81
ENST000003786235	LRP4-001	LRP4	rs2306037	235425779384192	213024582310854	857443538619601	775654042135608	202162513516749	166
ENST000003981236	ADD1-003	ADD1	rs2298969	188677880594393	677780781203641	329799593272726	118270993011614	201731647385529	62
ENST000002684837	TXNL4B-001	TXNL4B	rs3852788	454416288790634	465788171095291	317034485335007	324766622639635	201730698523818	228
ENST000006237851	RP11-810P127-001	RP11-810P127	rs102275	4.9551e+08	720509441023689	5.39126e+07	781917492146782	201293315536776	168
ENST000006027865	HSPH1-003	HSPH1	rs967516	105415414342606	501051633936465	627228113742033	297927911110531	200852316727288	189
ENST000004489076	ELAVL4-201	ELAVL4	rs11579246	396303588584658	617014865712552	116953818890678	181887711110888	200584165769085	5
ENST000004705001	AVL9-008	AVL9	rs7799431	594019106466614	2274413124384	149626879153005	572699999529637	199649659242165	117
ENST000006045831	RP11-73M1811-001	RP11-73M1811	rs10149470	31922.8	629362565294853	8703.82	171397852329797	199239581969086	207
ENST000004774391	TTYH3-005	TTYH3	rs1637759	419984044599848	756333195152893	2.4762e+08	44393752006346	19922857823395	113
ENST000004556836	MON1A-002	MON1A	rs6797299	93754.1	776370060783119	2999.48	246394315203379	198990506729009	52
ENST000005358155	GPR68-201	GPR68	rs1286060	358405331064891	5771474398375	110209397024711	177273730248117	198717357105423	204
ENST000004868155	DZIP3-006	DZIP3	rs1597076	148361463942121	658149120375533	283760887974159	125681212912432	198495911438082	57
ENST000002735967	ABHD14A-001	ABHD14A	rs648514	504171131921195	262001444437416	234186895442041	119714989212877	198437235175898	53
ENST000004607031	UBA7-009	UBA7	rs6797299	81576.7	740146267145208	6854.98	619974630462106	197856268924265	52
ENST000005406775	SYT7-003	SYT7	rs102275	5.06987e+08	737198283522086	4.57587e+07	663401911897754	196455997829627	168
ENST000004843041	LCN12-005	LCN12	rs112535944	581449138692073	741037348559753	494236653198198	62793258723968	195538519912267	149
ENST000004456131	AC1040881-001	AC1040881	rs908671	136793677607416	382533492050186	141022086392767	394162404736804	195522526812992	39
ENST000004348377	MDGA1-001	MDGA1	rs10947690	696499680411438	288993120031466	1198485648783	497083225594697	194973801081892	98
ENST000004652351	MFSD1-006	MFSD1	rs2362972	223509	685228825075464	39234.4	120089273382254	194681898914848	60
ENST000003600797	XRCC6-001	XRCC6	rs2064560	4641.05	152081909465118	19955.8	653734162612863	194183927676051	250
ENST000003464737	DDIT3-001	DDIT3	rs2306390	501911757922639	465474217841766	358251787213265	332049727790563	193874418916312	184
ENST000005647251	PML-016	PML	rs999743	2.40847e+08	680915602609842	4.51839e+07	12755097980714	191530557273243	217
ENST000005258523	CTTN-013	CTTN	rs7117514	353230827881506	637395061278333	720514782602778	129824607237257	190252100870232	171
ENST000003773907	SF1-005	SF1	rs72924202	180370033512686	522822931381374	274186594734756	792859815279066	190102394104558	169
ENST000002740084	SPATA5-001	SPATA5	rs45534736	9.52597e+08	779824431378135	3.7506e+07	305139010580269	189651766536133	68
ENST000005531625	MARS-020	MARS	rs61935769	790164691702577	729688295445438	785919955879583	723876071305659	189236530551091	184
ENST000005604721	RCOR1-003	RCOR1	rs9671376	808432827381516	699255556261892	131288201588558	113370707149257	187279764485954	206
ENST000005373055	TAOK3-004	TAOK3	rs17441214	659121178210894	652376612059655	154039799800683	152276346715186	187215431445043	187
ENST000003897448	KLC1-002	KLC1	rs10149470	30444.1	600210571912893	10844.7	213619255256482	186170172417737	207
ENST000004895011	ADCY2-002	ADCY2	rs993884	152098575471092	710132604255634	222716986355158	103798375447507	185894650022753	73
ENST000005490395	CTDSP2-009	CTDSP2	rs61935769	800778195539468	744592209693721	66024460155904	612063713262121	185533392423113	184
ENST000003583379	WDR55-001	WDR55	rs3756335	28025942463076	646652629023125	727987032658418	167785852346292	185208460502686	90
ENST000005813485	GIT1-008	GIT1	rs77135925	641786983201572	71120496229898	333416041250447	367634327164723	184518746251886	231
ENST000003402089	MEF2C-005	MEF2C	rs71639113	3.08394e+08	680912668790465	6.14202e+07	135427676898434	183655956166701	81
ENST000003447339	RGS12-001	RGS12	rs362280	6.15652e+07	221164210182579	226942487838009	815076065337743	182432729921651	62
ENST000004968182	CACNA1C-026	CACNA1C	rs11062170	33437615812186	72408866755641	41522828493984	897349071916436	182417435385787	179
ENST000005138055	LINC00461-007	LINC00461	rs6893807	4.19455e+06	533253536133252	2.24278e+06	28494282429933	181802995833977	81
ENST000004780855	SGSM3-003	SGSM3	rs13054099	6.1791e+07	784855362353599	2.70312e+06	341533640797189	18099062862514	250
ENST000005371701	RP11-21A7A2-002	RP11-21A7A2	rs1984852	142641041520429	578306125378608	545666893632415	221047483569408	180925617963617	169
ENST000003837218	NEK4-002	NEK4	rs1570	104765000594237	148784902474387	562778267438952	799064740071106	180324222006471	53
ENST000005179941	RP11-421P232-001	RP11-421P232	rs7017108	718912003723883	516500194594648	420983062486321	302273945361433	180085964977708	126
ENST000005882265	PARD6G-AS1-004	PARD6G-AS1	rs7241572	188813402873135	721765562530242	2.5895e+08	988076872601282	179405279373423	242
ENST000004114961	TTC3-017	TTC3	rs9974713	196757420309896	110012722870045	104874978404168	58620688562806	179229671066737	248
ENST000006027221	RP11-73M1810-001	RP11-73M1810	rs10149470	16438.9	324095013500162	25202.7	496695047526917	179209938556508	207
ENST0000030837510	GMPPB-002	GMPPB	rs6797299	0.000109555	950850	9463.5	821175099014303	178824891382568	52
ENST000005593535	FURIN-003	FURIN	rs4702	106736984234997	719448371674773	15119409142558	101731831576046	178807611109843	220
ENST000004849525	ALAS1-004	ALAS1	rs66824127	250840906435333	7365678145634	197043976548281	57681185014854	17869647001273	53
ENST000006061891	CTC-498M162-002	CTC-498M162	rs247909	4.16221e+07	529144681031751	2.30162e+07	292428149782082	178426522802696	81
ENST000004496355	L3MBTL2-008	L3MBTL2	rs2064560	991.039	412556250864315	9833.44	409174556232763	178269192705482	250
ENST000004134646	PPRC1-201	PPRC1	rs11596235	128006691577005	64275726714923	852669628237649	426368454766665	178072499514723	155
ENST000006219994	SCAMP1-001	SCAMP1	rs1560196	172088115532416	711176007843227	26659162292656	109995535260914	176840984117608	79
ENST000005636502	DHX38-009	DHX38	rs4788461	24441326586113	250545592331731	551377538511412	565035134241065	176461365383479	228
ENST000002330279	NEK4-001	NEK4	rs34918356	907383	1.28864e+08	577345408568886	819758524453866	174466723742348	53
ENST000004914062	INPP5B-009	INPP5B	rs11264096	534880412922428	257524469480968	2273752796297	10773165998155	174084423635479	3
ENST000005584965	CRTC3-004	CRTC3	rs4702	112633239962178	759191378744979	9.94943e+06	668890729974122	173907289990709	220
ENST000004189631	AC0936901-001	AC0936901	rs12463914	166666658876253	765568410913115	941329451093494	430653693178356	17375822443033	22
ENST000003717613	CDKN2C-002	CDKN2C	rs12121630	338062314826012	458302591168536	128825466017215	172910834719835	173461463931747	5
ENST000004144581	MRPS18AP1-001	MRPS18AP1	rs990211	173567725110944	800396181605	206559081179656	935264872702341	172687838075703	52
ENST000004336061	AP0010924-001	AP0010924	rs915987	213325881365787	73570477843861	199683711604334	686933803886566	172272415920111	169
ENST000005451745	NEK6-204	NEK6	rs667138	239610900571913	754584848578256	226588022467112	711857013723149	171606753021243	147
ENST000005226516	GABRA1-007	GABRA1	rs12716387	581047619475294	71204261746034	946938334553548	115870790805742	171410850280987	92
ENST000002651409	SLF1-001	SLF1	rs4449516	117601261567104	706387026145173	690422644886695	397576644146501	171345523201372	84
ENST000004602731	GRIN1-001	GRIN1	rs112535944	556899948510913	709753876781774	931322390052453	118523439466971	171072651563739	149
ENST000004751285	RBM5-021	RBM5	rs1352889	2.23997e+07	822599586032057	186138	666496691753509	170735221192518	52
ENST000004126431	RP6-109B74-001	RP6-109B74	rs9627391	839358751931584	747371584848634	818740635937778	727306198749206	170685467121192	251
ENST000005386605	CRB1-202	CRB1	rs76128976	1.3607e+06	77831610693556	90587.3	516454788659718	170038399685566	16
ENST000003611567	DZIP1-202	DZIP1	rs117227967	531553080250341	204481381592516	683073417733433	261073726627297	16955082372107	196
ENST000006157134	RP11-949J78-201	RP11-949J78	rs9831648	1415.22	721598868106881	214.494	109197795518893	169203336357929	52
ENST000004830565	FAM120AOS-007	FAM120AOS	rs10821163	7.451e+07	567044661167208	3.46837e+07	263784991414917	169169255480466	142
ENST000004290811	RFTN2-004	RFTN2	rs6715105	177529724189597	69027001900394	363636008579035	141220441196432	16829564647458	42
ENST000002498872	ACKR4-001	ACKR4	rs7618264	297098580321341	670985301290193	696711941775896	157181449400937	16816555156388	59
ENST000003420167	CIR1-001	CIR1	rs4972656	4.51672e+07	398903017933372	4.90695e+07	43319875319169	167897286507445	40
ENST000004605805	SMYD2-002	SMYD2	rs12131852	296102638914374	653345650542985	652530774565357	143813147088855	16670563073107	18
ENST000002647187	GPN1-001	GPN1	rs12617171	855034732460854	46065573405001	664725380499048	357959098425399	166187566394993	22
ENST000004811601	FBXL17-002	FBXL17	rs288181	13801653177205	378874662430738	155160085622015	425770075327314	166037600502542	86
ENST000005345715	ASRGL1-007	ASRGL1	rs174583	697076619660628	723548837411639	107371239192573	111283687893938	165087029908537	168
ENST000004692245	ALAS1-002	ALAS1	rs66824127	259653356104789	762444641777204	154179393591866	451082096448361	164940019031562	53
ENST000002646699	FASTKD3-001	FASTKD3	rs993884	163182302949004	761858612893092	156856220522992	730674717176042	164895047464302	73
ENST000006105831	PCDHGA6-002	PCDHGA6	rs246066	187187778524585	596061578235746	125176648073471	396954314087672	164537547023554	90
ENST000003736207	DENND1A-004	DENND1A	rs1752156	492221671908937	160229426976504	251010513797279	816932222868944	164485507128242	147
ENST000004277651	FAM120A-003	FAM120A	rs10821163	8.79001e+07	668947325114256	2.19509e+07	166888764655345	164162811721081	142
ENST000005373872	TLE3-024	TLE3	rs2060337	104962205250995	752507265254378	114877660520125	821952972495899	164132937783001	216
ENST000005271261	NUP160-006	NUP160	rs3729805	961244183555627	72239520291985	206713133624313	153708840023965	164042363385948	166
ENST000005438545	SPPL3-009	SPPL3	rs35905305	1.78655e+06	691259693712421	375384	145081436865471	163658847802743	188
ENST000004916035	LCN12-009	LCN12	rs112535944	600452993811637	765257126029953	569398640598322	724062606116598	161679220500516	149
ENST000004256085	RBM6-005	RBM6	rs6797299	88030.2	725494416139508	13721	112918709192743	161586873650237	52
ENST000005311865	EIF3M-008	EIF3M	rs143864773	73439463010812	708240567872942	135372562870222	130390245362408	161282210045353	164
ENST000004777035	SMIM4-001	SMIM4	rs66824127	476825290616966	679008100330263	108320732920805	154089691681976	161050747752384	53
ENST000006211121	HIST1H2BM-001	HIST1H2BM	rs33932084	2.77884	585434931923597	1.20589	253892104820622	160672963255743	96
ENST000002886072	PSMG3-001	PSMG3	rs868754	241.668	692681455166885	5.12494	146733078981901	160585465848284	113
ENST000004340095	REV3L-008	REV3L	rs9400480	2696925038218	325321195811594	642603986039716	774991654212134	1603956567377	106
ENST000005590355	HMG20A-014	HMG20A	rs12900865	128840906990135	614823493524187	471074300991338	224634347060488	160366211078236	218
ENST000005296041	LRP4-002	LRP4	rs112181005	801016831879389	724128864122053	127024673923514	114671563685428	160271530686715	166
ENST000003068028	KIAA1109-009	KIAA1109	rs45534736	2.64373e+08	561949254775571	1.30911e+08	278104091020577	15994270136363	68
ENST000005094796	MAML3-001	MAML3	rs67600240	236030621277101	703380763956056	458488872191652	136471666033048	159865690502399	70
ENST000004844411	CCDC66-018	CCDC66	rs17216573	694586310972716	657228032486615	109783472116708	103720160550273	15861482865417	54
ENST000002547653	POPDC3-001	POPDC3	rs370771	20877594501352	703523266843331	4.09893e+07	137965284646652	158508950857577	105
ENST000005415365	SOX5-009	SOX5	rs16926971	339261435059298	691401747337008	735872219534045	149809550301437	158375853704542	181
ENST000004530001	CABP1-004	CABP1	rs35905305	6558.39	25375989119533	2.1692e+06	83915742955855	158304949771898	188
ENST000004900911	UBE2G2-002	UBE2G2	rs372519	67895617747966	624584986999353	226450189856087	208157728762398	158203220564891	249
ENST000006127101	GABRB2-202	GABRB2	rs13173394	430434592145299	527458493926857	256100256995577	313669416394898	158185554829104	92
ENST000005461181	RP11-437F61-001	RP11-437F61	rs7968921	357321925240902	728206619359676	561468724167107	114267783916801	157112127925865	181
ENST000004296645	LINC01122-004	LINC01122	rs2717038	3.47091e+08	809693565968566	1.4408e+07	334540889329628	156848730113034	26
ENST000005591081	TPM1-031	TPM1	rs74927570	145726628034747	797840826700195	8.33398e+08	454713162235161	156533796464199	214
ENST000006162541	AC00575210-001	AC00575210	rs3756334	345777293774619	696011906435381	73338848768927	147466986240599	156101991181476	90
ENST000005843121	SUPT6H-013	SUPT6H	rs75581564	100972072571702	743053749856665	123493807455518	907242357909354	154889869020674	231
ENST000004009076	RERE-015	RERE	rs301817	5.95355e+07	784347119209372	4.67893e+06	614880632115136	15416417543459	1
ENST000004989892	RP11-894P91-001	RP11-894P91	rs10149470	28546.3	56279494409277	14385	283448673677145	153756381800774	207
ENST000004967605	SLC25A51-003	SLC25A51	rs7047872	364856842802833	833111485783844	435251220885556	978508367753841	153411336988502	140
ENST000003961536	FAF1-001	FAF1	rs76027421	33417501106737	472106325806673	172779279790579	242572391885549	152183495958345	5
ENST000005369791	TAOK3-017	TAOK3	rs521048	761842969178181	754038567090404	868140991466893	857730642918916	151701797934456	187
ENST000005826991	MIR3170-201	MIR3170	rs9517313	144540133385112	732270349037301	23149919930078	117131723419229	150581158538139	197
ENST000005459085	MTHFD1-002	MTHFD1	rs1256056	3.71224e+08	538087986143477	2.1518e+08	311753049791167	150153100026556	201
ENST000004054825	EHBP1-005	EHBP1	rs4671458	127837528614917	798759745934773	60992471816077	379596821967226	149886894288852	28
ENST000005097465	RGS12-027	RGS12	rs61348208	131067640076914	470819247838053	105184695504068	377693790809724	149124437996412	62
ENST000004165965	TRIM26-005	TRIM26	rs115938232	29823.6	758563533285378	3643.18	925154624726945	148921003907261	97
ENST000005447395	STIP1-005	STIP1	rs915987	185785304963637	754892399746897	188594587097639	764825613674413	148160562518322	169
ENST000006305981	EBLN3-004	EBLN3	rs62535714	538.371	681839900768295	13.4553	170261469305108	147898629919869	140
ENST000004420925	RBM6-006	RBM6	rs6797299	9736.09	802392621110029	611.624	502592396346499	147348138220551	52
ENST000004665221	L3HYPDH-001	L3HYPDH	rs10148598	469246794677437	543211197362648	267245592073153	309222994210913	146829316039689	200
ENST000003413076	RTN3-007	RTN3	rs7103915	524034680478035	757091502081841	284715384917142	409871714747715	146670704546412	169
ENST000003721765	ELMO2-003	ELMO2	rs9074	2.3886e+07	759080995866487	2.99727e+06	951054334949536	145813301805991	244
ENST000005345911	VPS51-009	VPS51	rs1346	753118795848751	801452483280433	424745561600251	45054953250698	145536629948781	170
ENST000004810221	ADARB1-010	ADARB1	rs1893562	778550504568157	716234445856916	141105326664564	129666194691002	144902801139754	249
ENST000005593285	MARK3-011	MARK3	rs10149470	37999.7	749170592903694	5387.63	106073178461884	144756228200549	207
ENST000004883291	MYH10-008	MYH10	rs2585399	724854890270306	785419844555941	573563503783696	620039827464315	144754060291141	230
ENST000005446935	NPIPB4-016	NPIPB4	rs2369818	8.99827e+06	83530930515075	2.17298e+06	200271246966274	144662648596049	225
ENST000004841635	GLT8D1-003	GLT8D1	rs2015971	303590275732644	431591091020327	294023486587244	417846131460512	144586639895962	53
ENST000005885915	CELF4-013	CELF4	rs12967855	515.806	76562411295603	61.0076	904113452361444	143964541802056	235
ENST000003944176	UGP2-002	UGP2	rs72815371	285685136744583	546889502304187	815277893405088	154631250319638	143809456985216	28
ENST000004531955	TRIM26-001	TRIM26	rs115938232	32482.7	826198503787649	1195.36	30260533701988	143540962173583	97
ENST000005661021	SALL1-002	SALL1	rs4784296	659782307339672	72103013069083	583816848140952	636577814343816	143495688659412	227
ENST000004580251	RP11-230L224-001	RP11-230L224	rs667138	229341240605247	745993342510071	332337652609263	107958232159093	143422675272174	147
ENST000005618271	RP11-384M153-001	RP11-384M153	rs4788461	719668318235275	737678062486125	108131856059839	110694513034303	143349422736621	228
ENST000004281711	AC0188321-001	AC0188321	rs6443178	866733833753461	593779652654998	22471883771643	153806500320284	143268579877729	47
ENST000004978385	EIF4E3-007	EIF4E3	rs116310555	13669809527929	72583074966514	217258286682998	115215295423257	143111562516844	56
ENST000004937901	NEK7-002	NEK7	rs1553172	17994.9	651899055876596	5665.43	20509832647876	143002617408039	16
ENST000004453001	RP11-431K241-001	RP11-431K241	rs301817	5.36278e+07	697990182605225	1.22283e+06	159013971280495	14299518755289	1
ENST000003258818	SNX22-001	SNX22	rs79714693	155449581708599	664032465647097	4.5276e+08	19326256876109	142684893028844	214
ENST000005129401	ZNF608-008	ZNF608	rs2408225	278746064051913	751374784968479	3.93956e+08	106050275098729	142543125770429	88
ENST000004624571	SGSM3-011	SGSM3	rs13054099	6.65234e+07	844965160685134	1.04085e+06	130786269137181	141955536758609	250
ENST000005551905	DLST-013	DLST	rs11621186	210587	741098892644982	33295	117029797195066	141871307721132	202
ENST000005353845	NOL4-006	NOL4	rs9953765	7.45032e+07	688877454715958	1.83289e+07	169332192282349	141789424681137	234
ENST000005330375	FIBP-013	FIBP	rs12789028	727746864181457	77385116258218	719969169008989	764163383407527	141735061266243	170
ENST000004915135	UBE2G2-011	UBE2G2	rs1893562	508904140208813	468150811995168	414287156752566	380969161386354	141648113648864	249
ENST000003613204	LRRTM3-001	LRRTM3	rs4515864	14402884690035	557400108630974	72280835023601	279589703554149	141379219622481	152
ENST000003774645	RERE-002	RERE	rs301817	2.0094e+07	264727137233747	4.51055e+07	594098081994773	141174128776786	1
ENST000005594651	CD276-009	CD276	rs72743364	2.44025e+08	689897953252134	5.98128e+07	168959455192168	141139553182801	217
ENST000003757123	KIF3B-001	KIF3B	rs6141724	1.47895e+06	128670561088855	9780747933664	850796961746597	139409275368397	243
ENST000005375691	TAOK3-019	TAOK3	rs521048	745043589962608	737413475057721	115956893409013	114630013135366	139346506973197	187
ENST000006068341	XXbac-BPG170G1332-001	XXbac-BPG170G1332	rs115938232	23757.6	76288670092798	3072.26	985156464560652	138597652347657	97
ENST000003697808	NEURL1-001	NEURL1	rs11191499	104621009995783	83341056508727	219160462879398	173197256346491	138588447815623	155
ENST000003666741	TAF5L-003	TAF5L	rs4846898	264707766779074	814655090728781	1516301659074	465266154058224	138538423082027	20
ENST000005105301	C5orf22-008	C5orf22	rs4262121	170374240828311	777340340866956	144570979508898	658228232602929	138353701994831	76
ENST000005183731	YTHDF3-013	YTHDF3	rs11777872	448005276951511	763699795595546	29597794199165	503161582579642	138223739031422	128
ENST000004797361	IPO5-026	IPO5	rs4772087	159782673044824	808371114440271	1.06055e+08	535173033016932	138094543437881	197
ENST0000034151110	ABCA2-002	ABCA2	rs112535944	636164368880146	81077014123994	400713818577507	509320099440725	13762161306525	149
ENST000005503001	DTX3-009	DTX3	rs1284464	827524381791231	769462119733212	902696425675897	837984191535222	137561520869677	184
ENST000003000263	PPIB-001	PPIB	rs62014172	231126667155365	787511642318195	2.21022e+08	751709911557318	137292043637748	214
ENST000004596261	EXOC4-016	EXOC4	rs1986692	10481222670925	719011079121201	191721588077767	131383656973316	13720682535378	123
ENST000005954375	FARP1-011	FARP1	rs4772087	103782266703439	525782503839505	6.65791e+08	337166316452899	137034143574655	197
ENST000005598445	SNX1-001	SNX1	rs79714693	10525603038527	76793841429517	1.30782e+08	952804321745937	136769320109322	214
ENST000004740481	PRPF38A-003	PRPF38A	rs11205911	952930679062975	715193340759137	622610157652134	465914289145908	136696060843453	6
ENST000005326641	RP11-436P71-001	RP11-436P71	rs7839595	609711475075522	675385837663746	167801918507738	184511538357903	136496868814576	125
ENST000003716553	RAB3B-001	RAB3B	rs12135327	2.75523e+07	776075293160897	3.11325e+06	875556773030974	136368722880675	6
ENST000004053981	RP11-420A211-001	RP11-420A211	rs10947690	173629702132311	720410113910743	297717904034056	123390811064714	135858925770971	98
ENST000006238841	CH17-140K245-002	CH17-140K245	rs3756335	319685596841624	73443988749091	56385215486171	12940258914326	135781452553502	90
ENST000006180994	FURIN-202	FURIN	rs4702	107544306480393	724890034459513	2.06989e+08	139382886072281	135714255146898	220
ENST000005305435	NCAM1-020	NCAM1	rs61902811	1.03301	721385187474572	0.205448	143336042987729	13527876953769	174
ENST000004391415	ANO10-013	ANO10	rs56029819	181536793582112	776689393420862	201376471329101	860219010723039	135271961099684	49
ENST000003385088	SHANK2-024	SHANK2	rs7117514	389166962428853	702332890233473	650764979334143	117309169560407	134933594169894	171
ENST000004233686	CNOT4-001	CNOT4	rs2718168	824431967828011	719180485777642	16628373332998	144920136241222	134908662279978	124
ENST000003756895	ASXL1-002	ASXL1	rs2295764	1.45112e+07	126249184536261	983744820729105	855737728983493	134412052779155	243
ENST000006038771	RP11-694I157-001	RP11-694I157	rs9831648	835.696	426108077928039	863.272	440034884262213	133857037792761	52
ENST000006226114	RBM26-202	RBM26	rs2484345	171185092225817	574846071269205	793319957488582	266266032453061	133836187480267	192
ENST000004049262	RP3-415N121-001	RP3-415N121	rs7752418	581731509904831	70147376160686	818417021846987	98554191780386	133614725403801	106
ENST000004721432	RBM26-005	RBM26	rs7338530	119476240565205	401205774439303	131122313837022	440180178651044	13355419146943	192
ENST000004951781	ATXN1-007	ATXN1	rs4980365	190169970062577	453033291956228	172125464071844	409913253486227	133430500216201	95
ENST000003093187	PPP1R14B-001	PPP1R14B	rs618160	185496906177945	754215101013011	18953242360462	770489901214086	133280377262372	169
ENST000006166371	RP11-712L68-001	RP11-712L68	rs7101595	357159091161404	614476033330586	119207098263425	204957481377464	132929866349467	176
ENST000004187705	AC0099613-002	AC0099613	rs4665161	301728469971085	535520920930586	108003104440815	190359502798293	132914348374418	37
ENST000005322261	TRAF3IP2-AS1-013	TRAF3IP2-AS1	rs7752418	162230217069162	195692923225976	662443034580733	798950346858555	132686190234044	106
ENST000005876601	TCF4-AS1-001	TCF4-AS1	rs12967143	1.00131	781037089047699	0.0111091	865207752498177	132442135702474	240
ENST000002629038	HACE1-002	HACE1	rs370771	2.23152e+08	751967897958779	3.45045e+07	116139585751388	131889939722675	105
ENST000005277311	DNAJC24-010	DNAJC24	rs3026389	3.52558e+08	81990289333684	2.09111e+06	484989815834918	131594390391951	163
ENST000004695241	EIF4E3-008	EIF4E3	rs116310555	102199487354952	542652175044159	583773043382581	309836551062157	131453594724364	56
ENST000005900132	PIK3C3-010	PIK3C3	rs4267411	190860508915533	725177667551705	378280800328828	143597420944544	130996222914802	237
ENST000004094845	CYBRD1-002	CYBRD1	rs908671	638096109929254	721098360001107	124323857819351	140364740835346	130912699486061	39
ENST000005208236	SMG1P3-003	SMG1P3	rs2369818	8.60078e+07	798410724594909	7.65247e+06	709072307872705	130681108014907	225
ENST000002564297	MBD2-001	MBD2	rs8089474	5.71919e+08	75757760621048	8.46151e+07	111952599451057	130463228994487	239
ENST000002590535	CD302-001	CD302	rs1457234	141318084047724	821435076994051	579878130607689	335761122648573	130277124205712	37
ENST000003592369	VSIG10-001	VSIG10	rs521048	698080416259549	690926786909489	172110423493723	170216554781525	130154749911453	187
ENST000004023803	ATXN10-009	ATXN10	rs9627391	481453024547479	428677416972411	48490780222144	43162345553306	13003551922684	251
ENST000005437021	SMG1P4-006	SMG1P4	rs2369818	9.23689e+07	857460578568856	1.38167e+06	126962366646009	129842247260855	225
ENST000005218916	ZFHX4-002	ZFHX4	rs1433965	443941326437124	697124365452733	109934554135336	17250122715217	129820531514525	130
ENST000002335756	SNX17-001	SNX17	rs12463914	274690010766774	143634472674028	135855970326128	710256473126401	12977655705929	22
ENST000005505761	DCTN2-015	DCTN2	rs73123350	811832101775401	753274728638522	116301299825786	107782836908682	129661100436785	184
ENST000005473455	DCTN2-013	DCTN2	rs61935769	837379919233616	777318354220825	906626195005937	840304192306431	129370801161189	184
ENST000004596865	CORO6-004	CORO6	rs77135925	705613436440282	761254513771246	33402896867624	359079430671277	128935909830835	231
ENST000003753897	FAM120A-005	FAM120A	rs7023933	9.66313e+07	735394574221017	1.78648e+07	135827951078838	128776329739338	142
ENST000005188271	PDP1-009	PDP1	rs4478545	258378183499347	702728340548743	610042820551314	165789116979396	128288717816316	131
ENST000005083211	HTT-003	HTT	rs362280	21557721638071	774432265305545	264462838323894	948764601703917	128271039521932	62
ENST000003924746	CAMKK2-011	CAMKK2	rs35905305	1.4474e+06	501850762306371	1.06731e+06	369935822710712	128213389835819	188
ENST000003396598	DYRK1A-003	DYRK1A	rs7279339	909191959625353	509093904856919	412309445288277	230740970700538	128014983951179	248
ENST000004540366	SLC12A5-003	SLC12A5	rs6131010	2.48352e+07	789246863511501	2.60839e+06	827648158650818	12798804618739	244
ENST000004705545	GSTO1-002	GSTO1	rs11599236	2.5838	764487082043127	0.364536	107730231666629	127782686290216	156
ENST000004673801	NT5C2-011	NT5C2	rs11191499	548378251742075	792268608475218	51812309603804	747287512965582	127000734614765	155
ENST000003402968	DYNC1I2-002	DYNC1I2	rs908670	66497782994993	755195752462314	972197583075847	110282718967721	12689955268739	39
ENST000005054255	MDGA1-003	MDGA1	rs10947690	120262339360229	498995264023448	852430490486608	353565530693453	126888666442211	98
ENST000003716495	EDF1-003	EDF1	rs111163099	426744656271609	842027529828698	137743408415528	270522064952168	126515073704953	149
ENST000006370681	TCF4-089	TCF4	rs12967143	0.962814	751024315328925	0.157331	122596898454163	126378786216897	240
ENST000005379831	NPIPB3-008	NPIPB3	rs2369818	8.65264e+07	803224843837741	7.60724e+06	704917092086784	126282505617071	225
ENST0000032990812	IST1-002	IST1	rs11643192	737324547728712	755577873116028	107792430176417	110335321322173	125635635782748	228
ENST000005636945	CNTROB-002	CNTROB	rs2585399	4301986605538	466287128579246	369410889200083	400274555699973	125442220223242	230
ENST000006157301	Metazoa_SRP69-201	Metazoa_SRP	rs112535944	621948940664122	792652525111766	64160087927504	816448079116037	125016557948039	149
ENST000005228161	C14orf159-017	C14orf159	rs1286060	441737476697896	711622638861249	699221466622467	112517282504265	124694116298471	204
ENST000003687316	TRAF3IP2-006	TRAF3IP2	rs4947122	20105064807992	242418783400125	670534135284437	808378543657437	124541790429299	106
ENST000004939161	SNIP1-002	SNIP1	rs1466887	888848600525427	737001446548437	154677578288214	128128677197416	12443461446601	3
ENST000005352835	DDB1-007	DDB1	rs102275	6.341e+08	833518924055909	3.22659e+07	422890153246644	12418539696188	168
ENST000004834217	ZNF638-019	ZNF638	rs4852252	226961656971457	568612244553141	121500813773197	304275147371446	123627983367967	29
ENST000003673858	NEK7-001	NEK7	rs2358493	17342.3	632268266216688	6699.57	244129636598185	123602096944708	16
ENST000003394648	WNT7B-001	WNT7B	rs8139201	863356274171802	76872735568729	110386016617661	981636893232403	123371532081575	251
ENST000004563585	TANK-012	TANK	rs1267079	2.82274e+08	634776843872205	1.07605e+08	24185819165887	123361065683222	38
ENST000005807551	RPL23A-010	RPL23A	rs75581564	106897593272979	793552556146735	964036098320217	714417120296503	123351936397996	231
ENST000004089643	C2orf16-001	C2orf16	rs12463914	144534583063018	778681458121191	1531883402204	824074400541175	122925760116185	22
ENST000005550851	TMED10-007	TMED10	rs17782683	378077	843614504486555	15148.9	33679445022567	122706046558616	202
ENST000005069785	LINC00461-013	LINC00461	rs6893807	6.13966e+07	780535154599412	7.64373e+06	970522548109539	122411900186114	81
ENST000006310432	TCF4-058	TCF4	rs12967143	0.997998	778456362836926	0.127279	991571593493117	122386477813755	240
ENST000006236401	ZFAS1-010	ZFAS1	rs4810900	228786778186694	535290942246351	146347165575356	342285128462387	122386415896886	246
ENST000003688055	REV3L-010	REV3L	rs7752418	311174902221485	375360048435527	361011540803819	435354279150522	122067028111421	106
ENST000005369111	SOX5-013	SOX5	rs7968921	367213982466939	748366661317538	636757886718144	129647025432173	12155542347915	181
ENST000004711581	RFT1-004	RFT1	rs9847024	430520149918419	496601421769533	324715477873115	374435199191462	12141102276109	53
ENST000003001347	STAT6-001	STAT6	rs11172247	140210489927645	716761036922553	355798539855179	180671452099765	121403342541274	184
ENST000002579107	TSPAN31-001	TSPAN31	rs61935769	6436861077971	598523699914435	2919718650245	271365734239392	120753986117957	184
ENST000005442335	WSB2-201	WSB2	rs7485457	925614701544114	916111038435274	787178211672714	778975316202228	120616183135973	187
ENST000006143524	GPR155-201	GPR155	rs4972656	3.08746e+07	272674733260867	6.87159e+07	606756461431002	120567809403775	40
ENST000004726031	RFC5-005	RFC5	rs5745831	617295165512366	61095620332687	262619089961266	25980182951446	120442824603933	187
ENST000003161243	AP0037744-001	AP0037744	rs12146487	189441854109999	76989109332871	218472116719545	886666855211676	120313314571927	169
ENST000002195997	CRYM-001	CRYM	rs2369818	7.16807e+07	665411838406004	2.31049e+07	214362342498931	120224871239575	225
ENST000005597821	LACTB-004	LACTB	rs10438347	369313872871106	813291848639194	3.03039e+08	666142087899821	12005398079671	214
ENST000004752201	FKBP9-009	FKBP9	rs7799431	207378441264016	746295900381534	371170383551643	133453635485704	120005968653142	117
ENST000004441131	EIF4E2-013	EIF4E2	rs1801251	998895766455449	74766609320763	177414564724205	132673947182518	119542328576735	45
ENST000004750851	MPV17-022	MPV17	rs4233717	606149372322064	657497885403083	137491747786644	149019918526309	119118084059737	22
ENST000003405459	MEIS2-201	MEIS2	rs620037	740108039175255	737908609571277	14362316504703	143077424686427	118925592621874	210
ENST000003687619	TRAF3IP2-004	TRAF3IP2	rs174373	14898172882663	179635164803421	673432330845894	811874208420292	118837225118257	106
ENST000004204286	CELF4-201	CELF4	rs12967855	495.331	735232782822614	98.4432	146003149502194	118764067669254	235
ENST000005069985	RGS12-005	RGS12	rs362280	21731002878495	780630183067751	274048382679612	983262108700749	118596457391644	62
ENST000004436176	HERC1-001	HERC1	rs62014172	8.69006e+08	689347814022913	24227462972285	192068188428959	11857288473987	214
ENST000006232001	RP11-360N93-001	RP11-360N93	rs60856912	2.384e+08	815803882276457	1.93025e+07	659347713453316	118258769351198	233
ENST000004925905	FHIT-003	FHIT	rs11130821	279116396473509	745404665259991	511254601216373	136417149533407	117847943350008	55
ENST000004217696	EIF4E3-004	EIF4E3	rs116310555	134986004282016	716744297546385	28172666275663	149472840586795	117466994811052	56
ENST000004503633	SLC6A15-002	SLC6A15	rs1459594	580367968675541	850037354644387	183118893060696	267032805732047	117272566202592	185
ENST000005079995	NOP14-AS1-006	NOP14-AS1	rs61348208	210812057200033	757312865928266	343519140967124	123287504583912	116947989774854	62
ENST000002439646	SLC12A5-002	SLC12A5	rs6131010	2.44968e+07	778492005097148	329777	104684017840877	116823699116377	244
ENST000005498485	SCRN3-014	SCRN3	rs4972656	8.26977e+07	730360178338859	1.7323e+07	152874740455515	116764080998673	40
ENST000006013895	LINC01515-006	LINC01515	rs1993849	611258921071083	678051965772937	177979396296952	197310687776302	11674496327708	151
ENST000003612048	SREBF2-001	SREBF2	rs11090045	179287300565223	585793385552182	910600266598893	297407954109339	116528313011254	250
ENST000003797175	ZNF512-002	ZNF512	rs12463914	152308988588138	820566684753419	871941232640735	46859477907684	116470997247443	22
ENST000006270492	FARP1-201	FARP1	rs4772087	119519448014791	605510331057823	5.50118e+08	278585065206355	11588715061585	197
ENST000004351011	CYP2D7-004	CYP2D7	rs2097413	578800091647089	220316121456739	273079748854946	102787758521638	115809771500127	250
ENST000004172385	WDPCP-003	WDPCP	rs62180315	873976350858652	686416078015082	237884914301934	186717717333753	11574759199956	28
ENST000003093668	FKBP2-003	FKBP2	rs11605193	156895527218008	637924387280125	554164931936696	225203289843102	115641120835605	169
ENST000003549479	PIP4K2C-001	PIP4K2C	rs73123350	82252303761025	764784333892957	11926298822856	110776054656181	115021751192475	184
ENST000002449066	DKFZP434K028-001	DKFZP434K028	rs102275	4652675489567	676534763901259	1.43574e+08	208652262389469	114806885297618	168
ENST000004246641	RP5-850O153-001	RP5-850O153	rs11579246	849947522990844	798167473015995	919466633192088	862304775486658	114660155249029	5
ENST000002335358	SLC30A3-001	SLC30A3	rs4666011	13599845259557	683900697506889	108770145139446	545830242792526	114640811104344	22
ENST000005070011	SPCS3-004	SPCS3	rs7659414	290380135441499	755112008889133	489020045020187	127051592770832	114443576940599	71
ENST000005181265	HARS-017	HARS	rs3756335	348343682283948	80374594178286	353976409005552	815599431564788	114310373737476	90
ENST000005690441	AP1G1-012	AP1G1	rs3852788	703208324767951	720543204806962	153614301710938	157287466775575	113601102152674	228
ENST000004632751	HCG9-002	HCG9	rs115938232	27012.5	867406911213059	611.013	195073228905897	113085765620118	97
ENST000003676697	RFWD2-001	RFWD2	rs12741940	1.26791e+07	441961630003516	2.41808e+08	842767849836495	113033442290984	13
ENST000004908865	EXD3-012	EXD3	rs112535944	594739213986435	757980549737638	100764492029045	128308860024517	11301508653183	149
ENST000004088401	USMG5-201	USMG5	rs11191499	483738415648813	676663381414326	146074636071526	204219427429341	11281906063913	155
ENST000003820992	VLDLR-002	VLDLR	rs10441718	12266467781242	685939683521189	359861867097646	201121625520226	112780040094062	133
ENST000005114221	CTD-2334D191-001	CTD-2334D191	rs113442606	849977165977504	634585603805063	337154536741	251604039100884	112623225391335	87
ENST000005987081	C10orf11-007	C10orf11	rs1407736	117790131007038	789936316167601	126119159208624	844667736438888	11255670549572	154
ENST000005100875	TMEM161B-AS1-005	TMEM161B-AS1	rs6893807	6.00238e+07	763079072158251	9.81954e+06	124723042533519	112197186874644	81
ENST000005581615	MAN2A2-003	MAN2A2	rs4702	8.13404e+08	548265587477118	5.04191e+08	339731994119918	111989242455795	220
ENST000005493031	RP11-509E101-001	RP11-509E101	rs7193263	157194493471943	740397583807302	313691273618431	147639113933538	111774738638326	221
ENST000004218795	FADS1-005	FADS1	rs102275	5.53318e+08	804567471430057	5.76487e+07	837139104429906	111712508456033	168
ENST000005604635	TRAF3-006	TRAF3	rs9671376	879287492427133	760541556329779	147793137081236	127722349763801	111633385843469	206
ENST000005213395	GABRA1-006	GABRA1	rs4596421	619398284765956	759039288631154	105174445313568	128774164797229	111461973841536	92
ENST000005666681	VWA3A-007	VWA3A	rs2369818	8.30101e+07	770582834586337	1.27215e+07	117981966562497	11143424153553	225
ENST000006073631	RP11-415F233-001	RP11-415F233	rs7610118	662745637416052	762163457772329	103454437973462	118862224008127	111312317465649	48
ENST000003846911	RNU6-813P-201	RNU6-813P	rs11756123	715.814	723049740886919	164.228	165777252781218	111173006323064	110
ENST000006024221	RP11-73M188-001	RP11-73M188	rs2896489	1.11005e-06	2188.49	45092.1	888886860931271	111113138595919	207
ENST000003624651	RNU6-204P-201	RNU6-204P	rs2079642	211729250767317	76061057152279	350711168180573	125877510384301	111043914417055	62
ENST000005588535	MAN2A2-010	MAN2A2	rs4702	9.32998e+08	628876243751526	3.8618e+08	260189366330543	110921198141393	220
ENST000006350831	EP300-011	EP300	rs2064560	19072.3	793954012522872	22.9767	955384748938555	110507512369574	250
ENST000005720035	DHODH-006	DHODH	rs3852788	704475629267493	721921343064396	155556115622936	159298144588684	110180194898015	228
ENST000005129091	HTT-013	HTT	rs61348208	215185814282815	773027839054319	319654941258147	114722218888033	109778428973562	62
ENST000005634182	CLK3-024	CLK3	rs409856	285577187597782	571256092079682	111947726364432	222838445238984	109688103162195	217
ENST000005492935	YLPM1-002	YLPM1	rs7152906	219602	772822561346002	33478.7	117708818463372	109468617659821	202
ENST000005331245	C11orf49-010	C11orf49	rs112181005	90224383469791	816441085101156	810891616340968	732683325509269	109307249351584	166
ENST000006170501	PCDHGA7-002	PCDHGA7	rs246066	207477096551603	633129440608979	123896866958142	376986048940928	109305171249511	90
ENST000003699523	IMPG1-002	IMPG1	rs1414592	802731182090147	797279988359835	933852351476177	926418918961695	109182003326758	103
ENST000004620645	WDR6-019	WDR6	rs9831648	1675.1	841325394816348	99.8949	500640519717558	108610553194145	52
ENST000004138182	RP4-569M232-001	RP4-569M232	rs910187	672479817668483	783535663315178	9.2924e+08	108161534804734	108226261503272	245
ENST000004016696	NRXN1-003	NRXN1	rs10173817	606430268218532	478001158128814	524105898083804	413003484323749	107864821381134	23
ENST000004193255	KIAA1109-007	KIAA1109	rs45534736	3.65348e+08	776580573343154	5.44593e+07	115650635167091	107764593420758	68
ENST000004949931	HDDC3-003	HDDC3	rs4702	6.69091e+08	450993025420302	6.54777e+08	441237444204788	107756291691572	220
ENST000004431975	CALD1-009	CALD1	rs11772832	36577934472516	761608159137995	607506535937074	126384346867767	10774219401105	124
ENST000004371396	TMEM107-002	TMEM107	rs2585399	676369014427252	733156532181329	139834259104793	151467441702859	107213993380492	230
ENST000005366931	C17orf58-003	C17orf58	rs60856912	2.19556e+08	751319015195579	4.13772e+06	141485241323485	107193134149592	233
ENST000005354705	RNF10-014	RNF10	rs35905305	2.02768e+06	784557919808686	280131	108282267932026	10715978918117	188
ENST000005612421	TPM1-032	TPM1	rs74927570	149136361021081	816508823217586	139602072016635	763239364804151	107004143733775	214
ENST000004030943	FASTKD2-003	FASTKD2	rs62188630	3.33627e+06	205599124586333	1.11571e+07	687456536545745	106944193933819	43
ENST000005929361	RP11-397A161-003	RP11-397A161	rs12967143	1.0743	837925585345892	0.00709186	55207968811689	106866445842408	240
ENST000005456225	TMEM200A-202	TMEM200A	rs6569670	111897411399246	627529598906939	471191811885967	264141383623815	106738851543368	108
ENST000005550715	DLST-003	DLST	rs11621186	233056	820171208007405	20799.5	730910391885042	106737750265535	202
ENST000004786035	C9orf3-013	C9orf3	rs16909922	168691649124692	849954598336935	827713949435885	415977740044157	106677939772459	143
ENST000003681492	ARHGAP18-001	ARHGAP18	rs9321191	515863385419916	245373464114126	600452519038187	285502352039296	106432760427177	108
ENST000004864941	ZNF638-015	ZNF638	rs4852252	300888736456482	753822800001254	544377798835453	136277754271137	106346180564209	29
ENST000005812585	BPTF-004	BPTF	rs60856912	2.36644e+08	809794612090736	2.46736e+07	843269295872018	105875845145101	233
ENST000005276482	IGSF9B-006	IGSF9B	rs612823	6.78541e+08	691714698763288	1.98886e+08	202641799509933	105634727455015	178
ENST000005712522	PCDHGA4-001	PCDHGA4	rs251373	16803702722731	600661206908735	275091105790223	98227855125374	105564800159559	90
ENST000004693531	MOG-013	MOG	rs115938232	27322.1	877347265617671	536.483	17121616471204	105531117632539	97
ENST000006016565	FARP1-020	FARP1	rs4772087	153866546478337	779519929563753	2.27084e+08	114940061931515	105522351007983	197
ENST000004480395	WNK2-011	WNK2	rs7023933	8.60087e+07	654486808499656	3.15535e+07	240001971525821	105510044353167	142
ENST000005166601	RNU7-160P-201	RNU7-160P	rs942866	2.05839	405814395667212	45355.5	894084621490328	105509563660245	207
ENST000003006486	GCN1-001	GCN1	rs7306541	161888730740307	678977256934826	103536526163937	433187756719342	105461584036539	188
ENST000005661615	AP1G1-011	AP1G1	rs3852788	732170805367693	750223323834858	132566317662948	135729493818245	10539981111659	228
ENST000004979331	LRRC55-001	LRRC55	rs12805841	2.52703e+08	876693927282399	5.33564e+06	184058449306979	104897647398804	167
ENST000004372701	SETP5-001	SETP5	rs112535944	635619371364922	810074995051129	663315726988685	844325140900285	104790539914779	149
ENST000003848411	MIR550A2-201	MIR550A2	rs7799431	183149569270441	701253345078974	506657760131629	19388733992938	104625499646363	117
ENST000004328875	TCP11L1-201	TCP11L1	rs80067584	83014794033491	800582861533956	9.8332e+08	94725350241457	104598940233919	164
ENST000004139151	RP11-613M106-001	RP11-613M106	rs62535714	774.814	842007283479756	49.2532	534199982775432	104572718234461	140
ENST000005383495	RP11-711K17-001	RP11-711K17	rs10491990	537582764817219	745692267025611	647193095945758	896690959503808	104408429582829	180
ENST000005426921	TAOK3-015	TAOK3	rs521048	720260628177192	712971162561665	175590508248325	173709066690205	104361259383874	187
ENST000004881575	NISCH-005	NISCH	rs2015971	569275728519779	731645946446724	12258324463962	157442745267393	10399271855429	53
ENST0000028018711	GPM6A-003	GPM6A	rs7659414	297914731508657	773778024881575	458385874122971	11895336173344	103831080195776	71
ENST000005448845	KIAA0100-201	KIAA0100	rs75581564	124778054773756	844258711792345	585968655887533	395439938105229	103133520263869	231
ENST000004224406	SLC25A12-001	SLC25A12	rs6723259	3.28494e+06	3.73063e+08	783319908940009	889496531476704	10266650595039	39
ENST000005573831	RPS6KL1-011	RPS6KL1	rs11621186	21471	755607137170038	40366.1	141953880381542	102438979897659	202
ENST000005436741	MARK2-014	MARK2	rs12146487	183494037486478	700403431969965	456807628775654	174262721229659	102416366763972	169
ENST000005330735	NCAM1-011	NCAM1	rs61902811	1.02939	718855242945125	0.256103	178742980189822	102401776865041	174
ENST000004638881	KRBOX1-009	KRBOX1	rs56029819	221732612065946	852983918025147	110947932233489	425784873907742	102109320531186	49
ENST000005091765	CCSER1-001	CCSER1	rs10026036	70437845995363	772343530663418	113995250056815	124892640429124	101945455197448	66
ENST000005591961	SEMA6D-013	SEMA6D	rs34488670	32726934105524	708350405214482	8.7717e+07	189755071270884	101890373651361	213
ENST000005617631	HACD3-012	HACD3	rs1550029	565253379067347	851664610834825	270079614041029	405909467425199	101821829017941	215
ENST000003299055	CALHM1-001	CALHM1	rs11191499	841294218699168	812546574498188	792659602336191	764555916540749	10179223205841	155
ENST000005454741	RP11-17G123-002	RP11-17G123	rs112181005	682964525680721	575751211342409	381605745478116	321598827958657	101585390427775	166
ENST000003479414	PRDX5-003	PRDX5	rs11600628	199337316138669	810486116257657	163624389177148	664265659479287	101517342288776	169
ENST000005914945	WIPI1-006	WIPI1	rs12601759	819840913449448	822365081490761	7.60076e+08	761401965094548	101405137149878	233
ENST000005559671	CTD-2134A54-001	CTD-2134A54	rs10149470	22870.4	450893102618136	22714.3	447713886099226	101393010826792	207
ENST000004336831	RP11-296O141-001	RP11-296O141	rs78449808	283261679271295	846218010224439	174740577099653	521007471650153	101380506873564	12
ENST000004681475	EIF4E3-010	EIF4E3	rs112669807	217912935592331	115705989853683	144382802905767	766533250457319	101143350042498	56
ENST000005569861	KLC1-019	KLC1	rs10149470	38032.5	749816244843609	7568.83	149119624169758	10106413053062	207
ENST000005590571	MYEF2-013	MYEF2	rs12910903	810921300097407	76680107248274	491153752154358	463422758201514	100852984165824	213
ENST000003035758	TMED10-001	TMED10	rs17782683	131623	293693300118731	271443	605578125963729	10072856988688	202
ENST000005138221	DNAJC13-006	DNAJC13	rs7618264	37665738397381	82429869208324	324535313480453	709224876782926	100687711085248	59
ENST000005798161	ASIC2-004	ASIC2	rs407502	108170666033436	762549001117051	19399749578865	136657849513407	100665578953931	232
ENST000006220711	PACRG-AS3-006	PACRG-AS3	rs9458641	333743926832427	711056771070454	8.84415e+08	188328083525337	100572926862607	111
ENST000004719516	ZMYND8-014	ZMYND8	rs910187	53717041733229	625880687985081	234804320185836	273480195169999	100561919371168	245
ENST000005790661	CTC1-006	CTC1	rs2585399	647667140926455	702042954080289	174673466806845	189237929674682	100495710167696	230
ENST000005549811	TMEM260-011	TMEM260	rs2274794	5.37584e+08	773548943208159	8.77031e+07	126098798143263	100346005776051	199
ENST000005298891	MYO18A-017	MYO18A	rs75581564	10339067738586	810852944920029	989465067265573	774995850360683	100318937238052	231
ENST000005830502	MIR4482-201	MIR4482	rs11599236	2.86055	846371359023498	0.180688	533612920827781	100267348893693	156
ENST000004327756	CCSER1-002	CCSER1	rs10026036	690107164537465	756679961667822	129857846410084	14228467102285	10021540229838	66
ENST000004727281	MYH10-005	MYH10	rs2585399	743424935866831	805533217917095	79489442058831	8603005650118	100207581802468	230
ENST000002674849	RTN1-001	RTN1	rs10148598	564097178593056	653018746563167	212588708715245	245999966374615	100204601174909	200
ENST000004731225	ST3GAL5-010	ST3GAL5	rs75610186	46188585918025	323008652571384	677334038279647	472676056810259	100104478739376	30
ENST000005342235	FADS3-013	FADS3	rs102275	5.45855e+08	793715576951397	7.31602e+07	106280562903261	999976699900623	168
ENST000004792751	RBM5-024	RBM5	rs1352889	2.43891e+07	895659610273864	124713	448007614207355	998600684455973	52
ENST000005247981	LTBP3-013	LTBP3	rs12789028	725995132336777	772041224158133	112901546307943	119962696529058	996071125263614	170
ENST000004707665	DPP7-002	DPP7	rs112535944	6532604153814	832560287377326	527819010135993	671693435107436	995643267955347	149
ENST000003550706	BBS9-005	BBS9	rs7799431	220161307829388	792268589725	300199182058353	107929595245302	995516338036631	117
ENST000003924957	SPPL3-002	SPPL3	rs35905305	667538	258286457544545	1.66048e+06	642378284842142	993352343331737	188
ENST000003229272	ZNF335-001	ZNF335	rs6131010	2.28865e+07	727318834255808	5.46089e+06	173444358384425	992365238855522	244
ENST000003463297	CTTN-001	CTTN	rs7117514	431470371394672	778484245804565	417191264253489	751730802812558	990237241321768	171
ENST000004365072	TMX2P1-001	TMX2P1	rs57757402	189042851129119	881742346441364	4.11297e+08	190849357523124	989795619826673	140
ENST000006119941	MIR6815-201	MIR6815	rs1893562	883744719442778	812970179042568	85302087027088	783717167565717	98967636136162	249
ENST000005999042	RP4-569M235-001	RP4-569M235	rs910187	659295764025067	768174378024879	11408307762193	132824267633319	989240164576374	245
ENST000002162548	ACO2-001	ACO2	rs2273085	8451.68	35171622857999	13207.6	549534623996549	987491472068682	250
ENST000004785901	MEGF11-009	MEGF11	rs4776729	587673873774439	623456226448702	261277085326635	277087146097172	986076764950253	215
ENST000006074251	PROX1-006	PROX1	rs12116805	326260640362099	720303144791439	643918496263462	14206277718353	98568829026186	18
ENST000004848572	ERC2-015	ERC2	rs17216573	649386371533033	623438786133428	201097123291107	192963319221134	985495451630249	54
ENST000005587641	CINP-006	CINP	rs10133709	246889678892187	823769820937974	232315821938263	774157381314457	985443196694946	206
ENST000006251581	AP0007691-201	AP0007691	rs12789028	780081371157802	829553627180781	598100436046022	635046150428343	985428436287604	170
ENST000005900331	RPSAP57-001	RPSAP57	rs4131791	12874.6	755510640683018	249.174	146122469425232	983668897380846	239
ENST000004680455	PREB-005	PREB	rs10173720	560213410929798	245400840536538	668590589939315	291891964260785	983374931136543	22
ENST000005609511	UACA-013	UACA	rs2060337	75231679872067	539297280188255	504209196339263	361343578195006	981026156216789	216
ENST000004327391	TMEM183AP1-001	TMEM183AP1	rs115938232	27255.9	875221107896282	840.14	268800871238335	978988046989224	97
ENST000005063882	RCN1-011	RCN1	rs60171845	3.50864e+08	811127043525678	3.93973e+07	909809007984633	978881530643966	163
ENST000005461365	SOX5-003	SOX5	rs7342385	323609208943326	659503112927218	118906374199812	242228788631012	978255828586267	181
ENST000006015813	ZNF638-029	ZNF638	rs4852252	283562407171672	71041411465912	75196902886222	188294480193789	977038120465118	29
ENST000004202476	SCYL1-002	SCYL1	rs12789028	725515252605071	771529871166878	115187175343171	122395065550665	976680390029748	170
ENST000003989401	MAML3-201	MAML3	rs34973539	259198869656456	77242426538439	435745143823493	129756492176423	975164690551481	70
ENST000004909155	REEP1-006	REEP1	rs59859947	142897159516224	585085601835801	770426351828579	315350028983863	973649712333448	30
ENST000005785901	ALDOC-007	ALDOC	rs75581564	127753265800218	856299317174665	498049481111138	332859136641066	971413931000956	231
ENST000005070295	WDR41-003	WDR41	rs75190764	42850444125352	705523325853245	886821182636285	145916354460991	9684166373405	79
ENST000004189811	HLA-U-001	HLA-U	rs115938232	385.017	123634000968884	27744.5	890813343501206	968232561206094	97
ENST000002575526	MSI1-001	MSI1	rs12579868	3.14049e+06	683676552255808	1.00976e+06	219725949471431	965974567702268	188
ENST000004946385	TCAIM-012	TCAIM	rs6441859	67116.3	783003806902811	10339.5	120527960552215	964682317704145	50
ENST000004874695	UGP2-020	UGP2	rs1109027	28455103890689	544718489107324	255330464123869	487817135595986	964157120138009	28
ENST000005786021	RP11-31I223-003	RP11-31I223	rs387627	112438894941249	792637644244389	157482306986238	110920790520828	963133781091425	232
ENST000005665365	IST1-020	IST1	rs3852788	599355220815917	614192955300467	274082212292626	280771134196069	963015361723778	228
ENST000005920455	RP11-456O192-004	RP11-456O192	rs784254	6.42311e+06	870339574781282	24778.3	334787139346387	961816445751307	241
ENST000005359811	TEX40-003	TEX40	rs6591838	196551322433321	799158537147509	204575695217799	830824274025532	96058146254428	169
ENST000003925842	HAT1-006	HAT1	rs908670	534754476960545	607306808861631	254426854692873	288850037649896	959513401719391	39
ENST000003532677	CREB1-002	CREB1	rs972189	1.31416e+07	809856959775516	1.5303e+06	942093079336253	959335855718546	43
ENST000005346471	CTNND1-032	CTNND1	rs2509805	1.18328e+07	818926850357481	1.23248e+06	852019370257018	958710819642021	167
ENST000005087191	CTC-467M33-001	CTC-467M33	rs71639113	4.41601e+07	561405885831904	2.69665e+07	342728665795968	958647371054002	81
ENST000005348705	ADD1-017	ADD1	rs2298969	225708921482515	810815682772404	253370569665768	90922729705284	957511277378208	62
ENST000006354651	KCNB1-002	KCNB1	rs1043361	35662704625522	61384032914532	168850406450869	290536309635513	955708134738972	246
ENST000005870081	RP11-188C123-002	RP11-188C123	rs112535944	815259500404748	852542623789797	489932249924726	511383088670931	95454814617713	149
ENST000005327075	EIF1AD-009	EIF1AD	rs12789028	810998344334104	841567306332346	526914655394429	545823515973506	952134439715675	170
ENST000005544621	TTC7B-009	TTC7B	rs1286060	420223149547927	677787994621598	10812961692421	174309785081056	950669436501323	204
ENST000005807941	MIR4311-201	MIR4311	rs4776729	734909061264271	780243421004647	116879725836836	123994779366692	94910010841559	215
ENST000003978863	PTTG1IP-006	PTTG1IP	rs372519	70030715242305	64424443408757	273528799584839	251537116253653	944800901386982	249
ENST000004419176	ANAPC5-003	ANAPC5	rs35905305	2.91855e+06	689274724293801	916436	216340557625974	94384679730358	188
ENST000004729316	ETV1-010	ETV1	rs66974425	207101896819358	713109902866545	485217301159522	166979574296897	943481601430265	116
ENST000005381291	DDB1-010	DDB1	rs198457	6.57941e+08	859757582585574	3.52416e+07	459572582867585	942782272986204	168
ENST000005585321	HERC1-005	HERC1	rs62014172	8.13014e+08	644931693471029	3.29046e+08	260924662145902	941322237827377	214
ENST000002683798	UQCRC2-001	UQCRC2	rs2369818	6.95045e+07	645210083649198	2.80952e+07	260713458713922	94075481640451	225
ENST000005038501	APBB3-008	APBB3	rs3756335	355373762790416	819965067226822	371416076953784	856039619025458	94038455500146	90
ENST000004851711	KDM3A-012	KDM3A	rs72932380	191800639916976	785403158597332	289406864150543	118415049012023	939743791273245	30
ENST000004721485	SLC13A3-007	SLC13A3	rs6066213	871442496320099	772294421626265	139653984581414	123670976175908	939236373888121	245
ENST000004249245	SHANK2-003	SHANK2	rs7117514	431325368254853	778408223701803	444706453143718	801618419442527	938503329970222	171
ENST000004493192	FAM89B-002	FAM89B	rs1346	776689348804982	825950227255105	677467681537898	719498952785156	936555162967917	170
ENST000003754191	C9orf129-001	C9orf129	rs7023933	9.54925e+07	726727690946127	2.36216e+07	17967390871247	935972092013069	142
ENST000004744381	CDH22-002	CDH22	rs9074	2.52161e+06	801349617815914	3.30939e+06	105076701375483	935733955541573	244
ENST000004265751	RP11-318C242-001	RP11-318C242	rs10913112	2.2932e+08	798663415707157	3.09793e+06	107799306941172	935346743540766	13
ENST000003440344	PPM1G-001	PPM1G	rs4666011	155642011431487	820871957905234	130545182820523	687573695335387	935010195898739	22
ENST000006052601	PPP1R26-AS1-003	PPP1R26-AS1	rs619516	293410342892101	538232306450213	264891092784445	484982858198198	933699555594217	148
ENST000004730831	NT5C3A-009	NT5C3A	rs7799431	21202192249428	763005862488998	398922168003805	143467329256116	932748941155907	117
ENST000002775499	CACNA1B-201	CACNA1B	rs112535944	82127501277347	858833227968947	452320621896224	472075037183981	930927612376918	149
ENST000005180451	MOK-023	MOK	rs56101042	803572399018855	767688592537173	559211185111503	533309102633749	930311454464515	206
ENST000005343361	MALAT1-001	MALAT1	rs1346	74561735919967	792902730538482	994064281178058	105617530097455	930295014908881	170
ENST000004984541	TTYH3-006	TTYH3	rs1637759	482098403522766	868155127348334	2.16312e+08	388602074301156	92934292260017	113
ENST000006266951	SLC12A5-011	SLC12A5	rs9074	2.52749e+07	803219817465005	3.27369e+06	10394295820535	928369388436897	244
ENST000006355841	EP300-010	EP300	rs2064560	18547.4	772104741145914	3.24726	135086119042508	928091395936295	250
ENST000004798561	RP11-713H121-001	RP11-713H121	rs2585399	749811185644167	812454813489174	799004642747249	864830530595023	92765016952135	230
ENST000004315842	ABCA2-021	ABCA2	rs112535944	652261392667877	83128524422161	592544634404521	754252460963663	925779938259157	149
ENST000005267641	KIRREL3-005	KIRREL3	rs7101595	439920868372096	756927862015063	585639190720932	100672530142219	925511290982985	176
ENST000005083231	GPM6A-021	GPM6A	rs17611770	889997049896601	765732108094621	152900374714544	131459434393226	923794832660407	71
ENST0000025790410	CDK4-001	CDK4	rs61935769	873984851880797	812664088439445	918759801715392	853374127132034	923398905268284	184
ENST000004571891	TSFM-006	TSFM	rs61935769	88375638358033	82174951764161	821984892652311	763389570755645	922519765543693	184
ENST000004816491	MAP2-010	MAP2	rs6756747	161726082242802	785191792413118	214905724178955	104246038410743	922405037100699	44
ENST000005548341	RPS6KL1-010	RPS6KL1	rs11621186	233660	822295183705553	24400.7	85778992996776	919258207170678	202
ENST000003544254	RP5-1096D146-001	RP5-1096D146	rs1006737	379029088757462	820826449075793	385200269765619	833274069306981	916706528361687	179
ENST000003626001	SNORA641-201	SNORA64	rs7791726	30559.2	768048022680878	5586.24	140307995578689	916439813789791	115
ENST000004867626	CUEDC2-004	CUEDC2	rs61691222	109603225462514	747059360228741	217602953251274	148227345565661	915769421268343	155
ENST000004851551	MDH1-008	MDH1	rs4671458	10835730187426	851032114355864	588905666260669	461609353092578	913823144811921	28
ENST000003000358	KIAA0101-001	KIAA0101	rs112214362	469068444603457	300612047372775	847357285208001	542132434906152	913705360123526	214
ENST000004178121	MCFD2P1-001	MCFD2P1	rs13199649	176.866	908315491998518	0.0808178	323688208676369	913608197910352	96
ENST000005541072	YLPM1-010	YLPM1	rs11621186	228947	805711386417519	29306.9	103045528783633	912430822163054	202
ENST000003251444	ZBTB2-001	ZBTB2	rs1913474	1.84408e+06	796434353711818	260418	112379966648424	91185658594778	110
ENST000004618631	FAM208A-008	FAM208A	rs17216573	763198782101318	720367789769448	107518942747088	101393774037868	911666637078426	54
ENST000005250541	EIF3M-012	EIF3M	rs74816520	789915594789395	761784222170111	152595618095211	147070158011173	910513686974272	164
ENST000003638131	RNU6-379P-201	RNU6-379P	rs2064560	19689.4	819643312363912	2148.77	893592912531806	909973961645251	250
ENST000004508082	CMPK1-005	CMPK1	rs12141363	604275788687405	777506012660687	968521164984428	124526154252314	909565540351397	4
ENST000005202281	SDCBP-009	SDCBP	rs6471757	396417773159221	726170978781747	996418835193349	182436348586574	908966129749998	127
ENST000004781571	IFT57-002	IFT57	rs55689442	149510861217812	213088774272848	225394369161142	321150085794202	908559095539969	57
ENST000004749695	IMMT-009	IMMT	rs59859947	150894933325757	617831398302095	706404229846829	289142700129642	908105480051585	30
ENST000005598815	IDH3A-014	IDH3A	rs4886915	174358977406174	832033267727412	161648060951977	770470048990591	907292035900286	218
ENST000005126971	NR2F1-002	NR2F1	rs13167027	440083139661895	848134457082225	3.1748e+08	610945426384494	907238171616543	84
ENST000004522005	HSPD1-006	HSPD1	rs6715105	212653162376735	814085119045008	248419617336472	950100645428347	906673212880468	42
ENST000005613661	IDH3A-018	IDH3A	rs4886915	145811651538899	695806635335771	447369605574253	213392150637147	906106654149855	218
ENST000003700106	SENP6-002	SENP6	rs3822957	414007767481712	411247521833663	500832480541716	497402928106588	90434709811726	103
ENST000004559575	HCG17-001	HCG17	rs115938232	34761.9	884170192992103	1008.97	25572804739953	902570019102338	97
ENST000004554471	TNR-IT1-001	TNR-IT1	rs10913112	3.30082e+08	848661298522151	2.38331e+07	611862125202175	901489498084866	13
ENST000005542715	JKAMP-003	JKAMP	rs10148598	678389106518584	785319342919724	106975922814278	12374772158972	901475704612229	200
ENST000003716484	EDF1-002	EDF1	rs111163099	445822790928931	879671386320294	131286138679303	258146865593782	899244130723594	149
ENST000006026415	RP11-529E107-002	RP11-529E107	rs362280	23408341440942	840832503348227	186626583034112	669469645234153	89693071401229	62
ENST000006346091	QARS-045	QARS	rs9831648	1685.24	857182612876261	104.663	531464977132464	896708893925925	52
ENST000003709917	CDH26-003	CDH26	rs520838	21100534776221	800728515141863	227676054235702	863095093593516	895846801802073	247
ENST000002992139	LARP6-003	LARP6	rs7177798	232207823209623	188725310599552	671017275248738	536412320977935	895235252258639	216
ENST000004614565	SLC4A10-003	SLC4A10	rs1267079	3.99169e+08	859001097683253	2.4053e+07	516721410775587	893225290180591	38
ENST000004096827	PSMD14-001	PSMD14	rs1267079	3.25357e+08	731648523911224	7.9665e+07	179058119781039	89289306092336	38
ENST000005633165	LINGO1-007	LINGO1	rs4886915	151986041354809	725271666936499	388513389885177	185307897267575	892295984155836	218
ENST000006070661	TRAF3IP2-AS1-012	TRAF3IP2-AS1	rs174373	690156719089791	832163207604595	690784169764727	832830683275805	890791109525862	106
ENST000006187361	CTA-276F81-001	CTA-276F81	rs7184632	3.2807e+07	835227724229319	2.98167e+06	758210855369462	889508323474911	224
ENST000005559611	NEK9-008	NEK9	rs35641442	244145	859194440149641	14773.2	519008195650639	889047376961156	202
ENST000003716057	ABCA2-202	ABCA2	rs112535944	682745290511697	870135962807062	317839934410504	404189025032079	887306054057772	149
ENST000005147385	CDH6-003	CDH6	rs12517438	484652016461394	578460519469492	278494542558751	332311054966851	884652790046367	76
ENST000004789165	SYNE1-017	SYNE1	rs11756123	791.088	799084716170293	111.419	112457009707126	884582741135575	110
ENST0000027716510	FAM120A-004	FAM120A	rs7023933	9.73723e+07	74103392446544	2.24203e+07	170536961607971	884279160008142	142
ENST000003126657	ENTPD2-003	ENTPD2	rs112535944	675369220606237	86073554747625	394660928816698	5020987940929	883397378009719	149
ENST000002647033	FNDC4-001	FNDC4	rs12463914	160586565477172	856651644440091	718965612213216	382650317751568	883057016248218	22
ENST000005901635	ATP9B-019	ATP9B	rs11081564	222360454748911	631507455471242	150891421029938	427651411859537	882778064908995	242
ENST000004777995	ESRRG-015	ESRRG	rs2576241	574604579866945	764486660998723	110236206718429	146576275956148	882522222585438	19
ENST000003373224	BAG5-002	BAG5	rs10149470	39559	779911796728401	6696.64	131937115111845	881510876971981	207
ENST000005231031	LZTS1-AS1-001	LZTS1-AS1	rs6983045	131933281462046	797232330717875	165512118821387	999259006639319	879933192837747	126
ENST000005251331	RP1-65P55-001	RP1-65P55	rs3026389	3.1646e+08	737049625269819	7.51915e+07	175036700630589	879097575863984	163
ENST000005467041	ARHGAP9-023	ARHGAP9	rs923828	67162354443895	619319529814081	30717556681115	283165934204584	877265448688348	184
ENST000005199945	C14orf159-004	C14orf159	rs1286060	456530753508622	736353160273956	76155192550094	122745530823007	876327142971651	204
ENST000004474046	STRBP-201	STRBP	rs10818846	118720761725345	770296627070921	314013141449164	202865775010858	875559022881572	147
ENST000003820323	PUM3-003	PUM3	rs10441718	137497903102069	768888868477608	256909185977814	14357635626063	873715864400626	133
ENST000005321651	JAM3-007	JAM3	rs612823	7.80394e+08	795543490864421	11494995722263	117094070924271	873534847709059	178
ENST000005285885	VPS51-015	VPS51	rs12789028	784011394371031	834338742297465	657449973375124	698780219560481	87285671829401	170
ENST000004657395	MFSD1-012	MFSD1	rs827137	9815.87	149895962883945	49960.7	762850846354781	872531901635089	60
ENST000005809781	MIR4718-201	MIR4718	rs7200826	2.89198e+07	777076119669858	505838	135831677990137	870918625579122	223
ENST000005752082	NAA38-003	NAA38	rs2585399	716094537507317	776158403082762	118621545508735	12848415527193	870102808151472	230
ENST000006140384	PACRG-AS3-002	PACRG-AS3	rs9458641	301789859668812	64297165569355	126772554428247	270005458817711	86980029247329	111
ENST000005270792	PTPMT1-008	PTPMT1	rs4752965	379510917011291	794715717991249	544740813004	11398461676411	86959815261524	166
ENST000004822081	ACO2-004	ACO2	rs2273085	3275.07	136291797391949	18674.6	777056852184315	866513502042387	250
ENST000005229601	RP11-56F103-001	RP11-56F103	rs4531131	104165879947943	743059200245508	221400957713921	15784818861744	864620135651188	138
ENST000002784078	SERPING1-001	SERPING1	rs2509805	1.20146e+07	831507974802129	1.18801e+06	821340814325002	863578117394698	167
ENST000005248275	CSTF3-007	CSTF3	rs143864773	18674577204532	869697040180598	9.42492e+08	438066773910199	863001117329529	164
ENST0000031820112	DGKZ-024	DGKZ	rs10838612	203925808263241	183548818994594	800281459363159	720228319766276	861807885628653	166
ENST000002490164	MCHR1-001	MCHR1	rs2064560	186.972	479351980351684	33788.1	866163501152304	859013004559487	250
ENST000003558427	ADD1-002	ADD1	rs61348208	174880821651951	628217343452595	789326369583511	283460754001467	85783767959835	62
ENST000004936433	ATXN10-006	ATXN10	rs9627391	966118419960115	860212457026331	494110822254183	439089128993046	857233350525091	251
ENST000004755741	CARD19-007	CARD19	rs7023933	1.02e+08	768944241156021	1.92925e+07	145353871743543	857006741757582	142
ENST000003820805	SGCZ-001	SGCZ	rs2256035	338297283373288	849925940726307	117952343278255	295484065564012	855164009471802	125
ENST000005334571	ARL14EP-004	ARL14EP	rs1415118	649312606850881	85702127846992	384343929980557	50643717098663	854575344329274	162
ENST000005544595	DAAM1-006	DAAM1	rs10148598	646830182766896	748681235597387	142760942541062	165154965071397	853742082059084	200
ENST000003134008	ASTN2-201	ASTN2	rs2418449	5.26162e+07	746649003282692	1.18457e+07	168010927165765	85339424932809	144
ENST000004205685	SLC13A3-003	SLC13A3	rs1883832	257203401116339	665127756321137	833694033879241	2155078926327	853070705957368	244
ENST000004512321	RP11-5G182-001	RP11-5G182	rs10749240	304534324835354	739134798978143	574792292541119	139422509006893	852413366060172	159
ENST000005554991	MLH3-008	MLH3	rs7152906	244277	859659162857391	15685.5	551152592868286	852255752561554	202
ENST000004260862	VEGFB-003	VEGFB	rs4930152	6.97031e-12	2.83407e-10	219617372528712	892861371181108	851768915660235	169
ENST000004387075	KIAA1109-010	KIAA1109	rs45534736	3.53688e+08	751796401642773	7.67453e+07	163044197254462	85155096772703	68
ENST000004642152	ADARB1-009	ADARB1	rs7281757	805465274181013	740997784617501	178417531955299	16405231378345	851110735376861	249
ENST000004703621	ERCC6L2-008	ERCC6L2	rs182923402	773703690283919	76874443906939	146280557564402	145257857287595	850777193951668	143
ENST000004325905	FBXL15-003	FBXL15	rs61691222	141840886234446	807529775291717	161107553514188	916368552070212	850382053426756	155
ENST000003021887	RBKS-001	RBKS	rs12463914	153478545584343	82689364111727	13268067197615	713990979924084	850325996121255	22
ENST000004846211	RNF38-004	RNF38	rs1887438	612028639422135	257294399003015	322191499108684	134598041123819	849980075515999	140
ENST000006177271	CTC-788C12-001	CTC-788C12	rs4509286	194144086907029	527750279185908	141275175846116	383949482623541	849460455630193	131
ENST000005283621	PSMC3-008	PSMC3	rs112181005	130892745120856	747603328131426	290580999488328	16588251319205	849146502258264	166
ENST000004677451	PLGLB1-008	PLGLB1	rs72932380	466024904829799	873057344823619	200417847368702	374619298932485	84620058387466	30
ENST000002229907	SNX8-001	SNX8	rs868754	205.312	657902746763877	80.3974	25754154167024	845557115630261	113
ENST000004561251	RP11-195C71-001	RP11-195C71	rs10913112	1.90103e+08	662651337021322	7.25532e+07	252817432482558	845286039304601	13
ENST000004149481	ENO1-IT1-001	ENO1-IT1	rs301817	6.73791e+07	88385898145236	2.42713e+06	317540164645363	843863040211741	1
ENST000003815695	LZTS1-001	LZTS1	rs6586923	136063914111094	831111538278679	114399415765253	697936059297722	843444702227874	126
ENST000003235888	PPM1M-201	PPM1M	rs2015971	161788311942903	501734958385052	124297088109889	38538358679193	842729148177385	53
ENST000005273041	MAP3K11-003	MAP3K11	rs1346	747555044915797	794967435208607	105666512064795	11228401213638	842163370852071	170
ENST000005021875	LINC01550-002	LINC01550	rs7141014	839753035565339	68172112683179	274899617749841	223082606694811	840497399402465	205
ENST000005847041	MIR4766-201	MIR4766	rs2064560	204.614	851693932494858	1547.63	643351440222343	839709232628162	250
ENST000004505295	RAB34-008	RAB34	rs75581564	116589242456966	865495917050521	519294712058269	384657902680092	838600737237142	231
ENST000004178961	IP6K2-020	IP6K2	rs9831648	2145.36	878483361436684	9.22491	376903835649144	838262549760262	52
ENST000005653171	PML-021	PML	rs72743364	2.72834e+08	771348833944803	5.12685e+07	144860888817748	837870362098146	217
ENST000004984512	MPHOSPH10-002	MPHOSPH10	rs4643565	177106307381043	443705295994825	346635476939945	868343909534708	836420997890289	29
ENST000005284165	DPF2-001	DPF2	rs12789028	795159085588741	845367668671735	58962196490203	626017461862745	834893723212016	170
ENST000003593748	ZNRD1-001	ZNRD1	rs115938232	28150.5	903933659112965	39.4597	125872961332777	834790444683064	97
ENST000004263982	PTBP2-002	PTBP2	rs2968485	144457347574628	623274222143108	674952940970675	291131043353784	834752080863916	11
ENST000005588685	TPM1-021	TPM1	rs74927570	190021572052017	880687404212469	7.73074e+08	357460540250606	833687894527964	214
ENST000004698385	RBM5-003	RBM5	rs1491983	493146	907775953594044	4949.76	902825406593058	831957873590653	52
ENST000005790651	PER1-004	PER1	rs2585399	764424968350015	828639249203371	738560419893466	799771983839478	830007423092877	230
ENST000005294031	TMX2-003	TMX2	rs2509805	1.01736e+07	704099271862586	3.08329e+06	213306398226733	825941973415884	167
ENST000004076435	TTYH3-002	TTYH3	rs1637759	491402594847103	8849496576357	1.80547e+08	324314218526579	825679747868593	113
ENST000005612185	CRTC3-006	CRTC3	rs4702	116838727354501	787537948070925	1.9284e+08	129898934472802	825495051848861	220
ENST000005400112	EPHA10-202	EPHA10	rs640970	25377400396565	795598354444398	298891693462081	936221174975167	824132107268998	3
ENST000006124441	RP11-358N22-001	RP11-358N22	rs1555132	908042839410392	790010156624713	134891270977774	117275034569812	82285467701593	243
ENST000004958791	PTPRG-006	PTPRG	rs1470035	289528383421441	773202873276368	540237204488393	14419131597399	822622586457708	55
ENST000004747601	POPDC3-002	POPDC3	rs370771	2.20846e+08	744196719407644	5.15381e+07	173588341443043	822122153075246	105
ENST000003768893	MOG-011	MOG	rs115938232	28070.7	901386326332247	515.421	164686998315396	821449735503516	97
ENST000006167941	EMX2-002	EMX2	rs10749240	331307995401215	80299178470057	324234032840245	785025283439847	821325470869213	159
ENST000004570293	FARP1-003	FARP1	rs4772087	152613587416822	773172210087659	2.86108e+08	144866548665995	819431188032257	197
ENST000005254431	LTBP3-008	LTBP3	rs12789028	725763263420168	771794525348626	129652479319189	137793781505127	818575357188533	170
ENST000002818817	ASTN1-006	ASTN1	rs72726712	1.57315e+08	796338794409288	2.40993e+07	121910532186056	817488592587893	14
ENST000004027176	NRXN1-201	NRXN1	rs7574611	130797950151292	74853495892377	293992211805041	16816516524079	816979041221222	23
ENST000004888015	PTCD3-003	PTCD3	rs59859947	214282954833671	868637802682079	117287133096569	474629906987285	816390899377596	30
ENST000003094226	VEGFB-001	VEGFB	rs4930152	0.675241	27454.7	220481263062465	89637748301223	815743904002239	169
ENST000003809597	NFIB-001	NFIB	rs544565	283251866457069	698560270475777	746869724901238	184112669518138	81533176111365	135
ENST000004483405	HLCS-003	HLCS	rs9974713	122851934684611	686330539547976	166281854657626	928144474783829	813748928232671	248
ENST000005186305	FYN-019	FYN	rs7752418	674587999837314	790089954032381	483591668663185	565580942702893	810572350269664	106
ENST000005296395	FAU-001	FAU	rs1346	803352276364782	854867807963268	522767355615839	555479902062561	810279117112122	170
ENST000004423841	BSN-AS1-001	BSN-AS1	rs9831648	1697.43	865491022446192	105.086	535008587366709	810081187991135	52
ENST000004597141	EIF4E2-012	EIF4E2	rs1801251	626366085433167	468830382083813	601432469764682	45008679513237	809600429282973	45
ENST000005435841	FADS2-007	FADS2	rs102275	57595333083848	837480395235383	5.6293e+07	817735350784583	80739747223347	168
ENST000004085031	MIR1294-201	MIR1294	rs13161666	89370244992605	856292550249562	648327226642021	620381493031361	807107652747119	91
ENST000002620279	MARS-003	MARS	rs61935769	293181690013331	270742605798647	691812522710902	638783027375549	806244246985613	184
ENST000005235761	C14orf159-030	C14orf159	rs1286060	406297850593186	65432530321291	131350105401787	211453267747808	804566334397842	204
ENST000004796961	WNK2-006	WNK2	rs7023933	9.50384e+07	723271770110328	2.58007e+07	196270679260506	804563422388168	142
ENST000005067551	ANKHD1-021	ANKHD1	rs3756334	380801296600686	878634691458876	176256289991556	405877836306758	803790979848485	90
ENST000004064825	MADD-003	MADD	rs112181005	7.61521e+08	641975894284697	108213806971337	912181284323572	803092034517398	166
ENST000004961145	TLE4-030	TLE4	rs60172152	113205439043797	808464682299576	138563343068	988760423718865	799530979934776	141
ENST000006067941	APLNR-004	APLNR	rs527528	7.51213e+07	889894047615255	2.55492e+06	301858496487362	799193259736325	167
ENST000005589395	TLE3-001	TLE3	rs2060337	107585022583524	771311112184716	205868018133923	147513410789594	798937587817213	216
ENST000005466781	RP11-570L152-001	RP11-570L152	rs1320138	177976595563201	28864452573701	385949655585411	625857810213171	798584015383328	34
ENST000005557405	PCNX4-006	PCNX4	rs10148598	690976365782367	799882378084056	103281325782529	119479835455423	798435287689554	200
ENST000004172375	TCAIM-005	TCAIM	rs6441859	70698.1	824790553922834	8182.71	953827430288289	798267022595303	50
ENST000006239701	ARRDC1-AS1-003	ARRDC1-AS1	rs112535944	657721464431957	838244425274473	639017477368713	813610078040138	796729437093443	149
ENST000004793916	ERCC6L2-005	ERCC6L2	rs182923402	757266863537034	752420199289954	168146441630109	166990605912192	796637814926867	143
ENST000005197032	LINC01170-001	LINC01170	rs1078675	784197557545793	86653955286684	413593387112303	456225529707329	795823251998572	88
ENST000004618306	RFWD2-004	RFWD2	rs10913112	2.15807e+08	752246115238753	4.82728e+07	168186907765624	795643362026244	13
ENST000004579815	ACOT8-004	ACOT8	rs6131010	2.04431e+07	649666868038914	8.52731e+06	270912774907017	794200673504528	244
ENST000005485685	RPLP0-016	RPLP0	rs1109480	118997129186507	630926452422656	270982159471926	14359619547481	793820069688342	188
ENST000004091995	WDPCP-008	WDPCP	rs4671458	109004390982952	856225438424761	67529083093318	52964609476789	792342221692214	28
ENST000004918432	ZNF638-016	ZNF638	rs4852252	315421892528585	790233017718768	507320481280332	127020969254059	790844736206068	29
ENST000006269372	SLC12A5-012	SLC12A5	rs6131010	2.54804e+07	80975015998566	3.50316e+06	111249148410935	790004017678629	244
ENST000004268782	LMCD1-006	LMCD1	rs6443178	105577188702187	722404882861549	118731381398017	8116217442305	789826158734125	47
ENST000004882422	EHMT1-015	EHMT1	rs112535944	65002409764212	828432067114166	721619171578477	918887814843813	78956965386653	149
ENST000004616522	B3GLCT-002	B3GLCT	rs967516	689846276832172	327891930713768	124786664421284	593046611112799	788676868813286	189
ENST000004868171	P4HTM-011	P4HTM	rs9831648	1699.66	853412004019621	135.372	678925881584382	786954078035897	52
ENST000005846293	MIR3149-201	MIR3149	rs1433965	541869252352663	850899798245447	445410770466689	698644103295134	786493810956401	130
ENST000005397395	DDB1-017	DDB1	rs102275	7.53881e+08	898526779173745	1.93725e+07	230109998469577	784544884409349	168
ENST000005671671	RP11-923I114-001	RP11-923I114	rs11612312	646979875364539	764258759510086	132679714958159	156652430440073	783091504595192	183
ENST000005568165	ISCA2-001	ISCA2	rs11621186	209710	738011080910815	52279.5	183904161910828	780847545584656	202
ENST000005424662	AGAP2-AS1-001	AGAP2-AS1	rs61935769	912242368721565	848237612859246	6887870277441	639680515929866	779831248328074	184
ENST000005554671	KLC1-022	KLC1	rs10149470	39410.8	776989396460645	7365.78	145139558270099	778710448014924	207
ENST0000028822110	ERC2-001	ERC2	rs1458062	736654899942402	707166863680521	133466987396453	128046576514829	777743710707653	54
ENST000005856441	SEZ6-017	SEZ6	rs75581564	10597590882381	831118648928286	101473789747158	795033013086042	777657209832574	231
ENST000004219675	NME6-001	NME6	rs990211	166134780800862	891615088026763	25918394036373	138322496778175	776800002749696	52
ENST000003961935	PDE1C-001	PDE1C	rs7799431	219424237899212	837819193813212	221116251037692	843503854159496	775888849078351	117
ENST000004083371	MIR1284-201	MIR1284	rs116310555	151805708799044	806024904563425	187349064081992	993970034371507	775240304787002	56
ENST000004228352	SPATA5-002	SPATA5	rs45534736	108249641189905	886164205132125	4.45539e+07	363957561178873	774287682466381	68
ENST000004068597	NRXN1-202	NRXN1	rs13031157	138475069566448	792469839091463	224928665335399	128645666999803	772748145477343	23
ENST000004287991	XPNPEP3-004	XPNPEP3	rs2064560	20551.4	85552485773731	1619.66	673470285409428	771281135000383	250
ENST000003717337	EPS15-001	EPS15	rs12135327	3.49579e+06	984672910427851	2.92767e+07	824569678713856	76962702518752	6
ENST000005604451	TPM1-019	TPM1	rs74927570	200937088475682	854788206253603	160317971232648	681225388330187	768722860277784	214
ENST000003055339	TWF2-001	TWF2	rs66824127	252238496529215	777489962952993	378634787584963	116632021198568	768678183196676	53
ENST000002618138	PFDN1-001	PFDN1	rs13184940	661207010616057	825766499100583	775736490927579	968032865539948	766914336857139	90
ENST0000035610710	TJP1-009	TJP1	rs12898464	237653583873068	746897112664285	471049955254239	147964804588478	766622248073877	208
ENST000005336521	MYO18A-037	MYO18A	rs75581564	1058091221747	829819834387838	104518513993983	81893148668048	766609195867046	231
ENST000003453308	NPTN-001	NPTN	rs72743363	2.93435e+08	829585170881043	3.3188e+07	937509213947244	766606414919886	217
ENST000004559156	RANGAP1-004	RANGAP1	rs2064560	19036.1	792447467068483	3149.18	131019753371965	765327793376973	250
ENST000004858851	MOG-020	MOG	rs115938232	28334.2	909848318257498	426.937	136329825469767	76518698907914	97
ENST000004579505	PTGDS-003	PTGDS	rs112535944	691733795163895	881591452474879	323957070565825	412107652209276	764736528019724	149
ENST000005416385	STOML1-001	STOML1	rs999743	2.02508e+08	572524714298661	1.24182e+08	351006550311614	764654684909251	217
ENST000006273711	PTCD3-201	PTCD3	rs59859947	214991758447106	871511076544598	123179655220582	498569197946292	763589064210818	30
ENST000003768948	MOG-002	MOG	rs115938232	28395.1	911801811615316	376.974	120289521146258	761692359823363	97
ENST000004677011	DNTTIP1-001	DNTTIP1	rs9074	2.5036e+06	795626387137619	4.03816e+06	128254085207849	761192369132821	244
ENST000003775597	NRXN2-002	NRXN2	rs12146487	547961913424782	785305238826231	547295156958104	78358901739076	76066716522634	169
ENST000005406351	RP11-711K17-003	RP11-711K17	rs10491990	566174994476774	785353145218757	551773668352722	764616265420114	760499921080274	180
ENST000003602713	UAP1L1-004	UAP1L1	rs112535944	679497666249265	86599759698187	449858863833635	572570229697671	760208964957304	149
ENST000005528701	DYNLL1-009	DYNLL1	rs35905305	1.46803e+06	56801704576279	920195	355969332125241	760135982296847	188
ENST000005355455	PPP1R32-004	PPP1R32	rs102275	5.7619e+08	837825112320308	5.93227e+07	861837872276984	759847453208095	168
ENST000004227815	RHOA-003	RHOA	rs9831648	172.124	877633737576688	91.1304	463899404635475	759763219416403	52
ENST000005607161	APH1B-008	APH1B	rs62014172	100221220455453	791305713570588	1.68184e+08	132715135910698	759674465578778	214
ENST000003699817	MYO6-201	MYO6	rs1414592	32470335513096	322536775859014	604686964545377	600576240379005	759575934423045	103
ENST000004720985	MDH1-002	MDH1	rs4671458	100232477720823	787220205435384	15952357041817	12521296072575	759483503626016	28
ENST000005496781	PTCH1-023	PTCH1	rs182923402	770203145791441	76530096410032	158943881296825	157856323220154	759135656524378	143
ENST000003841971	RNU6-689P-201	RNU6-689P	rs11621186	244645	860953527185551	17985.5	632187552865632	758277149015846	202
ENST000004879275	TRIM8-002	TRIM8	rs61691222	43603266162062	76780936445793	858869369104764	151162389940733	758090496160257	155
ENST000004478201	NEURL1-AS1-002	NEURL1-AS1	rs11191517	177243811827333	893482690257103	254817343978386	127695253442639	757685858719208	155
ENST000004330332	HNF1A-AS1-003	HNF1A-AS1	rs35905305	2.05045e+06	793366856081786	338568	130924265819478	757088542085841	188
ENST000004701795	PGAP1-004	PGAP1	rs787979	181660879826621	871886258393016	10539148029053	505072387468883	756845025815387	42
ENST000005236255	ZFHX4-011	ZFHX4	rs1433965	516962397158978	811789774802769	713349645900134	111942128765607	756797990698753	130
ENST000006230101	RP11-797E241-001	RP11-797E241	rs12967855	533.553	791967471321599	89.2313	132372802432675	756597262394978	235
ENST000002701769	SCYL1-001	SCYL1	rs12789028	721399655627771	767153249180959	139870604617144	148666101056788	75567947159805	170
ENST000005299381	RP11-356J512-003	RP11-356J512	rs4936110	894343872016759	784600512561805	518021393949191	453701755065371	754147107904895	173
ENST000006051255	MRPL35-004	MRPL35	rs59859947	209540573434344	857952958977419	157474385934769	644016742510803	753924866512221	30
ENST000005304465	KAT5-004	KAT5	rs1346	764989744822815	813487672928613	96478805451981	102519878533169	7537776303547	170
ENST000005633152	RP11-327F221-001	RP11-327F221	rs11645288	162308818932423	730261866589987	584644890792053	26229062188942	753538033807281	227
ENST000006137281	RP5-966M17-001	RP5-966M17	rs2015971	520459797805497	739367865389953	125944411502918	178841952549646	753261399673164	53
ENST000005558531	RP11-471B222-001	RP11-471B222	rs10139570	322211396695251	51481336162104	337862237287161	539066673652107	752823505897824	204
ENST000006363761	EHMT1-038	EHMT1	rs112535944	645501707894604	822669037959303	797047254062617	101505746282543	751000093248537	149
ENST000005692901	METTL9-008	METTL9	rs2369818	9.1185e+06	846470449142355	8.46835e+06	785366703629514	749918839613004	225
ENST000003909131	RNU6-913P-201	RNU6-913P	rs1833797	170910146059124	843744561399949	161053214595738	794333610968826	749519228279815	78
ENST000004291875	GIGYF2-029	GIGYF2	rs1801251	954755546166733	714627552411705	281219968749782	210416259882492	748325901543113	45
ENST000005340462	NCAM1-019	NCAM1	rs61902811	1.06119	741067378258269	0.263779	1841311031206	748015186211202	174
ENST000004627911	NRXN1-009	NRXN1	rs13031157	240053868342509	850104073694122	205075466463887	72548745261041	747415668949477	23
ENST000002423238	DCAF10-201	DCAF10	rs72737789	8395.64	901027100194198	226.572	242411807373931	747317189821865	140
ENST000006162014	SLC12A5-201	SLC12A5	rs9074	2.49594e+07	793192872321696	4.16137e+06	132170929025349	746359074454129	244
ENST000005272685	C11orf49-015	C11orf49	rs112181005	912894030994503	826202500609258	108687830218164	982919792691026	744839382604267	166
ENST000005259755	HIPK3-003	HIPK3	rs74816520	600155834283542	796879804240645	96443166224114	127981651206932	744419455519149	164
ENST000005776981	RP11-147L132-001	RP11-147L132	rs60856912	2.45552e+08	840276378824685	2.49448e+07	852864920241733	744344241858531	233
ENST000003165122	VN1R76P-001	VN1R76P	rs35938312	3.18842e+08	877231651116179	1.76081e+07	483710228925506	743939614943486	238
ENST000003767581	PPP1R11-003	PPP1R11	rs115938232	28316.9	909274610654674	511.506	163504459906635	74374943066379	97
ENST000003613518	UBL7-001	UBL7	rs351242	24602749359731	650922567428237	791554264591642	208681303187431	742662660097934	217
ENST000003274923	TOB2-001	TOB2	rs2064560	64.7565	269490176890221	22184.3	923144607413012	741604905955976	250
ENST000005018696	TMEM161B-AS1-003	TMEM161B-AS1	rs1644039	5.68793e+07	723101075986046	1.59598e+07	202821882588151	740763130342371	81
ENST000006201151	RP11-434C15-001	RP11-434C15	rs10491990	524566203518169	727670671654776	980875676669143	135991586777266	74072364449449	180
ENST000004325195	RFTN1-002	RFTN1	rs6800583	675043594687953	776409100721427	123145178514566	141562787398237	740462241483111	48
ENST000005325045	PPFIA1-003	PPFIA1	rs7117514	438313589424558	776455073554458	565106339166018	100032307989581	740301961218452	171
ENST000004603465	EXOC4-013	EXOC4	rs1986692	113990856501809	780435823126709	193256442576941	132238592764253	739939340330878	123
ENST000004307762	RP11-541F92-001	RP11-541F92	rs61820519	570844905575167	800768323924932	454093835614997	636252753583709	739809718030299	15
ENST000004370811	PCLO-003	PCLO	rs12707530	265207133194056	781377592182071	4.91135e+08	144628718948051	739622568072147	119
ENST000003092958	EHBP1L1-001	EHBP1L1	rs12789028	787322193736565	837257359027211	754967734386457	802111816004791	739032697005578	170
ENST000005329881	KIRREL3-AS2-001	KIRREL3-AS2	rs7101595	21600923794333	733096950445315	560929838223847	190295728320692	738862990163367	176
ENST000005538065	SYNE2-019	SYNE2	rs10142766	5.01702e+08	727216443259696	1.37295e+08	198934902186102	738422645830273	201
ENST000005321601	VPS26B-003	VPS26B	rs612823	7.17401e+08	731327286500901	1.9123e+08	194868175192947	737954520014548	178
ENST000003716007	NPDC1-002	NPDC1	rs112535944	683603182718132	871229329847897	426810158815895	543218007297651	737225852237382	149
ENST000003474868	SUPT6H-002	SUPT6H	rs75581564	124580531237299	843095573779248	103114685910159	697088948656798	73706331372241	231
ENST000004511001	RP11-45A164-001	RP11-45A164	rs34804463	254321296336084	567781213493442	322670902456211	719637439718639	736666559529885	144
ENST000003698155	USMG5-001	USMG5	rs11191499	539507578501881	74666344471467	12508463661549	173039998511047	736506346231093	155
ENST000004241736	MEF2C-004	MEF2C	rs71639113	3.86676e+08	853752564692232	3.29159e+07	726022697493152	736409696422625	81
ENST000003676577	ASTN1-002	ASTN1	rs72726712	1.67823e+08	849528539958451	1.51951e+07	768450542341287	736245756282639	14
ENST000003777247	DCAF10-001	DCAF10	rs72737789	8425.18	904198227581224	207.796	22227234254185	735745380782623	140
ENST000004886075	ZCCHC7-002	ZCCHC7	rs1329572	564.723	715214364558099	166.913	211320059021122	734655764134635	140
ENST000005477361	COQ5-006	COQ5	rs3213572	2.06952e+06	800746636862002	325645	125926584178731	733267550076114	188
ENST000005014001	LINC00535-001	LINC00535	rs4478545	293956998793502	8081934339964	419182082869147	115174946570939	732728673618562	131
ENST000005139861	ZNF608-005	ZNF608	rs2408225	289881478779085	781390885505472	5.39639e+08	145389378613135	731853513430615	88
ENST000005564905	TTC7B-010	TTC7B	rs1286060	414262610937302	668173371065015	126874786211182	204566015260586	731468739595504	204
ENST000004625987	FYN-010	FYN	rs7752418	626379864013527	754930288157985	837891592245421	100911864723479	731409447947294	106
ENST000004796711	INTS1-004	INTS1	rs10268609	576.98	871282873918585	3.68535	555783397189278	731387863563485	113
ENST000005358732	DCP1B-001	DCP1B	rs34382810	339797461759999	735866319977669	862853878806105	186786787811379	730860637145462	179
ENST000003771025	SPRY2-002	SPRY2	rs508502	561478176197974	663602976707297	222190455406819	262530619161413	730827354996847	193
ENST000004577251	AP0037746-001	AP0037746	rs12146487	193081013044296	784803668249483	29514865186739	119894084616574	730426593108394	169
ENST000004562481	AC0052351-001	AC0052351	rs1518367	162825593191512	90523617457587	362390498421615	200742368978785	730250935444948	42
ENST000004757151	NRDC-013	NRDC	rs12135327	2.99783e+07	844409696932758	2.93497e+06	825973935995533	729925803350196	6
ENST0000023046110	TMEM30A-002	TMEM30A	rs11755902	10460756796661	816394993914731	140350496744448	109461606503098	729569734057608	103
ENST000005671921	RP11-185J202-001	RP11-185J202	rs7193263	162690346127088	766219370790719	341313929339841	160675009198405	729087982718154	221
ENST000005495401	SLC6A15-010	SLC6A15	rs1459594	589737835980264	863918091296752	389233931842419	569467650917892	728485313198137	185
ENST000004710941	ACO2-003	ACO2	rs2064560	7191.73	299283479037263	15089.3	627868884286887	728476364530389	250
ENST000004927801	WDR6-014	WDR6	rs9831648	1534.57	770863308436405	311.358	156332039701341	728046518437964	52
ENST0000031461610	SUPT6H-001	SUPT6H	rs75581564	110938638576564	750774412470908	241090104919016	163084478431655	7263634419059	231
ENST000005272775	EFEMP2-021	EFEMP2	rs12789028	460705358680899	489892631868733	403410026944857	428894871945293	725713423297164	170
ENST000005305485	PPFIA1-006	PPFIA1	rs7117514	431179735610849	777941595893184	559012275752206	100785352522341	725649552658678	171
ENST000005510935	CHURC1-005	CHURC1	rs2057130	435186481473526	359787648350563	725719066228283	599258328747808	725281306783021	201
ENST000003772447	SNX15-001	SNX15	rs1783541	339319452703008	817426995190569	303772067233761	731067703918125	724965684749798	170
ENST000004863091	SLC30A3-008	SLC30A3	rs4666011	158085419349522	75051744822136	330699229763664	156276281777666	724625119537151	22
ENST000005573821	PPP4R3A-014	PPP4R3A	rs1286060	576931916499787	813575477687873	373730704062715	526302389642343	723637846572867	204
ENST000005588001	EIF5-022	EIF5	rs10149470	40315.7	794832206390731	673.98	132804353899192	723634392395234	207
ENST000005296195	PCDHA5-002	PCDHA5	rs6884562	149933518128005	345947163236366	251964030013388	581293587428593	723573517869002	90
ENST000004250405	GIGYF2-025	GIGYF2	rs1801251	101699002738724	761209607021163	222309965089415	166325043614349	723414193652398	45
ENST000002962149	MEAF6-001	MEAF6	rs640970	418744085872498	347210838863547	686825920002987	56942445974844	723090013292579	3
ENST000005611951	ADNP2-005	ADNP2	rs7241572	136162550848947	520500340706749	106536984651149	407180186945281	72295202394419	242
ENST000003717525	ZNFX1-001	ZNFX1	rs4810900	323508900698006	756911678638457	7.30663e+08	170880533160746	721681306827518	246
ENST000004294641	LINC01102-004	LINC01102	rs2610699	218388953340426	672495389276035	90776347446416	278810311983825	721569914405154	31
ENST000005533255	KLC1-030	KLC1	rs10149470	35549.8	700869427658745	11520.9	227064941342571	720656305279763	207
ENST000004451555	GSTO1-004	GSTO1	rs11599236	2.91122	861362287000036	0.225346	666027793308781	720349336690556	156
ENST000004849805	UNC119-004	UNC119	rs75581564	133740338283181	893826511691108	308804152838655	205663769505263	719242733772088	231
ENST000004622403	RN7SL517P-201	RN7SL517P	rs56029819	193892213391774	827385649413155	231076043591429	985339072130947	719104451962412	49
ENST000004246496	PXN-002	PXN	rs534415	4.39746e+07	822956293351029	5.62194e+06	105139083603612	719041270800635	188
ENST000004234191	EMX2OS-003	EMX2OS	rs10749240	332923219426449	806949539188115	348452135528164	843870137631208	71886603750838	159
ENST000004713705	ARHGEF25-004	ARHGEF25	rs61935769	926440131056889	861438159255548	611808495175062	568163381836705	718692927550378	184
ENST000006123681	RP11-394O23-001	RP11-394O23	rs9074	2.63934e+07	838765077136307	2.81473e+06	893783111540543	718563196283193	244
ENST000004652782	CACNA1C-016	CACNA1C	rs11062170	394449860165831	854177938347002	3223078263993	69723663975948	718315912489928	179
ENST000005581671	CRTC3-010	CRTC3	rs4702	124550023246789	839515091259347	1.3166e+08	886718145792133	717993225634652	220
ENST000003676624	PAPPA2-001	PAPPA2	rs12023976	1.01121e+08	198668713283204	37136616358419	729537139660443	717894221839851	13
ENST000003239598	CSTF3-001	CSTF3	rs117015592	18130795270277	844372475477176	179792651970916	83659785710381	717684515945429	164
ENST000005360271	IST1-025	IST1	rs3852788	203088425438322	208116569218556	694105550041393	711218797832788	716926931938595	228
ENST000006077271	RP1-153G144-001	RP1-153G144	rs13199649	180.721	92811518324524	0.0544624	208021279247181	716767954737051	96
ENST000004412506	NUDT22-002	NUDT22	rs915987	205133704823233	834057300746982	177237128071385	719915388015788	716654186884022	169
ENST000003774013	HIST1H2BL-001	HIST1H2BL	rs33932084	4.85887	889886182365559	0.210407	384637276291239	716500900052665	96
ENST000006369831	RP11-636O212-003	RP11-636O212	rs12959940	528697396245956	69179292899742	175486108183602	229549429503585	716158064546996	236
ENST000006066965	NR2F1-AS1-011	NR2F1-AS1	rs13167027	434382471111555	837118039984312	4.73861e+08	912482831915532	715854999680899	84
ENST000005357741	ADIPOR2-006	ADIPOR2	rs11062170	424817477356414	854224041246831	346593927638412	696216337136975	71559556338269	179
ENST000005064745	WDR41-017	WDR41	rs75190764	496773858243215	817927449338477	349634666490418	574951905514967	714036276208011	79
ENST000004877741	C7orf49-011	C7orf49	rs3812281	718672987374448	626916301024256	344753502335071	300665690285257	713545822007779	124
ENST000004749025	MAN1B1-001	MAN1B1	rs112535944	687331188023729	875981385313581	408400170574289	519779693590802	713124741222568	149
ENST000004134096	PTPRC-009	PTPRC	rs57691884	120995992550179	845635198133009	100234254716205	699819597568162	712809003079946	16
ENST000003716141	KTI12-001	KTI12	rs12135327	3.11188e+07	876535207330355	1.85562e+06	521966047274645	712678581978133	6
ENST000004627151	TRAPPC3-002	TRAPPC3	rs6655957	155364915185847	73045141498392	755938031132101	354694305956558	711548589232563	2
ENST000005363525	MYRF-007	MYRF	rs102275	5.78689e+08	841458665368557	6.02765e+07	875756474512881	709592975228108	168
ENST000006193931	RP11-155N34-001	RP11-155N34	rs4772087	15947791045611	80794817540993	2.39136e+08	121080344771928	709531406663092	197
ENST000004697195	SGSM3-010	SGSM3	rs13054099	7.19771e+07	914237041914923	1.17827e+06	148952528063226	708669737247894	250
ENST000004700061	NCKIPSD-005	NCKIPSD	rs7617480	2592.41	769716119774274	537.215	159434670673255	708492095211729	52
ENST000003993577	ETV1-202	ETV1	rs66974425	207010678788011	71279578183884	552554573594159	190189236670255	707883678761631	116
ENST000004433135	RP11-136C243-002	RP11-136C243	rs77463213	285498042526741	826716217124371	343175753400531	993025640009777	707830626959836	49
ENST000004452801	RP11-165J36-001	RP11-165J36	rs7036984	1.1342e-15	8.63163e-10	1.22117e+08	929279389171529	70719389656885	142
ENST000004661991	EIF3B-012	EIF3B	rs10268609	347.465	858908179596986	28.505	703915220895426	707002983097112	113
ENST000005248561	MAP3K11-002	MAP3K11	rs12789028	766374629043694	814980601274115	994546126832295	105691678348614	706694279600018	170
ENST000005874101	ATP9B-002	ATP9B	rs7241572	217570096360097	831691992744248	2.55654e+08	976567849713193	706269087319162	242
ENST000005787495	TP53I13-005	TP53I13	rs77135925	711591691770377	81860472430983	317401939570603	364428378698445	70619249247582	231
ENST000003662152	STMND1-002	STMND1	rs4247258	334252156408252	796362197839214	542321942182301	129138632505225	70614326149296	95
ENST000003589076	R3HDM2-201	R3HDM2	rs73123350	150834977571414	866813774265463	815059988109	467690962126008	705185717766865	184
ENST000006227501	RP11-147L1313-001	RP11-147L1313	rs7216064	2.12004e+08	725475894630863	5.96574e+07	204076724769163	704446639872294	233
ENST000003736158	LHX2-001	LHX2	rs667138	255100527018999	83040774163003	29619176604044	963464682794839	703985930542554	147
ENST000003754464	NINJ1-001	NINJ1	rs7023933	1.08411e+08	823535714012821	1.39774e+07	106108544437673	703545176700904	142
ENST000003844101	Y_RNA489-201	Y_RNA	rs2358493	22443.9	827448199446167	2775.01	102236802557928	703149977437143	16
ENST000005938171	C10orf11-010	C10orf11	rs6480771	131516758477477	848145808146748	126413881599482	814535013608525	702565323457611	153
ENST000005655721	RP5-1085F174-001	RP5-1085F174	rs1555132	736815003320377	63481295201793	330053603839748	284291929106207	702264328042612	243
ENST000003691107	PREP-001	PREP	rs370771	2.30865e+08	777954704312615	4.50836e+07	151849714371275	701928218272672	105
ENST000006138231	UGP2-201	UGP2	rs1109027	310648581524644	594615068294146	845288648640538	161095673750817	701738963197236	28
ENST000005789501	PER1-018	PER1	rs2585399	764209976353883	828405564670822	857960748462754	929330027172639	701613720999123	230
ENST000005420111	VSIG10-010	VSIG10	rs521048	822925366617515	814494675665786	107347999999664	106178218773751	700243718942911	187
ENST000005852611	MIR4762-201	MIR4762	rs12484609	947914154543117	844005222328394	850442353365548	756518000309908	700133937418184	251
ENST000005277925	LTBP3-022	LTBP3	rs12789028	793798741666781	844145247952979	726411262081647	771783612741808	700119920940903	170
ENST000003119568	ARHGAP1-001	ARHGAP1	rs112181005	706378686208792	626641177126017	340858696683242	302311851663218	699997338278736	166
ENST000004146811	CREB1-009	CREB1	rs55772859	1.36765e+07	842821228805998	1.41621e+06	872047280300537	699738922366596	43
ENST000004615442	PCBP4-010	PCBP4	rs648514	594381297155486	308728240953951	177953955426013	91732040389252	699218623090367	53
ENST000004683762	ZMYND8-005	ZMYND8	rs910187	712783323250896	830495076537371	8.5505e+08	995557197816817	698693748513913	245
ENST000005328855	RPS6KA4-009	RPS6KA4	rs12146487	209545136027727	851871759177551	137878604136801	559824974717192	698124437065891	169
ENST000003739867	ASTN2-005	ASTN2	rs10817969	5.70606e+06	808304629026997	8.61234e+06	12193023685686	69764477386859	144
ENST000003767727	PPP1R11-002	PPP1R11	rs115938232	27099.6	870187805146097	1872.25	600493402614192	697628543027633	97
ENST000005671095	CDH13-001	CDH13	rs11644513	739416016667084	672754176369539	272020853738406	247427186909708	697042680166978	229
ENST000004854972	SENP6-012	SENP6	rs11755902	52813537616513	524614201868623	407614866846438	404827602188554	696224456998107	103
ENST000004328152	RP11-296O142-001	RP11-296O142	rs16846478	174494382813335	852114858851031	160081069286785	781033880515126	695912506077145	12
ENST000005532941	STAC3-006	STAC3	rs923828	179927474096097	853390698252811	122236563604375	579069540455945	694872346559415	184
ENST000003585368	PLXNB1-003	PLXNB1	rs990211	123581740707134	889215275487253	398242657641299	285855553483343	694427524360577	52
ENST000004336321	SULF2-003	SULF2	rs910187	726479513479412	842254929287217	7.62788e+08	883656810693527	692991138113616	245
ENST000005253645	SCYL1-014	SCYL1	rs12789028	796971847369104	847518483610741	701769328356236	745585385600712	692514900271404	170
ENST000004663071	TMEM140-002	TMEM140	rs3812281	916571098964037	799541822649492	149404401446986	130259073357393	691331284927041	124
ENST000004374611	RP11-121A143-001	RP11-121A143	rs667138	247409729093982	778848762033943	473826757104757	149092114003729	691111999142834	147
ENST000005068945	GPM6A-001	GPM6A	rs62334821	296735403024039	770717053153747	603207304505067	156603182485505	69109203026003	71
ENST000005522925	RPLP0-006	RPLP0	rs7306541	101343221987031	477642224563856	616096107901359	290304058517478	691008841414992	188
ENST000003569248	ABCD4-001	ABCD4	rs11621186	350887	85716358647716	30222.3	737595160771079	690768936346412	202
ENST000005814075	FAM222B-001	FAM222B	rs75581564	104624164468563	82043852143125	126040993771156	987693654999604	690692866842218	231
ENST000002792067	NUDT22-001	NUDT22	rs12146487	201955330491279	821134283935298	215311478878985	87474889740647	69042178486137	169
ENST000004786591	NAGK-017	NAGK	rs4852252	317928399392793	796506551232275	522256743064107	13077204941052	690198586202136	29
ENST000002618799	APH1B-001	APH1B	rs79714693	108209240646556	852197940387029	1.00137e+08	787938797742632	689963575402512	214
ENST000005135171	NUDT6-003	NUDT6	rs45534736	109787996172168	898757642903216	3.95124e+07	322770793805648	689539037927107	68
ENST000004508125	ELMO2-002	ELMO2	rs6131010	2.56715e+07	815823707815286	3.63377e+06	115410098173316	687659009585897	244
ENST000004541775	SNRK-001	SNRK	rs56029819	198290636076802	846154434334437	194469323655819	829160442163062	687521457648328	49
ENST000005360781	ADD1-019	ADD1	rs3905238	22842380763211	820575868237476	301171695596734	108122381673804	687163403168023	62
ENST000004679871	ESRRA-005	ESRRA	rs12146487	191220797877323	777485143381126	32347567179648	131453353529377	687046665837995	169
ENST000005072645	RP11-2O172-002	RP11-2O172	rs3906401	2.61626e+06	879309138782943	154960	520125310210389	686783024838284	78
ENST000005311061	EHBP1L1-008	EHBP1L1	rs12789028	766348167684646	81495304222882	101358032620483	107717913604539	686519821635894	170
ENST000005799375	GIT1-006	GIT1	rs77135925	739535945921401	819526802980634	314443820769467	347769208383383	685982433811933	231
ENST000005086105	MEF2C-014	MEF2C	rs17548339	3.03348e+08	867073731175345	2.254e+07	643585481986433	685644617437734	81
ENST000004449032	PTGDS-008	PTGDS	rs112535944	692248603980393	882247565359324	38123405172993	485184942293324	68503568402191	149
ENST000004691681	PUM3-002	PUM3	rs10441718	139861469477747	782106924831344	266983792426683	149229142394735	684973729252011	133
ENST000005242841	MIR124-2HG-003	MIR124-2HG	rs7837935	3.42376e+08	846560967371047	3.43937e+07	849737659176148	684614990166825	129
ENST000005311461	VPS51-008	VPS51	rs12789028	80601838802421	857747067544214	612880592248531	651529797902049	684268881930905	170
ENST000002528548	OLFM1-001	OLFM1	rs13284258	67365423693106	791829846671376	112279411039187	131907592700019	684032241489025	148
[truncated: 5,616 more rows]

## Sheet: sACC splice
leafcutID	Symbol	variant_id	PPH0abf	PPH1abf	PPH2abf	PPH3abf	PPH4abf	MDD GWAS locus	Gene Name
[truncated: 8,912 more rows]

## Sheet: Amygdala gene
gencodeID	Symbol	variant_id	PPH0abf	PPH1abf	PPH2abf	PPH3abf	PPH4abf	MDD GWAS locus	Gene Name
[truncated: 2,961 more rows]

[truncated: 2 more sheets: Amygdala transcript, Amygdala splice]
