# Supplementary material for: Large-scale transcriptomic analyses of major depressive disorder reveal convergent dysregulation of synaptic pathways in excitatory neurons
Source: Nat Commun. 2025 Apr 28;16:3981. doi: 10.1038/s41467-025-59115-4 (PMC12037741; doi:10.1038/s41467-025-59115-4)
Supplement: Supplementary file 10 — Supplementary Dataset 9 [file 41467_2025_59115_MOESM10_ESM.xlsx]

## Sheet: Key
SMR results
Gene	Symbol ID
Chr	Chromosome
Gene Start	Base pair position of the feature
topSNP	top eQTL in chr:bp:ref:alt format
SNP	rsid of top eQTL
topSNP_chr	Chromosome location of top eQTL
topSNP_bp	base pair location of top eQTL
A1	Effect (coding) allele
A2	Other allele
Freq	Frequency of the effect allele (estimated from a reference sample)
b_GWAS	Effect size (beta) estimate for the SNP from GWAS
se_GWAS	Standard error estimate for the SNP from GWAS
p_GWAS	Association P-value for the SNP from GWAS
b_eQTL	Effect size (beta) estimate for the probe from the eQTL study
se_eQTL	Standard error estimate for the probe from the eQTL study
p_eQTL	Association p-value for the probe from the eQTL study
b_SMR	Effect size (beta) estimate from the SMR analysis
se_SMR	Standard error estimate from the SMR analysis
p_SMR	Association p-value from the SMR analysis
p_HEIDI	Association p-value from the HEIDI (HEterogeneity In Depedent Instruments) test
nsnp_HEIDI	Number of SNPs used in the HEIDI test
bonf_P	bonferroni corrected p_SMR
select	features that are bonferroni significant and meet the p_HEIDI > 0.05 criteria
MDD locus	Presence in GWAS locus from Als et al. (+/- 500kb from index marker)

## Sheet: SMR_sACC_gene
GencodeID	Gene	Chr	Probe_bp	topSNP	SNP	topSNP_chr	topSNP_bp	A1	A2	Freq	b_GWAS	se_GWAS	p_GWAS	b_eQTL	se_eQTL	p_eQTL	b_SMR	se_SMR	p_SMR	p_HEIDI	nsnp_HEIDI	p_Bonf	select	locus
ENSG00000149485.17	FADS1	11	61799625	chr11:61815236:T:C	rs174561	11	61815236	C	T	0.275162	0.0197028	0.003	8.154e-11	-0.137497	0.011226	1.71987e-34	-0.143297	0.0247575	7.12248e-09	0.462467	20	3.9601e-06	TRUE	168
ENSG00000140564.10	FURIN	15	90868592	chr15:90883330:G:A	rs4702	15	90883330	G	A	0.473214	0.0197046	0.0028	2.327e-12	-0.0541821	0.00583821	1.68516e-20	-0.363673	0.0648547	2.05269e-08	0.182173	9	1.1413e-05	TRUE	220
ENSG00000187676.7	B3GLCT	13	31199936	chr13:31325465:C:G	rs7991258	13	31325465	C	G	0.217532	-0.0189994	0.0033	7.933e-09	0.126232	0.01049	2.36877e-33	-0.150512	0.0289805	2.06316e-07	0.290061	20	0.000114712	TRUE	189
ENSG00000115561.15	CHMP3	2	86503431	chr2:86593227:T:C	rs60796561	2	86593227	C	T	0.161526	0.0217958	0.0039	2.403e-08	0.0815019	0.00620942	2.35137e-39	0.267427	0.0520087	2.71874e-07	0.152436	20	0.000151162	TRUE	30
ENSG00000155530.2	LRGUK	7	134127299	chr7:134058640:A:G	rs1986692	7	134058640	G	A	0.370942	-0.0172995	0.0029	2.752e-09	-0.0894744	0.00906747	5.75137e-23	0.193346	0.0378739	3.30807e-07	0.20385	20	0.000183929	TRUE	123
ENSG00000204962.5	PCDHA8	5	140841187	chr5:140776392:C:G	rs6421140	5	140776392	C	G	0.439935	-0.017604	0.0032	5.155e-08	0.0724161	0.00571798	9.28772e-37	-0.243096	0.048178	4.51661e-07	0.0551113	20	0.000251123	TRUE	90
ENSG00000100403.11	ZC3H7B	22	41301522	chr22:41357599:G:A	rs11090045	22	41357599	A	G	0.333604	0.0199986	0.0031	6.44e-11	0.045332	0.0060446	6.4018e-14	0.44116	0.0902039	1.00481e-06	0.0869301	20	0.000558677	TRUE	250
ENSG00000231711.2	LINC00899	22	46039907	chr22:46051252:C:G	rs7511013	22	46051252	G	C	0.318182	-0.0170046	0.0031	3.028e-08	0.0701509	0.00768716	7.12602e-20	-0.2424	0.0515592	2.58389e-06	0.432149	11	0.00143664	TRUE	251
ENSG00000275759.1	RP11-131L12.3	12	118428281	chr12:118405030:T:G	rs61943405	12	118405030	G	T	0.142857	0.0183982	0.0038	1.028e-06	-0.403134	0.0235088	6.48157e-66	-0.045638	0.00979465	3.17012e-06	0.181046	20	0.00176259	TRUE	187
ENSG00000170837.2	GPR27	3	71754050	chr3:71735170:A:G	rs73090632	3	71735170	G	A	0.112013	0.023197	0.0045	2.265e-07	0.120668	0.0139847	6.21197e-18	0.192238	0.0434406	9.63055e-06	0.107783	20	0.00535459	TRUE	56
ENSG00000275409.1	RP11-131L12.4	12	118430147	chr12:118421641:C:T	rs61943444	12	118421641	T	C	0.142045	0.0182047	0.0038	1.398e-06	-0.239277	0.0230692	3.32009e-25	-0.0760823	0.0174934	1.36634e-05	0.120055	20	0.00759684	TRUE	187
ENSG00000143207.19	RFWD2	1	175944831	chr1:176087762:C:A	rs2502829	1	176087762	A	C	0.334416	0.0189994	0.003	1.428e-10	-0.0267704	0.004611	6.40676e-09	-0.709714	0.165836	1.8722e-05	0.248931	15	0.0104094	TRUE	13
ENSG00000146007.10	ZMAT2	5	140698680	chr5:140703293:A:G	rs2530232	5	140703293	G	A	0.418019	-0.0141987	0.0028	4.787e-07	0.0496318	0.00622768	1.5925e-15	-0.286081	0.0668676	1.88309e-05	0.485009	20	0.01047	TRUE	90
ENSG00000196236.12	XPNPEP3	22	40857077	chr22:40887980:G:A	rs4821976	22	40887980	G	A	0.489448	0.0147014	0.0028	1.865e-07	0.0340659	0.00493643	5.16677e-12	0.431558	0.103279	2.93365e-05	0.232912	20	0.0163111	TRUE	250
ENSG00000146555.18	SDK1	7	3301448	chr7:3511044:A:T	rs73293551	7	3511044	T	A	0.230519	-0.0177024	0.0033	5.693e-08	0.0489372	0.00757459	1.04214e-10	-0.361737	0.0876479	3.67279e-05	0.237693	20	0.0204207	TRUE	114
ENSG00000261543.1	RP11-665J16.1	15	74152800	chr15:74180961:A:G	rs12913041	15	74180961	G	A	0.231331	0.0151035	0.0034	9.456e-06	-0.261657	0.0235742	1.26428e-28	-0.0577225	0.0139962	3.72086e-05	0.0874934	20	0.020688	TRUE	217
ENSG00000187772.7	LIN28B	6	104936616	chr6:104944870:C:T	rs314263	6	104944870	C	T	0.304383	-0.014799	0.003	6.381e-07	0.0369301	0.00492593	6.52551e-14	-0.400729	0.0972425	3.77352e-05	0.320208	20	0.0209807	TRUE	105
ENSG00000221995.5	TIAF1	17	29073521	chr17:29067653:G:A	rs7211450	17	29067653	A	G	0.323052	0.0129029	0.003	1.717e-05	-0.107272	0.00764407	9.74847e-45	-0.120282	0.0292504	3.91966e-05	0.101463	20	0.0217933	TRUE	231
ENSG00000172817.3	CYP7B1	8	64587763	chr8:64798447:T:A	rs7842714	8	64798447	A	T	0.480519	0.0144032	0.0029	5.579e-07	-0.0698882	0.00955274	2.55395e-13	-0.206089	0.0501532	3.97033e-05	0.11297	14	0.0220751	TRUE	129
ENSG00000263426.2	RN7SL471P	6	28977475	chr6:28742785:A:G	rs114955469	6	28742785	G	A	0.0560065	0.0306035	0.006	2.883e-07	0.28834	0.0421324	7.71928e-12	0.106137	0.0259524	4.31972e-05	0.189331	6	0.0240176	TRUE	96
ENSG00000116883.8	RP11-268J15.5	1	36323734	chr1:36286551:C:T	rs2242428	1	36286551	T	C	0.373377	-0.0126003	0.0029	1.767e-05	0.116611	0.0101557	1.62034e-30	-0.108054	0.0265901	4.8298e-05	0.575186	20	0.0268537	TRUE	2
ENSG00000178149.16	DALRD3	3	49015488	chr3:49072486:G:A	rs11130181	3	49072486	G	A	0.249188	0.0178989	0.0033	4.651e-08	-0.0447315	0.00746178	2.03795e-09	-0.40014	0.099488	5.77088e-05	0.0708272	19	0.0320861	TRUE	52
ENSG00000134825.14	TMEM258	11	61768501	chr11:61779765:C:T	rs108499	11	61779765	T	C	0.299513	0.0158957	0.003	8.794e-08	0.0447858	0.00732204	9.56072e-10	0.354927	0.0886239	6.20533e-05	0.05219	20	0.0345016	TRUE	168
ENSG00000270039.1	RP11-571M6.17	12	57803838	chr12:57771302:C:T	rs10877013	12	57771302	T	C	0.323052	-0.0146029	0.003	8.746e-07	-0.0957719	0.0138923	5.4291e-12	0.152475	0.0383459	6.99896e-05	0.664621	20	0.0389142	TRUE	184
ENSG00000227207.2	RPL31P12	1	72301472	chr1:72347535:C:A	rs1432639	1	72347535	C	A	0.359578	-0.0305004	0.0029	4.141e-26	0.703164	0.0271496	6.73389e-148	-0.043376	0.0044513	1.94582e-22	0.0023461	20	1.08188e-19	FALSE	7
ENSG00000247828.7	TMEM161B-AS1	5	88268895	chr5:88358839:A:G	rs2115884	5	88358839	G	A	0.25487	0.0217958	0.0032	1.514e-11	0.256406	0.0093271	2.28346e-166	0.085005	0.0128576	3.80992e-11	0.0065741	20	2.11832e-08	FALSE	81
ENSG00000119682.16	AREL1	14	74653437	chr14:74663532:T:G	rs1045430	14	74663532	T	G	0.465097	-0.021898	0.0028	5.912e-15	0.0399677	0.00441876	1.49672e-19	-0.547893	0.092613	3.29974e-09	0.0023776	20	1.83466e-06	FALSE	202
ENSG00000269958.1	RP11-73M18.8	14	103696353	chr14:103629432:G:T	rs3742463	14	103629432	G	T	0.284903	-0.021898	0.0031	7.959e-13	-0.114666	0.010891	6.38362e-26	0.190972	0.032556	4.46601e-09	0.0137366	20	2.4831e-06	FALSE	207
ENSG00000226314.7	ZNF192P1	6	28161781	chr6:28180209:A:G	rs9295761	6	28180209	G	A	0.216721	-0.0204985	0.0034	2.748e-09	0.254568	0.0144147	8.46694e-70	-0.0805224	0.0141128	1.15903e-08	3.27146e-05	20	6.44423e-06	FALSE	96
ENSG00000196345.12	ZKSCAN7	3	44555193	chr3:44623793:C:T	rs1551063	3	44623793	T	C	0.315747	0.0231049	0.003	1.871e-14	-0.050972	0.00639942	1.6509e-15	-0.453286	0.0818696	3.08269e-08	0.00966607	20	1.71398e-05	FALSE	50
ENSG00000235109.7	ZSCAN31	6	28324693	chr6:28068447:G:C	rs149955	6	28068447	C	G	0.299513	-0.0193025	0.0032	1.166e-09	0.239037	0.0171464	3.57323e-44	-0.0807511	0.0145865	3.094e-08	2.61731e-07	20	1.72027e-05	FALSE	96
ENSG00000227603.1	RP11-165J3.6	9	93435332	chr9:93449784:C:G	rs7862998	9	93449784	G	C	0.13961	0.0235041	0.004	6.633e-09	0.327016	0.0233327	1.25586e-44	0.0718744	0.0132634	5.99262e-08	0.00251761	20	3.3319e-05	FALSE	142
ENSG00000166166.12	TRMT61A	14	103529184	chr14:103535180:G:A	rs2756119	14	103535180	A	G	0.367695	-0.0203025	0.003	5.884e-12	-0.0595149	0.00691049	7.16401e-18	0.341133	0.0641085	1.03091e-07	0.00192222	20	5.73184e-05	FALSE	207
ENSG00000250156.3	CTC-498M16.2	5	88408982	chr5:88479874:T:C	rs7706932	5	88479874	C	T	0.45211	0.0189994	0.0028	2.347e-11	-0.090066	0.0109216	1.62994e-16	-0.210949	0.0402595	1.6081e-07	0.00284372	20	8.94102e-05	FALSE	81
ENSG00000219392.1	ZNF602P	6	28115628	chr6:28070115:G:T	rs9380047	6	28070115	T	G	0.218344	-0.0212036	0.0034	7.615e-10	-0.184216	0.0204308	1.94058e-19	0.115102	0.0224411	2.91208e-07	0.00209755	20	0.000161912	FALSE	96
ENSG00000198315.10	ZKSCAN8	6	28141910	chr6:28184805:T:C	rs6901017	6	28184805	C	T	0.225649	-0.0203025	0.0034	3.071e-09	0.0629973	0.00642029	9.97531e-23	-0.322276	0.0631789	3.37858e-07	0.00127064	20	0.000187849	FALSE	96
ENSG00000269940.1	RP11-73M18.7	14	103694560	chr14:103671306:A:G	rs8007903	14	103671306	G	A	0.183442	-0.0197046	0.0034	8.832e-09	-0.161181	0.0162303	3.05556e-23	0.122252	0.0244236	5.57281e-07	0.0167632	20	0.000309848	FALSE	207
ENSG00000185219.16	ZNF445	3	44431720	chr3:44441714:A:T	rs2886	3	44441714	A	T	0.323864	0.0199987	0.003	2.424e-11	-0.0293569	0.00394528	9.99246e-14	-0.681227	0.137202	6.8654e-07	0.0396683	20	0.000381716	FALSE	50
ENSG00000157837.15	SPPL3	12	120762510	chr12:120800401:G:C	rs2015462	12	120800401	G	C	0.484578	-0.0146975	0.0028	2.089e-07	0.0608376	0.00445006	1.50888e-42	-0.241585	0.0493	9.5685e-07	0.00515406	20	0.000532009	FALSE	188
ENSG00000144792.9	ZNF660	3	44578223	chr3:44532989:G:T	rs4498080	3	44532989	T	G	0.32711	0.0214995	0.003	5.661e-13	-0.0392272	0.00584289	1.89802e-11	-0.548076	0.111863	9.60593e-07	9.12681e-05	20	0.00053409	FALSE	50
ENSG00000124214.19	STAU1	20	49113339	chr20:49128547:G:C	rs6063359	20	49128547	C	G	0.443182	-0.0173978	0.0028	9.924e-10	0.0291618	0.00368485	2.49274e-15	-0.596594	0.122073	1.02293e-06	0.0192871	20	0.000568751	FALSE	246
ENSG00000149292.16	TTC12	11	113314529	chr11:113322075:C:T	rs6589371	11	113322075	T	C	0.133117	-0.0218006	0.0042	2.102e-07	0.233158	0.016876	2.04354e-43	-0.0935017	0.0192429	1.1797e-06	2.25243e-05	11	0.000655914	FALSE	173
ENSG00000182600.9	C2orf82	2	232857270	chr2:232872422:C:A	rs812383	2	232872422	C	A	0.414773	0.0136958	0.0028	1.3e-06	-0.39607	0.0165437	1.14961e-126	-0.0345792	0.0072155	1.64838e-06	0.00201012	20	0.000916498	FALSE	45
ENSG00000123427.16	METTL21B	12	57771492	chr12:57781418:C:T	rs11172335	12	57781418	T	C	0.32224	-0.0143959	0.003	1.236e-06	0.173197	0.00949537	2.47971e-74	-0.0831187	0.0179108	3.47202e-06	0.0209229	20	0.00193044	FALSE	184
ENSG00000272009.1	RP1-313I6.12	6	28078792	chr6:28205441:G:A	rs1233708	6	28205441	A	G	0.304383	-0.018596	0.0032	4.117e-09	0.12651	0.0165764	2.31236e-14	-0.146992	0.0317925	3.77325e-06	0.00675527	20	0.00209793	FALSE	96
ENSG00000168268.10	NT5DC2	3	52524385	chr3:52525689:G:A	rs11709284	3	52525689	G	A	0.456981	0.0139029	0.0028	7.888e-07	0.111451	0.00899338	2.86782e-35	0.124745	0.0270647	4.04375e-06	0.0137949	20	0.00224832	FALSE	53
ENSG00000233276.3	GPX1	3	49357176	chr3:49534707:A:G	rs4625	3	49534707	G	A	0.304383	-0.0152038	0.003	5.453e-07	-0.0840225	0.008152	6.55265e-25	0.180949	0.0397874	5.41824e-06	0.000874578	20	0.00301254	FALSE	52
ENSG00000123297.17	TSFM	12	57782589	chr12:57794913:G:C	rs7965287	12	57794913	C	G	0.329545	-0.0142973	0.003	1.335e-06	-0.0971414	0.00659569	4.26109e-49	0.14718	0.0324594	5.77977e-06	0.0403723	20	0.00321355	FALSE	184
ENSG00000163935.13	SFMBT1	3	52903572	chr3:52992088:T:C	rs6771610	3	52992088	C	T	0.237825	-0.0164047	0.0033	5.938e-07	0.0608342	0.00608324	1.51947e-23	-0.269663	0.0605784	8.52873e-06	0.00762467	20	0.00474197	FALSE	53
ENSG00000198208.11	RPS6KL1	14	74903954	chr14:74860740:T:C	rs722599	14	74860740	C	T	0.380682	-0.0171029	0.0029	2.542e-09	0.0347667	0.00546023	1.92432e-10	-0.491933	0.113696	1.51335e-05	2.47158e-05	20	0.00841424	FALSE	202
ENSG00000100413.16	POLR3H	22	41525804	chr22:41507739:G:T	rs2076199	22	41507739	T	G	0.224026	0.0156011	0.0035	9.438e-06	0.125867	0.00709755	2.29543e-70	0.123949	0.028672	1.53935e-05	0.00677286	20	0.0085588	FALSE	250
ENSG00000186446.11	ZNF501	3	44729596	chr3:44721338:A:G	rs56084453	3	44721338	G	A	0.218344	-0.0150955	0.0034	9.701e-06	0.154419	0.00930581	7.72247e-62	-0.0977566	0.0227925	1.79494e-05	7.2021e-06	20	0.00997986	FALSE	50
ENSG00000196653.11	ZNF502	3	44712643	chr3:44721338:A:G	rs56084453	3	44721338	G	A	0.218344	-0.0150955	0.0034	9.701e-06	0.160704	0.0102011	6.49285e-56	-0.0939336	0.0219811	1.92535e-05	8.46797e-06	20	0.0107049	FALSE	50
ENSG00000163938.16	GNL3	3	52681156	chr3:52736294:T:G	rs11130324	3	52736294	G	T	0.49026	-0.0127978	0.0028	5.25e-06	-0.0583001	0.00484254	2.21216e-33	0.219515	0.051372	1.92818e-05	0.0132376	20	0.0107207	FALSE	53
ENSG00000178252.17	WDR6	3	49007062	chr3:48782235:A:C	rs7627404	3	48782235	A	C	0.345779	0.0133011	0.003	7.932e-06	0.104658	0.0066774	2.29679e-55	0.127091	0.0297896	1.98739e-05	9.16035e-06	20	0.0110499	FALSE	52
ENSG00000166896.7	ATP23	12	57941541	chr12:57941843:A:T	rs3751325	12	57941843	T	A	0.330357	-0.0134985	0.003	5.525e-06	-0.151465	0.0115744	3.9496e-39	0.0891197	0.0209447	2.09049e-05	0.0115953	20	0.0116231	FALSE	184
ENSG00000114904.12	NEK4	3	52708449	chr3:52640651:C:T	rs11130310	3	52640651	T	C	0.393669	-0.0125015	0.0028	9.452e-06	-0.057727	0.00432105	1.04266e-40	0.216563	0.0511413	2.28958e-05	0.0322202	20	0.0127301	FALSE	53
ENSG00000128285.4	MCHR1	22	40678750	chr22:40848394:C:G	rs138344	22	40848394	G	C	0.482143	0.014799	0.0028	1.759e-07	-0.0643809	0.00931167	4.71159e-12	-0.229866	0.0547431	2.68105e-05	0.000590738	20	0.0149066	FALSE	250
ENSG00000213672.7	NCKIPSD	3	48673844	chr3:48712110:T:C	rs6788650	3	48712110	T	C	0.358766	0.0125015	0.0029	1.539e-05	-0.117495	0.00662974	2.81539e-70	-0.106401	0.0254016	2.80515e-05	1.59921e-06	20	0.0155966	FALSE	52
ENSG00000243696.4	RP5-966M1.6	3	52813282	chr3:52857740:A:T	rs7620706	3	52857740	T	A	0.233766	-0.0152038	0.0034	8.37e-06	0.0582981	0.00561674	3.07867e-25	-0.260795	0.0635032	4.01192e-05	0.00136928	20	0.0223063	FALSE	53
ENSG00000037749.11	MFAP3	5	154038906	chr5:154104093:C:T	rs11960256	5	154104093	T	C	0.119318	0.0203048	0.0043	2.209e-06	0.0731309	0.00928276	3.32263e-15	0.277649	0.0685518	5.11711e-05	0.0179355	20	0.0284511	FALSE	91
ENSG00000187609.15	EXD3	9	137306896	chr9:137364580:C:T	rs11507682	9	137364580	C	T	0.319805	0.0269048	0.0051	1.327e-07	-0.0417335	0.00676171	6.74176e-10	-0.644681	0.160761	6.06703e-05	0.000450009	11	0.0337327	FALSE	149
ENSG00000165379.13	LRFN5	14	41607570	chr14:41733863:T:A	rs60030517	14	41733863	A	T	0.195617	-0.0142973	0.0035	5.025e-05	0.16104	0.00888202	1.81508e-73	-0.0887813	0.0222786	6.74649e-05	0.00480358	20	0.0375105	FALSE	198
ENSG00000204120.14	GIGYF2	2	232697299	chr2:232866534:G:C	rs809639	2	232866534	G	C	0.415584	0.0139029	0.0028	8.99e-07	0.0227947	0.00344606	3.72267e-11	0.609918	0.153592	7.15646e-05	0.0339568	20	0.0397899	FALSE	45
ENSG00000178467.17	P4HTM	3	48989886	chr3:48997778:G:A	rs6446205	3	48997778	G	A	0.343344	0.0128965	0.003	1.237e-05	-0.0419276	0.00424037	4.7065e-23	-0.30759	0.0780219	8.06865e-05	0.000369292	20	0.0448617	FALSE	52
ENSG00000102471.13	NDFIP2	13	79481124	chr13:79434822:T:C	rs314690	13	79434822	T	C	0.330357	-0.0145047	0.003	1.384e-06	0.0398709	0.00601048	3.27691e-11	-0.363792	0.0931077	9.33667e-05	0.445706	20	0.0519119	FALSE	192
ENSG00000075131.9	TIPIN	15	66336206	chr15:66387481:G:C	rs4483802	15	66387481	C	G	0.0933442	0.0211011	0.0053	6.792e-05	0.314387	0.0156931	2.8103e-89	0.0671181	0.0171879	9.42381e-05	0.0168444	20	0.0523964	FALSE	215
ENSG00000171634.16	BPTF	17	67825524	chr17:67907513:G:A	rs4468667	17	67907513	G	A	0.324675	0.014997	0.0031	1.491e-06	-0.0239259	0.00363445	4.60805e-11	-0.626809	0.16079	9.68674e-05	0.00316838	20	0.0538582	FALSE	233
ENSG00000100372.14	SLC25A17	22	40769630	chr22:40876139:T:C	rs138354	22	40876139	T	C	0.460227	-0.013298	0.0028	2.05e-06	0.0473237	0.00706869	2.15916e-11	-0.281001	0.0725428	0.000107241	0.0212242	20	0.0596258	FALSE	250
ENSG00000106013.14	ANKRD7	7	118214669	chr7:118203945:C:T	rs10953864	7	118203945	C	T	0.347403	-0.0123965	0.003	3.579e-05	0.0919326	0.0084595	1.64881e-27	-0.134844	0.034912	0.000112286	0.0181868	20	0.0624309	FALSE	122
ENSG00000115840.13	SLC25A12	2	171784370	chr2:171771610:G:A	rs11690807	2	171771610	G	A	0.418019	0.0120965	0.0028	1.906e-05	0.0544866	0.00651243	5.93226e-17	0.222009	0.0578353	0.000123715	0.0984958	20	0.0687856	FALSE	39
ENSG00000164483.16	SAMD3	6	130144315	chr6:130447579:C:T	rs56194902	6	130447579	T	C	0.147727	-0.018596	0.0041	4.493e-06	-0.0414871	0.00592164	2.45191e-12	0.448236	0.117728	0.000140439	0.0326009	15	0.0780839	FALSE	108
ENSG00000168071.21	CCDC88B	11	64340223	chr11:64335476:A:G	rs574087	11	64335476	G	A	0.367695	-0.0116024	0.0029	6.182e-05	-0.0746441	0.00661704	1.63652e-29	0.155437	0.0412222	0.000162786	0.000253833	20	0.0905091	FALSE	169
ENSG00000101350.7	KIF3B	20	32277664	chr20:32373242:T:G	rs4911221	20	32373242	G	T	0.386364	0.0123965	0.0029	1.561e-05	0.037964	0.00476733	1.67404e-15	0.326533	0.0866977	0.000165657	0.0141522	20	0.0921055	FALSE	243
ENSG00000283458.1	RP11-1I2.1	18	39314240	chr18:39318495:G:A	rs978807	18	39318495	A	G	0.183442	-0.0162965	0.0036	6.812e-06	0.140079	0.0207111	1.3473e-11	-0.116338	0.030925	0.000168597	0.0687082	20	0.0937401	FALSE	236
ENSG00000204963.5	PCDHA7	5	140834248	chr5:140745350:C:T	rs11167579	5	140745350	T	C	0.415584	0.0119005	0.0029	5.167e-05	-0.051588	0.00625781	1.66875e-16	-0.230684	0.0627944	0.000239113	0.0652557	20	0.132947	FALSE	90
ENSG00000122687.17	MRM2	7	2234231	chr7:2238591:C:T	rs7799006	7	2238591	T	C	0.368506	0.0114048	0.0029	8.931e-05	0.0644178	0.00637935	5.64584e-24	0.177044	0.0483122	0.000247747	0.0219886	20	0.137747	FALSE	113
ENSG00000135452.9	TSPAN31	12	57738013	chr12:57776773:T:C	rs9652011	12	57776773	C	T	0.324675	-0.0145043	0.003	1.064e-06	-0.036351	0.00655924	2.9912e-08	0.399007	0.10952	0.000269234	0.565435	20	0.149694	FALSE	184
ENSG00000278778.1	HTT-AS1_1	4	3063472	chr4:3041786:A:C	rs2857850	4	3041786	C	A	0.407468	0.0117993	0.0029	5.347e-05	0.149904	0.0191162	4.44545e-15	0.0787129	0.0217949	0.000304389	0.509864	20	0.16924	FALSE	62
ENSG00000134569.9	LRP4	11	46856868	chr11:46889906:T:C	rs2306035	11	46889906	T	C	0.250812	-0.0142003	0.0033	1.319e-05	0.0725571	0.0109848	3.96881e-11	-0.195713	0.0542816	0.000311543	0.165053	20	0.173218	FALSE	166
ENSG00000187672.12	ERC2	3	55508308	chr3:55981642:A:G	rs4974157	3	55981642	G	A	0.417208	0.0124978	0.0028	1.237e-05	0.0309815	0.00509963	1.23799e-09	0.403395	0.112147	0.000321868	0.481454	20	0.178959	FALSE	54
ENSG00000254531.1	FLJ20021	4	101347780	chr4:101354107:A:G	rs2850329	4	101354107	G	A	0.285714	0.0128016	0.003	2.501e-05	-0.0809915	0.0124226	7.04482e-11	-0.158061	0.0442694	0.000356394	0.264356	20	0.198155	FALSE	67
ENSG00000144401.14	METTL21A	2	207580631	chr2:207649619:G:A	rs2551974	2	207649619	G	A	0.19237	0.0139029	0.0036	0.0001224	-0.0686993	0.00737046	1.15357e-20	-0.202373	0.0567221	0.000359989	0.136977	20	0.200154	FALSE	43
ENSG00000174442.11	ZWILCH	15	66504959	chr15:66336415:G:A	rs35645131	15	66336415	A	G	0.0949675	0.0212951	0.0053	5.509e-05	0.0852084	0.0113127	4.99221e-14	0.249918	0.070497	0.000392478	0.252798	20	0.218218	FALSE	215
ENSG00000255545.7	RP11-627G23.1	11	134436473	chr11:134453448:A:G	rs4245132	11	134453448	A	G	0.305195	0.0110982	0.0031	0.0003224	0.266006	0.0116342	1.05788e-115	0.0417216	0.0117959	0.000404754	0.218756	14	0.225043	FALSE	178
ENSG00000176978.13	DPP7	9	137110542	chr9:137105663:C:T	rs9411308	9	137105663	T	C	0.415584	0.0175023	0.0047	0.0002118	-0.0759851	0.00685569	1.50847e-28	-0.230338	0.0652521	0.000415602	0.810559	17	0.231075	FALSE	149
ENSG00000172346.14	CSDC2	22	41560763	chr22:41545239:G:A	rs9607812	22	41545239	A	G	0.211851	0.0133994	0.0037	0.0002504	0.26848	0.0173475	4.99233e-54	0.0499083	0.0141536	0.000421566	0.00930458	20	0.234391	FALSE	250
ENSG00000114902.13	SPCS1	3	52704955	chr3:52594040:C:A	rs2577831	3	52594040	A	C	0.468344	-0.012304	0.0028	1.132e-05	0.028928	0.00493147	4.46472e-09	-0.425332	0.120939	0.000436578	0.228376	20	0.242737	FALSE	53
ENSG00000239389.7	PCDHA13	5	140882208	chr5:140882092:A:C	rs59479	5	140882092	A	C	0.354708	0.0107025	0.003	0.0003125	0.145494	0.00713712	2.24813e-92	0.0735599	0.0209328	0.000441242	0.00091596	20	0.245331	FALSE	90
ENSG00000274029.1	RP11-340F14.6	12	121190868	chr12:121201723:T:A	rs2915640	12	121201723	A	T	0.450487	-0.0125015	0.0029	1.778e-05	-0.0977935	0.0168883	7.01266e-09	0.127836	0.0369695	0.000544454	0.0178416	20	0.302716	FALSE	188
ENSG00000272356.1	RP5-1112D6.8	6	111309203	chr6:111390819:T:A	rs1002481	6	111390819	T	A	0.167208	0.0155977	0.0038	5.096e-05	-0.0518235	0.00818262	2.39883e-10	-0.300978	0.0873789	0.00057209	0.0225796	20	0.318082	FALSE	106
ENSG00000085382.11	HACE1	6	104728093	chr6:104845728:C:T	rs2499657	6	104845728	C	T	0.44724	-0.0102019	0.0028	0.0002909	-0.0462408	0.00439436	6.78575e-26	0.220625	0.0640797	0.000575355	0.0107583	20	0.319897	FALSE	105
ENSG00000164484.11	TMEM200A	6	130365734	chr6:130445204:G:A	rs4897424	6	130445204	A	G	0.332792	-0.0132025	0.003	1.571e-05	-0.0519973	0.00953117	4.88347e-08	0.253907	0.0741272	0.000614163	0.0361001	20	0.341475	FALSE	108
ENSG00000168237.17	GLYCTK	3	52287089	chr3:52299655:C:G	rs7622851	3	52299655	G	C	0.5	-0.0117013	0.0028	2.798e-05	-0.0449401	0.00760305	3.40465e-09	0.260375	0.0763047	0.000644157	0.273693	20	0.358151	FALSE	53
ENSG00000249158.6	PCDHA11	5	140868183	chr5:140797852:T:G	rs6899256	5	140797852	G	T	0.404221	0.0114958	0.003	0.0001576	-0.0523036	0.00706375	1.3163e-13	-0.21979	0.064583	0.000665968	2.00785e-05	20	0.370278	FALSE	90
ENSG00000111707.11	SUDS3	12	118376380	chr12:118404745:C:A	rs17441047	12	118404745	A	C	0.141234	0.0172988	0.0047	0.0002111	-0.0522938	0.00620881	3.685e-17	-0.3308	0.0980838	0.000744555	0.085722	20	0.413973	FALSE	187
ENSG00000268996.3	MAN1B1-AS1	9	137084946	chr9:137105663:C:T	rs9411308	9	137105663	T	C	0.415584	0.0175023	0.0047	0.0002118	0.0853371	0.0109137	5.31316e-15	0.205096	0.0610026	0.000773576	0.358888	13	0.430108	FALSE	149
ENSG00000166510.13	CCDC68	18	54901509	chr18:54969679:A:G	rs8095648	18	54969679	G	A	0.193182	0.0133994	0.0036	0.0002367	-0.10134	0.0130889	9.75605e-15	-0.132222	0.0394158	0.000794947	0.0672782	20	0.44199	FALSE	239
ENSG00000067221.13	STOML1	15	73978923	chr15:73992065:C:G	rs2304715	15	73992065	C	G	0.441558	-0.00969686	0.0028	0.000628	0.0673971	0.00508079	3.69071e-40	-0.143877	0.0429373	0.000805636	0.176504	20	0.447933	FALSE	217
ENSG00000229358.3	DPY19L1P1	7	32580949	chr7:32578818:G:A	rs67444297	7	32578818	A	G	0.239448	0.0113036	0.0032	0.0004632	-0.0873039	0.00835182	1.4154e-25	-0.129475	0.0386898	0.000818434	0.207787	20	0.455049	FALSE	117
ENSG00000149179.13	C11orf49	11	46936689	chr11:47161375:G:A	rs3740694	11	47161375	A	G	0.156656	0.013298	0.0038	0.0004615	0.095206	0.00840171	9.13781e-30	0.139676	0.0417734	0.000826787	0.0140922	15	0.459694	FALSE	166
ENSG00000185864.16	NPIPB4	16	21834569	chr16:21673709:C:T	rs7188803	16	21673709	T	C	0.262175	-0.0117013	0.0032	0.0002838	0.0918404	0.0113675	6.51942e-16	-0.127409	0.0382456	0.000864333	0.00502867	15	0.480569	FALSE	225
ENSG00000112530.11	PACRG	6	162727132	chr6:162640717:C:T	rs1954810	6	162640717	C	T	0.206169	-0.0124978	0.0034	0.0002557	0.0775499	0.0102143	3.1423e-14	-0.161158	0.0487108	0.000938111	0.104116	20	0.52159	FALSE	111
ENSG00000089775.11	ZBTB25	14	64449106	chr14:64533320:A:C	rs1542313	14	64533320	C	A	0.456169	-0.00990082	0.0028	0.0004883	0.0406391	0.00435358	1.01341e-20	-0.243628	0.0736768	0.000943976	0.105496	20	0.52485	FALSE	201
ENSG00000112852.6	PCDHB2	5	141094578	chr5:141084976:G:A	rs12521934	5	141084976	A	G	0.162338	0.0133994	0.0038	0.0004351	0.129657	0.0136886	2.74812e-21	0.103345	0.0312731	0.000951159	0.0148397	20	0.528844	FALSE	90
ENSG00000101017.13	CD40	20	46118272	chr20:46096280:T:G	rs6032655	20	46096280	T	G	0.478084	0.0111971	0.0029	0.0001232	-0.06163	0.00969476	2.05673e-10	-0.181682	0.0550542	0.000966647	0.0321726	20	0.537456	FALSE	244
ENSG00000126804.13	ZBTB1	14	64503712	chr14:64508961:T:C	rs13329053	14	64508961	C	T	0.443182	-0.0106036	0.0028	0.0001775	0.0397631	0.00623	1.742e-10	-0.266669	0.0818794	0.00112655	0.137642	20	0.626361	FALSE	201
ENSG00000213523.10	SRA1	5	140537340	chr5:140557561:G:A	rs2249213	5	140557561	A	G	0.484578	0.00959589	0.0029	0.0008209	0.0957707	0.00627171	1.2068e-52	0.100197	0.0309834	0.00122122	0.000200745	20	0.679	FALSE	90
ENSG00000270179.1	RP11-159N11.4	11	113368478	chr11:113290360:G:A	rs117004354	11	113290360	A	G	0.0698052	-0.0209001	0.0058	0.0002922	0.214493	0.0295645	4.01378e-13	-0.0974393	0.0301922	0.00124961	0.000445788	6	0.694785	FALSE	173
ENSG00000225793.2	RP1-234P15.4	6	75285014	chr6:75317033:A:C	rs7743227	6	75317033	A	C	0.410714	-0.00989883	0.0029	0.0006089	0.0905495	0.00976812	1.86314e-20	-0.10932	0.0341289	0.00135939	0.0746088	20	0.755822	FALSE	103
ENSG00000231889.7	TRAF3IP2-AS1	6	111483511	chr6:111577417:T:C	rs12663048	6	111577417	C	T	0.210227	0.013298	0.0036	0.0002727	0.0405433	0.00649568	4.33183e-10	0.327996	0.103179	0.00147833	0.124937	20	0.821954	FALSE	106
ENSG00000251664.3	PCDHA12	5	140875302	chr5:140900840:T:G	rs6874218	5	140900840	G	T	0.355519	0.0108992	0.003	0.0002457	-0.0397219	0.00618459	1.33864e-10	-0.274387	0.0867707	0.00156576	6.28462e-05	18	0.870565	FALSE	90
ENSG00000167995.15	BEST1	11	61949821	chr11:61950564:G:A	rs2736597	11	61950564	A	G	0.319805	0.00989883	0.003	0.001052	-0.106292	0.00997613	1.65964e-26	-0.093129	0.0295467	0.00162198	0.438528	20	0.901822	FALSE	168
ENSG00000119522.16	DENND1A	9	123379654	chr9:123761126:T:C	rs10122074	9	123761126	C	T	0.145292	0.0133994	0.0039	0.0006979	0.043452	0.00555874	5.41473e-15	0.308372	0.0980412	0.001659	0.000671871	20	0.922406	FALSE	147
ENSG00000110076.18	NRXN2	11	64606174	chr11:64650833:G:A	rs2285339	11	64650833	A	G	0.20211	0.0131967	0.0035	0.0001503	-0.0305681	0.00537117	1.26188e-08	-0.431714	0.137347	0.00167089	0.67884	9	0.929017	FALSE	169
ENSG00000259775.1	RP11-45P15.4	14	103331674	chr14:103345983:G:T	rs12432904	14	103345983	T	G	0.314935	-0.0102968	0.0032	0.001129	0.229207	0.0172983	4.49499e-40	-0.0449235	0.0143669	0.00176677	0.0455907	20	0.982325	FALSE	206
ENSG00000116885.18	OSCP1	1	36415827	chr1:36420516:C:T	rs2275477	1	36420516	T	C	0.238636	0.00270365	0.0034	0.4237	0.0720856	0.00796031	1.35789e-19	0.0375062	0.0473477	0.428277	0.10273	19	1	FALSE	2
ENSG00000116898.11	MRPS15	1	36455718	chr1:36455352:C:T	rs16823037	1	36455352	T	C	0.0941558	0.00250313	0.0047	0.5922	0.0512564	0.00937092	4.50717e-08	0.0488355	0.0921295	0.596061	0.920533	7	1	FALSE	2
ENSG00000233621.1	LINC01137	1	37454879	chr1:37478905:G:A	rs11264060	1	37478905	A	G	0.336851	0.00399798	0.003	0.1831	-0.0973884	0.0106323	5.20559e-20	-0.0410519	0.0311288	0.187244	0.0810973	20	1	FALSE	3
ENSG00000163875.15	MEAF6	1	37492575	chr1:37508896:G:A	rs12734946	1	37508896	A	G	0.145292	0.00589736	0.0039	0.1307	-0.0379495	0.0066001	8.93261e-09	-0.1554	0.106263	0.143627	0.0532932	6	1	FALSE	3
ENSG00000163877.9	SNIP1	1	37534449	chr1:37493869:C:G	rs215211	1	37493869	C	G	0.163961	-0.00470103	0.0041	0.2486	-0.0443657	0.00770399	8.47175e-09	0.105961	0.0942277	0.260792	0.357898	6	1	FALSE	3
ENSG00000163879.10	DNALI1	1	37556919	chr1:37586844:C:T	rs2294875	1	37586844	C	T	0.42289	0.00380276	0.0029	0.1847	0.112692	0.00867003	1.25783e-38	0.0337447	0.0258645	0.192004	0.000700192	20	1	FALSE	3
ENSG00000134697.12	GNL2	1	37566816	chr1:37514332:A:G	rs6426021	1	37514332	G	A	0.435877	-0.0044003	0.0029	0.1297	-0.0336906	0.00528106	1.77642e-10	0.130609	0.0884786	0.139899	0.0440914	20	1	FALSE	3
ENSG00000116922.14	C1orf109	1	37681570	chr1:37683093:A:G	rs684260	1	37683093	A	G	0.241883	0.0100988	0.0033	0.002218	-0.06274	0.00697858	2.46408e-19	-0.160963	0.0555617	0.00376729	0.00082097	12	1	FALSE	3
ENSG00000183317.16	EPHA10	1	37713880	chr1:37722581:T:G	rs6426031	1	37722581	G	T	0.116071	0.00339576	0.0048	0.4762	0.0932502	0.00897637	2.79994e-25	0.0364156	0.0515936	0.480303	0.172736	12	1	FALSE	3
ENSG00000225506.2	CYP4A22-AS1	1	47096653	chr1:47176558:T:C	rs2742079	1	47176558	C	T	0.357955	0.00329542	0.0031	0.2919	0.113816	0.0130256	2.37555e-18	0.028954	0.0274378	0.291307	0.483416	20	1	FALSE	4
ENSG00000162368.13	CMPK1	1	47333797	chr1:47247740:T:C	rs11211486	1	47247740	C	T	0.401786	-0.0020978	0.0028	0.4502	-0.0476328	0.00555162	9.48855e-18	0.0440411	0.0590067	0.455442	0.104477	20	1	FALSE	4
ENSG00000134748.12	PRPF38A	1	52404564	chr1:52363067:C:T	rs12044739	1	52363067	T	C	0.0649351	-0.00239712	0.0055	0.6635	0.0561953	0.00910489	6.74348e-10	-0.042657	0.0981167	0.663738	0.249989	20	1	FALSE	6
ENSG00000137965.10	IFI44	1	78649796	chr1:78662635:A:G	rs11577395	1	78662635	G	A	0.425325	0.00979784	0.0029	0.0006297	-0.140397	0.0181953	1.19923e-14	-0.0697868	0.022549	0.00196885	0.010594	14	1	FALSE	9
ENSG00000162753.11	SLC9C2	1	173500464	chr1:173656793:T:C	rs61826765	1	173656793	C	T	0.196429	0.00280393	0.0036	0.4366	0.136112	0.0093615	6.80327e-48	0.0206001	0.0264867	0.436714	1.74693e-05	20	1	FALSE	12
ENSG00000183831.6	ANKRD45	1	173609561	chr1:173509884:A:C	rs34931189	1	173509884	C	A	0.106331	0.00240288	0.0046	0.6045	-0.0820851	0.0133345	7.4689e-10	-0.0292731	0.0562408	0.602718	0.146716	20	1	FALSE	12
ENSG00000117593.9	DARS2	1	173824503	chr1:173821939:A:G	rs7548171	1	173821939	G	A	0.299513	-0.000899595	0.0031	0.7848	-0.0786507	0.00724994	2.02788e-27	0.0114379	0.0394289	0.771749	0.00474442	20	1	FALSE	12
ENSG00000116183.10	PAPPA2	1	176463171	chr1:176416934:C:T	rs112841853	1	176416934	T	C	0.0714286	0.00080032	0.0058	0.8973	0.0844028	0.0109293	1.13988e-14	0.00948216	0.0687291	0.890269			1	FALSE	13
ENSG00000230461.8	PROX1-AS1	1	213817751	chr1:213983171:T:C	rs340879	1	213983171	T	C	0.369318	0.00970278	0.003	0.001037	-0.0363721	0.00449623	5.99256e-16	-0.266764	0.0888287	0.00267219	0.0333577	20	1	FALSE	18
ENSG00000143499.13	SMYD2	1	214281102	chr1:214293589:G:A	rs7544984	1	214293589	A	G	0.418019	0.00579677	0.0028	0.03868	0.0459869	0.0078814	5.38327e-09	0.126053	0.0646058	0.051045	0.372317	8	1	FALSE	18
ENSG00000152104.11	PTPN14	1	214348696	chr1:214435536:T:C	rs4465172	1	214435536	T	C	0.0925325	-0.00280393	0.0049	0.5587	0.160935	0.0122258	1.42272e-39	-0.0174227	0.0304758	0.567532	0.599558	20	1	FALSE	18
ENSG00000177614.10	PGBD5	1	230314482	chr1:230321601:G:A	rs11122494	1	230321601	A	G	0.226461	0.00220242	0.0033	0.5166	0.0693723	0.00677996	1.42599e-24	0.0317479	0.0476705	0.50542	0.127662	16	1	FALSE	20
ENSG00000205696.4	ADARB2-AS1	10	1526637	chr10:1550211:A:G	rs11250616	10	1550211	G	A	0.396916	0.00210221	0.0029	0.4728	-0.155093	0.0199906	8.60947e-15	-0.0135545	0.01878	0.470445	0.0489102	20	1	FALSE	150
ENSG00000185736.15	ADARB2	10	1177318	chr10:1251048:A:G	rs7100066	10	1251048	G	A	0.314935	0.0010005	0.0032	0.7631	0.0996026	0.0139295	8.64759e-13	0.0100449	0.0321584	0.754768	0.0539575	3	1	FALSE	150
ENSG00000148655.14	C10orf11	10	75431453	chr10:75380949:G:T	rs6480781	10	75380949	G	T	0.398539	0.00390238	0.0029	0.1708	-0.0575753	0.00921239	4.11068e-10	-0.0677786	0.0515231	0.188342	0.084773	11	1	FALSE	153
ENSG00000279814.1	RP11-399K21.12	10	75450081	chr10:75381106:A:G	rs7078507	10	75381106	A	G	0.398539	0.00430074	0.0029	0.1329	-0.0757475	0.00952339	1.80817e-15	-0.0567773	0.0389449	0.144871	0.082534	18	1	FALSE	153
ENSG00000228280.1	RP11-367B6.2	10	75742740	chr10:75381106:A:G	rs7078507	10	75381106	A	G	0.398539	0.00430074	0.0029	0.1329	-0.111862	0.0175993	2.06961e-10	-0.0384467	0.026621	0.148676	0.213281	11	1	FALSE	153
ENSG00000269609.5	RPARP-AS1	10	102449817	chr10:102506482:G:A	rs113451617	10	102506482	A	G	0.245942	-0.00330453	0.0033	0.328	-0.0552643	0.0082413	2.0033e-11	0.059795	0.0603751	0.321982	0.000721753	20	1	FALSE	155
ENSG00000138111.14	MFSD13A	10	102461395	chr10:102464074:G:A	rs7341995	10	102464074	G	A	0.445617	-0.00879859	0.0028	0.001712	0.059994	0.00767135	5.26014e-15	-0.146658	0.0502979	0.00354799	0.00432947	20	1	FALSE	155
ENSG00000138107.12	ACTR1A	10	102461881	chr10:102517683:T:C	rs7912901	10	102517683	C	T	0.327922	-0.00840458	0.0029	0.004259	-0.0238209	0.00395356	1.68935e-09	0.352824	0.135093	0.0090091	0.0080785	20	1	FALSE	155
ENSG00000171206.13	TRIM8	10	102644496	chr10:102622916:A:G	rs11191353	10	102622916	G	A	0.38961	-0.0109004	0.0029	0.0001457	-0.0366568	0.0065807	2.54221e-08	0.297363	0.0954384	0.00183474	0.243163	20	1	FALSE	155
ENSG00000156398.12	SFXN2	10	102714538	chr10:102739475:A:T	rs12762176	10	102739475	T	A	0.325487	-0.00159872	0.0031	0.6094	0.0425711	0.00549993	9.91914e-15	-0.0375542	0.0729808	0.60685	0.00360376	20	1	FALSE	155
ENSG00000203886.4	CYP17A1-AS1	10	102832721	chr10:102814306:G:A	rs284857	10	102814306	G	A	0.409903	-0.00690378	0.0028	0.01372	0.175586	0.0162502	3.25476e-27	-0.0393185	0.0163565	0.0162237	0.0242507	20	1	FALSE	155
ENSG00000166275.15	BORCS7	10	102854223	chr10:102856743:T:C	rs4919690	10	102856743	C	T	0.254058	0.00140098	0.0032	0.6671	-0.204168	0.00970883	3.55208e-98	-0.0068619	0.0156768	0.661595	3.71215e-05	20	1	FALSE	155
ENSG00000148842.17	CNNM2	10	102918293	chr10:103005232:T:C	rs67908413	10	103005232	C	T	0.395292	-0.00539542	0.0028	0.05611	0.0602268	0.0043486	1.27741e-43	-0.089585	0.0469387	0.05632	6.19656e-05	20	1	FALSE	155
ENSG00000270075.1	RP11-127L20.5	10	104312141	chr10:104312769:T:C	rs276209	10	104312769	C	T	0.329545	-0.00880116	0.0036	0.01451	-0.122465	0.0186346	4.96782e-11	0.071867	0.0313644	0.0219429	0.382432	20	1	FALSE	156
ENSG00000231233.1	CFAP58-AS1	10	104351591	chr10:104301411:C:T	rs3740466	10	104301411	T	C	0.306818	-0.00730327	0.0031	0.01806	0.112698	0.0150088	5.96606e-14	-0.0648038	0.0288292	0.0245857	0.0471999	20	1	FALSE	156
ENSG00000165806.19	CASP7	10	113679162	chr10:113679635:C:T	rs7918733	10	113679635	T	C	0.37987	0.002002	0.0029	0.4954	0.197309	0.0128066	1.47119e-53	0.0101465	0.0147125	0.490412	0.201543	20	1	FALSE	158
ENSG00000165863.16	C10orf82	10	116663696	chr10:116666852:G:A	rs9633727	10	116666852	G	A	0.498377	-0.00369682	0.0028	0.191	-0.0767237	0.0085276	2.31772e-19	0.0481836	0.0368855	0.191449	0.101551	20	1	FALSE	159
ENSG00000165868.13	HSPA12A	10	116671192	chr10:116700626:A:G	rs2240708	10	116700626	A	G	0.493506	0.00420116	0.0028	0.1322	0.033745	0.00370871	9.12954e-20	0.124497	0.0840959	0.138761	0.115815	20	1	FALSE	159
ENSG00000225302.2	RP11-539I5.1	10	116828761	chr10:116834881:G:A	rs1681720	10	116834881	A	G	0.379058	0.00769957	0.0029	0.008738	0.072258	0.0069107	1.37594e-25	0.106557	0.0414076	0.0100717	0.669832	20	1	FALSE	159
ENSG00000277879.1	RP11-129M16.4	10	117267116	chr10:117394911:A:G	rs72825561	10	117394911	G	A	0.0925325	0.00040008	0.0052	0.9316	-0.147558	0.016744	1.22326e-18	-0.00271135	0.0352418	0.938675	0.382105	15	1	FALSE	159
ENSG00000165650.11	PDZD8	10	117277274	chr10:117386263:C:T	rs7900191	10	117386263	T	C	0.410714	0.00020002	0.0029	0.9532	-0.0334234	0.00402316	9.75246e-17	-0.00598443	0.0867685	0.945013	0.44988	19	1	FALSE	159
ENSG00000229847.8	EMX2OS	10	117473215	chr10:117490700:T:C	rs242965	10	117490700	C	T	0.26461	-0.00149888	0.0032	0.6388	0.0906966	0.0105125	6.27147e-18	-0.0165263	0.0353344	0.639992	0.646764	20	1	FALSE	159
ENSG00000187398.11	LUZP2	11	24496970	chr11:24494722:G:A	rs1509584	11	24494722	G	A	0.448864	0.00179838	0.0028	0.5192	-0.0589612	0.00875104	1.61005e-11	-0.0305011	0.0477042	0.522575	0.410112	20	1	FALSE	160
ENSG00000255489.1	CTC-830E23.1	11	24701275	chr11:24676206:A:G	rs72882416	11	24676206	G	A	0.137175	-0.00390238	0.0037	0.2972	0.168098	0.0296084	1.36767e-08	-0.0232149	0.0223875	0.299757	0.966586	14	1	FALSE	160
ENSG00000261340.1	LINC01616	11	29980113	chr11:30033207:T:C	rs7931190	11	30033207	T	C	0.423701	0.00459941	0.0029	0.1131	-0.0604555	0.00999064	1.4376e-09	-0.0760792	0.0495894	0.124985	0.454572	9	1	FALSE	162
ENSG00000170959.14	DCDC1	11	30830369	chr11:31409642:A:G	rs11031378	11	31409642	G	A	0.357143	-0.00909848	0.0029	0.001661	0.0310231	0.00493031	3.12735e-10	-0.293281	0.104454	0.00498898	0.00070404	20	1	FALSE	163
ENSG00000170946.14	DNAJC24	11	31369840	chr11:31342554:C:G	rs61879886	11	31342554	G	C	0.349838	-0.00909848	0.0029	0.001706	-0.0368982	0.00495987	1.01189e-13	0.246584	0.0852982	0.0038421	4.62237e-05	20	1	FALSE	163
ENSG00000049449.8	RCN1	11	31812391	chr11:32091022:A:C	rs223046	11	32091022	C	A	0.288149	0.00800193	0.0031	0.009635	-0.064123	0.00768614	7.26223e-17	-0.12479	0.0506057	0.0136658	0.525904	20	1	FALSE	163
ENSG00000149100.12	EIF3M	11	32583798	chr11:32686369:T:C	rs271022	11	32686369	T	C	0.292208	0.00509699	0.0032	0.1096	0.0359502	0.00381296	4.16291e-21	0.141779	0.0902732	0.116286	0.00180773	20	1	FALSE	164
ENSG00000060749.14	QSER1	11	32893178	chr11:32926706:G:A	rs6484610	11	32926706	G	A	0.180195	0.00279609	0.0036	0.4461	-0.0558457	0.00585493	1.45262e-21	-0.050068	0.0646767	0.438855	0.0916026	17	1	FALSE	164
ENSG00000176148.15	TCP11L1	11	33039417	chr11:33062519:A:G	rs1407044	11	33062519	A	G	0.251623	0	0.0031	0.9991	-0.038843	0.0055065	1.73808e-12	0	0.0798085	1	0.454795	15	1	FALSE	164
ENSG00000280798.1	LINC00294	11	33076149	chr11:33062519:A:G	rs1407044	11	33062519	A	G	0.251623	0	0.0031	0.9991	-0.0335426	0.00571212	4.30115e-09	0	0.0924199	1	0.491339	7	1	FALSE	164
ENSG00000165912.15	PACSIN3	11	47177525	chr11:47172015:G:A	rs11600668	11	47172015	A	G	0.336851	-0.00950469	0.003	0.001287	0.0533079	0.00900816	3.26418e-09	-0.178298	0.0638347	0.00522024	0.00384699	20	1	FALSE	166
ENSG00000110514.19	MADD	11	47269161	chr11:47043521:G:A	rs10838651	11	47043521	A	G	0.0998377	0.00930314	0.0046	0.04075	-0.100143	0.00831123	1.95923e-33	-0.0928982	0.0465767	0.0460951	0.0562939	20	1	FALSE	166
ENSG00000165915.13	SLC39A13	11	47407132	chr11:47357661:G:C	rs11039199	11	47357661	C	G	0.316558	-0.00950469	0.003	0.001532	0.0433607	0.00670256	9.84729e-11	-0.2192	0.0770385	0.00443644	0.183321	20	1	FALSE	166
ENSG00000165916.8	PSMC3	11	47418769	chr11:47480336:C:T	rs57680742	11	47480336	T	C	0.141234	0.0107981	0.004	0.006764	-0.071396	0.00740873	5.5937e-22	-0.151242	0.0581822	0.00933715	0.00379777	20	1	FALSE	166
ENSG00000149150.8	SLC43A1	11	57484534	chr11:57560094:C:T	rs2649650	11	57560094	C	T	0.231331	0	0.0034	0.9947	0.0679553	0.00914958	1.10964e-13	0	0.0500329	1	0.0138178	17	1	FALSE	167
ENSG00000265566.2	RN7SL605P	11	57528085	chr11:57556955:A:G	rs2649652	11	57556955	A	G	0.231331	9.9995e-05	0.0034	0.9765	0.332055	0.0269744	8.00424e-35	0.00030114	0.0102393	0.976537	0.00796865	20	1	FALSE	167
ENSG00000134809.8	TIMM10	11	57528463	chr11:57516515:C:T	rs2848626	11	57516515	C	T	0.228896	0.00169856	0.0034	0.6129	0.167117	0.0104748	2.66575e-57	0.0101639	0.020355	0.617546	0.00169808	20	1	FALSE	167
ENSG00000156587.15	UBE2L6	11	57551656	chr11:57560696:C:T	rs11229057	11	57560696	T	C	0.226461	0.00749804	0.0033	0.02295	-0.0731194	0.00967179	4.02861e-14	-0.102545	0.0471259	0.0295565	0.0563405	20	1	FALSE	167
ENSG00000187049.9	TMEM216	11	61391687	chr11:61417732:G:C	rs3809083	11	61417732	G	C	0.156656	-0.00999983	0.0039	0.01059	0.0996949	0.0110586	1.96642e-19	-0.100304	0.0406708	0.0136537	0.475352	14	1	FALSE	168
ENSG00000255931.1	RP11-286N22.10	11	61496440	chr11:61496201:A:G	rs2924447	11	61496201	A	G	0.12987	-0.0108992	0.0042	0.009612	0.19381	0.0281265	5.55467e-12	-0.0562366	0.0231566	0.0151601	0.397553	13	1	FALSE	168
ENSG00000221968.8	FADS3	11	61873519	chr11:61890454:A:G	rs174464	11	61890454	A	G	0.233766	0.00770028	0.0033	0.01799	0.0462958	0.00638269	4.06643e-13	0.166328	0.0748785	0.0263305	0.0363483	20	1	FALSE	168
ENSG00000167994.11	RAB3IL1	11	61897301	chr11:61923235:G:A	rs741887	11	61923235	A	G	0.465909	-0.0071047	0.0028	0.01208	-0.0810693	0.00915207	8.14478e-19	0.0876374	0.0359274	0.0147162	0.38245	20	1	FALSE	168
ENSG00000149503.12	INCENP	11	62123973	chr11:62108139:G:T	rs259871	11	62108139	G	T	0.0722403	-0.0037972	0.0056	0.4987	0.0793261	0.0111681	1.22162e-12	-0.0478682	0.0709156	0.499674	0.437192	14	1	FALSE	168
ENSG00000149743.13	TRPT1	11	64223799	chr11:64160587:G:C	rs2622422	11	64160587	C	G	0.0738636	-0.0100988	0.0057	0.07524	-0.109756	0.0148374	1.39052e-13	0.0920117	0.0534022	0.0848896	0.0175311	20	1	FALSE	169
ENSG00000257086.1	RP11-783K16.13	11	64246939	chr11:64166261:T:G	rs7130030	11	64166261	G	T	0.193994	0.00409839	0.0037	0.2655	0.147723	0.0156795	4.45015e-21	0.0277437	0.0252193	0.271291	4.52789e-05	20	1	FALSE	169
ENSG00000149782.11	PLCB3	11	64251523	chr11:64248812:G:A	rs7111278	11	64248812	A	G	0.199675	0.0034961	0.0037	0.3373	0.0652873	0.0091613	1.03013e-12	0.0535495	0.0571686	0.348915	0.000300423	20	1	FALSE	169
ENSG00000173113.6	TRMT112	11	64316460	chr11:64347337:C:T	rs578386	11	64347337	C	T	0.3125	0.00799793	0.003	0.008386	0.0577383	0.00650658	7.06725e-19	0.13852	0.0542528	0.0106726	0.00173247	20	1	FALSE	169
ENSG00000255200.1	AP003068.18	11	65174117	chr11:65201579:G:A	rs34007842	11	65201579	A	G	0.296266	0.000100005	0.0031	0.969	-0.0502543	0.00733506	7.32118e-12	-0.00198998	0.061687	0.974265	0.0456866	14	1	FALSE	170
ENSG00000254614.2	AP003068.23	11	65177606	chr11:65186582:C:T	rs3825072	11	65186582	T	C	0.294643	-0.00019998	0.0031	0.9494	-0.208863	0.0110239	4.73339e-80	0.000957468	0.0148423	0.948565	0.0461439	20	1	FALSE	170
ENSG00000213445.9	SIPA1	11	65638097	chr11:65623332:G:A	rs66864335	11	65623332	A	G	0.203734	-0.00219758	0.0034	0.5159	-0.0559065	0.00890855	3.48303e-10	0.0393082	0.0611376	0.520258	0.461928	13	1	FALSE	170
ENSG00000172922.8	RNASEH2C	11	65714896	chr11:65695372:C:G	rs11227261	11	65695372	G	C	0.362013	0.0041988	0.0029	0.1511	-0.0611838	0.00665824	3.95871e-20	-0.0686261	0.0479829	0.152654	0.0155204	20	1	FALSE	170
ENSG00000172803.17	SNX32	11	65833641	chr11:65834089:G:C	rs17854357	11	65834089	C	G	0.159903	0.00940408	0.0038	0.01342	0.270839	0.0121932	2.61395e-109	0.034722	0.0141173	0.0139115	0.0260887	20	1	FALSE	170
ENSG00000172638.12	EFEMP2	11	65866441	chr11:65873562:G:C	rs10896064	11	65873562	G	C	0.431006	0.00330453	0.0028	0.2387	0.0498041	0.00659239	4.19543e-14	0.0663506	0.0569021	0.243595	0.0111045	20	1	FALSE	170
ENSG00000172500.12	FIBP	11	65883741	chr11:65888811:G:A	rs656980	11	65888811	A	G	0.185065	0.00409839	0.0035	0.2431	0.0711941	0.00652132	9.54644e-28	0.0575664	0.0494434	0.244307	0.111949	20	1	FALSE	170
ENSG00000175376.8	EIF1AD	11	65996545	chr11:66011859:C:T	rs75154345	11	66011859	T	C	0.179383	0.0031951	0.0038	0.4052	-0.0496917	0.00778622	1.74779e-10	-0.0642984	0.0771323	0.4045	0.0215878	15	1	FALSE	170
ENSG00000087365.15	SF3B2	11	66050729	chr11:66031248:C:T	rs34123790	11	66031248	T	C	0.256494	0.00170145	0.0031	0.578	-0.0430594	0.00496206	4.03753e-18	-0.039514	0.0721375	0.583857	0.879722	19	1	FALSE	170
ENSG00000131626.16	PPFIA1	11	70270700	chr11:70383065:G:A	rs552282	11	70383065	A	G	0.353896	0.00130085	0.003	0.6591	-0.0430113	0.00453251	2.32106e-21	-0.0302443	0.0698218	0.664896	0.299638	20	1	FALSE	171
ENSG00000254484.1	CTA-797E19.1	11	70319928	chr11:70377637:T:C	rs524333	11	70377637	C	T	0.358766	0.00160128	0.003	0.6007	-0.127937	0.0185372	5.14002e-12	-0.0125161	0.023519	0.594607	0.160106	10	1	FALSE	171
ENSG00000166682.10	TMPRSS5	11	113687550	chr11:113720680:G:A	rs7114297	11	113720680	A	G	0.274351	-0.0082955	0.0031	0.008152	0.282502	0.0183991	3.32266e-53	-0.0293643	0.0111388	0.00838331	0.0089376	20	1	FALSE	174
ENSG00000166736.11	HTR3A	11	113974881	chr11:113975284:T:C	rs1062613	11	113975284	T	C	0.227273	0.00249688	0.0034	0.4644	-0.0464981	0.00830677	2.17326e-08	-0.0536986	0.0737479	0.46653	0.0222239	18	1	FALSE	174
ENSG00000110074.10	FOXRED1	11	126269055	chr11:126279756:C:G	rs672908	11	126279756	C	G	0.250812	-0.00650109	0.0033	0.05071	-0.113026	0.00634075	4.49032e-71	0.0575183	0.0293745	0.0502178	0.163055	20	1	FALSE	176
ENSG00000182934.11	SRPRA	11	126262919	chr11:126274474:C:T	rs665134	11	126274474	T	C	0.244318	0.00130085	0.0032	0.6775	0.0514001	0.00629434	3.18534e-16	0.0253082	0.0623337	0.684734	0.148682	20	1	FALSE	176
ENSG00000150455.13	TIRAP	11	126283065	chr11:126283284:T:C	rs8177348	11	126283284	T	C	0.253247	-0.00660174	0.0033	0.04604	0.051072	0.00772083	3.71991e-11	-0.129264	0.067505	0.0555087	0.354316	20	1	FALSE	176
ENSG00000110080.18	ST3GAL4	11	126355640	chr11:126390820:C:T	rs4390359	11	126390820	T	C	0.488636	0.000900405	0.0028	0.7582	0.047686	0.00719702	3.45382e-11	0.018882	0.0587866	0.748062	0.2231	16	1	FALSE	176
ENSG00000183715.13	OPCML	11	132414977	chr11:133678978:G:A	rs10750539	11	133678978	A	G	0.331981	0.0031951	0.003	0.2779	0.0289664	0.00518732	2.34959e-08	0.110304	0.105435	0.29548	0.759679	7	1	FALSE	178
ENSG00000166105.15	GLB1L3	11	134274245	chr11:134291487:C:G	rs576900	11	134291487	G	C	0.356331	0.00569619	0.003	0.05359	-0.053034	0.00648387	2.85343e-16	-0.107407	0.0580717	0.0643783	0.268987	20	1	FALSE	178
ENSG00000235049.1	LINC00940	12	1929202	chr12:1936474:A:G	rs9669556	12	1936474	G	A	0.0787338	-0.00560427	0.0052	0.28	0.15112	0.0143301	5.321e-26	-0.0370849	0.034589	0.283649			1	FALSE	179
ENSG00000070018.8	LRP6	12	12116025	chr12:12189887:G:A	rs7973718	12	12189887	A	G	0.0819805	0.00540458	0.0048	0.2635	-0.0659878	0.00753317	1.95892e-18	-0.0819027	0.0733392	0.264094	0.0463767	14	1	FALSE	180
ENSG00000050438.16	SLC4A8	12	51391317	chr12:51513414:G:A	rs2201247	12	51513414	A	G	0.489448	-0.0057037	0.0028	0.04088	-0.0632581	0.00661231	1.10346e-21	0.0901655	0.0452554	0.0463303	0.566138	20	1	FALSE	183
ENSG00000257159.1	RP11-58A17.3	12	57967058	chr12:57956848:C:T	rs10122	12	57956848	T	C	0.375812	-0.0108015	0.0029	0.000205	0.0744979	0.0130276	1.07502e-08	-0.14499	0.0464564	0.00180244	0.0966083	20	1	FALSE	184
ENSG00000171759.9	PAH	12	102836885	chr12:102958048:T:C	rs9782	12	102958048	C	T	0.310877	0.00080032	0.0031	0.7962	0.157051	0.00797348	2.30086e-86	0.00509591	0.0197405	0.796295	0.134789	19	1	FALSE	186
ENSG00000111445.13	RFC5	12	118013588	chr12:118018107:G:C	rs2393375	12	118018107	G	C	0.308442	-0.0037972	0.0031	0.2156	0.0510839	0.00701325	3.24284e-13	-0.0743326	0.0615366	0.22707	0.0032233	17	1	FALSE	187
ENSG00000277873.1	RP11-33N14.3	12	118024817	chr12:118023769:T:A	rs9739560	12	118023769	A	T	0.424513	0.00849599	0.0029	0.003314	0.0733235	0.0128235	1.0784e-08	0.11587	0.04444	0.00912491	0.00105702	4	1	FALSE	187
ENSG00000089220.4	PEBP1	12	118135858	chr12:118144055:A:G	rs904661	12	118144055	A	G	0.409903	-0.00790113	0.0029	0.005711	0.0326567	0.00408693	1.34374e-15	-0.241945	0.0938229	0.00991598	8.16632e-05	20	1	FALSE	187
ENSG00000176834.13	VSIG10	12	118063593	chr12:118124315:G:C	rs3858532	12	118124315	C	G	0.166396	0.00579677	0.0037	0.1123	-0.0627309	0.00730773	9.14848e-18	-0.0924069	0.0599564	0.123259	0.0505539	20	1	FALSE	187
ENSG00000255618.1	RP11-357K6.1	12	118773032	chr12:118781578:A:G	rs2649966	12	118781578	A	G	0.099026	-0.014596	0.0047	0.001722	0.159249	0.0241796	4.51528e-11	-0.0916552	0.03263	0.0049707	0.752191	18	1	FALSE	187
ENSG00000200795.1	RNU4-1	12	120293097	chr12:120297291:T:C	rs1185209	12	120297291	T	C	0.125812	0.00679685	0.0044	0.1257	-0.460908	0.0444417	3.35693e-25	-0.0147466	0.00965168	0.126542	0.0120908	20	1	FALSE	188
ENSG00000111775.2	COX6A1	12	120438090	chr12:120440727:T:C	rs8903	12	120440727	T	C	0.344968	0.000499875	0.003	0.869	-0.08378	0.00882365	2.20357e-21	-0.00596652	0.0358136	0.867685	0.228926	20	1	FALSE	188
ENSG00000257218.5	GATC	12	120446438	chr12:120479428:T:A	rs1794752	12	120479428	A	T	0.338474	0.000300045	0.0031	0.9279	-0.297769	0.0133584	4.54742e-110	-0.00100764	0.0104108	0.922895	0.0575971	20	1	FALSE	188
ENSG00000088986.10	DYNLL1	12	120469850	chr12:120465376:T:C	rs12307148	12	120465376	C	T	0.17289	0.00150113	0.0037	0.6831	-0.0422222	0.00720019	4.51726e-09	-0.035553	0.087841	0.685667	0.233393	12	1	FALSE	188
ENSG00000248008.2	NRAV	12	120490328	chr12:120593754:A:G	rs2673618	12	120593754	A	G	0.168831	0.00159872	0.0038	0.6811	0.0811252	0.0109655	1.38027e-13	0.0197068	0.0469169	0.674458	0.219475	14	1	FALSE	188
ENSG00000110871.14	COQ5	12	120503274	chr12:120584296:T:C	rs524735	12	120584296	C	T	0.324675	0.00210221	0.003	0.4838	0.107695	0.00723655	4.31248e-50	0.0195201	0.0278874	0.483952	0.110688	20	1	FALSE	188
ENSG00000167272.10	POP5	12	120578764	chr12:120591801:G:T	rs80097534	12	120591801	T	G	0.101461	-0.00819632	0.0048	0.09194	0.104802	0.0132837	3.03344e-15	-0.0782078	0.0468612	0.0951324	0.785285	20	1	FALSE	188
ENSG00000110917.7	MLEC	12	120686869	chr12:120949677:T:C	rs10849824	12	120949677	C	T	0.100649	-0.00079968	0.0046	0.8625	0.0471288	0.00756633	4.70166e-10	-0.016968	0.0976429	0.862042	0.00162248	14	1	FALSE	188
ENSG00000122971.8	ACADS	12	120725735	chr12:120725051:T:G	rs2948149	12	120725051	G	T	0.394481	0.00270365	0.0029	0.3403	0.174917	0.0104242	3.42683e-63	0.0154568	0.0166049	0.351927	6.53557e-09	20	1	FALSE	188
ENSG00000157895.11	C12orf43	12	121000486	chr12:121000579:T:C	rs1169307	12	121000579	T	C	0.400162	-0.000700245	0.0029	0.799	-0.0521577	0.00472927	2.77904e-28	0.0134255	0.055614	0.809241	0.00284955	20	1	FALSE	188
ENSG00000089041.16	P2RX7	12	121132819	chr12:121164435:G:A	rs208298	12	121164435	A	G	0.320617	-0.00179838	0.003	0.5506	0.130634	0.0140825	1.75349e-20	-0.0137665	0.0230128	0.549698	0.0119884	20	1	FALSE	188
ENSG00000135124.14	P2RX4	12	121209857	chr12:121184221:G:A	rs28360458	12	121184221	A	G	0.103896	0.00359646	0.0046	0.4305	-0.102745	0.00900813	3.90957e-30	-0.0350036	0.0448759	0.435386	0.0319113	20	1	FALSE	188
ENSG00000110931.18	CAMKK2	12	121237691	chr12:121246483:T:C	rs2686341	12	121246483	T	C	0.462662	0.0030952	0.0028	0.2667	-0.0491146	0.00660866	1.07085e-13	-0.0630201	0.0576367	0.274218	0.00537382	20	1	FALSE	188
ENSG00000175664.9	TEX26	13	30932703	chr13:30918368:G:A	rs7319421	13	30918368	A	G	0.0941558	0.00790113	0.0049	0.1077	0.11843	0.0197449	1.9976e-09	0.0667157	0.0428437	0.119426	0.263968	4	1	FALSE	189
ENSG00000227354.6	RBM26-AS1	13	79406309	chr13:79480544:C:T	rs953005	13	79480544	T	C	0.0681818	0.00979784	0.0049	0.04707	0.37558	0.0218778	4.67531e-66	0.0260872	0.0131347	0.0470186	0.000517744	18	1	FALSE	192
ENSG00000281721.1	LINC01080	13	80011077	chr13:80028539:T:C	rs9545303	13	80028539	T	C	0.434253	-0.00460057	0.003	0.1205	0.0885308	0.0085499	3.9885e-25	-0.0519657	0.0342561	0.129273	0.0722051	16	1	FALSE	193
ENSG00000102595.18	UGGT2	13	95801580	chr13:96072200:C:A	rs9590359	13	96072200	A	C	0.0608766	0.00230265	0.0064	0.7178	0.099792	0.0110613	1.85192e-19	0.0230745	0.0641844	0.719219	0.0531549	9	1	FALSE	196
ENSG00000152767.16	FARP1	13	98142562	chr13:98403520:A:G	rs9513416	13	98403520	G	A	0.155844	-0.00269636	0.0039	0.4859	0.0572937	0.00713004	9.31692e-16	-0.0470621	0.0683218	0.49093	0.846603	13	1	FALSE	197
ENSG00000088387.18	DOCK9	13	98793429	chr13:98930452:G:A	rs1075386	13	98930452	A	G	0.152597	-0.00059982	0.0038	0.8783	-0.0345002	0.00621096	2.78048e-08	0.017386	0.110189	0.874627	0.12168	20	1	FALSE	197
ENSG00000258536.1	RP11-1053O12.1	14	41742639	chr14:41772213:G:C	rs72668828	14	41772213	C	G	0.0795455	-0.0009995	0.0048	0.8289	0.259539	0.0389993	2.83364e-11	-0.00385106	0.0185034	0.835129	0.0007744	20	1	FALSE	198
ENSG00000070269.13	TMEM260	14	56488354	chr14:56587386:T:C	rs12587600	14	56587386	C	T	0.393669	0.00569619	0.0028	0.04232	-0.0632079	0.0052817	5.26935e-33	-0.0901184	0.0449337	0.0449008	0.331492	20	1	FALSE	199
ENSG00000100592.15	DAAM1	14	59188646	chr14:59339309:A:G	rs1268581	14	59339309	A	G	0.199675	-0.00230265	0.0036	0.5232	-0.0469479	0.0056857	1.49131e-16	0.0490469	0.0769104	0.52366	0.419801	20	1	FALSE	200
ENSG00000181619.11	GPR135	14	59429022	chr14:59489502:G:A	rs1253112	14	59489502	A	G	0.107143	-0.00550482	0.0047	0.2394	0.0581593	0.00899939	1.0293e-10	-0.0946507	0.0821289	0.24913	0.354504	20	1	FALSE	200
ENSG00000126790.11	L3HYPDH	14	59460363	chr14:59428238:C:T	rs1253176	14	59428238	C	T	0.48539	-0.004902	0.0028	0.08617	-0.0622441	0.00716291	3.63119e-18	0.0787543	0.045888	0.0861202	0.211719	20	1	FALSE	200
ENSG00000050130.17	JKAMP	14	59484443	chr14:59453473:T:C	rs111476301	14	59453473	C	T	0.0608766	-0.0125015	0.0061	0.04212	0.0735058	0.0110703	3.13908e-11	-0.170075	0.0868497	0.050198	0.135036	20	1	FALSE	200
ENSG00000151838.11	CCDC175	14	59504539	chr14:59579364:C:G	rs67197721	14	59579364	G	C	0.218344	-0.00740253	0.0036	0.03826	-0.0547692	0.00951091	8.48278e-09	0.135159	0.0697951	0.0528058	0.189445	16	1	FALSE	200
ENSG00000126773.12	PCNX4	14	60091911	chr14:60056952:A:C	rs462258	14	60056952	A	C	0.132305	-0.00530404	0.0042	0.2098	-0.0892429	0.00600893	6.78146e-50	0.0594338	0.0472324	0.208274	0.0444744	20	1	FALSE	200
ENSG00000100714.15	MTHFD1	14	64388031	chr14:64388323:T:C	rs1076991	14	64388323	C	T	0.436688	0.00839514	0.0028	0.002987	-0.0324015	0.00513887	2.87873e-10	-0.259097	0.0956886	0.00677483	0.00342882	20	1	FALSE	201
ENSG00000119723.16	COQ6	14	73949926	chr14:74193087:A:C	rs11625982	14	74193087	C	A	0.420455	-0.00129916	0.0029	0.6508	-0.0343435	0.00491655	2.84271e-12	0.0378283	0.0846144	0.654827	0.0219693	20	1	FALSE	202
ENSG00000119636.15	BBOF1	14	74019353	chr14:74174269:A:G	rs34379626	14	74174269	G	A	0.146104	-0.00299551	0.004	0.4452	-0.0501908	0.00882995	1.31466e-08	0.0596825	0.0803846	0.457808	0.579728	19	1	FALSE	202
ENSG00000259005.1	RP3-449M8.6	14	74474007	chr14:74495530:G:A	rs4903231	14	74495530	G	A	0.387175	-0.000100005	0.0029	0.9835	-0.098201	0.0145709	1.58923e-11	0.00101837	0.0295317	0.972491	0.430325	17	1	FALSE	202
ENSG00000119718.10	EIF2B2	14	75002911	chr14:75069224:G:A	rs175499	14	75069224	A	G	0.438312	0.00260339	0.0028	0.3603	-0.0813433	0.00598985	5.24989e-42	-0.0320049	0.0345026	0.35361	7.96598e-05	20	1	FALSE	202
ENSG00000119684.15	MLH3	14	75013764	chr14:75140342:G:A	rs175438	14	75140342	A	G	0.445617	0.00310481	0.0028	0.2754	-0.0435244	0.0042768	2.51507e-24	-0.071335	0.0647124	0.270315	6.53121e-05	20	1	FALSE	202
ENSG00000015133.18	CCDC88C	14	91271323	chr14:91415043:C:T	rs1285841	14	91415043	T	C	0.465909	0.002002	0.0028	0.4692	0.0762945	0.00797844	1.14853e-21	0.0262405	0.0368023	0.475839	0.480883	20	1	FALSE	204
ENSG00000156381.8	ANKRD9	14	102501760	chr14:102471053:A:G	rs9743854	14	102471053	A	G	0.348214	0.00079968	0.0029	0.7802	-0.153165	0.00832258	1.23145e-75	-0.00522105	0.018936	0.782763	0.331379	20	1	FALSE	206
ENSG00000131323.14	TRAF3	14	102777476	chr14:102789124:T:C	rs7145882	14	102789124	T	C	0.356331	0.00620074	0.003	0.0362	0.0528759	0.00551745	9.3911e-22	0.11727	0.0580412	0.0433363	1.03209e-05	20	1	FALSE	206
ENSG00000283071.1	RP11-736N17.11	14	103084210	chr14:103074759:G:C	rs7149952	14	103074759	G	C	0.223214	0.00529595	0.0033	0.1134	0.142076	0.0161307	1.27668e-18	0.0372756	0.0236095	0.114373	0.209137	15	1	FALSE	206
ENSG00000185215.8	TNFAIP2	14	103123442	chr14:103130985:A:G	rs2234137	14	103130985	G	A	0.0949675	-0.0009995	0.0048	0.8322	0.130076	0.0230516	1.67293e-08	-0.00768399	0.0369267	0.835161	0.196335	5	1	FALSE	206
ENSG00000075413.17	MARK3	14	103385392	chr14:103472938:G:A	rs34216351	14	103472938	A	G	0.359578	0.00780034	0.0029	0.007957	0.0301322	0.00355828	2.49223e-17	0.258871	0.100981	0.0103604	7.35007e-05	20	1	FALSE	207
ENSG00000126214.21	KLC1	14	103561896	chr14:103618907:G:A	rs8003090	14	103618907	A	G	0.352273	0.00660174	0.0029	0.02528	0.0463355	0.00544516	1.74714e-17	0.142477	0.0647879	0.0278687	0.00050359	20	1	FALSE	207
ENSG00000256053.7	APOPT1	14	103562962	chr14:103561732:A:T	rs28513222	14	103561732	T	A	0.353896	0.0075988	0.003	0.01009	0.0525801	0.00646181	4.04975e-16	0.144518	0.0597561	0.0155859	0.000128338	20	1	FALSE	207
ENSG00000100711.13	ZFYVE21	14	103715730	chr14:103723524:G:A	rs941474	14	103723524	A	G	0.494318	0.00599795	0.0028	0.03501	-0.034381	0.00579586	2.99269e-09	-0.174455	0.0865876	0.0439274	0.00289208	20	1	FALSE	207
ENSG00000156414.18	TDRD9	14	103928462	chr14:103962239:C:G	rs8021692	14	103962239	G	C	0.283279	-0.00539542	0.0031	0.07967	0.24104	0.0196082	9.89792e-35	-0.0223839	0.0129892	0.0848395	0.0229149	20	1	FALSE	207
ENSG00000259814.1	RP11-300A12.2	15	29609676	chr15:29622542:A:G	rs58203870	15	29622542	G	A	0.049513	0.0213973	0.0064	0.0007488	-0.16402	0.0203535	7.72068e-16	-0.130456	0.0422446	0.00201438	0.285498	8	1	FALSE	208
ENSG00000166128.12	RAB8B	15	63189469	chr15:63247276:C:G	rs12591282	15	63247276	G	C	0.228896	-0.00350385	0.0034	0.2946	0.0467937	0.00637742	2.1777e-13	-0.0748787	0.0733724	0.307478	0.177656	20	1	FALSE	214
ENSG00000074410.13	CA12	15	63321378	chr15:63381972:T:C	rs12916532	15	63381972	C	T	0.306818	0.00020002	0.0031	0.9574	-0.114344	0.0172212	3.14263e-11	-0.00174928	0.0271125	0.948557	0.0236678	20	1	FALSE	214
ENSG00000035664.11	DAPK2	15	63907036	chr15:64030923:C:T	rs332237	15	64030923	C	T	0.158279	0.00459941	0.004	0.2447	0.0653509	0.00823565	2.10284e-15	0.0703801	0.0618473	0.255135	0.836485	20	1	FALSE	214
ENSG00000028528.14	SNX1	15	64094123	chr15:64075546:T:C	rs332233	15	64075546	C	T	0.206981	-0.00620074	0.0035	0.07194	-0.0288889	0.00464524	5.00216e-10	0.214641	0.125974	0.0884089	0.0190773	12	1	FALSE	214
ENSG00000174485.15	DENND4A	15	65658046	chr15:65728276:T:C	rs2414886	15	65728276	C	T	0.168019	-0.0036035	0.0036	0.3243	0.0374698	0.00470139	1.58728e-15	-0.0961706	0.096832	0.320627	0.672342	20	1	FALSE	215
ENSG00000166938.12	DIS3L	15	66293217	chr15:66525207:G:A	rs12911848	15	66525207	A	G	0.426136	-0.00139902	0.0028	0.6131	-0.0933237	0.00691382	1.60389e-41	0.0149911	0.0300236	0.617562	0.00505437	20	1	FALSE	215
ENSG00000137831.14	UACA	15	70654554	chr15:70765060:T:G	rs8037348	15	70765060	G	T	0.116071	0.0062998	0.0045	0.1593	0.0727975	0.0107272	1.15103e-11	0.0865387	0.0631169	0.170348	0.0520857	9	1	FALSE	216
ENSG00000103855.17	CD276	15	73683966	chr15:73702832:C:T	rs11574479	15	73702832	T	C	0.103084	0.0041988	0.0044	0.3431	-0.066412	0.0107218	5.86125e-10	-0.0632236	0.0670348	0.345606	0.0314464	14	1	FALSE	217
ENSG00000260469.2	C15orf59-AS1	15	73752317	chr15:73752400:A:C	rs3169102	15	73752400	C	A	0.0852273	0.00020002	0.0052	0.9689	-0.109818	0.0155693	1.74439e-12	-0.00182137	0.0473516	0.969317	5.89079e-05	20	1	FALSE	217
ENSG00000205363.5	C15orf59	15	73735431	chr15:73731297:T:C	rs28627084	15	73731297	T	C	0.0998377	0.000299955	0.0044	0.9379	0.0608407	0.0108068	1.80387e-08	0.00493017	0.0723254	0.945653	0.00860065	9	1	FALSE	217
ENSG00000173517.10	PEAK1	15	77100656	chr15:77437757:A:G	rs35902242	15	77437757	G	A	0.318182	0.00800193	0.003	0.008056	0.0666482	0.00545666	2.61352e-34	0.120062	0.0460733	0.00916341	0.313107	20	1	FALSE	218
ENSG00000140382.14	HMG20A	15	77420412	chr15:77349290:C:T	rs71407208	15	77349290	T	C	0.210227	0.00569619	0.0035	0.1011	0.0383023	0.00483966	2.48734e-15	0.148717	0.0932905	0.110908	0.118246	20	1	FALSE	218
ENSG00000259420.5	RP11-307C19.2	15	77568970	chr15:77520745:A:C	rs62009067	15	77520745	C	A	0.330357	0.00339576	0.003	0.2458	0.0807415	0.00924341	2.4359e-18	0.0420572	0.0374663	0.261635	0.163301	20	1	FALSE	218
ENSG00000260776.5	RP11-114H24.2	15	77914217	chr15:77910895:C:T	rs12902074	15	77910895	T	C	0.455357	0.00130085	0.003	0.6649	0.213929	0.0115139	4.65584e-77	0.00608072	0.0140271	0.664654	0.451797	20	1	FALSE	218
ENSG00000214646.8	RP11-114H24.4	15	77941442	chr15:78076820:A:C	rs72732561	15	78076820	C	A	0.129058	0.00240288	0.0039	0.5417	0.235055	0.0196922	7.64079e-33	0.0102227	0.016614	0.538353	0.198881	20	1	FALSE	218
ENSG00000166411.13	IDH3A	15	78131498	chr15:78175435:C:G	rs12915990	15	78175435	G	C	0.499188	0.00369682	0.0028	0.1825	0.0518891	0.00450871	1.19383e-30	0.0712448	0.0543152	0.189624	0.0576017	19	1	FALSE	218
ENSG00000136425.12	CIB2	15	78104606	chr15:78131254:A:C	rs11547207	15	78131254	C	A	0.271916	-0.00129916	0.0033	0.6946	0.219644	0.0113296	9.99707e-84	-0.00591483	0.0150274	0.693875	0.644555	20	1	FALSE	218
ENSG00000140403.12	DNAJA4	15	78264086	chr15:78267425:T:G	rs12442376	15	78267425	T	G	0.288149	0.00400198	0.0031	0.1942	0.108171	0.012299	1.4293e-18	0.0369967	0.0289653	0.201505	0.470045	20	1	FALSE	218
ENSG00000140543.14	DET1	15	88494440	chr15:88495581:G:T	rs7182912	15	88495581	T	G	0.1875	0.0112025	0.0036	0.002178	0.0512174	0.00738424	4.03244e-12	0.218725	0.0770384	0.00452317	0.206592	12	1	FALSE	219
ENSG00000181026.14	AEN	15	88621296	chr15:88628491:A:G	rs12148410	15	88628491	G	A	0.194805	-0.0009995	0.0035	0.7743	-0.0918365	0.0109323	4.44836e-17	0.0108835	0.0381332	0.775333	0.506984	12	1	FALSE	219
ENSG00000140545.14	MFGE8	15	88898683	chr15:88912537:C:G	rs34239095	15	88912537	G	C	0.287338	-0.00229736	0.0032	0.4695	0.127601	0.0144136	8.53257e-19	-0.0180043	0.0251605	0.474253	0.510111	20	1	FALSE	219
ENSG00000140575.12	IQGAP1	15	90388218	chr15:90403876:T:C	rs1963478	15	90403876	C	T	0.193182	0.00329542	0.0036	0.3588	0.14654	0.0102328	1.62524e-46	0.0224882	0.0246168	0.360963	0.0296848	20	1	FALSE	220
ENSG00000182511.11	FES	15	90883695	chr15:90898499:G:A	rs2521499	15	90898499	A	G	0.36526	0.00820356	0.0029	0.00538	0.0721492	0.0101792	1.36157e-12	0.113703	0.0432774	0.0086066	0.00647297	10	1	FALSE	220
ENSG00000184508.10	HDDC3	15	90929964	chr15:90931006:T:C	rs1052532	15	90931006	C	T	0.283279	0.00170145	0.0032	0.586	-0.0582619	0.00815771	9.20235e-13	-0.0292034	0.0550764	0.595949	0.0131798	20	1	FALSE	220
ENSG00000166965.12	RCCD1	15	90954870	chr15:90969037:G:T	rs2290202	15	90969037	T	G	0.129058	0.00080032	0.0043	0.8551	0.136201	0.00957788	6.84464e-46	0.00587601	0.0315736	0.852362	0.0305277	20	1	FALSE	220
ENSG00000258725.1	PRC1-AS1	15	90966345	chr15:90969037:G:T	rs2290202	15	90969037	T	G	0.129058	0.00080032	0.0043	0.8551	-0.11098	0.013565	2.80663e-16	-0.00721138	0.0387557	0.852388	0.0370775	20	1	FALSE	220
ENSG00000198901.13	PRC1	15	90966038	chr15:91002674:A:T	rs3784776	15	91002674	T	A	0.0819805	0.00749804	0.0055	0.1691	0.0657561	0.0114797	1.01609e-08	0.114028	0.0859788	0.184762	0.124517	5	1	FALSE	220
ENSG00000262801.5	U91319.1	16	13246316	chr16:13463087:G:C	rs59891255	16	13463087	C	G	0.407468	-0.00550482	0.0029	0.05719	0.0850045	0.0135588	3.62659e-10	-0.0647592	0.0356454	0.0692533	0.256612	20	1	FALSE	223
ENSG00000175595.14	ERCC4	16	13920157	chr16:13921224:G:C	rs744154	16	13921224	C	G	0.251623	0.00210221	0.0032	0.516	0.0567272	0.00547533	3.74989e-25	0.0370582	0.0565236	0.512066	0.114114	20	1	FALSE	224
ENSG00000011638.10	TMEM159	16	21158377	chr16:21141160:G:T	rs8061542	16	21141160	T	G	0.399351	0.00700447	0.0028	0.01351	0.0838486	0.0118555	1.52142e-12	0.0835372	0.0354209	0.0183531	0.509648	19	1	FALSE	225
ENSG00000260306.1	RP11-645C24.5	16	21794095	chr16:21723617:A:G	rs4783412	16	21723617	G	A	0.161526	-0.00850374	0.0038	0.02592	-0.186404	0.0162944	2.64653e-30	0.04562	0.0207722	0.0280776	0.00343018	20	1	FALSE	225
ENSG00000248124.7	RRN3P1	16	21796106	chr16:21723617:A:G	rs4783412	16	21723617	G	A	0.161526	-0.00850374	0.0038	0.02592	-0.211146	0.0129308	6.1447e-60	0.0402742	0.0181652	0.0266161	0.00196972	20	1	FALSE	225
ENSG00000102924.11	CBLN1	16	49277917	chr16:49021450:G:C	rs2908871	16	49021450	G	C	0.378247	-0.00110061	0.0029	0.7153	-0.0957738	0.0113797	3.88829e-17	0.0114917	0.0303105	0.704588	0.0185019	18	1	FALSE	226
ENSG00000040199.18	PHLPP2	16	71637835	chr16:71692838:A:T	rs28582831	16	71692838	T	A	0.343344	-0.00740253	0.003	0.01522	0.0349118	0.0038271	7.35767e-20	-0.212035	0.089019	0.0172231	0.0246326	20	1	FALSE	228
ENSG00000182149.20	IST1	16	71845996	chr16:71779877:G:T	rs12149489	16	71779877	T	G	0.163149	0.00359646	0.0039	0.3508	-0.0363523	0.00566883	1.42999e-10	-0.0989335	0.108387	0.361359	0.000266949	20	1	FALSE	228
ENSG00000102967.11	DHODH	16	72008588	chr16:72008783:A:C	rs3213422	16	72008783	A	C	0.49026	0.00229736	0.0028	0.4184	0.0603862	0.00559151	3.45632e-27	0.0380444	0.0465018	0.413284	6.68803e-05	20	1	FALSE	228
ENSG00000261701.6	HPR	16	72063224	chr16:72074194:G:A	rs2000999	16	72074194	A	G	0.205357	-0.00059982	0.0035	0.8539	0.707318	0.0267213	2.13477e-154	-0.000848021	0.00494838	0.86393	0.0911299	20	1	FALSE	228
ENSG00000140829.11	DHX38	16	72093562	chr16:72098165:G:C	rs6499559	16	72098165	C	G	0.367695	0.00359646	0.0029	0.2171	0.0657787	0.00496555	4.69528e-40	0.0546752	0.04428	0.21692	2.40439e-05	20	1	FALSE	228
ENSG00000140830.8	TXNL4B	16	72044289	chr16:72041694:A:T	rs12924886	16	72041694	T	A	0.206169	-0.0020978	0.0037	0.5609	0.0803515	0.0101172	1.98799e-15	-0.0261078	0.0461649	0.571711	0.0330935	20	1	FALSE	228
ENSG00000260664.2	AC004158.3	16	72425948	chr16:72624820:C:A	rs12149680	16	72624820	C	A	0.17289	0.00169856	0.0039	0.6645	0.094974	0.0133481	1.11754e-12	0.0178844	0.0411407	0.66377	0.0908949	20	1	FALSE	228
ENSG00000183914.14	DNAH2	17	7717354	chr17:7716553:G:A	rs7208469	17	7716553	A	G	0.289773	0.00300451	0.0031	0.3363	0.0532633	0.00894081	2.56406e-09	0.0564086	0.0589666	0.338759	0.476864	9	1	FALSE	230
ENSG00000280046.1	RP11-1099M24.6	17	7858943	chr17:7864413:C:T	rs4290529	17	7864413	T	C	0.213474	0.00670241	0.0036	0.06201	-0.0504071	0.00661501	2.53465e-14	-0.132966	0.0735193	0.070516	0.0139026	20	1	FALSE	230
ENSG00000170049.9	KCNAB3	17	7921859	chr17:7947046:A:G	rs7226300	17	7947046	G	A	0.466721	0.00240288	0.0028	0.3856	-0.0636478	0.00733007	3.85115e-18	-0.0377528	0.0442064	0.393098	0.43235	20	1	FALSE	230
ENSG00000170037.13	CNTROB	17	7932101	chr17:7932341:G:A	rs4435314	17	7932341	A	G	0.443182	0.00270365	0.0028	0.3403	-0.0446282	0.00532583	5.31166e-17	-0.0605817	0.0631558	0.337437	0.565972	20	1	FALSE	230
ENSG00000178921.13	PFAS	17	8247618	chr17:8261260:A:G	rs10468467	17	8261260	A	G	0.200487	0.00350385	0.0036	0.319	0.0842236	0.0078851	1.24427e-26	0.0416018	0.0429204	0.332407	0.000317752	20	1	FALSE	230
ENSG00000184619.3	KRBA2	17	8368637	chr17:8376006:T:C	rs1695213	17	8376006	T	C	0.335227	0.00430074	0.003	0.148	-0.106248	0.00807445	1.51857e-39	-0.0404781	0.0284028	0.154115	0.000919306	20	1	FALSE	230
ENSG00000263809.1	RP11-849F2.7	17	8368638	chr17:8371705:T:G	rs1004151	17	8371705	T	G	0.334416	0.00430074	0.003	0.1426	-0.0847452	0.00666849	5.31821e-37	-0.0507491	0.0356248	0.154289	0.00136049	20	1	FALSE	230
ENSG00000087111.20	PIGS	17	28553383	chr17:28738193:T:C	rs3809797	17	28738193	C	T	0.0844156	-0.00550482	0.0049	0.2598	0.0575968	0.00918536	3.59909e-10	-0.0955752	0.0864289	0.268802	0.631887	9	1	FALSE	231
ENSG00000167525.13	PROCA1	17	28703197	chr17:28691078:A:G	rs28548383	17	28691078	G	A	0.0827922	-0.00459941	0.0049	0.3535	-0.0610082	0.0101952	2.17709e-09	0.07539	0.0812992	0.353763	0.343742	17	1	FALSE	231
ENSG00000076604.14	TRAF4	17	28743984	chr17:28747547:G:C	rs11574760	17	28747547	G	C	0.439935	-0.004902	0.0028	0.08532	0.084136	0.00828797	3.2604e-24	-0.0582627	0.0337707	0.0844833	0.103602	20	1	FALSE	231
ENSG00000264808.1	RP11-802D6.1	17	29369717	chr17:29383299:A:G	rs28462354	17	29383299	A	G	0.467532	-0.00429923	0.0028	0.1282	0.118854	0.0112802	5.86306e-26	-0.0361723	0.0238071	0.128664	0.0655117	20	1	FALSE	231
ENSG00000006042.11	TMEM98	17	32927910	chr17:32951890:C:G	rs28987	17	32951890	G	C	0.13961	-0.00039992	0.0042	0.9245	-0.146322	0.0159763	5.2523e-20	0.00273315	0.0287053	0.924145	0.604509	16	1	FALSE	232
ENSG00000278730.1	RP11-147L13.11	17	68126666	chr17:68134394:C:T	rs78270933	17	68134394	T	C	0.159091	0.00310481	0.0036	0.3957	-0.131075	0.00973838	2.7014e-41	-0.0236873	0.0275214	0.389412	0.0134264	20	1	FALSE	233
ENSG00000274561.1	RP11-147L13.12	17	68131462	chr17:68134394:C:T	rs78270933	17	68134394	T	C	0.159091	0.00310481	0.0036	0.3957	-0.11313	0.0167493	1.43533e-11	-0.0274447	0.0320802	0.392273	0.0360882	15	1	FALSE	233
ENSG00000278740.1	RP11-147L13.14	17	68188547	chr17:68120382:T:C	rs34070040	17	68120382	C	T	0.161526	0.00260339	0.0037	0.4886	0.23956	0.0225471	2.28418e-26	0.0108674	0.0154788	0.482629	0.0167866	20	1	FALSE	233
ENSG00000267731.1	RP11-147L13.8	17	68189884	chr17:68146644:A:C	rs35191309	17	68146644	C	A	0.157468	0.0031951	0.0037	0.3784	0.181089	0.0137005	6.94214e-40	0.0176438	0.0204755	0.388851	0.000105828	20	1	FALSE	233
ENSG00000274712.1	RP11-147L13.15	17	68205489	chr17:68234923:G:C	rs12947992	17	68234923	C	G	0.168831	-0.00890027	0.0037	0.01599	-0.0759884	0.0126642	1.97009e-09	0.117127	0.0524587	0.025566	0.412046	20	1	FALSE	233
ENSG00000196704.11	AMZ2	17	68247574	chr17:68195730:A:G	rs28690397	17	68195730	G	A	0.145292	-0.00659818	0.0039	0.09259	-0.0480609	0.00762129	2.86079e-10	0.137288	0.0840167	0.102247	0.240925	14	1	FALSE	233
ENSG00000134779.14	TPGS2	18	36777647	chr18:37219494:C:T	rs323485	18	37219494	T	C	0.32224	0.00690378	0.003	0.02087	0.0404078	0.00450256	2.84918e-19	0.170853	0.0766452	0.0258047	0.14049	20	1	FALSE	235
ENSG00000078142.11	PIK3C3	18	41955206	chr18:41954860:C:T	rs3813065	18	41954860	T	C	0.124188	0.000700245	0.0043	0.8624	-0.063919	0.00592134	3.64732e-27	-0.0109552	0.0672803	0.870653	0.246209	20	1	FALSE	237
ENSG00000166845.13	C18orf54	18	54357917	chr18:54426216:G:A	rs2196603	18	54426216	G	A	0.0551948	0.00350385	0.0057	0.533	-0.124012	0.0143167	4.63367e-18	-0.0282542	0.046079	0.539764	0.00504555	15	1	FALSE	239
ENSG00000274828.1	RP11-567M16.6	18	79677287	chr18:79650032:T:C	rs580675	18	79650032	T	C	0.210227	-0.00020002	0.0039	0.9663	-0.186162	0.0127239	1.78491e-48	0.00107444	0.0209497	0.959097	0.196366	20	1	FALSE	242
ENSG00000141759.14	TXNL4A	18	79970811	chr18:79979098:T:C	rs11661671	18	79979098	T	C	0.168019	-0.0062998	0.0042	0.1355	0.0613676	0.00645656	2.0065e-21	-0.102657	0.0692871	0.138442	0.144654	20	1	FALSE	242
ENSG00000267127.7	RP11-795F19.5	18	80034346	chr18:80053972:T:C	rs4470218	18	80053972	T	C	0.448052	-0.00310481	0.0031	0.3224	0.0789413	0.00785645	9.37892e-24	-0.0393307	0.0394643	0.318952	0.408475	20	1	FALSE	242
ENSG00000261126.7	RP11-795F19.1	18	80046900	chr18:80091557:G:T	rs473119	18	80091557	T	G	0.151786	-0.00429923	0.0044	0.3361	0.155518	0.00985475	4.20617e-56	-0.0276446	0.0283468	0.329446	0.136433	20	1	FALSE	242
ENSG00000267270.5	PARD6G-AS1	18	80147924	chr18:80147982:C:T	rs72978338	18	80147982	T	C	0.356331	0.000100005	0.0033	0.9876	-0.058842	0.0100769	5.24284e-09	-0.00169955	0.0560831	0.975824	0.0280313	20	1	FALSE	242
ENSG00000278000.1	AC139100.4	18	80161752	chr18:80011351:G:A	rs72970192	18	80011351	A	G	0.328734	-0.0018982	0.0032	0.5471	0.201784	0.0228941	1.20978e-18	-0.00940707	0.0158944	0.553952	0.321067	20	1	FALSE	242
ENSG00000267251.2	AC139100.3	18	80183680	chr18:80148617:C:T	rs1050919	18	80148617	T	C	0.180195	0.00950503	0.0041	0.02002	0.16449	0.0139772	5.67448e-32	0.057785	0.0254046	0.0229308	0.787651	20	1	FALSE	242
ENSG00000138002.14	IFT172	2	27444371	chr2:27429286:G:T	rs780100	2	27429286	T	G	0.358766	0.00589736	0.0029	0.04537	0.0263554	0.00480871	4.23487e-08	0.223763	0.117364	0.0565771	0.000841292	20	1	FALSE	22
ENSG00000163798.13	SLC4A1AP	2	27663471	chr2:27640585:A:G	rs55826602	2	27640585	A	G	0.448052	-0.00680309	0.0028	0.01645	-0.0472431	0.00510992	2.3444e-20	0.144002	0.0612804	0.0187793	0.00585483	20	1	FALSE	22
ENSG00000238165.1	AC007560.1	2	50829442	chr2:50819344:T:A	rs67090318	2	50819344	A	T	0.20211	0.010505	0.0034	0.002379	-0.257736	0.0275425	8.14548e-21	-0.0407587	0.0138922	0.00334715	0.00155134	20	1	FALSE	23
ENSG00000028116.16	VRK2	2	57907651	chr2:58008251:C:T	rs1518400	2	58008251	T	C	0.239448	-0.00580313	0.0033	0.07955	0.0904331	0.0139634	9.39053e-11	-0.0641704	0.0378123	0.0896821	9.43634e-05	20	1	FALSE	26
ENSG00000226186.1	TCEB1P21	2	70955899	chr2:70994692:A:G	rs2302561	2	70994692	G	A	0.253247	0.00260339	0.0031	0.4081	-0.135331	0.0198188	8.58503e-12	-0.0192372	0.0230794	0.40455	0.259487	15	1	FALSE	29
ENSG00000124357.12	NAGK	2	71064344	chr2:71063928:T:C	rs11126315	2	71063928	C	T	0.304383	-0.000499875	0.0031	0.8797	-0.0430493	0.0052339	1.95054e-16	0.0116117	0.0720243	0.871921	0.0311627	20	1	FALSE	29
ENSG00000124370.10	MCEE	2	71109684	chr2:71151559:G:A	rs357740	2	71151559	A	G	0.324675	-0.0020978	0.0031	0.4943	-0.0617279	0.00869611	1.26264e-12	0.0339846	0.0504481	0.500531	0.146992	20	1	FALSE	29
ENSG00000068654.15	POLR1A	2	86020216	chr2:86110807:T:C	rs1075622	2	86110807	T	C	0.170455	-0.00130085	0.0038	0.7425	-0.110769	0.00634475	2.9747e-68	0.0117438	0.0343123	0.732154	0.0477578	20	1	FALSE	30
ENSG00000208772.1	SNORD94	2	86135870	chr2:86135951:A:G	rs3770069	2	86135951	A	G	0.172078	-0.00160128	0.0038	0.6826	-0.253028	0.0213921	2.79218e-32	0.00632846	0.0150276	0.673666	0.513959	20	1	FALSE	30
ENSG00000273080.1	RP11-301O19.1	2	86195590	chr2:86195693:T:G	rs9653508	2	86195693	T	G	0.481331	-0.00589736	0.0028	0.03472	-0.200353	0.0176869	9.55976e-30	0.0294348	0.0142148	0.038386	0.269515	20	1	FALSE	30
ENSG00000132305.20	IMMT	2	86143932	chr2:86195693:T:G	rs9653508	2	86195693	T	G	0.481331	-0.00589736	0.0028	0.03472	0.059993	0.00537142	5.78816e-29	-0.0983008	0.0474947	0.0384787	0.125479	20	1	FALSE	30
ENSG00000132313.14	MRPL35	2	86199355	chr2:86195693:T:G	rs9653508	2	86195693	T	G	0.481331	-0.00589736	0.0028	0.03472	0.0687275	0.00553409	2.06277e-35	-0.0858078	0.0413223	0.0378434	0.154791	20	1	FALSE	30
ENSG00000249884.8	RNF103-CHMP3	2	86505668	chr2:86755753:T:A	rs1878109	2	86755753	T	A	0.31737	0.00239712	0.003	0.4134	-0.0611171	0.00941925	8.66762e-11	-0.0392218	0.0494569	0.427748	0.0170033	20	1	FALSE	30
ENSG00000153563.15	CD8A	2	86784610	chr2:86786648:A:C	rs3020728	2	86786648	C	A	0.142857	0.00920221	0.004	0.02146	-0.0643514	0.0100779	1.70943e-10	-0.142999	0.0660699	0.0304363	0.138738	20	1	FALSE	30
ENSG00000183281.14	PLGLB1	2	87002559	chr2:86890284:G:C	rs9941554	2	86890284	C	G	0.163961	0.0108992	0.0039	0.004848	-0.178222	0.0181815	1.09971e-22	-0.0611551	0.0227548	0.00719741	0.0553724	20	1	FALSE	30
ENSG00000231259.4	AC125232.1	2	87031815	chr2:86890759:T:A	rs56186000	2	86890759	A	T	0.163961	0.0107981	0.0039	0.00562	-0.110395	0.0186345	3.13754e-09	-0.097813	0.0389954	0.0121306	0.464343	13	1	FALSE	30
ENSG00000228400.1	AC079154.1	2	124016858	chr2:124021507:T:C	rs4848910	2	124021507	C	T	0.397727	-0.000699755	0.0029	0.8049	0.134702	0.0184497	2.85581e-13	-0.00519484	0.0215408	0.809429	0.381399	20	1	FALSE	32
ENSG00000257640.1	RP11-570L15.2	2	143295586	chr2:143571930:C:A	rs72857930	2	143571930	A	C	0.24026	-0.00219758	0.0033	0.502	-0.152806	0.0186792	2.82607e-16	0.0143816	0.0216675	0.506857	0.00295322	20	1	FALSE	34
ENSG00000071967.11	CYBRD1	2	171522247	chr2:171523426:G:A	rs960748	2	171523426	G	A	0.462662	0.00179838	0.0028	0.5319	-0.158339	0.0117743	3.16838e-41	-0.0113578	0.0177037	0.521167	0.298419	20	1	FALSE	39
ENSG00000172878.13	METAP1D	2	171999583	chr2:172019274:C:T	rs56041936	2	172019274	T	C	0.321429	-0.00990082	0.0031	0.001228	0.0381849	0.00657284	6.26634e-09	-0.259287	0.0926435	0.00512998	0.131299	20	1	FALSE	39
ENSG00000091409.14	ITGA6	2	172427354	chr2:172245421:T:C	rs6724822	2	172245421	C	T	0.251623	-0.00499749	0.0033	0.1311	-0.0731808	0.0112944	9.20982e-11	0.0682897	0.0463091	0.140307	0.24799	20	1	FALSE	39
ENSG00000138430.15	OLA1	2	174072447	chr2:174072550:G:A	rs3739153	2	174072550	G	A	0.492695	0.0010994	0.003	0.7234	-0.0766328	0.00455859	2.03892e-63	-0.0143463	0.039157	0.714083	0.000437711	20	1	FALSE	40
ENSG00000144306.14	SCRN3	2	174395730	chr2:174401562:G:A	rs10203361	2	174401562	A	G	0.334416	0.00530404	0.0031	0.08229	-0.0513407	0.00534068	7.03744e-22	-0.103311	0.0613299	0.0920835	0.000460329	20	1	FALSE	40
ENSG00000115935.17	WIPF1	2	174559572	chr2:174574054:A:G	rs4972451	2	174574054	A	G	0.473214	0.00539542	0.003	0.06664	0.130861	0.00816202	7.523e-58	0.0412301	0.0230688	0.0738949	0.223071	20	1	FALSE	40
ENSG00000128656.13	CHN1	2	174799363	chr2:174847214:C:T	rs14228	2	174847214	T	C	0.409903	-0.0030952	0.0029	0.2914	0.0328785	0.00514064	1.59702e-10	-0.0941407	0.0894232	0.292454	0.705494	20	1	FALSE	40
ENSG00000118246.13	FASTKD2	2	206765357	chr2:206830729:G:A	rs72957112	2	206830729	A	G	0.144481	0.00210221	0.0037	0.5674	-0.0414633	0.0069772	2.80397e-09	-0.0507005	0.0896425	0.571676	0.261141	7	1	FALSE	43
ENSG00000138400.12	MDH1B	2	206737763	chr2:206765180:G:A	rs3828294	2	206765180	A	G	0.280844	0	0.0033	0.9971	0.22896	0.0108273	2.97027e-99	0	0.014413	1	0.148562	20	1	FALSE	43
ENSG00000229321.1	AC008269.2	2	206866795	chr2:206859673:G:A	rs77259628	2	206859673	A	G	0.103896	0.00110061	0.0047	0.813	-0.368251	0.0287861	1.80206e-37	-0.00298874	0.0127652	0.814882	0.911087	20	1	FALSE	43
ENSG00000144410.4	CPO	2	206939554	chr2:206788929:G:A	rs76270461	2	206788929	A	G	0.114448	-0.00699547	0.0046	0.129	-0.125202	0.0173378	5.14814e-13	0.0558737	0.0375466	0.136721	0.364297	20	1	FALSE	43
ENSG00000221944.5	TIGD1	2	232547968	chr2:232550122:T:G	rs11689217	2	232550122	G	T	0.207792	0.00210221	0.0037	0.5746	0.0664833	0.00912236	3.14703e-13	0.0316201	0.0558219	0.571091	0.126598	9	1	FALSE	45
ENSG00000115468.11	EFHD1	2	232606057	chr2:232633197:G:A	rs71421653	2	232633197	A	G	0.0641234	0.005103	0.0057	0.3734	-0.204458	0.0213662	1.07669e-21	-0.0249586	0.0280003	0.372731	0.505143	6	1	FALSE	45
ENSG00000235217.6	TSPY26P	20	32186477	chr20:32447326:A:G	rs1737887	20	32447326	G	A	0.186688	-0.00539542	0.0039	0.1645	-0.0523352	0.00850184	7.47226e-10	0.103094	0.0763784	0.177089	0.0146628	16	1	FALSE	243
ENSG00000198547.8	C20orf203	20	32631652	chr20:32653415:G:A	rs7262940	20	32653415	A	G	0.257305	-0.0030952	0.0032	0.3425	0.124773	0.00877483	6.94251e-46	-0.0248067	0.0257058	0.334534	0.0160013	20	1	FALSE	243
ENSG00000149600.11	COMMD7	20	32702691	chr20:32765121:T:C	rs2424905	20	32765121	C	T	0.456981	-0.00059982	0.0029	0.8396	0.0505391	0.00638813	2.54496e-15	-0.0118684	0.057401	0.836194	0.0577656	20	1	FALSE	243
ENSG00000088305.18	DNMT3B	20	32762385	chr20:32796330:A:G	rs998382	20	32796330	G	A	0.409903	0.000300045	0.0028	0.9161	0.0446147	0.00618047	5.24998e-13	0.00672525	0.0627665	0.914672	0.789927	20	1	FALSE	243
ENSG00000260257.2	RP5-1085F17.3	20	32856621	chr20:32856374:T:G	rs6141830	20	32856374	G	T	0.167208	-0.00179838	0.0044	0.6815	-0.098184	0.0114584	1.04653e-17	0.0183165	0.0448648	0.683083	0.0335373	20	1	FALSE	243
ENSG00000101457.12	DNTTIP1	20	45791937	chr20:45760707:A:G	rs453433	20	45760707	A	G	0.310877	0.0028958	0.0031	0.3439	-0.0937106	0.00797309	6.78549e-32	-0.0309015	0.0331849	0.351753	0.0414723	20	1	FALSE	244
ENSG00000124104.18	SNX21	20	45833810	chr20:45868180:C:G	rs6514065	20	45868180	C	G	0.390422	0.00630011	0.0029	0.02938	-0.044707	0.00621793	6.47844e-13	-0.14092	0.0677631	0.0375624	0.0521728	20	1	FALSE	244
ENSG00000101473.16	ACOT8	20	45841721	chr20:45843524:C:T	rs55931834	20	45843524	T	C	0.420455	-9.9995e-05	0.0029	0.9824	-0.0474863	0.00555809	1.30057e-17	0.00210576	0.0610707	0.972494	0.0336041	20	1	FALSE	244
ENSG00000064601.16	CTSA	20	45890144	chr20:45895143:C:T	rs4608591	20	45895143	C	T	0.373377	0.00580313	0.0029	0.04724	-0.0430087	0.00522453	1.84002e-16	-0.134929	0.0693917	0.0518406	0.162728	20	1	FALSE	244
ENSG00000215452.3	ZNF663P	20	46414228	chr20:46505527:T:C	rs1880899	20	46505527	C	T	0.204545	0.00220242	0.0036	0.5293	0.0993043	0.011075	3.05962e-19	0.0221785	0.0363365	0.54162	0.280111	17	1	FALSE	244
ENSG00000225849.1	RP5-981L23.2	20	46463902	chr20:46493310:G:A	rs455197	20	46493310	G	A	0.191558	0.00330453	0.0037	0.3815	0.150105	0.0152322	6.55777e-23	0.0220149	0.0247505	0.37375	0.409974	19	1	FALSE	244
ENSG00000198185.11	ZNF334	20	46499630	chr20:46513652:C:G	rs847053	20	46513652	G	C	0.204545	0.002002	0.0035	0.571	0.126903	0.00766566	1.47845e-61	0.0157758	0.0275965	0.567553	0.228325	20	1	FALSE	244
ENSG00000158296.13	SLC13A3	20	46557823	chr20:46570603:C:T	rs440744	20	46570603	C	T	0.1875	0.000499875	0.0038	0.8918	0.147658	0.0123571	6.55245e-33	0.00338536	0.0257367	0.89535	0.434826	13	1	FALSE	244
ENSG00000124198.8	ARFGEF2	20	48921890	chr20:49006961:C:T	rs7274221	20	49006961	T	C	0.228896	0.0112025	0.0033	0.0007856	-0.0348257	0.00451674	1.25463e-14	-0.321674	0.103535	0.00189058	1.645e-05	20	1	FALSE	246
ENSG00000276093.1	RP5-1017F8.2	20	60083360	chr20:60086179:A:G	rs77388520	20	60086179	G	A	0.119318	-0.00679685	0.0044	0.1235	0.362153	0.0273589	5.35803e-40	-0.0187679	0.012232	0.124949	0.654637	7	1	FALSE	247
ENSG00000228340.5	MIR646HG	20	60087840	chr20:60140164:C:T	rs2025050	20	60140164	T	C	0.5	0.00660174	0.0028	0.01917	-0.117932	0.0135951	4.1506e-18	-0.0559794	0.024604	0.0228927	0.170859	20	1	FALSE	247
ENSG00000224790.2	AP000704.5	21	36966492	chr21:36965058:G:A	rs4816555	21	36965058	A	G	0.446429	0.00240288	0.0028	0.3972	-0.138614	0.00773406	7.86123e-72	-0.017335	0.0202231	0.391339	0.348907	20	1	FALSE	248
ENSG00000159267.14	HLCS	21	36750888	chr21:36994952:C:G	rs73198017	21	36994952	G	C	0.265422	0.00020002	0.0033	0.9433	0.0703008	0.00598221	6.92694e-32	0.0028452	0.0469418	0.951669	0.884572	20	1	FALSE	248
ENSG00000185808.13	PIGP	21	37059170	chr21:37107585:A:G	rs9974374	21	37107585	A	G	0.478896	-0.00439966	0.0028	0.1191	0.0358927	0.00566282	2.32289e-10	-0.122578	0.0803716	0.127224	0.875702	20	1	FALSE	248
ENSG00000182670.13	TTC3	21	37073226	chr21:37086473:C:G	rs2835582	21	37086473	C	G	0.462662	-0.00339576	0.0028	0.2224	-0.0641799	0.00539737	1.31896e-32	0.05291	0.0438537	0.22762	0.511925	20	1	FALSE	248
ENSG00000270116.1	AP001429.1	21	37100814	chr21:37171000:T:A	rs2835643	21	37171000	A	T	0.279221	-0.0028958	0.003	0.3391	-0.0883871	0.014365	7.6052e-10	0.0327627	0.0343567	0.340284	0.326456	20	1	FALSE	248
ENSG00000184787.18	UBE2G2	21	44768580	chr21:44788213:G:C	rs73232950	21	44788213	C	G	0.17289	-0.000899595	0.004	0.822	0.057426	0.0056546	3.12805e-24	-0.0156653	0.0696719	0.822101	0.95065	20	1	FALSE	249
ENSG00000184900.15	SUMO3	21	44805617	chr21:44867110:C:G	rs183519	21	44867110	G	C	0.189935	0.00110061	0.0036	0.761	-0.0358935	0.00640134	2.05637e-08	-0.0306631	0.100446	0.76016	0.384671	20	1	FALSE	249
ENSG00000183255.11	PTTG1IP	21	44849585	chr21:44858053:T:C	rs2838713	21	44858053	C	T	0.103896	0.00240288	0.005	0.6257	-0.0529531	0.00966374	4.26378e-08	-0.0453776	0.0947856	0.632124	0.941114	16	1	FALSE	249
ENSG00000227039.6	ITGB2-AS1	21	44921051	chr21:44941197:A:G	rs9637190	21	44941197	G	A	0.474838	0.00790113	0.0028	0.005018	-0.0754573	0.0107762	2.51921e-12	-0.10471	0.0400069	0.00886289	0.157621	7	1	FALSE	249
ENSG00000273027.1	LL21NC02-1C16.1	21	44929653	chr21:44955136:A:G	rs11088974	21	44955136	G	A	0.482143	0.00810274	0.0028	0.003791	0.119863	0.0178702	1.98129e-11	0.0676001	0.0254414	0.0078819	0.30379	14	1	FALSE	249
ENSG00000160255.17	ITGB2	21	44885953	chr21:44908184:T:C	rs760462	21	44908184	T	C	0.168019	0.000899595	0.0037	0.7996	-0.126208	0.0119169	3.29354e-26	-0.0071279	0.0293245	0.807951	0.192903	16	1	FALSE	249
ENSG00000183250.11	LINC01547	21	44932814	chr21:44937782:A:C	rs4818992	21	44937782	C	A	0.357143	-0.00430074	0.003	0.152	-0.1472	0.0096529	1.66259e-52	0.0292169	0.0204702	0.153497	0.0580229	19	1	FALSE	249
ENSG00000160256.12	FAM207A	21	44940010	chr21:44937444:G:T	rs4818990	21	44937444	T	G	0.150162	-0.0100988	0.0039	0.01074	0.0984518	0.0130555	4.66363e-14	-0.102576	0.0418837	0.0143222	0.433844	11	1	FALSE	249
ENSG00000276529.1	AP001505.10	21	44978832	chr21:44976991:T:C	rs1985483	21	44976991	C	T	0.150162	-0.00909848	0.0039	0.01917	0.378435	0.0253911	3.09136e-50	-0.0240424	0.0104311	0.0211734	0.160549	20	1	FALSE	249
ENSG00000197381.15	ADARB1	21	45073853	chr21:45076373:G:C	rs7275931	21	45076373	C	G	0.0543831	-0.0125015	0.0064	0.04948	0.0847379	0.0126131	1.839e-11	-0.147532	0.0786547	0.060698	0.359184	10	1	FALSE	249
ENSG00000215447.7	BX322557.10	21	45288052	chr21:45291559:T:A	rs2838864	21	45291559	A	T	0.284091	0.00930314	0.0031	0.002441	-0.551508	0.0180968	5.52133e-204	-0.0168685	0.00564814	0.00282129	0.0109756	20	1	FALSE	249
ENSG00000223768.1	LINC00205	21	45293285	chr21:45291559:T:A	rs2838864	21	45291559	A	T	0.284091	0.00930314	0.0031	0.002441	-0.652687	0.0212268	1.29364e-207	-0.0142536	0.00477217	0.00281895	0.012486	20	1	FALSE	249
ENSG00000182871.14	COL18A1	21	45405137	chr21:45459424:A:G	rs9977280	21	45459424	G	A	0.193182	0.00650109	0.0039	0.08936	-0.1549	0.0162345	1.40906e-21	-0.0419697	0.0255589	0.100575	0.205438	12	1	FALSE	249
ENSG00000100147.13	CCDC134	22	41800679	chr22:41656359:G:A	rs132784	22	41656359	G	A	0.198864	0.0108015	0.0037	0.003485	-0.0819395	0.0123535	3.29138e-11	-0.131822	0.0493353	0.00754082	0.0113387	20	1	FALSE	250
ENSG00000075234.16	TTC38	22	46267961	chr22:46323157:T:C	rs8135305	22	46323157	C	T	0.0543831	-0.00159872	0.0061	0.7897	0.106336	0.0171197	5.25423e-10	-0.0150346	0.0574165	0.793435	0.211315	13	1	FALSE	251
ENSG00000231401.1	AC023481.1	3	8364707	chr3:8501609:G:C	rs4349489	3	8501609	G	C	0.48539	-0.00110061	0.0028	0.7012	-0.0713857	0.0127944	2.41309e-08	0.0154177	0.0393208	0.694983	0.943674	20	1	FALSE	47
ENSG00000227110.6	LMCD1-AS1	3	7952805	chr3:8501609:G:C	rs4349489	3	8501609	G	C	0.48539	-0.00110061	0.0028	0.7012	-0.0839722	0.00792538	3.13162e-26	0.0131068	0.0333673	0.694465	0.94914	20	1	FALSE	47
ENSG00000154813.9	DPH3	3	16257978	chr3:16332064:C:T	rs1607226	3	16332064	T	C	0.133929	0.00280393	0.0044	0.5137	0.0626839	0.00983101	1.81608e-10	0.0447312	0.0705432	0.526017	0.61468	20	1	FALSE	48
ENSG00000154822.16	PLCL2	3	16802651	chr3:17014539:G:A	rs7611127	3	17014539	G	A	0.479708	-0.002002	0.0028	0.4691	0.0293987	0.00517113	1.30692e-08	-0.0680983	0.0959925	0.478069	0.0193853	20	1	FALSE	48
ENSG00000144649.8	FAM198A	3	42979267	chr3:43041904:C:G	rs540864	3	43041904	C	G	0.172078	0.0057037	0.0037	0.1164	-0.0628279	0.0115111	4.81509e-08	-0.0907829	0.0611948	0.13794	0.651102	20	1	FALSE	49
ENSG00000144647.5	POMGNT2	3	43079232	chr3:43111927:T:C	rs4683356	3	43111927	T	C	0.497565	0.00159872	0.0028	0.5612	-0.0711386	0.0059031	1.91482e-33	-0.0224733	0.039404	0.568453	0.322764	20	1	FALSE	49
ENSG00000163808.16	KIF15	3	44761717	chr3:44888522:C:T	rs12632251	3	44888522	T	C	0.282468	-0.00459941	0.003	0.1259	-0.0444443	0.00643349	4.90554e-12	0.103487	0.0691424	0.134466	0.00063004	20	1	FALSE	50
ENSG00000011376.9	LARS2	3	45388506	chr3:45518621:A:G	rs12630693	3	45518621	G	A	0.308442	0.00150113	0.0031	0.6242	-0.151916	0.00690709	3.26942e-107	-0.00988128	0.0204109	0.628303	0.506957	20	1	FALSE	51
ENSG00000244357.3	RN7SL145P	3	45742675	chr3:45755459:C:T	rs2251109	3	45755459	T	C	0.472403	-0.00039992	0.0028	0.8878	0.14033	0.0209075	1.92051e-11	-0.00284985	0.0199575	0.886451	0.834493	20	1	FALSE	51
ENSG00000164088.17	PPM1M	3	52245793	chr3:52279438:C:A	rs11718729	3	52279438	A	C	0.114448	-0.00679685	0.0043	0.117	0.129791	0.0115062	1.64648e-29	-0.0523678	0.033454	0.117497	0.0004206	20	1	FALSE	53
ENSG00000114841.17	DNAH1	3	52316319	chr3:52366724:G:C	rs3752819	3	52366724	C	G	0.166396	-0.00529595	0.0038	0.1595	-0.0725907	0.00814341	4.92065e-19	0.0729563	0.0529842	0.168529	0.0187455	20	1	FALSE	53
ENSG00000010322.15	NISCH	3	52455118	chr3:52485838:G:C	rs17263770	3	52485838	C	G	0.112825	-0.0102968	0.0044	0.01889	0.0416033	0.00693875	2.02497e-09	-0.2475	0.113531	0.0292562	0.253929	8	1	FALSE	53
ENSG00000180376.16	CCDC66	3	56557161	chr3:56545510:C:T	rs6791987	3	56545510	T	C	0.435065	0.00399798	0.0028	0.164	-0.0930424	0.00541774	4.18102e-66	-0.0429694	0.0301976	0.154753	0.113696	20	1	FALSE	54
ENSG00000163412.12	EIF4E3	3	71675416	chr3:71711724:C:T	rs2029011	3	71711724	C	T	0.348214	-0.000300045	0.003	0.9168	-0.0327508	0.00442534	1.3542e-13	0.00916146	0.0916092	0.92034	0.019164	13	1	FALSE	56
ENSG00000241163.7	LINC00877	3	72035300	chr3:72182521:T:C	rs7642040	3	72182521	T	C	0.476461	-0.00230265	0.0029	0.4293	0.041336	0.00692238	2.3528e-09	-0.0557056	0.0707742	0.43123	0.253612	13	1	FALSE	56
ENSG00000198919.12	DZIP3	3	108589682	chr3:108729096:A:G	rs12637723	3	108729096	G	A	0.340097	-0.00860289	0.003	0.004026	-0.025924	0.00392275	3.8789e-11	0.33185	0.126148	0.00852231	0.0026748	20	1	FALSE	57
ENSG00000138472.10	GUCA1C	3	108907792	chr3:109138634:T:G	rs77623116	3	109138634	G	T	0.178571	-0.00259663	0.0038	0.4952	0.238186	0.0156837	4.3202e-52	-0.0109017	0.01597	0.494839	0.289024	20	1	FALSE	57
ENSG00000214381.4	LINC00488	3	109178165	chr3:109178769:G:C	rs9288890	3	109178769	C	G	0.413149	0.00060018	0.0028	0.8349	-0.0980035	0.00956066	1.17491e-24	-0.00612407	0.0285767	0.830311	0.121042	20	1	FALSE	57
ENSG00000113971.18	NPHP3	3	132680609	chr3:132719875:T:C	rs12631786	3	132719875	C	T	0.171266	0.00130085	0.0039	0.731	-0.121666	0.00706774	2.07594e-66	-0.0106919	0.032061	0.738766	0.00503518	20	1	FALSE	59
ENSG00000251011.5	TMEM108-AS1	3	133246106	chr3:133197916:A:G	rs1542255	3	133197916	G	A	0.374188	-0.0036035	0.003	0.2211	0.089099	0.00986549	1.69515e-19	-0.0404438	0.0339669	0.233779	0.506372	20	1	FALSE	59
ENSG00000168827.14	GFM1	3	158644278	chr3:158720749:C:T	rs61794799	3	158720749	T	C	0.222403	0.0037972	0.0033	0.2541	-0.049039	0.00519669	3.85077e-21	-0.0774322	0.0677917	0.253368	0.00123227	20	1	FALSE	60
ENSG00000079257.7	LXN	3	158645822	chr3:158655408:T:C	rs6800718	3	158655408	C	T	0.353896	0.00460057	0.0029	0.1089	0.206814	0.0137125	2.12167e-51	0.022245	0.0140996	0.114635	0.226345	20	1	FALSE	60
ENSG00000240207.6	RP11-379F4.4	3	158732263	chr3:158732628:T:C	rs6441224	3	158732628	T	C	0.464286	0.00299551	0.0028	0.2862	-0.108541	0.00755461	8.26654e-47	-0.0275978	0.025868	0.28603	0.00729374	20	1	FALSE	60
ENSG00000118849.9	RARRES1	3	158696892	chr3:158732628:T:C	rs6441224	3	158732628	T	C	0.464286	0.00299551	0.0028	0.2862	-0.0980101	0.00887913	2.49864e-28	-0.0305633	0.0287024	0.286951	0.000383	20	1	FALSE	60
ENSG00000168884.14	TNIP2	4	2741648	chr4:2741706:G:A	rs7461	4	2741706	A	G	0.0852273	-0.00229736	0.0051	0.6545	-0.0836317	0.0149158	2.05964e-08	0.02747	0.0611781	0.65342	0.0334733	6	1	FALSE	62
ENSG00000249673.6	NOP14-AS1	4	2934899	chr4:2845072:C:T	rs1877723	4	2845072	T	C	0.305195	-0.00699547	0.0031	0.02246	0.0648212	0.00650301	2.10688e-23	-0.10792	0.0490341	0.0277424	0.0948735	20	1	FALSE	62
ENSG00000125388.19	GRK4	4	2963608	chr4:2984944:C:G	rs2960310	4	2984944	G	C	0.338474	-0.00699547	0.0029	0.01539	-0.0650199	0.00556927	1.7151e-31	0.10759	0.0455438	0.0181603	0.359705	20	1	FALSE	62
ENSG00000159788.18	RGS12	4	3293028	chr4:3432055:T:A	rs1055711	4	3432055	A	T	0.246753	0.00579677	0.0033	0.07583	-0.0505765	0.00778324	8.13257e-11	-0.114614	0.0675896	0.0899368	0.0898068	20	1	FALSE	62
ENSG00000109758.8	HGFAC	4	3441887	chr4:3432055:T:A	rs1055711	4	3432055	A	T	0.246753	0.00579677	0.0033	0.07583	0.110905	0.0112269	5.16016e-23	0.0522679	0.030222	0.0837256	0.027269	20	1	FALSE	62
ENSG00000261643.1	RP11-529E10.6	4	3503597	chr4:3532851:G:C	rs10012014	4	3532851	G	C	0.414773	-0.0010005	0.003	0.7409	0.098329	0.0141948	4.29541e-12	-0.010175	0.0305452	0.739048	0.822942	20	1	FALSE	62
ENSG00000163956.10	LRPAP1	4	3506376	chr4:3515322:T:C	rs1741550	4	3515322	C	T	0.303571	0.00120072	0.0031	0.6877	0.0935784	0.00607081	1.30832e-53	0.0128312	0.0331378	0.698603	0.693168	20	1	FALSE	62
ENSG00000163291.14	PAQR3	4	78887127	chr4:78938670:A:C	rs6534087	4	78938670	A	C	0.185877	0.00459941	0.0035	0.1864	0.046573	0.0062762	1.16609e-13	0.0987569	0.0763201	0.195671	0.0247412	16	1	FALSE	65
ENSG00000138722.9	MMRN1	4	89879532	chr4:89924610:C:T	rs142595770	4	89924610	T	C	0.0551948	0.0191013	0.0064	0.002998	0.191531	0.0209609	6.39101e-20	0.0997297	0.0351523	0.00455296	0.944864	20	1	FALSE	66
ENSG00000184305.14	CCSER1	4	90127535	chr4:90194914:T:C	rs6818163	4	90194914	T	C	0.466721	-0.00300451	0.0028	0.2878	-0.0328632	0.00518967	2.41348e-10	0.0914249	0.0864164	0.290075	0.0224229	20	1	FALSE	66
ENSG00000164112.12	TMEM155	4	121758933	chr4:121767589:G:A	rs4833233	4	121767589	G	A	0.494318	-0.00839514	0.0029	0.004115	-0.0586872	0.00910005	1.12512e-10	0.143049	0.0541646	0.00826604	0.935569	16	1	FALSE	68
ENSG00000138686.9	BBS7	4	121824440	chr4:121829906:G:A	rs13152701	4	121829906	A	G	0.395292	0.00520351	0.003	0.08532	0.0860224	0.00611095	5.27831e-45	0.0604903	0.0351384	0.0851627	0.293523	20	1	FALSE	68
ENSG00000138688.15	KIAA1109	4	122152333	chr4:122192197:A:G	rs72687029	4	122192197	G	A	0.211039	0.0104039	0.0034	0.002524	-0.0589738	0.00527086	4.63482e-29	-0.176416	0.05977	0.00316146	0.00066377	20	1	FALSE	68
ENSG00000085871.8	MGST2	4	139665768	chr4:139671487:C:A	rs8192024	4	139671487	A	C	0.315747	0.00500249	0.0031	0.1096	-0.0747441	0.00831696	2.54185e-19	-0.0669283	0.0421382	0.112217	0.865048	17	1	FALSE	70
ENSG00000153130.17	SCOC	4	140257286	chr4:140369606:A:C	rs2668578	4	140369606	A	C	0.0560065	-0.00120072	0.0065	0.854	0.0645806	0.0100586	1.35885e-10	-0.0185926	0.100691	0.853504	0.206183	5	1	FALSE	70
ENSG00000153132.12	CLGN	4	140388455	chr4:140431174:C:G	rs6839048	4	140431174	G	C	0.0909091	-0.00899938	0.005	0.06909	-0.244993	0.0191805	2.31896e-37	0.0367332	0.0206103	0.0747054	0.261598	20	1	FALSE	70
ENSG00000150627.15	WDR17	4	176065834	chr4:176065970:A:T	rs2333401	4	176065970	T	A	0.225649	-0.00679685	0.0036	0.06215	0.0548009	0.0057225	1.00499e-21	-0.124028	0.0669569	0.0639746	0.140273	20	1	FALSE	71
ENSG00000129128.12	SPCS3	4	176319964	chr4:176325137:G:C	rs1840270	4	176325137	C	G	0.381494	-0.00430074	0.0029	0.1339	-0.0299129	0.00466071	1.3798e-10	0.143775	0.0995026	0.148475	0.289749	19	1	FALSE	71
ENSG00000247732.2	RP11-404K5.1	5	7290823	chr5:7295523:G:A	rs4346748	5	7295523	A	G	0.309253	-0.00279609	0.003	0.3553	-0.309399	0.0336595	3.85604e-20	0.00903717	0.00974595	0.353784	0.000998824	20	1	FALSE	73
ENSG00000124275.14	MTRR	5	7851186	chr5:7870860:A:G	rs1801394	5	7870860	A	G	0.413961	0.00529595	0.0028	0.05766	0.0454676	0.00528925	8.23851e-18	0.116478	0.0630554	0.0647145	0.0487422	20	1	FALSE	73
ENSG00000113361.12	CDH6	5	31193750	chr5:31226574:C:G	rs11746698	5	31226574	G	C	0.310877	-0.00159872	0.003	0.6009	-0.0474922	0.00800518	2.98013e-09	0.0336628	0.0634226	0.595578	0.00469945	18	1	FALSE	76
ENSG00000082213.17	C5orf22	5	31532266	chr5:31552631:C:T	rs10520987	5	31552631	T	C	0.409903	-0.00159872	0.0033	0.6288	-0.0516511	0.00556609	1.70118e-20	0.0309523	0.0639772	0.628526	0.773755	20	1	FALSE	77
ENSG00000171530.13	TBCA	5	77691166	chr5:77684854:T:C	rs2546155	5	77684854	C	T	0.3125	-0.00799793	0.003	0.007712	-0.0564666	0.00591624	1.3697e-21	0.14164	0.0551624	0.0102379	0.00356501	20	1	FALSE	79
ENSG00000113273.15	ARSB	5	78777209	chr5:78840612:C:G	rs784584	5	78840612	C	G	0.381494	0.0028958	0.0029	0.3205	0.0843122	0.00646457	7.03879e-39	0.0343462	0.0344966	0.319426	0.186765	20	1	FALSE	80
ENSG00000248708.1	CTD-2316B1.2	5	87713135	chr5:88138260:G:T	rs1816740	5	88138260	T	G	0.206169	0.00839514	0.0035	0.01637	0.12173	0.0181065	1.78041e-11	0.0689654	0.0305274	0.023875	0.0188092	20	1	FALSE	81
ENSG00000170458.13	CD14	5	140631728	chr5:140623810:A:G	rs1991801	5	140623810	G	A	0.306818	-0.0034042	0.0031	0.2596	0.132755	0.023748	2.2687e-08	-0.0256427	0.0237975	0.281241	0.00292331	20	1	FALSE	90
ENSG00000113141.16	IK	5	140647058	chr5:140604116:T:C	rs778606	5	140604116	C	T	0.497565	-0.0106036	0.0033	0.00109	0.0280156	0.00508464	3.5914e-08	-0.378489	0.136358	0.00550844	0.0154776	20	1	FALSE	90
ENSG00000120314.18	WDR55	5	140664676	chr5:140707444:G:A	rs113642240	5	140707444	A	G	0.0974026	-0.00139902	0.0049	0.7796	0.047349	0.00848846	2.43231e-08	-0.029547	0.103622	0.775536	0.0109957	13	1	FALSE	90
ENSG00000204967.10	PCDHA4	5	140806929	chr5:140903346:A:G	rs76789733	5	140903346	G	A	0.099026	0.0104039	0.0047	0.02611	-0.0529029	0.00770483	6.59353e-12	-0.196661	0.0933449	0.0351331	0.000340466	17	1	FALSE	90
ENSG00000081842.17	PCDHA6	5	140827958	chr5:140903346:A:G	rs76789733	5	140903346	G	A	0.099026	0.0104039	0.0047	0.02611	0.129242	0.0126801	2.1411e-24	0.0804997	0.0372137	0.0305277	0.0444601	16	1	FALSE	90
ENSG00000204961.6	PCDHA9	5	140847463	chr5:140903346:A:G	rs76789733	5	140903346	G	A	0.099026	0.0104039	0.0047	0.02611	-0.286016	0.0122258	4.86994e-121	-0.0363753	0.016506	0.0275412	3.0451e-05	20	1	FALSE	90
ENSG00000250120.6	PCDHA10	5	140855883	chr5:140903346:A:G	rs76789733	5	140903346	G	A	0.099026	0.0104039	0.0047	0.02611	-0.1387	0.00902627	2.75835e-53	-0.0750106	0.034236	0.0284528	0.0130588	17	1	FALSE	90
ENSG00000113205.5	PCDHB3	5	141100473	chr5:141125904:C:A	rs246668	5	141125904	A	C	0.17776	0.010505	0.0037	0.004223	0.169029	0.0131559	8.80218e-38	0.0621488	0.0224178	0.00556611	0.0906166	20	1	FALSE	90
ENSG00000272108.1	AC005754.8	5	141118680	chr5:141125904:C:A	rs246668	5	141125904	A	C	0.17776	0.010505	0.0037	0.004223	0.0918969	0.0123018	8.00831e-14	0.114313	0.0430725	0.00795526	0.0791008	20	1	FALSE	90
ENSG00000113209.8	PCDHB5	5	141135218	chr5:141185471:T:C	rs2980409	5	141185471	T	C	0.32711	-0.00370313	0.0031	0.2256	-0.0813041	0.0110739	2.10462e-13	0.0455467	0.0386298	0.238376	0.0078294	13	1	FALSE	90
ENSG00000113211.5	PCDHB6	5	141150022	chr5:141185471:T:C	rs2980409	5	141185471	T	C	0.32711	-0.00370313	0.0031	0.2256	-0.0572165	0.00951996	1.85336e-09	0.0647214	0.05524	0.241341	0.0423694	9	1	FALSE	90
ENSG00000113212.6	PCDHB7	5	141172619	chr5:141130323:G:A	rs55902608	5	141130323	A	G	0.237013	-0.00400198	0.0033	0.2268	-0.0580856	0.00973311	2.40421e-09	0.068898	0.0579738	0.234663	0.000938498	18	1	FALSE	90
ENSG00000120322.3	PCDHB8	5	141177790	chr5:141222547:A:G	rs2910004	5	141222547	G	A	0.373377	0.00250313	0.0029	0.3927	-0.197906	0.0134731	7.57707e-49	-0.0126481	0.0146787	0.388873	0.109357	20	1	FALSE	90
ENSG00000177839.6	PCDHB9	5	141187127	chr5:141155645:G:A	rs62378894	5	141155645	A	G	0.223214	-0.00649884	0.0033	0.04687	-0.120633	0.0110315	7.81629e-28	0.053873	0.0277959	0.0526031	0.000704841	20	1	FALSE	90
ENSG00000120324.8	PCDHB10	5	141192353	chr5:141212130:A:G	rs652435	5	141212130	A	G	0.326299	-0.00280393	0.003	0.3532	0.0763728	0.00954444	1.22599e-15	-0.0367137	0.039548	0.353236	0.0139042	20	1	FALSE	90
ENSG00000197479.6	PCDHB11	5	141199582	chr5:141216184:C:T	rs17844617	5	141216184	T	C	0.175325	0.00310481	0.0038	0.4137	0.125769	0.0137019	4.35406e-20	0.0246867	0.0303337	0.415737	0.012463	20	1	FALSE	90
ENSG00000120328.6	PCDHB12	5	141208697	chr5:141239276:C:A	rs73281238	5	141239276	A	C	0.180195	0.00359646	0.0038	0.3468	0.0637587	0.010688	2.43923e-09	0.0564073	0.0603451	0.349919	0.748197	8	1	FALSE	90
ENSG00000277795.1	AC005752.10	5	141259235	chr5:141250122:C:A	rs10516156	5	141250122	A	C	0.211851	-0.00659818	0.0034	0.0525	-0.0753369	0.0132001	1.14789e-08	0.0875823	0.0476682	0.066161	0.367762	6	1	FALSE	90
ENSG00000254245.2	PCDHGA3	5	141343829	chr5:141299794:A:G	rs7735993	5	141299794	G	A	0.238636	-0.00449986	0.0032	0.1627	0.0734787	0.0117164	3.57772e-10	-0.0612403	0.0446314	0.170021	0.245247	20	1	FALSE	90
ENSG00000055147.18	FAM114A2	5	153990128	chr5:154020867:C:A	rs2118660	5	154020867	C	A	0.372565	0.00590255	0.0029	0.03929	-0.07199	0.00539018	1.09626e-40	-0.0819911	0.0407484	0.0442063	3.09468e-05	20	1	FALSE	91
ENSG00000164574.15	GALNT10	5	154190730	chr5:153886588:T:G	rs10476798	5	153886588	G	T	0.114448	-0.00239712	0.0046	0.6114	0.0732865	0.0105808	4.3178e-12	-0.032709	0.0629448	0.603311	0.0755304	20	1	FALSE	91
ENSG00000113327.14	GABRG2	5	162067540	chr5:162194528:G:A	rs421742	5	162194528	A	G	0.336851	0.00439966	0.003	0.1378	-0.0350196	0.00615175	1.25102e-08	-0.125634	0.0884635	0.155554	0.0054864	17	1	FALSE	92
ENSG00000197279.3	ZNF165	6	28080975	chr6:27919052:C:T	rs2130357	6	27919052	T	C	0.258117	0.00619918	0.0033	0.05754	-0.0573053	0.00914563	3.70747e-10	-0.108178	0.0601186	0.0719539	4.08874e-06	20	1	FALSE	96
ENSG00000280107.1	AL022393.9	6	28170845	chr6:28207375:G:T	rs1150694	6	28207375	T	G	0.400974	-0.00850374	0.0029	0.003848	-0.144387	0.0113381	3.79688e-37	0.0588956	0.0206105	0.00426929	5.31669e-09	20	1	FALSE	96
ENSG00000216901.1	ZNF603P	6	28176188	chr6:28207375:G:T	rs1150694	6	28207375	T	G	0.400974	-0.00850374	0.0029	0.003848	0.564103	0.0253421	9.12895e-110	-0.0150748	0.00518532	0.00364671	1.01841e-09	20	1	FALSE	96
ENSG00000273712.1	RP5-874C20.7	6	28315613	chr6:28292472:T:A	rs1233660	6	28292472	A	T	0.362013	-0.0082955	0.003	0.005856	0.198754	0.0281601	1.68913e-12	-0.0417375	0.0162111	0.0100348	0.00252976	20	1	FALSE	96
ENSG00000189298.13	ZKSCAN3	6	28349914	chr6:28358713:A:G	rs213232	6	28358713	G	A	0.392045	-0.00699547	0.0029	0.01771	-0.0684522	0.00746709	4.85525e-20	0.102195	0.0438075	0.0196576	4.06399e-07	20	1	FALSE	96
ENSG00000187987.9	ZSCAN23	6	28431930	chr6:28450262:T:C	rs2859368	6	28450262	C	T	0.462662	-0.00809713	0.0028	0.004321	0.126493	0.00899642	6.65189e-45	-0.0640124	0.0225989	0.00461794	1.36497e-05	20	1	FALSE	96
ENSG00000273340.1	MICE	6	29741731	chr6:29681770:T:C	rs385492	6	29681770	T	C	0.448052	-0.00339576	0.0029	0.2447	0.0809418	0.0118299	7.80312e-12	-0.0419531	0.0363491	0.24843	0.177137	9	1	FALSE	97
ENSG00000214922.9	HLA-F-AS1	6	29726601	chr6:29681770:T:C	rs385492	6	29681770	T	C	0.448052	-0.00339576	0.0029	0.2447	0.0535619	0.00693458	1.12837e-14	-0.0633987	0.0547616	0.246977	0.0942138	11	1	FALSE	97
ENSG00000176998.4	HCG4	6	29791753	chr6:29681770:T:C	rs385492	6	29681770	T	C	0.448052	-0.00339576	0.0029	0.2447	0.20598	0.0177113	2.90619e-31	-0.0164859	0.0141502	0.243994	0.0196645	13	1	FALSE	97
ENSG00000233265.1	MICF	6	29852363	chr6:30086254:G:A	rs138821691	6	30086254	A	G	0.0600649	-0.00600195	0.0064	0.3523	0.467856	0.0727415	1.26129e-10	-0.0128286	0.0138241	0.353412	0.8972	7	1	FALSE	97
ENSG00000281831.1	HCP5B	6	29871895	chr6:29873553:G:A	rs114262395	6	29873553	A	G	0.0836039	0.00769957	0.0052	0.1426	0.198807	0.0191403	2.84608e-25	0.0387288	0.0264205	0.142685	0.456079	4	1	FALSE	97
ENSG00000206341.7	HLA-H	6	29887752	chr6:29728031:A:G	rs55672647	6	29728031	G	A	0.0503247	0.0188974	0.0059	0.001419	0.434147	0.0372951	2.55473e-31	0.0435278	0.0140949	0.0020138	0.490572	5	1	FALSE	97
ENSG00000230521.1	HCG4P7	6	29887294	chr6:29859302:T:A	rs141143417	6	29859302	A	T	0.100649	0.00609856	0.0049	0.2203	-0.35419	0.0244562	1.56038e-47	-0.0172183	0.0138854	0.214963	0.228134	4	1	FALSE	97
ENSG00000235963.1	MCCD1P1	6	29907783	chr6:29873553:G:A	rs114262395	6	29873553	A	G	0.0836039	0.00769957	0.0052	0.1426	-0.343231	0.0425833	7.6141e-16	-0.0224326	0.0154036	0.145305	0.440753	4	1	FALSE	97
ENSG00000230795.3	HLA-K	6	29926459	chr6:29720866:A:G	rs1632958	6	29720866	A	G	0.163149	-0.00930314	0.0038	0.01347	0.567922	0.039707	2.10085e-46	-0.016381	0.00678837	0.0158175	0.781992	6	1	FALSE	97
ENSG00000227262.3	HCG4B	6	29925983	chr6:30086254:G:A	rs138821691	6	30086254	A	G	0.0600649	-0.00600195	0.0064	0.3523	0.312896	0.0286568	9.38051e-28	-0.0191819	0.0205294	0.350116	0.9327	5	1	FALSE	97
ENSG00000228078.1	HLA-U	6	29934101	chr6:29681770:T:C	rs385492	6	29681770	T	C	0.448052	-0.00339576	0.0029	0.2447	0.161453	0.0234718	6.04509e-12	-0.0210325	0.0182203	0.248359	0.0385576	10	1	FALSE	97
ENSG00000206503.11	HLA-A	6	29941260	chr6:29952978:A:T	rs9260502	6	29952978	T	A	0.0746753	0.00339576	0.0093	0.717	-0.407668	0.0301876	1.47074e-41	-0.00832971	0.022821	0.71511	0.827252	4	1	FALSE	97
ENSG00000229390.1	MICD	6	29970801	chr6:29984330:C:G	rs115313680	6	29984330	G	C	0.0706169	-0.00789872	0.0075	0.2925	-0.2772	0.0285621	2.86551e-22	0.0284946	0.0272151	0.295092			1	FALSE	97
ENSG00000237669.1	HCG4P3	6	30006121	chr6:29984330:C:G	rs115313680	6	29984330	G	C	0.0706169	-0.00789872	0.0075	0.2925	-0.129453	0.0221977	5.48287e-09	0.0610162	0.0588733	0.300016			1	FALSE	97
ENSG00000204623.9	ZNRD1ASP	6	30001011	chr6:29984330:C:G	rs115313680	6	29984330	G	C	0.0706169	-0.00789872	0.0075	0.2925	-0.118917	0.0100174	1.67437e-32	0.0664221	0.0633169	0.294158			1	FALSE	97
ENSG00000112130.16	RNF8	6	37353972	chr6:37381144:C:T	rs2284923	6	37381144	T	C	0.461039	0.00120072	0.0028	0.6757	-0.0483344	0.0048984	5.76523e-23	-0.0248419	0.0579844	0.668342	0.537181	20	1	FALSE	98
ENSG00000137200.12	CMTR1	6	37433219	chr6:37516953:G:A	rs914348	6	37516953	G	A	0.454545	0.00229736	0.0028	0.4177	-0.0319436	0.0039093	3.05401e-16	-0.0719192	0.0880953	0.414283	0.719577	20	1	FALSE	98
ENSG00000198937.8	CCDC167	6	37482920	chr6:37483138:T:C	rs10692	6	37483138	T	C	0.290584	-0.0010005	0.003	0.7467	-0.147707	0.0127869	7.26083e-31	0.00677355	0.020319	0.738862	0.565116	20	1	FALSE	98
ENSG00000112139.14	MDGA1	6	37630679	chr6:37695848:T:C	rs9349050	6	37695848	T	C	0.48539	-0.000900405	0.0028	0.7574	0.0528671	0.0084007	3.11039e-10	-0.0170315	0.0530321	0.748093	0.161823	20	1	FALSE	98
ENSG00000118407.14	FILIP1	6	75291859	chr6:75312374:G:C	rs9343281	6	75312374	G	C	0.321429	-0.00839514	0.003	0.00558	-0.105859	0.00955797	1.64948e-28	0.0793047	0.0292301	0.00666533	0.0420554	20	1	FALSE	103
ENSG00000252498.1	RNU6-1016P	6	75644084	chr6:75723231:C:A	rs276688	6	75723231	A	C	0.465097	0.00500249	0.0028	0.07785	-0.108553	0.0178929	1.30489e-09	-0.0460836	0.0268892	0.0865592	0.00250406	15	1	FALSE	103
ENSG00000196586.13	MYO6	6	75749192	chr6:75894135:A:G	rs3798430	6	75894135	G	A	0.150162	-0.00689617	0.0039	0.07924	-0.0807806	0.00720408	3.51329e-29	0.0853691	0.0488755	0.0806957	1.99107e-05	20	1	FALSE	103
ENSG00000112249.13	ASCC3	6	100508194	chr6:100858626:C:G	rs9390699	6	100858626	G	C	0.0551948	-0.00420116	0.0062	0.4946	-0.079853	0.00987333	6.07782e-16	0.0526112	0.0779147	0.499523	0.00128327	19	1	FALSE	104
ENSG00000112394.16	SLC16A10	6	111087503	chr6:111172750:C:T	rs33965856	6	111172750	T	C	0.0762987	-0.00390238	0.0059	0.5095	0.078776	0.0102502	1.52611e-14	-0.0495376	0.0751728	0.509906	0.0725961	20	1	FALSE	106
ENSG00000009413.15	REV3L	6	111299028	chr6:111421046:T:C	rs12214097	6	111421046	T	C	0.377435	0.00519647	0.0029	0.07155	0.0483072	0.00457961	5.17152e-26	0.107571	0.0608925	0.0772986	0.000453988	20	1	FALSE	106
ENSG00000255389.1	C6orf3	6	111599875	chr6:111608659:G:T	rs9481169	6	111608659	T	G	0.100649	0.00220242	0.005	0.6655	-0.38635	0.0237132	1.1133e-59	-0.0057006	0.0129464	0.659703	0.399798	20	1	FALSE	106
ENSG00000186439.12	TRDN	6	123216339	chr6:123479535:T:C	rs7749148	6	123479535	C	T	0.362825	-0.000899595	0.003	0.758	0.0321361	0.00479946	2.14542e-11	-0.0279933	0.0934466	0.764509	0.328997	20	1	FALSE	107
ENSG00000146376.10	ARHGAP18	6	129576132	chr6:129853993:T:C	rs9321194	6	129853993	C	T	0.289773	-0.00840458	0.0031	0.006249	0.055824	0.00904897	6.86806e-10	-0.150555	0.0606577	0.0130632	0.150977	20	1	FALSE	108
ENSG00000203756.7	TMEM244	6	129831244	chr6:129856895:A:T	rs10484277	6	129856895	T	A	0.112825	-0.0119977	0.0044	0.006651	-0.157739	0.0236141	2.39142e-11	0.0760607	0.0301287	0.0115854	0.0152257	20	1	FALSE	108
ENSG00000009844.15	VTA1	6	142147162	chr6:142220632:A:T	rs1835	6	142220632	T	A	0.0803571	-0.00730327	0.0053	0.1681	0.0894872	0.00812825	3.44273e-28	-0.0816124	0.0596885	0.171529	0.499282	19	1	FALSE	109
ENSG00000155906.16	RMND1	6	151404763	chr6:151406447:T:C	rs12174203	6	151406447	C	T	0.205357	-0.0009995	0.0036	0.7771	0.0487277	0.00767426	2.16022e-10	-0.020512	0.0739506	0.781493	0.66846	20	1	FALSE	110
ENSG00000120262.9	CCDC170	6	151494030	chr6:151494730:C:A	rs2859824	6	151494730	A	C	0.123377	0.00280393	0.0044	0.5242	0.11516	0.0126456	8.48903e-20	0.0243481	0.0383011	0.524971	0.497132	20	1	FALSE	110
ENSG00000164880.15	INTS1	7	1470277	chr7:1503178:T:C	rs3752715	7	1503178	C	T	0.42776	-0.0030952	0.0033	0.3496	-0.101379	0.00613374	2.30076e-61	0.0305309	0.0326033	0.34905	0.179868	16	1	FALSE	113
ENSG00000230487.7	PSMG3-AS1	7	1570073	chr7:1589552:T:C	rs1275	7	1589552	C	T	0.398539	0.00140098	0.0029	0.6237	-0.0816946	0.00885323	2.76617e-20	-0.017149	0.0355467	0.629496	0.673415	13	1	FALSE	113
ENSG00000106263.17	EIF3B	7	2354086	chr7:2352598:C:T	rs7805570	7	2352598	C	T	0.488636	-0.00280393	0.0028	0.3176	0.0312848	0.00380559	2.02221e-16	-0.0896259	0.0901619	0.320196	0.657826	14	1	FALSE	113
ENSG00000146530.11	VWDE	7	12330885	chr7:12404531:G:A	rs9639128	7	12404531	A	G	0.19237	0.0103029	0.0036	0.004244	-0.203556	0.010383	1.40866e-85	-0.0506144	0.017873	0.00462724	0.253489	20	1	FALSE	115
ENSG00000006747.14	SCIN	7	12570577	chr7:12549808:C:T	rs28696792	7	12549808	T	C	0.167208	0.00290421	0.0036	0.4111	-0.106674	0.0148759	7.44989e-13	-0.0272252	0.0339607	0.422745	0.140367	14	1	FALSE	115
ENSG00000122644.12	ARL4A	7	12686856	chr7:12690737:A:G	rs35689560	7	12690737	G	A	0.449675	0.00660174	0.0029	0.02309	-0.104133	0.00949977	5.8434e-28	-0.0633972	0.0284432	0.0258202	0.470791	20	1	FALSE	115
ENSG00000226468.2	AC018641.7	7	32456963	chr7:32479652:T:C	rs4141788	7	32479652	C	T	0.150974	-0.0115036	0.0039	0.00348	0.180459	0.0158263	4.06229e-30	-0.0637461	0.0223229	0.00429505	0.0119147	20	1	FALSE	117
ENSG00000106355.9	LSM5	7	32485332	chr7:32477215:T:C	rs2392063	7	32477215	T	C	0.195617	0.00750179	0.0036	0.03953	-0.0430371	0.00744328	7.38175e-09	-0.17431	0.0889155	0.049949	0.196531	11	1	FALSE	117
ENSG00000273014.1	RP11-225B17.2	7	32758882	chr7:32777744:G:A	rs1839612	7	32777744	G	A	0.443994	0.000299955	0.0028	0.9182	-0.0991429	0.0150572	4.56706e-11	-0.00302548	0.0282458	0.9147	0.00154564	20	1	FALSE	117
ENSG00000231952.3	DPY19L1P2	7	32812757	chr7:32551546:G:A	rs3213973	7	32551546	G	A	0.386364	-0.00300451	0.0029	0.3102	0.081047	0.011608	2.90989e-12	-0.0370712	0.0361735	0.30545	0.000588937	20	1	FALSE	117
ENSG00000272905.1	RP11-265E18.1	7	32845394	chr7:32762026:C:A	rs13228599	7	32762026	A	C	0.18263	0.00830439	0.0037	0.0262	0.136508	0.0196401	3.64007e-12	0.0608344	0.0284827	0.0326931	0.0420382	20	1	FALSE	117
ENSG00000205763.13	RP9P	7	32916815	chr7:32924286:G:A	rs73101892	7	32924286	A	G	0.189935	-0.0018982	0.0035	0.5902	-0.11716	0.0118526	4.84817e-23	0.0162017	0.0299186	0.588144	1.30145e-05	20	1	FALSE	117
ENSG00000122642.10	FKBP9	7	32957404	chr7:32963989:A:G	rs4720088	7	32963989	G	A	0.237825	-0.00689617	0.0033	0.03674	0.078609	0.00814405	4.8052e-22	-0.0877274	0.0429525	0.0411091	0.037434	20	1	FALSE	117
ENSG00000164610.8	RP9	7	33094797	chr7:32924286:G:A	rs73101892	7	32924286	A	G	0.189935	-0.0018982	0.0035	0.5902	0.183721	0.01185	3.26567e-54	-0.010332	0.0190623	0.587811	0.000147194	20	1	FALSE	117
ENSG00000122507.20	BBS9	7	33129244	chr7:33157620:C:A	rs1362368	7	33157620	A	C	0.394481	0.00210221	0.0028	0.4643	-0.111521	0.0057937	1.45025e-82	-0.0188504	0.0251265	0.453123	0.442912	20	1	FALSE	117
ENSG00000234826.1	AC003084.2	7	117998858	chr7:118320146:C:T	rs2402323	7	118320146	T	C	0.0673701	-0.00410158	0.0059	0.4861	0.406365	0.0350916	5.19777e-31	-0.0100933	0.0145451	0.487724	0.00310646	16	1	FALSE	122
ENSG00000128534.7	LSM8	7	118184032	chr7:118187949:C:T	rs992035	7	118187949	C	T	0.387175	-0.0104039	0.0029	0.0003424	0.0290357	0.00502428	7.51092e-09	-0.358315	0.117557	0.00230363	0.0142125	15	1	FALSE	122
ENSG00000131558.14	EXOC4	7	133253073	chr7:133712069:A:G	rs73150889	7	133712069	G	A	0.0965909	0.00650109	0.0049	0.1866	-0.0627008	0.00779608	8.79517e-16	-0.103684	0.0792052	0.190514	0.0564083	17	1	FALSE	123
ENSG00000273297.1	RP11-38M8.1	7	134416290	chr7:134432192:A:C	rs782051	7	134432192	A	C	0.260552	-0.00290421	0.0032	0.3674	0.076327	0.0115203	3.46186e-11	-0.0380496	0.0423164	0.368562	0.31935	20	1	FALSE	123
ENSG00000146856.14	AGBL3	7	134986508	chr7:135098896:T:C	rs2348267	7	135098896	C	T	0.316558	0.0034961	0.0031	0.2592	-0.0678465	0.00628481	3.62195e-27	-0.0515296	0.04594	0.262002	0.0154887	20	1	FALSE	124
ENSG00000146859.6	TMEM140	7	135148072	chr7:135049571:G:T	rs12707205	7	135049571	T	G	0.26461	-0.00799793	0.0031	0.008683	-0.0929148	0.0131216	1.43049e-12	0.0860781	0.0355094	0.0153468	0.400422	20	1	FALSE	124
ENSG00000272941.1	RP11-134L10.1	7	135168403	chr7:135172272:T:C	rs62481877	7	135172272	T	C	0.477273	-0.00749804	0.0028	0.007073	-0.0866227	0.0107677	8.64511e-16	0.0865597	0.0340679	0.0110598	0.598774	20	1	FALSE	124
ENSG00000105875.13	WDR91	7	135183839	chr7:135237444:C:T	rs292633	7	135237444	C	T	0.478084	0.00519647	0.0028	0.06337	-0.042602	0.00527621	6.78357e-16	-0.121977	0.0674384	0.0704944	0.51358	20	1	FALSE	124
ENSG00000243317.7	C7orf73	7	135662496	chr7:135655870:C:T	rs34508502	7	135655870	T	C	0.154221	-0.00789872	0.0037	0.03447	-0.0777498	0.00770557	6.11175e-24	0.101592	0.048642	0.0367477	0.0994811	20	1	FALSE	124
ENSG00000273219.1	RP11-644N4.1	7	135704537	chr7:135563004:C:T	rs6467595	7	135563004	C	T	0.220779	-0.00650109	0.0034	0.05328	0.154204	0.024144	1.6935e-10	-0.042159	0.0230156	0.0669876	0.544433	20	1	FALSE	124
ENSG00000254040.1	RP11-421P23.2	8	21023296	chr8:21013949:G:T	rs2410675	8	21013949	T	G	0.212662	0.00480151	0.0035	0.1706	-0.162228	0.0176894	4.69115e-20	-0.0295974	0.0218147	0.174856	0.926151	11	1	FALSE	126
ENSG00000215114.7	UBXN2B	8	58411264	chr8:58420837:A:G	rs12543440	8	58420837	G	A	0.288961	0.00080032	0.0031	0.7988	-0.0627713	0.00494409	6.20558e-37	-0.0127498	0.0493958	0.796319	0.00843605	20	1	FALSE	127
ENSG00000242970.2	AC068522.4	8	58588420	chr8:58655088:C:A	rs60567264	8	58655088	A	C	0.275162	-0.000899595	0.0032	0.7812	-0.1401	0.0238766	4.41962e-09	0.0064211	0.022867	0.778863	0.639957	20	1	FALSE	127
ENSG00000236404.8	VLDLR-AS1	9	2422702	chr9:2535524:C:T	rs655568	9	2535524	T	C	0.5	0.00190181	0.0028	0.4875	-0.0588656	0.00744862	2.72522e-15	-0.0323076	0.0477414	0.498582	0.390715	20	1	FALSE	133
ENSG00000236496.2	GPS2P1	9	2875442	chr9:3043816:T:G	rs2327692	9	3043816	G	T	0.392045	-0.0077995	0.0029	0.006907	0.0596667	0.0107247	2.6445e-08	-0.130718	0.0539845	0.0154611	0.38833	20	1	FALSE	133
ENSG00000229184.2	ATP5HP2	9	2900320	chr9:3034054:G:A	rs2376769	9	3034054	A	G	0.426948	-0.00560427	0.0028	0.04767	0.129649	0.0160164	5.73603e-16	-0.0432263	0.0222471	0.052015	0.758889	20	1	FALSE	133
ENSG00000227835.8	CARM1P1	9	2907073	chr9:3181278:T:G	rs7862467	9	3181278	T	G	0.487013	-0.00559563	0.0029	0.05033	-0.329017	0.0223739	5.95013e-49	0.0170071	0.00888968	0.0557317	0.465283	20	1	FALSE	133
ENSG00000232104.3	RFX3-AS1	9	3526723	chr9:3338156:C:T	rs2920380	9	3338156	T	C	0.189123	0.00439966	0.0037	0.2375	-0.0934095	0.0156877	2.61138e-09	-0.0471008	0.0403927	0.243585	0.0419544	20	1	FALSE	133
ENSG00000044459.14	CNTLN	9	17134982	chr9:17273880:A:G	rs12376938	9	17273880	G	A	0.271104	0.00270365	0.0032	0.3923	0.0425765	0.00541209	3.6348e-15	0.063501	0.0755911	0.400875	0.00389756	20	1	FALSE	136
ENSG00000096872.15	IFT74	9	26947039	chr9:26874484:C:T	rs10967578	9	26874484	T	C	0.0941558	-0.0098018	0.0052	0.06105	0.0587707	0.0102348	9.34334e-09	-0.166781	0.0931247	0.0733032	0.762837	17	1	FALSE	138
ENSG00000120156.20	TEK	9	27109141	chr9:27095470:C:T	rs654611	9	27095470	C	T	0.359578	-0.00140098	0.0032	0.6688	-0.0826454	0.0101419	3.67107e-16	0.0169517	0.0387755	0.661984	0.410003	20	1	FALSE	138
ENSG00000147905.17	ZCCHC7	9	37120539	chr9:37116052:C:T	rs117748372	9	37116052	T	C	0.121753	-0.0148985	0.0045	0.0008324	-0.0891206	0.00975573	6.52838e-20	0.167172	0.0537072	0.00185413	7.34316e-05	20	1	FALSE	140
ENSG00000137106.17	GRHPR	9	37422666	chr9:37419500:G:A	rs10973326	9	37419500	A	G	0.330357	-0.00479847	0.003	0.1092	0.0442147	0.00473134	9.18429e-21	-0.108527	0.0688375	0.114896	0.00461594	11	1	FALSE	140
ENSG00000165233.17	CARD19	9	93096218	chr9:93109934:T:G	rs4744176	9	93109934	T	G	0.221591	0.00350385	0.0034	0.3039	-0.0827371	0.0090811	8.16965e-20	-0.0423493	0.0413561	0.305828	0.547951	20	1	FALSE	142
ENSG00000182150.15	ERCC6L2	9	95875701	chr9:96030259:A:G	rs1628930	9	96030259	A	G	0.431818	0.00019998	0.0029	0.9356	-0.0250719	0.00397997	2.98562e-10	-0.00797625	0.115674	0.945026	0.104553	20	1	FALSE	143
ENSG00000175611.11	LINC00476	9	95759231	chr9:95887764:A:G	rs591486	9	95887764	G	A	0.472403	0.00270365	0.0028	0.3309	0.118528	0.0070426	1.46898e-63	0.0228103	0.0236621	0.335044	0.205993	20	1	FALSE	143
ENSG00000130635.15	COL5A1	9	134641774	chr9:134536579:T:G	rs1409832	9	134536579	G	T	0.258117	0.0037972	0.0032	0.2436	0.0561539	0.00817113	6.32038e-12	0.0676213	0.0578295	0.242274	0.119874	18	1	FALSE	148
ENSG00000184925.11	LCN12	9	136949551	chr9:136904210:C:T	rs7868660	9	136904210	C	T	0.266234	-0.00640044	0.0032	0.04341	0.0710059	0.0122274	6.35534e-09	-0.0901395	0.0476649	0.0586099	0.336136	4	1	FALSE	149
ENSG00000148362.10	C9orf142	9	136992418	chr9:137109777:C:G	rs6560658	9	137109777	C	G	0.226461	-0.0166986	0.0052	0.001259	-0.0738233	0.010665	4.45328e-12	0.226198	0.0776494	0.00357905	0.12947	20	1	FALSE	149
ENSG00000186193.8	SAPCD2	9	137062124	chr9:137110507:C:T	rs6420281	9	137110507	C	T	0.228084	-0.0158042	0.0052	0.002398	-0.0827146	0.0136047	1.20286e-09	0.191069	0.0702842	0.00655732	0.746825	7	1	FALSE	149
ENSG00000177239.14	MAN1B1	9	137086927	chr9:137112039:C:T	rs10870180	9	137112039	T	C	0.362013	-0.00420116	0.0049	0.3975	-0.0432039	0.00484104	4.4771e-19	0.0972404	0.113938	0.393409	0.0100739	20	1	FALSE	149
ENSG00000176101.11	SSNA1	9	137188647	chr9:137189924:G:A	rs11556580	9	137189924	A	G	0.234578	-0.00219758	0.0053	0.6858	0.0676076	0.00876632	1.23666e-14	-0.032505	0.0785068	0.678844	0.993155	20	1	FALSE	149
ENSG00000188986.5	NELFB	9	137255173	chr9:137274797:G:A	rs9722478	9	137274797	G	A	0.248377	0.00449986	0.0056	0.4192	-0.0946915	0.0063202	9.57637e-51	-0.0475213	0.0592244	0.422326	0.888644	20	1	FALSE	149
ENSG00000188747.8	NOXA1	9	137423350	chr9:137426492:C:T	rs28563072	9	137426492	T	C	0.12987	0.00839514	0.0072	0.2458	-0.115943	0.0158021	2.181e-13	-0.0724072	0.0628785	0.249509	0.255911	5	1	FALSE	149
ENSG00000130653.15	PNPLA7	9	137459953	chr9:137549626:T:C	rs10746563	9	137549626	C	T	0.496753	0.00409839	0.0056	0.4606	0.147423	0.00809579	4.31124e-74	0.0278002	0.0380166	0.464618	0.0341612	20	1	FALSE	149
ENSG00000182154.7	MRPL41	9	137551199	chr9:137546725:A:G	rs2254149	9	137546725	A	G	0.498377	-0.00719583	0.005	0.1514	0.0900874	0.00894712	7.58412e-24	-0.079876	0.0560657	0.154248	0.0629104	14	1	FALSE	149
ENSG00000197070.13	ARRDC1	9	137605654	chr9:137557865:C:T	rs12553790	9	137557865	T	C	0.189935	0.00969686	0.0066	0.1375	0.0567874	0.00777945	2.88467e-13	0.170757	0.118554	0.149772	0.170092	20	1	FALSE	149
ENSG00000227766.1	HCG4P5	6	29942075	chr6:29757236:A:G	rs115938232	6	29757236	G	A	0.0584416	0.0499048	0.006	1.033e-16	0.153059	0.0224097	8.48965e-12	0.32605	0.0617704	1.30303e-07			7.24482e-05		97

## Sheet: SMR_Amyg_gene
GencodeID	Gene	Chr	Probe_bp	topSNP	SNP	topSNP_chr	topSNP_bp	A1	A2	Freq	b_GWAS	se_GWAS	p_GWAS	b_eQTL	se_eQTL	p_eQTL	b_SMR	se_SMR	p_SMR	p_HEIDI	nsnp_HEIDI	p_Bonf	select	locus
ENSG00000269940.1	RP11-73M18.7	14	103694560	chr14:103707786:T:C	rs861530	14	103707786	T	C	0.280032	-0.0214995	0.0031	2.218e-12	-0.152313	0.0138749	4.89851e-28	0.141154	0.0240744	4.5397e-09	0.0566799	20	2.19267e-06	TRUE	207
ENSG00000149485.17	FADS1	11	61799625	chr11:61803910:G:A	rs174549	11	61803910	A	G	0.279221	0.0198048	0.003	6.064e-11	-0.137655	0.011664	3.82557e-32	-0.143873	0.0249716	8.33845e-09	0.440947	20	4.02747e-06	TRUE	168
ENSG00000100403.11	ZC3H7B	22	41301522	chr22:41357599:G:A	rs11090045	22	41357599	A	G	0.333604	0.0199986	0.0031	6.44e-11	0.0494723	0.00615669	9.31746e-16	0.40424	0.0803567	4.89032e-07	0.193047	20	0.000236202	TRUE	250
ENSG00000270108.1	RP11-73M18.6	14	103687576	chr14:103680024:A:G	rs4900589	14	103680024	A	G	0.275162	-0.0222967	0.0031	3.295e-13	-0.0922161	0.0136031	1.20971e-11	0.241788	0.0490123	8.08928e-07	0.247873	20	0.000390712	TRUE	207
ENSG00000204962.5	PCDHA8	5	140841187	chr5:140806853:G:C	rs3756337	5	140806853	G	C	0.497565	-0.014799	0.0028	1.408e-07	0.0744174	0.00597837	1.43783e-35	-0.198864	0.0408768	1.14477e-06	0.286908	20	0.000552925	TRUE	90
ENSG00000134825.14	TMEM258	11	61768501	chr11:61792609:G:A	rs174538	11	61792609	A	G	0.278409	0.0178992	0.003	3.751e-09	0.0613924	0.00732638	5.30881e-17	0.291555	0.0599871	1.17214e-06	0.101437	20	0.000566144	TRUE	168
ENSG00000155530.2	LRGUK	7	134127299	chr7:134058640:A:G	rs1986692	7	134058640	G	A	0.370942	-0.0172995	0.0029	2.752e-09	-0.0829795	0.00999531	1.02508e-16	0.208479	0.0430351	1.26998e-06	0.298967	20	0.0006134	TRUE	123
ENSG00000186448.14	ZNF197	3	44584888	chr3:44557611:T:G	rs2293600	3	44557611	G	T	0.400974	-0.0208021	0.0029	5.195e-13	0.0268283	0.00425977	3.01405e-10	-0.775381	0.163834	2.21536e-06	0.227843	20	0.00107002	TRUE	50
ENSG00000115561.15	CHMP3	2	86503431	chr2:86477757:C:G	rs72930400	2	86477757	G	C	0.172078	0.0203966	0.0039	2.027e-07	0.0782593	0.00796237	8.47607e-23	0.260629	0.0564502	3.89398e-06	0.500358	20	0.00188079	TRUE	30
ENSG00000170837.2	GPR27	3	71754050	chr3:71735170:A:G	rs73090632	3	71735170	G	A	0.112013	0.023197	0.0045	2.265e-07	0.158672	0.015473	1.12647e-24	0.146195	0.031742	4.11045e-06	0.319412	20	0.00198535	TRUE	56
ENSG00000275759.1	RP11-131L12.3	12	118428281	chr12:118418008:T:C	rs7295288	12	118418008	C	T	0.147727	0.0180011	0.0038	1.717e-06	-0.417735	0.0260683	8.60393e-58	-0.0430921	0.00948583	5.55166e-06	0.122776	20	0.00268145	TRUE	187
ENSG00000146007.10	ZMAT2	5	140698680	chr5:140714182:G:T	rs801179	5	140714182	T	G	0.421266	-0.0146029	0.0028	2.015e-07	0.0580078	0.00677634	1.12535e-17	-0.251739	0.056522	8.43524e-06	0.804506	20	0.00407422	TRUE	90
ENSG00000196345.12	ZKSCAN7	3	44555193	chr3:44576138:G:A	rs11719869	3	44576138	A	G	0.318182	0.021898	0.003	1.614e-13	-0.0384885	0.00694257	2.95907e-08	-0.56895	0.128872	1.01074e-05	0.462613	20	0.00488189	TRUE	50
ENSG00000275409.1	RP11-131L12.4	12	118430147	chr12:118354072:C:A	rs17512609	12	118354072	A	C	0.13961	0.0187038	0.0038	9.521e-07	-0.242558	0.0250718	3.8679e-22	-0.0771107	0.0175773	1.14957e-05	0.068544	20	0.00555242	TRUE	187
ENSG00000231711.2	LINC00899	22	46039907	chr22:46049122:C:G	rs9627368	22	46049122	G	C	0.299513	-0.0172995	0.0033	1.64e-07	0.0754057	0.00945488	1.51982e-15	-0.229419	0.0523709	1.18322e-05	0.250759	11	0.00571497	TRUE	251
ENSG00000255408.3	PCDHA3	5	140801028	chr5:140837299:G:A	rs6884562	5	140837299	G	A	0.446429	-0.0170037	0.0028	1.826e-09	0.0306979	0.00511051	1.89203e-09	-0.553906	0.129703	1.9496e-05	0.86813	20	0.00941655	TRUE	90
ENSG00000119522.16	DENND1A	9	123379654	chr9:123820299:T:C	rs12000707	9	123820299	C	T	0.0649351	0.0288008	0.0056	3.319e-07	0.0697699	0.00910793	1.85437e-14	0.412797	0.0966755	1.95541e-05	0.291063	20	0.00944463	TRUE	147
ENSG00000077063.10	CTTNBP2	7	117710651	chr7:117883655:A:G	rs10233018	7	117883655	G	A	0.489448	0.0187955	0.0028	1.974e-11	-0.0339482	0.00615441	3.46643e-08	-0.553653	0.129911	2.02813e-05	0.820365	17	0.00979587	TRUE	122
ENSG00000243696.4	RP5-966M1.6	3	52813282	chr3:52840845:G:A	rs7638524	3	52840845	A	G	0.234578	-0.0156962	0.0033	1.576e-06	0.0585888	0.00617608	2.39134e-21	-0.267904	0.0630081	2.11969e-05	0.104681	20	0.0102381	TRUE	53
ENSG00000204120.14	GIGYF2	2	232697299	chr2:232781795:A:G	rs283484	2	232781795	G	A	0.32711	0.017604	0.0029	1.684e-09	0.0213985	0.00364902	4.51351e-09	0.822675	0.195057	2.46906e-05	0.441205	19	0.0119256	TRUE	45
ENSG00000171206.13	TRIM8	10	102644496	chr10:102625375:G:A	rs72845807	10	102625375	A	G	0.275974	0.016902	0.0032	1.546e-07	0.0523251	0.00753379	3.77432e-12	0.32302	0.0768317	2.61951e-05	0.644537	20	0.0126522	TRUE	155
ENSG00000187676.7	B3GLCT	13	31199936	chr13:31352991:G:A	rs7991415	13	31352991	G	A	0.252435	-0.0174005	0.0031	2.39e-08	0.0853513	0.0139697	9.97985e-10	-0.203869	0.0493214	3.57298e-05	0.0671135	20	0.0172575	TRUE	189
ENSG00000221995.5	TIAF1	17	29073521	chr17:29096208:C:T	rs869718	17	29096208	T	C	0.327922	0.0130042	0.003	1.252e-05	-0.0979695	0.00783443	7.01055e-36	-0.132737	0.0324093	4.20997e-05	0.0778109	20	0.0203342	TRUE	231
ENSG00000146530.11	VWDE	7	12330885	chr7:12308063:C:T	rs7795828	7	12308063	T	C	0.310877	0.0123965	0.003	4.644e-05	-0.135431	0.00932271	8.17109e-48	-0.0915338	0.0230302	7.05241e-05	0.22145	20	0.0340631	TRUE	115
ENSG00000163938.16	GNL3	3	52681156	chr3:52615732:A:G	rs13083798	3	52615732	G	A	0.479708	-0.0128965	0.0028	4.165e-06	-0.0451841	0.00578991	6.00077e-15	0.285421	0.0719568	7.29175e-05	0.138115	20	0.0352192	TRUE	53
ENSG00000116883.8	RP11-268J15.5	1	36323734	chr1:36323945:A:G	rs12116935	1	36323945	G	A	0.375	-0.0121953	0.0029	2.18e-05	0.118274	0.0105659	4.36657e-29	-0.103111	0.0261925	8.26242e-05	0.287066	20	0.0399075	TRUE	2
ENSG00000075131.9	TIPIN	15	66336206	chr15:66498152:A:G	rs35839716	15	66498152	G	A	0.0982143	0.0212032	0.0053	6.437e-05	0.318992	0.0153636	9.39103e-96	0.0664694	0.0169205	8.55315e-05	0.0515468	20	0.0413117	TRUE	215
ENSG00000128534.7	LSM8	7	118184032	chr7:118245757:T:G	rs41901	7	118245757	G	T	0.336039	-0.0131038	0.003	1.22e-05	0.0473541	0.00538271	1.39968e-18	-0.276719	0.0707313	9.14393e-05	0.245885	20	0.0441652	TRUE	122
ENSG00000227207.2	RPL31P12	1	72301472	chr1:72347535:C:A	rs1432639	1	72347535	C	A	0.359578	-0.0305004	0.0029	4.141e-26	0.631859	0.0272316	4.23569e-119	-0.048271	0.00503911	9.77406e-22	0.00253655	20	4.72087e-19	FALSE	7
ENSG00000247828.7	TMEM161B-AS1	5	88268895	chr5:88358839:A:G	rs2115884	5	88358839	G	A	0.25487	0.0217958	0.0032	1.514e-11	0.244823	0.00925131	2.54468e-154	0.0890268	0.0134967	4.2179e-11	0.0113039	20	2.03725e-08	FALSE	81
ENSG00000269958.1	RP11-73M18.8	14	103696353	chr14:103695926:G:A	rs861544	14	103695926	G	A	0.288149	-0.0212951	0.0031	3.176e-12	-0.120869	0.0113463	1.6941e-26	0.176184	0.0305179	7.7804e-09	0.0457087	20	3.75793e-06	FALSE	207
ENSG00000226314.7	ZNF192P1	6	28161781	chr6:28180209:A:G	rs9295761	6	28180209	G	A	0.216721	-0.0204985	0.0034	2.748e-09	0.310936	0.0160555	1.48582e-83	-0.0659251	0.0114524	8.58936e-09	0.000205261	20	4.14866e-06	FALSE	96
ENSG00000227766.1	HCG4P5	6	29942075	chr6:29757236:A:G	rs115938232	6	29757236	G	A	0.0584416	0.0499048	0.006	1.033e-16	0.184951	0.0243648	3.17648e-14	0.269827	0.0481242	2.05999e-08	0.0327759	3	9.94975e-06	FALSE	97
ENSG00000198315.10	ZKSCAN8	6	28141910	chr6:28071808:G:A	rs4713135	6	28071808	A	G	0.216721	-0.0221039	0.0034	1.519e-10	0.0675766	0.00653589	4.67907e-25	-0.327094	0.0594329	3.7213e-08	0.000294859	20	1.79739e-05	FALSE	96
ENSG00000227603.1	RP11-165J3.6	9	93435332	chr9:93503318:C:T	rs59483310	9	93503318	T	C	0.137987	0.024098	0.004	2.478e-09	0.304506	0.0240235	8.10293e-37	0.0791381	0.0145443	5.29279e-08	0.00093956	20	2.55642e-05	FALSE	142
ENSG00000235109.7	ZSCAN31	6	28324693	chr6:28156150:T:C	rs1150666	6	28156150	C	T	0.293831	-0.0189984	0.0032	2.779e-09	0.246415	0.0187582	2.03772e-39	-0.0770991	0.0142509	6.29839e-08	2.23782e-08	20	3.04212e-05	FALSE	96
ENSG00000166166.12	TRMT61A	14	103529184	chr14:103520741:G:A	rs2071408	14	103520741	A	G	0.346591	-0.0193025	0.0029	5.456e-11	-0.0622565	0.00727311	1.13041e-17	0.310048	0.0590069	1.48481e-07	0.0148665	20	7.17162e-05	FALSE	207
ENSG00000250156.3	CTC-498M16.2	5	88408982	chr5:88433894:A:C	rs6414946	5	88433894	C	A	0.479708	0.0162005	0.0028	5.871e-09	-0.137033	0.0122709	5.88854e-29	-0.118223	0.0230126	2.78678e-07	0.00398284	20	0.000134602	FALSE	81
ENSG00000219392.1	ZNF602P	6	28115628	chr6:28070115:G:T	rs9380047	6	28070115	T	G	0.218344	-0.0212036	0.0034	7.615e-10	-0.180659	0.020459	1.04394e-18	0.117368	0.0230403	3.50529e-07	0.0107321	20	0.000169305	FALSE	96
ENSG00000272009.1	RP1-313I6.12	6	28078792	chr6:28050911:T:A	rs149965	6	28050911	A	T	0.299513	-0.0199987	0.0033	1.351e-09	0.131233	0.0156295	4.60067e-17	-0.152391	0.0310117	8.92494e-07	0.0128386	20	0.000431075	FALSE	96
ENSG00000260469.2	C15orf59-AS1	15	73752317	chr15:73759345:A:G	rs17187183	15	73759345	G	A	0.460227	-0.0166998	0.0028	2.462e-09	-0.0743083	0.00865684	9.18199e-18	0.224736	0.0458838	9.68424e-07	0.00903974	20	0.000467749	FALSE	217
ENSG00000233276.3	GPX1	3	49357176	chr3:49345745:A:G	rs4955425	3	49345745	A	G	0.272727	0.0239021	0.0032	9.492e-14	0.0674436	0.0104111	9.29151e-11	0.354401	0.0724167	9.88532e-07	0.00542218	19	0.000477461	FALSE	52
ENSG00000182600.9	C2orf82	2	232857270	chr2:232870999:G:A	rs2592116	2	232870999	G	A	0.415584	0.0136958	0.0028	1.438e-06	-0.397566	0.0177196	1.73292e-111	-0.0344491	0.00720828	1.76082e-06	0.00327556	20	0.000850476	FALSE	45
ENSG00000123427.16	METTL21B	12	57771492	chr12:57768302:G:T	rs10877012	12	57768302	T	G	0.321429	-0.0143959	0.003	1.312e-06	0.163976	0.00998716	1.40463e-60	-0.0877923	0.0190607	4.10607e-06	0.0116043	20	0.00198323	FALSE	184
ENSG00000119682.16	AREL1	14	74653437	chr14:74653925:C:T	rs11621186	14	74653925	C	T	0.49513	-0.0222047	0.0028	3.411e-15	0.0275778	0.00487849	1.57738e-08	-0.805167	0.174917	4.16164e-06	0.0062059	20	0.00201007	FALSE	202
ENSG00000185219.16	ZNF445	3	44431720	chr3:44535051:T:C	rs13081128	3	44535051	C	T	0.319805	0.0203966	0.003	8.378e-12	-0.0259537	0.00415759	4.30694e-10	-0.785885	0.17091	4.26082e-06	0.0378031	20	0.00205798	FALSE	50
ENSG00000123297.17	TSFM	12	57782589	chr12:57749071:C:A	rs2069506	12	57749071	A	C	0.318182	-0.0147014	0.003	7.543e-07	-0.0918345	0.00706837	1.35267e-38	0.160086	0.034914	4.53653e-06	0.0293652	20	0.00219115	FALSE	184
ENSG00000204681.10	GABBR1	6	29555629	chr6:29757236:A:G	rs115938232	6	29757236	G	A	0.0584416	0.0499048	0.006	1.033e-16	-0.0767146	0.0139622	3.91888e-08	-0.650525	0.141897	4.55112e-06	2.44348e-05	3	0.00219819	FALSE	97
ENSG00000168268.10	NT5DC2	3	52524385	chr3:52532666:G:A	rs7636227	3	52532666	G	A	0.460227	0.0146029	0.0028	2.207e-07	0.0712685	0.00870074	2.58865e-16	0.204899	0.0465757	1.08614e-05	0.0258	20	0.00524605	FALSE	53
ENSG00000157837.15	SPPL3	12	120762510	chr12:120830230:A:C	rs12825746	12	120830230	A	C	0.48539	-0.0138961	0.003	2.528e-06	0.0540575	0.00445779	7.64356e-34	-0.257062	0.0594073	1.51082e-05	0.0040983	20	0.00729726	FALSE	188
ENSG00000113141.16	IK	5	140647058	chr5:140831031:G:A	rs10038174	5	140831031	G	A	0.438312	-0.0163022	0.0028	7.734e-09	0.0354951	0.00564076	3.1218e-10	-0.45928	0.10747	1.92383e-05	0.0290927	20	0.00929209	FALSE	90
ENSG00000175970.9	UNC119B	12	120710435	chr12:120702516:G:T	rs2393778	12	120702516	T	G	0.276786	0.0174005	0.0031	3.13e-08	0.0451565	0.00700199	1.12526e-10	0.385338	0.091011	2.29599e-05	0.0282701	20	0.0110896	FALSE	188
ENSG00000196653.11	ZNF502	3	44712643	chr3:44721338:A:G	rs56084453	3	44721338	G	A	0.218344	-0.0150955	0.0034	9.701e-06	0.150975	0.0107571	9.52109e-45	-0.0999865	0.0236202	2.305e-05	2.1083e-05	20	0.0111332	FALSE	50
ENSG00000166896.7	ATP23	12	57941541	chr12:57941843:A:T	rs3751325	12	57941843	T	A	0.330357	-0.0134985	0.003	5.525e-06	-0.151534	0.0124347	3.6715e-34	0.0890789	0.0211039	2.4325e-05	0.0115052	20	0.011749	FALSE	184
ENSG00000213672.7	NCKIPSD	3	48673844	chr3:48692683:T:C	rs12493578	3	48692683	T	C	0.357143	0.0126003	0.0029	1.441e-05	-0.118998	0.0070849	2.60788e-63	-0.105886	0.0251723	2.59404e-05	3.71516e-06	20	0.0125292	FALSE	52
ENSG00000186446.11	ZNF501	3	44729596	chr3:44721338:A:G	rs56084453	3	44721338	G	A	0.218344	-0.0150955	0.0034	9.701e-06	0.133487	0.0103202	2.8707e-38	-0.113086	0.0269294	2.67686e-05	4.15277e-05	20	0.0129292	FALSE	50
ENSG00000198208.11	RPS6KL1	14	74903954	chr14:74860740:T:C	rs722599	14	74860740	C	T	0.380682	-0.0171029	0.0029	2.542e-09	0.0322463	0.00540191	2.38102e-09	-0.530384	0.126421	2.72418e-05	0.000107612	20	0.0131578	FALSE	202
ENSG00000197062.11	ZSCAN26	6	28267010	chr6:28226851:A:T	rs9461443	6	28226851	T	A	0.237013	-0.0199007	0.0034	3.821e-09	-0.0460981	0.00777964	3.11387e-09	0.431703	0.103672	3.12537e-05	0.000395377	20	0.0150955	FALSE	96
ENSG00000037749.11	MFAP3	5	154038906	chr5:154104093:C:T	rs11960256	5	154104093	T	C	0.119318	0.0203048	0.0043	2.209e-06	0.0845432	0.00962829	1.62459e-18	0.24017	0.0577498	3.19912e-05	0.0010145	20	0.0154518	FALSE	91
ENSG00000178252.17	WDR6	3	49007062	chr3:48850688:A:C	rs9830636	3	48850688	A	C	0.344968	0.0131038	0.003	9.751e-06	0.0941379	0.00715705	1.63194e-39	0.139198	0.0335794	3.39325e-05	4.84866e-06	20	0.0163894	FALSE	52
ENSG00000270441.1	RP11-694I15.7	3	49140086	chr3:49106005:C:A	rs4955426	3	49106005	C	A	0.222403	0.0193025	0.0034	1.055e-08	-0.0817661	0.0136031	1.84558e-09	-0.23607	0.0571971	3.67044e-05	0.0113263	10	0.0177282	FALSE	52
ENSG00000165379.13	LRFN5	14	41607570	chr14:41719296:T:A	rs17181615	14	41719296	A	T	0.194805	-0.0143959	0.0034	2.009e-05	0.169911	0.0124388	1.76572e-42	-0.0847261	0.0209498	5.24905e-05	0.00600856	20	0.0253529	FALSE	198
ENSG00000171634.16	BPTF	17	67825524	chr17:67907513:G:A	rs4468667	17	67907513	G	A	0.324675	0.014997	0.0031	1.491e-06	-0.0304098	0.00424334	7.69592e-13	-0.493163	0.122994	6.08077e-05	0.0138544	20	0.0293701	FALSE	233
ENSG00000178149.16	DALRD3	3	49015488	chr3:49077111:C:T	rs7626445	3	49077111	C	T	0.348214	0.0131038	0.0029	6.501e-06	-0.0593957	0.0069272	9.9706e-18	-0.220618	0.0551899	6.40334e-05	0.00134019	20	0.0309281	FALSE	52
ENSG00000172346.14	CSDC2	22	41560763	chr22:41558820:T:C	rs12484722	22	41558820	C	T	0.215097	0.0145047	0.0035	3.402e-05	0.288062	0.0194712	1.5962e-49	0.0503527	0.0126179	6.59106e-05	0.0179192	20	0.0318348	FALSE	250
ENSG00000100413.16	POLR3H	22	41525804	chr22:41557735:A:C	rs12484175	22	41557735	C	A	0.216721	0.0144032	0.0035	4.024e-05	0.114232	0.00738544	5.77647e-54	0.126087	0.0317053	6.98318e-05	0.00221939	20	0.0337288	FALSE	250
ENSG00000187772.7	LIN28B	6	104936616	chr6:105014230:T:C	rs314271	6	105014230	T	C	0.315747	-0.0151035	0.003	3.652e-07	0.0318778	0.00499618	1.76589e-10	-0.473794	0.119878	7.74042e-05	0.0255893	16	0.0373862	FALSE	105
ENSG00000178467.17	P4HTM	3	48989886	chr3:49098528:C:G	rs13064784	3	49098528	C	G	0.344156	0.0129952	0.003	1.112e-05	-0.0452859	0.00476816	2.14894e-21	-0.286959	0.0728107	8.10859e-05	0.000562159	20	0.0391645	FALSE	52
ENSG00000111707.11	SUDS3	12	118376380	chr12:118201507:G:A	rs17440433	12	118201507	A	G	0.123377	0.019295	0.004	1.254e-06	-0.0497709	0.00737238	1.46843e-11	-0.387676	0.098776	8.68031e-05	0.0270118	20	0.0419259	FALSE	187
ENSG00000204963.5	PCDHA7	5	140834248	chr5:140767309:A:G	rs13164503	5	140767309	G	A	0.409091	0.0127003	0.0029	1.532e-05	-0.0470771	0.00561835	5.33008e-17	-0.269777	0.0695074	0.000103914	0.20716	20	0.0501906	FALSE	90
ENSG00000112701.17	SENP6	6	75601509	chr6:75740307:C:T	rs2647405	6	75740307	C	T	0.147727	0.0189003	0.0038	5.749e-07	-0.0296942	0.0048676	1.05821e-09	-0.636497	0.165115	0.000115789	0.0615389	20	0.0559261	FALSE	103
ENSG00000172817.3	CYP7B1	8	64587763	chr8:64798447:T:A	rs7842714	8	64798447	A	T	0.480519	0.0144032	0.0029	5.579e-07	-0.0565518	0.00935559	1.49686e-09	-0.254691	0.0663702	0.000124329	0.00253645	20	0.060051	FALSE	129
ENSG00000114904.12	NEK4	3	52708449	chr3:52788905:C:T	rs2300149	3	52788905	T	C	0.355519	-0.0116024	0.0029	5.547e-05	-0.0605659	0.00469451	4.41718e-38	0.191567	0.0501312	0.000132743	0.0027373	20	0.0641148	FALSE	53
ENSG00000196236.12	XPNPEP3	22	40857077	chr22:40860798:A:G	rs103197	22	40860798	A	G	0.448052	-0.0121029	0.0028	1.8e-05	-0.0416291	0.00530934	4.47972e-15	0.290733	0.0768044	0.000153481	0.0409761	20	0.0741313	FALSE	250
ENSG00000270039.1	RP11-571M6.17	12	57803838	chr12:57771302:C:T	rs10877013	12	57771302	T	C	0.323052	-0.0146029	0.003	8.746e-07	-0.0870159	0.0148406	4.53531e-09	0.167818	0.0448086	0.000180233	0.457307	20	0.0870524	FALSE	184
ENSG00000122687.17	MRM2	7	2234231	chr7:2238591:C:T	rs7799006	7	2238591	T	C	0.368506	0.0114048	0.0029	8.931e-05	0.0821227	0.0071378	1.24017e-30	0.138875	0.037319	0.000198202	0.0320603	20	0.0957317	FALSE	113
ENSG00000164574.15	GALNT10	5	154190730	chr5:154168574:T:C	rs6580054	5	154168574	T	C	0.366071	-0.0135007	0.0029	3.442e-06	-0.0511644	0.00831374	7.54588e-10	0.26387	0.0710704	0.000204988	0.00299344	20	0.0990093	FALSE	91
ENSG00000106013.14	ANKRD7	7	118214669	chr7:118211709:C:A	rs10241875	7	118211709	C	A	0.361201	-0.0122953	0.003	3.817e-05	0.0764823	0.00899837	1.90291e-17	-0.16076	0.0435467	0.000222793	0.00537361	14	0.107609	FALSE	122
ENSG00000100412.15	ACO2	22	41469125	chr22:41402892:G:C	rs132904	22	41402892	G	C	0.241071	0.0161981	0.0034	1.386e-06	0.0371684	0.00640862	6.64152e-09	0.435803	0.118381	0.000231993	0.0664105	20	0.112053	FALSE	250
ENSG00000131495.8	NDUFA2	5	140638740	chr5:140647631:T:C	rs778593	5	140647631	C	T	0.391234	-0.0126003	0.0028	7.693e-06	-0.0412266	0.00669103	7.20668e-10	0.305634	0.084103	0.000279007	0.216841	20	0.13476	FALSE	90
ENSG00000101350.7	KIF3B	20	32277664	chr20:32346265:A:G	rs62206870	20	32346265	G	A	0.385552	0.0122953	0.0029	2.088e-05	0.0391114	0.00578617	1.385e-11	0.314366	0.0875257	0.000328535	0.0207524	20	0.158682	FALSE	243
ENSG00000174442.11	ZWILCH	15	66504959	chr15:66336415:G:A	rs35645131	15	66336415	A	G	0.0949675	0.0212951	0.0053	5.509e-05	0.0864352	0.0110934	6.61575e-15	0.246371	0.0689904	0.000355494	0.383409	20	0.171704	FALSE	215
ENSG00000114902.13	SPCS1	3	52704955	chr3:52711071:T:C	rs11235	3	52711071	C	T	0.462662	0.0124978	0.0028	8.829e-06	-0.0334034	0.00568286	4.15425e-09	-0.374146	0.105252	0.000378337	0.108118	20	0.182737	FALSE	53
ENSG00000196535.15	MYO18A	17	29071124	chr17:29067653:G:A	rs7211450	17	29067653	A	G	0.323052	0.0129029	0.003	1.717e-05	-0.0340695	0.00544519	3.9291e-10	-0.378722	0.106853	0.00039361	0.236303	20	0.190113	FALSE	231
ENSG00000135454.13	B4GALNT1	12	57623410	chr12:57643652:T:A	rs2640610	12	57643652	A	T	0.451299	0.0127003	0.0028	6.832e-06	-0.0334851	0.00591228	1.48189e-08	-0.379283	0.10713	0.00039954	0.00924511	20	0.192978	FALSE	184
ENSG00000268996.3	MAN1B1-AS1	9	137084946	chr9:137109392:G:A	rs7853589	9	137109392	A	G	0.413961	0.0175023	0.0047	0.0002235	0.113937	0.011147	1.59235e-24	0.153614	0.0439034	0.000467166	0.709537	19	0.225641	FALSE	149
ENSG00000185864.16	NPIPB4	16	21834569	chr16:21654543:T:A	rs7204005	16	21654543	A	T	0.247565	-0.0126003	0.0033	0.000111	0.110054	0.0129132	1.56014e-17	-0.114492	0.0328571	0.000492981	0.00474051	15	0.23811	FALSE	225
ENSG00000101751.10	POLI	18	54269404	chr18:54423953:T:G	rs1992130	18	54423953	T	G	0.328734	-0.010697	0.003	0.0003369	0.0827473	0.00527479	1.84718e-55	-0.129273	0.0371797	0.000507088	0.0944486	20	0.244924	FALSE	239
ENSG00000239389.7	PCDHA13	5	140882208	chr5:140882092:A:C	rs59479	5	140882092	A	C	0.354708	0.0107025	0.003	0.0003125	0.0924376	0.00646059	1.95303e-46	0.115781	0.033448	0.000537116	0.000150565	20	0.259427	FALSE	90
ENSG00000173457.10	PPP1R14B	11	64244480	chr11:64284975:C:T	rs2510066	11	64284975	T	C	0.362825	-0.011296	0.0029	9.725e-05	-0.0780929	0.0105699	1.48778e-13	0.144648	0.0419801	0.000569739	0.00531503	20	0.275184	FALSE	169
ENSG00000230461.8	PROX1-AS1	1	213817751	chr1:213972046:T:C	rs340884	1	213972046	T	C	0.366071	0.0109993	0.0029	0.0001474	-0.0444927	0.00553494	9.09346e-16	-0.247215	0.0720703	0.000603142	0.135153	20	0.291317	FALSE	18
ENSG00000134569.9	LRP4	11	46856868	chr11:46894442:T:C	rs2035068	11	46894442	T	C	0.250812	-0.0138961	0.0033	2.045e-05	0.0634035	0.0109328	6.65533e-09	-0.21917	0.0643209	0.000655753	0.102485	20	0.316729	FALSE	166
ENSG00000168237.17	GLYCTK	3	52287089	chr3:52239405:G:A	rs610060	3	52239405	A	G	0.498377	0.0120017	0.0028	1.79e-05	0.0447503	0.00808315	3.09031e-08	0.268194	0.0791308	0.000700859	0.355794	20	0.338515	FALSE	53
ENSG00000089775.11	ZBTB25	14	64449106	chr14:64495577:A:G	rs28730549	14	64495577	G	A	0.340909	0.0114958	0.003	0.0001043	-0.0335176	0.00463975	5.04789e-13	-0.342979	0.101318	0.000711328	0.441431	20	0.343572	FALSE	201
ENSG00000137965.10	IFI44	1	78649796	chr1:78684622:C:A	rs10493611	1	78684622	A	C	0.418019	0.010697	0.0029	0.0001956	-0.155759	0.0182844	1.61391e-17	-0.0686766	0.020289	0.000711981	0.0184193	19	0.343887	FALSE	9
ENSG00000278778.1	HTT-AS1_1	4	3063472	chr4:3041786:A:C	rs2857850	4	3041786	C	A	0.407468	0.0117993	0.0029	5.347e-05	0.126484	0.0213792	3.29447e-09	0.0932871	0.0278265	0.000800983	0.598813	20	0.386875	FALSE	62
ENSG00000213523.10	SRA1	5	140537340	chr5:140546347:T:G	rs801465	5	140546347	G	T	0.48539	0.00999983	0.0029	0.0005917	0.098802	0.00702141	5.68296e-45	0.101211	0.0302201	0.000810664	0.00036944	20	0.391551	FALSE	90
ENSG00000067221.13	STOML1	15	73978923	chr15:73992065:C:G	rs2304715	15	73992065	C	G	0.441558	-0.00969686	0.0028	0.000628	0.064473	0.00521759	4.47332e-35	-0.150402	0.0451024	0.000853988	0.0781287	20	0.412476	FALSE	217
ENSG00000112139.14	MDGA1	6	37630679	chr6:37692341:A:G	rs6916856	6	37692341	G	A	0.338474	0.0113036	0.003	0.0001591	-0.0725693	0.010188	1.05574e-12	-0.155763	0.0467672	0.000866543	0.0187906	20	0.41854	FALSE	98
ENSG00000254531.1	FLJ20021	4	101347780	chr4:101445370:T:C	rs7434301	4	101445370	C	T	0.284903	0.0130042	0.0031	2.967e-05	-0.075375	0.0138106	4.82135e-08	-0.172527	0.0518725	0.000881095	0.478145	13	0.425569	FALSE	67
ENSG00000149179.13	C11orf49	11	46936689	chr11:47161375:G:A	rs3740694	11	47161375	A	G	0.156656	0.013298	0.0038	0.0004615	0.087137	0.00868143	1.04638e-23	0.152611	0.0461841	0.000951797	0.015094	13	0.459718	FALSE	166
ENSG00000085382.11	HACE1	6	104728093	chr6:104720041:T:C	rs6571201	6	104720041	C	T	0.445617	-0.0098018	0.0028	0.0004927	-0.0467758	0.00501126	1.01801e-20	0.209548	0.0639312	0.0010465	0.00734564	20	0.505461	FALSE	105
ENSG00000122642.10	FKBP9	7	32957404	chr7:32962500:G:A	rs55847931	7	32962500	A	G	0.487825	0.0113036	0.0028	7.55e-05	-0.0418984	0.00759008	3.38709e-08	-0.269787	0.0827926	0.00111967	0.205687	19	0.540801	FALSE	117
ENSG00000101017.13	CD40	20	46118272	chr20:46128252:G:A	rs3765456	20	46128252	A	G	0.11526	0.0181029	0.0045	5.691e-05	-0.0866983	0.0158961	4.92329e-08	-0.208803	0.0644957	0.00120594	0.210171	20	0.582471	FALSE	244
ENSG00000183011.13	NAA38	17	7856685	chr17:7877702:G:A	rs76833657	17	7877702	A	G	0.0714286	0.0198048	0.0053	0.0001918	0.0914753	0.0141192	9.24658e-11	0.216505	0.0668855	0.00120817	0.54499	8	0.583548	FALSE	230
ENSG00000115840.13	SLC25A12	2	171784370	chr2:171928653:C:T	rs62182436	2	171928653	C	T	0.449675	0.0109993	0.0028	8.746e-05	0.0384608	0.00680193	1.56392e-08	0.285987	0.0886462	0.00125463	0.332186	20	0.605987	FALSE	39
ENSG00000249158.6	PCDHA11	5	140868183	chr5:140882092:A:C	rs59479	5	140882092	A	C	0.354708	0.0107025	0.003	0.0003125	-0.0421623	0.00596592	1.58092e-12	-0.253841	0.0797053	0.00144884	2.13838e-05	20	0.699789	FALSE	90
ENSG00000055147.18	FAM114A2	5	153990128	chr5:153978666:G:A	rs17115481	5	153978666	A	G	0.267857	0.010697	0.0031	0.0006275	-0.0437782	0.00557722	4.17808e-15	-0.244345	0.0773516	0.0015837	0.180281	20	0.764927	FALSE	91
ENSG00000176978.13	DPP7	9	137110542	chr9:137108975:A:G	rs4567	9	137108975	G	A	0.481331	0.0160989	0.0048	0.000721	-0.0663353	0.00706084	5.73168e-21	-0.24269	0.0768325	0.00158482	0.906243	17	0.765467	FALSE	149
ENSG00000167995.15	BEST1	11	61949821	chr11:61950564:G:A	rs2736597	11	61950564	A	G	0.319805	0.00989883	0.003	0.001052	-0.130424	0.0119932	1.51953e-27	-0.0758975	0.0240374	0.00159145	0.311069	16	0.768672	FALSE	168
ENSG00000274029.1	RP11-340F14.6	12	121190868	chr12:121190224:T:C	rs2686385	12	121190224	C	T	0.224838	-0.0118001	0.0033	0.0004394	-0.143287	0.02162	3.41323e-11	0.0823527	0.0261689	0.00164973	0.289147	20	0.79682	FALSE	188
ENSG00000103316.10	CRYM	16	21238874	chr16:21224022:C:T	rs4783389	16	21224022	C	T	0.304383	-0.0112025	0.0031	0.0002626	0.124724	0.0197225	2.54955e-10	-0.0898184	0.0286267	0.0017035	0.154428	14	0.822793	FALSE	225
ENSG00000257159.1	RP11-58A17.3	12	57967058	chr12:57956848:C:T	rs10122	12	57956848	T	C	0.375812	-0.0108015	0.0029	0.000205	0.0684768	0.0119301	9.47675e-09	-0.157739	0.0504853	0.00178135	0.129717	20	0.860391	FALSE	184
ENSG00000259775.1	RP11-45P15.4	14	103331674	chr14:103345983:G:T	rs12432904	14	103345983	T	G	0.314935	-0.0102968	0.0032	0.001129	0.211816	0.017069	2.32374e-35	-0.0486119	0.015607	0.00184105	0.0446069	20	0.889228	FALSE	206
ENSG00000116885.18	OSCP1	1	36415827	chr1:36420516:C:T	rs2275477	1	36420516	T	C	0.238636	0.00270365	0.0034	0.4237	0.0778752	0.00900435	5.21222e-18	0.0347177	0.0438437	0.428447	0.0322462	20	1	FALSE	2
ENSG00000233621.1	LINC01137	1	37454879	chr1:37478905:G:A	rs11264060	1	37478905	A	G	0.336851	0.00399798	0.003	0.1831	-0.131361	0.0120057	7.29503e-28	-0.0304351	0.0230066	0.185874	0.109795	20	1	FALSE	3
ENSG00000163879.10	DNALI1	1	37556919	chr1:37587857:C:T	rs11583122	1	37587857	T	C	0.0698052	0.0158957	0.0051	0.001949	-0.201248	0.017158	9.03536e-32	-0.0789853	0.0262213	0.00259311	0.000215576	20	1	FALSE	3
ENSG00000116922.14	C1orf109	1	37681570	chr1:37690933:C:T	rs667191	1	37690933	T	C	0.451299	0.0034961	0.0028	0.2183	0.0533053	0.00657229	5.03628e-16	0.0655864	0.0531464	0.217177	0.00968329	10	1	FALSE	3
ENSG00000225506.2	CYP4A22-AS1	1	47096653	chr1:47176558:T:C	rs2742079	1	47176558	C	T	0.357955	0.00329542	0.0031	0.2919	0.0874783	0.0137292	1.86959e-10	0.0376713	0.0359272	0.294387	0.636395	20	1	FALSE	4
ENSG00000162368.13	CMPK1	1	47333797	chr1:47356176:G:C	rs2622914	1	47356176	G	C	0.31737	-0.000900405	0.003	0.7547	-0.0489606	0.00644979	3.17366e-14	0.0183904	0.0613217	0.764253	0.25746	20	1	FALSE	4
ENSG00000162753.11	SLC9C2	1	173500464	chr1:173664389:C:T	rs12561796	1	173664389	T	C	0.131494	0.00250313	0.0044	0.5764	0.166527	0.0123553	2.10223e-41	0.0150314	0.0264457	0.569772	0.000231324	20	1	FALSE	12
ENSG00000117593.9	DARS2	1	173824503	chr1:173823772:C:G	rs61827877	1	173823772	G	C	0.290584	-0.00079968	0.0031	0.7952	-0.0830006	0.00741106	4.09775e-29	0.00963464	0.0373591	0.796489	0.00127478	20	1	FALSE	12
ENSG00000236021.1	RP11-195C7.1	1	176207648	chr1:176251913:G:A	rs77416996	1	176251913	A	G	0.0722403	0.00150113	0.0052	0.768	0.166668	0.0287833	7.01958e-09	0.00900668	0.0312385	0.773102	0.0801765	13	1	FALSE	13
ENSG00000143499.13	SMYD2	1	214281102	chr1:214283831:C:T	rs9308434	1	214283831	T	C	0.416396	0.0062998	0.0028	0.02683	0.0653782	0.00997638	5.62814e-11	0.0963594	0.0452816	0.0333368	0.0582665	17	1	FALSE	18
ENSG00000152104.11	PTPN14	1	214348696	chr1:214359468:T:C	rs3013455	1	214359468	T	C	0.19724	0.00740253	0.0034	0.03185	-0.0663214	0.0115308	8.83752e-09	-0.111616	0.0548155	0.041729	0.025448	17	1	FALSE	18
ENSG00000177614.10	PGBD5	1	230314482	chr1:230321601:G:A	rs11122494	1	230321601	A	G	0.226461	0.00220242	0.0033	0.5166	0.0584807	0.00804194	3.54284e-13	0.0376607	0.056666	0.506301	0.282587	13	1	FALSE	20
ENSG00000205696.4	ADARB2-AS1	10	1526637	chr10:1531559:A:G	rs12220558	10	1531559	A	G	0.400974	0.00119928	0.0029	0.6747	-0.181934	0.0250546	3.82832e-13	-0.00659185	0.0159657	0.679697	0.0381602	19	1	FALSE	150
ENSG00000185736.15	ADARB2	10	1177318	chr10:1251048:A:G	rs7100066	10	1251048	G	A	0.314935	0.0010005	0.0032	0.7631	0.135974	0.0151869	3.44597e-19	0.007358	0.0235482	0.754687	0.00967683	5	1	FALSE	150
ENSG00000148655.14	C10orf11	10	75431453	chr10:75381106:A:G	rs7078507	10	75381106	A	G	0.398539	0.00430074	0.0029	0.1329	-0.0682585	0.0100689	1.20868e-11	-0.0630067	0.0434903	0.147407	0.248787	15	1	FALSE	153
ENSG00000279814.1	RP11-399K21.12	10	75450081	chr10:75383709:A:G	rs1897191	10	75383709	A	G	0.392857	0.00410158	0.0029	0.16	-0.0894029	0.0106593	4.97224e-17	-0.0458775	0.0328954	0.163122	0.115106	13	1	FALSE	153
ENSG00000268659.2	RP11-310J24.3	10	75642476	chr10:75461986:A:C	rs11001399	10	75461986	A	C	0.459416	0.00750179	0.0028	0.007476	-0.120732	0.0169732	1.13447e-12	-0.0621358	0.0247824	0.0121673	0.15748	13	1	FALSE	153
ENSG00000269609.5	RPARP-AS1	10	102449817	chr10:102870424:T:C	rs4917986	10	102870424	C	T	0.116883	-0.00079968	0.0046	0.8581	-0.0810077	0.011737	5.13049e-12	0.00987165	0.0568027	0.862032	0.163039	20	1	FALSE	155
ENSG00000138111.14	MFSD13A	10	102461395	chr10:102490082:A:T	rs1977382	10	102490082	T	A	0.283279	-0.00159872	0.0032	0.6264	-0.0523976	0.00850653	7.28889e-10	0.0305114	0.0612721	0.618509	0.000799711	20	1	FALSE	155
ENSG00000156398.12	SFXN2	10	102714538	chr10:102773071:A:G	rs12776506	10	102773071	G	A	0.329545	-0.00139902	0.003	0.6351	0.0465186	0.00637593	2.9651e-13	-0.0300745	0.064622	0.641652	0.00140897	20	1	FALSE	155
ENSG00000203886.4	CYP17A1-AS1	10	102832721	chr10:102814572:A:T	rs284856	10	102814572	A	T	0.410714	-0.00700447	0.0028	0.01221	0.17016	0.0179394	2.41832e-21	-0.0411642	0.0170178	0.0155681	0.000157389	20	1	FALSE	155
ENSG00000166275.15	BORCS7	10	102854223	chr10:102869254:T:C	rs12416687	10	102869254	C	T	0.249188	0.00110061	0.0032	0.7306	-0.198032	0.00972793	4.02428e-92	-0.00555773	0.0161614	0.730929	4.89457e-05	20	1	FALSE	155
ENSG00000148842.17	CNNM2	10	102918293	chr10:102942293:T:A	rs11191471	10	102942293	A	T	0.402597	-0.0057037	0.0029	0.04866	0.0501329	0.00459475	1.02246e-27	-0.113772	0.0587786	0.0529169	3.51725e-05	20	1	FALSE	155
ENSG00000233547.1	RP11-57H14.2	10	112950646	chr10:112952395:C:G	rs7094871	10	112952395	C	G	0.478084	0.00999983	0.0028	0.0003433	0.0776066	0.0141978	4.60031e-08	0.128853	0.0430977	0.00279174	0.549492	10	1	FALSE	158
ENSG00000165806.19	CASP7	10	113679162	chr10:113679635:C:T	rs7918733	10	113679635	T	C	0.37987	0.002002	0.0029	0.4954	0.212864	0.0140448	6.89951e-52	0.00940506	0.0136378	0.490426	0.270787	20	1	FALSE	158
ENSG00000165863.16	C10orf82	10	116663696	chr10:116668134:G:A	rs11197791	10	116668134	A	G	0.498377	0.00389759	0.0028	0.1631	0.0804483	0.0108883	1.48484e-13	0.0484483	0.0354173	0.171334	0.152884	20	1	FALSE	159
ENSG00000225302.2	RP11-539I5.1	10	116828761	chr10:116834881:G:A	rs1681720	10	116834881	A	G	0.379058	0.00769957	0.0029	0.008738	0.0650396	0.00800472	4.4681e-16	0.118383	0.0469084	0.0116126	0.531903	20	1	FALSE	159
ENSG00000277879.1	RP11-129M16.4	10	117267116	chr10:117277114:T:C	rs363279	10	117277114	C	T	0.0957792	-0.000899595	0.005	0.8547	-0.129853	0.0175941	1.57693e-13	0.00692778	0.0385164	0.857258	0.56359	14	1	FALSE	159
ENSG00000165650.11	PDZD8	10	117277274	chr10:117381054:A:G	rs12243133	10	117381054	G	A	0.174513	0.00339576	0.0039	0.3866	-0.0506998	0.00588933	7.38604e-18	-0.0669778	0.0773158	0.386332	0.204713	15	1	FALSE	159
ENSG00000229847.8	EMX2OS	10	117473215	chr10:117499043:A:G	rs1327416	10	117499043	A	G	0.458604	-0.00120072	0.0028	0.6734	-0.0767411	0.0111374	5.56382e-12	0.0156464	0.0365569	0.668651	0.166379	20	1	FALSE	159
ENSG00000261340.1	LINC01616	11	29980113	chr11:30023550:A:G	rs570057	11	30023550	G	A	0.44724	0.00339576	0.0028	0.2285	-0.0719002	0.0116926	7.78763e-10	-0.0472288	0.039693	0.234105	0.270802	14	1	FALSE	162
ENSG00000149100.12	EIF3M	11	32583798	chr11:32579598:A:C	rs201840	11	32579598	C	A	0.357143	-0.00420116	0.003	0.159	0.0388024	0.00428056	1.24843e-19	-0.108271	0.078232	0.166368	0.000219118	20	1	FALSE	164
ENSG00000060749.14	QSER1	11	32893178	chr11:32900507:T:C	rs2419783	11	32900507	T	C	0.137987	0.00139902	0.0041	0.7369	-0.0712704	0.00715541	2.27256e-23	-0.0196298	0.0575611	0.733085	0.0688458	20	1	FALSE	164
ENSG00000121690.10	DEPDC7	11	33015864	chr11:33030879:A:G	rs7951371	11	33030879	G	A	0.418019	-0.0018982	0.0028	0.4983	0.056853	0.00958817	3.03869e-09	-0.0333878	0.0495706	0.500604	0.328314	13	1	FALSE	164
ENSG00000176148.15	TCP11L1	11	33039417	chr11:33038998:T:C	rs4442529	11	33038998	T	C	0.25	-0.00060018	0.0031	0.8376	-0.0463407	0.00661205	2.40829e-12	0.0129515	0.0669213	0.846542	0.47961	13	1	FALSE	164
ENSG00000280798.1	LINC00294	11	33076149	chr11:33038998:T:C	rs4442529	11	33038998	T	C	0.25	-0.00060018	0.0031	0.8376	-0.0585018	0.0076764	2.51724e-14	0.0102592	0.0530069	0.846533	0.65781	11	1	FALSE	164
ENSG00000165916.8	PSMC3	11	47418769	chr11:47386170:T:C	rs78777726	11	47386170	C	T	0.137175	0.0111014	0.004	0.00567	-0.0725469	0.00806894	2.45239e-19	-0.153024	0.0577039	0.00800452	0.00594766	20	1	FALSE	166
ENSG00000149150.8	SLC43A1	11	57484534	chr11:57560094:C:T	rs2649650	11	57560094	C	T	0.231331	0	0.0034	0.9947	0.0676404	0.00953042	1.27207e-12	0	0.0502658	1	0.000501995	20	1	FALSE	167
ENSG00000265566.2	RN7SL605P	11	57528085	chr11:57560094:C:T	rs2649650	11	57560094	C	T	0.231331	0	0.0034	0.9947	0.391018	0.0289526	1.45239e-41	0	0.00869525	1	0.0082211	20	1	FALSE	167
ENSG00000134809.8	TIMM10	11	57528463	chr11:57560094:C:T	rs2649650	11	57560094	C	T	0.231331	0	0.0034	0.9947	0.18477	0.0120068	1.94682e-53	0	0.0184013	1	0.0100325	20	1	FALSE	167
ENSG00000187049.9	TMEM216	11	61391687	chr11:61428817:G:A	rs2943807	11	61428817	G	A	0.155032	-0.00999983	0.0039	0.0101	0.106253	0.0116911	1.0049e-19	-0.0941132	0.0381375	0.0135972	0.306396	14	1	FALSE	168
ENSG00000167994.11	RAB3IL1	11	61897301	chr11:61918864:G:A	rs2524288	11	61918864	A	G	0.463474	-0.00740253	0.0028	0.008759	-0.0851136	0.00976649	2.91114e-18	0.0869724	0.0343777	0.0114091	0.174766	20	1	FALSE	168
ENSG00000149503.12	INCENP	11	62123973	chr11:62124749:G:C	rs11230914	11	62124749	G	C	0.392857	0.0030952	0.0029	0.2782	0.037744	0.00652059	7.10483e-09	0.0820053	0.0781287	0.293894	0.30016	20	1	FALSE	168
ENSG00000149743.13	TRPT1	11	64223799	chr11:64167438:A:C	rs2245837	11	64167438	C	A	0.0730519	-0.00870203	0.0057	0.1254	-0.137751	0.0160196	8.04794e-18	0.0631723	0.0420262	0.132797	0.00102758	20	1	FALSE	169
ENSG00000173511.9	VEGFB	11	64234538	chr11:64263769:C:T	rs35169799	11	64263769	T	C	0.0568182	0.000100005	0.0057	0.985	-0.11028	0.0162634	1.19453e-11	-0.000906825	0.0516866	0.986002	0.116598	15	1	FALSE	169
ENSG00000257086.1	RP11-783K16.13	11	64246939	chr11:64247950:T:C	rs34358026	11	64247950	C	T	0.196429	0.00439966	0.0037	0.2333	0.156877	0.0168009	9.86644e-21	0.0280452	0.0237758	0.23817	0.00029215	20	1	FALSE	169
ENSG00000173113.6	TRMT112	11	64316460	chr11:64311471:A:G	rs1806967	11	64311471	G	A	0.0681818	-0.00679685	0.0061	0.264	-0.0884863	0.0142747	5.68824e-10	0.0768125	0.0700421	0.272789	0.0116257	20	1	FALSE	169
ENSG00000168071.21	CCDC88B	11	64340223	chr11:64350711:A:C	rs1199047	11	64350711	C	A	0.369318	-0.00939572	0.003	0.001697	-0.0768571	0.0076144	5.89349e-24	0.122249	0.0408693	0.00277862	0.0014675	20	1	FALSE	169
ENSG00000255200.1	AP003068.18	11	65174117	chr11:65176711:A:G	rs7933509	11	65176711	G	A	0.293019	-0.000499875	0.0031	0.8609	-0.0443829	0.00758554	4.88666e-09	0.0112628	0.0698733	0.871945	0.065871	20	1	FALSE	170
ENSG00000254614.2	AP003068.23	11	65177606	chr11:65186582:C:T	rs3825072	11	65186582	T	C	0.294643	-0.00019998	0.0031	0.9494	-0.187883	0.011196	3.34764e-63	0.00106438	0.0164997	0.948565	0.0495407	20	1	FALSE	170
ENSG00000014138.8	POLA2	11	65261762	chr11:65215050:G:A	rs4930703	11	65215050	A	G	0.0698052	-0.0141987	0.0049	0.004115	0.0836307	0.0112624	1.122e-13	-0.169779	0.0628939	0.00694549	0.830182	18	1	FALSE	170
ENSG00000172922.8	RNASEH2C	11	65714896	chr11:65695976:T:G	rs4930304	11	65695976	G	T	0.36039	0.00439966	0.0029	0.1317	-0.0812487	0.0072845	6.87351e-29	-0.0541506	0.0360216	0.132766	0.0100127	20	1	FALSE	170
ENSG00000172803.17	SNX32	11	65833641	chr11:65834089:G:C	rs17854357	11	65834089	C	G	0.159903	0.00940408	0.0038	0.01342	0.245709	0.0129521	2.98388e-80	0.0382732	0.0155965	0.0141291	0.0381589	20	1	FALSE	170
ENSG00000172638.12	EFEMP2	11	65866441	chr11:65829075:C:A	rs10791827	11	65829075	C	A	0.480519	0.0057037	0.0028	0.04266	0.0443715	0.00704957	3.08945e-10	0.128544	0.066326	0.052615	0.0974622	20	1	FALSE	170
ENSG00000172500.12	FIBP	11	65883741	chr11:65888811:G:A	rs656980	11	65888811	A	G	0.185065	0.00409839	0.0035	0.2431	0.0673592	0.00755236	4.70687e-19	0.0608438	0.0524062	0.24564	0.0972678	20	1	FALSE	170
ENSG00000131626.16	PPFIA1	11	70270700	chr11:70383065:G:A	rs552282	11	70383065	A	G	0.353896	0.00130085	0.003	0.6591	-0.0528497	0.00508469	2.64349e-25	-0.0246141	0.0568141	0.664842	0.191742	14	1	FALSE	171
ENSG00000254484.1	CTA-797E19.1	11	70319928	chr11:70329459:A:T	rs4980779	11	70329459	T	A	0.36039	0.00160128	0.003	0.5834	-0.134732	0.0188863	9.76181e-13	-0.011885	0.0223287	0.594537	0.253699	11	1	FALSE	171
ENSG00000149292.16	TTC12	11	113314529	chr11:113289477:C:T	rs3897583	11	113289477	C	T	0.32711	0.00489799	0.003	0.1072	0.177909	0.0114665	2.726e-54	0.0275309	0.0169557	0.104441	1.49807e-06	20	1	FALSE	173
ENSG00000270179.1	RP11-159N11.4	11	113368478	chr11:113323446:A:C	rs723077	11	113323446	C	A	0.49026	-0.00380276	0.0028	0.1775	-0.0916543	0.0156845	5.10747e-09	0.0414903	0.0313638	0.185878	4.86906e-05	15	1	FALSE	173
ENSG00000166682.10	TMPRSS5	11	113687550	chr11:113720680:G:A	rs7114297	11	113720680	A	G	0.274351	-0.0082955	0.0031	0.008152	0.421059	0.021597	1.18386e-84	-0.0197015	0.00743142	0.00802275	0.000977614	20	1	FALSE	174
ENSG00000166736.11	HTR3A	11	113974881	chr11:113992409:C:A	rs7115470	11	113992409	A	C	0.156656	-0.00430074	0.004	0.2802	-0.102098	0.0157087	8.06036e-11	0.0421237	0.0397105	0.288795	0.0190387	20	1	FALSE	174
ENSG00000110074.10	FOXRED1	11	126269055	chr11:126279756:C:G	rs672908	11	126279756	C	G	0.250812	-0.00650109	0.0033	0.05071	-0.113108	0.00640348	8.00085e-70	0.0574767	0.0293565	0.0502433	0.170794	20	1	FALSE	176
ENSG00000182934.11	SRPRA	11	126262919	chr11:126309680:G:A	rs73017385	11	126309680	A	G	0.233766	0.00170145	0.0033	0.6089	0.0431818	0.00634363	9.95699e-12	0.0394019	0.0766399	0.60717	0.0901362	20	1	FALSE	176
ENSG00000150455.13	TIRAP	11	126283065	chr11:126315509:A:G	rs655913	11	126315509	A	G	0.386364	-0.00300451	0.0029	0.3086	0.0482432	0.00724241	2.7159e-11	-0.0622784	0.0608349	0.305963	0.0716	20	1	FALSE	176
ENSG00000110080.18	ST3GAL4	11	126355640	chr11:126384123:T:C	rs10893502	11	126384123	T	C	0.385552	-0.000500125	0.0029	0.8587	-0.0737471	0.00807807	6.89475e-20	0.00678163	0.0393306	0.863102	0.0979609	20	1	FALSE	176
ENSG00000255087.2	RP11-168K9.2	11	127067002	chr11:127046333:G:A	rs615691	11	127046333	A	G	0.155844	-0.00159872	0.0038	0.6744	0.0825979	0.0149918	3.59774e-08	-0.0193555	0.0461399	0.674855	0.329511	7	1	FALSE	176
ENSG00000166105.15	GLB1L3	11	134274245	chr11:134272626:G:A	rs55823731	11	134272626	A	G	0.303571	0.00660174	0.003	0.02914	-0.0740601	0.00847928	2.45305e-18	-0.0891404	0.0417736	0.0328514	0.0284199	20	1	FALSE	178
ENSG00000149328.14	GLB1L2	11	134331874	chr11:134377293:A:C	rs7113199	11	134377293	A	C	0.277597	-0.00500249	0.0031	0.1092	-0.039388	0.00606609	8.40583e-11	0.127005	0.0810982	0.117333	0.18495	9	1	FALSE	178
ENSG00000235049.1	LINC00940	12	1929202	chr12:1936474:A:G	rs9669556	12	1936474	G	A	0.0787338	-0.00560427	0.0052	0.28	0.252912	0.0179035	2.61063e-45	-0.0221589	0.0206202	0.282545			1	FALSE	179
ENSG00000050438.16	SLC4A8	12	51391317	chr12:51517025:G:A	rs10876192	12	51517025	A	G	0.492695	-0.00590255	0.0028	0.03548	-0.0635447	0.00796646	1.50506e-15	0.0928881	0.0455763	0.0415421	0.431305	20	1	FALSE	183
ENSG00000171759.9	PAH	12	102836885	chr12:102958048:T:C	rs9782	12	102958048	C	T	0.310877	0.00080032	0.0031	0.7962	0.0829069	0.00760917	1.20893e-27	0.00965324	0.0374018	0.796333	0.171487	8	1	FALSE	186
ENSG00000089220.4	PEBP1	12	118135858	chr12:118144055:A:G	rs904661	12	118144055	A	G	0.409903	-0.00790113	0.0029	0.005711	0.0390249	0.00484175	7.62478e-16	-0.202464	0.0784422	0.00984984	9.69611e-05	20	1	FALSE	187
ENSG00000176834.13	VSIG10	12	118063593	chr12:118129904:G:A	rs35981803	12	118129904	A	G	0.131494	0.0062998	0.0039	0.1048	-0.0809274	0.00938892	6.7275e-18	-0.0778451	0.0490303	0.112356	0.59452	17	1	FALSE	187
ENSG00000255618.1	RP11-357K6.1	12	118773032	chr12:118781578:A:G	rs2649966	12	118781578	A	G	0.099026	-0.014596	0.0047	0.001722	0.153594	0.0237498	9.98641e-11	-0.0950299	0.0339454	0.00511833	0.717521	11	1	FALSE	187
ENSG00000200795.1	RNU4-1	12	120293097	chr12:120282235:T:C	rs7960743	12	120282235	T	C	0.154221	-0.000100005	0.0037	0.9883	-0.468392	0.0444573	5.90902e-26	0.000213507	0.00789939	0.978437	7.01963e-05	20	1	FALSE	188
ENSG00000111775.2	COX6A1	12	120438090	chr12:120485046:G:A	rs1167688	12	120485046	A	G	0.341721	0	0.003	0.996	-0.0769639	0.0103926	1.30542e-13	0	0.0389793	1	0.264508	18	1	FALSE	188
ENSG00000257218.5	GATC	12	120446438	chr12:120472827:C:A	rs606443	12	120472827	C	A	0.340909	-0.000100005	0.003	0.9653	-0.269508	0.0132383	3.9265e-92	0.000371065	0.0111314	0.973407	0.0541508	20	1	FALSE	188
ENSG00000088986.10	DYNLL1	12	120469850	chr12:120465376:T:C	rs12307148	12	120465376	C	T	0.17289	0.00150113	0.0037	0.6831	-0.0495588	0.00860933	8.59248e-09	-0.0302898	0.074844	0.685694	0.170018	9	1	FALSE	188
ENSG00000248008.2	NRAV	12	120490328	chr12:120593754:A:G	rs2673618	12	120593754	A	G	0.168831	0.00159872	0.0038	0.6811	0.0683771	0.0119146	9.52636e-09	0.023381	0.0557233	0.674785	0.158143	6	1	FALSE	188
ENSG00000110871.14	COQ5	12	120503274	chr12:120478752:C:T	rs79259552	12	120478752	T	C	0.325487	0.00210221	0.003	0.4738	0.0945135	0.00809508	1.70218e-31	0.0222424	0.0317986	0.484254	0.345284	20	1	FALSE	188
ENSG00000167272.10	POP5	12	120578764	chr12:120497727:C:T	rs77288448	12	120497727	T	C	0.132305	-0.0057037	0.0041	0.1628	0.0672116	0.0112174	2.07606e-09	-0.0848618	0.0626239	0.175385	0.917323	20	1	FALSE	188
ENSG00000122971.8	ACADS	12	120725735	chr12:120725186:A:G	rs3021338	12	120725186	G	A	0.381494	0.00240288	0.0029	0.4126	0.141709	0.00988737	1.37461e-46	0.0169565	0.0204986	0.408124	8.3745e-09	20	1	FALSE	188
ENSG00000157895.11	C12orf43	12	121000486	chr12:121000579:T:C	rs1169307	12	121000579	T	C	0.400162	-0.000700245	0.0029	0.799	-0.0345528	0.00516953	2.32611e-11	0.0202659	0.0839842	0.809318	0.0280693	20	1	FALSE	188
ENSG00000089041.16	P2RX7	12	121132819	chr12:121164435:G:A	rs208298	12	121164435	A	G	0.320617	-0.00179838	0.003	0.5506	0.101367	0.0129568	5.13886e-15	-0.0177412	0.0296821	0.550034	0.0370774	14	1	FALSE	188
ENSG00000135124.14	P2RX4	12	121209857	chr12:121184221:G:A	rs28360458	12	121184221	A	G	0.103896	0.00359646	0.0046	0.4305	-0.0882793	0.0101331	2.98573e-18	-0.0407396	0.0523168	0.436151	0.156479	14	1	FALSE	188
ENSG00000227354.6	RBM26-AS1	13	79406309	chr13:79516024:G:A	rs28546558	13	79516024	A	G	0.0689935	0.00999983	0.0049	0.04295	0.389298	0.0208688	1.1593e-77	0.0256868	0.0126619	0.0424911	0.00050383	18	1	FALSE	192
ENSG00000281721.1	LINC01080	13	80011077	chr13:80026204:T:C	rs2329151	13	80026204	T	C	0.436688	-0.00470103	0.003	0.1148	0.111633	0.010181	5.63913e-28	-0.0421114	0.0271468	0.120842	0.149155	14	1	FALSE	193
ENSG00000102595.18	UGGT2	13	95801580	chr13:95984098:T:C	rs61972948	13	95984098	C	T	0.0535714	-0.000499875	0.0059	0.9384	0.0679905	0.0109655	5.63183e-10	-0.00735213	0.0867849	0.932487	0.47673	7	1	FALSE	196
ENSG00000088387.18	DOCK9	13	98793429	chr13:98945861:G:C	rs6491471	13	98945861	C	G	0.148539	0.00339576	0.0041	0.4165	-0.0485976	0.00808383	1.83586e-09	-0.0698751	0.0851633	0.41194	0.0126227	20	1	FALSE	197
ENSG00000070269.13	TMEM260	14	56488354	chr14:56637423:C:T	rs12892678	14	56637423	T	C	0.377435	0.00680309	0.003	0.02095	-0.0604795	0.00536373	1.73093e-29	-0.112486	0.0505968	0.0262036	0.396186	20	1	FALSE	199
ENSG00000100592.15	DAAM1	14	59188646	chr14:59194383:C:T	rs2349128	14	59194383	C	T	0.202922	-0.00210221	0.0035	0.5394	-0.0426199	0.00723792	3.89908e-09	0.0493246	0.0825474	0.550153	0.736632	20	1	FALSE	200
ENSG00000181619.11	GPR135	14	59429022	chr14:59489502:G:A	rs1253112	14	59489502	A	G	0.107143	-0.00550482	0.0047	0.2394	0.0948716	0.0106129	3.91867e-19	-0.0580239	0.0499641	0.245515	0.194593	20	1	FALSE	200
ENSG00000126790.11	L3HYPDH	14	59460363	chr14:59510940:T:A	rs4901933	14	59510940	A	T	0.409091	-0.00689617	0.0028	0.01505	-0.0592115	0.00764546	9.58385e-15	0.116467	0.0496218	0.0189207	0.183646	20	1	FALSE	200
ENSG00000050130.17	JKAMP	14	59484443	chr14:59484728:C:T	rs80087397	14	59484728	T	C	0.0633117	-0.0128965	0.006	0.03336	0.0686111	0.0118221	6.49039e-09	-0.187965	0.0932543	0.04384	0.276353	20	1	FALSE	200
ENSG00000151838.11	CCDC175	14	59504539	chr14:59607217:A:G	rs1956372	14	59607217	G	A	0.329545	-0.0077995	0.003	0.01081	-0.0548021	0.00833503	4.86802e-11	0.142321	0.0588667	0.0156195	0.104636	20	1	FALSE	200
ENSG00000126773.12	PCNX4	14	60091911	chr14:60025455:T:G	rs219399	14	60025455	T	G	0.103896	-0.0041988	0.0047	0.3685	-0.0452638	0.00631467	7.60826e-13	0.092763	0.104639	0.375346	0.103951	17	1	FALSE	200
ENSG00000054654.15	SYNE2	14	63852983	chr14:63848602:G:T	rs11158515	14	63848602	G	T	0.466721	0.000499875	0.0028	0.8635	0.0456057	0.00624717	2.87316e-13	0.0109608	0.0614142	0.858351	0.0150211	20	1	FALSE	201
ENSG00000100714.15	MTHFD1	14	64388031	chr14:64392473:C:T	rs11158538	14	64392473	T	C	0.435877	0.00869772	0.0028	0.002105	-0.0485311	0.00557778	3.2959e-18	-0.17922	0.0612617	0.00343931	0.000476783	20	1	FALSE	201
ENSG00000119636.15	BBOF1	14	74019353	chr14:74165444:G:T	rs4903198	14	74165444	T	G	0.141234	-0.00350385	0.004	0.382	-0.0603762	0.00895809	1.58546e-11	0.0580337	0.0668085	0.385034	0.490139	19	1	FALSE	202
ENSG00000259005.1	RP3-449M8.6	14	74474007	chr14:74490450:T:C	rs7148018	14	74490450	T	C	0.385552	-0.00020002	0.0029	0.9519	-0.125729	0.0153403	2.48602e-16	0.00159089	0.0230664	0.945013	0.429443	20	1	FALSE	202
ENSG00000119718.10	EIF2B2	14	75002911	chr14:75058136:G:A	rs175510	14	75058136	A	G	0.444805	0.00250313	0.0028	0.3659	-0.0889305	0.00675853	1.52534e-39	-0.028147	0.0315578	0.372436	3.3946e-05	20	1	FALSE	202
ENSG00000119684.15	MLH3	14	75013764	chr14:75127759:A:T	rs12588099	14	75127759	A	T	0.487013	-0.00020002	0.0029	0.9587	-0.0309549	0.00457514	1.32502e-11	0.00646166	0.0936896	0.945014	8.01962e-05	20	1	FALSE	202
ENSG00000080823.21	MOK	14	102224500	chr14:102431594:G:A	rs147513146	14	102431594	A	G	0.0535714	-0.0077995	0.006	0.1957	-0.0761232	0.0115892	5.08366e-11	0.102459	0.0803483	0.202243	0.467238	18	1	FALSE	206
ENSG00000156381.8	ANKRD9	14	102501760	chr14:102514656:G:C	rs1998422	14	102514656	G	C	0.354708	0.000299955	0.003	0.9231	-0.157454	0.00988103	3.62272e-57	-0.00190503	0.0190536	0.920358	0.271765	20	1	FALSE	206
ENSG00000131323.14	TRAF3	14	102777476	chr14:102811677:G:A	rs66552230	14	102811677	G	A	0.366071	0.00649884	0.0029	0.02462	0.0565281	0.00639911	1.01231e-18	0.114966	0.052927	0.0298427	3.32804e-05	20	1	FALSE	206
ENSG00000283071.1	RP11-736N17.11	14	103084210	chr14:103081147:T:C	rs11849097	14	103081147	T	C	0.226461	0.00580313	0.0033	0.07939	0.271635	0.0216669	4.69406e-36	0.0213637	0.0122676	0.0816003	0.0249688	20	1	FALSE	206
ENSG00000075413.17	MARK3	14	103385392	chr14:103413319:T:A	rs2065016	14	103413319	A	T	0.368506	0.00709511	0.0029	0.01421	-0.0273621	0.00392266	3.05009e-12	-0.259304	0.112316	0.0209604	1.79366e-06	20	1	FALSE	207
ENSG00000126214.21	KLC1	14	103561896	chr14:103663015:G:A	rs7150141	14	103663015	A	G	0.372565	0.0062998	0.0029	0.03187	0.0479395	0.00537705	4.8529e-19	0.131412	0.0622627	0.034807	4.33879e-06	20	1	FALSE	207
ENSG00000256053.7	APOPT1	14	103562962	chr14:103582234:T:C	rs61996717	14	103582234	C	T	0.349026	0.0075988	0.003	0.009785	0.0606108	0.00672236	1.94547e-19	0.12537	0.0514122	0.0147469	5.12011e-09	20	1	FALSE	207
ENSG00000156414.18	TDRD9	14	103928462	chr14:103962239:C:G	rs8021692	14	103962239	G	C	0.283279	-0.00539542	0.0031	0.07967	0.271142	0.01938	1.77366e-44	-0.0198989	0.0115213	0.0841417	0.0292147	20	1	FALSE	207
ENSG00000028528.14	SNX1	15	64094123	chr15:64126198:G:A	rs1130603	15	64126198	G	A	0.206169	-0.00569619	0.0034	0.09566	-0.0334442	0.0049084	9.5143e-12	0.170319	0.10469	0.10376	0.0291801	13	1	FALSE	214
ENSG00000166938.12	DIS3L	15	66293217	chr15:66525207:G:A	rs12911848	15	66525207	A	G	0.426136	-0.00139902	0.0028	0.6131	-0.0886323	0.00680079	7.97801e-39	0.0157845	0.0316144	0.61758	0.00425865	20	1	FALSE	215
ENSG00000103855.17	CD276	15	73683966	chr15:73690624:G:A	rs6495076	15	73690624	G	A	0.448864	-0.00900038	0.0028	0.001523	0.0454536	0.00704054	1.07523e-10	-0.198013	0.0688146	0.00400864	0.0374357	20	1	FALSE	217
ENSG00000259420.5	RP11-307C19.2	15	77568970	chr15:77520745:A:C	rs62009067	15	77520745	C	A	0.330357	0.00339576	0.003	0.2458	0.0839452	0.00940536	4.44721e-19	0.0404521	0.0360239	0.261469	0.192959	20	1	FALSE	218
ENSG00000260776.5	RP11-114H24.2	15	77914217	chr15:77910895:C:T	rs12902074	15	77910895	T	C	0.455357	0.00130085	0.003	0.6649	0.27769	0.0139751	7.36002e-88	0.00468453	0.010806	0.664643	0.0210352	20	1	FALSE	218
ENSG00000214646.8	RP11-114H24.4	15	77941442	chr15:77910895:C:T	rs12902074	15	77910895	T	C	0.455357	0.00130085	0.003	0.6649	0.181664	0.0156661	4.31707e-31	0.0071607	0.0165255	0.664788	0.0520024	20	1	FALSE	218
ENSG00000166411.13	IDH3A	15	78131498	chr15:78192635:A:G	rs28461704	15	78192635	G	A	0.0771104	-0.0118001	0.0055	0.0313	0.0653584	0.00929063	1.99442e-12	-0.180545	0.0879779	0.0401543	0.0382641	17	1	FALSE	218
ENSG00000136425.12	CIB2	15	78104606	chr15:78131254:A:C	rs11547207	15	78131254	C	A	0.271916	-0.00129916	0.0033	0.6946	0.201002	0.0121726	2.9793e-61	-0.00646341	0.0164224	0.693897	0.633549	20	1	FALSE	218
ENSG00000140543.14	DET1	15	88494440	chr15:88495581:G:T	rs7182912	15	88495581	T	G	0.1875	0.0112025	0.0036	0.002178	0.0477489	0.00762242	3.74565e-10	0.234613	0.0841844	0.00532157	0.17844	9	1	FALSE	219
ENSG00000172183.14	ISG20	15	88636153	chr15:88649425:G:A	rs10852109	15	88649425	G	A	0.175325	-0.00130085	0.0038	0.7365	0.061563	0.0099331	5.72733e-10	-0.0211303	0.0618195	0.732496	0.0657733	8	1	FALSE	219
ENSG00000140511.11	HAPLN3	15	88877288	chr15:88887465:A:G	rs35522681	15	88887465	G	A	0.418019	-0.00350385	0.0029	0.2164	-0.0748692	0.0100149	7.67566e-14	0.0467996	0.0392368	0.232968	0.161953	19	1	FALSE	219
ENSG00000140575.12	IQGAP1	15	90388218	chr15:90404667:T:C	rs8034045	15	90404667	C	T	0.193994	0.00290421	0.0037	0.4357	0.14864	0.0097633	2.43559e-52	0.0195385	0.0249253	0.43311	0.0427647	20	1	FALSE	220
ENSG00000182511.11	FES	15	90883695	chr15:90897856:T:C	rs1029420	15	90897856	T	C	0.395292	0.00809713	0.0029	0.005542	0.0602488	0.010994	4.24916e-08	0.134395	0.0540211	0.0128528	0.0418912	10	1	FALSE	220
ENSG00000184508.10	HDDC3	15	90929964	chr15:90951241:G:A	rs8038738	15	90951241	A	G	0.25487	0.00329542	0.0033	0.3205	-0.0527449	0.0086458	1.05649e-09	-0.0624786	0.063398	0.32438	0.101618	14	1	FALSE	220
ENSG00000166965.12	RCCD1	15	90954870	chr15:90969927:T:A	rs2890156	15	90969927	A	T	0.130682	0.00020002	0.0043	0.9611	0.132767	0.0101001	1.81591e-39	0.00150655	0.0323879	0.962899	0.0451408	20	1	FALSE	220
ENSG00000258725.1	PRC1-AS1	15	90966345	chr15:90986222:T:C	rs60290423	15	90986222	C	T	0.131494	0.00060018	0.0043	0.8881	-0.123114	0.0138263	5.37052e-19	-0.004875	0.0349313	0.889008	0.0511178	20	1	FALSE	220
ENSG00000184056.14	VPS33B	15	90998416	chr15:91010918:T:C	rs76935633	15	91010918	C	T	0.0941558	0.0116982	0.005	0.0201	-0.0530526	0.00901965	4.05594e-09	-0.220501	0.101428	0.029708	0.0958458	6	1	FALSE	220
ENSG00000262267.5	U95743.1	16	13730137	chr16:13778467:G:A	rs8061117	16	13778467	G	A	0.318994	0.00059982	0.003	0.8466	-0.0857964	0.0139361	7.44126e-10	-0.00699121	0.0349849	0.84161	0.147341	20	1	FALSE	224
ENSG00000175595.14	ERCC4	16	13920157	chr16:13921224:G:C	rs744154	16	13921224	C	G	0.251623	0.00210221	0.0032	0.516	0.0541797	0.00517748	1.25742e-25	0.0388007	0.059179	0.51205	0.0786918	20	1	FALSE	224
ENSG00000011638.10	TMEM159	16	21158377	chr16:21171989:C:T	rs62033372	16	21171989	T	C	0.400974	0.00709511	0.0028	0.01154	0.146125	0.0125847	3.61039e-31	0.0485551	0.0196127	0.0132975	0.517795	20	1	FALSE	225
ENSG00000260306.1	RP11-645C24.5	16	21794095	chr16:21723617:A:G	rs4783412	16	21723617	G	A	0.161526	-0.00850374	0.0038	0.02592	-0.152709	0.0179127	1.5256e-17	0.0556858	0.0257269	0.0304262	0.0063995	20	1	FALSE	225
ENSG00000248124.7	RRN3P1	16	21796106	chr16:21723617:A:G	rs4783412	16	21723617	G	A	0.161526	-0.00850374	0.0038	0.02592	-0.186822	0.0126053	1.07275e-49	0.0455179	0.0205708	0.0269152	0.00204649	20	1	FALSE	225
ENSG00000182149.20	IST1	16	71845996	chr16:71836129:T:A	rs12373065	16	71836129	A	T	0.128247	0.00670241	0.0043	0.1195	-0.0417283	0.00653067	1.66335e-10	-0.16062	0.106069	0.129951	0.000601748	20	1	FALSE	228
ENSG00000102967.11	DHODH	16	72008588	chr16:72002678:A:G	rs7195958	16	72002678	A	G	0.493506	0.00249688	0.0028	0.3732	0.0537926	0.00567318	2.49641e-21	0.0464168	0.0522814	0.374635	3.50477e-05	20	1	FALSE	228
ENSG00000261701.6	HPR	16	72063224	chr16:72074194:G:A	rs2000999	16	72074194	A	G	0.205357	-0.00059982	0.0035	0.8539	0.704947	0.0271658	1.82668e-148	-0.000850873	0.00496502	0.86393	0.065031	20	1	FALSE	228
ENSG00000140829.11	DHX38	16	72093562	chr16:72098165:G:C	rs6499559	16	72098165	C	G	0.367695	0.00359646	0.0029	0.2171	0.0603406	0.00503463	4.25302e-33	0.0596026	0.0483171	0.217362	0.000269556	20	1	FALSE	228
ENSG00000140830.8	TXNL4B	16	72044289	chr16:72074194:G:A	rs2000999	16	72074194	A	G	0.205357	-0.00059982	0.0035	0.8539	0.101009	0.010742	5.29327e-21	-0.00593827	0.0346561	0.86395	0.166609	20	1	FALSE	228
ENSG00000260664.2	AC004158.3	16	72425948	chr16:72426441:A:G	rs1864231	16	72426441	G	A	0.176136	0.002002	0.0037	0.5962	0.0758073	0.0116307	7.13271e-11	0.0264091	0.0489759	0.58973	0.0838271	20	1	FALSE	228
ENSG00000280046.1	RP11-1099M24.6	17	7858943	chr17:7864413:C:T	rs4290529	17	7864413	T	C	0.213474	0.00670241	0.0036	0.06201	-0.0550424	0.00664628	1.21438e-16	-0.121768	0.0670364	0.0693019	0.0088365	20	1	FALSE	230
ENSG00000170049.9	KCNAB3	17	7921859	chr17:7995142:G:A	rs11078724	17	7995142	A	G	0.470779	0.00180162	0.0029	0.5282	-0.0599285	0.00706602	2.22845e-17	-0.0300629	0.0485206	0.535528	0.348144	20	1	FALSE	230
ENSG00000170037.13	CNTROB	17	7932101	chr17:7957170:G:A	rs11655693	17	7957170	A	G	0.448052	0.00310481	0.0028	0.2721	-0.0390426	0.00564013	4.44429e-12	-0.0795239	0.0726309	0.273559	0.286517	20	1	FALSE	230
ENSG00000178921.13	PFAS	17	8247618	chr17:8260081:T:A	rs9891267	17	8260081	T	A	0.201299	0.00299551	0.0035	0.3936	0.0684928	0.00754979	1.16702e-19	0.0437347	0.0513272	0.394172	0.00139744	20	1	FALSE	230
ENSG00000178971.13	CTC1	17	8224821	chr17:8212914:T:C	rs7222731	17	8212914	T	C	0.189935	-0.00700447	0.0038	0.06422	0.0397687	0.00653235	1.14356e-09	-0.17613	0.0998363	0.0776997	0.015577	20	1	FALSE	230
ENSG00000184619.3	KRBA2	17	8368637	chr17:8376006:T:C	rs1695213	17	8376006	T	C	0.335227	0.00430074	0.003	0.148	-0.0868269	0.00792698	6.40416e-28	-0.0495323	0.0348462	0.155184	0.0102756	20	1	FALSE	230
ENSG00000263809.1	RP11-849F2.7	17	8368638	chr17:8373318:A:G	rs2909440	17	8373318	A	G	0.353896	0.00390238	0.0029	0.1854	-0.0715685	0.00678935	5.57294e-26	-0.0545264	0.0408494	0.181937	0.0232324	20	1	FALSE	230
ENSG00000087111.20	PIGS	17	28553383	chr17:28639515:C:T	rs2302203	17	28639515	T	C	0.0803571	-0.00410158	0.0049	0.4117	0.0565259	0.00999109	1.53473e-08	-0.072561	0.0876295	0.407646	0.507233	4	1	FALSE	231
ENSG00000167525.13	PROCA1	17	28703197	chr17:28556295:A:G	rs631905	17	28556295	G	A	0.336039	-0.00630011	0.003	0.03606	-0.0399498	0.00603	3.46853e-11	0.157701	0.0787766	0.0452982	0.159648	14	1	FALSE	231
ENSG00000076604.14	TRAF4	17	28743984	chr17:28822729:G:A	rs12603632	17	28822729	G	A	0.440747	-0.004902	0.0028	0.08499	0.0778212	0.0090975	1.18758e-17	-0.0629905	0.0367257	0.086316	0.0810571	20	1	FALSE	231
ENSG00000108256.8	NUFIP2	17	29255836	chr17:29239308:A:G	rs7220340	17	29239308	A	G	0.449675	-0.005103	0.0028	0.06894	0.0295248	0.00435509	1.20701e-11	-0.172838	0.0982027	0.078406	0.10902	20	1	FALSE	231
ENSG00000264808.1	RP11-802D6.1	17	29369717	chr17:29472141:G:C	rs2559621	17	29472141	G	C	0.451299	-0.0041988	0.0028	0.1411	0.146467	0.0130298	2.56794e-29	-0.0286673	0.0192863	0.137172	0.0786458	20	1	FALSE	231
ENSG00000176658.16	MYO1D	17	32492522	chr17:32941093:C:T	rs28919	17	32941093	T	C	0.334416	0.00339576	0.0029	0.242	-0.0695846	0.0078239	5.90272e-19	-0.0488004	0.0420355	0.245669	0.730584	20	1	FALSE	232
ENSG00000006042.11	TMEM98	17	32927910	chr17:32948410:G:A	rs2726131	17	32948410	A	G	0.138799	0	0.0042	0.9959	-0.10824	0.0163237	3.33708e-11	0	0.0388026	1	0.785819	18	1	FALSE	232
ENSG00000278730.1	RP11-147L13.11	17	68126666	chr17:68146299:C:T	rs2058109	17	68146299	T	C	0.159903	0.00300451	0.0037	0.4079	-0.122295	0.0105313	3.55881e-31	-0.0245677	0.0303286	0.417911	0.0109383	20	1	FALSE	233
ENSG00000274561.1	RP11-147L13.12	17	68131462	chr17:68134394:C:T	rs78270933	17	68134394	T	C	0.159091	0.00310481	0.0036	0.3957	-0.107803	0.0167001	1.08053e-10	-0.0288008	0.033691	0.392633	0.034073	19	1	FALSE	233
ENSG00000278740.1	RP11-147L13.14	17	68188547	chr17:68111382:A:T	rs34346638	17	68111382	T	A	0.156656	0.00290421	0.0037	0.4387	0.236014	0.0237174	2.49426e-23	0.0123052	0.0157257	0.433926	0.0142076	20	1	FALSE	233
ENSG00000267731.1	RP11-147L13.8	17	68189884	chr17:68129367:T:A	rs11547173	17	68129367	A	T	0.159903	0.0031951	0.0037	0.382	0.176652	0.0140677	3.62639e-36	0.018087	0.0209946	0.38896	0.00533931	20	1	FALSE	233
ENSG00000274712.1	RP11-147L13.15	17	68205489	chr17:68228109:G:A	rs7214388	17	68228109	A	G	0.176948	-0.00649884	0.0036	0.07058	-0.100033	0.0124078	7.49826e-16	0.0649669	0.0368792	0.0781351	0.180617	20	1	FALSE	233
ENSG00000150477.14	KIAA1328	18	36829106	chr18:37100161:T:C	rs1699064	18	37100161	T	C	0.275974	-0.00640044	0.0031	0.03992	-0.0348484	0.0051059	8.78564e-12	0.183665	0.0929381	0.0481306	0.291803	15	1	FALSE	235
ENSG00000078142.11	PIK3C3	18	41955206	chr18:41968313:A:C	rs16975459	18	41968313	C	A	0.123377	0.000500125	0.0043	0.9045	-0.0609257	0.00623169	1.41696e-22	-0.00820877	0.0705828	0.907415	0.199179	20	1	FALSE	237
ENSG00000166845.13	C18orf54	18	54357917	chr18:54356943:G:A	rs1657902	18	54356943	A	G	0.0519481	0.00339576	0.0058	0.5647	-0.120348	0.0148413	5.10435e-16	-0.0282162	0.0483191	0.55925	0.00117494	16	1	FALSE	239
ENSG00000274828.1	RP11-567M16.6	18	79677287	chr18:79658230:T:C	rs2364352	18	79658230	T	C	0.211851	-0.000500125	0.0038	0.9037	-0.178504	0.0135612	1.43475e-39	0.00280176	0.0212891	0.895297	0.0988172	20	1	FALSE	242
ENSG00000122490.18	PQLC1	18	79902420	chr18:79876451:G:A	rs8093548	18	79876451	A	G	0.469968	0.00170145	0.0031	0.5924	0.0301881	0.00523377	8.02397e-09	0.0563615	0.103153	0.584801	0.24788	20	1	FALSE	242
ENSG00000141759.14	TXNL4A	18	79970811	chr18:79971952:C:T	rs72984289	18	79971952	T	C	0.464286	-0.0018982	0.0031	0.552	-0.0551639	0.00529053	1.8685e-25	0.0344101	0.056293	0.541022	0.0462856	20	1	FALSE	242
ENSG00000267127.7	RP11-795F19.5	18	80034346	chr18:80053972:T:C	rs4470218	18	80053972	T	C	0.448052	-0.00310481	0.0031	0.3224	0.100982	0.00800997	1.92988e-36	-0.0307461	0.0307951	0.318082	0.22801	20	1	FALSE	242
ENSG00000261126.7	RP11-795F19.1	18	80046900	chr18:80066399:C:G	rs4442895	18	80066399	C	G	0.150974	-0.00830439	0.0046	0.07225	0.190286	0.010922	5.59948e-68	-0.0436417	0.0243036	0.0725444	0.217176	20	1	FALSE	242
ENSG00000278000.1	AC139100.4	18	80161752	chr18:80104201:C:G	rs72976341	18	80104201	G	C	0.349838	-0.00259663	0.0033	0.4293	0.13482	0.0204648	4.46141e-11	-0.0192599	0.0246511	0.434624	0.166082	20	1	FALSE	242
ENSG00000267251.2	AC139100.3	18	80183680	chr18:80148617:C:T	rs1050919	18	80148617	T	C	0.180195	0.00950503	0.0041	0.02002	0.155592	0.0140626	1.87037e-28	0.0610894	0.0269232	0.0232667	0.774264	20	1	FALSE	242
ENSG00000163798.13	SLC4A1AP	2	27663471	chr2:27692792:A:G	rs7586655	2	27692792	A	G	0.448864	-0.00650109	0.0028	0.02036	-0.0495954	0.00529004	6.90161e-21	0.131082	0.0581624	0.0242131	0.00584836	20	1	FALSE	22
ENSG00000238165.1	AC007560.1	2	50829442	chr2:50847602:G:A	rs10460542	2	50847602	A	G	0.185877	0.0110003	0.0035	0.001768	-0.226449	0.0292291	9.37948e-15	-0.0485772	0.0166794	0.00358653	0.00496882	20	1	FALSE	23
ENSG00000028116.16	VRK2	2	57907651	chr2:58008251:C:T	rs1518400	2	58008251	T	C	0.239448	-0.00580313	0.0033	0.07955	0.0795346	0.0119848	3.21721e-11	-0.0729636	0.0429234	0.089158	0.00022575	20	1	FALSE	26
ENSG00000226186.1	TCEB1P21	2	70955899	chr2:70994692:A:G	rs2302561	2	70994692	G	A	0.253247	0.00260339	0.0031	0.4081	-0.141829	0.0210005	1.442e-11	-0.0183558	0.0220256	0.404629	0.226943	11	1	FALSE	29
ENSG00000144043.11	TEX261	2	70985938	chr2:70994429:A:G	rs4852240	2	70994429	G	A	0.0681818	-0.00219758	0.0053	0.681	-0.071352	0.0126761	1.81388e-08	0.0307992	0.0744808	0.679227	0.281659	5	1	FALSE	29
ENSG00000124357.12	NAGK	2	71064344	chr2:71072273:A:T	rs13003421	2	71072273	T	A	0.175325	-0.00819632	0.0039	0.03628	-0.0609231	0.00665224	5.27301e-20	0.134536	0.0656791	0.040523	0.114427	20	1	FALSE	29
ENSG00000124383.8	MPHOSPH10	2	71130314	chr2:71118631:G:A	rs6725113	2	71118631	A	G	0.188312	-0.00169856	0.0036	0.6262	-0.0421041	0.00692796	1.22135e-09	0.0403418	0.0857597	0.638065	0.190659	9	1	FALSE	29
ENSG00000068654.15	POLR1A	2	86020216	chr2:86135951:A:G	rs3770069	2	86135951	A	G	0.172078	-0.00160128	0.0038	0.6826	-0.118603	0.00663261	1.63673e-71	0.0135012	0.0320487	0.673556	0.194657	20	1	FALSE	30
ENSG00000208772.1	SNORD94	2	86135870	chr2:86135951:A:G	rs3770069	2	86135951	A	G	0.172078	-0.00160128	0.0038	0.6826	-0.263477	0.0216751	5.35015e-34	0.00607751	0.0144312	0.673655	0.345766	20	1	FALSE	30
ENSG00000132313.14	MRPL35	2	86199355	chr2:86195693:T:G	rs9653508	2	86195693	T	G	0.481331	-0.00589736	0.0028	0.03472	0.0678557	0.00596004	4.961e-30	-0.0869103	0.0419642	0.0383535	0.1801	20	1	FALSE	30
ENSG00000068615.17	REEP1	2	86213993	chr2:86339578:A:G	rs12471787	2	86339578	G	A	0.435877	-0.00809713	0.0028	0.004297	-0.0378595	0.00649691	5.6329e-09	0.213873	0.0825637	0.0095864	0.054894	20	1	FALSE	30
ENSG00000249884.8	RNF103-CHMP3	2	86505668	chr2:86755753:T:A	rs1878109	2	86755753	T	A	0.31737	0.00239712	0.003	0.4134	-0.0553601	0.00937723	3.55506e-09	-0.0433006	0.0546848	0.428465	0.0276543	11	1	FALSE	30
ENSG00000153563.15	CD8A	2	86784610	chr2:86787254:C:T	rs2944254	2	86787254	T	C	0.241071	0.00959589	0.0033	0.003169	-0.0574535	0.00856338	1.95677e-11	-0.16702	0.0626004	0.00762962	0.355061	20	1	FALSE	30
ENSG00000183281.14	PLGLB1	2	87002559	chr2:86890759:T:A	rs56186000	2	86890759	A	T	0.163961	0.0107981	0.0039	0.00562	-0.163863	0.0184093	5.53084e-19	-0.0658971	0.0249252	0.00819831	0.0891085	20	1	FALSE	30
ENSG00000071967.11	CYBRD1	2	171522247	chr2:171523271:G:A	rs960749	2	171523271	G	A	0.463474	0.00159872	0.0028	0.572	-0.171084	0.0113863	5.00336e-51	-0.00934465	0.016378	0.568298	0.352251	20	1	FALSE	39
ENSG00000172878.13	METAP1D	2	171999583	chr2:172021071:A:G	rs62183813	2	172021071	G	A	0.323052	-0.00960374	0.0031	0.001587	0.039798	0.00684522	6.10033e-09	-0.241312	0.0882614	0.00625586	0.100723	20	1	FALSE	39
ENSG00000138430.15	OLA1	2	174072447	chr2:174074440:C:T	rs6737629	2	174074440	T	C	0.42289	0	0.0031	0.9933	0.0683327	0.00504295	7.90728e-42	0	0.0453663	1	0.000822216	20	1	FALSE	40
ENSG00000144306.14	SCRN3	2	174395730	chr2:174401562:G:A	rs10203361	2	174401562	A	G	0.334416	0.00530404	0.0031	0.08229	-0.0483465	0.0056821	1.76118e-17	-0.109709	0.0654041	0.0934638	0.000473848	20	1	FALSE	40
ENSG00000115935.17	WIPF1	2	174559572	chr2:174575588:G:A	rs11675139	2	174575588	G	A	0.474026	0.00400198	0.0028	0.1572	0.156018	0.00925297	8.65667e-64	0.0256508	0.018011	0.154397	0.180431	20	1	FALSE	40
ENSG00000065413.17	ANKRD44	2	196967017	chr2:197284043:A:G	rs12619296	2	197284043	A	G	0.398539	-0.00369682	0.0029	0.192	0.0345576	0.00493578	2.53332e-12	-0.106976	0.0852974	0.209788	0.000631769	20	1	FALSE	42
ENSG00000118246.13	FASTKD2	2	206765357	chr2:206830729:G:A	rs72957112	2	206830729	A	G	0.144481	0.00210221	0.0037	0.5674	-0.0469169	0.00745957	3.18506e-10	-0.0448071	0.079184	0.571489	0.774697	7	1	FALSE	43
ENSG00000138400.12	MDH1B	2	206737763	chr2:206765180:G:A	rs3828294	2	206765180	A	G	0.280844	0	0.0033	0.9971	0.200065	0.0107281	1.29378e-77	0	0.0164947	1	0.241075	20	1	FALSE	43
ENSG00000229321.1	AC008269.2	2	206866795	chr2:206846210:T:G	rs73055376	2	206846210	G	T	0.0852273	0.00120072	0.005	0.8087	-0.4617	0.0341407	1.1374e-41	-0.00260065	0.0108313	0.810248	0.748104	20	1	FALSE	43
ENSG00000221944.5	TIGD1	2	232547968	chr2:232546212:A:G	rs72991937	2	232546212	G	A	0.220779	0.00140098	0.0035	0.6865	0.0619781	0.00951651	7.38163e-11	0.0226045	0.0565781	0.689505	0.491078	12	1	FALSE	45
ENSG00000115468.11	EFHD1	2	232606057	chr2:232627706:C:G	rs35613670	2	232627706	G	C	0.0608766	0.00660174	0.0057	0.2483	-0.185725	0.0216082	8.31919e-18	-0.0355459	0.030968	0.25104	0.425452	8	1	FALSE	45
ENSG00000066248.14	NGEF	2	232878686	chr2:232925461:A:C	rs747462	2	232925461	C	A	0.428571	-0.00469894	0.0028	0.09234	-0.0710331	0.0105627	1.75698e-11	0.0661514	0.0406271	0.10347	0.0118489	20	1	FALSE	45
ENSG00000252010.1	SCARNA5	2	233275727	chr2:233261176:C:T	rs10164737	2	233261176	C	T	0.49513	0.00219758	0.0028	0.4239	-0.0778037	0.0141029	3.45091e-08	-0.0282452	0.0363504	0.437142	0.955809	20	1	FALSE	45
ENSG00000198547.8	C20orf203	20	32631652	chr20:32650825:C:T	rs7272020	20	32650825	T	C	0.263799	-0.00350385	0.0032	0.2815	0.137996	0.00992125	5.57305e-44	-0.0253909	0.0232608	0.275019	0.0170581	20	1	FALSE	243
ENSG00000088305.18	DNMT3B	20	32762385	chr20:32762102:T:C	rs6087990	20	32762102	C	T	0.422078	-0.0009995	0.0029	0.7151	0.0352608	0.00615019	9.84983e-09	-0.0283459	0.0823927	0.730821	0.270224	20	1	FALSE	243
ENSG00000101367.8	MAPRE1	20	32819893	chr20:32833180:C:T	rs6057654	20	32833180	T	C	0.0551948	0.0031951	0.006	0.5988	0.0614146	0.0104906	4.79187e-09	0.052025	0.0980999	0.595885			1	FALSE	243
ENSG00000260257.2	RP5-1085F17.3	20	32856621	chr20:32856374:T:G	rs6141830	20	32856374	G	T	0.167208	-0.00179838	0.0044	0.6815	-0.0865689	0.0140885	8.01469e-10	0.020774	0.0509389	0.683404	0.0915487	20	1	FALSE	243
ENSG00000101457.12	DNTTIP1	20	45791937	chr20:45812051:G:A	rs368622	20	45812051	G	A	0.303571	0.0044003	0.0031	0.1578	-0.0700364	0.00755305	1.81671e-20	-0.0628289	0.0447783	0.160584	0.226192	20	1	FALSE	244
ENSG00000124104.18	SNX21	20	45833810	chr20:45869752:G:A	rs6104374	20	45869752	G	A	0.390422	0.00590255	0.0029	0.04018	-0.0523732	0.00692044	3.79285e-14	-0.112702	0.0573394	0.0493545	0.111934	20	1	FALSE	244
ENSG00000101473.16	ACOT8	20	45841721	chr20:45843524:C:T	rs55931834	20	45843524	T	C	0.420455	-9.9995e-05	0.0029	0.9824	-0.0404535	0.00621182	7.39838e-11	0.00247185	0.0716882	0.972494	0.0995353	20	1	FALSE	244
ENSG00000132801.6	ZSWIM3	20	45857617	chr20:45873133:T:G	rs6094220	20	45873133	T	G	0.391234	0.00620074	0.0029	0.03021	0.0461853	0.00820669	1.82555e-08	0.134258	0.0671697	0.0456318	0.122321	20	1	FALSE	244
ENSG00000064601.16	CTSA	20	45890144	chr20:45873295:G:A	rs6104379	20	45873295	G	A	0.434253	0.00420116	0.0028	0.1393	-0.0329538	0.00530267	5.14625e-10	-0.127486	0.0874087	0.1447	0.106353	20	1	FALSE	244
ENSG00000100979.14	PLTP	20	45898621	chr20:45967906:G:A	rs3848719	20	45967906	A	G	0.425325	-0.00139902	0.0028	0.6215	0.0781058	0.0112341	3.58668e-12	-0.0179119	0.0359413	0.618227	0.000255929	20	1	FALSE	244
ENSG00000215452.3	ZNF663P	20	46414228	chr20:46505448:T:G	rs6017884	20	46505448	G	T	0.195617	0.0031951	0.0037	0.3936	0.096524	0.012129	1.74679e-15	0.0331016	0.0385575	0.390616	0.238215	11	1	FALSE	244
ENSG00000225849.1	RP5-981L23.2	20	46463902	chr20:46526103:C:T	rs73130271	20	46526103	T	C	0.191558	0.00329542	0.0037	0.3664	0.14578	0.0161544	1.81106e-19	0.0226055	0.025504	0.37543	0.687399	18	1	FALSE	244
ENSG00000198185.11	ZNF334	20	46499630	chr20:46524301:T:C	rs34256783	20	46524301	C	T	0.20211	0.00220242	0.0035	0.5319	0.126061	0.00797249	2.57082e-56	0.0174711	0.0277863	0.529502	0.219859	20	1	FALSE	244
ENSG00000158296.13	SLC13A3	20	46557823	chr20:46563165:A:G	rs202399	20	46563165	A	G	0.190747	0.00079968	0.0038	0.825	0.114243	0.0117083	1.71311e-22	0.00699979	0.03327	0.833361	0.519019	13	1	FALSE	244
ENSG00000124126.13	PREX1	20	48624252	chr20:48816978:G:A	rs745086	20	48816978	A	G	0.471591	-0.0071047	0.0028	0.0126	-0.0406992	0.00654476	5.01636e-10	0.174566	0.0743041	0.0188064	0.0177813	20	1	FALSE	246
ENSG00000124198.8	ARFGEF2	20	48921890	chr20:49008063:T:A	rs35752040	20	49008063	A	T	0.228896	0.0112025	0.0033	0.0007921	-0.0309348	0.00432094	8.11102e-13	-0.362133	0.118061	0.0021597	4.4411e-06	20	1	FALSE	246
ENSG00000124212.5	PTGIS	20	49503874	chr20:49581913:T:C	rs56659617	20	49581913	C	T	0.0714286	-0.00169856	0.0057	0.7731	0.205851	0.0289543	1.16438e-12	-0.00825137	0.0277142	0.765908	0.362343	7	1	FALSE	246
ENSG00000276093.1	RP5-1017F8.2	20	60083360	chr20:60086179:A:G	rs77388520	20	60086179	G	A	0.119318	-0.00679685	0.0044	0.1235	0.394401	0.0291375	9.60696e-42	-0.0172334	0.0112286	0.124839	0.540004	10	1	FALSE	247
ENSG00000228340.5	MIR646HG	20	60087840	chr20:60138799:G:A	rs882295	20	60138799	A	G	0.48539	0.00709511	0.0028	0.01265	-0.122232	0.0149329	2.71357e-16	-0.0580462	0.0239798	0.0154936	0.194661	20	1	FALSE	247
ENSG00000224790.2	AP000704.5	21	36966492	chr21:36972436:C:T	rs28694191	21	36972436	T	C	0.448052	0.00250313	0.0028	0.3634	-0.107817	0.00724527	4.3799e-50	-0.0232165	0.0260168	0.372197	0.395369	20	1	FALSE	248
ENSG00000159267.14	HLCS	21	36750888	chr21:37002930:C:T	rs60554364	21	37002930	T	C	0.262175	0.000700245	0.0033	0.8247	0.0958584	0.00747995	1.34471e-37	0.00730499	0.0344305	0.831977	0.831213	20	1	FALSE	248
ENSG00000182670.13	TTC3	21	37073226	chr21:37072695:A:G	rs7280542	21	37072695	A	G	0.301948	-0.00300451	0.003	0.3108	-0.0636758	0.0068643	1.75367e-20	0.0471845	0.0473875	0.319388	0.401969	20	1	FALSE	248
ENSG00000184787.18	UBE2G2	21	44768580	chr21:44791749:A:G	rs235269	21	44791749	A	G	0.42776	-0.00060018	0.0029	0.8371	0.0364694	0.0043516	5.26233e-17	-0.0164571	0.0795431	0.836091	0.938871	20	1	FALSE	249
ENSG00000183255.11	PTTG1IP	21	44849585	chr21:44834457:G:A	rs9647236	21	44834457	A	G	0.145292	0.00450011	0.0042	0.2777	-0.0617967	0.00918837	1.74951e-11	-0.0728212	0.0688219	0.290005	0.932818	17	1	FALSE	249
ENSG00000227039.6	ITGB2-AS1	21	44921051	chr21:44940571:G:A	rs4818744	21	44940571	G	A	0.373377	-0.00160128	0.003	0.6009	0.0951749	0.0127843	9.71805e-14	-0.0168246	0.0316018	0.594453	0.0835075	7	1	FALSE	249
ENSG00000273027.1	LL21NC02-1C16.1	21	44929653	chr21:44954314:T:C	rs11088973	21	44954314	C	T	0.357955	-0.00630011	0.0029	0.03317	-0.163051	0.0183184	5.53924e-19	0.038639	0.018308	0.0348153	0.245031	16	1	FALSE	249
ENSG00000160255.17	ITGB2	21	44885953	chr21:44908184:T:C	rs760462	21	44908184	T	C	0.168019	0.000899595	0.0037	0.7996	-0.127481	0.0122333	1.99299e-25	-0.0070567	0.0290318	0.807953	0.170897	16	1	FALSE	249
ENSG00000183250.11	LINC01547	21	44932814	chr21:44933210:C:G	rs7278847	21	44933210	G	C	0.357955	-0.0044003	0.003	0.1406	-0.127264	0.00934442	3.07873e-42	0.0345763	0.0237094	0.144748	0.0605881	19	1	FALSE	249
ENSG00000160256.12	FAM207A	21	44940010	chr21:44990155:C:T	rs36221483	21	44990155	T	C	0.103896	-0.00649884	0.0044	0.1351	0.0982593	0.0155538	2.66032e-10	-0.0661397	0.0459871	0.150371	0.132024	10	1	FALSE	249
ENSG00000276529.1	AP001505.10	21	44978832	chr21:44976991:T:C	rs1985483	21	44976991	C	T	0.150162	-0.00909848	0.0039	0.01917	0.294727	0.0270058	9.93877e-28	-0.0308709	0.0135315	0.0225247	0.341478	17	1	FALSE	249
ENSG00000215447.7	BX322557.10	21	45288052	chr21:45292384:C:T	rs2838865	21	45292384	T	C	0.276786	0.00930314	0.0031	0.002299	-0.519598	0.0186043	1.18888e-171	-0.0179045	0.00600049	0.00284658	0.0149208	20	1	FALSE	249
ENSG00000223768.1	LINC00205	21	45293285	chr21:45291559:T:A	rs2838864	21	45291559	A	T	0.284091	0.00930314	0.0031	0.002441	-0.644496	0.0222286	7.83977e-185	-0.0144347	0.00483565	0.00283517	0.0109971	20	1	FALSE	249
ENSG00000182871.14	COL18A1	21	45405137	chr21:45459424:A:G	rs9977280	21	45459424	G	A	0.193182	0.00650109	0.0039	0.08936	-0.176392	0.0183717	7.89657e-22	-0.036856	0.0224406	0.100512	0.243336	12	1	FALSE	249
ENSG00000100395.14	L3MBTL2	22	41205205	chr22:41114175:G:T	rs738629	22	41114175	G	T	0.369318	-0.00790113	0.003	0.00884	-0.0297894	0.00529033	1.79258e-08	0.265233	0.111178	0.0170486	0.000912344	20	1	FALSE	250
ENSG00000167077.12	MEI1	22	41699499	chr22:41656359:G:A	rs132784	22	41656359	G	A	0.198864	0.0108015	0.0037	0.003485	0.0596136	0.00774395	1.38124e-14	0.181191	0.0663795	0.00634063	0.00021931	20	1	FALSE	250
ENSG00000075234.16	TTC38	22	46267961	chr22:46333916:T:C	rs74638538	22	46333916	C	T	0.0519481	-0.00380276	0.0062	0.5399	0.122909	0.0183794	2.27241e-11	-0.0309396	0.0506555	0.541342	0.3256	12	1	FALSE	251
ENSG00000227110.6	LMCD1-AS1	3	7952805	chr3:8501609:G:C	rs4349489	3	8501609	G	C	0.48539	-0.00110061	0.0028	0.7012	-0.0791955	0.00788718	1.00609e-23	0.0138973	0.0353826	0.694488	0.886121	20	1	FALSE	47
ENSG00000154813.9	DPH3	3	16257978	chr3:16332064:C:T	rs1607226	3	16332064	T	C	0.133929	0.00280393	0.0044	0.5137	0.058703	0.00998427	4.1138e-09	0.0477646	0.0753926	0.526377	0.763268	20	1	FALSE	48
ENSG00000144649.8	FAM198A	3	42979267	chr3:43041904:C:G	rs540864	3	43041904	C	G	0.172078	0.0057037	0.0037	0.1164	-0.078256	0.0111422	2.16534e-12	-0.0728851	0.0484062	0.132144	0.444029	20	1	FALSE	49
ENSG00000144647.5	POMGNT2	3	43079232	chr3:43109244:C:G	rs12639294	3	43109244	C	G	0.496753	0.00159872	0.0028	0.5815	-0.0773999	0.00635958	4.45838e-34	-0.0206554	0.0362156	0.568444	0.307508	20	1	FALSE	49
ENSG00000144792.9	ZNF660	3	44578223	chr3:44577642:G:C	rs4682747	3	44577642	G	C	0.128247	-0.00540458	0.0041	0.1912	0.080484	0.00901282	4.26205e-19	-0.0671509	0.0514938	0.192214	0.000870013	20	1	FALSE	50
ENSG00000163808.16	KIF15	3	44761717	chr3:44874111:C:T	rs17631716	3	44874111	T	C	0.293019	-0.00430074	0.0031	0.1648	-0.0459787	0.00619182	1.12171e-13	0.0935376	0.0685891	0.17265	0.00627707	20	1	FALSE	50
ENSG00000011376.9	LARS2	3	45388506	chr3:45518621:A:G	rs12630693	3	45518621	G	A	0.308442	0.00150113	0.0031	0.6242	-0.168693	0.0077371	2.16645e-105	-0.00889856	0.0183811	0.628304	0.502356	20	1	FALSE	51
ENSG00000164088.17	PPM1M	3	52245793	chr3:52309726:A:G	rs10461028	3	52309726	G	A	0.113636	-0.00669752	0.0043	0.1204	0.123008	0.0125892	1.50045e-22	-0.0544478	0.0353984	0.124014	0.000907995	20	1	FALSE	53
ENSG00000114841.17	DNAH1	3	52316319	chr3:52340873:T:A	rs6794675	3	52340873	A	T	0.17289	-0.0057037	0.0039	0.1408	-0.0793205	0.00917869	5.53283e-18	0.071907	0.0498667	0.149307	0.030775	20	1	FALSE	53
ENSG00000163930.9	BAP1	3	52401013	chr3:52495757:T:G	rs9846089	3	52495757	T	G	0.0568182	0.00380276	0.0063	0.5485	-0.0758535	0.0132174	9.52785e-09	-0.050133	0.083513	0.548305	0.11796	12	1	FALSE	53
ENSG00000010322.15	NISCH	3	52455118	chr3:52454501:C:T	rs724801	3	52454501	T	C	0.112825	-0.0101978	0.0044	0.01931	0.0517137	0.00681644	3.28369e-14	-0.197198	0.0889656	0.0266532	0.0633696	20	1	FALSE	53
ENSG00000180376.16	CCDC66	3	56557161	chr3:56545510:C:T	rs6791987	3	56545510	T	C	0.435065	0.00399798	0.0028	0.164	-0.0870763	0.00525345	1.05541e-61	-0.0459135	0.0322748	0.154857	0.0743411	20	1	FALSE	54
ENSG00000163946.13	FAM208A	3	56620133	chr3:56535560:T:C	rs141216215	3	56535560	C	T	0.0551948	-0.0154008	0.0066	0.01907	0.0609123	0.00994967	9.23803e-10	-0.252835	0.115956	0.0292251	0.280079	8	1	FALSE	54
ENSG00000163412.12	EIF4E3	3	71675416	chr3:71720286:T:C	rs1521352	3	71720286	T	C	0.357955	0.000299955	0.003	0.9128	-0.0478782	0.00580334	1.58263e-16	-0.00626497	0.0626636	0.920362	0.0152485	14	1	FALSE	56
ENSG00000242618.1	RP11-433A10.2	3	72202944	chr3:72180569:C:T	rs4073296	3	72180569	C	T	0.484578	-0.00110061	0.0029	0.6949	-0.0807609	0.0126608	1.7847e-10	0.0136279	0.035972	0.7048	0.988744	14	1	FALSE	56
ENSG00000241163.7	LINC00877	3	72035300	chr3:72178734:A:G	rs55751867	3	72178734	G	A	0.462662	0.00060018	0.0029	0.8393	-0.0635975	0.00880056	4.95509e-13	-0.00943717	0.045618	0.836108	0.96721	13	1	FALSE	56
ENSG00000113971.18	NPHP3	3	132680609	chr3:132718123:A:G	rs66564593	3	132718123	G	A	0.168831	0.000700245	0.0038	0.858	-0.147383	0.00765109	1.09702e-82	-0.00475118	0.0257843	0.853804	0.000640324	20	1	FALSE	59
ENSG00000168827.14	GFM1	3	158644278	chr3:158728743:T:C	rs56318834	3	158728743	C	T	0.221591	0.0037972	0.0033	0.2475	-0.0488977	0.00533917	5.2726e-20	-0.0776561	0.0680185	0.253583	0.0029708	20	1	FALSE	60
ENSG00000079257.7	LXN	3	158645822	chr3:158668718:A:G	rs1492908	3	158668718	G	A	0.351461	0.00480151	0.0029	0.098	0.232682	0.021024	1.80505e-28	0.0206355	0.0126021	0.101532	0.0099203	20	1	FALSE	60
ENSG00000240207.6	RP11-379F4.4	3	158732263	chr3:158628123:C:G	rs55875763	3	158628123	G	C	0.375	-0.0036035	0.0029	0.206	0.0742675	0.00760287	1.53939e-22	-0.0485206	0.0393627	0.217705	0.00980452	20	1	FALSE	60
ENSG00000118849.9	RARRES1	3	158696892	chr3:158732628:T:C	rs6441224	3	158732628	T	C	0.464286	0.00299551	0.0028	0.2862	-0.0877955	0.00861702	2.22916e-24	-0.0341192	0.0320676	0.28734	0.00125256	20	1	FALSE	60
ENSG00000249673.6	NOP14-AS1	4	2934899	chr4:2899873:C:T	rs7678161	4	2899873	T	C	0.301948	-0.00630011	0.003	0.03611	0.0638367	0.00708211	1.99033e-19	-0.098691	0.0482535	0.040829	0.0634519	20	1	FALSE	62
ENSG00000125388.19	GRK4	4	2963608	chr4:2984944:C:G	rs2960310	4	2984944	G	C	0.338474	-0.00699547	0.0029	0.01539	-0.0731634	0.00606747	1.75328e-33	0.0956144	0.0404226	0.0180122	0.173649	20	1	FALSE	62
ENSG00000109758.8	HGFAC	4	3441887	chr4:3432055:T:A	rs1055711	4	3432055	A	T	0.246753	0.00579677	0.0033	0.07583	0.154707	0.0140964	5.04626e-28	0.0374694	0.0216022	0.0828259	0.114487	20	1	FALSE	62
ENSG00000261643.1	RP11-529E10.6	4	3503597	chr4:3517048:A:C	rs1794445	4	3517048	A	C	0.30276	-0.00150113	0.0031	0.6313	0.0870057	0.0148915	5.13786e-09	-0.0172532	0.035752	0.629394	0.580682	17	1	FALSE	62
ENSG00000163956.10	LRPAP1	4	3506376	chr4:3520212:T:A	rs1741547	4	3520212	A	T	0.303571	0.0010005	0.0031	0.7469	0.0927856	0.00735281	1.65771e-36	0.0107829	0.0334213	0.74697	0.697154	20	1	FALSE	62
ENSG00000163291.14	PAQR3	4	78887127	chr4:78917354:G:C	rs1275046	4	78917354	G	C	0.193994	0.0057037	0.0035	0.1019	0.0574529	0.00676606	2.04277e-17	0.0992761	0.0620312	0.109505	0.0582506	15	1	FALSE	65
ENSG00000138722.9	MMRN1	4	89879532	chr4:89858559:G:A	rs74402838	4	89858559	A	G	0.0551948	0.0149005	0.006	0.01257	0.246963	0.0288717	1.19071e-17	0.0603347	0.0252983	0.0170823	0.514947	20	1	FALSE	66
ENSG00000138686.9	BBS7	4	121824440	chr4:121818028:C:G	rs3217772	4	121818028	G	C	0.397727	0.00520351	0.003	0.08219	0.0661045	0.00645512	1.30387e-24	0.0787165	0.0460291	0.0872385	0.385709	20	1	FALSE	68
ENSG00000138688.15	KIAA1109	4	122152333	chr4:122192197:A:G	rs72687029	4	122192197	G	A	0.211039	0.0104039	0.0034	0.002524	-0.0623801	0.00618618	6.51729e-24	-0.166783	0.0569589	0.00341007	4.86397e-05	20	1	FALSE	68
ENSG00000085871.8	MGST2	4	139665768	chr4:139663731:A:G	rs28548995	4	139663731	G	A	0.152597	0.00359646	0.004	0.3729	-0.0817293	0.011664	2.43569e-12	-0.0440046	0.0493434	0.372499	0.513742	13	1	FALSE	70
ENSG00000153132.12	CLGN	4	140388455	chr4:140429102:G:C	rs3828536	4	140429102	C	G	0.0917208	-0.00899938	0.005	0.06895	-0.139459	0.0197122	1.49696e-12	0.0645307	0.0369949	0.0811045	0.0952219	17	1	FALSE	70
ENSG00000150627.15	WDR17	4	176065834	chr4:176130824:T:C	rs5016796	4	176130824	C	T	0.406656	0.00170145	0.0029	0.5451	-0.0394649	0.00546677	5.23508e-13	-0.0431129	0.0737253	0.558697	0.568156	14	1	FALSE	71
ENSG00000129128.12	SPCS3	4	176319964	chr4:176357727:A:G	rs11133146	4	176357727	G	A	0.373377	-0.00639948	0.0029	0.02777	-0.0287772	0.0050166	9.67113e-09	0.22238	0.107973	0.0394387	0.0812301	20	1	FALSE	71
ENSG00000247732.2	RP11-404K5.1	5	7290823	chr5:7295523:G:A	rs4346748	5	7295523	A	G	0.309253	-0.00279609	0.003	0.3553	-0.256927	0.030394	2.83408e-17	0.0108828	0.0117472	0.35423	0.0023195	20	1	FALSE	73
ENSG00000082213.17	C5orf22	5	31532266	chr5:31552631:C:T	rs10520987	5	31552631	T	C	0.409903	-0.00159872	0.0033	0.6288	-0.0467452	0.00603342	9.35628e-15	0.0342008	0.0707334	0.628729	0.66451	20	1	FALSE	77
ENSG00000171530.13	TBCA	5	77691166	chr5:77724084:T:G	rs384109	5	77724084	G	T	0.309253	-0.0082955	0.003	0.005492	-0.0515823	0.00647468	1.62877e-15	0.160821	0.0615631	0.00899384	0.00105602	20	1	FALSE	79
ENSG00000253558.1	CTD-2179L22.1	5	78041879	chr5:78044022:G:A	rs11746090	5	78044022	A	G	0.314123	0.00579677	0.0031	0.06075	0.0428721	0.00708254	1.4199e-09	0.135211	0.0756796	0.0739989	0.000762827	15	1	FALSE	79
ENSG00000132842.13	AP3B1	5	78000525	chr5:78239336:T:C	rs6898154	5	78239336	C	T	0.355519	0.00700447	0.003	0.01786	0.0370719	0.00549686	1.53883e-11	0.188943	0.0856362	0.0273597	0.00171489	20	1	FALSE	79
ENSG00000248909.1	HMGB1P21	5	78644265	chr5:78633200:G:T	rs10069173	5	78633200	T	G	0.32224	0.00930314	0.003	0.002192	0.143664	0.0188645	2.62524e-14	0.0647561	0.0225469	0.00407798	0.087526	13	1	FALSE	80
ENSG00000113273.15	ARSB	5	78777209	chr5:78839453:T:G	rs25415	5	78839453	G	T	0.424513	-0.00420116	0.0028	0.137	-0.0744542	0.00713201	1.63772e-25	0.0564261	0.0379935	0.137503	0.119022	20	1	FALSE	80
ENSG00000248708.1	CTD-2316B1.2	5	87713135	chr5:88089847:A:G	rs10037952	5	88089847	G	A	0.185065	0.00989883	0.0037	0.007124	0.16586	0.0186315	5.47675e-19	0.0596817	0.0232936	0.0104024	0.0499751	20	1	FALSE	81
ENSG00000081842.17	PCDHA6	5	140827958	chr5:140957694:C:T	rs269548	5	140957694	T	C	0.158279	0.00989883	0.0038	0.00947	0.0868878	0.0095982	1.39716e-19	0.113927	0.0455093	0.0123017	0.000801258	20	1	FALSE	90
ENSG00000204961.6	PCDHA9	5	140847463	chr5:140903346:A:G	rs76789733	5	140903346	G	A	0.099026	0.0104039	0.0047	0.02611	-0.252478	0.0107555	7.44961e-122	-0.0412072	0.018698	0.0275366	5.504e-05	20	1	FALSE	90
ENSG00000250120.6	PCDHA10	5	140855883	chr5:140903346:A:G	rs76789733	5	140903346	G	A	0.099026	0.0104039	0.0047	0.02611	-0.167359	0.00923263	1.95563e-73	-0.0621655	0.028292	0.0280005	0.0001669	20	1	FALSE	90
ENSG00000112852.6	PCDHB2	5	141094578	chr5:141093119:C:G	rs31854	5	141093119	C	G	0.482955	-0.00280393	0.0028	0.331	-0.0689117	0.0104304	3.92618e-11	0.0406887	0.0410958	0.322128	0.0833163	19	1	FALSE	90
ENSG00000113205.5	PCDHB3	5	141100473	chr5:141137592:C:T	rs400562	5	141137592	T	C	0.180195	0.0102968	0.0037	0.005065	0.157767	0.0138098	3.16144e-30	0.0652657	0.024138	0.00685403	0.100554	20	1	FALSE	90
ENSG00000272108.1	AC005754.8	5	141118680	chr5:141138706:T:A	rs2338528	5	141138706	A	T	0.416396	0.00370313	0.0029	0.1941	0.0746789	0.00982127	2.87576e-14	0.0495875	0.0393767	0.207919	0.0656435	20	1	FALSE	90
ENSG00000113209.8	PCDHB5	5	141135218	chr5:141212130:A:G	rs652435	5	141212130	A	G	0.326299	-0.00280393	0.003	0.3532	-0.0772196	0.0111095	3.63346e-12	0.0363111	0.0391999	0.354287	0.0172361	18	1	FALSE	90
ENSG00000113211.5	PCDHB6	5	141150022	chr5:141185471:T:C	rs2980409	5	141185471	T	C	0.32711	-0.00370313	0.0031	0.2256	-0.0598512	0.00911673	5.2038e-11	0.0618724	0.0526456	0.23989	0.0608487	10	1	FALSE	90
ENSG00000255622.3	PCDHB17P	5	141155996	chr5:141067409:G:A	rs31811	5	141067409	G	A	0.277597	0.00669752	0.0032	0.03403	0.0528507	0.00920624	9.42564e-09	0.126725	0.0644464	0.0492563	0.109552	17	1	FALSE	90
ENSG00000120322.3	PCDHB8	5	141177790	chr5:141208801:C:T	rs2910326	5	141208801	T	C	0.375812	0.00210221	0.0029	0.4754	-0.174739	0.01355	4.74871e-38	-0.0120306	0.0166224	0.469215	0.0539124	20	1	FALSE	90
ENSG00000177839.6	PCDHB9	5	141187127	chr5:141182193:C:T	rs2740584	5	141182193	T	C	0.222403	-0.00410158	0.0033	0.2137	-0.112978	0.0110629	1.74626e-24	0.0363042	0.0294248	0.217278	0.00669581	20	1	FALSE	90
ENSG00000120324.8	PCDHB10	5	141192353	chr5:141182193:C:T	rs2740584	5	141182193	T	C	0.222403	-0.00410158	0.0033	0.2137	-0.104606	0.011849	1.06331e-18	0.0392099	0.0318582	0.218411	0.00181008	20	1	FALSE	90
ENSG00000197479.6	PCDHB11	5	141199582	chr5:141239276:C:A	rs73281238	5	141239276	A	C	0.180195	0.00359646	0.0038	0.3468	0.109747	0.0129475	2.32562e-17	0.0327706	0.0348404	0.346914	0.0620405	16	1	FALSE	90
ENSG00000120328.6	PCDHB12	5	141208697	chr5:141171928:A:G	rs1528587	5	141171928	G	A	0.211039	-0.00590255	0.0034	0.07607	-0.0621153	0.0108788	1.13127e-08	0.0950256	0.0572111	0.0967203	0.737359	7	1	FALSE	90
ENSG00000081853.14	PCDHGA2	5	141338760	chr5:141267263:A:G	rs612006	5	141267263	G	A	0.321429	-0.00720399	0.0031	0.01915	-0.0580315	0.00808435	7.06096e-13	0.124139	0.0561488	0.027043	0.777127	20	1	FALSE	90
ENSG00000254245.2	PCDHGA3	5	141343829	chr5:141323725:T:A	rs35137431	5	141323725	A	T	0.0616883	0.00359646	0.006	0.5435	0.135938	0.0238874	1.26463e-08	0.0264566	0.044382	0.5511	0.0791625	18	1	FALSE	90
ENSG00000280107.1	AL022393.9	6	28170845	chr6:28049354:G:A	rs149963	6	28049354	A	G	0.399351	-0.00929665	0.0029	0.00153	-0.100985	0.0110994	9.18315e-20	0.0920598	0.0304476	0.00249831	3.00451e-09	20	1	FALSE	96
ENSG00000216901.1	ZNF603P	6	28176188	chr6:28207375:G:T	rs1150694	6	28207375	T	G	0.400974	-0.00850374	0.0029	0.003848	0.615979	0.0273275	1.66134e-112	-0.0138053	0.00474763	0.00363955	1.26995e-10	20	1	FALSE	96
ENSG00000273712.1	RP5-874C20.7	6	28315613	chr6:28422453:C:T	rs16894095	6	28422453	T	C	0.29789	-0.00479847	0.0031	0.1226	0.199327	0.0293551	1.11975e-11	-0.0240734	0.0159513	0.131253	6.99271e-05	20	1	FALSE	96
ENSG00000189298.13	ZKSCAN3	6	28349914	chr6:28456946:C:G	rs2531813	6	28456946	G	C	0.167208	-0.0030952	0.004	0.4452	-0.0562695	0.00949503	3.10023e-09	0.0550068	0.0716899	0.44291	0.00835962	20	1	FALSE	96
ENSG00000187987.9	ZSCAN23	6	28431930	chr6:28450262:T:C	rs2859368	6	28450262	C	T	0.462662	-0.00809713	0.0028	0.004321	0.138117	0.00903877	1.03062e-52	-0.058625	0.0206325	0.00449164	0.000100148	20	1	FALSE	96
ENSG00000204642.13	HLA-F	6	29722775	chr6:29729072:A:C	rs3736694	6	29729072	C	A	0.109578	0.0135007	0.0043	0.001583	0.10042	0.0175947	1.14736e-08	0.134443	0.048872	0.00594271			1	FALSE	97
ENSG00000273340.1	MICE	6	29741731	chr6:29681770:T:C	rs385492	6	29681770	T	C	0.448052	-0.00339576	0.0029	0.2447	0.0837584	0.0133646	3.6759e-10	-0.0405423	0.0352225	0.249719	0.167013	5	1	FALSE	97
ENSG00000214922.9	HLA-F-AS1	6	29726601	chr6:29720866:A:G	rs1632958	6	29720866	A	G	0.163149	-0.00930314	0.0038	0.01347	0.085206	0.0104243	2.98819e-16	-0.109184	0.0465553	0.019014	0.761021	6	1	FALSE	97
ENSG00000176998.4	HCG4	6	29791753	chr6:29681770:T:C	rs385492	6	29681770	T	C	0.448052	-0.00339576	0.0029	0.2447	0.197451	0.0201521	1.14831e-22	-0.017198	0.0147917	0.24496	0.0151395	13	1	FALSE	97
ENSG00000233265.1	MICF	6	29852363	chr6:29728077:G:A	rs2735059	6	29728077	A	G	0.451299	-0.00159872	0.0028	0.5731	0.271495	0.0384782	1.71608e-12	-0.00588859	0.010347	0.56928	0.0506203	11	1	FALSE	97
ENSG00000281831.1	HCP5B	6	29871895	chr6:29873553:G:A	rs114262395	6	29873553	A	G	0.0836039	0.00769957	0.0052	0.1426	0.171572	0.0201594	1.72807e-17	0.0448766	0.0307633	0.144628	0.403898	4	1	FALSE	97
ENSG00000206341.7	HLA-H	6	29887752	chr6:29830306:C:T	rs114038308	6	29830306	T	C	0.0519481	0.0163022	0.0059	0.005684	0.369594	0.040056	2.78481e-20	0.0441083	0.0166639	0.00812229	0.556601	5	1	FALSE	97
ENSG00000230521.1	HCG4P7	6	29887294	chr6:29859302:T:A	rs141143417	6	29859302	A	T	0.100649	0.00609856	0.0049	0.2203	-0.459921	0.0281904	7.74262e-60	-0.01326	0.010685	0.214607	0.196629	4	1	FALSE	97
ENSG00000235963.1	MCCD1P1	6	29907783	chr6:29859302:T:A	rs141143417	6	29859302	A	T	0.100649	0.00609856	0.0049	0.2203	-0.467855	0.0428942	1.06486e-27	-0.0130351	0.0105413	0.216243	0.223257	4	1	FALSE	97
ENSG00000230795.3	HLA-K	6	29926459	chr6:29720866:A:G	rs1632958	6	29720866	A	G	0.163149	-0.00930314	0.0038	0.01347	0.619134	0.0454536	2.99472e-42	-0.015026	0.00623595	0.0159707	0.589095	7	1	FALSE	97
ENSG00000227262.3	HCG4B	6	29925983	chr6:29859302:T:A	rs141143417	6	29859302	A	T	0.100649	0.00609856	0.0049	0.2203	-0.269722	0.0245163	3.74849e-28	-0.0226105	0.0182827	0.216193	0.208245	4	1	FALSE	97
ENSG00000228078.1	HLA-U	6	29934101	chr6:29681770:T:C	rs385492	6	29681770	T	C	0.448052	-0.00339576	0.0029	0.2447	0.197358	0.0260258	3.37253e-14	-0.0172061	0.0148683	0.247176	0.0489956	11	1	FALSE	97
ENSG00000206503.11	HLA-A	6	29941260	chr6:29952978:A:T	rs9260502	6	29952978	T	A	0.0746753	0.00339576	0.0093	0.717	-0.315372	0.0301996	1.57881e-25	-0.0107675	0.029507	0.715177	0.63428	3	1	FALSE	97
ENSG00000229390.1	MICD	6	29970801	chr6:29984330:C:G	rs115313680	6	29984330	G	C	0.0706169	-0.00789872	0.0075	0.2925	-0.322454	0.031184	4.62868e-25	0.0244957	0.0233795	0.294757	0.24354	4	1	FALSE	97
ENSG00000204623.9	ZNRD1ASP	6	30001011	chr6:29984330:C:G	rs115313680	6	29984330	G	C	0.0706169	-0.00789872	0.0075	0.2925	-0.121133	0.010431	3.54924e-31	0.0652073	0.0621697	0.294243	0.430823	3	1	FALSE	97
ENSG00000234127.8	TRIM26	6	30184455	chr6:29952978:A:T	rs9260502	6	29952978	T	A	0.0746753	0.00339576	0.0093	0.717	0.0748297	0.012993	8.4498e-09	0.0453799	0.124532	0.715557			1	FALSE	97
ENSG00000112130.16	RNF8	6	37353972	chr6:37381144:C:T	rs2284923	6	37381144	T	C	0.461039	0.00120072	0.0028	0.6757	-0.0548357	0.00560868	1.41421e-22	-0.0218967	0.0511107	0.668348	0.713836	20	1	FALSE	98
ENSG00000137200.12	CMTR1	6	37433219	chr6:37409904:A:C	rs12174106	6	37409904	A	C	0.455357	0.00129916	0.0028	0.6427	-0.02761	0.00448247	7.29532e-10	-0.0470538	0.1017	0.643598	0.778637	20	1	FALSE	98
ENSG00000198937.8	CCDC167	6	37482920	chr6:37434294:C:G	rs2646933	6	37434294	C	G	0.290584	-0.000900405	0.003	0.77	-0.167759	0.0134706	1.33502e-35	0.00536725	0.017888	0.764141	0.641551	20	1	FALSE	98
ENSG00000225793.2	RP1-234P15.4	6	75285014	chr6:75292847:C:T	rs2250989	6	75292847	T	C	0.407468	-0.00990082	0.0029	0.0006041	0.0637484	0.00962578	3.52761e-11	-0.155311	0.0511804	0.0024087	0.30597	13	1	FALSE	103
ENSG00000196586.13	MYO6	6	75749192	chr6:75806500:C:T	rs13196164	6	75806500	T	C	0.149351	-0.00720399	0.0039	0.06857	-0.0378263	0.00663753	1.20616e-08	0.190449	0.108384	0.0788878	0.0140868	17	1	FALSE	103
ENSG00000112249.13	ASCC3	6	100508194	chr6:100858626:C:G	rs9390699	6	100858626	G	C	0.0551948	-0.00420116	0.0062	0.4946	-0.0766272	0.0102168	6.3757e-14	0.054826	0.0812407	0.499766	0.000638282	17	1	FALSE	104
ENSG00000197498.12	RPF2	6	110982015	chr6:111003447:T:C	rs9384779	6	111003447	C	T	0.251623	0.000100005	0.0032	0.9748	-0.0570792	0.00718899	2.02499e-15	-0.00175204	0.0560629	0.975069	0.34024	20	1	FALSE	106
ENSG00000231889.7	TRAF3IP2-AS1	6	111483511	chr6:111588490:T:C	rs174379	6	111588490	T	C	0.211851	0.0118989	0.0035	0.0005741	0.0416904	0.00685694	1.20166e-09	0.285412	0.0961852	0.00300411	0.185428	20	1	FALSE	106
ENSG00000009413.15	REV3L	6	111299028	chr6:111425880:G:C	rs7760535	6	111425880	G	C	0.402597	0.0082955	0.0029	0.004327	0.0347715	0.00543748	1.60787e-10	0.238572	0.0913657	0.0090231	0.126353	20	1	FALSE	106
ENSG00000255389.1	C6orf3	6	111599875	chr6:111608659:G:T	rs9481169	6	111608659	T	G	0.100649	0.00220242	0.005	0.6655	-0.446883	0.0252669	5.32729e-70	-0.00492842	0.0111921	0.659685	0.360164	20	1	FALSE	106
ENSG00000203756.7	TMEM244	6	129831244	chr6:129824022:G:T	rs76407590	6	129824022	T	G	0.107143	-0.0159029	0.0054	0.003007	-0.187091	0.029232	1.55177e-10	0.0850009	0.031772	0.00746529	0.231412	20	1	FALSE	108
ENSG00000164483.16	SAMD3	6	130144315	chr6:130345569:G:T	rs12200185	6	130345569	T	G	0.13961	-0.00760104	0.0041	0.06437	0.112914	0.0127798	9.97857e-19	-0.0673172	0.0371017	0.0696162	0.843684	20	1	FALSE	108
ENSG00000229017.6	LINC01277	6	142966421	chr6:143038709:C:T	rs4896615	6	143038709	T	C	0.0738636	0.00399798	0.0058	0.4852	-0.0984461	0.0161705	1.14322e-09	-0.0406109	0.0592919	0.493388	0.72851	9	1	FALSE	109
ENSG00000120262.9	CCDC170	6	151494030	chr6:151517057:C:T	rs9383578	6	151517057	T	C	0.13474	0.00280393	0.0042	0.5104	0.113278	0.0141691	1.29912e-15	0.0247527	0.0372061	0.505868	0.358499	20	1	FALSE	110
ENSG00000112530.11	PACRG	6	162727132	chr6:162724380:G:C	rs67094146	6	162724380	C	G	0.114448	-0.0126003	0.0045	0.004733	0.107588	0.0131657	3.03787e-16	-0.117117	0.0442137	0.00807597	0.0874796	20	1	FALSE	111
ENSG00000164880.15	INTS1	7	1470277	chr7:1490829:T:C	rs6463855	7	1490829	C	T	0.429383	-0.00159872	0.0029	0.5836	-0.102603	0.00685569	1.22245e-50	0.0155816	0.0282834	0.581696	0.39548	16	1	FALSE	113
ENSG00000230487.7	PSMG3-AS1	7	1570073	chr7:1589740:T:C	rs4518570	7	1589740	C	T	0.378247	0.00230265	0.0029	0.4375	-0.0856875	0.00875371	1.25893e-22	-0.0268726	0.0339551	0.4287	0.718038	10	1	FALSE	113
ENSG00000106263.17	EIF3B	7	2354086	chr7:2355874:T:C	rs3807430	7	2355874	T	C	0.489448	-0.00260339	0.0028	0.3494	0.0307718	0.0046577	3.93068e-11	-0.0846029	0.091889	0.357203	0.547129	15	1	FALSE	113
ENSG00000146555.18	SDK1	7	3301448	chr7:3327432:C:A	rs59719823	7	3327432	A	C	0.172078	-0.0115036	0.0042	0.006929	0.0615167	0.00972298	2.50078e-10	-0.186999	0.0743971	0.0119529	0.131499	20	1	FALSE	114
ENSG00000005108.15	THSD7A	7	11370357	chr7:12111584:G:A	rs34467568	7	12111584	A	G	0.201299	0.00619918	0.0034	0.07127	0.0721507	0.0119595	1.61001e-09	0.0859198	0.0492286	0.080929	0.01888	20	1	FALSE	115
ENSG00000006747.14	SCIN	7	12570577	chr7:12549808:C:T	rs28696792	7	12549808	T	C	0.167208	0.00290421	0.0036	0.4111	-0.111094	0.0176891	3.3783e-10	-0.0261421	0.0326714	0.423623	0.0988362	7	1	FALSE	115
ENSG00000122644.12	ARL4A	7	12686856	chr7:12690737:A:G	rs35689560	7	12690737	G	A	0.449675	0.00660174	0.0029	0.02309	-0.0776386	0.0112448	5.04071e-12	-0.0850317	0.0393305	0.0306197	0.522948	18	1	FALSE	115
ENSG00000226468.2	AC018641.7	7	32456963	chr7:32458717:G:A	rs62463967	7	32458717	A	G	0.153409	-0.0114047	0.0039	0.003508	0.145854	0.0153988	2.75134e-21	-0.0781928	0.0279845	0.00520363	0.0268943	20	1	FALSE	117
ENSG00000106355.9	LSM5	7	32485332	chr7:32502144:G:A	rs34028383	7	32502144	A	G	0.157468	0.00790113	0.0039	0.0446	-0.0519371	0.00876082	3.0601e-09	-0.152129	0.0793544	0.0552278	0.140232	15	1	FALSE	117
ENSG00000273014.1	RP11-225B17.2	7	32758882	chr7:32777744:G:A	rs1839612	7	32777744	G	A	0.443994	0.000299955	0.0028	0.9182	-0.101178	0.0152535	3.28788e-11	-0.00296463	0.0276777	0.914699	0.000294838	20	1	FALSE	117
ENSG00000231952.3	DPY19L1P2	7	32812757	chr7:32551546:G:A	rs3213973	7	32551546	G	A	0.386364	-0.00300451	0.0029	0.3102	0.0902478	0.0118036	2.077e-14	-0.0332918	0.0324274	0.304583	0.000673661	20	1	FALSE	117
ENSG00000205763.13	RP9P	7	32916815	chr7:32924286:G:A	rs73101892	7	32924286	A	G	0.189935	-0.0018982	0.0035	0.5902	-0.130967	0.0125154	1.25777e-25	0.0144937	0.0267601	0.588084	0.000105302	20	1	FALSE	117
ENSG00000164610.8	RP9	7	33094797	chr7:32924286:G:A	rs73101892	7	32924286	A	G	0.189935	-0.0018982	0.0035	0.5902	0.195199	0.0133762	3.10842e-48	-0.00972441	0.0179428	0.587841	0.000300711	20	1	FALSE	117
ENSG00000122507.20	BBS9	7	33129244	chr7:33157620:C:A	rs1362368	7	33157620	A	C	0.394481	0.00210221	0.0028	0.4643	-0.120068	0.006331	3.31853e-80	-0.0175085	0.0233385	0.453134	0.3533	20	1	FALSE	117
ENSG00000234826.1	AC003084.2	7	117998858	chr7:118320146:C:T	rs2402323	7	118320146	T	C	0.0673701	-0.00410158	0.0059	0.4861	0.406379	0.0356034	3.55843e-30	-0.010093	0.0145454	0.487747	0.00804755	11	1	FALSE	122
ENSG00000273297.1	RP11-38M8.1	7	134416290	chr7:134432192:A:C	rs782051	7	134432192	A	C	0.260552	-0.00290421	0.0032	0.3674	0.0673386	0.0116543	7.55834e-09	-0.0431285	0.0481037	0.369946	0.46485	20	1	FALSE	123
ENSG00000146859.6	TMEM140	7	135148072	chr7:135023924:A:C	rs4366014	7	135023924	C	A	0.458604	0.00709511	0.0028	0.01167	0.100475	0.0123968	5.27762e-16	0.0706155	0.0291978	0.0155837	0.774224	20	1	FALSE	124
ENSG00000272941.1	RP11-134L10.1	7	135168403	chr7:135096655:T:A	rs55776614	7	135096655	T	A	0.469156	-0.00719583	0.0029	0.0142	-0.122479	0.0128775	1.88771e-21	0.0587517	0.0244701	0.0163523	0.608488	20	1	FALSE	124
ENSG00000105875.13	WDR91	7	135183839	chr7:135255015:G:T	rs17168332	7	135255015	T	G	0.306818	0.0037972	0.003	0.2142	-0.052293	0.00644339	4.82758e-16	-0.0726139	0.0580626	0.211075	0.321797	20	1	FALSE	124
ENSG00000243317.7	C7orf73	7	135662496	chr7:135672728:A:C	rs3110823	7	135672728	C	A	0.157468	-0.00760104	0.0037	0.04009	-0.0935908	0.00886626	4.77371e-26	0.0812156	0.0402755	0.0437475	0.0265206	20	1	FALSE	124
ENSG00000273219.1	RP11-644N4.1	7	135704537	chr7:135639910:G:T	rs10954500	7	135639910	T	G	0.155032	-0.00760104	0.0037	0.04153	0.23259	0.0265253	1.80881e-18	-0.03268	0.0163385	0.0454814	0.131083	20	1	FALSE	124
ENSG00000254040.1	RP11-421P23.2	8	21023296	chr8:21013949:G:T	rs2410675	8	21013949	T	G	0.212662	0.00480151	0.0035	0.1706	-0.164864	0.0224543	2.10083e-13	-0.029124	0.021597	0.17749	0.675121	8	1	FALSE	126
ENSG00000215114.7	UBXN2B	8	58411264	chr8:58420837:A:G	rs12543440	8	58420837	G	A	0.288961	0.00080032	0.0031	0.7988	-0.0658629	0.00563343	1.40972e-31	-0.0121513	0.0470789	0.796326	0.0208033	20	1	FALSE	127
ENSG00000253854.1	RP11-10N23.2	8	93719574	chr8:93726401:G:A	rs36117362	8	93726401	A	G	0.137175	0.00359646	0.0043	0.3966	0.0986864	0.0172111	9.81533e-09	0.0364433	0.0440335	0.407882	0.000699889	9	1	FALSE	131
ENSG00000236404.8	VLDLR-AS1	9	2422702	chr9:2538431:A:C	rs591642	9	2538431	C	A	0.305195	0.005103	0.003	0.08871	-0.0486138	0.0085926	1.53476e-08	-0.10497	0.0644397	0.10332	0.222572	20	1	FALSE	133
ENSG00000227835.8	CARM1P1	9	2907073	chr9:3181278:T:G	rs7862467	9	3181278	T	G	0.487013	-0.00559563	0.0029	0.05033	-0.432267	0.0231183	5.13394e-78	0.0129448	0.00674444	0.0549421	0.278049	20	1	FALSE	133
ENSG00000044459.14	CNTLN	9	17134982	chr9:17269128:G:A	rs59833414	9	17269128	A	G	0.268669	0.00240288	0.0032	0.4464	0.0473361	0.005871	7.46284e-16	0.0507622	0.0678943	0.454662	0.00276882	20	1	FALSE	136
ENSG00000096872.15	IFT74	9	26947039	chr9:26895810:A:G	rs10967586	9	26895810	G	A	0.0974026	-0.0120965	0.0054	0.02363	0.0731511	0.0108997	1.92922e-11	-0.165364	0.0778234	0.0335983	0.741305	18	1	FALSE	138
ENSG00000120156.20	TEK	9	27109141	chr9:27124747:A:C	rs4242698	9	27124747	C	A	0.306006	-0.00420116	0.0034	0.2123	0.0782494	0.0131306	2.53272e-09	-0.0536894	0.044375	0.226317	0.331675	20	1	FALSE	138
ENSG00000147905.17	ZCCHC7	9	37120539	chr9:37115199:C:T	rs7857803	9	37115199	T	C	0.38961	0.00950503	0.0029	0.001149	-0.0489102	0.00565666	5.31108e-18	-0.194336	0.0634093	0.00217821	3.22474e-09	20	1	FALSE	140
ENSG00000137106.17	GRHPR	9	37422666	chr9:37422659:C:T	rs4878690	9	37422659	T	C	0.324675	-0.00400198	0.003	0.1815	0.0458213	0.00507511	1.73845e-19	-0.087339	0.0661826	0.186946	0.0150192	13	1	FALSE	140
ENSG00000165233.17	CARD19	9	93096218	chr9:93095438:G:A	rs10821067	9	93095438	G	A	0.215097	0.00449986	0.0034	0.18	-0.0714894	0.00901027	2.11829e-15	-0.0629444	0.0482166	0.191739	0.826789	18	1	FALSE	142
ENSG00000131669.9	NINJ1	9	93121489	chr9:93132682:G:A	rs12342201	9	93132682	A	G	0.476461	-0.00139902	0.0028	0.6095	-0.0562852	0.00898048	3.66878e-10	0.0248559	0.0499045	0.618435	0.0614293	20	1	FALSE	142
ENSG00000204352.2	C9orf129	9	93318199	chr9:93346442:A:G	rs12347460	9	93346442	A	G	0.382305	0.00039992	0.003	0.9058	-0.0895515	0.0118765	4.69192e-14	-0.00446581	0.0335055	0.893967	0.64305	20	1	FALSE	142
ENSG00000175611.11	LINC00476	9	95759231	chr9:95887764:A:G	rs591486	9	95887764	G	A	0.472403	0.00270365	0.0028	0.3309	0.115399	0.00778123	9.31612e-50	0.0234287	0.024315	0.335272	0.157068	20	1	FALSE	143
ENSG00000130635.15	COL5A1	9	134641774	chr9:134536579:T:G	rs1409832	9	134536579	G	T	0.258117	0.0037972	0.0032	0.2436	0.0617665	0.00931182	3.28643e-11	0.0614767	0.0526305	0.242774	0.0859043	18	1	FALSE	148
ENSG00000177239.14	MAN1B1	9	137086927	chr9:137112039:C:T	rs10870180	9	137112039	T	C	0.362013	-0.00420116	0.0049	0.3975	-0.0439143	0.00518592	2.49641e-17	0.0956672	0.112151	0.393649	0.0214693	20	1	FALSE	149
ENSG00000176248.8	ANAPC2	9	137174784	chr9:137180126:C:T	rs55642373	9	137180126	T	C	0.232143	-0.000699755	0.0053	0.8936	0.0366141	0.0062635	5.04663e-09	-0.0191116	0.14479	0.894988	0.703463	16	1	FALSE	149
ENSG00000176101.11	SSNA1	9	137188647	chr9:137190033:G:A	rs3087779	9	137190033	A	G	0.232955	-0.0036035	0.0054	0.503	0.0636732	0.00860225	1.34221e-13	-0.0565936	0.085152	0.506294	0.968313	20	1	FALSE	149
ENSG00000275549.1	C9orf173-AS1	9	137250219	chr9:137274797:G:A	rs9722478	9	137274797	G	A	0.248377	0.00449986	0.0056	0.4192	0.0512769	0.00940571	4.98958e-08	0.0877561	0.110391	0.426638	0.776253	9	1	FALSE	149
ENSG00000188986.5	NELFB	9	137255173	chr9:137254796:T:G	rs28637219	9	137254796	T	G	0.25487	0.00469894	0.0054	0.3825	-0.0802386	0.00663842	1.23724e-33	-0.0585621	0.0674735	0.385434	0.847307	20	1	FALSE	149
ENSG00000188747.8	NOXA1	9	137423350	chr9:137423527:G:T	rs117554356	9	137423527	T	G	0.129058	0.00889948	0.008	0.2625	-0.135737	0.0142957	2.2031e-21	-0.0655641	0.0593406	0.269212	0.340316	8	1	FALSE	149
ENSG00000130653.15	PNPLA7	9	137459953	chr9:137549626:T:C	rs10746563	9	137549626	C	T	0.496753	0.00409839	0.0056	0.4606	0.154965	0.00952156	1.48045e-59	0.0264471	0.0361737	0.464708	0.0598712	20	1	FALSE	149
ENSG00000182154.7	MRPL41	9	137551199	chr9:137546725:A:G	rs2254149	9	137546725	A	G	0.498377	-0.00719583	0.005	0.1514	0.067517	0.00949538	1.15609e-12	-0.106578	0.075557	0.158373	0.122098	19	1	FALSE	149
ENSG00000197070.13	ARRDC1	9	137605654	chr9:137602280:C:T	rs9410034	9	137602280	T	C	0.196429	0.0136021	0.0055	0.01396	0.0686314	0.00848222	5.90733e-16	0.19819	0.0837981	0.0180254	0.464372	20	1	FALSE	149

## Sheet: SMR_sACC_transcript
TrancriptID	Gene	Chr	Probe_bp	topSNP	SNP	topSNP_chr	topSNP_bp	A1	A2	Freq	b_GWAS	se_GWAS	p_GWAS	b_eQTL	se_eQTL	p_eQTL	b_SMR	se_SMR	p_SMR	p_HEIDI	nsnp_HEIDI	p_Bonf	select	locus
ENST00000586570.5	RAB27B	18	54717860	chr18:54828093:G:T	rs3764512	18	54828093	T	G	0.222403	-0.0259016	0.0033	5.952e-15	-0.138004	0.0153549	2.52684e-19	0.187688	0.0317475	3.38178e-09	0.195043	20	2.56339e-06	TRUE	239
ENST00000350997.11	FADS1	11	61799625	chr11:61803910:G:A	rs174549	11	61803910	A	G	0.279221	0.0198048	0.003	6.064e-11	-0.163557	0.0126152	1.93071e-38	-0.121089	0.0205832	4.03169e-09	0.726579	20	3.05602e-06	TRUE	168
ENST00000511822.1	CDH9	5	26915908	chr5:27028243:T:G	rs1835050	5	27028243	G	T	0.493506	-0.0164047	0.0028	8.301e-09	-0.480646	0.0231179	5.21813e-96	0.0341305	0.00605237	1.70843e-08	0.215157	20	1.29499e-05	TRUE	75
ENST00000448718.5	GAS5	1	173863901	chr1:173876094:T:C	rs2065170	1	173876094	C	T	0.099026	-0.0284028	0.0047	9.716e-10	0.485014	0.0317067	8.02261e-53	-0.0585608	0.0104192	1.90462e-08	0.0656641	20	1.4437e-05	TRUE	12
ENST00000602422.1	RP11-73M18.8	14	103696353	chr14:103629432:G:T	rs3742463	14	103629432	G	T	0.284903	-0.021898	0.0031	7.959e-13	-0.0892022	0.0100232	5.60528e-19	0.245488	0.0443692	3.15083e-08	0.053763	20	2.38833e-05	TRUE	207
ENST00000501715.6	TMEM161B-AS1	5	88269024	chr5:88397744:C:T	rs16903122	5	88397744	T	C	0.253247	0.0213973	0.0032	2.653e-11	0.113272	0.0129093	1.71741e-18	0.188902	0.0355187	1.04695e-07	0.0616493	19	7.93587e-05	TRUE	81
ENST00000405929.1	ZNF602P	6	28115628	chr6:28046819:C:T	rs149900	6	28046819	T	C	0.224838	-0.0222995	0.0035	1.29e-10	-0.12906	0.0134365	7.60103e-22	0.172783	0.0325428	1.0997e-07	0.0513261	20	8.33575e-05	TRUE	96
ENST00000459744.5	RFWD2	1	176043216	chr1:175933524:A:G	rs6693299	1	175933524	G	A	0.4375	-0.0195967	0.003	5.95e-11	0.1567	0.0179586	2.64811e-18	-0.125059	0.0239154	1.7022e-07	0.0620147	18	0.000129027	TRUE	13
ENST00000456866.2	STAU1	20	49151582	chr20:49083120:G:A	rs6125536	20	49083120	A	G	0.441558	-0.0171029	0.0028	1.362e-09	-0.10906	0.0119253	5.94823e-20	0.156821	0.0308739	3.78616e-07	0.25758	20	0.000286991	TRUE	246
ENST00000343307.4	B3GLCT	13	31199936	chr13:31325465:C:G	rs7991258	13	31325465	C	G	0.217532	-0.0189994	0.0033	7.933e-09	0.103922	0.00977727	2.18686e-26	-0.182824	0.0361141	4.14e-07	0.304505	20	0.000313812	TRUE	189
ENST00000285928.2	LRGUK	7	134127299	chr7:134058640:A:G	rs1986692	7	134058640	G	A	0.370942	-0.0172995	0.0029	2.752e-09	-0.0594202	0.00639753	1.57243e-20	0.291138	0.0580041	5.1868e-07	0.0760633	20	0.00039316	TRUE	123
ENST00000449289.5	GAS5	1	173863900	chr1:173907567:C:T	rs2759328	1	173907567	T	C	0.0998377	-0.0285972	0.0047	1.067e-09	0.509378	0.0592315	7.98626e-18	-0.0561413	0.0113028	6.79914e-07	0.0873043	16	0.000515375	TRUE	12
ENST00000369162.6	ASCC3	6	100508194	chr6:100979455:G:A	rs9377251	6	100979455	A	G	0.435877	-0.0194987	0.0028	5.856e-12	0.0360119	0.00529251	1.01538e-11	-0.541451	0.111254	1.1343e-06	0.135232	20	0.000859796	TRUE	104
ENST00000352645.4	ZC3H7B	22	41301522	chr22:41357599:G:A	rs11090045	22	41357599	A	G	0.333604	0.0199986	0.0031	6.44e-11	0.0526267	0.00719973	2.68078e-13	0.38001	0.0785661	1.31937e-06	0.193561	20	0.00100008	TRUE	250
ENST00000618166.4	SCAMP1	5	78360611	chr5:78468790:G:C	rs6861678	5	78468790	G	C	0.226461	-0.0186019	0.0034	5.352e-08	0.26508	0.0260972	3.07086e-24	-0.0701748	0.0145686	1.45844e-06	0.670127	20	0.0011055	TRUE	79
ENST00000324696.8	ASCC3	6	100647288	chr6:100729386:C:T	rs6570922	6	100729386	T	C	0.493506	0.0189994	0.0028	1.164e-11	0.0731658	0.0107338	9.33484e-12	0.259675	0.0539983	1.51721e-06	0.0653648	20	0.00115005	TRUE	104
ENST00000522650.5	ASCC3	6	100715130	chr6:100881297:A:C	rs12530388	6	100881297	A	C	0.495942	0.0203025	0.0028	4.024e-13	0.0861555	0.0134771	1.62953e-10	0.23565	0.0491429	1.62522e-06	0.784661	20	0.00123192	TRUE	104
ENST00000452197.5	GAS5	1	173863901	chr1:173871731:T:C	rs79491167	1	173871731	C	T	0.109578	-0.0288012	0.0046	2.956e-10	0.359654	0.0492595	2.85193e-13	-0.0800804	0.0168489	2.00561e-06	0.570481	16	0.00152025	TRUE	12
ENST00000619032.1	RP11-131L12.3	12	118428281	chr12:118405030:T:G	rs61943405	12	118405030	G	T	0.142857	0.0183982	0.0038	1.028e-06	-0.316586	0.0203995	2.56933e-54	-0.0581144	0.0125736	3.8018e-06	0.149363	20	0.00288176	TRUE	187
ENST00000506664.5	LINC00461	5	88540511	chr5:88674534:G:C	rs112862634	5	88674534	C	G	0.137175	0.025995	0.0041	2.09e-10	0.106835	0.0158941	1.79678e-11	0.243319	0.0527559	3.98487e-06	0.726689	19	0.00302053	TRUE	81
ENST00000383729.8	P4HTM	3	48989886	chr3:49107871:A:G	rs4955411	3	49107871	A	G	0.230519	0.0194987	0.0034	6.139e-09	-0.064413	0.00870048	1.32752e-13	-0.302713	0.0667686	5.7943e-06	0.0566662	20	0.00439208	TRUE	52
ENST00000389142.9	OS9	12	57694147	chr12:57718406:A:G	rs799265	12	57718406	G	A	0.436688	0.014799	0.0028	1.337e-07	-0.1901	0.0220653	6.97467e-18	-0.0778483	0.0172799	6.63325e-06	0.40197	20	0.005028	TRUE	184
ENST00000274712.7	ZMAT2	5	140700334	chr5:140727614:A:G	rs2563336	5	140727614	G	A	0.416396	-0.0145043	0.0028	2.195e-07	0.0615331	0.00708765	3.8978e-18	-0.235715	0.0529884	8.64991e-06	0.350159	20	0.00655663	TRUE	90
ENST00000423427.1	NLGN1	3	173396284	chr3:173377333:A:G	rs39654	3	173377333	A	G	0.454545	-0.0185001	0.0029	8.915e-11	-0.0610999	0.0100785	1.34127e-09	0.302784	0.0689003	1.11014e-05	0.134203	10	0.00841483	TRUE	61
ENST00000550559.5	TSFM	12	57782787	chr12:57794913:G:C	rs7965287	12	57794913	C	G	0.329545	-0.0142973	0.003	1.335e-06	-0.145008	0.0127937	8.86966e-30	0.0985967	0.022443	1.11688e-05	0.0604146	20	0.00846592	TRUE	184
ENST00000472726.2	RP11-73M18.2	14	103562962	chr14:103561933:T:C	rs7148456	14	103561933	C	T	0.292208	0.0158957	0.0031	2.817e-07	0.204613	0.0240364	1.69988e-17	0.0776864	0.0176868	1.12136e-05	0.0783778	20	0.00849989	TRUE	207
ENST00000553286.5	KLC1	14	103629237	chr14:103633871:T:A	rs12147645	14	103633871	A	T	0.347403	0.0138048	0.0031	8.931e-06	-0.271903	0.0112664	1.1015e-128	-0.0507712	0.0115936	1.19088e-05	0.134089	20	0.00902689	TRUE	207
ENST00000380038.7	KLC1	14	103629203	chr14:103714398:G:A	rs3212024	14	103714398	A	G	0.350649	0.0138048	0.003	3.244e-06	-0.191528	0.0141187	6.41009e-42	-0.0720773	0.0165401	1.31419e-05	0.185202	20	0.00996158	TRUE	207
ENST00000304411.2	GPR27	3	71754050	chr3:71735170:A:G	rs73090632	3	71735170	G	A	0.112013	0.023197	0.0045	2.265e-07	0.103021	0.012789	7.91731e-16	0.225167	0.0518584	1.41215e-05	0.164212	18	0.0107041	TRUE	56
ENST00000463554.5	GIGYF2	2	232697350	chr2:232708919:A:G	rs13424351	2	232708919	G	A	0.338474	0.017604	0.003	5.927e-09	0.0908406	0.0141948	1.55815e-10	0.193791	0.0448066	1.52501e-05	0.688553	20	0.0115596	TRUE	45
ENST00000615176.1	RP11-384G23.1	13	53345211	chr13:53205162:A:G	rs2806966	13	53205162	A	G	0.409091	0.0178006	0.0029	8.77e-10	-0.034196	0.00580876	3.9333e-09	-0.520547	0.122518	2.14976e-05	0.305484	20	0.0162952	TRUE	190
ENST00000561400.1	HERC1	15	63696124	chr15:63625030:T:C	rs61059171	15	63625030	C	T	0.188312	0.022399	0.0035	1.974e-10	0.0709675	0.0124935	1.34399e-08	0.315623	0.0742942	2.15411e-05	0.0856988	14	0.0163282	TRUE	214
ENST00000504636.1	TMEM161B-AS1	5	88269044	chr5:88360284:A:G	rs35339529	5	88360284	G	A	0.258117	0.0213973	0.0032	2.604e-11	0.0514908	0.00943277	4.79602e-08	0.415556	0.0982731	2.35166e-05	0.106726	14	0.0178256	TRUE	81
ENST00000266041.8	ITIH4	3	52812975	chr3:52837913:G:A	rs3733047	3	52837913	A	G	0.228896	-0.0154993	0.0033	2.997e-06	0.0763109	0.00797412	1.07093e-21	-0.203107	0.0481716	2.48321e-05	0.0679104	20	0.0188227	TRUE	53
ENST00000543473.1	SUDS3	12	118376380	chr12:118414120:C:T	rs7312555	12	118414120	T	C	0.131494	0.0191013	0.0039	1.15e-06	-0.053401	0.00653337	2.99363e-16	-0.357695	0.0851402	2.65452e-05	0.331127	20	0.0201213	TRUE	187
ENST00000394799.6	GNL3	3	52686016	chr3:52615732:A:G	rs13083798	3	52615732	G	A	0.479708	-0.0128965	0.0028	4.165e-06	-0.209467	0.0206325	3.23694e-24	0.0615682	0.0146786	2.73581e-05	0.0537144	20	0.0207375	TRUE	53
ENST00000300145.3	ATP23	12	57941577	chr12:57941843:A:T	rs3751325	12	57941843	T	A	0.330357	-0.0134985	0.003	5.525e-06	-0.107251	0.00943785	6.32504e-30	0.125859	0.0300846	2.87057e-05	0.342223	20	0.0217589	TRUE	184
ENST00000492584.2	ERC2	3	55734838	chr3:55981992:G:A	rs1458062	3	55981992	G	A	0.451299	0.0132025	0.0028	3.028e-06	0.0777392	0.00880581	1.06402e-18	0.16983	0.0408333	3.19494e-05	0.602888	20	0.0242176	TRUE	54
ENST00000359450.6	TIAF1	17	29073521	chr17:29090319:G:A	rs11869198	17	29090319	A	G	0.327922	0.0130954	0.003	1.039e-05	-0.0727541	0.00566266	8.82052e-38	-0.179995	0.0435497	3.57911e-05	0.094475	20	0.0271296	TRUE	231
ENST00000481310.1	ACO2	22	41515513	chr22:41401754:G:A	rs132902	22	41401754	G	A	0.236201	0.0162965	0.0034	1.83e-06	0.178114	0.0227498	4.90739e-15	0.0914946	0.022382	4.35356e-05	0.681559	20	0.033	TRUE	250
ENST00000389861.7	ADARB1	21	45074600	chr21:45161883:T:C	rs394608	21	45161883	T	C	0.45211	-0.0152964	0.0029	8.002e-08	0.0550225	0.00851059	1.0118e-10	-0.278003	0.0680213	4.36995e-05	0.1782	20	0.0331243	TRUE	249
ENST00000602669.1	RP11-73M18.7	14	103694560	chr14:103718400:G:A	rs11846838	14	103718400	A	G	0.351461	0.0138961	0.003	2.941e-06	0.1055	0.0123555	1.357e-17	0.131716	0.0323505	4.67043e-05	0.163434	20	0.0354019	TRUE	207
ENST00000507736.1	TMEM161B-AS1	5	88270506	chr5:88358839:A:G	rs2115884	5	88358839	G	A	0.25487	0.0217958	0.0032	1.514e-11	0.509038	0.0167005	4.75154e-204	0.0428177	0.00644141	2.98625e-11	0.00319159	20	2.26358e-08	FALSE	81
ENST00000512724.5	TMEM161B-AS1	5	88269050	chr5:88367793:C:T	rs10514299	5	88367793	T	C	0.254058	0.0214995	0.0032	2.536e-11	0.449383	0.0194805	9.62677e-118	0.0478422	0.00741674	1.11432e-10	0.00689197	20	8.44656e-08	FALSE	81
ENST00000602810.1	ZSCAN16-AS1	6	28121798	chr6:28071808:G:A	rs4713135	6	28071808	A	G	0.216721	-0.0221039	0.0034	1.519e-10	-0.125285	0.0104455	3.80876e-33	0.176428	0.0308681	1.09347e-08	1.01995e-05	20	8.28847e-06	FALSE	96
ENST00000570126.1	ZNF192P1	6	28161792	chr6:28180209:A:G	rs9295761	6	28180209	G	A	0.216721	-0.0204985	0.0034	2.748e-09	0.173138	0.0131815	2.07694e-39	-0.118394	0.0216073	4.26948e-08	2.34067e-05	20	3.23627e-05	FALSE	96
ENST00000440790.6	ZNF192P1	6	28161781	chr6:28206812:T:C	rs1150693	6	28206812	C	T	0.228896	-0.0205964	0.0034	2.035e-09	0.140311	0.0117468	6.92243e-33	-0.146791	0.02717	6.56484e-08	0.000669615	20	4.97615e-05	FALSE	96
ENST00000553646.1	RPS6KL1	14	74905644	chr14:74901805:G:A	rs2853779	14	74901805	G	A	0.491071	0.020998	0.0028	8.723e-14	-0.0641151	0.00826376	8.58799e-15	-0.327505	0.0607375	6.96253e-08	0.00106227	20	5.2776e-05	FALSE	202
ENST00000450589.5	GAS5	1	173863901	chr1:173876094:T:C	rs2065170	1	173876094	C	T	0.099026	-0.0284028	0.0047	9.716e-10	-0.312739	0.0267169	1.19246e-31	0.0908195	0.0169131	7.88323e-08	0.0393203	20	5.97549e-05	FALSE	12
ENST00000445280.1	RP11-165J3.6	9	93435332	chr9:93449784:C:G	rs7862998	9	93449784	G	C	0.13961	0.0235041	0.004	6.633e-09	0.236172	0.0179229	1.189e-39	0.099521	0.0185445	8.02278e-08	0.000653245	20	6.08127e-05	FALSE	142
ENST00000389749.8	TRMT61A	14	103529184	chr14:103535180:G:A	rs2756119	14	103535180	A	G	0.367695	-0.0203025	0.003	5.884e-12	-0.0494887	0.00612686	6.62006e-16	0.410245	0.0790846	2.13221e-07	0.0185521	20	0.000161622	FALSE	207
ENST00000263856.8	CHMP3	2	86503431	chr2:86593227:T:C	rs60796561	2	86593227	C	T	0.161526	0.0217958	0.0039	2.403e-08	0.0856466	0.00718367	9.0466e-33	0.254486	0.0502906	4.18589e-07	0.0130104	20	0.000317291	FALSE	30
ENST00000419783.1	GPX1	3	49357176	chr3:49478917:G:A	rs9809237	3	49478917	G	A	0.273539	0.0243023	0.0032	4.757e-14	0.0842571	0.0127484	3.86362e-11	0.28843	0.0578524	6.17644e-07	0.00368559	20	0.000468174	FALSE	52
ENST00000506584.5	TMEM161B-AS1	5	88269047	chr5:88364163:T:G	rs4916907	5	88364163	G	T	0.258929	0.0227979	0.0034	1.167e-11	0.104283	0.0143129	3.19546e-13	0.218617	0.0443095	8.06217e-07	0.0446625	20	0.000611113	FALSE	81
ENST00000316606.10	ZSCAN26	6	28267058	chr6:28202519:G:A	rs735765	6	28202519	A	G	0.140422	-0.0314987	0.0042	6.742e-14	0.152198	0.0232422	5.81718e-11	-0.206958	0.0419567	8.11175e-07	0.045361	20	0.000614871	FALSE	96
ENST00000467665.1	C2orf82	2	232875799	chr2:232871639:G:A	rs2592115	2	232871639	G	A	0.414773	0.0138043	0.0028	1.259e-06	-0.316061	0.0138564	3.66548e-115	-0.0436761	0.00906363	1.44405e-06	0.00289699	20	0.00109459	FALSE	45
ENST00000330236.6	ZKSCAN8	6	28141938	chr6:28184805:T:C	rs6901017	6	28184805	C	T	0.225649	-0.0203025	0.0034	3.071e-09	0.0458547	0.00571994	1.08667e-15	-0.442757	0.0924561	1.67751e-06	0.00739108	20	0.00127155	FALSE	96
ENST00000353487.6	SPPL3	12	120762510	chr12:120800401:G:C	rs2015462	12	120800401	G	C	0.484578	-0.0146975	0.0028	2.089e-07	0.0627033	0.00538126	2.23707e-31	-0.234397	0.0489766	1.70221e-06	0.00469032	20	0.00129028	FALSE	188
ENST00000425708.6	ZNF445	3	44439770	chr3:44526831:C:T	rs71615429	3	44526831	T	C	0.318994	0.0203048	0.003	1.048e-11	-0.0392688	0.00585541	1.99465e-11	-0.517071	0.10854	1.89921e-06	0.00287358	20	0.0014396	FALSE	50
ENST00000516660.1	RNU7-160P	14	103550345	chr14:103561220:C:T	rs11625397	14	103561220	C	T	0.339286	-0.0211011	0.0029	6.44e-13	0.341117	0.0544376	3.69967e-10	-0.0618588	0.013028	2.05285e-06	0.0317991	20	0.00155606	FALSE	207
ENST00000334220.8	DLST	14	74881893	chr14:74895849:T:C	rs55707505	14	74895849	C	T	0.319805	-0.0160997	0.003	5.627e-08	-0.0521987	0.00532866	1.17313e-22	0.308431	0.0655322	2.51937e-06	4.19598e-05	20	0.00190969	FALSE	202
ENST00000531164.5	TTC12	11	113314583	chr11:113322075:C:T	rs6589371	11	113322075	T	C	0.133117	-0.0218006	0.0042	2.102e-07	0.303719	0.0274625	1.97442e-28	-0.071779	0.0152759	2.61655e-06	0.00963749	9	0.00198335	FALSE	173
ENST00000504922.5	TMEM161B-AS1	5	88268916	chr5:88280322:A:T	rs61270009	5	88280322	T	A	0.254058	0.021898	0.0032	1.62e-11	-0.134249	0.0208412	1.18289e-10	-0.163115	0.0347765	2.72678e-06	0.0229945	16	0.0020669	FALSE	81
ENST00000570042.5	ZNF192P1	6	28162418	chr6:28206179:A:G	rs1150692	6	28206179	G	A	0.228084	-0.0205964	0.0034	2.05e-09	0.110925	0.0151159	2.16256e-13	-0.185678	0.0397456	2.98766e-06	0.00949463	20	0.00226464	FALSE	96
ENST00000534966.1	SPPL3	12	120784203	chr12:120763364:C:T	rs13746	12	120763364	T	C	0.499188	0.019295	0.0028	9.011e-12	-0.0538788	0.00865851	4.88836e-10	-0.358118	0.0775423	3.86797e-06	0.0253913	20	0.00293192	FALSE	188
ENST00000322734.2	ZNF660	3	44584964	chr3:44495979:T:C	rs7616113	3	44495979	C	T	0.332792	0.0191013	0.003	1.666e-10	-0.0263741	0.00394233	2.23216e-11	-0.724244	0.15703	3.98553e-06	7.58549e-05	20	0.00302103	FALSE	50
ENST00000489642.5	QRICH1	3	49030375	chr3:48809167:T:G	rs9879978	3	48809167	T	G	0.243506	0.0172012	0.0033	1.435e-07	-0.141374	0.0148986	2.33157e-21	-0.121672	0.0266323	4.91034e-06	0.00187661	20	0.00372203	FALSE	52
ENST00000422318.6	NT5DC2	3	52524389	chr3:52532666:G:A	rs7636227	3	52532666	G	A	0.460227	0.0146029	0.0028	2.207e-07	0.0985269	0.010585	1.30067e-20	0.148212	0.0325754	5.3693e-06	0.0221358	20	0.00406993	FALSE	53
ENST00000468472.1	RP5-966M1.6	3	52813282	chr3:52837913:G:A	rs3733047	3	52837913	A	G	0.228896	-0.0154993	0.0033	2.997e-06	0.1009	0.00666462	8.85785e-52	-0.153609	0.0342431	7.26258e-06	0.00531269	20	0.00550503	FALSE	53
ENST00000394752.7	SFMBT1	3	52903572	chr3:52968692:T:C	rs2336671	3	52968692	T	C	0.236201	-0.0166986	0.0033	3.42e-07	0.0465648	0.0050003	1.24987e-20	-0.358611	0.0806558	8.74065e-06	0.00592269	20	0.00662541	FALSE	53
ENST00000424038.1	GIGYF2	2	232703421	chr2:232855573:G:T	rs4973055	2	232855573	G	T	0.340097	0.0173978	0.0029	2.839e-09	0.19763	0.0299404	4.09031e-11	0.0880322	0.019829	9.01414e-06	0.0329583	20	0.00683272	FALSE	45
ENST00000440963.1	APOPT1	14	103562965	chr14:103541822:C:T	rs12891360	14	103541822	T	C	0.296266	0.0160989	0.0032	3.368e-07	-0.177779	0.01938	4.58749e-20	-0.0905558	0.0205292	1.02856e-05	1.08026e-06	20	0.00779645	FALSE	207
ENST00000553894.6	RPS6KL1	14	74910890	chr14:74911482:G:A	rs3213716	14	74911482	A	G	0.409903	0.015205	0.0029	1.783e-07	-0.0700625	0.00877635	1.42704e-15	-0.217021	0.0495206	1.17362e-05	0.000420062	20	0.00889604	FALSE	202
ENST00000426756.5	ZSCAN31	6	28329364	chr6:28043773:C:G	rs202908	6	28043773	G	C	0.295455	-0.0194987	0.0032	7.573e-10	0.136477	0.0216982	3.17907e-10	-0.142872	0.0326456	1.20634e-05	6.13673e-05	20	0.00914402	FALSE	96
ENST00000620890.1	GPX1	3	49357180	chr3:49377358:C:T	rs7623659	3	49377358	T	C	0.29789	-0.0159029	0.003	1.565e-07	-0.167848	0.0219912	2.3017e-14	0.0947454	0.0217611	1.33741e-05	4.19095e-07	20	0.0101376	FALSE	52
ENST00000340879.8	IP6K2	3	48693448	chr3:48694054:G:T	rs3172494	3	48694054	T	G	0.103084	-0.0219963	0.0044	6.633e-07	-0.218505	0.0249432	1.95087e-18	0.100667	0.0231851	1.41259e-05	8.43357e-10	8	0.0107074	FALSE	52
ENST00000333012.5	METTL21B	12	57772678	chr12:57771302:C:T	rs10877013	12	57771302	T	C	0.323052	-0.0146029	0.003	8.746e-07	0.112401	0.0122199	3.63905e-20	-0.129917	0.0301969	1.69007e-05	0.0262397	20	0.0128107	FALSE	184
ENST00000482652.1	XPNPEP3	22	40857097	chr22:40860798:A:G	rs103197	22	40860798	A	G	0.448052	-0.0121029	0.0028	1.8e-05	-0.235597	0.0103071	1.22201e-115	0.0513713	0.0120953	2.16451e-05	0.00052015	20	0.016407	FALSE	250
ENST00000608424.5	WDR6	3	49007393	chr3:48961890:G:A	rs4974082	3	48961890	G	A	0.348214	0.0131038	0.0029	7.134e-06	0.11437	0.00942087	6.4812e-34	0.114574	0.0270558	2.28832e-05	1.10737e-05	20	0.0173455	FALSE	52
ENST00000555279.5	LRFN5	14	41608269	chr14:41730116:G:A	rs1597049	14	41730116	A	G	0.195617	-0.0145043	0.0034	1.912e-05	1.321	0.043344	5.25142e-204	-0.0109798	0.00259891	2.39169e-05	0.00326088	20	0.018129	FALSE	198
ENST00000509265.1	LINC00461	5	88667353	chr5:88673046:A:G	rs6882046	5	88673046	G	A	0.258117	0.0206007	0.0032	9.137e-11	0.121735	0.0218206	2.42043e-08	0.169226	0.0401383	2.48601e-05	0.00711579	14	0.0188439	FALSE	81
ENST00000558834.1	C15orf59	15	73739927	chr15:73742617:G:T	rs67838945	15	73742617	T	G	0.344968	0.0144032	0.003	1.638e-06	-0.129147	0.0153969	4.94989e-17	-0.111526	0.0267654	3.08921e-05	0.0256651	20	0.0234162	FALSE	217
ENST00000473805.5	NRDC	1	51815929	chr1:51818346:A:C	rs2747525	1	51818346	A	C	0.373377	-0.0163022	0.0029	1.454e-08	-0.074265	0.0120772	7.78846e-10	0.219513	0.0529075	3.33921e-05	0.0202732	20	0.0253112	FALSE	6
ENST00000473904.1	ITIH4	3	52829860	chr3:52832141:C:G	rs3755803	3	52832141	G	C	0.230519	-0.0155977	0.0033	2.495e-06	0.106964	0.0128276	7.51801e-17	-0.145822	0.0354632	3.92349e-05	0.000160419	20	0.0297401	FALSE	53
ENST00000396504.6	POLR3H	22	41525804	chr22:41467419:A:G	rs202631	22	41467419	A	G	0.223214	0.0154993	0.0034	5.997e-06	0.0990517	0.0104616	2.84822e-21	0.156476	0.0380968	4.0025e-05	0.00902426	20	0.0303389	FALSE	250
ENST00000454289.7	TSFM	12	57782589	chr12:57752936:A:C	rs2072052	12	57752936	C	A	0.320617	-0.0143959	0.003	1.214e-06	-0.105839	0.0137344	1.29706e-14	0.136017	0.0333914	4.63267e-05	0.0014861	20	0.0351156	FALSE	184
ENST00000409230.5	C2orf82	2	232869632	chr2:232886667:A:G	rs2592126	2	232886667	A	G	0.413149	0.0132025	0.0028	3.331e-06	-0.0934066	0.0118448	3.12318e-15	-0.141344	0.0349263	5.18957e-05	0.0113919	20	0.0393369	FALSE	45
ENST00000478010.1	ACO2	22	41508015	chr22:41470934:A:G	rs79011	22	41470934	A	G	0.224838	0.0152038	0.0034	1.009e-05	0.144107	0.0161959	5.69963e-19	0.105504	0.0264056	6.45546e-05	0.042702	20	0.0489324	FALSE	250
ENST00000527781.1	TTC12	11	113316241	chr11:113322484:C:G	rs7947310	11	113322484	G	C	0.133929	-0.0207042	0.0042	8.132e-07	0.177312	0.0259996	9.11797e-12	-0.116767	0.0292273	6.46566e-05	0.00991771	5	0.0490097	FALSE	173
ENST00000487638.5	ZNF638	2	71395719	chr2:71332315:C:G	rs3771382	2	71332315	C	G	0.417208	-0.014799	0.0028	1.453e-07	0.0646124	0.0106781	1.44022e-09	-0.229042	0.0575392	6.87334e-05	0.591435	20	0.0520999	FALSE	29
ENST00000569673.2	C15orf59	15	73735431	chr15:73724281:T:C	rs4886520	15	73724281	T	C	0.448052	0.0133011	0.0028	2.842e-06	0.051768	0.00717664	5.45712e-13	0.256938	0.0647627	7.26692e-05	0.0140579	20	0.0550833	FALSE	217
ENST00000396048.6	ZNF501	3	44729596	chr3:44721338:A:G	rs56084453	3	44721338	G	A	0.218344	-0.0150955	0.0034	9.701e-06	0.0963128	0.0110353	2.59979e-18	-0.156734	0.0396069	7.58209e-05	0.00101685	20	0.0574722	FALSE	50
ENST00000580476.2	RN7SL471P	6	28977475	chr6:28742785:A:G	rs114955469	6	28742785	G	A	0.0560065	0.0306035	0.006	2.883e-07	0.272045	0.043522	4.08477e-10	0.112494	0.0284661	7.7543e-05	0.320249	6	0.0587776	FALSE	96
ENST00000610630.1	RP11-131L12.4	12	118430147	chr12:118255057:C:T	rs3852532	12	118255057	T	C	0.12013	0.0191013	0.004	1.469e-06	-0.127962	0.0182418	2.30294e-12	-0.149272	0.0378148	7.89847e-05	0.204396	20	0.0598704	FALSE	187
ENST00000557575.5	KLC1	14	103629237	chr14:103710761:G:T	rs4900592	14	103710761	T	G	0.348214	0.0138048	0.003	3.689e-06	0.163819	0.0218667	6.79755e-14	0.0842687	0.0214915	8.81712e-05	0.389457	20	0.0668338	FALSE	207
ENST00000478344.6	EXD3	9	137343159	chr9:137364580:C:T	rs11507682	9	137364580	C	T	0.319805	0.0269048	0.0051	1.327e-07	-0.0335805	0.00581506	7.7064e-09	-0.801202	0.205706	9.82442e-05	0.0419877	10	0.0744691	FALSE	149
ENST00000410075.5	ZNF638	2	71276593	chr2:71307031:G:C	rs4852777	2	71307031	G	C	0.393669	-0.0151035	0.0028	9.406e-08	0.0415021	0.00739989	2.04115e-08	-0.363921	0.0936062	0.000101163	0.269569	20	0.0766819	FALSE	29
ENST00000373137.2	RP11-268J15.5	1	36323734	chr1:36323945:A:G	rs12116935	1	36323945	G	A	0.375	-0.0121953	0.0029	2.18e-05	0.0730347	0.00717368	2.41255e-24	-0.16698	0.0429611	0.000101588	0.743615	19	0.0770034	FALSE	2
ENST00000477116.5	APOPT1	14	103563173	chr14:103540356:G:T	rs9324063	14	103540356	T	G	0.288961	0.0139975	0.0032	9.963e-06	0.163223	0.0193712	3.5742e-17	0.0857569	0.0220894	0.000103487	0.0316651	20	0.0784433	FALSE	207
ENST00000310193.3	CYP7B1	8	64596135	chr8:64787510:C:G	rs4461935	8	64787510	G	C	0.494318	0.0139975	0.0029	1.089e-06	-0.0583994	0.00899343	8.3831e-11	-0.239686	0.0618738	0.000107157	0.08128	12	0.0812253	FALSE	129
ENST00000562220.2	PCDHA10	5	140855883	chr5:140806853:G:C	rs3756337	5	140806853	G	C	0.497565	-0.014799	0.0028	1.408e-07	0.0166916	0.00297503	2.01663e-08	-0.886611	0.23046	0.000119504	0.0309205	13	0.090584	FALSE	90
ENST00000479094.5	FAM120AOS	9	93446494	chr9:93467912:G:A	rs10992744	9	93467912	A	G	0.265422	-0.0161981	0.0031	2.597e-07	0.128099	0.0226756	1.61214e-08	-0.12645	0.0329648	0.000125099	0.00746976	20	0.0948249	FALSE	142
ENST00000486040.1	MRM2	7	2234295	chr7:2238591:C:T	rs7799006	7	2238591	T	C	0.368506	0.0114048	0.0029	8.931e-05	0.13167	0.00845759	1.19549e-54	0.0866163	0.0227166	0.000137338	0.0389684	20	0.104102	FALSE	113
ENST00000480549.5	SH3D21	1	36307117	chr1:36323945:A:G	rs12116935	1	36323945	G	A	0.375	-0.0121953	0.0029	2.18e-05	0.0564921	0.00629776	2.95999e-19	-0.215877	0.0566958	0.000140304	0.955822	12	0.10635	FALSE	2
ENST00000562124.5	TIPIN	15	66336981	chr15:66387481:G:C	rs4483802	15	66387481	C	G	0.0933442	0.0211011	0.0053	6.792e-05	0.290172	0.0237129	1.97482e-34	0.0727191	0.0192074	0.000153099	0.152623	20	0.116049	FALSE	215
ENST00000426086.2	VEGFB	11	64234820	chr11:64237940:G:A	rs4930152	11	64237940	A	G	0.293019	0.0122042	0.0031	7.898e-05	-0.267502	0.0212497	2.44245e-36	-0.0456227	0.0121422	0.000171704	0.00334497	20	0.130152	FALSE	169
ENST00000416649.6	NCKIPSD	3	48673844	chr3:48682205:T:C	rs7633840	3	48682205	T	C	0.362013	0.0127978	0.003	2.036e-05	-0.109258	0.0138656	3.27934e-15	-0.117133	0.0312235	0.000175817	0.00263145	18	0.133269	FALSE	52
ENST00000551248.1	AVIL	12	57797778	chr12:57771302:C:T	rs10877013	12	57771302	T	C	0.323052	-0.0146029	0.003	8.746e-07	-0.0724645	0.0123744	4.74118e-09	0.201517	0.0538341	0.000181619	0.278211	20	0.137667	FALSE	184
ENST00000551925.1	B4GALNT1	12	57631128	chr12:57751373:C:T	rs2270777	12	57751373	T	C	0.434253	0.0133994	0.0028	1.958e-06	-0.0451207	0.00754974	2.28046e-09	-0.296968	0.0794983	0.000187327	0.00256874	20	0.141994	FALSE	184
ENST00000233027.9	NEK4	3	52708449	chr3:52629866:G:A	rs7622694	3	52629866	A	G	0.393669	-0.0124028	0.0028	1.047e-05	-0.0322015	0.00475058	1.21483e-11	0.385161	0.103872	0.000208876	0.166767	20	0.158328	FALSE	53
ENST00000472301.5	P4HTM	3	48989908	chr3:48850688:A:C	rs9830636	3	48850688	A	C	0.344968	0.0131038	0.003	9.751e-06	-0.0731531	0.0105145	3.46719e-12	-0.179128	0.0484221	0.00021619	0.00606843	20	0.163872	FALSE	52
ENST00000535194.2	KLC1	14	103679398	chr14:103719715:T:A	rs59021304	14	103719715	A	T	0.170455	-0.0165031	0.0036	4.568e-06	-0.0987014	0.0158726	5.02465e-10	0.167202	0.0453136	0.000224354	0.0860681	20	0.17006	FALSE	207
ENST00000332211.10	VDAC2	10	75210751	chr10:75237183:T:C	rs1259505	10	75237183	C	T	0.44724	0.0137035	0.0028	1.347e-06	-0.0646819	0.0116171	2.57983e-08	-0.211859	0.057635	0.000237027	0.14488	12	0.179666	FALSE	153
ENST00000436624.6	ZNF502	3	44712646	chr3:44842479:G:A	rs10514710	3	44842479	A	G	0.209416	-0.0161981	0.0035	4.011e-06	0.0677796	0.0114082	2.82803e-09	-0.238982	0.0654557	0.000261171	0.0157416	17	0.197968	FALSE	50
ENST00000510580.1	MSANTD1	4	3249159	chr4:3257944:G:A	rs362282	4	3257944	A	G	0.362825	-0.012699	0.0029	9.991e-06	0.0367082	0.00560306	5.69794e-11	-0.345945	0.0950239	0.000271986	0.0505014	20	0.206166	FALSE	62
ENST00000422440.6	SLC25A12	2	171784370	chr2:171680702:A:G	rs12052995	2	171680702	A	G	0.421266	0.012304	0.0029	1.581e-05	0.0622066	0.00899967	4.77535e-12	0.197792	0.0547006	0.000299296	0.339465	20	0.226867	FALSE	39
ENST00000355083.9	TMEM110	3	52836756	chr3:52821213:T:C	rs2239547	3	52821213	C	T	0.26461	-0.0132025	0.0032	2.955e-05	0.0491002	0.00664588	1.48976e-13	-0.268888	0.0746464	0.000315588	0.0402913	20	0.239216	FALSE	53
ENST00000309422.6	VEGFB	11	64234538	chr11:64237940:G:A	rs4930152	11	64237940	A	G	0.293019	0.0122042	0.0031	7.898e-05	0.0946062	0.0106753	7.8495e-19	0.129	0.0358551	0.000320913	8.44658e-05	20	0.243252	FALSE	169
ENST00000375712.3	KIF3B	20	32277664	chr20:32449832:T:G	rs6141724	20	32449832	G	T	0.379058	0.0129029	0.003	1.287e-05	0.0345314	0.00529739	7.09837e-11	0.373657	0.104084	0.000330742	0.0223125	20	0.250702	FALSE	243
ENST00000494566.5	CCDC88B	11	64342731	chr11:64335476:A:G	rs574087	11	64335476	G	A	0.367695	-0.0116024	0.0029	6.182e-05	-0.0436639	0.0053718	4.35167e-16	0.265721	0.0740259	0.000331215	0.000693678	20	0.251061	FALSE	169
ENST00000496254.5	GNL3	3	52686049	chr3:52774325:G:A	rs1014969	3	52774325	A	G	0.385552	-0.0128965	0.0028	5.086e-06	0.0649975	0.0114062	1.20897e-08	-0.198415	0.0553907	0.000340845	0.322448	20	0.258361	FALSE	53
ENST00000491767.5	MLF1	3	158571163	chr3:158564670:C:T	rs6441207	3	158564670	T	C	0.400162	-0.0114047	0.0028	6.375e-05	0.134941	0.0181869	1.17361e-13	-0.084516	0.0236707	0.000356303	8.42822e-05	20	0.270078	FALSE	60
ENST00000373620.7	DENND1A	9	123400099	chr9:123772233:T:C	rs1752156	9	123772233	C	T	0.185065	0.0160989	0.0036	7.089e-06	0.0578736	0.00988581	4.79284e-09	0.278173	0.0782768	0.000379829	0.00276208	20	0.28791	FALSE	147
ENST00000579534.5	POLI	18	54269404	chr18:54309176:A:G	rs641618	18	54309176	A	G	0.299513	-0.0112025	0.003	0.0002498	0.062244	0.00540498	1.09538e-30	-0.179978	0.050668	0.000382173	0.117501	20	0.289687	FALSE	239
ENST00000252102.8	NDUFA2	5	140645285	chr5:140647631:T:C	rs778593	5	140647631	C	T	0.391234	-0.0126003	0.0028	7.693e-06	-0.0437599	0.00756533	7.28278e-09	0.287941	0.081069	0.000382605	0.127157	20	0.290015	FALSE	90
ENST00000375689.5	ASXL1	20	32359565	chr20:32411796:C:G	rs62206927	20	32411796	G	C	0.383117	0.0122953	0.0029	2.171e-05	0.065678	0.0101696	1.05914e-10	0.187205	0.0528194	0.000393728	0.0539703	14	0.298446	FALSE	243
ENST00000306149.11	CSDC2	22	41560763	chr22:41545239:G:A	rs9607812	22	41545239	A	G	0.211851	0.0133994	0.0037	0.0002504	0.208635	0.0139282	1.00187e-50	0.064224	0.0182452	0.00043148	0.00668604	20	0.327062	FALSE	250
ENST00000446801.6	ZWILCH	15	66505117	chr15:66336415:G:A	rs35645131	15	66336415	A	G	0.0949675	0.0212951	0.0053	5.509e-05	0.0945737	0.0130598	4.43486e-13	0.22517	0.0640892	0.000442442	0.913573	14	0.335371	FALSE	215
ENST00000553366.1	RP11-1053O12.1	14	41742639	chr14:41740046:A:G	rs12588484	14	41740046	A	G	0.310065	-0.0128016	0.0031	4.286e-05	-0.160348	0.023999	2.36622e-11	0.0798363	0.0227276	0.000443485	0.0825744	20	0.336162	FALSE	198
ENST00000544233.5	WSB2	12	118032694	chr12:118056076:C:A	rs7485457	12	118056076	A	C	0.0657468	-0.0231988	0.0055	2.696e-05	-0.139735	0.0223703	4.19942e-10	0.16602	0.0474936	0.000472938	0.196386	5	0.358487	FALSE	187
ENST00000396827.3	ZSCAN12	6	28379219	chr6:28391393:A:G	rs2859348	6	28391393	G	A	0.440747	-0.0111971	0.0029	9.027e-05	-0.0528633	0.00646478	2.90701e-16	0.211812	0.0606664	0.000480463	0.000123787	20	0.364191	FALSE	96
ENST00000251507.8	RABGAP1L	1	174159517	chr1:174297504:C:T	rs7555067	1	174297504	T	C	0.476461	-0.0118001	0.0028	2.904e-05	0.0395903	0.0065444	1.45303e-09	-0.298055	0.0861941	0.00054429	0.0405315	20	0.412572	FALSE	12
ENST00000588038.5	ASXL3	18	33605587	chr18:33612863:T:C	rs8084438	18	33612863	T	C	0.460227	0.0119977	0.0028	2.158e-05	0.0692769	0.012041	8.74523e-09	0.173185	0.050395	0.000589165	0.0314875	16	0.446587	FALSE	234
ENST00000395460.6	C11orf49	11	46936768	chr11:47161375:G:A	rs3740694	11	47161375	A	G	0.156656	0.013298	0.0038	0.0004615	0.163783	0.0123513	3.92722e-40	0.0811928	0.0239957	0.000715326	0.0142464	20	0.542217	FALSE	166
ENST00000337566.9	POLR3H	22	41528842	chr22:41562858:G:C	rs9607819	22	41562858	C	G	0.211039	0.0136021	0.0035	0.0001032	0.228852	0.0333397	6.6841e-12	0.0594361	0.0175748	0.000719858	0.0089252	20	0.545652	FALSE	250
ENST00000262982.2	CSE1L	20	49046312	chr20:49032319:G:A	rs1022688	20	49032319	A	G	0.31737	0.0121029	0.003	6.229e-05	-0.0349981	0.00576173	1.24585e-09	-0.345817	0.102903	0.000777672	0.0556239	20	0.589475	FALSE	246
ENST00000577971.5	POLI	18	54269592	chr18:54423953:T:G	rs1992130	18	54423953	T	G	0.328734	-0.010697	0.003	0.0003369	0.0622747	0.00620575	1.06963e-23	-0.171771	0.0511244	0.000779784	0.00170435	20	0.591076	FALSE	239
ENST00000541674.5	NPIPB4	16	21857292	chr16:21654543:T:A	rs7204005	16	21654543	A	T	0.247565	-0.0126003	0.0033	0.000111	0.140154	0.0201081	3.16826e-12	-0.0899029	0.026847	0.000811864	0.0118166	12	0.615393	FALSE	225
ENST00000369127.8	HACE1	6	104728095	chr6:104845728:C:T	rs2499657	6	104845728	C	T	0.44724	-0.0102019	0.0028	0.0002909	-0.0506844	0.00603269	4.40358e-17	0.201282	0.060215	0.000829601	0.0126521	20	0.628837	FALSE	105
ENST00000392551.6	GPR155	2	174434152	chr2:174482922:G:C	rs12614738	2	174482922	C	G	0.32711	-0.0100988	0.003	0.0007116	0.228756	0.0142089	2.57141e-58	-0.0441468	0.013398	0.000984145	0.00514986	20	0.745982	FALSE	40
ENST00000417811.2	DPY19L1P1	7	32580949	chr7:32578818:G:A	rs67444297	7	32578818	A	G	0.239448	0.0113036	0.0032	0.0004632	-0.0603642	0.00672248	2.72111e-19	-0.187257	0.0569659	0.00101194	0.0749468	20	0.767053	FALSE	117
ENST00000446486.1	IFI44	1	78662735	chr1:78666120:T:C	rs6669498	1	78666120	C	T	0.415584	0.0107981	0.0029	0.0001873	-0.126031	0.0181143	3.4636e-12	-0.0856783	0.0260983	0.00102742	0.138641	19	0.778782	FALSE	9
ENST00000295500.8	GPR155	2	174435144	chr2:174487330:G:T	rs4972668	2	174487330	G	T	0.323052	-0.0107981	0.003	0.0003042	-0.0981821	0.0123493	1.85928e-15	0.10998	0.033541	0.00104183	0.0730269	16	0.789705	FALSE	40
ENST00000306388.10	TBCA	5	77691241	chr5:77788700:G:A	rs254398	5	77788700	G	A	0.216721	0.0138043	0.0036	0.0001511	0.0491769	0.00779921	2.87501e-10	0.280706	0.085679	0.00105192	0.0103474	20	0.797358	FALSE	79
ENST00000368761.9	TRAF3IP2	6	111556454	chr6:111583325:T:C	rs174373	6	111583325	T	C	0.228084	0.0132025	0.0034	9.337e-05	0.0302049	0.00499136	1.43561e-09	0.437097	0.133746	0.00108268	0.446496	20	0.820668	FALSE	106
ENST00000472748.5	SLC25A12	2	171844369	chr2:171928653:C:T	rs62182436	2	171928653	C	T	0.449675	0.0109993	0.0028	8.746e-05	0.0859353	0.0146866	4.87826e-09	0.127995	0.0392445	0.00110835	0.0581193	20	0.840129	FALSE	39
ENST00000608382.5	ZBTB25	14	64478051	chr14:64479473:C:G	rs1742159	14	64479473	C	G	0.4375	-0.0104039	0.0028	0.0002568	0.0236611	0.00351028	1.57816e-11	-0.439706	0.135126	0.00113779	0.0896567	20	0.862446	FALSE	201
ENST00000368731.6	TRAF3IP2	6	111558961	chr6:111577417:T:C	rs12663048	6	111577417	C	T	0.210227	0.013298	0.0036	0.0002727	0.0840034	0.0122518	7.06018e-12	0.158303	0.0486791	0.00114605	0.371301	20	0.868703	FALSE	106
ENST00000508895.5	SNCA	4	89726258	chr4:89835399:C:G	rs7681440	4	89835399	C	G	0.462662	-0.0110003	0.0032	0.0007027	-0.292041	0.0297425	9.32921e-23	0.0376669	0.0116095	0.00117658	0.153715	20	0.891845	FALSE	66
ENST00000418038.5	STK24	13	98455421	chr13:98449615:G:C	rs4584	13	98449615	C	G	0.277597	-0.0121953	0.0031	7.726e-05	0.0338072	0.00590954	1.06034e-08	-0.360732	0.111285	0.00118896	0.00208615	20	0.901234	FALSE	197
ENST00000272732.10	SCRN3	2	174395745	chr2:174413172:G:A	rs6728628	2	174413172	A	G	0.230519	0.011597	0.0034	0.0006573	-0.0790964	0.00763707	3.89335e-25	-0.146618	0.0452566	0.00119651	0.000431345	20	0.906958	FALSE	40
ENST00000602802.1	RP11-571M6.17	12	57803838	chr12:57724465:T:C	rs2269720	12	57724465	C	T	0.300325	-0.0116024	0.003	0.0001246	-0.0693296	0.0118576	5.01022e-09	0.167352	0.0518815	0.00125683	0.00820548	20	0.952681	FALSE	184
ENST00000394715.1	ZBTB25	14	64486839	chr14:64495577:A:G	rs28730549	14	64495577	G	A	0.340909	0.0114958	0.003	0.0001043	-0.0436715	0.00741087	3.79491e-09	-0.263234	0.0819412	0.00131595	0.552339	20	0.997492	FALSE	201
ENST00000338639.9	PARK7	1	7961663	chr1:7967770:A:C	rs12740409	1	7967770	C	A	0.161526	0.0010005	0.0037	0.7846	-0.138945	0.0105828	2.23463e-39	-0.00720068	0.0266348	0.786892	0.250867	20	1	FALSE	1
ENST00000493678.5	PARK7	1	7961692	chr1:8019241:C:T	rs10489450	1	8019241	T	C	0.166396	0.000300045	0.0036	0.9415	0.174311	0.0223198	5.73347e-15	0.00172132	0.0206539	0.93358	0.535489	20	1	FALSE	1
ENST00000377493.9	PARK7	1	7961701	chr1:7967770:A:C	rs12740409	1	7967770	C	A	0.161526	0.0010005	0.0037	0.7846	0.333558	0.054556	9.71316e-10	0.00299948	0.0111034	0.787052	0.503895	20	1	FALSE	1
ENST00000471369.1	OSCP1	1	36417911	chr1:36420516:C:T	rs2275477	1	36420516	T	C	0.238636	0.00270365	0.0034	0.4237	0.182081	0.0169219	5.31387e-27	0.0148486	0.0187239	0.427761	0.181653	20	1	FALSE	2
ENST00000475160.1	OSCP1	1	36420333	chr1:36398053:T:C	rs60673492	1	36398053	C	T	0.331981	0.00339576	0.003	0.2561	0.0972796	0.017564	3.04962e-08	0.0349072	0.0314764	0.267432	0.411546	10	1	FALSE	2
ENST00000373075.6	MEAF6	1	37492575	chr1:37506657:T:G	rs35275661	1	37506657	G	T	0.237825	0	0.0032	0.9934	-0.0723846	0.00926665	5.65992e-15	0	0.0442083	1	0.00249261	12	1	FALSE	3
ENST00000296218.7	DNALI1	1	37556919	chr1:37544642:G:A	rs72657787	1	37544642	A	G	0.0689935	0.0158042	0.0051	0.002043	-0.213743	0.0207924	8.68879e-25	-0.0739405	0.024921	0.00300731	0.0196048	15	1	FALSE	3
ENST00000497858.1	DNALI1	1	37560538	chr1:37556851:C:A	rs2273014	1	37556851	A	C	0.429383	-0.00689617	0.0028	0.01454	-0.049698	0.00622692	1.44978e-15	0.138762	0.058962	0.0186022	0.107225	18	1	FALSE	3
ENST00000488496.1	GNL2	1	37593485	chr1:37519211:C:T	rs11264065	1	37519211	C	T	0.487825	0.0077995	0.0028	0.005827	0.0814309	0.011801	5.18751e-12	0.0957807	0.0370809	0.0097941	0.106907	20	1	FALSE	3
ENST00000358011.8	C1orf109	1	37681570	chr1:37683093:A:G	rs684260	1	37683093	A	G	0.241883	0.0100988	0.0033	0.002218	-0.0602061	0.00773545	7.07422e-15	-0.167738	0.0588964	0.00439932	0.019302	13	1	FALSE	3
ENST00000373048.8	EPHA10	1	37715974	chr1:37725866:T:C	rs7541350	1	37725866	C	T	0.104708	0.00240288	0.0049	0.6185	0.0905677	0.00915315	4.38917e-23	0.0265314	0.0541696	0.624287	0.0872467	9	1	FALSE	3
ENST00000371873.9	CMPK1	1	47333797	chr1:47382939:C:T	rs7533562	1	47382939	C	T	0.482143	0.00269636	0.0028	0.3331	-0.0471893	0.00570943	1.39512e-16	-0.0571393	0.0597369	0.338812	0.225998	20	1	FALSE	4
ENST00000472808.1	FAF1	1	50539592	chr1:50543518:A:G	rs17382975	1	50543518	G	A	0.0803571	0.0178992	0.0051	0.0004985	-0.114154	0.0188919	1.5175e-09	-0.156798	0.0516656	0.0024064	0.250172	14	1	FALSE	5
ENST00000478657.1	EPS15	1	51394419	chr1:51377150:G:C	rs7531087	1	51377150	C	G	0.0811688	0.00650109	0.0052	0.2091	0.197892	0.0269258	1.9892e-13	0.0328518	0.0266545	0.217761	0.059491	5	1	FALSE	6
ENST00000313334.12	BTF3L4	1	52056125	chr1:52047060:G:A	rs2783183	1	52047060	A	G	0.0511364	-0.0227004	0.0069	0.001111	0.13843	0.0137793	9.54191e-24	-0.163984	0.0524492	0.0017688	0.634572	19	1	FALSE	6
ENST00000257181.9	PRPF38A	1	52404564	chr1:52363067:C:T	rs12044739	1	52363067	T	C	0.0649351	-0.00239712	0.0055	0.6635	0.0472117	0.00845939	2.39155e-08	-0.0507739	0.116851	0.663912	0.190663	19	1	FALSE	6
ENST00000476876.5	IFI44L	1	78620469	chr1:78628133:A:G	rs273259	1	78628133	G	A	0.314935	0.00800193	0.003	0.007175	-0.255752	0.0285723	3.52113e-19	-0.0312878	0.0122398	0.0105813	0.939642	6	1	FALSE	9
ENST00000459735.5	PTBP2	1	96784948	chr1:96633160:T:A	rs72721911	1	96633160	A	T	0.0941558	0.0163022	0.0051	0.00154	0.145785	0.0229232	2.02116e-10	0.111823	0.0391533	0.00428957	0.00283637	20	1	FALSE	11
ENST00000333279.2	ANKRD45	1	173609561	chr1:173509884:A:C	rs34931189	1	173509884	C	A	0.106331	0.00240288	0.0046	0.6045	-0.0899688	0.0153066	4.15849e-09	-0.026708	0.0513304	0.602844	0.0598818	20	1	FALSE	12
ENST00000361951.4	DARS2	1	173824503	chr1:173821939:A:G	rs7548171	1	173821939	G	A	0.299513	-0.000899595	0.0031	0.7848	-0.0522076	0.00538345	3.08077e-22	0.0172311	0.0594049	0.771769	0.00919865	20	1	FALSE	12
ENST00000484459.1	SMYD2	1	214327494	chr1:214323737:G:A	rs4655334	1	214323737	A	G	0.400974	0.00450011	0.0028	0.1107	-0.12001	0.0187839	1.66976e-10	-0.0374977	0.0240582	0.119085	0.417384	20	1	FALSE	18
ENST00000366956.9	PTPN14	1	214348696	chr1:214481622:C:T	rs7537274	1	214481622	C	T	0.0974026	-0.00160128	0.0047	0.7389	0.122441	0.0101938	3.09722e-33	-0.013078	0.0384012	0.733434	0.52569	20	1	FALSE	18
ENST00000525115.1	PGBD5	1	230323248	chr1:230325333:G:A	rs2306813	1	230325333	A	G	0.158279	0.000500125	0.0037	0.887	-0.0674069	0.0103509	7.40785e-11	-0.0074195	0.0549024	0.892501	0.629274	15	1	FALSE	20
ENST00000391860.6	PGBD5	1	230314482	chr1:230321601:G:A	rs11122494	1	230321601	A	G	0.226461	0.00220242	0.0033	0.5166	0.0806947	0.00801902	8.05775e-24	0.0272933	0.0409847	0.505451	0.0872571	20	1	FALSE	20
ENST00000421697.2	ADARB2-AS1	10	1526637	chr10:1550211:A:G	rs11250616	10	1550211	G	A	0.396916	0.00210221	0.0029	0.4728	-0.101964	0.0177137	8.6027e-09	-0.0206172	0.0286661	0.472006	0.0630445	16	1	FALSE	150
ENST00000381312.5	ADARB2	10	1177318	chr10:1251048:A:G	rs7100066	10	1251048	G	A	0.314935	0.0010005	0.0032	0.7631	0.0749462	0.011883	2.84523e-10	0.0133496	0.0427497	0.754833	0.0524998	3	1	FALSE	150
ENST00000238936.8	MFSD13A	10	102461395	chr10:102470255:C:T	rs3808937	10	102470255	T	C	0.178571	0.0119005	0.0035	0.0007318	0.0539161	0.00818742	4.54151e-11	0.220723	0.0730581	0.00251776	0.0126067	12	1	FALSE	155
ENST00000428200.1	MFSD13A	10	102466018	chr10:102466080:T:G	rs11191294	10	102466080	G	T	0.331981	-0.00750179	0.003	0.01186	0.101183	0.0155564	7.80952e-11	-0.0741411	0.0317651	0.0195934	0.0310515	20	1	FALSE	155
ENST00000369893.9	SFXN2	10	102714540	chr10:102739475:A:T	rs12762176	10	102739475	T	A	0.325487	-0.00159872	0.0031	0.6094	0.0203016	0.00341816	2.86195e-09	-0.0787486	0.153272	0.607403	0.163396	20	1	FALSE	155
ENST00000369884.4	CYP17A1-AS1	10	102832721	chr10:102814306:G:A	rs284857	10	102814306	G	A	0.409903	-0.00690378	0.0028	0.01372	0.133382	0.013917	9.33213e-22	-0.0517596	0.021676	0.0169459	0.0382058	20	1	FALSE	155
ENST00000339834.9	BORCS7	10	102854223	chr10:102856743:T:C	rs4919690	10	102856743	C	T	0.254058	0.00140098	0.0032	0.6671	-0.182157	0.00941511	2.14753e-83	-0.00769106	0.0175718	0.661608	2.54604e-05	20	1	FALSE	155
ENST00000369883.3	BORCS7	10	102854262	chr10:102856743:T:C	rs4919690	10	102856743	C	T	0.254058	0.00140098	0.0032	0.6671	-0.119289	0.021255	1.99701e-08	-0.0117444	0.0269071	0.662488	0.0142558	20	1	FALSE	155
ENST00000369880.7	AS3MT	10	102869516	chr10:102856743:T:C	rs4919690	10	102856743	C	T	0.254058	0.00140098	0.0032	0.6671	-0.109266	0.00805205	6.03712e-42	-0.0128218	0.0293016	0.661692	4.78545e-05	20	1	FALSE	155
ENST00000369878.8	CNNM2	10	102918293	chr10:103066504:T:C	rs943038	10	103066504	C	T	0.395292	-0.00479847	0.0028	0.08708	0.0500982	0.00432379	4.81698e-31	-0.0957813	0.0564983	0.0900193	8.54586e-05	20	1	FALSE	155
ENST00000369710.8	GSTO1	10	104254710	chr10:104306678:C:T	rs11191999	10	104306678	T	C	0.32711	-0.00679685	0.0031	0.02703	0.171583	0.0222112	1.11771e-14	-0.0396125	0.0187806	0.0349252	0.30439	20	1	FALSE	156
ENST00000369315.5	CASP7	10	113679940	chr10:113651855:A:G	rs2154028	10	113651855	A	G	0.107143	0.00039992	0.0046	0.931	0.0932392	0.015341	1.21851e-09	0.00428918	0.0493405	0.930727	0.989644	14	1	FALSE	158
ENST00000588224.1	C10orf82	10	116664286	chr10:116660024:T:A	rs11197786	10	116660024	A	T	0.465097	0.00190181	0.0028	0.5036	0.0579241	0.0099385	5.60105e-09	0.0328327	0.0486663	0.499897	0.0678137	18	1	FALSE	159
ENST00000481291.1	HSPA12A	10	116698144	chr10:116695408:G:C	rs3010469	10	116695408	G	C	0.499188	0.00350385	0.0028	0.216	0.112597	0.00960381	9.58249e-32	0.0311186	0.0250087	0.213386	0.0210307	20	1	FALSE	159
ENST00000437011.1	RPL5P27	10	116749905	chr10:116834881:G:A	rs1681720	10	116834881	A	G	0.379058	0.00769957	0.0029	0.008738	0.0754584	0.0096708	6.05928e-15	0.102037	0.0405957	0.0119541	0.3221	18	1	FALSE	159
ENST00000453491.2	RP11-539I5.1	10	116828761	chr10:116834881:G:A	rs1681720	10	116834881	A	G	0.379058	0.00769957	0.0029	0.008738	0.0366517	0.00464827	3.14498e-15	0.210074	0.0834882	0.0118625	0.53495	20	1	FALSE	159
ENST00000369207.2	ENO4	10	116859034	chr10:116949868:A:T	rs7074047	10	116949868	A	T	0.294643	0.00380276	0.0032	0.2375	-0.0623631	0.00877203	1.16624e-12	-0.0609777	0.0520243	0.241157	0.092643	20	1	FALSE	159
ENST00000614747.1	RP11-129M16.4	10	117267116	chr10:117394911:A:G	rs72825561	10	117394911	G	A	0.0925325	0.00040008	0.0052	0.9316	-0.0828714	0.0102884	7.95932e-16	-0.00482772	0.0627507	0.938675	0.35797	14	1	FALSE	159
ENST00000334464.6	PDZD8	10	117277274	chr10:117386263:C:T	rs7900191	10	117386263	T	C	0.410714	0.00020002	0.0029	0.9532	-0.0276422	0.00392628	1.91824e-12	-0.00723603	0.104917	0.945014	0.513282	20	1	FALSE	159
ENST00000440007.5	EMX2OS	10	117484295	chr10:117490700:T:C	rs242965	10	117490700	C	T	0.26461	-0.00149888	0.0032	0.6388	0.0909529	0.0103663	1.72527e-18	-0.0164797	0.0352331	0.639976	0.713068	20	1	FALSE	159
ENST00000526957.1	CTC-830E23.1	11	24701275	chr11:24676206:A:G	rs72882416	11	24676206	G	A	0.137175	-0.00390238	0.0037	0.2972	0.148386	0.0270008	3.89404e-08	-0.0262989	0.0253901	0.300299	0.981543	14	1	FALSE	160
ENST00000620308.1	LUZP2	11	24729140	chr11:24496895:A:G	rs1509616	11	24496895	A	G	0.275162	0.00299551	0.0031	0.3425	-0.0884764	0.0141419	3.94094e-10	-0.0338566	0.0354531	0.339593	0.329983	20	1	FALSE	160
ENST00000403099.5	METTL15	11	28108320	chr11:28108435:C:A	rs3812738	11	28108435	A	C	0.297078	0.002002	0.003	0.5005	-0.157817	0.0187555	3.94775e-17	-0.0126856	0.019069	0.505894	0.000260484	20	1	FALSE	161
ENST00000634762.1	METTL15	11	28110315	chr11:28280863:A:G	rs10835306	11	28280863	G	A	0.301136	0.00300451	0.0031	0.3279	-0.139948	0.0115517	8.80383e-34	-0.0214688	0.0222219	0.333989	0.00315594	20	1	FALSE	161
ENST00000561816.1	LINC01616	11	29980113	chr11:30033207:T:C	rs7931190	11	30033207	T	C	0.423701	0.00459941	0.0029	0.1131	-0.0500683	0.00819356	9.92029e-10	-0.0918627	0.05984	0.12475	0.301847	9	1	FALSE	162
ENST00000465995.5	DNAJC24	11	31369840	chr11:31342554:C:G	rs61879886	11	31342554	G	C	0.349838	-0.00909848	0.0029	0.001706	-0.0363298	0.00594298	9.77392e-10	0.250441	0.0897235	0.0052504	0.0587507	16	1	FALSE	163
ENST00000532942.5	RCN1	11	31816384	chr11:32100474:T:G	rs2073223	11	32100474	T	G	0.470779	0.0028958	0.0028	0.3034	0.166426	0.0199747	7.95784e-17	0.0173999	0.0169534	0.304732	0.0458838	17	1	FALSE	163
ENST00000054950.3	RCN1	11	32090904	chr11:32091022:A:C	rs223046	11	32091022	C	A	0.288149	0.00800193	0.0031	0.009635	-0.0839375	0.011095	3.8679e-14	-0.095332	0.0390228	0.0145664	0.493287	20	1	FALSE	163
ENST00000531120.5	EIF3M	11	32583825	chr11:32713588:C:G	rs1386179	11	32713588	C	G	0.299513	0.0044003	0.0031	0.1548	0.0645013	0.00546588	3.86918e-32	0.0682204	0.0484075	0.158748	0.00153349	20	1	FALSE	164
ENST00000399302.6	QSER1	11	32893178	chr11:32926706:G:A	rs6484610	11	32926706	G	A	0.180195	0.00279609	0.0036	0.4461	-0.0455715	0.00556797	2.73281e-16	-0.0613561	0.0793517	0.439394	0.0978169	16	1	FALSE	164
ENST00000528107.5	TCP11L1	11	33039786	chr11:33035246:A:G	rs12363978	11	33035246	G	A	0.164773	0.00450011	0.0037	0.2225	-0.0602492	0.00705386	1.32707e-17	-0.0746916	0.062031	0.228551	0.869661	18	1	FALSE	164
ENST00000527583.1	PIGCP1	11	33075566	chr11:33046358:C:T	rs1033716	11	33046358	C	T	0.252435	-0.000300045	0.0031	0.9264	-0.0437587	0.00793477	3.49162e-08	0.00685681	0.0708539	0.922906	0.44099	14	1	FALSE	164
ENST00000528488.5	C11orf49	11	46936697	chr11:47078316:C:T	rs61896127	11	47078316	T	C	0.0949675	0.00450011	0.005	0.3665	-0.15649	0.0203551	1.49459e-14	-0.0287565	0.0321691	0.371366	0.00124233	20	1	FALSE	166
ENST00000278460.11	C11orf49	11	46936747	chr11:47161375:G:A	rs3740694	11	47161375	A	G	0.156656	0.013298	0.0038	0.0004615	-0.215986	0.0314269	6.30189e-12	-0.0615689	0.0197432	0.00181784	0.0865884	16	1	FALSE	166
ENST00000624693.1	C11orf49	11	47160105	chr11:47161375:G:A	rs3740694	11	47161375	A	G	0.156656	0.013298	0.0038	0.0004615	0.078396	0.0125914	4.78073e-10	0.169626	0.0556037	0.00228361	0.343614	13	1	FALSE	166
ENST00000614394.1	DDB2	11	47234581	chr11:47335319:A:T	rs2301216	11	47335319	T	A	0.348214	-0.00580313	0.0031	0.0593	0.0634553	0.0110381	8.99013e-09	-0.0914522	0.0513781	0.0750787	0.00160743	20	1	FALSE	166
ENST00000614884.1	DDB2	11	47237806	chr11:47225451:G:A	rs61897859	11	47225451	A	G	0.103084	0.00650109	0.0045	0.1511	0.151282	0.0221062	7.73207e-12	0.0429732	0.0304013	0.157499	0.0885087	20	1	FALSE	166
ENST00000406482.5	MADD	11	47269674	chr11:47238591:G:C	rs4647759	11	47238591	C	G	0.103896	0.00709511	0.0045	0.1134	0.135057	0.023633	1.09867e-08	0.0525344	0.0345642	0.128535	0.0684718	20	1	FALSE	166
ENST00000395336.7	MADD	11	47270148	chr11:47043521:G:A	rs10838651	11	47043521	A	G	0.0998377	0.00930314	0.0046	0.04075	-0.154125	0.0129481	1.13786e-32	-0.060361	0.0302736	0.0461687	0.0604702	20	1	FALSE	166
ENST00000402192.6	MADD	11	47270156	chr11:47043521:G:A	rs10838651	11	47043521	A	G	0.0998377	0.00930314	0.0046	0.04075	-0.149797	0.0219186	8.2434e-12	-0.062105	0.0320246	0.052466	0.105561	20	1	FALSE	166
ENST00000619920.4	PSMC3	11	47418769	chr11:47447268:C:T	rs3740684	11	47447268	C	T	0.280844	-0.000700245	0.0031	0.8145	-0.186065	0.0313122	2.81158e-09	0.00376345	0.0166729	0.821417	0.00133226	20	1	FALSE	166
ENST00000539759.5	MTCH2	11	47617315	chr11:47361724:T:C	rs7105851	11	47361724	T	C	0.329545	-0.00950503	0.003	0.001441	-0.0853137	0.0144636	3.66802e-09	0.111413	0.0399161	0.0052518	0.091804	20	1	FALSE	166
ENST00000525158.1	TIMM10	11	57528641	chr11:57560094:C:T	rs2649650	11	57560094	C	T	0.231331	0	0.0034	0.9947	0.149114	0.0223176	2.36531e-11	0	0.0228013	1	0.0020664	20	1	FALSE	167
ENST00000257245.8	TIMM10	11	57528463	chr11:57516515:C:T	rs2848626	11	57516515	C	T	0.228896	0.00169856	0.0034	0.6129	0.163286	0.0108064	1.38887e-51	0.0104024	0.0208338	0.617566	0.00788385	20	1	FALSE	167
ENST00000287156.8	UBE2L6	11	57551662	chr11:57590170:G:A	rs3891975	11	57590170	A	G	0.228896	0.00729656	0.0033	0.02738	-0.0671064	0.0115769	6.76839e-09	-0.108731	0.0526317	0.0388393	0.0975926	12	1	FALSE	167
ENST00000515837.6	TMEM216	11	61391687	chr11:61466040:G:A	rs2924443	11	61466040	G	A	0.133929	-0.0119005	0.004	0.003145	0.131164	0.0113966	1.18858e-30	-0.0907304	0.0314987	0.00397112	0.551138	19	1	FALSE	168
ENST00000334888.9	TMEM216	11	61392360	chr11:61466040:G:A	rs2924443	11	61466040	G	A	0.133929	-0.0119005	0.004	0.003145	-0.116849	0.0143279	3.48146e-16	0.101845	0.036439	0.00519065	0.845265	13	1	FALSE	168
ENST00000529525.1	FADS3	11	61890213	chr11:61883275:G:A	rs174454	11	61883275	G	A	0.223214	0.00740253	0.0033	0.025	0.150691	0.0147755	2.00889e-24	0.0491238	0.0224225	0.0284645	0.0102153	20	1	FALSE	168
ENST00000524877.5	BEST1	11	61950360	chr11:61953066:G:A	rs2736595	11	61953066	A	G	0.305195	0.00950503	0.003	0.001776	-0.0383664	0.00605791	2.40021e-10	-0.247744	0.0874324	0.00460346	0.401155	9	1	FALSE	168
ENST00000449131.6	BEST1	11	61950370	chr11:61950564:G:A	rs2736597	11	61950564	A	G	0.319805	0.00989883	0.003	0.001052	-0.0608275	0.00944715	1.20491e-10	-0.162736	0.0554188	0.00331965	0.382689	11	1	FALSE	168
ENST00000273550.11	FTH1	11	61964285	chr11:61970750:A:G	rs113017397	11	61970750	G	A	0.0551948	0.00329542	0.0063	0.6073	-0.144885	0.0240303	1.64693e-09	-0.0227451	0.043646	0.602279	0.278179	15	1	FALSE	168
ENST00000314133.3	COX8A	11	63974607	chr11:64003980:C:T	rs492357	11	64003980	T	C	0.393669	0.0075988	0.0029	0.0086	-0.040783	0.0070907	8.83887e-09	-0.186323	0.0781394	0.0171029	0.14087	20	1	FALSE	169
ENST00000394547.7	TRPT1	11	64223799	chr11:64266276:T:C	rs28395880	11	64266276	C	T	0.0722403	-0.00750179	0.0058	0.2008	-0.334225	0.0325316	9.24275e-25	0.0224453	0.0174905	0.199393	0.0012197	20	1	FALSE	169
ENST00000394540.3	FKBP2	11	64241748	chr11:64244382:C:T	rs11231727	11	64244382	T	C	0.428571	0.00920221	0.0028	0.001202	-0.0769292	0.0103233	9.19611e-14	-0.119619	0.0397796	0.00263797	0.162075	20	1	FALSE	169
ENST00000345348.9	TM7SF2	11	65111884	chr11:65094762:C:T	rs544944	11	65094762	T	C	0.473214	-0.0034042	0.0028	0.2309	-0.170128	0.0208574	3.44251e-16	0.0200097	0.0166401	0.229169	0.0721433	17	1	FALSE	170
ENST00000528551.1	AP003068.23	11	65177606	chr11:65209953:C:T	rs2271448	11	65209953	T	C	0.309253	0.00110061	0.003	0.7163	-0.0823856	0.0142853	8.06183e-09	-0.0133592	0.0364877	0.714269	0.0125734	15	1	FALSE	170
ENST00000499732.2	NEAT1	11	65422774	chr11:65423737:C:G	rs512715	11	65423737	C	G	0.289773	0.00149888	0.0032	0.6486	0.378096	0.0352712	8.22674e-27	0.00396427	0.00847152	0.639819	0.000282612	20	1	FALSE	170
ENST00000620525.1	NEAT1_2	11	65423638	chr11:65427784:G:A	rs613316	11	65427784	G	A	0.292208	0.00149888	0.0032	0.6521	-0.506193	0.0646769	5.01718e-15	-0.00296108	0.00633301	0.640098	0.000669241	20	1	FALSE	170
ENST00000613347.1	NEAT1_3	11	65423960	chr11:65378786:T:C	rs7925823	11	65378786	C	T	0.0576299	-0.0148985	0.0069	0.03065	0.731997	0.0920526	1.83621e-15	-0.0203532	0.00976759	0.0371832	0.150732	16	1	FALSE	170
ENST00000616315.1	NEAT1	11	65425580	chr11:65423737:C:G	rs512715	11	65423737	C	G	0.289773	0.00149888	0.0032	0.6486	0.388062	0.0406011	1.20156e-21	0.00386247	0.008256	0.639901	0.000349853	20	1	FALSE	170
ENST00000309100.7	MAP3K11	11	65597755	chr11:65619907:T:A	rs61744384	11	65619907	A	T	0.459416	-0.00219758	0.0028	0.4305	0.0409671	0.00737333	2.7584e-08	-0.0536427	0.0690261	0.437078	0.0141842	20	1	FALSE	170
ENST00000308418.8	RNASEH2C	11	65717673	chr11:65695372:C:G	rs11227261	11	65695372	G	C	0.362013	0.0041988	0.0029	0.1511	-0.0487323	0.00713726	8.61845e-12	-0.0861606	0.060832	0.156667	0.0110897	20	1	FALSE	170
ENST00000534154.1	KRT8P26	11	65726939	chr11:65790433:G:A	rs56164300	11	65790433	A	G	0.201299	-0.000899595	0.0035	0.8062	-0.160715	0.0105919	5.3079e-52	0.00559745	0.0217808	0.797186	0.163	20	1	FALSE	170
ENST00000534505.1	RP11-770G2.2	11	65745729	chr11:65783427:T:C	rs601683	11	65783427	C	T	0.200487	-0.00079968	0.0035	0.8098	-0.23089	0.0178808	3.81698e-38	0.00346347	0.0151611	0.819301	0.390267	20	1	FALSE	170
ENST00000308342.6	SNX32	11	65833641	chr11:65834089:G:C	rs17854357	11	65834089	C	G	0.159903	0.00940408	0.0038	0.01342	0.277575	0.012989	2.53822e-101	0.0338794	0.0137815	0.0139585	0.0638536	20	1	FALSE	170
ENST00000533298.5	SNX32	11	65833834	chr11:65879634:A:G	rs12225345	11	65879634	G	A	0.158279	0.00599795	0.0039	0.1249	0.168589	0.0274206	7.83306e-10	0.0355773	0.0238459	0.135708	0.147269	11	1	FALSE	170
ENST00000531795.1	SNX32	11	65833943	chr11:65876892:A:G	rs679147	11	65876892	A	G	0.316558	0.00059982	0.003	0.8293	-0.137228	0.0219932	4.38811e-10	-0.00437098	0.0218727	0.841608	0.0101673	20	1	FALSE	170
ENST00000530101.5	SNX32	11	65833979	chr11:65828226:G:A	rs111953392	11	65828226	A	G	0.157468	0.00969686	0.0038	0.01144	0.155897	0.010737	9.11317e-48	0.0622006	0.0247487	0.0119612	0.0225802	20	1	FALSE	170
ENST00000530413.1	CFL1	11	65855418	chr11:65856268:A:G	rs11227332	11	65856268	G	A	0.18263	0.00180162	0.0035	0.6156	0.344223	0.028721	4.25559e-33	0.00523388	0.0101772	0.60706	0.0200956	20	1	FALSE	170
ENST00000531413.5	CFL1	11	65855257	chr11:65859068:T:C	rs508548	11	65859068	T	C	0.314935	0.000499875	0.003	0.8661	-0.127217	0.0173548	2.29534e-13	-0.00392931	0.0235878	0.867699	0.00775927	20	1	FALSE	170
ENST00000527378.1	EFEMP2	11	65870179	chr11:65873562:G:C	rs10896064	11	65873562	G	C	0.431006	0.00330453	0.0028	0.2387	0.334851	0.0198721	1.04304e-63	0.00986866	0.0083824	0.239073	0.00284574	20	1	FALSE	170
ENST00000357519.8	FIBP	11	65883921	chr11:65888811:G:A	rs656980	11	65888811	A	G	0.185065	0.00409839	0.0035	0.2431	0.0939379	0.00935297	9.7991e-24	0.0436287	0.037511	0.244793	0.11285	20	1	FALSE	170
ENST00000533166.5	BANF1	11	66002581	chr11:66008833:C:T	rs10896074	11	66008833	T	C	0.357143	-0.00809713	0.003	0.005977	0.258584	0.0147139	3.89015e-69	-0.0313133	0.0117377	0.00763578	0.509991	20	1	FALSE	170
ENST00000322535.10	SF3B2	11	66052336	chr11:66031248:C:T	rs34123790	11	66031248	T	C	0.256494	0.00170145	0.0031	0.578	-0.0348624	0.00602373	7.14415e-09	-0.0488047	0.0893201	0.584789	0.682934	7	1	FALSE	170
ENST00000529994.1	SF3B2	11	66058607	chr11:66031248:C:T	rs34123790	11	66031248	T	C	0.256494	0.00170145	0.0031	0.578	-0.161898	0.018527	2.36248e-18	-0.0105094	0.0191856	0.583847	0.498454	20	1	FALSE	170
ENST00000530746.1	PPFIA1	11	70271220	chr11:70392781:T:G	rs576588	11	70392781	G	T	0.36039	0.00140098	0.003	0.636	-0.113239	0.0202798	2.35309e-08	-0.0123719	0.0265852	0.641667	0.147421	7	1	FALSE	171
ENST00000532024.1	PPFIA1	11	70271907	chr11:70334179:A:T	rs7117443	11	70334179	T	A	0.355519	0.00140098	0.003	0.634	-0.269912	0.0161954	2.31835e-62	-0.00519051	0.0111191	0.640636	0.25343	20	1	FALSE	171
ENST00000531426.1	CTA-797E19.1	11	70319928	chr11:70377637:T:C	rs524333	11	70377637	C	T	0.358766	0.00160128	0.003	0.6007	-0.108429	0.0150197	5.23232e-13	-0.014768	0.0277433	0.594513	0.21411	11	1	FALSE	171
ENST00000482755.6	CTTN	11	70398537	chr11:70407480:T:C	rs569732	11	70407480	C	T	0.44724	0.00609856	0.0028	0.03054	0.0563465	0.00924404	1.09134e-09	0.108233	0.0527696	0.0402622	0.349951	11	1	FALSE	171
ENST00000415461.2	CTTN	11	70407353	chr11:70403293:G:A	rs61887439	11	70403293	A	G	0.136364	0.00130085	0.0044	0.7612	-0.106297	0.0153708	4.6613e-12	-0.0122378	0.0414313	0.767706	0.121568	13	1	FALSE	171
ENST00000602900.1	RP11-159N11.4	11	113368478	chr11:113290360:G:A	rs117004354	11	113290360	A	G	0.0698052	-0.0209001	0.0058	0.0002922	0.116589	0.0213059	4.44638e-08	-0.179263	0.059565	0.00261643	0.000205872	4	1	FALSE	173
ENST00000545265.5	TMPRSS5	11	113690230	chr11:113714648:T:C	rs12273259	11	113714648	C	T	0.274351	-0.00840458	0.0031	0.007401	0.220876	0.0205243	5.22129e-27	-0.0380511	0.0144736	0.00856336	0.0138876	20	1	FALSE	174
ENST00000545412.1	TMPRSS5	11	113690952	chr11:113720680:G:A	rs7114297	11	113720680	A	G	0.274351	-0.0082955	0.0031	0.008152	0.162819	0.0256354	2.13472e-10	-0.0509493	0.0206605	0.0136621	0.0190382	20	1	FALSE	174
ENST00000538770.1	TMPRSS5	11	113693226	chr11:113692028:C:T	rs11214704	11	113692028	T	C	0.206169	-0.0106036	0.0034	0.00155	0.177862	0.0188564	4.00676e-21	-0.059617	0.0201338	0.00306595	0.00238806	20	1	FALSE	174
ENST00000538091.1	TMPRSS5	11	113698838	chr11:113720680:G:A	rs7114297	11	113720680	A	G	0.274351	-0.0082955	0.0031	0.008152	0.177459	0.0185505	1.10872e-21	-0.046746	0.0181394	0.00996504	0.000193216	20	1	FALSE	174
ENST00000299882.9	TMPRSS5	11	113687551	chr11:113720680:G:A	rs7114297	11	113720680	A	G	0.274351	-0.0082955	0.0031	0.008152	0.108944	0.0145069	5.92155e-14	-0.0761444	0.0302074	0.0117115	0.00533455	20	1	FALSE	174
ENST00000263578.9	FOXRED1	11	126269133	chr11:126279756:C:G	rs672908	11	126279756	C	G	0.250812	-0.00650109	0.0033	0.05071	-0.119248	0.0136812	2.87576e-18	0.0545172	0.0283714	0.0546615	0.12475	20	1	FALSE	176
ENST00000534011.5	FOXRED1	11	126269135	chr11:126315509:A:G	rs655913	11	126315509	A	G	0.386364	-0.00300451	0.0029	0.3086	-0.0477457	0.00861971	3.03977e-08	0.0629273	0.0617917	0.308499	0.0357271	20	1	FALSE	176
ENST00000534315.5	FOXRED1	11	126270945	chr11:126260337:C:T	rs685409	11	126260337	C	T	0.233766	-0.00660174	0.0034	0.05184	-0.0655845	0.00998396	5.06571e-11	0.10066	0.0540588	0.0625962	0.0766932	20	1	FALSE	176
ENST00000527082.5	ACAD8	11	134253577	chr11:134258419:G:T	rs11223738	11	134258419	T	G	0.340909	0.0031951	0.003	0.2785	-0.053474	0.00955364	2.17798e-08	-0.0597505	0.0571086	0.295441	0.55095	16	1	FALSE	178
ENST00000531338.5	ACAD8	11	134256583	chr11:134258419:G:T	rs11223738	11	134258419	T	G	0.340909	0.0031951	0.003	0.2785	-0.0576852	0.00653697	1.09995e-18	-0.0553885	0.0523838	0.290347	0.425907	20	1	FALSE	178
ENST00000389887.9	GLB1L3	11	134274245	chr11:134276131:G:A	rs2443558	11	134276131	G	A	0.452922	-0.00260339	0.0028	0.3587	0.0513189	0.00527735	2.37386e-22	-0.0507296	0.0548096	0.354675	0.417559	20	1	FALSE	178
ENST00000532985.1	GLB1L3	11	134287102	chr11:134287141:C:A	rs4936225	11	134287141	A	C	0.193182	0.00210221	0.0035	0.558	-0.135318	0.0190463	1.2061e-12	-0.0155354	0.0259573	0.549509	0.347614	20	1	FALSE	178
ENST00000529077.5	GLB1L2	11	134346390	chr11:134382227:T:G	rs61908687	11	134382227	G	T	0.138799	-0.00689617	0.0042	0.1008	-0.0722168	0.00943778	1.98045e-14	0.0954925	0.059482	0.108406	0.163538	12	1	FALSE	178
ENST00000524765.1	B3GAT1	11	134381645	chr11:134393840:A:C	rs80021729	11	134393840	C	A	0.129058	0.00180162	0.0041	0.664	-0.199669	0.0110375	3.8159e-73	-0.00902304	0.02054	0.660451	0.183142	12	1	FALSE	178
ENST00000531510.1	B3GAT1	11	134383999	chr11:134401061:G:A	rs56007027	11	134401061	A	G	0.137175	0.00180162	0.004	0.6509	-0.128716	0.0169746	3.38067e-14	-0.0139969	0.031131	0.65299	0.614071	13	1	FALSE	178
ENST00000543091.1	LRP6	12	12121093	chr12:12254774:T:G	rs11054746	12	12254774	G	T	0.0811688	0.00739729	0.0049	0.1254	-0.0952834	0.0126995	6.24065e-14	-0.0776346	0.0524562	0.138876	0.156433	13	1	FALSE	180
ENST00000546875.1	SLC4A8	12	51501828	chr12:51517025:G:A	rs10876192	12	51517025	A	G	0.492695	-0.00590255	0.0028	0.03548	-0.0852907	0.00800833	1.739e-26	0.0692051	0.0334658	0.0386464	0.268301	20	1	FALSE	183
ENST00000614776.1	WSB2	12	118035698	chr12:118036893:T:G	rs73410744	12	118036893	G	T	0.226461	0.0041988	0.0033	0.202	-0.187088	0.0129059	1.27894e-47	-0.0224429	0.0177066	0.20498	0.0408891	20	1	FALSE	187
ENST00000540129.5	WSB2	12	118034675	chr12:118035249:T:C	rs9788041	12	118035249	C	T	0.248377	0.00280393	0.0032	0.3873	-0.0858297	0.0102856	7.14298e-17	-0.0326685	0.0374881	0.383516	0.0284944	15	1	FALSE	187
ENST00000261313.2	PEBP1	12	118135858	chr12:118144055:A:G	rs904661	12	118144055	A	G	0.409903	-0.00790113	0.0029	0.005711	0.035576	0.00470447	3.96398e-14	-0.222091	0.0866447	0.01037	0.00020545	20	1	FALSE	187
ENST00000539956.1	VSIG10	12	118117667	chr12:118129904:G:A	rs35981803	12	118129904	A	G	0.131494	0.0062998	0.0039	0.1048	-0.124364	0.0170092	2.64049e-13	-0.0506561	0.0321158	0.114727	0.13686	20	1	FALSE	187
ENST00000545276.1	RP11-357K6.1	12	118773032	chr12:118781578:A:G	rs2649966	12	118781578	A	G	0.099026	-0.014596	0.0047	0.001722	0.111138	0.0165453	1.85241e-11	-0.131332	0.0465906	0.00481955	0.778853	15	1	FALSE	187
ENST00000363925.1	RNU4-1	12	120293097	chr12:120282235:T:C	rs7960743	12	120282235	T	C	0.154221	-0.000100005	0.0037	0.9883	-0.456002	0.0506235	2.10415e-19	0.000219308	0.00811404	0.978437	0.000143917	20	1	FALSE	188
ENST00000229379.2	COX6A1	12	120438090	chr12:120440727:T:C	rs8903	12	120440727	T	C	0.344968	0.000499875	0.003	0.869	-0.0849416	0.00785542	2.98338e-27	-0.00588493	0.0353226	0.867681	0.197526	20	1	FALSE	188
ENST00000551765.5	GATC	12	120446438	chr12:120472827:C:A	rs606443	12	120472827	C	A	0.340909	-0.000100005	0.003	0.9653	-0.253515	0.0118881	6.63988e-101	0.000394474	0.0118336	0.973407	0.0612034	20	1	FALSE	188
ENST00000548171.1	GATC	12	120446444	chr12:120497175:G:A	rs80234285	12	120497175	A	G	0.099026	-0.00489799	0.0047	0.2977	-0.157892	0.0214693	1.91936e-13	0.0310212	0.0300646	0.302158	0.670144	15	1	FALSE	188
ENST00000407532.2	RPL31P52	12	120450437	chr12:120468231:C:G	rs680795	12	120468231	C	G	0.341721	-0.000300045	0.003	0.9269	0.153803	0.0195582	3.72407e-15	-0.00195084	0.019507	0.920339	0.156672	20	1	FALSE	188
ENST00000229390.7	SRSF9	12	120461668	chr12:120472827:C:A	rs606443	12	120472827	C	A	0.340909	-0.000100005	0.003	0.9653	0.0452133	0.00734121	7.32841e-10	-0.00221185	0.0663532	0.973408	0.241586	19	1	FALSE	188
ENST00000549649.5	DYNLL1	12	120469857	chr12:120552779:A:C	rs12309824	12	120552779	C	A	0.323864	0.00210221	0.003	0.4902	0.0744461	0.0133292	2.33439e-08	0.028238	0.0406135	0.486877	0.208654	9	1	FALSE	188
ENST00000548342.5	DYNLL1	12	120469883	chr12:120544897:G:A	rs11065157	12	120544897	A	G	0.337662	-0.00039992	0.003	0.8985	0.121415	0.0173955	2.95875e-12	-0.00329384	0.0247132	0.89397	0.00638739	20	1	FALSE	188
ENST00000500741.2	NRAV	12	120490328	chr12:120593754:A:G	rs2673618	12	120593754	A	G	0.168831	0.00159872	0.0038	0.6811	0.0778235	0.00972914	1.25421e-15	0.0205429	0.0488959	0.674386	0.124508	17	1	FALSE	188
ENST00000242577.10	DYNLL1	12	120496056	chr12:120465376:T:C	rs12307148	12	120465376	C	T	0.17289	0.00150113	0.0037	0.6831	-0.0555929	0.00929508	2.21923e-09	-0.0270021	0.0667083	0.68564	0.18773	13	1	FALSE	188
ENST00000288532.10	COQ5	12	120503274	chr12:120584296:T:C	rs524735	12	120584296	C	T	0.324675	0.00210221	0.003	0.4838	0.10791	0.00829814	1.15836e-38	0.019481	0.0278412	0.484102	0.166867	20	1	FALSE	188
ENST00000357500.4	POP5	12	120579045	chr12:120485089:T:C	rs1616443	12	120485089	T	C	0.337662	-0.00240288	0.003	0.4221	0.130695	0.0131806	3.55867e-23	-0.0183855	0.0230291	0.424661	0.60306	20	1	FALSE	188
ENST00000288616.7	CABP1	12	120650085	chr12:120706341:C:G	rs7308648	12	120706341	G	C	0.439123	0.00150113	0.0028	0.6026	0.103798	0.0118852	2.47128e-18	0.014462	0.0270263	0.592574	0.000193931	20	1	FALSE	188
ENST00000242592.8	ACADS	12	120725735	chr12:120725051:T:G	rs2948149	12	120725051	G	T	0.394481	0.00270365	0.0029	0.3403	0.129234	0.00864823	1.71832e-50	0.0209205	0.0224835	0.35212	4.76022e-08	20	1	FALSE	188
ENST00000445832.7	C12orf43	12	121002422	chr12:120986597:T:C	rs2393777	12	120986597	C	T	0.0933442	-0.0034042	0.0045	0.4508	0.115879	0.0126237	4.33156e-20	-0.0293771	0.0389652	0.450889	0.0328896	20	1	FALSE	188
ENST00000288757.7	C12orf43	12	121000486	chr12:121014446:C:T	rs4278584	12	121014446	T	C	0.366883	0.00220242	0.0029	0.4441	0.0437634	0.00575735	2.93147e-14	0.0503257	0.0665953	0.449833	0.00091933	20	1	FALSE	188
ENST00000328963.9	P2RX7	12	121132828	chr12:121166511:A:G	rs208311	12	121166511	G	A	0.32224	-0.00169856	0.003	0.5813	0.101702	0.0104276	1.78859e-22	-0.0167013	0.0295476	0.571915	0.0298765	20	1	FALSE	188
ENST00000539695.5	P2RX7	12	121132902	chr12:121163150:G:A	rs208296	12	121163150	A	G	0.309253	-0.00269636	0.0031	0.3832	-0.0993943	0.0136402	3.17226e-13	0.0271279	0.0314103	0.387773	0.000930778	20	1	FALSE	188
ENST00000461329.5	UGGT2	13	95984904	chr13:96087993:C:T	rs593806	13	96087993	C	T	0.159091	-0.0114048	0.0039	0.003753	0.105279	0.0177519	3.01861e-09	-0.108329	0.0413031	0.00872135	0.0494119	20	1	FALSE	196
ENST00000376747.7	UGGT2	13	95801580	chr13:96072200:C:A	rs9590359	13	96072200	A	C	0.0608766	0.00230265	0.0064	0.7178	0.0888491	0.0115541	1.47359e-14	0.0259164	0.0721111	0.719299	0.0720722	9	1	FALSE	196
ENST00000596580.2	FARP1	13	98143416	chr13:98403520:A:G	rs9513416	13	98403520	G	A	0.155844	-0.00269636	0.0039	0.4859	0.0953662	0.00912288	1.41182e-25	-0.0282738	0.0409843	0.490277	0.747552	18	1	FALSE	197
ENST00000601853.5	FARP1	13	98328778	chr13:98380614:C:A	rs72655201	13	98380614	A	C	0.140422	-0.00269636	0.0041	0.5127	0.254421	0.017709	8.36599e-47	-0.010598	0.0161319	0.511206	0.507608	20	1	FALSE	197
ENST00000593548.1	FARP1	13	98383606	chr13:98383728:A:C	rs55842160	13	98383728	C	A	0.133929	-0.00380276	0.0042	0.3622	0.226263	0.0156255	1.61142e-47	-0.0168068	0.0185987	0.366179	0.31104	20	1	FALSE	197
ENST00000490389.1	FARP1	13	98384361	chr13:98380614:C:A	rs72655201	13	98380614	A	C	0.140422	-0.00269636	0.0041	0.5127	0.136178	0.0164581	1.29306e-16	-0.0198003	0.0302026	0.512093	0.365299	17	1	FALSE	197
ENST00000376547.7	STK24	13	98452159	chr13:98448220:C:T	rs9517310	13	98448220	T	C	0.279221	-0.0119977	0.0031	0.0001006	-0.0367205	0.0064414	1.19318e-08	0.326732	0.102039	0.00136463	0.00609839	17	1	FALSE	197
ENST00000442173.5	DOCK9	13	98793487	chr13:98794751:T:C	rs812808	13	98794751	T	C	0.104708	-0.00910129	0.0044	0.03704	0.150328	0.0216644	3.95054e-12	-0.0605429	0.0305421	0.0474484	0.203169	20	1	FALSE	197
ENST00000261556.10	TMEM260	14	56579793	chr14:56621788:C:T	rs12589117	14	56621788	T	C	0.0527597	-0.00489799	0.0062	0.4276	0.135951	0.02398	1.43358e-08	-0.0360277	0.0460454	0.433957	0.476619	11	1	FALSE	199
ENST00000478430.2	L3HYPDH	14	59472863	chr14:59536135:A:G	rs8012522	14	59536135	G	A	0.405844	-0.00720399	0.0028	0.01135	-0.0902231	0.0111411	5.57715e-16	0.0798464	0.0325628	0.0142035	0.417069	20	1	FALSE	200
ENST00000543619.1	L3HYPDH	14	59472971	chr14:59368285:C:T	rs1958181	14	59368285	T	C	0.444805	0.00569619	0.0028	0.04505	0.0698274	0.0117248	2.59266e-09	0.0815753	0.0423738	0.0542124	0.541079	20	1	FALSE	200
ENST00000247194.8	L3HYPDH	14	59472617	chr14:59428394:T:G	rs17255731	14	59428394	G	T	0.472403	0.0041988	0.0028	0.1373	0.0657485	0.008859	1.15667e-13	0.0638616	0.0434472	0.141597	0.0721048	20	1	FALSE	200
ENST00000395090.5	RTN1	14	59595977	chr14:59593855:A:G	rs10139045	14	59593855	A	G	0.449675	-0.00859685	0.0028	0.002322	0.160679	0.0181925	1.02676e-18	-0.0535033	0.018449	0.0037308	0.69278	20	1	FALSE	200
ENST00000611068.1	RTN1	14	59596328	chr14:59864749:G:A	rs2064992	14	59864749	A	G	0.221591	0.0123965	0.0035	0.0003255	0.0445889	0.00781068	1.13838e-08	0.278018	0.0923754	0.00261543	0.110697	20	1	FALSE	200
ENST00000391611.6	PCNX4	14	60091919	chr14:60110233:A:G	rs160236	14	60110233	A	G	0.129058	-0.004902	0.0042	0.2402	-0.0913227	0.00868403	7.27808e-26	0.0536777	0.0462731	0.246041	0.124317	20	1	FALSE	200
ENST00000406854.5	PCNX4	14	60091919	chr14:60137165:G:C	rs425565	14	60137165	C	G	0.131494	-0.00509699	0.0042	0.2219	-0.148001	0.0130483	8.07952e-30	0.0344389	0.0285402	0.227555	0.0477426	20	1	FALSE	200
ENST00000557185.5	DHRS7	14	60144784	chr14:60110233:A:G	rs160236	14	60110233	A	G	0.129058	-0.004902	0.0042	0.2402	-0.091759	0.0146445	3.71002e-10	0.0534225	0.0465594	0.251214	0.0119224	20	1	FALSE	200
ENST00000216500.9	DHRS7	14	60144120	chr14:60158321:C:T	rs1254035	14	60158321	T	C	0.163149	-0.00479847	0.0039	0.2206	0.219954	0.0156684	9.12042e-45	-0.0218158	0.0177989	0.22032	0.0880427	20	1	FALSE	200
ENST00000358738.3	ZBTB1	14	64504574	chr14:64533227:G:A	rs12385918	14	64533227	A	G	0.229708	0.00900038	0.0033	0.006161	-0.0661543	0.00805748	2.20637e-16	-0.136051	0.0525637	0.00964471	0.0118729	20	1	FALSE	201
ENST00000555321.1	ZBTB1	14	64504726	chr14:64521561:A:G	rs28626711	14	64521561	G	A	0.230519	0.00889948	0.0033	0.007297	0.188725	0.0146795	7.92339e-38	0.0471559	0.0178663	0.00830602	0.00145759	20	1	FALSE	201
ENST00000554918.1	RP11-973N13.4	14	64514154	chr14:64459379:T:C	rs2281603	14	64459379	C	T	0.237825	0.00569619	0.0033	0.08057	-0.105091	0.0131687	1.45928e-15	-0.0542026	0.0321276	0.0915831	0.00444697	20	1	FALSE	201
ENST00000463558.3	BBOF1	14	74019448	chr14:74165054:A:C	rs2358628	14	74165054	A	C	0.323052	0.00669752	0.0031	0.03234	0.0992998	0.0151116	4.99454e-11	0.0674475	0.0328627	0.0401304	0.0601413	20	1	FALSE	202
ENST00000553458.5	ALDH6A1	14	74056850	chr14:74179520:G:A	rs1966401	14	74179520	G	A	0.333604	0.00489799	0.0031	0.1078	-0.0440812	0.0074522	3.31501e-09	-0.111113	0.0727903	0.126891	0.576441	20	1	FALSE	202
ENST00000266126.9	EIF2B2	14	75002911	chr14:75052472:C:T	rs175084	14	75052472	T	C	0.439123	0.00240288	0.0028	0.3889	-0.0556358	0.0053902	5.6234e-25	-0.0431895	0.0505009	0.392428	0.000216574	20	1	FALSE	202
ENST00000555144.5	MLH3	14	75022815	chr14:74997145:C:T	rs175035	14	74997145	T	C	0.435065	0.00230265	0.0028	0.4196	-0.0992461	0.0109894	1.70005e-19	-0.0232014	0.0283294	0.412794	0.000325734	20	1	FALSE	202
ENST00000556257.5	MLH3	14	75016787	chr14:74986336:G:C	rs6574205	14	74986336	G	C	0.445617	0.00239712	0.0028	0.3894	-0.195173	0.0134583	1.17674e-47	-0.0122821	0.0143712	0.392757	6.19963e-05	20	1	FALSE	202
ENST00000380968.6	MLH3	14	75013769	chr14:74980176:C:G	rs10131894	14	74980176	C	G	0.414773	0.00129916	0.0028	0.6353	0.0506393	0.00853287	2.94545e-09	0.0256551	0.0554618	0.643671	0.0153267	20	1	FALSE	202
ENST00000520328.5	C14orf159	14	91114063	chr14:91170188:C:T	rs4900072	14	91170188	T	C	0.338474	0.0034961	0.0029	0.2383	0.30708	0.0154162	2.76679e-88	0.011385	0.00946107	0.22884	0.111933	20	1	FALSE	204
ENST00000256324.14	C14orf159	14	91114063	chr14:91165016:G:A	rs4904755	14	91165016	A	G	0.345779	0.00290421	0.003	0.3333	-0.2371	0.0118552	5.5516e-89	-0.0122489	0.0126677	0.333575	0.0704518	20	1	FALSE	204
ENST00000523837.5	C14orf159	14	91114120	chr14:91170188:C:T	rs4900072	14	91170188	T	C	0.338474	0.0034961	0.0029	0.2383	-0.0719507	0.0111847	1.2516e-10	-0.0485902	0.041007	0.236047	0.533704	9	1	FALSE	204
ENST00000518868.5	C14orf159	14	91114370	chr14:91170188:C:T	rs4900072	14	91170188	T	C	0.338474	0.0034961	0.0029	0.2383	-0.153413	0.0113257	8.41432e-42	-0.0227889	0.018978	0.229826	0.192136	20	1	FALSE	204
ENST00000428926.6	C14orf159	14	91114442	chr14:91170051:C:T	rs4900071	14	91170051	T	C	0.340097	0.00359646	0.0029	0.2165	0.943486	0.0304914	3.18648e-210	0.00381189	0.00307618	0.215285	0.0581928	20	1	FALSE	204
ENST00000523771.5	C14orf159	14	91114700	chr14:91170051:C:T	rs4900071	14	91170051	T	C	0.340097	0.00359646	0.0029	0.2165	0.117069	0.0117209	1.72022e-23	0.0307209	0.024962	0.218432	0.403373	15	1	FALSE	204
ENST00000523461.5	C14orf159	14	91160341	chr14:91156239:G:A	rs28548905	14	91156239	A	G	0.341721	0.00369682	0.003	0.2107	-0.20049	0.0162893	8.19561e-35	-0.0184389	0.0150381	0.220144	0.0301265	20	1	FALSE	204
ENST00000389857.10	CCDC88C	14	91271325	chr14:91417623:G:T	rs3742654	14	91417623	T	G	0.436688	0.00260339	0.0028	0.3482	0.0489352	0.00827385	3.33017e-09	0.0532007	0.0579213	0.358357	0.577496	20	1	FALSE	204
ENST00000559404.5	ANKRD9	14	102507111	chr14:102498317:A:G	rs2403058	14	102498317	A	G	0.348214	9.9995e-05	0.003	0.9788	-0.111689	0.00972048	1.4802e-30	-0.0008953	0.0268605	0.97341	0.328463	20	1	FALSE	206
ENST00000286918.8	ANKRD9	14	102501760	chr14:102471053:A:G	rs9743854	14	102471053	A	G	0.348214	0.00079968	0.0029	0.7802	-0.108104	0.00672314	3.56157e-58	-0.00739734	0.02683	0.78277	0.343342	20	1	FALSE	206
ENST00000347662.8	TRAF3	14	102777479	chr14:102781507:C:A	rs12887521	14	102781507	C	A	0.356331	0.0057037	0.003	0.05358	0.0739946	0.0124806	3.0518e-09	0.0770827	0.0425772	0.07023	0.000663861	20	1	FALSE	206
ENST00000560869.5	TNFAIP2	14	103123461	chr14:103131228:G:A	rs749206	14	103131228	G	A	0.229708	0.00620074	0.0033	0.06267	-0.0977558	0.0145607	1.89802e-11	-0.0634309	0.0350548	0.070377	0.39005	13	1	FALSE	206
ENST00000333007.5	TNFAIP2	14	103126327	chr14:103129660:G:C	rs2234130	14	103129660	G	C	0.36039	0.00610135	0.0029	0.03672	0.0863153	0.0136107	2.27213e-10	0.0706867	0.0353984	0.0458372	0.352475	14	1	FALSE	206
ENST00000563989.1	RP11-45P15.4	14	103331674	chr14:103345983:G:T	rs12432904	14	103345983	T	G	0.314935	-0.0102968	0.0032	0.001129	0.17789	0.0137791	3.94871e-38	-0.0578831	0.018539	0.00179485	0.077042	20	1	FALSE	206
ENST00000216554.7	EIF5	14	103334002	chr14:103341816:A:G	rs1883	14	103341816	G	A	0.153409	0.00220242	0.0044	0.6156	-0.14463	0.0115647	6.90738e-36	-0.015228	0.0304468	0.616969	0.000267895	18	1	FALSE	206
ENST00000559249.5	EIF5	14	103334189	chr14:103341816:A:G	rs1883	14	103341816	G	A	0.153409	0.00220242	0.0044	0.6156	0.223522	0.0255473	2.14599e-18	0.00985327	0.019717	0.617263	0.00417949	12	1	FALSE	206
ENST00000560338.5	EIF5	14	103334192	chr14:103345983:G:T	rs12432904	14	103345983	T	G	0.314935	-0.0102968	0.0032	0.001129	-0.266512	0.0357656	9.21981e-14	0.0386354	0.0130786	0.00313586	0.719913	20	1	FALSE	206
ENST00000560603.5	MARK3	14	103385417	chr14:103413319:T:A	rs2065016	14	103413319	A	T	0.368506	0.00709511	0.0029	0.01421	-0.100782	0.0181268	2.70045e-08	-0.0704006	0.0314378	0.0251324	3.1562e-05	20	1	FALSE	207
ENST00000553942.5	MARK3	14	103385985	chr14:103383378:C:T	rs35443927	14	103383378	T	C	0.368506	0.0062998	0.0029	0.03229	-0.0418155	0.00721345	6.75643e-09	-0.150657	0.0740621	0.0419313	1.30052e-05	20	1	FALSE	206
ENST00000561225.1	MARK3	14	103386239	chr14:103536274:T:C	rs45441198	14	103536274	C	T	0.361201	0.0075988	0.003	0.009991	0.115204	0.0164162	2.25502e-12	0.0659593	0.027685	0.0171958	0.00310893	20	1	FALSE	207
ENST00000559268.5	MARK3	14	103417328	chr14:103519918:C:T	rs1803283	14	103519918	C	T	0.367695	0.00770028	0.003	0.008968	0.132734	0.0196095	1.29785e-11	0.0580128	0.024172	0.016395	0.00464519	20	1	FALSE	207
ENST00000561164.1	MARK3	14	103429193	chr14:103387023:A:C	rs8004780	14	103387023	C	A	0.37013	0.00690378	0.0029	0.01737	-0.166341	0.0149705	1.10601e-28	-0.0415037	0.0178297	0.0199236	3.70253e-08	20	1	FALSE	206
ENST00000556332.1	RP11-894P9.2	14	103553421	chr14:103720539:G:A	rs10143623	14	103720539	A	G	0.36039	0.00520351	0.0029	0.07411	-0.067872	0.01176	7.8604e-09	-0.0766666	0.0447448	0.0866356	0.00033702	20	1	FALSE	207
ENST00000458117.5	APOPT1	14	103562979	chr14:103561732:A:T	rs28513222	14	103561732	T	A	0.353896	0.0075988	0.003	0.01009	0.199021	0.0208417	1.30739e-21	0.038181	0.0155951	0.0143545	7.87249e-10	20	1	FALSE	207
ENST00000311141.6	ZFYVE21	14	103715808	chr14:103726762:C:G	rs2295151	14	103726762	C	G	0.498377	-0.00569619	0.0028	0.04707	0.11137	0.0160936	4.51135e-12	-0.0511465	0.0262052	0.0509661	0.000740346	20	1	FALSE	207
ENST00000555030.5	C14orf2	14	103912300	chr14:103898819:G:T	rs79347800	14	103898819	T	G	0.0551948	0.000500125	0.0064	0.9345	1.3008	0.0549529	7.15682e-124	0.000384476	0.00492009	0.937713	0.0609166	18	1	FALSE	207
ENST00000286953.7	C14orf2	14	103912288	chr14:103898101:C:T	rs4900602	14	103898101	T	C	0.0836039	-0.00770028	0.0054	0.1547	-0.0887405	0.0122282	3.9571e-13	0.086773	0.0620152	0.161747	0.0289407	5	1	FALSE	207
ENST00000481318.1	TDRD9	14	104049425	chr14:104048134:G:T	rs12885482	14	104048134	G	T	0.404221	-0.0037972	0.0028	0.1757	-0.117141	0.0159766	2.26625e-13	0.0324155	0.0243082	0.18236	0.130448	11	1	FALSE	207
ENST00000561205.1	SPRED1	15	38252848	chr15:38300103:C:T	rs1403353	15	38300103	C	T	0.109578	-0.00110061	0.0046	0.8081	-0.1048	0.0187157	2.14874e-08	0.010502	0.0439332	0.811071	0.0182803	17	1	FALSE	211
ENST00000561106.1	SEMA6D	15	47717402	chr15:47809968:A:G	rs512148	15	47809968	G	A	0.410714	0.00700447	0.0029	0.01705	-0.0933239	0.0170719	4.58963e-08	-0.0750555	0.0339727	0.0271544	0.0522319	20	1	FALSE	213
ENST00000321437.8	RAB8B	15	63189469	chr15:63255018:G:A	rs12439988	15	63255018	A	G	0.238636	-0.00410158	0.0033	0.2106	0.0423868	0.00629255	1.62774e-11	-0.0967654	0.0791686	0.221606	0.0917552	20	1	FALSE	214
ENST00000560316.1	HERC1	15	63775564	chr15:63825790:G:T	rs10152687	15	63825790	G	T	0.456981	0.00350385	0.0028	0.2232	0.0629167	0.0106911	3.98124e-09	0.0556904	0.0454983	0.220948	6.93653e-06	20	1	FALSE	214
ENST00000261891.7	DAPK2	15	63907036	chr15:63971596:G:A	rs7180057	15	63971596	A	G	0.387175	-0.0020978	0.0029	0.459	-0.0692024	0.00856086	6.28927e-16	0.0303139	0.0420735	0.471218	0.338594	20	1	FALSE	214
ENST00000319212.8	DIS3L	15	66293547	chr15:66280354:A:G	rs4776774	15	66280354	G	A	0.0592532	0.0037972	0.0059	0.5167	0.297216	0.0408249	3.33191e-13	0.0127759	0.0199283	0.521462	0.8373	12	1	FALSE	215
ENST00000530537.1	DIS3L	15	66295097	chr15:66525207:G:A	rs12911848	15	66525207	A	G	0.426136	-0.00139902	0.0028	0.6131	-0.121193	0.021436	1.57036e-08	0.0115438	0.0231938	0.618688	0.0167781	20	1	FALSE	215
ENST00000561773.1	TIPIN	15	66379270	chr15:66384636:G:A	rs62011758	15	66384636	A	G	0.308442	-0.00990082	0.003	0.001074	0.08524	0.0113369	5.52656e-14	-0.116152	0.0384359	0.00251129	0.000835849	20	1	FALSE	215
ENST00000565387.2	CTD-3185P2.1	15	66488658	chr15:66398110:A:G	rs80298548	15	66398110	G	A	0.0876623	-0.00159872	0.0054	0.7649	-0.0644466	0.0101163	1.88339e-10	0.0248069	0.0838808	0.767428	0.121183	13	1	FALSE	215
ENST00000316634.5	SNAPC5	15	66493813	chr15:66539923:T:G	rs74521803	15	66539923	G	T	0.088474	-0.0028958	0.0049	0.5588	0.0920329	0.0164669	2.28448e-08	-0.0314649	0.0535387	0.556731	0.0394899	20	1	FALSE	215
ENST00000316911.10	STOML1	15	73983218	chr15:73992464:C:G	rs11633520	15	73992464	C	G	0.441558	-0.00959589	0.0028	0.0007044	0.0846716	0.0119263	1.25135e-12	-0.113331	0.0367202	0.00202642	0.129045	20	1	FALSE	217
ENST00000312493.5	PEAK1	15	77108164	chr15:77349290:C:T	rs71407208	15	77349290	T	C	0.210227	0.00569619	0.0035	0.1011	0.069721	0.00694505	1.02768e-23	0.0816998	0.0508555	0.108162	0.591476	20	1	FALSE	218
ENST00000258930.7	CIB2	15	78104606	chr15:78131254:A:C	rs11547207	15	78131254	C	A	0.271916	-0.00129916	0.0033	0.6946	0.168633	0.0149257	1.33904e-29	-0.00770403	0.019581	0.693991	0.66761	20	1	FALSE	218
ENST00000560667.5	IDH3A	15	78149360	chr15:78193847:G:A	rs2271902	15	78193847	A	G	0.0722403	-0.0115036	0.0055	0.03716	0.402748	0.0395516	2.36547e-24	-0.0285627	0.0139413	0.0404829	0.527604	20	1	FALSE	218
ENST00000558535.1	IDH3A	15	78159970	chr15:78175435:C:G	rs12915990	15	78175435	G	C	0.499188	0.00369682	0.0028	0.1825	0.061415	0.00851502	5.49127e-13	0.0601941	0.046349	0.194042	0.034754	13	1	FALSE	218
ENST00000258873.8	ACSBG1	15	78167468	chr15:78181207:T:C	rs9972613	15	78181207	T	C	0.483766	-0.00500249	0.0028	0.07884	0.0677146	0.010629	1.88106e-10	-0.0738761	0.0429452	0.0853889	0.220307	20	1	FALSE	218
ENST00000343789.7	DNAJA4	15	78264562	chr15:78267657:G:A	rs8025999	15	78267657	G	A	0.181818	0.00449986	0.0037	0.2218	0.155544	0.021699	7.59644e-13	0.0289298	0.0241274	0.230511	0.434543	20	1	FALSE	218
ENST00000446172.2	DNAJA4	15	78266181	chr15:78267657:G:A	rs8025999	15	78267657	G	A	0.181818	0.00449986	0.0037	0.2218	0.148102	0.02515	3.89172e-09	0.0303836	0.0255101	0.233637	0.4336	17	1	FALSE	218
ENST00000332810.3	AEN	15	88621296	chr15:88628491:A:G	rs12148410	15	88628491	G	A	0.194805	-0.0009995	0.0035	0.7743	-0.0670261	0.0100634	2.73156e-11	0.0149121	0.0522665	0.775407	0.540404	12	1	FALSE	219
ENST00000268150.12	MFGE8	15	88898714	chr15:88917401:T:C	rs34880771	15	88917401	C	T	0.343344	-0.00410158	0.003	0.1752	0.170688	0.0237617	6.80467e-13	-0.0240297	0.0178915	0.179245	0.0549964	20	1	FALSE	219
ENST00000268182.9	IQGAP1	15	90388218	chr15:90403876:T:C	rs1963478	15	90403876	C	T	0.193182	0.00329542	0.0036	0.3588	0.0941677	0.011207	4.36853e-17	0.0349953	0.0384559	0.362817	0.166436	20	1	FALSE	220
ENST00000560418.1	IQGAP1	15	90388277	chr15:90411164:C:T	rs62020687	15	90411164	T	C	0.193182	0.00389759	0.0036	0.2807	0.235091	0.0202194	3.00554e-31	0.0165791	0.0153795	0.281034	0.108561	20	1	FALSE	220
ENST00000559674.1	IQGAP1	15	90487469	chr15:90485169:G:A	rs2238329	15	90485169	A	G	0.32711	0.00579677	0.003	0.04951	0.134362	0.0228534	4.12033e-09	0.0431431	0.0235028	0.066408	0.738441	19	1	FALSE	220
ENST00000394258.6	RCCD1	15	90954870	chr15:91005371:G:A	rs3826033	15	91005371	A	G	0.126623	0.000500125	0.0043	0.9025	0.166257	0.0101824	6.24406e-60	0.00300814	0.0258642	0.907411	0.0514418	20	1	FALSE	220
ENST00000557750.1	RCCD1	15	90959752	chr15:90989400:C:T	rs6496745	15	90989400	T	C	0.179383	0.00290421	0.0038	0.4476	0.0944484	0.0111268	2.09516e-17	0.0307492	0.0403964	0.446545	0.183696	20	1	FALSE	220
ENST00000555455.5	PRC1	15	90966465	chr15:90978862:G:A	rs113343095	15	90978862	A	G	0.125	0.00040008	0.0044	0.9192	-0.0991376	0.0167971	3.58998e-09	-0.0040356	0.044388	0.927559	0.411943	11	1	FALSE	220
ENST00000545111.6	SV2B	15	91099950	chr15:91100205:G:C	rs6496760	15	91100205	G	C	0.413149	-0.00429923	0.003	0.1415	0.183838	0.0117835	7.13593e-55	-0.023386	0.0163875	0.15356	0.103123	20	1	FALSE	220
ENST00000563116.1	CTD-3037G24.4	16	12556353	chr16:12557884:C:G	rs8048155	16	12557884	C	G	0.198864	-0.00470103	0.0036	0.1918	0.0802577	0.0138955	7.65901e-09	-0.0585743	0.0459877	0.202772	0.718226	20	1	FALSE	223
ENST00000311895.7	ERCC4	16	13920157	chr16:13921224:G:C	rs744154	16	13921224	C	G	0.251623	0.00210221	0.0032	0.516	0.0466503	0.00502496	1.63647e-20	0.0450631	0.068767	0.512274	0.112901	20	1	FALSE	224
ENST00000576703.5	CRYM	16	21261284	chr16:21261270:G:C	rs14122	16	21261270	C	G	0.446429	-0.000699755	0.0029	0.8103	0.256266	0.0326626	4.29998e-15	-0.00273058	0.0113217	0.809415	0.0262511	16	1	FALSE	225
ENST00000514813.6	RRN3P1	16	21796106	chr16:21722021:C:T	rs35432915	16	21722021	T	C	0.193994	-0.0044003	0.0037	0.2323	-0.119741	0.00883695	7.91942e-42	0.0367485	0.0310188	0.236129	0.00511767	20	1	FALSE	225
ENST00000537951.1	NPIPB4	16	21834671	chr16:21999801:C:T	rs11645673	16	21999801	C	T	0.278409	0.00320486	0.0034	0.3392	-0.266921	0.0332097	9.17473e-16	-0.0120068	0.0128252	0.349176	0.0409069	20	1	FALSE	225
ENST00000561553.5	UQCRC2	16	21953371	chr16:22000768:G:C	rs34948630	16	22000768	C	G	0.123377	0.00589736	0.0046	0.2012	0.177119	0.0190762	1.62007e-20	0.033296	0.0262177	0.20409	0.695766	20	1	FALSE	225
ENST00000563898.5	UQCRC2	16	21953387	chr16:21971214:A:G	rs2037287	16	21971214	G	A	0.111201	0.00500249	0.0049	0.3098	-0.181428	0.0261502	3.97982e-12	-0.0275729	0.0272989	0.312476	0.614009	20	1	FALSE	225
ENST00000219197.10	CBLN1	16	49277917	chr16:49021450:G:C	rs2908871	16	49021450	G	C	0.378247	-0.00110061	0.0029	0.7153	-0.0606334	0.0080033	3.56245e-14	0.0181518	0.0478884	0.704655	0.0201146	18	1	FALSE	226
ENST00000219240.8	DHODH	16	72008744	chr16:72008783:A:C	rs3213422	16	72008783	A	C	0.49026	0.00229736	0.0028	0.4184	0.0564704	0.00753302	6.56055e-14	0.0406826	0.0498796	0.414721	0.00228763	20	1	FALSE	228
ENST00000571392.1	DHODH	16	72015623	chr16:72041694:A:T	rs12924886	16	72041694	T	A	0.206169	-0.0020978	0.0037	0.5609	0.0461987	0.00672305	6.34467e-12	-0.0454082	0.080361	0.572038	0.0857932	20	1	FALSE	228
ENST00000540303.6	HPR	16	72063224	chr16:72041694:A:T	rs12924886	16	72041694	T	A	0.206169	-0.0020978	0.0037	0.5609	0.563992	0.0215769	1.32606e-150	-0.00371955	0.00656192	0.570824	0.0311961	20	1	FALSE	228
ENST00000562153.5	TXNL4B	16	72044289	chr16:72067626:C:G	rs34042070	16	72067626	G	C	0.207792	0.00120072	0.0035	0.7358	0.117437	0.018127	9.25995e-11	0.0102244	0.0298451	0.731912	0.0476512	20	1	FALSE	228
ENST00000268482.7	DHX38	16	72093562	chr16:72098165:G:C	rs6499559	16	72098165	C	G	0.367695	0.00359646	0.0029	0.2171	0.0663431	0.0051922	2.19083e-37	0.05421	0.0439175	0.217069	1.64835e-05	20	1	FALSE	228
ENST00000564508.2	AC004158.3	16	72425948	chr16:72426441:A:G	rs1864231	16	72426441	G	A	0.176136	0.002002	0.0037	0.5962	0.0837482	0.0121353	5.15615e-12	0.023905	0.0443156	0.589593	0.10555	20	1	FALSE	228
ENST00000576861.5	NAA38	17	7856686	chr17:7875572:C:T	rs12937245	17	7875572	C	T	0.36526	0.00149888	0.003	0.6214	0.123582	0.021723	1.27806e-08	0.0121286	0.0243689	0.618689	0.00671846	10	1	FALSE	230
ENST00000314666.10	PFAS	17	8249286	chr17:8260081:T:A	rs9891267	17	8260081	T	A	0.201299	0.00299551	0.0035	0.3936	0.0650463	0.00742912	2.03055e-18	0.046052	0.0540643	0.394325	0.000283827	20	1	FALSE	230
ENST00000583963.1	RP11-849F2.5	17	8365563	chr17:8366824:G:C	rs34001125	17	8366824	C	G	0.418831	-0.00840458	0.0029	0.003411	0.097334	0.0135606	7.08837e-13	-0.0863479	0.0321313	0.00720231	0.148573	17	1	FALSE	230
ENST00000396267.1	KRBA2	17	8368637	chr17:8371705:T:G	rs1004151	17	8371705	T	G	0.334416	0.00430074	0.003	0.1426	-0.119455	0.00772857	6.84887e-54	-0.0360031	0.0252219	0.153449	0.0177381	20	1	FALSE	230
ENST00000582556.5	RPL26	17	8377549	chr17:8378327:C:T	rs7210576	17	8378327	T	C	0.316558	-0.00610135	0.0031	0.04581	0.1092	0.0147703	1.43336e-13	-0.0558732	0.029377	0.0571796	0.0240207	14	1	FALSE	230
ENST00000584164.5	RPL26	17	8377521	chr17:8385711:A:G	rs62064332	17	8385711	G	A	0.311688	-0.00590255	0.0031	0.05609	-0.12033	0.0140525	1.10077e-17	0.0490531	0.0263917	0.0630765	0.0743817	19	1	FALSE	230
ENST00000582471.1	RP11-849F2.7	17	8368638	chr17:8371705:T:G	rs1004151	17	8371705	T	G	0.334416	0.00430074	0.003	0.1426	-0.113677	0.007788	2.95937e-48	-0.037833	0.0265175	0.153662	0.00183739	20	1	FALSE	230
ENST00000580012.1	NDEL1	17	8436094	chr17:8462845:C:T	rs4791707	17	8462845	T	C	0.374188	0.00709511	0.0028	0.01228	-0.0634551	0.0102597	6.21477e-10	-0.111813	0.0476855	0.0190371	0.580775	16	1	FALSE	230
ENST00000487231.5	PIGS	17	28553387	chr17:28881571:G:A	rs3816848	17	28881571	G	A	0.299513	-0.00969686	0.0031	0.001499	-0.0291646	0.00534874	4.96361e-08	0.332487	0.122542	0.00666261	0.241704	20	1	FALSE	231
ENST00000584086.5	ALDOC	17	28574710	chr17:28582024:T:C	rs117755082	17	28582024	C	T	0.0665584	-0.0030952	0.0057	0.5835	0.229206	0.0411937	2.63516e-08	-0.013504	0.0249866	0.588886	0.808266	4	1	FALSE	231
ENST00000584196.1	RP11-192H23.4	17	28603470	chr17:28572484:T:C	rs618791	17	28572484	C	T	0.332792	-0.00539542	0.003	0.07303	-0.053081	0.00826151	1.31784e-10	0.101645	0.0586897	0.0832907	0.0974646	16	1	FALSE	231
ENST00000262395.9	TRAF4	17	28743984	chr17:28708898:G:A	rs12950047	17	28708898	G	A	0.431006	-0.00369682	0.0028	0.1935	0.0549515	0.00704177	6.01462e-15	-0.0672744	0.0516782	0.192987	0.0683039	20	1	FALSE	231
ENST00000478021.1	TRAF4	17	28744018	chr17:28747547:G:C	rs11574760	17	28747547	G	C	0.439935	-0.004902	0.0028	0.08532	0.0630424	0.0097978	1.24008e-10	-0.0777571	0.0460292	0.0911624	0.194838	19	1	FALSE	231
ENST00000585169.5	FLOT2	17	28879341	chr17:28883235:T:C	rs6505095	17	28883235	C	T	0.340909	-0.00870203	0.003	0.003714	-0.0922966	0.0116259	2.03994e-15	0.0942833	0.0346056	0.00643968	0.403034	20	1	FALSE	231
ENST00000394908.8	FLOT2	17	28879335	chr17:28883877:G:C	rs8074018	17	28883877	C	G	0.336851	-0.00890027	0.003	0.00294	0.090267	0.00963668	7.46052e-21	-0.0985994	0.0348619	0.00467975	0.484418	20	1	FALSE	231
ENST00000636100.1	MYO18A	17	29074748	chr17:29104407:A:G	rs7212295	17	29104407	A	G	0.481331	-0.00749804	0.0028	0.008153	0.0851695	0.00827813	7.94149e-25	-0.0880367	0.033971	0.00955506	0.0197397	20	1	FALSE	231
ENST00000394642.7	TMEM98	17	32927910	chr17:32982557:C:T	rs11080197	17	32982557	T	C	0.38474	-0.0028958	0.003	0.3346	0.107047	0.015079	1.25608e-12	-0.0270518	0.0282831	0.338837	0.925132	19	1	FALSE	232
ENST00000579849.5	TMEM98	17	32927937	chr17:32950867:A:G	rs2428358	17	32950867	G	A	0.140422	0.00130085	0.0043	0.7624	-0.0867375	0.0129602	2.19269e-11	-0.0149975	0.0496255	0.762489	0.632886	9	1	FALSE	232
ENST00000439138.5	TMEM98	17	32928210	chr17:32976228:A:G	rs17734213	17	32976228	G	A	0.088474	0	0.0048	0.9984	0.210572	0.0282659	9.35828e-14	0	0.0227951	1	0.843556	4	1	FALSE	232
ENST00000620266.1	RP11-147L13.11	17	68126666	chr17:68134394:C:T	rs78270933	17	68134394	T	C	0.159091	0.00310481	0.0036	0.3957	-0.116639	0.00878068	2.88135e-40	-0.026619	0.0309294	0.389438	0.0134578	20	1	FALSE	233
ENST00000586022.5	LRRC37A16P	17	68125777	chr17:68108447:G:A	rs75851184	17	68108447	A	G	0.128247	0.00640044	0.0041	0.1187	-0.0446161	0.00747478	2.38892e-09	-0.143456	0.0949861	0.130971	0.0239264	20	1	FALSE	233
ENST00000612725.1	RP11-147L13.14	17	68188547	chr17:68124998:A:G	rs2108619	17	68124998	G	A	0.159903	0.00310481	0.0037	0.4052	0.174586	0.0183487	1.81814e-21	0.0177838	0.0212752	0.403214	0.014213	20	1	FALSE	233
ENST00000591222.1	RP11-147L13.8	17	68189884	chr17:68146644:A:C	rs35191309	17	68146644	C	A	0.157468	0.0031951	0.0037	0.3784	0.113973	0.00897356	5.8396e-37	0.0280338	0.0325388	0.388935	0.000271349	20	1	FALSE	233
ENST00000614046.1	RP11-147L13.15	17	68205489	chr17:68234923:G:C	rs12947992	17	68234923	C	G	0.168831	-0.00890027	0.0037	0.01599	-0.065697	0.0104476	3.21149e-10	0.135475	0.0602993	0.024659	0.104852	20	1	FALSE	233
ENST00000262039.8	PIK3C3	18	41955206	chr18:41954860:C:T	rs3813065	18	41954860	T	C	0.124188	0.000700245	0.0043	0.8624	-0.0705818	0.0068339	5.25488e-25	-0.00992105	0.0609298	0.870654	0.254342	20	1	FALSE	237
ENST00000217800.9	POLI	18	54271362	chr18:54317076:T:C	rs652037	18	54317076	C	T	0.0592532	0.00470103	0.0057	0.4047	0.219197	0.0296352	1.39813e-13	0.0214466	0.0261652	0.412408	0.9109	20	1	FALSE	239
ENST00000580905.2	POLI	18	54274897	chr18:54309390:T:C	rs640745	18	54309390	C	T	0.280844	-0.0009995	0.0031	0.7463	-0.133161	0.0204191	6.9657e-11	0.00750595	0.0233085	0.747433	0.583547	20	1	FALSE	239
ENST00000583576.1	POLI	18	54283850	chr18:54314938:A:G	rs682090	18	54314938	G	A	0.0584416	0.00409839	0.0059	0.4921	0.223577	0.0265261	3.49867e-17	0.018331	0.0264785	0.488752	0.00167786	17	1	FALSE	239
ENST00000577727.1	POLI	18	54291366	chr18:54306809:G:A	rs141488383	18	54306809	A	G	0.0568182	0.00429923	0.0056	0.4411	0.271173	0.0228369	1.60946e-32	0.0158542	0.0206941	0.443605	0.00203022	20	1	FALSE	239
ENST00000616428.1	RP11-567M16.6	18	79677287	chr18:79650032:T:C	rs580675	18	79650032	T	C	0.210227	-0.00020002	0.0039	0.9663	-0.127004	0.00881897	5.08444e-47	0.00157491	0.0307079	0.959097	0.159531	20	1	FALSE	242
ENST00000590895.1	PQLC1	18	79903894	chr18:79972269:C:T	rs62101235	18	79972269	T	C	0.0974026	0.00180162	0.0055	0.7446	-0.168411	0.0222948	4.22612e-14	-0.0106978	0.0326888	0.743471	0.195756	20	1	FALSE	242
ENST00000592352.1	HSBP1L1	18	79964582	chr18:79967484:G:A	rs2298643	18	79967484	A	G	0.131494	-9.9995e-05	0.0047	0.9912	-0.140651	0.0204488	6.06089e-12	0.000710943	0.0334162	0.983026	0.694121	18	1	FALSE	242
ENST00000587347.1	HSBP1L1	18	79967493	chr18:80090305:C:T	rs72976317	18	80090305	C	T	0.13961	0.004902	0.0049	0.3217	-0.0794351	0.0141766	2.10368e-08	-0.0617107	0.062661	0.324706	0.317574	20	1	FALSE	242
ENST00000588162.1	TXNL4A	18	79973407	chr18:79968045:C:T	rs2298644	18	79968045	C	T	0.300325	-0.00409839	0.0034	0.2295	0.10189	0.0181423	1.95261e-08	-0.0402236	0.0341293	0.238571	0.427353	20	1	FALSE	242
ENST00000269601.9	TXNL4A	18	79970811	chr18:80020580:T:C	rs72972216	18	80020580	C	T	0.129058	-0.000699755	0.0047	0.8876	-0.10552	0.00853532	4.15657e-35	0.00663149	0.0445445	0.881654	0.381126	20	1	FALSE	242
ENST00000585474.5	TXNL4A	18	79972875	chr18:80031647:T:C	rs34822641	18	80031647	C	T	0.313312	0.00599795	0.0034	0.07268	0.101834	0.0136558	8.84042e-14	0.0588995	0.0343093	0.0860302	0.420834	20	1	FALSE	242
ENST00000306735.9	RBFA	18	80034358	chr18:80019652:C:A	rs12961245	18	80019652	A	C	0.155844	-0.0010994	0.0044	0.8016	-0.134404	0.0159201	3.10886e-17	0.00817979	0.0327515	0.802778	0.540823	20	1	FALSE	242
ENST00000593019.1	RBFA	18	80041302	chr18:79938568:A:G	rs9955995	18	79938568	G	A	0.125	-0.00219758	0.0048	0.6494	0.0795869	0.0120241	3.61726e-11	-0.0276124	0.0604556	0.647859	0.564735	20	1	FALSE	242
ENST00000589713.1	RP11-795F19.5	18	80045943	chr18:80091557:G:T	rs473119	18	80091557	T	G	0.151786	-0.00429923	0.0044	0.3361	0.453922	0.0260996	9.50417e-68	-0.00947129	0.00970858	0.329283	0.137849	20	1	FALSE	242
ENST00000562391.5	RP11-795F19.1	18	80046900	chr18:79982916:G:A	rs7244926	18	79982916	A	G	0.12987	-0.00139902	0.0047	0.7583	0.0656327	0.0109302	1.91639e-09	-0.0213159	0.0716985	0.766238	0.237588	20	1	FALSE	242
ENST00000568911.5	RP11-795F19.1	18	80062752	chr18:80098501:T:C	rs4799132	18	80098501	C	T	0.151786	-0.004902	0.0044	0.267	0.0866568	0.00643416	2.40529e-41	-0.0565679	0.0509484	0.266871	0.378693	20	1	FALSE	242
ENST00000564555.1	RP11-795F19.5	18	80082153	chr18:80090305:C:T	rs72976317	18	80090305	C	T	0.13961	0.004902	0.0049	0.3217	0.192329	0.0195626	8.24508e-23	0.0254876	0.0256088	0.319606	0.234429	20	1	FALSE	242
ENST00000589574.1	PARD6G-AS1	18	80148011	chr18:80148617:C:T	rs1050919	18	80148617	T	C	0.180195	0.00950503	0.0041	0.02002	0.16992	0.0193245	1.45645e-18	0.0559382	0.0249535	0.0249811	0.552133	20	1	FALSE	242
ENST00000616901.1	AC139100.4	18	80161752	chr18:80144053:C:T	rs58835296	18	80144053	T	C	0.357955	-9.9995e-05	0.0032	0.9646	0.1169	0.0138443	3.07032e-17	-0.000855392	0.0273741	0.975072	0.333096	20	1	FALSE	242
ENST00000615495.1	AC139100.3	18	80183724	chr18:80148617:C:T	rs1050919	18	80148617	T	C	0.180195	0.00950503	0.0041	0.02002	0.0974566	0.0123111	2.44912e-15	0.0975309	0.0438369	0.0260909	0.710079	20	1	FALSE	242
ENST00000470488.2	PARD6G	18	80182850	chr18:80179994:A:G	rs11659187	18	80179994	G	A	0.224838	0.00810274	0.0037	0.02849	0.120932	0.0177008	8.373e-12	0.0670025	0.0321291	0.0370316	0.535889	20	1	FALSE	242
ENST00000610189.1	GPN1	2	27629052	chr2:27636484:T:A	rs6719175	2	27636484	A	T	0.301948	0.0075988	0.0033	0.01881	0.184941	0.0197145	6.53766e-21	0.0410876	0.0183732	0.0253333	0.000259085	20	1	FALSE	22
ENST00000618046.4	SLC4A1AP	2	27663889	chr2:27640585:A:G	rs55826602	2	27640585	A	G	0.448052	-0.00680309	0.0028	0.01645	-0.0480847	0.00553562	3.74084e-18	0.141481	0.0604657	0.0192907	0.00784006	20	1	FALSE	22
ENST00000637207.1	NRXN1	2	50538574	chr2:50544274:T:C	rs6731542	2	50544274	C	T	0.234578	0.00800193	0.0033	0.01364	0.619727	0.0609578	2.798e-24	0.012912	0.00547429	0.0183408	0.203415	20	1	FALSE	23
ENST00000637459.1	NRXN1	2	50548183	chr2:50535693:G:C	rs13002153	2	50535693	C	G	0.245942	0.00749804	0.0032	0.02102	-0.641109	0.0646741	3.65806e-23	-0.0116954	0.00512889	0.0225898	0.116443	20	1	FALSE	23
ENST00000426912.1	AC007560.1	2	50829442	chr2:50836773:C:T	rs9636437	2	50836773	T	C	0.186688	0.0105959	0.0035	0.00265	-0.394542	0.032334	3.02894e-34	-0.0268563	0.00913999	0.00329991	0.00151488	20	1	FALSE	23
ENST00000481670.2	FANCL	2	58213505	chr2:58258559:T:C	rs78547376	2	58258559	C	T	0.0998377	0.00940408	0.0049	0.05304	-0.203528	0.0328304	5.6687e-10	-0.0462054	0.0252026	0.0667497	0.00538437	20	1	FALSE	26
ENST00000449070.5	FANCL	2	58160118	chr2:58177821:A:G	rs112109001	2	58177821	G	A	0.099026	0.010505	0.005	0.03589	0.171282	0.0190805	2.78757e-19	0.0613316	0.0299805	0.0407846	0.0160121	20	1	FALSE	26
ENST00000442225.5	MDH1	2	63588963	chr2:63554954:A:C	rs2901614	2	63554954	A	C	0.29789	-0.00060018	0.0032	0.8535	0.111137	0.012219	9.4182e-20	-0.00540034	0.0287993	0.851256	0.0108144	20	1	FALSE	28
ENST00000460927.1	ANKRD53	2	70982326	chr2:70990983:C:T	rs4852738	2	70990983	T	C	0.239448	0.00450011	0.0032	0.1528	-0.0931473	0.0157826	3.59305e-09	-0.0483118	0.035316	0.171316	0.641641	8	1	FALSE	29
ENST00000272438.8	TEX261	2	70985938	chr2:70990408:G:A	rs7583998	2	70990408	A	G	0.1875	0.0037972	0.0035	0.2733	0.0675587	0.0109242	6.23771e-10	0.0562059	0.0525979	0.285252	0.50522	9	1	FALSE	29
ENST00000475709.5	NAGK	2	71068650	chr2:71074829:T:C	rs34550823	2	71074829	C	T	0.175325	-0.00799793	0.0039	0.04075	-0.0702687	0.0118264	2.8215e-09	0.113819	0.0587141	0.0525581	0.192948	20	1	FALSE	29
ENST00000460310.1	ZNF638	2	71431183	chr2:71178448:G:A	rs383445	2	71178448	G	A	0.239448	-0.00830439	0.0033	0.01209	0.091376	0.0134676	1.16172e-11	-0.0908814	0.0385185	0.0183033	0.0127448	20	1	FALSE	29
ENST00000263857.10	POLR1A	2	86020216	chr2:86110807:T:C	rs1075622	2	86110807	T	C	0.170455	-0.00130085	0.0038	0.7425	-0.0748284	0.00597127	5.0256e-36	0.0173844	0.0508018	0.7322	0.0337134	20	1	FALSE	30
ENST00000409681.1	POLR1A	2	86026328	chr2:86092344:C:T	rs61620607	2	86092344	T	C	0.168019	-0.00459941	0.0039	0.2358	-0.0682257	0.0108866	3.68226e-10	0.0674146	0.0581666	0.246459	0.175045	18	1	FALSE	30
ENST00000487043.5	PTCD3	2	86127930	chr2:86182116:T:C	rs918856	2	86182116	T	C	0.0844156	0.00320486	0.0051	0.5249	-0.128693	0.0214739	2.06042e-09	-0.0249032	0.0398466	0.531986	0.239634	20	1	FALSE	30
ENST00000386037.1	SNORD94	2	86135870	chr2:86135951:A:G	rs3770069	2	86135951	A	G	0.172078	-0.00160128	0.0038	0.6826	-0.255395	0.023045	1.52671e-28	0.00626982	0.0148897	0.673693	0.170261	20	1	FALSE	30
ENST00000449247.6	IMMT	2	86143932	chr2:86184859:G:A	rs7567380	2	86184859	G	A	0.429383	-0.00559563	0.0028	0.0489	0.052348	0.0090573	7.4856e-09	-0.106893	0.0565954	0.0589295	0.129216	20	1	FALSE	30
ENST00000610262.1	RP11-301O19.1	2	86195590	chr2:86195693:T:G	rs9653508	2	86195693	T	G	0.481331	-0.00589736	0.0028	0.03472	-0.13994	0.0132033	3.01604e-26	0.042142	0.0203998	0.0388469	0.294387	20	1	FALSE	30
ENST00000337109.8	MRPL35	2	86199457	chr2:86195693:T:G	rs9653508	2	86195693	T	G	0.481331	-0.00589736	0.0028	0.03472	0.0689982	0.00565648	3.18236e-34	-0.0854711	0.0411813	0.0379415	0.19558	20	1	FALSE	30
ENST00000478636.5	PLGLB1	2	87012302	chr2:86830383:G:A	rs7579919	2	86830383	G	A	0.216721	-0.00180162	0.0033	0.579	0.153135	0.0187055	2.68652e-16	-0.0117649	0.0215975	0.585935	0.0309316	12	1	FALSE	30
ENST00000452554.2	AC125232.1	2	87031815	chr2:86890759:T:A	rs56186000	2	86890759	A	T	0.163961	0.0107981	0.0039	0.00562	-0.0971398	0.0146742	3.59745e-11	-0.11116	0.0435185	0.0106395	0.14719	15	1	FALSE	30
ENST00000438816.1	AC079154.1	2	124016858	chr2:124021507:T:C	rs4848910	2	124021507	C	T	0.397727	-0.000699755	0.0029	0.8049	0.0891089	0.013493	4.00024e-11	-0.00785281	0.0325662	0.809451	0.406608	20	1	FALSE	32
ENST00000321348.8	CYBRD1	2	171522348	chr2:171523176:G:A	rs960750	2	171523176	G	A	0.461851	0.00159872	0.0028	0.5798	-0.141903	0.0130788	1.99789e-27	-0.0112663	0.0197592	0.568554	0.369055	20	1	FALSE	39
ENST00000392560.6	OLA1	2	174075409	chr2:174093068:C:T	rs9636259	2	174093068	T	C	0.362013	-0.00239712	0.0031	0.4374	-0.192844	0.0309455	4.61308e-10	0.0124304	0.0161984	0.442855	0.0135832	20	1	FALSE	40
ENST00000428402.6	OLA1	2	174075010	chr2:174072739:T:C	rs3739152	2	174072739	T	C	0.496753	0.00079968	0.003	0.7855	0.263024	0.0228189	9.6953e-31	0.00304034	0.0114089	0.789863	0.000998986	20	1	FALSE	40
ENST00000284719.7	OLA1	2	174072447	chr2:174084630:A:G	rs11694601	2	174084630	G	A	0.422078	0.000100005	0.003	0.9732	0.235888	0.00909437	2.49827e-148	0.000423952	0.0127179	0.973407	0.000208877	20	1	FALSE	40
ENST00000497620.1	GPR155	2	174482873	chr2:174482922:G:C	rs12614738	2	174482922	C	G	0.32711	-0.0100988	0.003	0.0007116	0.169192	0.0293119	7.8285e-09	-0.0596887	0.0205265	0.00363874	0.119192	12	1	FALSE	40
ENST00000392552.6	GPR155	2	174432238	chr2:174482922:G:C	rs12614738	2	174482922	C	G	0.32711	-0.0100988	0.003	0.0007116	-0.0637919	0.00871772	2.52638e-13	0.158309	0.0517655	0.00222675	0.0591217	20	1	FALSE	40
ENST00000454203.1	AC010894.5	2	174575227	chr2:174574808:G:A	rs12624277	2	174574808	G	A	0.48539	0.00269636	0.0028	0.347	0.104511	0.0122332	1.30501e-17	0.0257997	0.026961	0.338604	0.0286702	20	1	FALSE	40
ENST00000392547.6	WIPF1	2	174559572	chr2:174574054:A:G	rs4972451	2	174574054	A	G	0.473214	0.00539542	0.003	0.06664	0.127639	0.00922468	1.53189e-43	0.0422711	0.0237016	0.0745097	0.237184	20	1	FALSE	40
ENST00000295497.11	CHN1	2	174799492	chr2:174847214:C:T	rs14228	2	174847214	T	C	0.409903	-0.0030952	0.0029	0.2914	0.0414285	0.00737553	1.94279e-08	-0.074712	0.0712526	0.294385	0.754209	20	1	FALSE	40
ENST00000345042.6	HSPD1	2	197486586	chr2:197496162:A:G	rs2340690	2	197496162	G	A	0.185877	-0.0106036	0.0036	0.00306	-0.167678	0.0234397	8.45431e-13	0.0632378	0.0232184	0.00645739	2.93685e-05	20	1	FALSE	42
ENST00000449792.5	MDH1B	2	206738225	chr2:206765180:G:A	rs3828294	2	206765180	A	G	0.280844	0	0.0033	0.9971	0.148814	0.0118064	1.99418e-36	0	0.0221753	1	0.184795	20	1	FALSE	43
ENST00000236980.10	FASTKD2	2	206765357	chr2:206713279:A:C	rs72960734	2	206713279	C	A	0.185877	-0.0009995	0.0035	0.7705	-0.0665533	0.00918846	4.38389e-13	0.015018	0.0526302	0.775376	0.0185973	20	1	FALSE	43
ENST00000438070.1	AC008269.2	2	206866795	chr2:206859673:G:A	rs77259628	2	206859673	A	G	0.103896	0.00110061	0.0047	0.813	-0.350344	0.0263462	2.38744e-40	-0.0031415	0.0134175	0.81488	0.912033	20	1	FALSE	43
ENST00000272852.3	CPO	2	206939554	chr2:206788929:G:A	rs76270461	2	206788929	A	G	0.114448	-0.00699547	0.0046	0.129	-0.065712	0.0114913	1.07526e-08	0.106457	0.0724356	0.141651	0.399192	20	1	FALSE	43
ENST00000423015.5	KLF7	2	207080361	chr2:207069856:T:C	rs2700164	2	207069856	T	C	0.382305	0.00370313	0.003	0.2175	0.0885479	0.0138534	1.63953e-10	0.0418207	0.034506	0.225518	0.0593711	20	1	FALSE	43
ENST00000392193.5	MAP2	2	209579315	chr2:209796797:A:G	rs2370830	2	209796797	G	A	0.18263	-0.0077995	0.0038	0.03834	-0.171489	0.0219938	6.33229e-15	0.0454811	0.0229138	0.0471575	0.0751209	17	1	FALSE	44
ENST00000482864.5	MAP2	2	209661515	chr2:209674905:G:C	rs28758270	2	209674905	C	G	0.109578	-0.00320486	0.0047	0.4965	0.652868	0.0487907	7.80803e-41	-0.00490889	0.00720834	0.495871	0.170086	20	1	FALSE	44
ENST00000498242.5	EIF4E2	2	232550691	chr2:232563142:A:G	rs1656398	2	232563142	G	A	0.243506	-0.00560427	0.0033	0.09001	-0.0493942	0.00905867	4.96122e-08	0.11346	0.0699749	0.104923	0.496095	11	1	FALSE	45
ENST00000264059.7	EFHD1	2	232633228	chr2:232633197:G:A	rs71421653	2	232633197	A	G	0.0641234	0.005103	0.0057	0.3734	-0.196886	0.0237635	1.17884e-16	-0.0259186	0.0291193	0.373422	0.520894	6	1	FALSE	45
ENST00000409547.5	GIGYF2	2	232697331	chr2:232762756:C:T	rs73102244	2	232762756	T	C	0.0600649	-0.0028958	0.0058	0.6155	-0.191961	0.0350156	4.20176e-08	0.0150854	0.0303396	0.619035	0.35198	6	1	FALSE	45
ENST00000565928.1	TSPY26P	20	32186477	chr20:32189533:G:T	rs3813922	20	32189533	T	G	0.173701	-0.00489799	0.0038	0.2042	-0.0487991	0.00692856	1.87907e-12	0.10037	0.0791636	0.204838	0.00901803	16	1	FALSE	243
ENST00000608990.5	C20orf203	20	32631652	chr20:32653415:G:A	rs7262940	20	32653415	A	G	0.257305	-0.0030952	0.0032	0.3425	0.0573683	0.00514302	6.79988e-29	-0.0539532	0.0559892	0.335229	0.012942	20	1	FALSE	243
ENST00000446419.6	COMMD7	20	32702703	chr20:32765121:T:C	rs2424905	20	32765121	C	T	0.456981	-0.00059982	0.0029	0.8396	0.0628029	0.0109847	1.08232e-08	-0.00955083	0.0462064	0.836245	0.139376	20	1	FALSE	243
ENST00000569087.2	RP5-1085F17.3	20	32856621	chr20:32871729:G:A	rs2000291	20	32871729	A	G	0.152597	0.00260339	0.0039	0.5	-0.0735528	0.0100337	2.29135e-13	-0.0353948	0.0532425	0.506189	0.0335617	20	1	FALSE	243
ENST00000372622.7	DNTTIP1	20	45791937	chr20:45760707:A:G	rs453433	20	45760707	A	G	0.310877	0.0028958	0.0031	0.3439	-0.165089	0.0144232	2.46119e-30	-0.0175409	0.0188402	0.351836	0.0665625	20	1	FALSE	244
ENST00000344780.4	SNX21	20	45834151	chr20:45868180:C:G	rs6514065	20	45868180	C	G	0.390422	0.00630011	0.0029	0.02938	-0.0821259	0.0146621	2.12849e-08	-0.0767128	0.0378746	0.0428218	0.0903342	16	1	FALSE	244
ENST00000480961.1	CTSA	20	45893988	chr20:45895143:C:T	rs4608591	20	45895143	C	T	0.373377	0.00580313	0.0029	0.04724	-0.138868	0.0180702	1.53098e-14	-0.0417889	0.0215796	0.0528059	0.198341	20	1	FALSE	244
ENST00000484855.2	CTSA	20	45896381	chr20:45898144:G:A	rs7270170	20	45898144	A	G	0.433442	-0.000499875	0.0029	0.8511	0.0787388	0.00844858	1.16596e-20	-0.00634853	0.036837	0.863169	0.041029	20	1	FALSE	244
ENST00000413737.2	SLC12A5	20	46021839	chr20:46025869:C:T	rs6073990	20	46025869	T	C	0.461039	-0.00610135	0.0028	0.0296	-0.278899	0.018626	1.09208e-50	0.0218766	0.0101452	0.0310572	9.63173e-05	20	1	FALSE	244
ENST00000372262.7	CDH22	20	46173733	chr20:46277676:T:C	rs2425844	20	46277676	T	C	0.330357	-0.00060018	0.0031	0.8492	-0.0725172	0.013294	4.90005e-08	0.00827638	0.0427754	0.846579	0.0074346	13	1	FALSE	244
ENST00000625284.2	ZNF334	20	46501088	chr20:46496654:G:C	rs460067	20	46496654	G	C	0.194805	0.0034042	0.0037	0.367	0.0930402	0.0122209	2.6742e-14	0.0365885	0.0400571	0.361028	0.202383	12	1	FALSE	244
ENST00000457685.6	ZNF334	20	46501062	chr20:46513652:C:G	rs847053	20	46513652	G	C	0.204545	0.002002	0.0035	0.571	0.0859272	0.00823487	1.72424e-25	0.0232988	0.0407933	0.567902	0.0650272	9	1	FALSE	244
ENST00000290317.9	SLC13A3	20	46557823	chr20:46576499:A:G	rs386843	20	46576499	A	G	0.18263	0.00119928	0.0038	0.7496	0.174958	0.0212957	2.10989e-16	0.00685468	0.0217355	0.752483	0.566789	13	1	FALSE	244
ENST00000371917.4	ARFGEF2	20	48921890	chr20:49008063:T:A	rs35752040	20	49008063	A	T	0.228896	0.0112025	0.0033	0.0007921	-0.029295	0.00516807	1.44082e-08	-0.382403	0.131303	0.00358689	3.99373e-05	20	1	FALSE	246
ENST00000417721.5	ZFAS1	20	49278178	chr20:49312443:A:G	rs6019745	20	49312443	A	G	0.13961	-0.00080032	0.0038	0.8319	0.11082	0.0194678	1.25213e-08	-0.00722179	0.0343132	0.833303	0.344641	20	1	FALSE	246
ENST00000458422.5	MIR646HG	20	60121060	chr20:60140164:C:T	rs2025050	20	60140164	T	C	0.5	0.00660174	0.0028	0.01917	-0.125011	0.0189628	4.32638e-11	-0.0528091	0.0237873	0.0264152	0.174834	15	1	FALSE	247
ENST00000432910.5	MIR646HG	20	60138492	chr20:60140164:C:T	rs2025050	20	60140164	T	C	0.5	0.00660174	0.0028	0.01917	-0.0596995	0.00879809	1.15674e-11	-0.110583	0.0496522	0.0259374	0.283	20	1	FALSE	247
ENST00000637940.1	AP000704.5	21	36966492	chr21:36976363:G:A	rs2154530	21	36976363	A	G	0.44724	0.00260339	0.0028	0.3589	-0.0495775	0.00475618	1.93062e-25	-0.0525114	0.0567015	0.354392	0.238528	20	1	FALSE	248
ENST00000336648.8	HLCS	21	36750888	chr21:36988075:T:A	rs55776054	21	36988075	A	T	0.301136	-0.000299955	0.0031	0.9239	0.0728514	0.0107069	1.01661e-11	-0.00411735	0.0425567	0.922925	0.856627	20	1	FALSE	248
ENST00000479152.1	PIGP	21	37069267	chr21:37072590:A:G	rs2298682	21	37072590	A	G	0.499188	-0.00310481	0.0029	0.2751	0.111897	0.0118748	4.3787e-21	-0.027747	0.0260834	0.287428	0.748882	20	1	FALSE	248
ENST00000399103.5	PIGP	21	37065374	chr21:37223611:T:C	rs3165	21	37223611	C	T	0.164773	-0.00320486	0.0041	0.4254	-0.115435	0.0196341	4.12013e-09	0.0277633	0.0358304	0.438426	0.277855	14	1	FALSE	248
ENST00000418766.5	TTC3	21	37073251	chr21:37102719:A:G	rs34273703	21	37102719	A	G	0.463474	-0.00359646	0.0028	0.1969	-0.109673	0.0110843	4.40099e-23	0.0327925	0.0257446	0.202748	0.700262	20	1	FALSE	248
ENST00000355666.5	TTC3	21	37073271	chr21:37100873:A:G	rs1473807	21	37100873	A	G	0.301948	-0.00280393	0.003	0.3422	-0.101246	0.0145475	3.4094e-12	0.0276941	0.0298967	0.354276	0.417529	20	1	FALSE	248
ENST00000463216.5	TTC3	21	37073277	chr21:37060321:G:A	rs2249828	21	37060321	A	G	0.295455	-0.00330453	0.0031	0.2874	-0.0880109	0.014253	6.62038e-10	0.0375469	0.0357439	0.293515	0.541837	14	1	FALSE	248
ENST00000399010.5	TTC3	21	37073290	chr21:37072795:G:A	rs2298684	21	37072795	G	A	0.499188	-0.0031951	0.0028	0.2637	-0.0654692	0.00718108	7.73025e-20	0.0488031	0.0431019	0.25752	0.761775	20	1	FALSE	248
ENST00000399017.6	TTC3	21	37081596	chr21:37086473:C:G	rs2835582	21	37086473	C	G	0.462662	-0.00339576	0.0028	0.2224	-0.155201	0.00801972	1.94302e-83	0.0218797	0.0180765	0.226127	0.729689	20	1	FALSE	248
ENST00000484047.5	TTC3	21	37083626	chr21:37205516:T:C	rs6517406	21	37205516	C	T	0.440747	-0.00380276	0.0028	0.1793	-0.0535632	0.00827987	9.85965e-11	0.0709958	0.0534143	0.183798	0.725452	20	1	FALSE	248
ENST00000354749.6	TTC3	21	37085790	chr21:37083024:C:A	rs2835574	21	37083024	C	A	0.465097	-0.00359646	0.0028	0.1962	0.349818	0.0326918	1.01249e-26	-0.0102809	0.00806162	0.202205	0.661018	20	1	FALSE	248
ENST00000479930.5	TTC3	21	37085790	chr21:37083024:C:A	rs2835574	21	37083024	C	A	0.465097	-0.00359646	0.0028	0.1962	-0.461468	0.0257663	9.90161e-72	0.00779353	0.00608318	0.200138	0.767572	20	1	FALSE	248
ENST00000460328.5	TTC3	21	37091327	chr21:37072769:T:C	rs2298683	21	37072769	T	C	0.498377	-0.0031951	0.0028	0.2631	-0.0939815	0.0140085	1.96121e-11	0.0339971	0.030221	0.26061	0.692061	20	1	FALSE	248
ENST00000602568.1	AP001429.1	21	37100814	chr21:37060321:G:A	rs2249828	21	37060321	A	G	0.295455	-0.00330453	0.0031	0.2874	-0.102592	0.0128613	1.50193e-15	0.0322106	0.0304855	0.290701	0.500727	20	1	FALSE	248
ENST00000476784.5	TTC3	21	37107738	chr21:37185106:G:T	rs2835652	21	37185106	T	G	0.441558	-0.00380276	0.0028	0.176	0.145563	0.0143031	2.51049e-24	-0.0261245	0.0194062	0.17824	0.851452	20	1	FALSE	248
ENST00000428693.1	TTC3	21	37191334	chr21:37168204:A:G	rs58008706	21	37168204	G	A	0.465097	-0.0034042	0.0028	0.2241	-0.124009	0.0215982	9.37691e-09	0.0274512	0.0230796	0.234277	0.688327	20	1	FALSE	248
ENST00000309117.10	DSCR3	21	37223420	chr21:37224376:G:A	rs1128922	21	37224376	G	A	0.449675	-0.00409839	0.0029	0.1516	0.0412053	0.0062759	5.18107e-11	-0.0994626	0.0719912	0.167097	0.502942	20	1	FALSE	248
ENST00000481546.1	UBE2G2	21	44769040	chr21:44786358:C:T	rs73232949	21	44786358	T	C	0.119318	-0.00269636	0.0046	0.5628	0.0906957	0.00974043	1.26313e-20	-0.0297297	0.0508194	0.558543	0.68104	20	1	FALSE	249
ENST00000462569.5	UBE2G2	21	44776834	chr21:44765486:A:G	rs74360465	21	44765486	G	A	0.116071	-0.000699755	0.0047	0.8746	0.136419	0.0161291	2.72186e-17	-0.00512946	0.0344581	0.881663	0.983517	20	1	FALSE	249
ENST00000330938.7	PTTG1IP	21	44849585	chr21:44858053:T:C	rs2838713	21	44858053	C	T	0.103896	0.00240288	0.005	0.6257	-0.0802603	0.012224	5.17553e-11	-0.0299386	0.0624639	0.631729	0.930696	17	1	FALSE	249
ENST00000441379.5	ITGB2-AS1	21	44921051	chr21:44941197:A:G	rs9637190	21	44941197	G	A	0.474838	0.00790113	0.0028	0.005018	-0.0505984	0.00790078	1.51125e-10	-0.156154	0.0604714	0.00981511	0.130321	6	1	FALSE	249
ENST00000609461.1	LL21NC02-1C16.1	21	44929653	chr21:44958579:G:A	rs881317	21	44958579	A	G	0.470779	0.00849599	0.0028	0.002378	0.0863994	0.013539	1.7531e-10	0.0983339	0.0358845	0.00613848	0.0933745	10	1	FALSE	249
ENST00000397841.5	LINC01547	21	44932814	chr21:44937782:A:C	rs4818992	21	44937782	C	A	0.357143	-0.00430074	0.003	0.152	-0.104472	0.00753694	1.08706e-43	0.0411665	0.0288691	0.153876	0.0301959	18	1	FALSE	249
ENST00000291634.10	FAM207A	21	44940010	chr21:44986375:G:C	rs883908	21	44986375	G	C	0.378247	-0.00700447	0.003	0.01812	0.0780829	0.0132849	4.16365e-09	-0.0897056	0.0413411	0.0300155	0.675759	12	1	FALSE	249
ENST00000397826.7	FAM207A	21	44940012	chr21:44967191:C:T	rs77534538	21	44967191	T	C	0.0974026	-0.00770028	0.0044	0.07645	0.13998	0.0249314	1.97033e-08	-0.05501	0.0329247	0.0947651	0.222775	7	1	FALSE	249
ENST00000616815.1	AP001505.10	21	44978832	chr21:44985878:G:C	rs4819003	21	44985878	C	G	0.149351	-0.00890027	0.0039	0.0236	0.248009	0.0205359	1.40044e-33	-0.0358869	0.0160036	0.0249332	0.171899	20	1	FALSE	249
ENST00000331343.11	POFUT2	21	45263928	chr21:45263666:A:T	rs75708487	21	45263666	T	A	0.0771104	0.0062998	0.0056	0.2586	0.052862	0.00924224	1.06769e-08	0.119174	0.107966	0.269673	0.105184	5	1	FALSE	249
ENST00000454115.6	BX322557.10	21	45288052	chr21:45291559:T:A	rs2838864	21	45291559	A	T	0.284091	0.00930314	0.0031	0.002441	-0.347174	0.0253488	1.07435e-42	-0.0267967	0.00914108	0.00337368	0.0210178	20	1	FALSE	249
ENST00000400362.2	BX322557.10	21	45288062	chr21:45292384:C:T	rs2838865	21	45292384	T	C	0.276786	0.00930314	0.0031	0.002299	-0.51224	0.0170742	9.57077e-198	-0.0181617	0.00608205	0.00282551	0.0100176	20	1	FALSE	249
ENST00000433465.1	LINC00205	21	45293285	chr21:45291559:T:A	rs2838864	21	45291559	A	T	0.284091	0.00930314	0.0031	0.002441	-0.55222	0.0181829	1.35921e-202	-0.0168468	0.00564105	0.0028222	0.013226	20	1	FALSE	249
ENST00000355480.9	COL18A1	21	45455489	chr21:45475593:G:A	rs77596926	21	45475593	A	G	0.12987	0.00549507	0.0042	0.1963	-0.154547	0.0216078	8.52791e-13	-0.0355559	0.0276271	0.198096	0.3355	10	1	FALSE	249
ENST00000255784.5	CCDC134	22	41800679	chr22:41656359:G:A	rs132784	22	41656359	G	A	0.198864	0.0108015	0.0037	0.003485	-0.0593004	0.00995127	2.53668e-09	-0.182148	0.0694791	0.00875119	0.0161463	20	1	FALSE	250
ENST00000381051.6	MIRLET7BHG	22	46053869	chr22:46108287:C:T	rs11703832	22	46108287	T	C	0.206169	-0.00600195	0.0035	0.0874	0.0650356	0.0116287	2.23593e-08	-0.0922871	0.0562897	0.101109	0.316152	14	1	FALSE	251
ENST00000381031.7	TTC38	22	46267964	chr22:46387518:A:G	rs28535154	22	46387518	G	A	0.0706169	-0.00990082	0.0057	0.07894	0.0843656	0.0132265	1.78818e-10	-0.117356	0.0700234	0.0937469	0.0555217	12	1	FALSE	251
ENST00000441861.5	LMCD1-AS1	3	7952805	chr3:7952986:G:A	rs9872473	3	7952986	A	G	0.350649	0.00530404	0.003	0.07542	-0.120055	0.00744617	1.75804e-58	-0.0441802	0.0251384	0.0788362	0.0337898	20	1	FALSE	47
ENST00000441021.5	ZNF660	3	44584964	chr3:44534348:G:A	rs1920013	3	44534348	G	A	0.13474	-0.00609856	0.004	0.1263	0.100374	0.0177699	1.61799e-08	-0.0607583	0.0412771	0.141031	3.05034e-06	20	1	FALSE	50
ENST00000459856.1	EXOSC7	3	45011233	chr3:45012657:A:G	rs7626251	3	45012657	A	G	0.483766	0.0028958	0.0028	0.3061	0.119186	0.0179226	2.93064e-11	0.0242965	0.0237751	0.306814	0.00919793	20	1	FALSE	50
ENST00000265537.7	LARS2	3	45388506	chr3:45518621:A:G	rs12630693	3	45518621	G	A	0.308442	0.00150113	0.0031	0.6242	-0.129461	0.00736011	2.96443e-69	-0.0115952	0.0239546	0.62835	0.562491	20	1	FALSE	51
ENST00000415258.5	LARS2	3	45388561	chr3:45538207:T:C	rs34622472	3	45538207	C	T	0.306006	0.00160128	0.0031	0.599	-0.0818295	0.00870243	5.29923e-21	-0.0195685	0.0379407	0.606019	0.733267	20	1	FALSE	51
ENST00000420323.6	DNAH1	3	52316319	chr3:52353062:T:C	rs35860312	3	52353062	C	T	0.176948	-0.00529595	0.0037	0.1472	-0.0698374	0.0125601	2.69395e-08	0.0758326	0.0547075	0.165702	0.235678	12	1	FALSE	53
ENST00000495552.1	TMEM110-MUSTN1	3	52833121	chr3:52857410:G:C	rs9637477	3	52857410	G	C	0.154221	-0.00520351	0.0039	0.1853	-0.0656171	0.00921743	1.08863e-12	0.0793012	0.0604706	0.189723	0.0312771	20	1	FALSE	53
ENST00000467048.1	RFT1	3	53104042	chr3:52991821:C:T	rs12053904	3	52991821	T	C	0.323864	0.00160128	0.003	0.5817	-0.0892338	0.014401	5.77871e-10	-0.0179448	0.0337441	0.594871	0.00117594	20	1	FALSE	53
ENST00000363509.1	RN7SKP45	3	56072104	chr3:56072650:A:T	rs6799669	3	56072650	A	T	0.152597	0.00720399	0.0039	0.06468	0.15063	0.0251769	2.19232e-09	0.0478256	0.0270971	0.0775688	0.062665	20	1	FALSE	54
ENST00000422788.5	CCDC66	3	56557219	chr3:56527328:G:A	rs73079863	3	56527328	A	G	0.476461	-0.00610135	0.0028	0.03308	0.100639	0.0130084	1.02222e-14	-0.0606261	0.0289048	0.0359544	0.335977	20	1	FALSE	54
ENST00000484623.5	CCDC66	3	56558845	chr3:56557031:C:A	rs79600744	3	56557031	A	C	0.477273	-0.00580313	0.0028	0.04133	0.114871	0.012013	1.15306e-21	-0.0505188	0.0249412	0.0428145	0.158156	20	1	FALSE	54
ENST00000487739.1	CCDC66	3	56558855	chr3:56545510:C:T	rs6791987	3	56545510	T	C	0.435065	0.00399798	0.0028	0.164	-0.149117	0.0154162	3.93765e-22	-0.0268111	0.0189807	0.15779	0.20966	20	1	FALSE	54
ENST00000473322.1	CCDC66	3	56563516	chr3:56565730:G:A	rs111827080	3	56565730	A	G	0.475649	-0.00539542	0.0028	0.05623	0.178415	0.0156702	4.9317e-30	-0.0302408	0.0159169	0.057444	0.241988	20	1	FALSE	54
ENST00000494672.1	CCDC66	3	56566783	chr3:56545510:C:T	rs6791987	3	56545510	T	C	0.435065	0.00399798	0.0028	0.164	-0.0833538	0.0146631	1.31122e-08	-0.047964	0.0346352	0.166103	0.298465	20	1	FALSE	54
ENST00000476142.1	CCDC66	3	56617101	chr3:56545510:C:T	rs6791987	3	56545510	T	C	0.435065	0.00399798	0.0028	0.164	-0.0403235	0.00549595	2.18497e-13	-0.0991476	0.0707411	0.161048	0.142649	20	1	FALSE	54
ENST00000495373.5	ARHGEF3	3	56731593	chr3:56731219:A:T	rs75056025	3	56731219	T	A	0.140422	0.00670241	0.0039	0.08423	0.581854	0.0210573	4.59846e-168	0.0115191	0.00671567	0.0862989	0.165448	20	1	FALSE	54
ENST00000497905.5	DZIP3	3	108602833	chr3:108631550:A:T	rs2966561	3	108631550	T	A	0.374188	-0.00560427	0.003	0.06687	0.660241	0.0237792	1.13147e-169	-0.00848821	0.00455407	0.0623392	5.2245e-05	20	1	FALSE	57
ENST00000494582.1	LINC00488	3	109178165	chr3:109183171:T:A	rs1849903	3	109183171	A	T	0.407468	0.00040008	0.0028	0.8987	-0.0413239	0.00620439	2.73018e-11	-0.00968156	0.067773	0.886406	0.298218	20	1	FALSE	57
ENST00000464766.1	DNAJC13	3	132474256	chr3:132508640:C:G	rs4267640	3	132508640	G	C	0.44237	0.00120072	0.0029	0.6827	-0.121665	0.0156882	8.82097e-15	-0.00986906	0.0238699	0.679275	0.0104326	20	1	FALSE	59
ENST00000493732.5	NPHP3	3	132681282	chr3:132676967:G:T	rs1058331	3	132676967	T	G	0.103896	0.00910129	0.0041	0.02611	0.132751	0.0102733	3.38851e-38	0.0685594	0.0313374	0.0286857	0.0125137	20	1	FALSE	59
ENST00000474871.5	NPHP3	3	132680609	chr3:132728260:G:A	rs10935030	3	132728260	A	G	0.155844	-0.0044003	0.0039	0.2615	-0.0662945	0.00678143	1.42897e-22	0.0663751	0.0592189	0.262355	0.131356	20	1	FALSE	59
ENST00000490993.5	NPHP3	3	132681431	chr3:132718123:A:G	rs66564593	3	132718123	G	A	0.168831	0.000700245	0.0038	0.858	-0.124746	0.00830476	5.34701e-51	-0.00561336	0.0304642	0.853809	0.00517779	20	1	FALSE	59
ENST00000471145.1	NPHP3	3	132717993	chr3:132724817:G:A	rs747328	3	132724817	A	G	0.175325	-0.00539542	0.0036	0.1357	-0.163559	0.0281711	6.40152e-09	0.0329876	0.0227319	0.146736	0.0595485	7	1	FALSE	59
ENST00000469232.5	NPHP3	3	132700004	chr3:132719875:T:C	rs12631786	3	132719875	C	T	0.171266	0.00130085	0.0039	0.731	-0.166602	0.0177987	7.94828e-21	-0.00780809	0.0234239	0.738879	0.00956323	16	1	FALSE	59
ENST00000337331.9	NPHP3	3	132681628	chr3:132719875:T:C	rs12631786	3	132719875	C	T	0.171266	0.00130085	0.0039	0.731	-0.142435	0.0117251	5.88261e-34	-0.00913289	0.0273912	0.738814	0.000572179	20	1	FALSE	59
ENST00000471702.2	NPHP3-ACAD11	3	132558142	chr3:132719457:T:C	rs3860503	3	132719457	C	T	0.204545	-0.00179838	0.0036	0.6168	-0.0471129	0.00792821	2.80805e-09	0.0381717	0.0766817	0.618629	0.0371211	10	1	FALSE	59
ENST00000510183.1	TMEM108	3	133192775	chr3:133192748:C:T	rs9852954	3	133192748	T	C	0.282468	0.00130085	0.0031	0.6794	-0.344953	0.0221716	1.39752e-54	-0.00377108	0.00899	0.674869	0.407056	20	1	FALSE	59
ENST00000511388.1	TMEM108	3	133379717	chr3:133390762:T:C	rs16840309	3	133390762	C	T	0.108766	-0.000499875	0.0045	0.9197	0.146044	0.0217129	1.74215e-11	-0.00342276	0.0308168	0.911562	0.343536	10	1	FALSE	59
ENST00000484955.5	MLF1	3	158571173	chr3:158569666:A:G	rs2276773	3	158569666	A	G	0.497565	0.0036035	0.0028	0.2033	0.138333	0.0176996	5.47025e-15	0.0260495	0.0205136	0.204133	4.41922e-05	20	1	FALSE	60
ENST00000486715.5	GFM1	3	158644278	chr3:158695153:A:C	rs7609717	3	158695153	A	C	0.473214	0.00249688	0.0028	0.3814	-0.165295	0.0165808	2.08212e-23	-0.0151056	0.0170071	0.374435	2.09797e-05	20	1	FALSE	60
ENST00000478576.5	GFM1	3	158644528	chr3:158650735:A:C	rs12639052	3	158650735	A	C	0.470779	0.00179838	0.0028	0.529	0.103207	0.0181991	1.41962e-08	0.0174249	0.0273033	0.523344	0.00305875	20	1	FALSE	60
ENST00000264263.9	GFM1	3	158644597	chr3:158650735:A:C	rs12639052	3	158650735	A	C	0.470779	0.00179838	0.0028	0.529	0.184994	0.0145029	2.89843e-37	0.00972131	0.0151548	0.52122	0.000220856	20	1	FALSE	60
ENST00000478251.1	GFM1	3	158646888	chr3:158695153:A:C	rs7609717	3	158695153	A	C	0.473214	0.00249688	0.0028	0.3814	0.153929	0.00759463	2.45563e-91	0.016221	0.0182078	0.372993	3.90152e-06	20	1	FALSE	60
ENST00000264265.3	LXN	3	158666414	chr3:158729340:G:A	rs16829365	3	158729340	A	G	0.372565	0.0041988	0.0029	0.1509	0.12306	0.0103414	1.18662e-32	0.0341198	0.0237395	0.150643	0.27854	20	1	FALSE	60
ENST00000468242.5	RP11-379F4.4	3	158732378	chr3:158619776:T:C	rs9857678	3	158619776	C	T	0.378247	-0.00380276	0.0029	0.1898	0.0773259	0.0122054	2.36775e-10	-0.0491784	0.0382985	0.199114	0.00435423	20	1	FALSE	60
ENST00000237696.9	RARRES1	3	158696892	chr3:158732628:T:C	rs6441224	3	158732628	T	C	0.464286	0.00299551	0.0028	0.2862	-0.0362617	0.00581288	4.42749e-10	-0.0826081	0.0783438	0.291686	0.000805982	20	1	FALSE	60
ENST00000607426.1	RP11-379F4.4	3	158735721	chr3:158731207:T:A	rs7618110	3	158731207	T	A	0.439935	0.00269636	0.0028	0.3358	-0.0494623	0.00573519	6.44569e-18	-0.0545135	0.0569606	0.338548	8.73961e-05	20	1	FALSE	60
ENST00000496842.1	RP11-379F4.4	3	158740426	chr3:158597057:A:G	rs55999561	3	158597057	G	A	0.354708	-0.00519647	0.0029	0.07578	0.104394	0.0154519	1.41805e-11	-0.0497775	0.0287398	0.0832729	0.00244904	20	1	FALSE	60
ENST00000515194.5	NOP14-AS1	4	2935546	chr4:2899873:C:T	rs7678161	4	2899873	T	C	0.301948	-0.00630011	0.003	0.03611	0.0346422	0.00605712	1.06996e-08	-0.181862	0.092253	0.0486846	0.418677	15	1	FALSE	62
ENST00000503518.2	GRK4	4	2963634	chr4:2997637:T:C	rs2471335	4	2997637	C	T	0.338474	-0.00689617	0.0029	0.01674	-0.057887	0.0063606	8.96158e-20	0.119132	0.0517796	0.0214061	0.323156	20	1	FALSE	62
ENST00000345167.10	GRK4	4	2963821	chr4:2997886:T:C	rs12643541	4	2997886	C	T	0.340097	-0.00699547	0.0029	0.01558	-0.158276	0.0139808	1.03315e-29	0.0441979	0.0187337	0.0183109	0.349151	20	1	FALSE	62
ENST00000504933.1	GRK4	4	2963821	chr4:2958038:C:T	rs1018789	4	2958038	T	C	0.391234	-0.00679685	0.0028	0.01514	0.0789631	0.00955352	1.39304e-16	-0.0860763	0.0369573	0.019855	0.102228	20	1	FALSE	62
ENST00000507230.1	GRK4	4	2969169	chr4:2845072:C:T	rs1877723	4	2845072	T	C	0.305195	-0.00699547	0.0031	0.02246	-0.0925046	0.0146145	2.45729e-10	0.075623	0.0355779	0.0335397	0.355892	20	1	FALSE	62
ENST00000344733.9	RGS12	4	3314147	chr4:3434861:G:A	rs13116176	4	3434861	A	G	0.392857	-0.00039992	0.0029	0.9003	0.0358916	0.00575834	4.57637e-10	-0.0111424	0.0808185	0.890343	0.00100274	20	1	FALSE	62
ENST00000382788.7	RGS12	4	3316068	chr4:3432055:T:A	rs1055711	4	3432055	A	T	0.246753	0.00579677	0.0033	0.07583	-0.108515	0.0096793	3.59723e-29	-0.0534188	0.0307814	0.0826658	0.21763	20	1	FALSE	62
ENST00000509772.1	RGS12	4	3428089	chr4:3432055:T:A	rs1055711	4	3432055	A	T	0.246753	0.00579677	0.0033	0.07583	0.139636	0.01626	8.87175e-18	0.0415133	0.0241221	0.0852575	0.104434	20	1	FALSE	62
ENST00000564650.1	RP11-529E10.6	4	3503597	chr4:3532851:G:C	rs10012014	4	3532851	G	C	0.414773	-0.0010005	0.003	0.7409	0.068236	0.0100392	1.06871e-11	-0.0146624	0.044018	0.739059	0.833545	20	1	FALSE	62
ENST00000296325.9	LRPAP1	4	3512933	chr4:3515322:T:C	rs1741550	4	3515322	C	T	0.303571	0.00120072	0.0031	0.6877	0.1476	0.0101285	4.18357e-48	0.00813496	0.0210101	0.698614	0.693101	20	1	FALSE	62
ENST00000509198.1	LRPAP1	4	3517661	chr4:3528375:T:C	rs1076896	4	3528375	T	C	0.298701	-0.00120072	0.0032	0.7105	-0.126818	0.0122048	2.72916e-25	0.00946804	0.0252494	0.707675	0.475285	20	1	FALSE	62
ENST00000500728.2	LRPAP1	4	3506376	chr4:3501169:G:A	rs2699406	4	3501169	G	A	0.443182	-0.00120072	0.0028	0.6828	-0.0379368	0.00486107	5.98808e-15	0.0316506	0.0739183	0.668518	0.869978	20	1	FALSE	62
ENST00000515853.5	PAQR3	4	78917942	chr4:78938670:A:C	rs6534087	4	78938670	A	C	0.185877	0.00459941	0.0035	0.1864	0.0573732	0.0100779	1.24833e-08	0.0801665	0.0626082	0.200388	0.032187	19	1	FALSE	65
ENST00000420646.6	SNCA	4	89724099	chr4:89837896:G:T	rs2619363	4	89837896	T	G	0.271916	-0.00840458	0.0031	0.007587	-0.283715	0.0330552	9.23705e-18	0.0296233	0.0114586	0.00973086	0.0384432	20	1	FALSE	66
ENST00000506691.1	SNCA	4	89822352	chr4:89829958:T:G	rs2583980	4	89829958	G	T	0.275974	-0.00809713	0.0031	0.009641	0.428416	0.0408937	1.10977e-25	-0.0189002	0.00745747	0.0112642	0.000748374	20	1	FALSE	66
ENST00000394986.5	SNCA	4	89726053	chr4:89837896:G:T	rs2619363	4	89837896	T	G	0.271916	-0.00840458	0.0031	0.007587	0.203767	0.0206184	4.94535e-23	-0.041246	0.0157755	0.00893433	0.000662388	20	1	FALSE	66
ENST00000336904.7	SNCA	4	89724099	chr4:89715338:G:T	rs356213	4	89715338	G	T	0.305195	-0.0103029	0.0031	0.0007838	-0.0704108	0.010451	1.61407e-11	0.146325	0.0490929	0.00287702	0.203732	7	1	FALSE	66
ENST00000505073.5	CCSER1	4	90127535	chr4:90194914:T:C	rs6818163	4	90194914	T	C	0.466721	-0.00300451	0.0028	0.2878	-0.0468694	0.00748212	3.7476e-10	0.0641038	0.0606106	0.290222	0.0525516	20	1	FALSE	66
ENST00000461198.5	TMEM155	4	121758933	chr4:121769876:A:G	rs6823686	4	121769876	A	G	0.146916	-0.00800193	0.0041	0.05086	-0.292572	0.023705	5.36616e-35	0.0273503	0.0141878	0.0538878	0.086161	20	1	FALSE	68
ENST00000506636.1	BBS7	4	121827727	chr4:121875762:G:A	rs67775544	4	121875762	A	G	0.396916	0.00540458	0.003	0.0746	0.113514	0.0084187	1.95468e-41	0.0476116	0.0266633	0.0741546	0.214111	20	1	FALSE	68
ENST00000264499.8	BBS7	4	121824440	chr4:121824574:C:T	rs1507996	4	121824574	T	C	0.246753	-0.00850374	0.0033	0.009987	-0.0624858	0.00767553	3.92316e-16	0.136091	0.0553946	0.01402	0.318371	20	1	FALSE	68
ENST00000264501.8	KIAA1109	4	122152333	chr4:122366418:C:A	rs56313700	4	122366418	A	C	0.211039	0.0103029	0.0034	0.002608	-0.0572982	0.0097841	4.73411e-09	-0.179812	0.0668118	0.00711711	0.0127326	18	1	FALSE	68
ENST00000265498.5	MGST2	4	139665768	chr4:139666260:A:C	rs3822045	4	139666260	C	A	0.284091	0.0037972	0.0033	0.2415	-0.0787347	0.0138068	1.18004e-08	-0.0482278	0.0427576	0.259348	0.490051	7	1	FALSE	70
ENST00000512509.5	GPM6A	4	175651913	chr4:175962817:G:C	rs79711101	4	175962817	C	G	0.120942	-0.00939572	0.0045	0.03734	-0.468115	0.0321353	4.55385e-48	0.0200714	0.00971127	0.0387516	0.611494	20	1	FALSE	71
ENST00000509792.1	WDR17	4	176065877	chr4:176072032:C:T	rs1385615	4	176072032	C	T	0.366883	0.00350385	0.0029	0.2297	0.115422	0.0158363	3.13513e-13	0.0303568	0.025468	0.233277	0.525199	20	1	FALSE	71
ENST00000443118.3	WDR17	4	176150491	chr4:176138126:A:T	rs35022899	4	176138126	T	A	0.239448	0.00020002	0.0033	0.9404	-0.0608324	0.00780193	6.33436e-15	-0.00328805	0.054249	0.95167	0.74369	20	1	FALSE	71
ENST00000508773.1	WDR17	4	176172331	chr4:176169632:A:C	rs13141156	4	176169632	A	C	0.471591	-0.00120072	0.0028	0.6786	-0.177764	0.0186321	1.41787e-21	0.00675457	0.0157671	0.668363	0.575838	20	1	FALSE	71
ENST00000503362.1	SPCS3	4	176319964	chr4:176325137:G:C	rs1840270	4	176325137	C	G	0.381494	-0.00430074	0.0029	0.1339	-0.0387871	0.00484144	1.13349e-15	0.110881	0.0760374	0.144775	0.278253	20	1	FALSE	71
ENST00000493243.5	ADCY2	5	7773068	chr5:7800461:A:C	rs60576065	5	7800461	C	A	0.263799	0.00339576	0.0032	0.2887	-0.180754	0.0255958	1.64272e-12	-0.0187866	0.0179023	0.293997	0.415564	20	1	FALSE	73
ENST00000382531.7	ADCY2	5	7782173	chr5:7788710:G:A	rs4701795	5	7788710	A	G	0.429383	0.00060018	0.0028	0.8428	0.11975	0.0195048	8.27869e-10	0.00501196	0.0233964	0.830376	0.949981	17	1	FALSE	73
ENST00000503132.1	CDH18	5	19839139	chr5:19773362:T:G	rs12658632	5	19773362	G	T	0.127435	0.00060018	0.0044	0.8999	0.179431	0.0232029	1.04912e-14	0.0033449	0.0245257	0.891518	0.485192	20	1	FALSE	74
ENST00000511367.6	DROSHA	5	31400497	chr5:31531512:A:G	rs17409803	5	31531512	G	A	0.269481	-0.000499875	0.0032	0.8646	-0.242798	0.0160632	1.28542e-51	0.00205881	0.0131804	0.875873	0.083282	20	1	FALSE	77
ENST00000513349.5	DROSHA	5	31401134	chr5:31525270:T:C	rs6898819	5	31525270	C	T	0.487825	0.0010005	0.0029	0.7302	0.0576606	0.00600796	8.20117e-22	0.0173516	0.0503268	0.730262	0.273498	20	1	FALSE	77
ENST00000380377.8	TBCA	5	77691166	chr5:77720769:G:T	rs2455242	5	77720769	T	G	0.308442	-0.00819632	0.0031	0.006979	-0.0598283	0.00746769	1.132e-15	0.136997	0.0545636	0.0120465	0.0048437	20	1	FALSE	79
ENST00000519295.5	AP3B1	5	78002326	chr5:78239336:T:C	rs6898154	5	78239336	C	T	0.355519	0.00700447	0.003	0.01786	0.0341146	0.00621015	3.94351e-08	0.205322	0.0955523	0.031651	0.000866627	16	1	FALSE	79
ENST00000264914.8	ARSB	5	78777209	chr5:78840612:C:G	rs784584	5	78840612	C	G	0.381494	0.0028958	0.0029	0.3205	0.076098	0.00561614	7.93614e-42	0.0380536	0.0382121	0.319322	0.0537755	20	1	FALSE	80
ENST00000504034.2	CTC-498M16.4	5	88433892	chr5:88419648:A:G	rs6884773	5	88419648	G	A	0.245942	0.0041988	0.0033	0.204	0.0963787	0.0161792	2.57005e-09	0.0435657	0.0350123	0.21339	8.95808e-05	20	1	FALSE	81
ENST00000514794.6	MEF2C-AS1	5	88883399	chr5:88893208:G:A	rs17560514	5	88893208	A	G	0.241071	0.00709511	0.0033	0.03148	0.0365115	0.00664351	3.88907e-08	0.194325	0.0970528	0.0452562	0.0207295	13	1	FALSE	82
ENST00000508718.5	MEF2C-AS1	5	88889454	chr5:88947867:T:A	rs301709	5	88947867	T	A	0.345779	0.00580313	0.0029	0.04485	-0.119301	0.019372	7.34749e-10	-0.0486428	0.0255593	0.0570234	0.581823	8	1	FALSE	82
ENST00000508521.1	MEF2C-AS1	5	88943087	chr5:88947867:T:A	rs301709	5	88947867	T	A	0.345779	0.00580313	0.0029	0.04485	-0.202748	0.0195736	3.83971e-25	-0.0286223	0.0145679	0.049443	0.00344858	20	1	FALSE	82
ENST00000606233.5	NR2F1-AS1	5	93409809	chr5:93482896:T:C	rs249257	5	93482896	T	C	0.337662	0.00720399	0.0031	0.02162	0.0522756	0.00909155	8.92904e-09	0.137808	0.0639612	0.0311967	0.0162827	8	1	FALSE	83
ENST00000619412.4	FBXL17	5	107859053	chr5:107881401:A:G	rs10069370	5	107881401	A	G	0.137987	-0.00969686	0.0039	0.01323	-0.189897	0.013323	4.27937e-46	0.0510639	0.0208476	0.01431	0.139755	11	1	FALSE	86
ENST00000359660.9	FBXL17	5	107859035	chr5:107886375:T:C	rs10035487	5	107886375	T	C	0.137175	-0.00930314	0.0039	0.01669	0.815936	0.0381087	1.06119e-101	-0.0114018	0.00480936	0.0177519	0.034428	15	1	FALSE	86
ENST00000542267.5	FBXL17	5	107859045	chr5:107886375:T:C	rs10035487	5	107886375	T	C	0.137175	-0.00930314	0.0039	0.01669	-0.0889493	0.0124808	1.02654e-12	0.104589	0.046236	0.0236928	0.0974248	5	1	FALSE	86
ENST00000523259.5	SRA1	5	140550534	chr5:140557561:G:A	rs2249213	5	140557561	A	G	0.484578	0.00959589	0.0029	0.0008209	0.0680409	0.00763652	5.10628e-19	0.141031	0.0454657	0.00192265	0.00319159	20	1	FALSE	90
ENST00000602775.5	SRA1	5	140550068	chr5:140605968:C:G	rs2569175	5	140605968	G	C	0.316558	-0.0030952	0.0035	0.376	-0.0668815	0.0118986	1.8993e-08	0.0462789	0.0529751	0.382337	0.00698536	16	1	FALSE	90
ENST00000336283.7	SRA1	5	140550068	chr5:140374377:T:C	rs13184340	5	140374377	C	T	0.473214	0.00869772	0.0028	0.001998	0.0598087	0.00862832	4.15882e-12	0.145426	0.0513019	0.00458685	0.00663222	20	1	FALSE	90
ENST00000506579.5	HARS	5	140675423	chr5:140860201:C:A	rs251366	5	140860201	C	A	0.353896	0.0109004	0.0031	0.0004005	0.0321289	0.00569249	1.66059e-08	0.33927	0.113679	0.00284082	0.0204835	20	1	FALSE	90
ENST00000363120.1	VTRNA1-1	5	140711275	chr5:140735848:G:A	rs801169	5	140735848	A	G	0.224838	-0.0110982	0.0039	0.003878	-0.355116	0.0623497	1.22974e-08	0.0312523	0.0122768	0.0109079	0.0521151	20	1	FALSE	90
ENST00000529310.5	PCDHA6	5	140827978	chr5:140903346:A:G	rs76789733	5	140903346	G	A	0.099026	0.0104039	0.0047	0.02611	0.176173	0.0179435	9.40363e-23	0.0590554	0.027348	0.0308192	0.000100924	20	1	FALSE	90
ENST00000194155.6	PCDHB2	5	141094578	chr5:141137592:C:T	rs400562	5	141137592	T	C	0.180195	0.0102968	0.0037	0.005065	0.0709775	0.00820232	5.00129e-18	0.145071	0.0547587	0.00806618	0.100686	20	1	FALSE	90
ENST00000231130.3	PCDHB3	5	141100473	chr5:141137592:C:T	rs400562	5	141137592	T	C	0.180195	0.0102968	0.0037	0.005065	0.103265	0.00866597	9.74941e-33	0.0997123	0.0367943	0.00672837	0.0842014	20	1	FALSE	90
ENST00000606030.1	AC005754.8	5	141118680	chr5:141125904:C:A	rs246668	5	141125904	A	C	0.17776	0.010505	0.0037	0.004223	0.0539914	0.00723511	8.49523e-14	0.194568	0.0733218	0.00796349	0.0831282	19	1	FALSE	90
ENST00000231134.7	PCDHB5	5	141135218	chr5:141174275:G:A	rs2907330	5	141174275	G	A	0.419643	0.00139902	0.0028	0.6132	-0.0536747	0.00782602	6.95936e-12	-0.0260648	0.0523044	0.618252	0.0258699	11	1	FALSE	90
ENST00000231137.5	PCDHB7	5	141172619	chr5:141247059:G:A	rs618096	5	141247059	G	A	0.420455	0.00059982	0.0029	0.8463	0.0485624	0.0053933	2.17214e-19	0.0123515	0.0597327	0.836182	0.0472207	13	1	FALSE	90
ENST00000239444.3	PCDHB8	5	141177790	chr5:141238202:G:T	rs2909996	5	141238202	T	G	0.374188	0.00369682	0.0034	0.2765	-0.130542	0.00867195	3.27973e-51	-0.028319	0.0261131	0.278154	0.0690184	20	1	FALSE	90
ENST00000316105.6	PCDHB9	5	141187127	chr5:141182193:C:T	rs2740584	5	141182193	T	C	0.222403	-0.00410158	0.0033	0.2137	-0.101119	0.00766666	1.00891e-39	0.0405618	0.0327793	0.215931	0.00108136	20	1	FALSE	90
ENST00000239446.5	PCDHB10	5	141192353	chr5:141212130:A:G	rs652435	5	141212130	A	G	0.326299	-0.00280393	0.003	0.3532	0.0646432	0.00733625	1.23503e-18	-0.0433754	0.0466689	0.352667	0.012317	20	1	FALSE	90
ENST00000625144.1	CH17-140K24.6	5	141191599	chr5:141171928:A:G	rs1528587	5	141171928	G	A	0.211039	-0.00590255	0.0034	0.07607	-0.172271	0.0196262	1.66961e-18	0.0342631	0.0201186	0.0885581	0.00321347	19	1	FALSE	90
ENST00000354757.4	PCDHB11	5	141199582	chr5:141222013:A:G	rs73273701	5	141222013	G	A	0.175325	0.0037972	0.0038	0.321	0.0506618	0.00843558	1.90472e-09	0.0749519	0.0760383	0.324274	0.116565	7	1	FALSE	90
ENST00000341948.6	PCDHB13	5	141213919	chr5:141212130:A:G	rs652435	5	141212130	A	G	0.326299	-0.00280393	0.003	0.3532	0.0329761	0.00553668	2.58594e-09	-0.0850291	0.0920883	0.355829	0.0242073	9	1	FALSE	90
ENST00000231173.5	PCDHB15	5	141245349	chr5:141152165:C:G	rs246703	5	141152165	C	G	0.408279	0.0018982	0.0028	0.5104	0.0414527	0.00594001	2.98234e-12	0.0457919	0.0678649	0.499834	0.20882	11	1	FALSE	90
ENST00000523705.5	FAM114A2	5	154028280	chr5:154049899:T:C	rs690592	5	154049899	T	C	0.361201	0.0071047	0.0029	0.01466	-0.258786	0.0350005	1.42709e-13	-0.027454	0.0118053	0.0200421	0.00689013	20	1	FALSE	91
ENST00000520667.5	FAM114A2	5	153992499	chr5:154049899:T:C	rs690592	5	154049899	T	C	0.361201	0.0071047	0.0029	0.01466	-0.0719748	0.0105645	9.56686e-12	-0.098711	0.0428178	0.0211457	0.0188648	20	1	FALSE	91
ENST00000439768.2	MFAP3	5	154038959	chr5:154023143:A:G	rs10052341	5	154023143	A	G	0.36039	0.00730327	0.0029	0.01151	0.304397	0.0198478	4.35781e-53	0.0239925	0.00965461	0.012952	0.0111236	20	1	FALSE	91
ENST00000520327.5	MFAP3	5	154038968	chr5:154114679:T:C	rs815623	5	154114679	C	T	0.380682	0.00650109	0.0029	0.02437	0.155336	0.0248873	4.33141e-10	0.0418517	0.0198368	0.0348756	0.001252	20	1	FALSE	91
ENST00000519928.1	MFAP3	5	154049602	chr5:154096161:A:T	rs890799	5	154096161	T	A	0.439123	-0.00850374	0.0028	0.002686	-0.0801434	0.0123598	8.92165e-11	0.106107	0.0385798	0.00595377	0.0470103	20	1	FALSE	91
ENST00000297107.10	GALNT10	5	154190730	chr5:154238696:G:C	rs12522623	5	154238696	C	G	0.406656	-0.00649884	0.0028	0.02281	-0.0469759	0.00738763	2.03427e-10	0.138344	0.0634516	0.0292346	0.0186624	20	1	FALSE	91
ENST00000356592.7	GABRG2	5	162067540	chr5:162149412:C:A	rs211014	5	162149412	A	C	0.228896	-0.00400198	0.0033	0.2267	-0.0569848	0.010084	1.59533e-08	0.0702289	0.0592287	0.235731	0.029221	14	1	FALSE	92
ENST00000414552.6	GABRG2	5	162067775	chr5:162109922:A:G	rs210985	5	162109922	A	G	0.210227	-0.00260339	0.0035	0.453	-0.188978	0.0208209	1.123e-19	0.0137762	0.0185828	0.458488	0.0300695	20	1	FALSE	92
ENST00000405613.1	ZNF603P	6	28176188	chr6:28207375:G:T	rs1150694	6	28207375	T	G	0.400974	-0.00850374	0.0029	0.003848	0.514118	0.0220556	3.5047e-120	-0.0165405	0.00568519	0.0036213	9.09638e-10	20	1	FALSE	96
ENST00000611552.2	ZSCAN26	6	28267149	chr6:28049354:G:A	rs149963	6	28049354	A	G	0.399351	-0.00929665	0.0029	0.00153	-0.143843	0.0180878	1.82796e-15	0.0646307	0.0217373	0.00294659	3.07519e-06	20	1	FALSE	96
ENST00000476001.1	ZSCAN31	6	28336900	chr6:28068473:G:A	rs149956	6	28068473	A	G	0.399351	-0.00919757	0.0029	0.001761	0.120584	0.0177313	1.04157e-11	-0.0762752	0.0265364	0.00404845	6.13668e-06	20	1	FALSE	96
ENST00000289788.4	ZSCAN23	6	28432655	chr6:28450262:T:C	rs2859368	6	28450262	C	T	0.462662	-0.00809713	0.0028	0.004321	0.0542154	0.00521297	2.47701e-25	-0.149351	0.0536052	0.00533414	0.000112406	20	1	FALSE	96
ENST00000481983.5	ZSCAN23	6	28431930	chr6:28450262:T:C	rs2859368	6	28450262	C	T	0.462662	-0.00809713	0.0028	0.004321	0.069341	0.00980893	1.5586e-12	-0.116773	0.0436282	0.00743867	0.00112404	20	1	FALSE	96
ENST00000486481.1	ZSCAN23	6	28434891	chr6:28447795:A:G	rs13215804	6	28447795	G	A	0.305195	-0.00760104	0.003	0.0121	0.162501	0.0186963	3.57313e-18	-0.0467752	0.0192298	0.0149976	0.00585356	20	1	FALSE	96
ENST00000494634.1	GABBR1	6	29613461	chr6:29681442:G:A	rs62392957	6	29681442	A	G	0.0519481	0.0191013	0.0059	0.001302	0.229636	0.0325545	1.73989e-12	0.0831807	0.0282697	0.00325685	0.594848	5	1	FALSE	97
ENST00000376888.6	MOG	6	29657003	chr6:29682023:G:A	rs2982839	6	29682023	A	G	0.327922	0.00409839	0.003	0.168	0.240884	0.0353336	9.26795e-12	0.0170139	0.0127017	0.180408	0.0204198	10	1	FALSE	97
ENST00000431798.6	MOG	6	29657210	chr6:29681855:G:T	rs2982837	6	29681855	T	G	0.183442	-0.0009995	0.0037	0.7866	-0.298611	0.0365794	3.25823e-16	0.00334717	0.0123975	0.78717	0.451946	9	1	FALSE	97
ENST00000462777.1	HLA-F	6	29723392	chr6:29729072:A:C	rs3736694	6	29729072	C	A	0.109578	0.0135007	0.0043	0.001583	0.189499	0.0200287	3.03887e-21	0.0712441	0.0239081	0.0028833	0.28406	5	1	FALSE	97
ENST00000432679.1	MICF	6	29852363	chr6:30086254:G:A	rs138821691	6	30086254	A	G	0.0600649	-0.00600195	0.0064	0.3523	0.628236	0.0984685	1.77005e-10	-0.00955366	0.0102967	0.353493	0.920746	8	1	FALSE	97
ENST00000383620.4	HLA-H	6	29887752	chr6:30044847:G:A	rs114315683	6	30044847	A	G	0.0511364	0.0170953	0.0059	0.003632	0.329851	0.0349279	3.59624e-21	0.0518273	0.0187098	0.00560464	0.494966	7	1	FALSE	97
ENST00000429813.1	HLA-T	6	29896654	chr6:29859302:T:A	rs141143417	6	29859302	A	T	0.100649	0.00609856	0.0049	0.2203	-0.336454	0.0288464	1.95471e-31	-0.018126	0.0146463	0.215873	0.246242	4	1	FALSE	97
ENST00000422507.1	DDX39BP1	6	29906543	chr6:29859302:T:A	rs141143417	6	29859302	A	T	0.100649	0.00609856	0.0049	0.2203	-0.567598	0.0544348	1.86487e-25	-0.0107445	0.00869416	0.216521	0.240639	4	1	FALSE	97
ENST00000445732.1	MCCD1P1	6	29907783	chr6:29859302:T:A	rs141143417	6	29859302	A	T	0.100649	0.00609856	0.0049	0.2203	-0.233422	0.0330724	1.69048e-12	-0.0261268	0.0213159	0.220314	0.359658	4	1	FALSE	97
ENST00000430151.2	HLA-K	6	29926459	chr6:29720866:A:G	rs1632958	6	29720866	A	G	0.163149	-0.00930314	0.0038	0.01347	0.324003	0.0233768	1.10644e-43	-0.0287131	0.0119098	0.0159144	0.758203	6	1	FALSE	97
ENST00000418981.1	HLA-U	6	29934101	chr6:29859302:T:A	rs141143417	6	29859302	A	T	0.100649	0.00609856	0.0049	0.2203	-0.309658	0.0480794	1.19049e-10	-0.0196945	0.0161167	0.221709	0.323763	4	1	FALSE	97
ENST00000376809.9	HLA-A	6	29942470	chr6:29720724:A:C	rs2517910	6	29720724	A	C	0.439123	-0.0041988	0.0028	0.1337	0.736018	0.0457661	3.40273e-58	-0.00570476	0.00382076	0.135412	0.00133692	18	1	FALSE	97
ENST00000496081.5	HLA-A	6	29942548	chr6:30044847:G:A	rs114315683	6	30044847	A	G	0.0511364	0.0170953	0.0059	0.003632	0.54869	0.033676	1.10339e-59	0.0311566	0.0109216	0.00433428	0.368717	3	1	FALSE	97
ENST00000376802.2	HLA-A	6	29942549	chr6:29723313:T:A	rs1362125	6	29723313	A	T	0.450487	-0.00169856	0.0028	0.5512	1.13355	0.0845167	5.13682e-41	-0.00149845	0.00247265	0.54451	0.0441352	18	1	FALSE	97
ENST00000453923.1	DDX39BP2	6	29993209	chr6:30086254:G:A	rs138821691	6	30086254	A	G	0.0600649	-0.00600195	0.0064	0.3523	0.266971	0.0442065	1.54908e-09	-0.0224817	0.02426	0.354083	0.902134	3	1	FALSE	97
ENST00000444051.1	ZNRD1ASP	6	30012099	chr6:29984330:C:G	rs115313680	6	29984330	G	C	0.0706169	-0.00789872	0.0075	0.2925	-0.0811084	0.00751886	3.95142e-27	0.0973848	0.0929085	0.294556			1	FALSE	97
ENST00000437417.5	ZNRD1ASP	6	30019770	chr6:29681770:T:C	rs385492	6	29681770	T	C	0.448052	-0.00339576	0.0029	0.2447	0.0862265	0.0110684	6.68151e-15	-0.0393818	0.0340101	0.246887	0.208874	11	1	FALSE	97
ENST00000454678.6	TRIM26	6	30184455	chr6:29952978:A:T	rs9260502	6	29952978	T	A	0.0746753	0.00339576	0.0093	0.717	0.200449	0.0276352	4.06477e-13	0.0169408	0.0464546	0.715355			1	FALSE	97
ENST00000454129.5	HCG18	6	30291006	chr6:29952978:A:T	rs9260502	6	29952978	T	A	0.0746753	0.00339576	0.0093	0.717	0.15269	0.0254804	2.06711e-09	0.0222396	0.0610207	0.715515			1	FALSE	97
ENST00000373479.8	RNF8	6	37353972	chr6:37366020:C:T	rs195385	6	37366020	T	C	0.460227	0.00260339	0.0028	0.3585	-0.0278493	0.0045277	7.70607e-10	-0.0934812	0.101683	0.35792	0.27076	10	1	FALSE	98
ENST00000229866.10	RNF8	6	37354015	chr6:37390246:A:C	rs195432	6	37390246	A	C	0.340097	-0.00409839	0.003	0.1744	-0.0610881	0.00952314	1.41095e-10	0.0670897	0.0502107	0.181496	0.351515	20	1	FALSE	98
ENST00000469731.5	RNF8	6	37354091	chr6:37381144:C:T	rs2284923	6	37381144	T	C	0.461039	0.00120072	0.0028	0.6757	-0.15043	0.0121949	5.82919e-35	-0.0079819	0.0186245	0.668236	0.61589	20	1	FALSE	98
ENST00000373451.8	CMTR1	6	37433220	chr6:37516573:C:A	rs3818986	6	37516573	C	A	0.464286	0.0020978	0.0028	0.4622	-0.0284727	0.00406104	2.36309e-12	-0.0736776	0.0988998	0.456288	0.850021	20	1	FALSE	98
ENST00000373408.3	CCDC167	6	37482920	chr6:37483138:T:C	rs10692	6	37483138	T	C	0.290584	-0.0010005	0.003	0.7467	-0.136317	0.0116942	2.11823e-31	0.00733951	0.0220165	0.73886	0.559216	20	1	FALSE	98
ENST00000393004.6	FILIP1	6	75291859	chr6:75338425:G:A	rs4380723	6	75338425	G	A	0.315747	-0.00879859	0.003	0.003422	-0.0450922	0.00624512	5.18359e-13	0.195124	0.0718093	0.00658256	0.0751511	20	1	FALSE	103
ENST00000424947.6	SENP6	6	75633704	chr6:75722400:A:C	rs62415601	6	75722400	C	A	0.357955	0.00589736	0.0029	0.04166	0.0592428	0.00934582	2.31309e-10	0.0995455	0.0514083	0.0528225	6.27825e-06	20	1	FALSE	103
ENST00000436928.7	SENP6	6	75646511	chr6:75723231:C:A	rs276688	6	75723231	A	C	0.465097	0.00500249	0.0028	0.07785	-0.165638	0.0139987	2.65591e-32	-0.0302014	0.017096	0.0772987	0.000703381	20	1	FALSE	103
ENST00000369977.7	MYO6	6	75749332	chr6:75772419:G:A	rs3798455	6	75772419	A	G	0.146104	-0.00890027	0.004	0.02609	-0.149132	0.0180645	1.5123e-16	0.0596806	0.027779	0.0316818	0.000883349	20	1	FALSE	103
ENST00000615563.4	MYO6	6	75817516	chr6:75839178:A:T	rs6924528	6	75839178	T	A	0.486201	-0.000499875	0.0029	0.8523	-0.0817103	0.01328	7.60853e-10	0.00611765	0.0355052	0.863199	0.000104454	14	1	FALSE	103
ENST00000441448.6	RPF2	6	110982015	chr6:111025640:G:A	rs1044389	6	111025640	A	G	0.206169	0.00670241	0.0035	0.05638	-0.0781105	0.0100335	6.97145e-15	-0.0858068	0.046144	0.0629503	0.031507	20	1	FALSE	106
ENST00000607388.1	RPF2	6	110982050	chr6:111025605:G:A	rs1044388	6	111025605	A	G	0.206981	0.00670241	0.0035	0.05594	0.0754283	0.00731679	6.42048e-25	0.088858	0.0471955	0.059732	0.0179764	20	1	FALSE	106
ENST00000470871.1	REV3L	6	111387746	chr6:111421046:T:C	rs12214097	6	111421046	T	C	0.377435	0.00519647	0.0029	0.07155	0.284914	0.0176483	1.25242e-58	0.0182388	0.010241	0.0749204	1.80297e-05	20	1	FALSE	106
ENST00000494858.1	REV3L	6	111405427	chr6:111421046:T:C	rs12214097	6	111421046	T	C	0.377435	0.00519647	0.0029	0.07155	0.169442	0.023726	9.22412e-13	0.0306681	0.0176455	0.0822082	0.00440502	20	1	FALSE	106
ENST00000434009.5	REV3L	6	111299031	chr6:111421046:T:C	rs12214097	6	111421046	T	C	0.377435	0.00519647	0.0029	0.07155	0.0811316	0.012521	9.19357e-11	0.06405	0.037086	0.0841558	0.00632982	20	1	FALSE	106
ENST00000532226.1	TRAF3IP2-AS1	6	111483511	chr6:111593622:G:A	rs174384	6	111593622	G	A	0.220779	0.0111971	0.0034	0.0009968	0.0358748	0.00589042	1.12662e-09	0.312116	0.107743	0.0037691	0.262916	20	1	FALSE	106
ENST00000438298.6	TRAF3IP2-AS1	6	111483541	chr6:111588005:T:A	rs6912446	6	111588005	A	T	0.476461	-0.00370313	0.0028	0.1853	0.0681289	0.0115117	3.25453e-09	-0.0543549	0.0421123	0.196803	0.00393467	20	1	FALSE	106
ENST00000532353.1	TRAF3IP2-AS1	6	111483555	chr6:111583863:T:C	rs7766190	6	111583863	T	C	0.361201	0.00550482	0.0029	0.05813	0.127743	0.0141539	1.79189e-19	0.0430928	0.0231984	0.0632296	0.00180901	20	1	FALSE	106
ENST00000435970.5	REV3L	6	111299052	chr6:111425880:G:C	rs7760535	6	111425880	G	C	0.402597	0.0082955	0.0029	0.004327	0.0675551	0.0110459	9.60387e-10	0.122796	0.0473914	0.00956687	0.00530041	20	1	FALSE	106
ENST00000607066.1	TRAF3IP2-AS1	6	111574619	chr6:111589402:A:C	rs383917	6	111589402	A	C	0.210227	0.0120965	0.0035	0.0004615	0.159573	0.0282948	1.70387e-08	0.0758056	0.0257246	0.00321063	0.576473	20	1	FALSE	106
ENST00000531702.1	C6orf3	6	111599875	chr6:111608659:G:T	rs9481169	6	111608659	T	G	0.100649	0.00220242	0.005	0.6655	-0.257231	0.0167149	1.92926e-53	-0.00856205	0.0194457	0.659717	0.38516	20	1	FALSE	106
ENST00000487824.2	FYN	6	111719858	chr6:111885992:A:G	rs9384814	6	111885992	G	A	0.0576299	0.00849599	0.0059	0.1516	0.23829	0.0345848	5.57897e-12	0.035654	0.0252947	0.158675	0.287624	20	1	FALSE	106
ENST00000368149.2	ARHGAP18	6	129576132	chr6:129853993:T:C	rs9321194	6	129853993	C	T	0.289773	-0.00840458	0.0031	0.006249	0.0372638	0.00662244	1.83483e-08	-0.225543	0.0923437	0.0145887	0.368707	20	1	FALSE	108
ENST00000620996.4	VTA1	6	142147162	chr6:142220632:A:T	rs1835	6	142220632	T	A	0.0803571	-0.00730327	0.0053	0.1681	0.122839	0.0103597	1.97028e-32	-0.0594538	0.0434362	0.171073	0.474831	18	1	FALSE	109
ENST00000367303.8	RMND1	6	151404854	chr6:151413062:C:G	rs9397404	6	151413062	G	C	0.180195	0.00130085	0.0038	0.7376	-0.0515916	0.00860233	2.00498e-09	-0.0252143	0.0737752	0.732523	0.767616	20	1	FALSE	110
ENST00000479007.5	MICALL2	7	1434366	chr7:1522957:G:A	rs73042747	7	1522957	A	G	0.0535714	-0.00469894	0.0063	0.4525	0.111816	0.0177732	3.14894e-10	-0.042024	0.0567372	0.458889	0.350473	6	1	FALSE	113
ENST00000468115.1	INTS1	7	1482278	chr7:1478064:A:G	rs10265526	7	1478064	A	G	0.491883	0.00229736	0.003	0.4469	0.188579	0.010399	1.70591e-73	0.0121825	0.0159226	0.444209	0.296122	18	1	FALSE	113
ENST00000493531.1	INTS1	7	1499528	chr7:1496930:T:C	rs6950990	7	1496930	C	T	0.417208	-0.00139902	0.0029	0.6382	0.133637	0.0120197	1.02435e-28	-0.0104688	0.021721	0.629829	0.401695	15	1	FALSE	113
ENST00000404767.7	INTS1	7	1470277	chr7:1504492:G:T	rs2278460	7	1504492	T	G	0.418019	-0.00019998	0.0029	0.9485	-0.0843661	0.00598675	4.24564e-45	0.00237038	0.0343744	0.945023	0.536591	16	1	FALSE	113
ENST00000437621.6	PSMG3-AS1	7	1570073	chr7:1589552:T:C	rs1275	7	1589552	C	T	0.398539	0.00140098	0.0029	0.6237	-0.0446805	0.00672018	2.95695e-11	-0.0313555	0.0650764	0.629929	0.548439	10	1	FALSE	113
ENST00000457484.6	PSMG3-AS1	7	1570089	chr7:1589740:T:C	rs4518570	7	1589740	C	T	0.378247	0.00230265	0.0029	0.4375	-0.0478286	0.00663722	5.75697e-13	-0.0481438	0.0610001	0.429972	0.890097	8	1	FALSE	113
ENST00000447136.1	SNX8	7	2275116	chr7:2365625:G:A	rs72569139	7	2365625	G	A	0.487013	-0.00339576	0.0028	0.2272	-0.154963	0.0138324	3.9455e-29	0.0219133	0.0181744	0.227923	0.421383	16	1	FALSE	113
ENST00000468611.5	EIF3B	7	2375975	chr7:2375122:C:T	rs1010300	7	2375122	T	C	0.223214	-0.00509699	0.0035	0.1404	0.0606022	0.00879962	5.70154e-12	-0.0841056	0.0590307	0.154222	0.425809	10	1	FALSE	113
ENST00000396663.2	ARL4A	7	12687286	chr7:12690737:A:G	rs35689560	7	12690737	G	A	0.449675	0.00660174	0.0029	0.02309	-0.107421	0.0107219	1.25944e-23	-0.0614568	0.0276847	0.0264269	0.409934	20	1	FALSE	115
ENST00000493142.1	DGKB	7	14149157	chr7:14267406:A:G	rs38271	7	14267406	G	A	0.412338	0.00210221	0.0029	0.4759	-0.146206	0.0133905	9.39498e-28	-0.0143784	0.0198788	0.469491	0.535081	20	1	FALSE	116
ENST00000426647.2	DPY19L1P2	7	32812757	chr7:32845166:C:T	rs73098291	7	32845166	T	C	0.211039	-0.00539542	0.0035	0.1199	-0.0689113	0.0112255	8.31336e-10	0.0782952	0.0523669	0.134881	0.00171762	20	1	FALSE	117
ENST00000450133.5	RP9P	7	32916815	chr7:32845166:C:T	rs73098291	7	32845166	T	C	0.211039	-0.00539542	0.0035	0.1199	-0.162482	0.0200399	5.14923e-16	0.0332062	0.0219267	0.12992	0.00729247	20	1	FALSE	117
ENST00000381639.3	RP9P	7	32916815	chr7:32924286:G:A	rs73101892	7	32924286	A	G	0.189935	-0.0018982	0.0035	0.5902	-0.110495	0.0162156	9.48307e-12	0.017179	0.0317757	0.588761	0.000286972	20	1	FALSE	117
ENST00000242209.8	FKBP9	7	32957405	chr7:32964171:C:T	rs4723227	7	32964171	T	C	0.237013	-0.00659818	0.0034	0.04942	0.0855913	0.0118301	4.6535e-13	-0.0770894	0.0411278	0.0608773	0.049196	20	1	FALSE	117
ENST00000297157.7	RP9	7	33094797	chr7:32924286:G:A	rs73101892	7	32924286	A	G	0.189935	-0.0018982	0.0035	0.5902	0.217265	0.012619	1.96745e-66	-0.00873677	0.0161173	0.587768	4.29193e-05	20	1	FALSE	117
ENST00000242067.10	BBS9	7	33129532	chr7:33157620:C:A	rs1362368	7	33157620	A	C	0.394481	0.00210221	0.0028	0.4643	-0.126204	0.0165932	2.83215e-14	-0.0166573	0.0222942	0.454969	0.386453	20	1	FALSE	117
ENST00000465037.5	BBS9	7	33129557	chr7:33157620:C:A	rs1362368	7	33157620	A	C	0.394481	0.00210221	0.0028	0.4643	-0.321645	0.0268372	4.25574e-33	-0.0065358	0.00872231	0.453665	0.15901	20	1	FALSE	117
ENST00000275767.3	TMEM140	7	135148072	chr7:135171871:T:C	rs12112778	7	135171871	T	C	0.476461	-0.0075988	0.0028	0.006923	-0.047833	0.00744867	1.34777e-10	0.158861	0.0635497	0.0124266	0.40792	20	1	FALSE	124
ENST00000481410.1	C7orf49	7	135166344	chr7:135023924:A:C	rs4366014	7	135023924	C	A	0.458604	0.00709511	0.0028	0.01167	0.0604634	0.00963963	3.55581e-10	0.117346	0.0499452	0.0187994	0.473176	20	1	FALSE	124
ENST00000507606.2	C7orf73	7	135662521	chr7:135594043:C:T	rs12530805	7	135594043	T	C	0.153409	-0.00789872	0.0037	0.03557	-0.0986373	0.00815671	1.15316e-33	0.0800785	0.0380912	0.0355285	0.116842	20	1	FALSE	124
ENST00000422968.2	C7orf73	7	135662564	chr7:135608380:A:G	rs4294134	7	135608380	A	G	0.157468	-0.0075988	0.0037	0.04239	0.0669177	0.00858729	6.56215e-15	-0.113554	0.0571798	0.0470423	0.022214	20	1	FALSE	124
ENST00000391001.1	RNU6-1154P	7	135665599	chr7:135509453:G:T	rs13241136	7	135509453	T	G	0.228896	-0.00560427	0.0033	0.08815	0.283729	0.050648	2.11928e-08	-0.0197522	0.0121535	0.104115	0.0135731	18	1	FALSE	124
ENST00000399598.6	UBXN2B	8	58411264	chr8:58420837:A:G	rs12543440	8	58420837	G	A	0.288961	0.00080032	0.0031	0.7988	-0.0552687	0.00487686	9.02365e-30	-0.0144805	0.0561042	0.796329	0.00911137	20	1	FALSE	127
ENST00000520203.1	PEX2	8	76987892	chr8:77003069:G:A	rs10957832	8	77003069	A	G	0.212662	0.000500125	0.0035	0.8908	0.0785943	0.0120937	8.09709e-11	0.00636338	0.0445433	0.886402	0.689585	4	1	FALSE	130
ENST00000447278.1	VLDLR-AS1	9	2503280	chr9:2503360:C:T	rs12235838	9	2503360	T	C	0.238636	-0.00019998	0.0033	0.9422	-0.174081	0.0199356	2.49802e-18	0.00114877	0.0189571	0.951679	0.99735	20	1	FALSE	133
ENST00000424605.5	VLDLR-AS1	9	2535652	chr9:2535913:C:T	rs475384	9	2535913	T	C	0.18263	0.002002	0.0035	0.5634	0.0972494	0.0170622	1.20014e-08	0.0205863	0.0361707	0.56926	0.859714	17	1	FALSE	133
ENST00000416826.6	VLDLR-AS1	9	2422702	chr9:2522931:C:G	rs10812192	9	2522931	G	C	0.212662	0.00300451	0.0034	0.364	-0.0743692	0.00719328	4.70866e-25	-0.0403999	0.0458846	0.378605	0.594596	20	1	FALSE	133
ENST00000382100.7	VLDLR	9	2621834	chr9:2659280:T:C	rs1947447	9	2659280	C	T	0.25	-0.00499749	0.0033	0.1292	0.0384086	0.00595063	1.08546e-10	-0.130114	0.0882514	0.140386	0.766303	6	1	FALSE	133
ENST00000382082.3	KCNV2	9	2717502	chr9:2776401:C:G	rs10738780	9	2776401	G	C	0.470779	0.0062998	0.0028	0.02604	0.0440149	0.00658785	2.36954e-11	0.143129	0.067125	0.0329845	0.728991	19	1	FALSE	133
ENST00000492533.3	CARM1P1	9	2943507	chr9:3143386:A:T	rs10758053	9	3143386	A	T	0.108766	-0.00399798	0.0046	0.3867	-0.306249	0.0419316	2.8031e-13	0.0130547	0.0151265	0.388117	0.672051	20	1	FALSE	133
ENST00000515723.1	CARM1P1	9	2992062	chr9:3181278:T:G	rs7862467	9	3181278	T	G	0.487013	-0.00559563	0.0029	0.05033	-0.347682	0.0223933	2.30857e-54	0.0160941	0.00840511	0.0555185	0.248519	20	1	FALSE	133
ENST00000426329.6	CARM1P1	9	2907073	chr9:3181278:T:G	rs7862467	9	3181278	T	G	0.487013	-0.00559563	0.0029	0.05033	-0.265242	0.0190944	7.17374e-44	0.0210963	0.0110384	0.0559818	0.429756	20	1	FALSE	133
ENST00000380647.7	CNTLN	9	17134982	chr9:17273880:A:G	rs12376938	9	17273880	G	A	0.271104	0.00270365	0.0032	0.3923	0.0280561	0.00477574	4.23587e-09	0.096366	0.115231	0.402994	0.036751	20	1	FALSE	136
ENST00000380062.9	IFT74	9	26956373	chr9:26874484:C:T	rs10967578	9	26874484	T	C	0.0941558	-0.0098018	0.0052	0.06105	0.0659709	0.0112744	4.8756e-09	-0.148578	0.0828116	0.0727867	0.519566	11	1	FALSE	138
ENST00000380036.8	TEK	9	27109149	chr9:27095470:C:T	rs654611	9	27095470	C	T	0.359578	-0.00140098	0.0032	0.6688	-0.0578242	0.00932366	5.5795e-10	0.0242283	0.0554779	0.662315	0.474253	20	1	FALSE	138
ENST00000625445.1	EBLN3	9	37079857	chr9:37064124:C:T	rs3013743	9	37064124	T	C	0.441558	0.00040008	0.0029	0.9004	0.0339738	0.00426892	1.74255e-15	0.0117761	0.0853726	0.890289	2.44372e-07	20	1	FALSE	140
ENST00000322831.6	ZCCHC7	9	37120605	chr9:37321024:T:C	rs147486874	9	37321024	C	T	0.124188	-0.0145043	0.0047	0.002046	-0.183436	0.0152305	2.08716e-33	0.0790703	0.0264498	0.00279483	2.22823e-05	20	1	FALSE	140
ENST00000493368.5	GRHPR	9	37422666	chr9:37450820:A:G	rs309445	9	37450820	A	G	0.100649	0.0176041	0.0049	0.0003114	0.146758	0.022316	4.82029e-11	0.119953	0.0380456	0.0016167	0.0415058	17	1	FALSE	140
ENST00000318158.10	GRHPR	9	37422666	chr9:37422659:C:T	rs4878690	9	37422659	T	C	0.324675	-0.00400198	0.003	0.1815	0.0602492	0.00672623	3.32593e-19	-0.0664238	0.0503424	0.187021	0.0147756	13	1	FALSE	140
ENST00000471076.1	WNK2	9	93315488	chr9:93332217:T:C	rs10992707	9	93332217	C	T	0.168831	0.00170145	0.0038	0.6494	0.0562521	0.00808922	3.55182e-12	0.0302468	0.0676929	0.655002	0.536093	20	1	FALSE	142
ENST00000517038.1	RNU2-46P	9	95859904	chr9:96024975:C:G	rs2943532	9	96024975	G	C	0.308442	0.00530404	0.0031	0.0887	-0.304891	0.0456315	2.36373e-11	-0.0173965	0.0104956	0.0974185	0.701543	20	1	FALSE	143
ENST00000427259.1	LINC00476	9	95869840	chr9:95866205:A:T	rs60399336	9	95866205	T	A	0.24026	-0.00659818	0.0034	0.05439	0.134897	0.0126151	1.09423e-26	-0.0489128	0.0256161	0.0562038	0.484327	20	1	FALSE	143
ENST00000433656.2	LINC00476	9	95759231	chr9:95887764:A:G	rs591486	9	95887764	G	A	0.472403	0.00270365	0.0028	0.3309	0.0848476	0.0098105	5.21088e-18	0.0318648	0.0332054	0.337243	0.144445	20	1	FALSE	143
ENST00000429781.1	LINC00476	9	95840600	chr9:95887764:A:G	rs591486	9	95887764	G	A	0.472403	0.00270365	0.0028	0.3309	0.0743294	0.00533849	4.57271e-44	0.0363739	0.0377606	0.335409	0.173239	20	1	FALSE	143
ENST00000321517.3	LINC00476	9	95870284	chr9:95899864:G:T	rs77209725	9	95899864	T	G	0.156656	-0.00370313	0.0039	0.3355	0.0990032	0.0114405	4.98201e-18	-0.0374042	0.0396291	0.345243	0.181707	20	1	FALSE	143
ENST00000412446.5	LINC00476	9	95813293	chr9:95930617:G:A	rs615866	9	95930617	G	A	0.439123	-0.000700245	0.0028	0.7954	-0.114893	0.0108624	3.80425e-26	0.00609474	0.0243772	0.802574	0.0350343	20	1	FALSE	143
ENST00000320486.6	ERCC6L2	9	95972837	chr9:95800805:C:T	rs16910257	9	95800805	T	C	0.204545	-0.0057037	0.0035	0.104	0.0477068	0.00703888	1.2218e-11	-0.119558	0.0754558	0.113087	0.807807	20	1	FALSE	143
ENST00000385079.1	MIR147A	9	120244979	chr9:120383356:T:C	rs73544230	9	120383356	C	T	0.189123	0.0010005	0.0034	0.7771	0.300541	0.0547173	3.9603e-08	0.003329	0.0113292	0.768878	0.301054	10	1	FALSE	146
ENST00000495406.1	CDK5RAP2	9	120389195	chr9:120394483:G:C	rs4410972	9	120394483	G	C	0.308442	-0.00300451	0.003	0.3222	-0.0830911	0.0116516	9.94386e-13	0.0361592	0.0364593	0.32131	0.596193	7	1	FALSE	146
ENST00000480112.5	CDK5RAP2	9	120389196	chr9:120388847:G:T	rs7037806	9	120388847	T	G	0.160714	-0.00139902	0.0036	0.7088	0.108829	0.0181814	2.15429e-09	-0.0128552	0.0331491	0.698164	0.559111	18	1	FALSE	146
ENST00000277415.15	OLFM1	9	135075422	chr9:135097939:C:G	rs10858334	9	135097939	G	C	0.154221	0.0138961	0.0042	0.001028	0.11681	0.0142488	2.44648e-16	0.118963	0.0387736	0.00215395	0.0108263	17	1	FALSE	148
ENST00000371796.7	OLFM1	9	135087260	chr9:135115101:G:A	rs11103681	9	135115101	A	G	0.293019	-0.00259663	0.0033	0.4211	0.0743166	0.0123936	2.01784e-09	-0.03494	0.0447853	0.435292	0.258629	12	1	FALSE	148
ENST00000371793.7	OLFM1	9	135087739	chr9:135121040:G:A	rs16781	9	135121040	A	G	0.304383	-0.00269636	0.0032	0.3907	-0.13907	0.0246505	1.68428e-08	0.0193886	0.0232653	0.404637	0.322569	8	1	FALSE	148
ENST00000460340.1	PTGDS	9	136978843	chr9:136914187:T:C	rs4880160	9	136914187	T	C	0.260552	-0.00670241	0.0032	0.0368	0.203451	0.0291306	2.86692e-12	-0.0329436	0.0164207	0.0448319	0.474237	7	1	FALSE	149
ENST00000409687.4	SAPCD2	9	137062124	chr9:137110507:C:T	rs6420281	9	137110507	C	T	0.228084	-0.0158042	0.0052	0.002398	-0.0519064	0.00935961	2.92638e-08	0.304476	0.114238	0.00769261	0.564373	6	1	FALSE	149
ENST00000371589.8	MAN1B1	9	137086927	chr9:137111973:C:G	rs10747048	9	137111973	C	G	0.228084	-0.0156011	0.0052	0.002757	0.0693754	0.0108217	1.4478e-10	-0.224879	0.0827566	0.00658067	0.0135857	16	1	FALSE	149
ENST00000540346.2	MAN1B1	9	137087358	chr9:137129314:T:C	rs4880211	9	137129314	T	C	0.101461	-0.0181029	0.0069	0.009034	-0.184745	0.0295492	4.04916e-10	0.0979883	0.0405039	0.0155533	0.102135	12	1	FALSE	149
ENST00000536349.5	MAN1B1	9	137102513	chr9:137109777:C:G	rs6560658	9	137109777	C	G	0.226461	-0.0166986	0.0052	0.001259	-0.0479102	0.00790705	1.36821e-09	0.348541	0.122837	0.00454804	0.791488	9	1	FALSE	149
ENST00000371579.6	DPP7	9	137110542	chr9:137109188:G:A	rs7853336	9	137109188	A	G	0.293831	0.0123965	0.0052	0.01824	-0.0875297	0.00942338	1.56382e-20	-0.141626	0.0613339	0.0209376	0.400117	14	1	FALSE	149
ENST00000634710.1	NELFB	9	137255307	chr9:137274797:G:A	rs9722478	9	137274797	G	A	0.248377	0.00449986	0.0056	0.4192	-0.0868618	0.00658665	1.0347e-39	-0.0518048	0.0645898	0.422519	0.940414	20	1	FALSE	149
ENST00000465160.2	EXD3	9	137391802	chr9:137392269:A:C	rs13294749	9	137392269	C	A	0.5	-0.00919757	0.0045	0.04267	-0.0371593	0.00661782	1.96512e-08	0.247517	0.128873	0.0547795	0.00285376	6	1	FALSE	149
ENST00000437259.5	NSMF	9	137447573	chr9:137455422:C:G	rs28585539	9	137455422	G	C	0.251623	-9.9995e-05	0.0059	0.9852	-0.0863416	0.014554	2.98366e-09	0.00115813	0.0683335	0.986478	0.40489	20	1	FALSE	149
ENST00000434090.2	PNPLA7	9	137508808	chr9:137549626:T:C	rs10746563	9	137549626	C	T	0.496753	0.00409839	0.0056	0.4606	0.075698	0.00818842	2.36315e-20	0.0541413	0.0742096	0.465652	0.0337978	20	1	FALSE	149
ENST00000406427.5	PNPLA7	9	137459953	chr9:137549626:T:C	rs10746563	9	137549626	C	T	0.496753	0.00409839	0.0056	0.4606	0.104493	0.00850532	1.08219e-34	0.0392216	0.0536871	0.465048	0.0445475	20	1	FALSE	149
ENST00000371443.5	MRPL41	9	137551199	chr9:137549626:T:C	rs10746563	9	137549626	C	T	0.496753	0.00409839	0.0056	0.4606	-0.0851238	0.00818985	2.64557e-25	-0.0481462	0.0659495	0.465361	0.0430344	20	1	FALSE	149
ENST00000497237.5	DPH7	9	137556603	chr9:137578936:T:G	rs3763610	9	137578936	G	T	0.186688	0.013298	0.0055	0.0153	-0.0961234	0.0154435	4.84087e-10	-0.138343	0.0613836	0.0242118	0.297532	18	1	FALSE	149
ENST00000371390.1	RP11-188C12.3	9	137867925	chr9:137877547:C:T	rs138332447	9	137877547	T	C	0.11039	0.00569619	0.007	0.4175	-0.0971265	0.00986599	7.23464e-23	-0.0586472	0.0723168	0.417379	0.441416	10	1	FALSE	149

## Sheet: SMR_Amyg_transcript
TrancriptID	Gene	Chr	Probe_bp	topSNP	SNP	topSNP_chr	topSNP_bp	A1	A2	Freq	b_GWAS	se_GWAS	p_GWAS	b_eQTL	se_eQTL	p_eQTL	b_SMR	se_SMR	p_SMR	p_HEIDI	nsnp_HEIDI	p_Bonf	select	locus
ENST00000350997.11	FADS1	11	61799625	chr11:61815236:T:C	rs174561	11	61815236	C	T	0.275162	0.0197028	0.003	8.154e-11	-0.167025	0.0136667	2.39392e-34	-0.117964	0.0203907	7.2439e-09	0.611576	20	5.25183e-06	TRUE	168
ENST00000448718.5	GAS5	1	173863901	chr1:173876094:T:C	rs2065170	1	173876094	C	T	0.099026	-0.0284028	0.0047	9.716e-10	0.477366	0.0305795	6.1603e-55	-0.059499	0.0105577	1.74441e-08	0.320073	20	1.2647e-05	TRUE	12
ENST00000586570.5	RAB27B	18	54717860	chr18:54814519:A:T	rs12956220	18	54814519	T	A	0.228084	-0.0258042	0.0033	5.945e-15	-0.153977	0.0193709	1.88163e-15	0.167584	0.0300632	2.48394e-08	0.193434	20	1.80086e-05	TRUE	239
ENST00000511822.1	CDH9	5	26915908	chr5:27028243:T:G	rs1835050	5	27028243	G	T	0.493506	-0.0164047	0.0028	8.301e-09	-0.412297	0.0243374	2.24785e-64	0.0397886	0.00718589	3.0762e-08	0.312718	20	2.23024e-05	TRUE	75
ENST00000602422.1	RP11-73M18.8	14	103696353	chr14:103701208:G:A	rs709399	14	103701208	G	A	0.293019	-0.0212951	0.0031	2.894e-12	-0.0915904	0.00990486	2.30861e-20	0.232504	0.0421637	3.50144e-08	0.192592	20	2.53854e-05	TRUE	207
ENST00000506584.5	TMEM161B-AS1	5	88269047	chr5:88305802:G:A	rs4916717	5	88305802	A	G	0.25974	0.021898	0.0032	1.264e-11	0.12275	0.0144871	2.38978e-17	0.178395	0.0335095	1.01671e-07	0.199455	16	7.37115e-05	TRUE	81
ENST00000501715.6	TMEM161B-AS1	5	88269024	chr5:88305802:G:A	rs4916717	5	88305802	A	G	0.25974	0.021898	0.0032	1.264e-11	0.104839	0.013075	1.07286e-15	0.208874	0.040128	1.93803e-07	0.237126	20	0.000140507	TRUE	81
ENST00000425708.6	ZNF445	3	44439770	chr3:44865736:A:G	rs7622843	3	44865736	A	G	0.319805	0.0238044	0.003	1.822e-15	-0.0433235	0.00657151	4.32112e-11	-0.549457	0.108357	3.96177e-07	0.380869	20	0.000287228	TRUE	50
ENST00000504636.1	TMEM161B-AS1	5	88269044	chr5:88358839:A:G	rs2115884	5	88358839	G	A	0.25487	0.0217958	0.0032	1.514e-11	0.0735653	0.00981711	6.70197e-14	0.296278	0.0587823	4.649e-07	0.487201	20	0.000337053	TRUE	81
ENST00000352645.4	ZC3H7B	22	41301522	chr22:41357599:G:A	rs11090045	22	41357599	A	G	0.333604	0.0199986	0.0031	6.44e-11	0.0516075	0.00652522	2.59617e-15	0.387514	0.0775176	5.76129e-07	0.218928	20	0.000417694	TRUE	250
ENST00000449289.5	GAS5	1	173863900	chr1:173877882:G:T	rs57022387	1	173877882	T	G	0.102273	-0.0288012	0.0046	3.856e-10	0.484295	0.0610081	2.05109e-15	-0.0594704	0.0120972	8.83177e-07	0.301985	16	0.000640303	TRUE	12
ENST00000602669.1	RP11-73M18.7	14	103694560	chr14:103671306:A:G	rs8007903	14	103671306	G	A	0.183442	-0.0197046	0.0034	8.832e-09	-0.137347	0.015206	1.67945e-19	0.143466	0.0294124	1.07308e-06	0.0889981	20	0.000777983	TRUE	207
ENST00000456866.2	STAU1	20	49151582	chr20:49106590:G:C	rs2426132	20	49106590	C	G	0.444805	0.0158042	0.0028	1.978e-08	0.117704	0.0135109	2.99207e-18	0.134271	0.028345	2.16884e-06	0.357547	20	0.00157241	TRUE	246
ENST00000285928.2	LRGUK	7	134127299	chr7:134058640:A:G	rs1986692	7	134058640	G	A	0.370942	-0.0172995	0.0029	2.752e-09	-0.0600158	0.00776188	1.05766e-14	0.288249	0.0610298	2.32291e-06	0.231364	20	0.00168411	TRUE	123
ENST00000535194.2	KLC1	14	103679398	chr14:103629432:G:T	rs3742463	14	103629432	G	T	0.284903	-0.021898	0.0031	7.959e-13	-0.0830617	0.0131159	2.40624e-10	0.263635	0.05591	2.41292e-06	0.301895	20	0.00174937	TRUE	207
ENST00000618166.4	SCAMP1	5	78360611	chr5:78387124:C:G	rs4352584	5	78387124	G	C	0.224838	-0.018704	0.0034	4.165e-08	0.242898	0.0267692	1.1495e-19	-0.0770034	0.0163692	2.54923e-06	0.203089	20	0.00184819	TRUE	79
ENST00000619032.1	RP11-131L12.3	12	118428281	chr12:118411704:C:T	rs7968371	12	118411704	T	C	0.172078	0.0177974	0.0036	9.101e-07	-0.287754	0.0199617	4.14807e-47	-0.0618496	0.013226	2.91998e-06	0.100536	20	0.00211699	TRUE	187
ENST00000263856.8	CHMP3	2	86503431	chr2:86477757:C:G	rs72930400	2	86477757	G	C	0.172078	0.0203966	0.0039	2.027e-07	0.0947062	0.00926614	1.60219e-24	0.215367	0.0462581	3.22764e-06	0.421667	20	0.00234004	TRUE	30
ENST00000537328.5	TMEM258	11	61788963	chr11:61855668:C:T	rs174601	11	61855668	T	C	0.359578	0.0176956	0.0029	9.157e-10	0.0751085	0.0108587	4.61534e-12	0.235601	0.0514877	4.74236e-06	0.257045	20	0.00343821	TRUE	168
ENST00000305885.2	FEN1	11	61792637	chr11:61783884:T:C	rs174535	11	61783884	C	T	0.315747	0.0187038	0.0029	2.065e-10	-0.0431118	0.0066801	1.0911e-10	-0.433845	0.0950993	5.06628e-06	0.114602	20	0.00367306	TRUE	168
ENST00000274712.7	ZMAT2	5	140700334	chr5:140714182:G:T	rs801179	5	140714182	T	G	0.421266	-0.0146029	0.0028	2.015e-07	0.070855	0.0078067	1.12449e-19	-0.206095	0.0455767	6.12769e-06	0.649914	20	0.00444257	TRUE	90
ENST00000389142.9	OS9	12	57694147	chr12:57637630:C:A	rs7966795	12	57637630	A	C	0.443994	0.0146975	0.0028	2.011e-07	-0.199057	0.0224475	7.46853e-19	-0.0738356	0.016346	6.27052e-06	0.373964	20	0.00454612	TRUE	184
ENST00000304411.2	GPR27	3	71754050	chr3:71735170:A:G	rs73090632	3	71735170	G	A	0.112013	0.023197	0.0045	2.265e-07	0.131765	0.0141573	1.31203e-20	0.176048	0.0390399	6.50031e-06	0.378678	20	0.00471273	TRUE	56
ENST00000468472.1	RP5-966M1.6	3	52813282	chr3:52840845:G:A	rs7638524	3	52840845	A	G	0.234578	-0.0156962	0.0033	1.576e-06	0.100575	0.0073743	2.36253e-42	-0.156065	0.0347495	7.08457e-06	0.0598818	20	0.00513631	TRUE	53
ENST00000553286.5	KLC1	14	103629237	chr14:103714398:G:A	rs3212024	14	103714398	A	G	0.350649	0.0138048	0.003	3.244e-06	-0.216503	0.0108556	1.69298e-88	-0.0637628	0.0142206	7.33201e-06	0.173358	20	0.00531571	TRUE	207
ENST00000522650.5	ASCC3	6	100715130	chr6:100881297:A:C	rs12530388	6	100881297	A	C	0.495942	0.0203025	0.0028	4.024e-13	0.0789928	0.0141258	2.24333e-08	0.257017	0.0580416	9.50425e-06	0.780423	20	0.00689058	TRUE	104
ENST00000602827.1	RP11-73M18.6	14	103687576	chr14:103680024:A:G	rs4900589	14	103680024	A	G	0.275162	-0.0222967	0.0031	3.295e-13	-0.0688279	0.0123018	2.20712e-08	0.323949	0.0733557	1.00478e-05	0.298875	20	0.00728468	TRUE	207
ENST00000294737.11	DENND1B	1	197509644	chr1:197547956:T:A	rs12118513	1	197547956	A	T	0.220779	-0.0228959	0.0035	8.806e-11	-0.0654873	0.0111806	4.70586e-09	0.349623	0.0801211	1.2789e-05	0.0826839	20	0.00927205	TRUE	16
ENST00000550559.5	TSFM	12	57782787	chr12:57731209:T:G	rs10877011	12	57731209	G	T	0.337662	-0.0145043	0.003	8.942e-07	-0.137755	0.0140316	9.46232e-23	0.10529	0.0242753	1.44214e-05	0.0865573	20	0.0104555	TRUE	184
ENST00000511014.6	LINC00461	5	88664446	chr5:88663720:T:G	rs13174131	5	88663720	G	T	0.137987	0.025995	0.0041	1.836e-10	-0.11636	0.0196662	3.28407e-09	-0.223402	0.0516447	1.52023e-05	0.397834	11	0.0110217	TRUE	81
ENST00000506664.5	LINC00461	5	88540511	chr5:88653300:T:G	rs35267052	5	88653300	G	T	0.107143	0.0286979	0.0047	1.068e-09	0.124487	0.0207715	2.05808e-09	0.230529	0.0538983	1.89331e-05	0.717949	18	0.0137265	TRUE	81
ENST00000380038.7	KLC1	14	103629203	chr14:103714107:C:T	rs2295152	14	103714107	T	C	0.349838	0.0138961	0.003	2.785e-06	-0.169771	0.0153737	2.37077e-28	-0.0818522	0.0191625	1.94177e-05	0.290874	20	0.0140779	TRUE	207
ENST00000551925.1	B4GALNT1	12	57631128	chr12:57621711:G:A	rs923828	12	57621711	A	G	0.435065	0.0153979	0.0028	4.147e-08	-0.0563598	0.00841647	2.1366e-11	-0.273208	0.0642866	2.13924e-05	0.265794	20	0.0155095	TRUE	184
ENST00000487638.5	ZNF638	2	71395719	chr2:71332315:C:G	rs3771382	2	71332315	C	G	0.417208	-0.014799	0.0028	1.453e-07	0.0761066	0.0108906	2.78224e-12	-0.194451	0.0461279	2.4926e-05	0.759806	20	0.0180714	TRUE	29
ENST00000452197.5	GAS5	1	173863901	chr1:173877882:G:T	rs57022387	1	173877882	T	G	0.102273	-0.0288012	0.0046	3.856e-10	0.318568	0.056111	1.36716e-08	-0.0904085	0.0214961	2.60142e-05	0.31158	10	0.0188603	TRUE	12
ENST00000609737.1	LINC00899	22	46039907	chr22:46047909:T:C	rs8139201	22	46047909	C	T	0.328734	-0.0167981	0.0031	4.639e-08	0.0341475	0.00521566	5.86591e-11	-0.491928	0.117843	2.98729e-05	0.259668	8	0.0216579	TRUE	251
ENST00000456293.5	GAS5	1	173865249	chr1:173867913:G:A	rs75315904	1	173867913	A	G	0.0982143	-0.0285972	0.0047	8.902e-10	0.140227	0.024814	1.59423e-08	-0.203935	0.0492516	3.46275e-05	0.381828	11	0.0251049	TRUE	12
ENST00000363593.1	SNORD118	17	8173454	chr17:8175711:G:C	rs8064449	17	8175711	G	C	0.362013	-0.0163022	0.003	4.829e-08	0.245342	0.0387787	2.50419e-10	-0.0664466	0.016119	3.75189e-05	0.870877	20	0.0272012	TRUE	230
ENST00000266041.8	ITIH4	3	52812975	chr3:52840845:G:A	rs7638524	3	52840845	A	G	0.234578	-0.0156962	0.0033	1.576e-06	0.0767186	0.00947919	5.80349e-16	-0.204594	0.0498926	4.11922e-05	0.0518008	20	0.0298644	TRUE	53
ENST00000424038.1	GIGYF2	2	232703421	chr2:232846003:G:C	rs4973054	2	232846003	G	C	0.333604	0.0173978	0.0029	2.813e-09	0.139823	0.0251667	2.76228e-08	0.124427	0.0305242	4.57515e-05	0.0763547	15	0.0331698	TRUE	45
ENST00000394799.6	GNL3	3	52686016	chr3:52751222:A:G	rs7646741	3	52751222	G	A	0.489448	-0.0128965	0.0028	4.087e-06	-0.196747	0.0225644	2.79829e-18	0.0655486	0.016095	4.64909e-05	0.168515	20	0.0337059	TRUE	53
ENST00000607967.1	RP11-47A8.5	10	102642792	chr10:102631277:C:T	rs11596235	10	102631277	T	C	0.298701	0.0164038	0.0031	8.306e-08	0.0586887	0.00924165	2.14686e-10	0.279506	0.0687551	4.79837e-05	0.971491	20	0.0347882	TRUE	155
ENST00000359450.6	TIAF1	17	29073521	chr17:29096208:C:T	rs869718	17	29096208	T	C	0.327922	0.0130042	0.003	1.252e-05	-0.0705977	0.00606183	2.39725e-31	-0.184201	0.0453423	4.85577e-05	0.0945036	20	0.0352043	TRUE	231
ENST00000480687.5	GMPPB	3	49716844	chr3:49612440:A:G	rs62262671	3	49612440	G	A	0.148539	0.0217958	0.0041	1.278e-07	0.0500781	0.00796599	3.24737e-10	0.435237	0.107221	4.92316e-05	0.112071	20	0.0356929	TRUE	52
ENST00000383729.8	P4HTM	3	48989886	chr3:49017259:T:C	rs3087866	3	49017259	T	C	0.241071	0.017496	0.0033	1.013e-07	-0.0611432	0.00974393	3.49622e-10	-0.286149	0.0706571	5.12563e-05	0.0787682	20	0.0371608	TRUE	52
ENST00000636100.1	MYO18A	17	29074748	chr17:29099135:G:A	rs12453624	17	29099135	A	G	0.328734	0.0130042	0.003	1.271e-05	-0.103075	0.0097785	5.59319e-26	-0.126163	0.03147	6.09797e-05	0.191023	20	0.0442103	TRUE	231
ENST00000424674.1	SF3B1	2	197393052	chr2:197343696:T:A	rs12693816	2	197343696	A	T	0.32711	0.0158957	0.003	7.641e-08	-0.0963604	0.015811	1.09774e-09	-0.164961	0.0412541	6.37048e-05	0.193226	13	0.046186	TRUE	42
ENST00000343307.4	B3GLCT	13	31199936	chr13:31367481:G:A	rs4551904	13	31367481	G	A	0.253247	-0.0177974	0.0032	2.357e-08	0.0796769	0.013914	1.02587e-08	-0.22337	0.0559871	6.61653e-05	0.282232	20	0.0479698	TRUE	189
ENST00000507736.1	TMEM161B-AS1	5	88270506	chr5:88358839:A:G	rs2115884	5	88358839	G	A	0.25487	0.0217958	0.0032	1.514e-11	0.488414	0.0167029	5.80386e-188	0.0446257	0.00672721	3.27577e-11	0.0119144	20	2.37493e-08	FALSE	81
ENST00000512724.5	TMEM161B-AS1	5	88269050	chr5:88358839:A:G	rs2115884	5	88358839	G	A	0.25487	0.0217958	0.0032	1.514e-11	0.445587	0.0200677	3.12939e-109	0.0489148	0.00751182	7.42994e-11	0.00828756	20	5.38671e-08	FALSE	81
ENST00000570126.1	ZNF192P1	6	28161792	chr6:28180209:A:G	rs9295761	6	28180209	G	A	0.216721	-0.0204985	0.0034	2.748e-09	0.208126	0.01397	3.39423e-50	-0.0984906	0.0176232	2.288e-08	0.000577264	20	1.6588e-05	FALSE	96
ENST00000602810.1	ZSCAN16-AS1	6	28121798	chr6:28139998:T:A	rs3757185	6	28139998	A	T	0.218344	-0.0213015	0.0034	6.015e-10	-0.129147	0.0107432	2.7473e-33	0.16494	0.0296876	2.76222e-08	0.000537053	20	2.00261e-05	FALSE	96
ENST00000440790.6	ZNF192P1	6	28161781	chr6:28180209:A:G	rs9295761	6	28180209	G	A	0.216721	-0.0204985	0.0034	2.748e-09	0.16677	0.0127347	3.48243e-39	-0.122915	0.0224441	4.33891e-08	0.00365457	20	3.14571e-05	FALSE	96
ENST00000445280.1	RP11-165J3.6	9	93435332	chr9:93503318:C:T	rs59483310	9	93503318	T	C	0.137987	0.024098	0.004	2.478e-09	0.215524	0.0184276	1.34063e-31	0.111811	0.0208769	8.52075e-08	0.00096029	20	6.17754e-05	FALSE	142
ENST00000450589.5	GAS5	1	173863901	chr1:173867913:G:A	rs75315904	1	173867913	A	G	0.0982143	-0.0285972	0.0047	8.902e-10	-0.286418	0.0266291	5.56289e-27	0.0998441	0.0188532	1.18455e-07	0.0445751	20	8.588e-05	FALSE	12
ENST00000570042.5	ZNF192P1	6	28162418	chr6:28184805:T:C	rs6901017	6	28184805	C	T	0.225649	-0.0203025	0.0034	3.071e-09	0.148755	0.014631	2.77923e-24	-0.136483	0.0265069	2.61939e-07	9.83705e-05	20	0.000189905	FALSE	96
ENST00000556190.5	DLST	14	74881925	chr14:74910989:C:T	rs2005864	14	74910989	T	C	0.468344	0.0196008	0.0028	4.055e-12	-0.0871932	0.0123938	1.98949e-12	-0.224798	0.0453015	6.96776e-07	2.36285e-05	20	0.000505162	FALSE	202
ENST00000405929.1	ZNF602P	6	28115628	chr6:28159843:T:C	rs9393895	6	28159843	C	T	0.217532	-0.0208021	0.0034	1.546e-09	-0.107042	0.0137806	8.00091e-15	0.194337	0.0404334	1.53717e-06	0.0188646	20	0.00111445	FALSE	96
ENST00000606198.5	ZKSCAN8	6	28141910	chr6:28071808:G:A	rs4713135	6	28071808	A	G	0.216721	-0.0221039	0.0034	1.519e-10	0.087632	0.0123409	1.23907e-12	-0.252235	0.0526032	1.6263e-06	0.000340799	20	0.00117907	FALSE	96
ENST00000553646.1	RPS6KL1	14	74905644	chr14:74844109:G:C	rs2058919	14	74844109	G	C	0.383929	-0.0175023	0.0029	1.141e-09	0.0649182	0.00822285	2.90669e-15	-0.269605	0.0562294	1.62887e-06	2.55436e-05	20	0.00118093	FALSE	202
ENST00000467665.1	C2orf82	2	232875799	chr2:232870999:G:A	rs2592116	2	232870999	G	A	0.415584	0.0136958	0.0028	1.438e-06	-0.328348	0.0158764	5.08673e-95	-0.0417112	0.00876281	1.93561e-06	0.00180641	20	0.00140332	FALSE	45
ENST00000504922.5	TMEM161B-AS1	5	88268916	chr5:88462208:G:A	rs12189501	5	88462208	A	G	0.232143	0.0193969	0.0033	6.633e-09	-0.154638	0.0202886	2.4993e-14	-0.125434	0.0269488	3.24698e-06	4.38041e-06	20	0.00235406	FALSE	81
ENST00000539361.1	MYRF	11	61781937	chr11:61820833:A:G	rs174564	11	61820833	G	A	0.316558	0.0197028	0.0029	2.371e-11	0.0611281	0.00974111	3.4902e-10	0.32232	0.0699206	4.03052e-06	0.0215064	20	0.00292213	FALSE	168
ENST00000416649.6	NCKIPSD	3	48673844	chr3:48722129:C:T	rs10865953	3	48722129	C	T	0.243506	0.0173978	0.0033	1.205e-07	-0.160813	0.0171411	6.49027e-21	-0.108186	0.0235388	4.30526e-06	0.00322089	20	0.00312131	FALSE	52
ENST00000330236.6	ZKSCAN8	6	28141938	chr6:28184805:T:C	rs6901017	6	28184805	C	T	0.225649	-0.0203025	0.0034	3.071e-09	0.0408905	0.00580168	1.81437e-12	-0.496509	0.108979	5.21349e-06	0.0117475	20	0.00377978	FALSE	96
ENST00000489642.5	QRICH1	3	49030375	chr3:48809167:T:G	rs9879978	3	48809167	T	G	0.243506	0.0172012	0.0033	1.435e-07	-0.149888	0.0160816	1.1586e-20	-0.114761	0.0252256	5.38058e-06	0.0029635	20	0.00390092	FALSE	52
ENST00000531164.5	TTC12	11	113314583	chr11:113322075:C:T	rs6589371	11	113322075	T	C	0.133117	-0.0218006	0.0042	2.102e-07	0.258421	0.0274058	4.12448e-21	-0.0843611	0.0185523	5.4364e-06	0.00128147	9	0.00394139	FALSE	173
ENST00000506041.2	CTC-498M16.2	5	88408982	chr5:88416702:C:A	rs7708715	5	88416702	A	C	0.478896	0.0164038	0.0028	4.547e-09	-0.0530931	0.00740628	7.5736e-13	-0.308963	0.0681087	5.72421e-06	0.0163742	20	0.00415005	FALSE	81
ENST00000334220.8	DLST	14	74881893	chr14:74895849:T:C	rs55707505	14	74895849	C	T	0.319805	-0.0160997	0.003	5.627e-08	-0.0464599	0.00554223	5.16462e-17	0.346529	0.0766703	6.19175e-06	0.000348704	20	0.00448902	FALSE	202
ENST00000459744.5	RFWD2	1	176043216	chr1:176214920:G:A	rs2175177	1	176214920	A	G	0.430195	-0.0178989	0.0028	2.713e-10	0.111575	0.0175823	2.21221e-10	-0.16042	0.0356207	6.68203e-06	0.0497614	13	0.00484447	FALSE	13
ENST00000608424.5	WDR6	3	49007393	chr3:49119243:A:G	rs4279134	3	49119243	A	G	0.328734	0.0141987	0.003	1.778e-06	0.116457	0.0100099	2.76111e-31	0.121923	0.0278107	1.16507e-05	3.00679e-06	20	0.00844674	FALSE	52
ENST00000389749.8	TRMT61A	14	103529184	chr14:103535180:G:A	rs2756119	14	103535180	A	G	0.367695	-0.0203025	0.003	5.884e-12	-0.0363956	0.00633164	9.01959e-09	0.557829	0.127326	1.18073e-05	0.0360445	20	0.00856031	FALSE	207
ENST00000478344.6	EXD3	9	137343159	chr9:137364580:C:T	rs11507682	9	137364580	C	T	0.319805	0.0269048	0.0051	1.327e-07	-0.0441221	0.00584856	4.55429e-14	-0.60978	0.141046	1.53729e-05	0.000838031	10	0.0111454	FALSE	149
ENST00000439636.5	ZSCAN31	6	28327448	chr6:28054945:C:A	rs12173797	6	28054945	A	C	0.297078	-0.0204985	0.0033	6.105e-10	0.111916	0.0186178	1.84102e-09	-0.183159	0.0424008	1.56237e-05	3.22065e-05	20	0.0113272	FALSE	96
ENST00000482652.1	XPNPEP3	22	40857097	chr22:40860798:A:G	rs103197	22	40860798	A	G	0.448052	-0.0121029	0.0028	1.8e-05	-0.301049	0.011658	4.85606e-147	0.0402026	0.0094302	2.01547e-05	0.00077651	20	0.0146122	FALSE	250
ENST00000340879.8	IP6K2	3	48693448	chr3:48694054:G:T	rs3172494	3	48694054	T	G	0.103084	-0.0219963	0.0044	6.633e-07	-0.203253	0.0259575	4.87009e-15	0.108221	0.0256836	2.51307e-05	1.31028e-08	7	0.0182198	FALSE	52
ENST00000440963.1	APOPT1	14	103562965	chr14:103581397:A:G	rs8017993	14	103581397	G	A	0.306006	0.0138048	0.003	5.386e-06	-0.207785	0.0210303	5.07083e-23	-0.0664382	0.0159271	3.02749e-05	7.27049e-08	20	0.0219493	FALSE	207
ENST00000300145.3	ATP23	12	57941577	chr12:57941843:A:T	rs3751325	12	57941843	T	A	0.330357	-0.0134985	0.003	5.525e-06	-0.108599	0.00977727	1.15579e-28	0.124296	0.029805	3.04183e-05	0.0317997	20	0.0220532	FALSE	184
ENST00000353487.6	SPPL3	12	120762510	chr12:120830230:A:C	rs12825746	12	120830230	A	C	0.48539	-0.0138961	0.003	2.528e-06	0.0528136	0.0055429	1.60099e-21	-0.263116	0.0631602	3.1019e-05	0.00409596	20	0.0224888	FALSE	188
ENST00000527781.1	TTC12	11	113316241	chr11:113320706:C:T	rs7942392	11	113320706	T	C	0.123377	-0.0242047	0.0043	2.6e-08	0.172866	0.0280968	7.62594e-10	-0.14002	0.0337148	3.28039e-05	0.011872	6	0.0237828	FALSE	173
ENST00000477116.5	APOPT1	14	103563173	chr14:103581091:C:T	rs8017628	14	103581091	T	C	0.30763	0.0139975	0.003	4.26e-06	0.194931	0.0214335	9.4858e-20	0.0718076	0.0172972	3.30459e-05	0.00296496	20	0.0239583	FALSE	207
ENST00000473904.1	ITIH4	3	52829860	chr3:52832141:C:G	rs3755803	3	52832141	G	C	0.230519	-0.0155977	0.0033	2.495e-06	0.128952	0.0150321	9.61622e-18	-0.120958	0.0292184	3.4763e-05	0.00220282	20	0.0252032	FALSE	53
ENST00000534966.1	SPPL3	12	120784203	chr12:120813468:C:T	rs3844037	12	120813468	C	T	0.370942	-0.015205	0.0029	2.071e-07	0.0580134	0.00860132	1.53334e-11	-0.262095	0.0633158	3.48087e-05	0.0183226	20	0.0252363	FALSE	188
ENST00000553894.6	RPS6KL1	14	74910890	chr14:74911482:G:A	rs3213716	14	74911482	A	G	0.409903	0.015205	0.0029	1.783e-07	-0.0622021	0.00931187	2.39143e-11	-0.244445	0.0592686	3.71765e-05	0.000286503	20	0.026953	FALSE	202
ENST00000555279.5	LRFN5	14	41608269	chr14:41733863:T:A	rs60030517	14	41733863	A	T	0.195617	-0.0142973	0.0035	5.025e-05	1.16906	0.0406756	1.17072e-181	-0.0122297	0.00302394	5.24798e-05	0.00529336	20	0.0380478	FALSE	198
ENST00000558834.1	C15orf59	15	73739927	chr15:73734585:T:C	rs36012474	15	73734585	C	T	0.354708	0.0138961	0.003	3.637e-06	-0.119157	0.0150718	2.65897e-15	-0.116621	0.02918	6.42599e-05	0.0051443	20	0.0465884	FALSE	217
ENST00000478010.1	ACO2	22	41508015	chr22:41481985:A:G	rs169361	22	41481985	A	G	0.219156	0.0154008	0.0035	1.136e-05	0.151568	0.0164724	3.5358e-20	0.10161	0.0255966	7.19741e-05	0.00283401	20	0.0521813	FALSE	250
ENST00000306149.11	CSDC2	22	41560763	chr22:41558820:T:C	rs12484722	22	41558820	C	T	0.215097	0.0145047	0.0035	3.402e-05	0.215558	0.0168825	2.46862e-37	0.067289	0.0170708	8.08835e-05	0.0208126	20	0.0586406	FALSE	250
ENST00000410075.5	ZNF638	2	71276593	chr2:71307031:G:C	rs4852777	2	71307031	G	C	0.393669	-0.0151035	0.0028	9.406e-08	0.0446241	0.00773217	7.86978e-09	-0.33846	0.0858864	8.12143e-05	0.243445	20	0.0588804	FALSE	29
ENST00000404739.7	NT5C2	10	103088017	chr10:103092155:C:T	rs12220743	10	103092155	T	C	0.0706169	-0.025502	0.005	3.752e-07	-0.536373	0.0868031	6.44299e-10	0.0475453	0.0120872	8.37129e-05	0.132824	15	0.0606918	FALSE	155
ENST00000355083.9	TMEM110	3	52836756	chr3:52837913:G:A	rs3733047	3	52837913	A	G	0.228896	-0.0154993	0.0033	2.997e-06	0.0550778	0.00769658	8.2983e-13	-0.281407	0.0716673	8.61654e-05	0.0985048	20	0.0624699	FALSE	53
ENST00000344651.4	UNC119B	12	120710435	chr12:120742216:T:C	rs34708625	12	120742216	C	T	0.26461	0.017197	0.0032	7.423e-08	0.0424732	0.00740974	9.92043e-09	0.404891	0.103275	8.83648e-05	0.00252751	20	0.0640645	FALSE	188
ENST00000262982.2	CSE1L	20	49046312	chr20:48918724:G:T	rs6012562	20	48918724	T	G	0.48539	0.0153979	0.0029	1.555e-07	-0.0303508	0.00526435	8.14921e-09	-0.507333	0.129897	9.3968e-05	0.202487	20	0.0681268	FALSE	246
ENST00000454289.7	TSFM	12	57782589	chr12:57749071:C:A	rs2069506	12	57749071	A	C	0.318182	-0.0147014	0.003	7.543e-07	-0.109897	0.0173065	2.15241e-10	0.133774	0.0344819	0.000104648	0.375964	20	0.0758696	FALSE	184
ENST00000333012.5	METTL21B	12	57772678	chr12:57768302:G:T	rs10877012	12	57768302	T	G	0.321429	-0.0143959	0.003	1.312e-06	0.090902	0.0139057	6.27538e-11	-0.158367	0.0409399	0.000109606	0.274832	20	0.0794643	FALSE	184
ENST00000479094.5	FAM120AOS	9	93446494	chr9:93467912:G:A	rs10992744	9	93467912	A	G	0.265422	-0.0161981	0.0031	2.597e-07	0.128469	0.0227835	1.71346e-08	-0.126085	0.0328979	0.000126784	0.0090349	15	0.0919181	FALSE	142
ENST00000610630.1	RP11-131L12.4	12	118430147	chr12:118382618:C:T	rs61943392	12	118382618	T	C	0.143669	0.0177974	0.0038	2.297e-06	-0.115119	0.0174109	3.79445e-11	-0.1546	0.0404517	0.000132455	0.148572	20	0.0960297	FALSE	187
ENST00000373137.2	RP11-268J15.5	1	36323734	chr1:36294989:C:T	rs12143901	1	36294989	T	C	0.374188	-0.0121953	0.0029	2.643e-05	0.0733555	0.00804423	7.57995e-20	-0.16625	0.0435347	0.000134109	0.138163	12	0.0972294	FALSE	2
ENST00000486040.1	MRM2	7	2234295	chr7:2238591:C:T	rs7799006	7	2238591	T	C	0.368506	0.0114048	0.0029	8.931e-05	0.135447	0.00871354	1.73679e-54	0.0842013	0.0220852	0.000137534	0.0207697	20	0.0997121	FALSE	113
ENST00000409230.5	C2orf82	2	232869632	chr2:232887929:A:T	rs2250665	2	232887929	A	T	0.413149	0.0132025	0.0028	3.209e-06	-0.0821979	0.0128948	1.83545e-10	-0.160618	0.0423704	0.000150158	0.00300356	19	0.108864	FALSE	45
ENST00000472958.5	EXD3	9	137352633	chr9:137354802:G:A	rs11562624	9	137354802	G	A	0.339286	0.0264959	0.0051	2.003e-07	-0.0807063	0.0145692	3.03275e-08	-0.3283	0.0866346	0.000150966	0.000104713	8	0.109451	FALSE	149
ENST00000472726.2	RP11-73M18.2	14	103562962	chr14:103581091:C:T	rs8017628	14	103581091	T	C	0.30763	0.0139975	0.003	4.26e-06	0.153458	0.0236359	8.43767e-11	0.0912139	0.0240738	0.0001513	0.0840382	20	0.109692	FALSE	207
ENST00000562124.5	TIPIN	15	66336981	chr15:66429193:G:A	rs12906411	15	66429193	A	G	0.0949675	0.0207028	0.0053	8.679e-05	0.342312	0.0236455	1.69761e-47	0.0604793	0.0160366	0.000162386	0.0611992	20	0.11773	FALSE	215
ENST00000492584.2	ERC2	3	55734838	chr3:55981992:G:A	rs1458062	3	55981992	G	A	0.451299	0.0132025	0.0028	3.028e-06	0.0754633	0.0120602	3.91918e-10	0.174952	0.0464595	0.000166087	0.0923034	20	0.120413	FALSE	54
ENST00000602802.1	RP11-571M6.17	12	57803838	chr12:57768302:G:T	rs10877012	12	57768302	T	G	0.321429	-0.0143959	0.003	1.312e-06	-0.0715734	0.0117832	1.2463e-09	0.201135	0.0534167	0.000166292	0.434763	20	0.120562	FALSE	184
ENST00000375689.5	ASXL1	20	32359565	chr20:32589490:G:A	rs6141759	20	32589490	A	G	0.242695	0.0157026	0.0034	5.169e-06	0.0695851	0.0109882	2.40851e-10	0.225661	0.0604746	0.000190346	0.812338	20	0.138001	FALSE	243
ENST00000370010.6	SENP6	6	75601509	chr6:75551813:T:C	rs12196108	6	75551813	C	T	0.383929	-0.0132025	0.0029	5.182e-06	0.0472259	0.00736006	1.39441e-10	-0.27956	0.0752933	0.000204858	0.273506	20	0.148522	FALSE	103
ENST00000472301.5	P4HTM	3	48989908	chr3:49098528:C:G	rs13064784	3	49098528	C	G	0.344156	0.0129952	0.003	1.112e-05	-0.0825458	0.0115653	9.51432e-13	-0.15743	0.0425131	0.000212987	0.000205609	20	0.154415	FALSE	52
ENST00000556776.1	RPS6KL1	14	74921516	chr14:74920553:T:C	rs6574201	14	74920553	T	C	0.392045	0.0128965	0.0029	7.779e-06	-0.136937	0.0206161	3.08937e-11	-0.0941781	0.0254858	0.00021961	9.01591e-05	20	0.159217	FALSE	202
ENST00000543473.1	SUDS3	12	118376380	chr12:118414120:C:T	rs7312555	12	118414120	T	C	0.131494	0.0191013	0.0039	1.15e-06	-0.0401032	0.00714853	2.02333e-08	-0.476303	0.129096	0.000224678	0.0247131	20	0.162892	FALSE	187
ENST00000233027.9	NEK4	3	52708449	chr3:52731866:C:T	rs11714030	3	52731866	T	C	0.393669	-0.0126003	0.0028	7.576e-06	-0.0365651	0.00572173	1.65265e-10	0.344598	0.0936564	0.000233793	0.196647	20	0.1695	FALSE	53
ENST00000557575.5	KLC1	14	103629237	chr14:103710761:G:T	rs4900592	14	103710761	T	G	0.348214	0.0138048	0.003	3.689e-06	0.160961	0.0263875	1.0614e-09	0.0857651	0.0233466	0.000239193	0.35329	20	0.173415	FALSE	207
ENST00000520634.1	TMEM67	8	93785222	chr8:93814630:C:T	rs3097424	8	93814630	C	T	0.438312	-0.0122953	0.0028	1.297e-05	-0.181366	0.0272189	2.67845e-11	0.0677927	0.0184894	0.000245822	0.314483	20	0.178221	FALSE	131
ENST00000480549.5	SH3D21	1	36307117	chr1:36294989:C:T	rs12143901	1	36294989	T	C	0.374188	-0.0121953	0.0029	2.643e-05	0.0546728	0.007334	9.00695e-14	-0.22306	0.0609005	0.000249571	0.581266	6	0.180939	FALSE	2
ENST00000481310.1	ACO2	22	41515513	chr22:41470934:A:G	rs79011	22	41470934	A	G	0.224838	0.0152038	0.0034	1.009e-05	0.161337	0.0254266	2.22124e-10	0.0942364	0.0257813	0.000256966	0.0199098	20	0.1863	FALSE	250
ENST00000257966.12	OS9	12	57694145	chr12:57682732:C:T	rs11172300	12	57682732	T	C	0.426948	0.0142003	0.003	2.247e-06	0.0712987	0.0124225	9.49726e-09	0.199167	0.05454	0.000260448	0.54784	20	0.188825	FALSE	184
ENST00000302424.11	TRIM8	10	102644496	chr10:102654952:C:A	rs2286748	10	102654952	A	C	0.31737	0.013298	0.0031	1.413e-05	0.0528301	0.00759556	3.51575e-12	0.251713	0.0689411	0.000261086	0.27836	20	0.189287	FALSE	155
ENST00000396827.3	ZSCAN12	6	28379219	chr6:28128502:A:G	rs1654774	6	28128502	G	A	0.439123	-0.0116024	0.0028	4.981e-05	-0.0472695	0.00616318	1.72457e-14	0.245453	0.0673273	0.0002667	2.8126e-05	20	0.193357	FALSE	96
[truncated: 607 more rows]

## Sheet: SMR_sACC_splice
LeafCutterID	GencodeID	Gene	Chr	Probe_bp	topSNP	SNP	topSNP_chr	topSNP_bp	A1	A2	Freq	b_GWAS	se_GWAS	p_GWAS	b_eQTL	se_eQTL	p_eQTL	b_SMR	se_SMR	p_SMR	p_HEIDI	nsnp_HEIDI	p_Bonf	select	locus
[truncated: 964 more rows]

[truncated: 1 more sheets: SMR_Amyg_splice]
