# Supplementary material for: Large-scale transcriptomic analyses of major depressive disorder reveal convergent dysregulation of synaptic pathways in excitatory neurons
Source: Nat Commun. 2025 Apr 28;16:3981. doi: 10.1038/s41467-025-59115-4 (PMC12037741; doi:10.1038/s41467-025-59115-4)
Supplement: Supplementary file 11 — Supplementary Dataset 10 [file 41467_2025_59115_MOESM11_ESM.xlsx]

## Sheet: Key
Association_sACC_modules_MDD	Association statistics of WGCNA modules in the sACC transcriptome and case control status, GWAS associated genes, and differentially expressed genes
Module Name	WGCNA module (corresponding to Figures
Num_genes	Number of genes clustered within a module
beta	Effect size of the association between the eigengene vector from each module and case-control status
se	standard error of the association
t-statistics	case-control association statistic
Pvalue	case-control association statistic
FDR_Pvalue	FDR correction for the number of modules
Pvalue_PPI_enrichement	enrichment Pvalue for greater number of protein-protein interactions (PPI) in String DB version 12
OR(GWAS)	Effect size of the association between module genes and Magma significant genes in Howard et al. GWAS
P.value(GWAS)	P-value of the association between module genes and Magma significant genes in Howard et al. GWAS
FDR_P.value(GWAS)	FDR correction for the number of modules
OR(DE)	Effect size of the association between module genes and Differentially Expressed genes in sACC
P.value(DE)	P-value of the association between module genes and Differentially Expressed genes in sACC
FDR_P.value(DE)	FDR correction for the number of modules
Association_Amygdala_modules_MDD	Association statistics of WGCNA modules in the Amygdala transcriptome and case control status, GWAS associated genes, and differentially expressed genes
Module Name	WGCNA module (corresponding to Figures
Num_genes	Number of genes clustered within a module
beta	Effect size of the association between the eigengene vector from each module and case-control status
se	standard error of the association
t-statistics	case-control association statistic
Pvalue	case-control association statistic
FDR_Pvalue	FDR correction for the number of modules
Pvalue_PPI_enrichement	enrichment Pvalue for greater number of protein-protein interactions (PPI) in String DB version 12
OR(GWAS)	Effect size of the association between module genes and Magma significant genes in Howard et al. GWAS
P.value(GWAS)	P-value of the association between module genes and Magma significant genes in Howard et al. GWAS
FDR_P.value(GWAS)	FDR correction for the number of modules
OR(DE)	Effect size of the association between module genes and Differentially Expressed genes in Amygdala
P.value(DE)	P-value of the association between module genes and Differentially Expressed genes in Amygdala
FDR_P.value(DE)	FDR correction for the number of modules
go_enrichment_sACC_modules	GO enrichment Analyses of sACC WGCNA modules using clusterProfiler
go_enrichment_Amygdala_modules	GO enrichment Analyses of Amygdala WGCNA modules using clusterProfiler
Genes_in_WGCNA_modules	List of constituent genes in the WGCNA modules in the sACC and Amygdala transcriptomes.

## Sheet: Association_sACC_modules_MDD
Module Name	Num_genes	beta	se	t-statistics	Pvalue	FDR_Pvalue	Pvalue_PPI_enrichement	OR(GWAS)	P.value(GWAS)	FDR_P.value(GWAS)	OR(DE)	P.value(DE)	FDR_P.value(DE)
black	388	-0.000241	0.00469	-0.0513	0.959	0.959	< 1.0e-16	1.5013	0.372179	0.451931	0.160355	0.00987604	0.0209866
blue	601	-0.0201	0.00459	-4.38	1.51e-05	8.56e-05	< 1.0e-16	0.375341	0.16846	0.238651	3.46686	6.78207e-18	3.84318e-17
brown	582	0.0131	0.00465	2.82	0.00499	0.00942	< 1.0e-16	2.70882	0.000566804	0.00240892	1.73282	0.00401917	0.00976084
cyan	157	-0.0036	0.00469	-0.768	0.443	0.502	< 1.42e-14	0.730328	0.754581	0.855192	1.24819	0.595756	0.595756
green	513	0.0207	0.00459	4.52	8.17e-06	8.56e-05	< 1.0e-16	0.894924	0.826536	0.878194	3.46741	9.71862e-16	4.13041e-15
greenyellow	215	-0.00368	0.00469	-0.786	0.433	0.502	< 1.0e-16	2.75734	0.0266856	0.0608663	0.145467	0.0543336	0.0839702
lightcyan	146	0.014	0.00464	3.01	0.00274	0.00721	< 1.0e-16	2.66676e-06	0.968731	0.968731	0.656676	0.471803	0.501291
magenta	250	-0.00427	0.00469	-0.911	0.363	0.502	< 1.0e-16	4.40166	1.8943e-05	0.000161015	0.637768	0.320976	0.363772
midnightblue	155	0.000471	0.00469	0.1	0.92	0.959	< 1.0e-16	3.06077	0.028643	0.0608663	0.408476	0.208598	0.253298
pink	306	0.0136	0.00465	2.92	0.00374	0.00795	< 1.0e-16	2.72698	0.00982292	0.0278781	1.86383	0.0135807	0.0256525
purple	225	0.0141	0.00464	3.03	0.00259	0.00721	< 1.0e-16	4.32891	6.41064e-05	0.00036327	1.93897	0.0215299	0.0366009
red	445	-0.0139	0.00465	-2.99	0.00297	0.00721	< 1.0e-16	1.85109	0.111729	0.172672	1.89568	0.00222958	0.00631713
salmon	178	0.0204	0.00459	4.44	1.15e-05	8.56e-05	< 1.0e-16	2.65373	0.055823	0.105443	3.81667	4.88716e-08	1.66163e-07
tan	208	0.00409	0.00469	0.872	0.384	0.502	< 1.0e-16	2.26074	0.109387	1.72672	0.30272	0.0930399	0.131806
turquoise	1524	-0.0179	0.00461	-3.89	0.000118	0.000501	< 1.0e-16	1.31158	0.28546	0.373294	3.24466	1.17531e-31	9.99013e-31
yellow	514	0.0116	0.00466	2.49	0.0133	0.0206	< 1.0e-16	2.32485	0.00983931	0.0278781	1.41418	0.116893	0.15286

## Sheet: Association_amygdala_mod_MDD
Module Name	Num_genes	beta	se	t-statistics	Pvalue	FDR_Pvalue	Pvalue_PPI_enrichement	OR(GWAS)	P.value(GWAS)	FDR_P.value(GWAS)	OR(DE)	P.value(DE)	FDR_P.value(DE)
cyan	147	0.0244	0.00467	5.22	2.77e-07	4.71e-06	< 8.69e-9	4.94174	0.000155608	0.000881779	3.49679	0.216793	0.985671
pink	646	0.0179	0.00474	3.78	0.000181	0.00154	< 1.0e-16	1.82367	0.0654384	0.139057	1.58631	0.523231	0.985671
midnightblue	94	0.0172	0.00475	3.63	0.000316	0.00179	< 1.0e-16	2.48315	0.205233	0.290746	11.3542	0.000862807	0.00733386
red	715	0.0152	0.00477	3.18	0.00158	0.0067	< 1.0e-16	2.53934	0.000563093	0.00239315	5.72171e-07	0.982705	0.985671
magenta	456	0.0113	0.00479	2.35	0.0191	0.0651	< 1.0e-16	2.06747	0.0455841	0.110704	1.5718e-06	0.97883	0.985671
green	751	-0.00986	0.0048	-2.05	0.0406	0.115	< 1.0e-16	2.76777	6.6521e-05	0.000565429	0.664272	0.68571	0.985671
brown	778	-0.00938	0.0048	-1.95	0.0515	0.125	< 1.0e-16	0.579458	0.280477	0.34058	5.70696e-07	0.981956	0.985671
lightcyan	90	0.00888	0.0048	1.85	0.0652	0.139	< 1.0e-16	7.23231e-06	0.962674	0.962674	4.33589e-06	0.985671	0.985671
black	668	-0.00716	0.00481	-1.49	0.137	0.252	< 1.0e-16	2.14033	0.0110635	0.0313466	8.16192	1.41994e-08	2.4139e-07
greenyellow	185	-0.0056	0.00482	-1.16	0.245	0.379	< 1.0e-16	1.88467	0.279537	0.34058	4.31946e-06	0.97945	0.985671
turquoise	999	0.00435	0.00482	0.902	0.367	0.519	< 1.0e-16	1.52909	0.140008	0.238013	0.494131	0.485443	0.985671
tan	182	-0.00409	0.00482	-0.848	0.397	0.519	< 1.0e-16	0.62595	0.640966	0.681026	4.31998e-06	0.979618	0.985671
purple	229	0.00302	0.00482	0.627	0.531	0.645	< 1.0e-16	3.11429	0.00675105	0.0229536	4.31185e-06	0.977134	0.985671
blue	884	0.00222	0.00482	0.461	0.645	0.685	< 1.0e-16	1.59587	0.117841	0.222589	5.68215e-07	0.980761	0.985671
salmon	157	-0.00226	0.00482	-0.468	0.64	0.685	< 1.0e-16	1.47014	0.58986	0.668508	4.3243e-06	0.981071	0.985671
yellow	759	-0.00166	0.00482	-0.345	0.731	0.731	< 1.0e-16	1.53924	0.185556	0.286769	0.657046	0.67777	0.985671

## Sheet: GO_enrichment_sACC_modules
Module	ONTOLOGY	ID	qvalue	Description	GeneRatio	BgRatio	pvalue	p.adjust	qvalue	Count	geneID
turquoise	BP	GO:0007272	9.26967e-09	ensheathment of neurons	36/1052	129/13762	3.982e-12	9.88929e-09	9.26967e-09	36	23114/6900/4118/5010/1739/7368/256987/79628/9444/3792/9639/10397/20/84504/745/55331/83700/928/64398/23405/51090/79152/443/5376/26022/7572/4155/4099/22933/5653/8537/10215/6285/9514/6663/5354
turquoise	BP	GO:0008366	9.26967e-09	axon ensheathment	36/1052	129/13762	3.982e-12	9.88929e-09	9.26967e-09	36	23114/6900/4118/5010/1739/7368/256987/79628/9444/3792/9639/10397/20/84504/745/55331/83700/928/64398/23405/51090/79152/443/5376/26022/7572/4155/4099/22933/5653/8537/10215/6285/9514/6663/5354
turquoise	BP	GO:0042552	1.82309e-08	myelination	35/1052	127/13762	1.17472e-11	1.94495e-08	1.82309e-08	35	23114/6900/4118/1739/7368/256987/79628/9444/3792/9639/10397/20/84504/745/55331/83700/928/64398/23405/51090/79152/443/5376/26022/7572/4155/4099/22933/5653/8537/10215/6285/9514/6663/5354
turquoise	BP	GO:0010001	2.93555e-05	glial cell differentiation	40/1052	204/13762	2.52206e-08	3.13177e-05	2.93555e-05	40	26227/6900/85414/11221/274/666/79885/79628/23500/28514/1021/9639/10397/25/4851/20/93377/84504/745/5970/928/2065/5781/64398/5663/23405/30812/79152/443/26022/1267/4099/22933/4821/10215/116448/6285/6663/9463/5354
turquoise	BP	GO:0048709	0.000167899	oligodendrocyte differentiation	23/1052	90/13762	1.80312e-07	0.000179122	0.000167899	23	6900/85414/11221/666/79885/23500/4851/20/93377/84504/745/928/30812/79152/443/26022/1267/4099/4821/10215/116448/6663/5354
turquoise	BP	GO:0042063	0.000193346	gliogenesis	46/1052	272/13762	2.49168e-07	0.00020627	0.000193346	46	1435/26227/29956/6900/85414/11221/57165/274/4036/666/79885/79628/23500/28514/1021/9639/10397/23513/25/4851/20/93377/84504/745/5970/928/2065/5781/64398/5663/23405/30812/79152/443/26022/1267/4099/22933/4821/10215/116448/6285/6663/9463/25777/5354
turquoise	BP	GO:0021782	0.00162343	glial cell development	24/1052	111/13762	2.61159e-06	0.00173195	0.00162343	24	26227/6900/79885/79628/28514/1021/9639/10397/20/84504/745/928/64398/5663/23405/79152/443/4099/22933/4821/116448/6663/9463/5354
turquoise	BP	GO:0007015	0.00162343	actin filament organization	55/1052	379/13762	2.78953e-06	0.00173195	0.00162343	55	10163/65108/9181/5629/55704/7840/274/57471/7456/7018/5062/1739/22998/84327/22836/134549/1495/4646/9844/3092/9639/6422/9788/9897/23189/1902/2934/25/83543/29119/120/57698/391/10083/10435/54961/57175/2017/116985/9873/5962/10411/51474/9026/10278/1073/7043/7082/4643/79585/4642/57580/11135/9463/57477
turquoise	BP	GO:0014003	0.00459699	oligodendrocyte development	13/1052	42/13762	8.88634e-06	0.00490427	0.00459699	13	6900/79885/20/84504/745/928/79152/443/4099/4821/116448/6663/5354
turquoise	BP	GO:0022010	0.00461457	central nervous system myelination	9/1052	21/13762	1.09026e-05	0.00492302	0.00461457	9	6900/20/84504/745/79152/443/4099/6663/5354
turquoise	BP	GO:0032291	0.00461457	axon ensheathment in central nervous system	9/1052	21/13762	1.09026e-05	0.00492302	0.00461457	9	6900/20/84504/745/79152/443/4099/6663/5354
turquoise	BP	GO:0007163	0.00579612	establishment or maintenance of cell polarity	33/1052	197/13762	1.49391e-05	0.00618355	0.00579612	33	25932/29899/4000/10806/10015/4134/23150/51421/1739/55914/22836/1495/667/9053/358/5747/23513/23189/55755/2934/286204/57698/391/4926/9638/83700/4752/54820/3996/399687/3993/9267/284217
turquoise	BP	GO:1990700	0.0113166	nucleolar chromatin organization	6/1052	10/13762	3.15986e-05	0.0120731	0.0113166	6	8467/5253/23378/11176/22933/23133
turquoise	BP	GO:0045665	0.0126916	negative regulation of neuron differentiation	14/1052	54/13762	3.81637e-05	0.0135399	0.0126916	14	6900/4211/58190/5978/28514/22882/55755/4851/30812/9043/9745/4099/4821/10215
turquoise	BP	GO:0007000	0.0172869	nucleolus organization	7/1052	15/13762	5.56949e-05	0.0184425	0.0172869	7	8467/5253/23378/11176/57602/22933/23133
turquoise	BP	GO:0007422	0.0173357	peripheral nervous system development	15/1052	63/13762	5.99534e-05	0.0184945	0.0173357	15	60484/23114/7368/79628/9639/10397/5970/2065/64398/23405/30812/79152/5376/22933/6663
turquoise	BP	GO:0007264	0.0173357	small GTPase mediated signal transduction	58/1052	452/13762	6.34522e-05	0.0184945	0.0173357	58	10163/65979/29899/1435/9181/3707/58480/25780/55704/10617/6242/9448/55619/9855/5337/55914/22836/51735/9771/9844/9639/80005/23189/55667/347273/19/1902/25/5900/4851/57584/58504/57698/1793/391/392/10435/116985/5962/10411/221178/23348/55701/6655/26030/55114/25894/8844/57636/9267/1785/4650/9710/9138/199731/54453/57580/11135
turquoise	BP	GO:0051493	0.0173357	regulation of cytoskeleton organization	59/1052	463/13762	6.70224e-05	0.0184945	0.0173357	59	25932/10163/29899/9181/5629/824/3192/55704/7840/274/8850/5364/79598/79929/5062/1739/22998/22836/26054/5154/9639/6422/9788/9897/5747/23189/1902/55755/2934/25/120/391/10435/54961/57175/2017/4926/116985/9873/5962/23187/338657/83700/10411/51474/5027/9026/122060/1073/7043/7082/8826/55114/672/24139/57580/11135/9463/58526
turquoise	BP	GO:0010586	0.0200184	miRNA metabolic process	9/1052	26/13762	8.16938e-05	0.0213565	0.0200184	9	87178/4790/167153/27161/79670/10984/5970/23405/10521
turquoise	BP	GO:0061564	0.0205964	axon development	54/1052	417/13762	8.84763e-05	0.0219731	0.0205964	54	23499/9860/29956/1942/23114/6900/56896/54910/66008/2803/5364/7869/347/5062/6696/8633/57556/9499/1495/780/3792/23303/5747/10507/25/4851/29882/5588/3799/288/219699/57698/2263/391/2017/8301/57453/64221/9638/83700/57609/5781/5663/80208/4756/9798/3996/1267/284217/1785/4099/6285/5354/5365
turquoise	BP	GO:0045685	0.0224483	regulation of glial cell differentiation	15/1052	66/13762	0.000106075	0.0239488	0.0224483	15	6900/85414/11221/274/23500/4851/93377/84504/5970/23405/443/26022/4099/4821/10215
turquoise	BP	GO:0051298	0.0224483	centrosome duplication	15/1052	66/13762	0.000106075	0.0239488	0.0224483	15	7840/8850/10015/5311/9639/55755/118611/338657/282809/54820/9738/672/100653515/55125/25914
turquoise	BP	GO:0014013	0.0231616	regulation of gliogenesis	18/1052	89/13762	0.000114421	0.0247099	0.0231616	18	29956/11221/57165/274/4036/23500/4851/84504/5970/23405/30812/443/26022/4099/22933/4821/10215/6663
turquoise	BP	GO:0032535	0.02481	regulation of cellular component size	46/1052	343/13762	0.000127892	0.0264684	0.02481	46	10163/23499/6900/54910/274/2803/7869/1739/6696/57556/6558/358/56996/3792/2055/64798/9897/23189/10507/2934/25/29882/120/57698/10083/10435/54961/57175/2017/9873/8301/114908/5962/51474/57609/5027/9026/1073/6560/9798/1785/4099/57580/11135/9463/538
turquoise	BP	GO:0031032	0.0365456	actomyosin structure organization	27/1052	169/13762	0.000196237	0.0389884	0.0365456	27	10163/1465/5629/8476/55704/7840/6242/8837/10015/5062/22998/54443/9639/6422/1902/25/11155/116985/10411/1073/7043/7082/825/84978/4621/399687/79784
turquoise	BP	GO:0007009	0.0402763	plasma membrane organization	20/1052	110/13762	0.000226942	0.0429686	0.0402763	20	8291/274/50636/79628/9788/10397/54586/2934/288/29763/745/928/121601/5027/64398/6810/79152/1785/147650/85377
turquoise	BP	GO:0006325	0.0402763	chromatin organization	45/1052	342/13762	0.000233572	0.0429686	0.0402763	45	11240/4678/9557/51742/3192/23198/29994/79885/8850/29072/6599/8467/65980/3010/9031/57798/55904/55636/5253/10541/58499/26147/79813/23378/9219/5977/5970/56946/1108/196528/11176/55213/81550/11177/8110/55051/54617/6603/2186/22933/27443/7403/23133/9130/8284
turquoise	CC	GO:0043209	4.89751e-06	myelin sheath	17/1089	45/14269	1.26851e-08	5.39625e-06	4.89751e-06	17	6900/57165/57471/1739/256987/23513/83700/64398/6810/51090/5376/4642/1267/4155/4099/22933/5354
turquoise	CC	GO:0005911	4.89751e-06	cell-cell junction	64/1089	407/14269	2.00978e-08	5.39625e-06	4.89751e-06	64	23254/25932/10163/57530/9181/23114/8476/57165/10806/6801/200539/8502/7855/10015/8994/23150/51421/5010/5062/1739/5311/2549/134549/1495/93643/11149/4301/28514/24146/10397/23513/9414/286204/4851/288/29119/11155/93377/120/5962/220296/83700/5101/5411/64398/7082/84978/4643/8826/55114/999/5376/9618/3759/9267/284217/28316/28513/3249/22933/199731/11135/57477/2705
turquoise	CC	GO:0043296	0.000181516	apical junction complex	26/1089	121/14269	1.11732e-06	0.0002	0.000181516	26	57530/9181/6801/7855/10015/23150/51421/5010/1739/134549/1495/93643/11149/24146/9414/286204/288/83700/64398/7082/55114/999/5376/9618/9267/57477
turquoise	CC	GO:0005938	0.000452315	cell cortex	43/1089	272/14269	3.7123e-06	0.000498377	0.000452315	43	29899/824/23233/6242/151011/57471/4336/285527/5311/4651/26064/22836/23176/134549/2246/667/4646/989/54443/83992/5747/23245/2934/23048/120/2263/391/2017/4926/5962/23187/10411/9026/5663/999/3996/4642/5414/3993/4650/8605/83737/57477
turquoise	CC	GO:0045178	0.000817861	basal part of cell	36/1089	218/14269	8.39058e-06	0.000901148	0.000817861	36	26119/10163/6536/6814/7039/7018/5010/1739/952/5311/3673/55914/6558/83697/2760/667/9053/358/6522/760/338328/23513/19/288/7439/23187/4891/2065/7082/6810/4642/10351/376497/64849/57477/538
turquoise	CC	GO:0070160	0.000877452	tight junction	22/1089	105/14269	1.12803e-05	0.000966808	0.000877452	22	57530/9181/6801/7855/10015/23150/51421/5010/1739/93643/11149/4301/24146/9414/288/83700/64398/7082/55114/5376/9618/9267
turquoise	CC	GO:0015629	0.000877452	actin cytoskeleton	59/1089	438/14269	1.26027e-05	0.000966808	0.000877452	59	25932/10163/23499/57530/824/8476/58480/6242/200539/274/7456/8850/10015/4336/22998/93587/4651/134549/9499/1495/285590/4646/989/54443/7205/83992/9788/5747/25861/2934/25/83543/57584/11155/9644/118611/57175/2017/5962/1410/83700/10411/51474/1073/7082/4643/8826/999/4621/3996/92521/399687/4642/80725/3993/4650/79784/57644/57477
turquoise	CC	GO:0005923	0.000885953	bicellular tight junction	21/1089	99/14269	1.45426e-05	0.000976174	0.000885953	21	57530/9181/6801/7855/10015/23150/51421/5010/1739/93643/11149/24146/9414/288/83700/64398/7082/55114/5376/9618/9267
turquoise	CC	GO:0043218	0.000912718	compact myelin	7/1089	13/14269	1.68547e-05	0.00100567	0.000912718	7	83700/64398/51090/5376/4155/4099/22933
turquoise	CC	GO:0005902	0.00105309	microvillus	16/1089	65/14269	2.16078e-05	0.00116034	0.00105309	16	25932/23114/4646/5154/23303/760/10083/5962/83700/10411/949/4643/4642/1267/5794/538
turquoise	CC	GO:0009925	0.00295262	basal plasma membrane	32/1089	203/14269	6.66413e-05	0.0032533	0.00295262	32	26119/10163/6536/6814/7039/7018/1739/952/5311/55914/6558/83697/2760/667/9053/358/6522/760/338328/23513/19/288/7439/2065/7082/6810/4642/10351/376497/64849/57477/538
turquoise	CC	GO:0005874	0.00625569	microtubule	49/1089	376/14269	0.000154028	0.00689275	0.00625569	49	23499/79739/9181/140609/89796/3192/344148/1781/9654/4134/79929/1739/259282/65983/134549/63971/221458/667/9053/57509/23303/10397/27130/55755/158135/3799/221035/84445/57698/4296/4926/9638/57701/143/122060/54617/8826/54820/1783/51673/10749/124602/283987/8632/1785/22933/24139/164395/58526
turquoise	CC	GO:0045177	0.0117194	apical part of cell	42/1089	317/14269	0.000312602	0.0129129	0.0117194	42	9341/25932/6536/22802/6814/57835/4118/4036/56650/7018/5337/1739/6558/51735/134549/83697/2760/4646/154043/28514/358/989/56302/6522/760/338328/140803/286204/4851/10083/5962/928/4891/9026/64398/5663/7082/283999/3249/5794/57477/538
turquoise	CC	GO:0005912	0.0119626	adherens junction	25/1089	157/14269	0.000343634	0.0131808	0.0119626	25	8502/8994/23150/1739/134549/1495/4301/28514/10397/23513/9414/4851/29119/11155/5962/64398/7082/84978/4643/999/9267/28316/28513/11135/57477
turquoise	CC	GO:0016324	0.0123852	apical plasma membrane	36/1089	261/14269	0.000381185	0.0136464	0.0123852	36	9341/6536/22802/6814/57835/4118/4036/56650/7018/5337/1739/6558/51735/134549/2760/154043/28514/358/989/56302/6522/338328/140803/286204/4851/5962/928/4891/9026/64398/5663/283999/3249/5794/57477/538
turquoise	CC	GO:0016459	0.0128468	myosin complex	10/1089	38/14269	0.000421753	0.0141551	0.0128468	10	57530/4651/4646/4643/4621/399687/4642/4650/79784/57644
turquoise	CC	GO:0044291	0.0174105	cell-cell contact zone	14/1089	69/14269	0.000609973	0.0191835	0.0174105	14	200539/8502/1739/1495/4301/23513/9414/288/29119/93377/83700/5101/3759/199731
turquoise	CC	GO:0016323	0.0174105	basolateral plasma membrane	27/1089	182/14269	0.000643022	0.0191835	0.0174105	27	10163/6536/6814/7039/1739/952/5311/55914/6558/83697/2760/9053/358/6522/760/338328/23513/19/288/7439/2065/7082/6810/4642/10351/64849/538
turquoise	CC	GO:0033270	0.0205868	paranode region of axon	5/1089	11/14269	0.000802575	0.0226833	0.0205868	5	57165/57471/23303/4099/22933
turquoise	CC	GO:0044304	0.0220852	main axon	13/1089	64/14269	0.000934558	0.0243343	0.0220852	13	89796/23114/6900/57165/274/57471/1739/23303/288/4642/4155/4099/22933
turquoise	CC	GO:0045334	0.0220852	clathrin-coated endocytic vesicle	14/1089	72/14269	0.000951621	0.0243343	0.0220852	14	9341/26119/7039/4036/7855/7018/950/4646/6440/8301/928/4643/22905/1785
turquoise	CC	GO:0031252	0.0324637	cell leading edge	47/1089	394/14269	0.00146542	0.0357697	0.0324637	47	10163/65979/23499/9181/8476/55704/7456/64419/23150/323/5783/5311/8633/4651/1495/667/4646/1021/9788/23513/23189/25/83543/29119/57698/57175/2017/5962/143903/10411/51474/9026/221178/6642/8826/6810/999/7442/8844/4642/80725/1785/30817/199731/5152/6285/538
turquoise	CC	GO:0033268	0.0416359	node of Ranvier	5/1089	13/14269	0.00196489	0.0458759	0.0416359	5	23114/6900/274/1739/288
turquoise	CC	GO:0098858	0.0430149	actin-based cell projection	25/1089	178/14269	0.00218597	0.0473954	0.0430149	25	25932/23114/57471/8633/4651/4646/5154/23303/760/25861/286262/57698/10083/9873/5962/83700/10411/949/221178/4643/4642/80725/1267/5794/538
turquoise	CC	GO:0070603	0.0430149	SWI/SNF superfamily-type complex	13/1089	70/14269	0.00220649	0.0473954	0.0430149	13	6599/8467/65980/9219/5977/1108/11177/8110/54617/6603/2186/6760/27443
turquoise	MF	GO:0003779	6.68729e-06	actin binding	61/1075	367/13805	1.08931e-08	6.96468e-06	6.68729e-06	61	10163/65979/65108/23499/57530/3192/55704/274/114793/57471/7456/6744/4336/54899/51088/22998/4651/26064/134549/9499/1495/23500/667/4646/4301/54443/3092/2318/9788/5747/2934/25/83543/29119/11155/120/57698/10083/54961/57175/2017/5962/51474/9026/1073/79789/161176/64423/122622/54617/4643/8826/79585/4621/399687/4642/4650/79784/57644/9463/57477
turquoise	MF	GO:0051015	6.68729e-06	actin filament binding	38/1075	182/13805	1.56862e-08	6.96468e-06	6.68729e-06	38	65108/23499/274/114793/57471/6744/4651/134549/1495/4646/4301/3092/2318/2934/25/83543/29119/120/57698/10083/57175/2017/51474/9026/1073/79789/161176/122622/4643/8826/79585/4621/399687/4642/79784/57644/9463/57477
turquoise	MF	GO:0050839	0.0151297	cell adhesion molecule binding	63/1075	492/13805	5.71991e-05	0.0157573	0.0151297	63	10163/1307/23499/57530/6900/114793/8502/26058/5062/1739/6696/3673/10085/1495/2246/667/4301/3696/989/54443/10397/5747/1936/23513/5789/9414/55357/3799/288/29119/57698/392/57175/2017/8301/5962/57453/64221/83700/928/51474/5781/23348/3895/5663/7082/84978/2200/342035/6642/8826/999/9798/22905/28316/28513/10666/10226/5794/60437/11135/85377/5365
turquoise	MF	GO:0045159	0.0151297	myosin II binding	6/1075	11/13805	7.2197e-05	0.0157573	0.0151297	6	22998/134549/2934/3996/3993/57477
turquoise	MF	GO:0045296	0.0151297	cadherin binding	44/1075	314/13805	9.81471e-05	0.0157573	0.0151297	44	10163/23499/57530/114793/8502/26058/5062/1739/1495/4301/989/54443/10397/1936/23513/9414/55357/3799/288/29119/57698/392/57175/2017/8301/5962/51474/5781/23348/3895/5663/7082/6642/8826/999/9798/22905/28316/28513/10226/5794/60437/11135/85377
turquoise	MF	GO:0003774	0.0151297	cytoskeletal motor activity	18/1075	87/13805	0.000106469	0.0157573	0.0151297	18	1781/4651/63971/221458/4646/23303/3799/144132/57519/4643/10749/4621/4642/124602/8632/4650/79784/57644
turquoise	MF	GO:0140657	0.0317498	ATP-dependent activity	54/1075	427/13805	0.000261618	0.0330668	0.0317498	54	8458/9557/54454/2956/1781/23132/1665/5981/55345/8467/2180/4651/22836/1105/9879/23120/63971/221458/4646/4176/23303/55636/19/20/3799/9044/144132/1108/23250/3306/5890/5826/27030/23405/54617/57519/4643/10749/4621/399687/4642/1655/2186/10351/124602/8632/57674/4650/376497/79784/84515/9619/10521/538
turquoise	MF	GO:0015631	0.0317498	tubulin binding	45/1075	341/13805	0.00032894	0.0330668	0.0317498	45	23499/5142/79739/9181/9857/56896/55704/7840/9448/9654/29072/4134/79929/8633/63971/221458/667/57509/23303/2339/10397/23287/55755/158135/3799/221035/118611/282973/4926/1410/9638/57609/54617/57519/54820/51673/10749/672/124602/100653515/1785/24139/164395/25777/8481
turquoise	MF	GO:0070577	0.0317498	lysine-acetylated histone binding	7/1075	19/13805	0.000372374	0.0330668	0.0317498	7	54454/23198/65980/5977/11176/29117/6872
turquoise	MF	GO:0140033	0.0317498	acetylation-dependent protein binding	7/1075	19/13805	0.000372374	0.0330668	0.0317498	7	54454/23198/65980/5977/11176/29117/6872
turquoise	MF	GO:0140658	0.0330912	ATP-dependent chromatin remodeler activity	9/1075	31/13805	0.000426918	0.0344639	0.0330912	9	8458/9557/23132/8467/1105/55636/9044/1108/54617
turquoise	MF	GO:0042393	0.0377182	histone binding	31/1075	214/13805	0.00056857	0.0392828	0.0377182	31	4678/54454/2956/23198/6599/8467/65980/1105/114825/9031/55063/55904/10157/58508/5253/10541/26147/23378/5977/9918/11176/81550/8110/54617/29117/2186/84787/10600/23133/6872/79710
turquoise	MF	GO:0005543	0.0377182	phospholipid binding	49/1075	390/13805	0.000575086	0.0392828	0.0377182	49	26119/23612/5287/55704/307/8291/274/54899/5337/116984/950/4651/9765/51735/285590/3092/23678/9788/19/1902/2934/9644/29763/4926/116985/9873/9846/8301/51228/53373/9026/949/219287/58533/4643/6642/79856/8826/92017/221184/7442/51479/22905/3759/8605/57580/9619/85377/9463
turquoise	MF	GO:0005547	0.0425443	phosphatidylinositol-3,4,5-trisphosphate binding	9/1075	33/13805	0.00070895	0.0443091	0.0425443	9	23612/116984/4651/9765/116985/9873/9846/9026/8826
turquoise	MF	GO:0000146	0.0425443	microfilament motor activity	7/1075	21/13805	0.000748464	0.0443091	0.0425443	7	4651/4646/4643/4621/4642/4650/79784
blue	BP	GO:0050865	5.19066e-41	regulation of cell activation	89/488	423/13762	1.69106e-44	6.68644e-41	5.19066e-41	89	7133/6195/5724/7805/79626/4332/8832/2207/5321/5788/114548/678/5341/84695/8673/3635/7048/942/10333/972/84868/3133/7940/199/3122/3123/3117/3109/3108/3111/3113/3115/54209/84433/10875/4067/55824/81704/6850/64115/6688/283234/1075/3606/920/5777/64581/3071/10019/1880/677/567/1445/6693/29108/3684/146850/3965/2896/406934/284021/11314/9306/10148/126259/7409/6813/84106/64926/3594/1050/7305/7040/945/11027/10…
blue	BP	GO:0046649	1.93772e-40	lymphocyte activation	95/488	500/13762	1.57319e-43	2.49611e-40	1.93772e-40	95	5293/7133/7805/79626/3570/4332/8832/2207/5788/114548/678/84695/841/3635/7048/112616/942/972/84868/1794/3133/7940/199/3122/3123/3117/3109/3108/3111/3113/3115/860/84433/10320/7462/10875/5294/4067/55824/81704/6850/54518/57705/64115/3087/29760/6688/283234/10312/3606/920/5777/64581/3071/3936/1880/677/567/1445/6693/3683/29108/5699/5336/3394/146850/3965/11314/9306/10148/126259/7409/4066/64926/3594/7305/…
blue	BP	GO:0002252	1.93772e-40	immune effector process	85/488	393/13762	1.89386e-43	2.49611e-40	1.93772e-40	85	5293/7133/712/714/713/5724/7805/3570/8832/2207/5788/114548/84695/8673/3635/1524/942/7098/972/84868/1794/5272/3133/717/3122/3123/3117/3109/3108/3111/3113/3115/54209/7462/10875/5294/4067/6850/64170/54518/6688/10312/1075/3606/5777/2/64581/3071/11213/55198/3936/1880/567/6693/3683/29108/3684/5336/3394/409/146850/3965/2896/284021/11314/718/7409/6813/84106/3594/7305/7040/11027/10859/11006/3055/3689/3162…
blue	BP	GO:0002694	4.4637e-40	regulation of leukocyte activation	84/488	388/13762	5.8169e-43	5.75e-40	4.4637e-40	84	7133/5724/7805/79626/4332/8832/5321/5788/114548/678/84695/8673/3635/7048/942/10333/972/84868/3133/7940/199/3122/3123/3117/3109/3108/3111/3113/3115/54209/84433/10875/4067/55824/81704/6850/64115/6688/283234/1075/3606/920/5777/64581/3071/1880/677/567/1445/6693/29108/3684/146850/3965/2896/406934/284021/11314/9306/10148/126259/7409/6813/84106/64926/3594/1050/7305/7040/945/10859/11006/4773/64092/861/36…
blue	BP	GO:0050778	2.79239e-36	positive regulation of immune response	76/488	349/13762	5.34096e-39	3.59707e-36	2.79239e-36	76	5293/712/714/713/5724/7805/114625/4332/2207/5321/5788/9641/114548/58484/8673/3635/942/89857/2533/340061/972/84868/3937/3133/717/3122/3123/3109/3115/54209/84433/7462/4067/6850/64170/29760/6688/9404/3606/920/5777/719/2/64581/3071/55198/1240/567/1445/29108/3684/123920/5336/1535/3965/2896/11314/718/7409/84106/3594/7305/7040/581/2357/11027/10859/11006/3055/4773/3689/150372/80231/11326/695/54440
blue	BP	GO:0042110	2.79239e-36	T cell activation	75/488	339/13762	5.45837e-39	3.59707e-36	2.79239e-36	75	5293/7133/7805/79626/3570/8832/2207/5788/114548/678/84695/841/7048/942/972/84868/1794/3133/199/3122/3123/3117/3109/3108/3111/3113/3115/860/84433/10875/5294/4067/55824/81704/6850/54518/57705/64115/6688/283234/10312/3606/920/5777/64581/3071/3936/1880/677/567/1445/6693/3683/29108/5699/146850/3965/11314/9306/10148/126259/7409/64926/3594/581/10859/11006/861/5880/115650/7454/4478/11326/54440/2000
blue	BP	GO:0002250	3.36846e-35	adaptive immune response	67/488	273/13762	7.68184e-38	4.33914e-35	3.36846e-35	67	5293/7133/712/714/713/2210/1520/3570/8832/2207/5321/5788/114548/84695/3635/1524/942/89857/972/84868/3133/717/3122/3123/3117/3109/3108/3111/3113/3115/54209/7462/5294/4067/55824/6850/64170/6494/81622/10312/1075/3606/920/5777/64581/3071/1880/567/1445/6693/29108/113/10148/718/3594/7040/89790/3903/11024/10859/11006/64092/23765/115650/7454/695/54440
blue	BP	GO:0001819	1.06826e-34	positive regulation of cytokine production	73/488	337/13762	2.78421e-37	1.37609e-34	1.06826e-34	73	5293/5724/7805/3570/4332/8832/2207/5788/7100/114548/58484/841/942/7096/10333/10855/7097/7098/340061/929/1436/972/84868/3133/199/63940/3113/3115/54209/3459/84433/5294/3663/79792/6850/64170/283234/834/3606/6653/920/719/283420/64581/11213/4938/4939/567/3603/6693/29108/5336/3394/1535/3965/84282/113277/10148/126259/718/3594/7305/7040/5452/11027/10859/861/23765/3162/150372/51284/1536/54440
blue	BP	GO:0002443	5.09144e-34	leukocyte mediated immunity	63/488	248/13762	1.49286e-36	6.55864e-34	5.09144e-34	63	5293/7133/712/714/713/5724/8832/2207/5788/114548/8673/3635/1524/7098/972/84868/5272/3133/717/3122/3123/3117/3109/3108/3111/3113/3115/54209/7462/5294/4067/6850/64170/6688/10312/1075/3606/5777/64581/3071/567/3684/5336/409/146850/3965/284021/11314/718/7409/6813/84106/3594/7305/7040/10859/11006/3689/3162/5880/7454/695/54440
blue	BP	GO:0050867	2.16332e-32	positive regulation of cell activation	62/488	254/13762	7.04785e-35	2.78672e-32	2.16332e-32	62	6195/5724/5321/5788/114548/5341/8673/3635/7048/942/10333/972/84868/3133/199/3122/3123/3117/3109/3108/3111/3113/3115/54209/84433/4067/81704/6850/64115/283234/1075/3606/920/5777/64581/3071/1880/567/1445/29108/3684/146850/3965/406934/10148/126259/7409/64926/3594/1050/7305/7040/11027/10859/11006/4773/861/3689/115650/30011/695/54440
blue	BP	GO:0002764	1.66385e-31	immune response-regulating signaling pathway	66/488	302/13762	5.9627e-34	2.14332e-31	1.66385e-31	66	5293/7805/114625/2210/1520/4332/2207/5788/7100/3635/89857/81793/7096/10333/80216/7097/7098/2533/4214/929/84868/3937/3123/3115/54209/84433/7462/4067/6850/4814/29760/118788/9404/51296/81622/5777/719/64581/3071/11213/55198/1240/4938/1445/123920/5336/1535/409/84282/11314/7409/84106/7305/581/945/2357/23547/11027/10859/11006/3055/4773/150372/51284/80231/695
blue	BP	GO:0007159	5.13415e-31	leukocyte cell-cell adhesion	62/488	268/13762	2.00718e-33	6.61366e-31	5.13415e-31	62	5724/7805/79626/5788/114548/84695/7048/1524/942/972/84868/6793/3133/199/3122/3123/3117/3109/3108/3111/3113/3115/84433/10875/4067/55824/81704/6850/240/64115/83706/283234/3606/920/5777/4973/3695/3071/6404/567/1445/6693/3683/29108/146850/3965/11314/9306/10148/126259/7409/64926/3594/10859/11006/861/3689/5880/115650/4478/11326/54440
blue	BP	GO:0051249	2.07656e-30	regulation of lymphocyte activation	66/488	315/13762	9.02574e-33	2.67496e-30	2.07656e-30	66	7133/7805/79626/4332/5788/114548/678/84695/3635/7048/942/972/84868/3133/7940/199/3122/3123/3117/3109/3108/3111/3113/3115/84433/10875/4067/55824/81704/6850/64115/283234/3606/920/5777/64581/3071/1880/677/567/1445/6693/29108/146850/3965/11314/9306/10148/126259/7409/64926/3594/7305/7040/10859/11006/4773/64092/861/5880/115650/150372/30011/11326/695/54440
blue	BP	GO:0002696	2.07656e-30	positive regulation of leukocyte activation	59/488	246/13762	9.47126e-33	2.67496e-30	2.07656e-30	59	5724/5321/5788/114548/8673/3635/7048/942/10333/972/84868/3133/199/3122/3123/3117/3109/3108/3111/3113/3115/54209/84433/4067/81704/6850/64115/283234/1075/3606/920/5777/64581/3071/1880/567/1445/29108/3684/146850/3965/406934/10148/126259/7409/64926/3594/1050/7305/7040/10859/11006/4773/861/3689/115650/30011/695/54440
blue	BP	GO:0002366	9.40932e-30	leukocyte activation involved in immune response	53/488	198/13762	4.63523e-32	1.21208e-29	9.40932e-30	53	5293/5724/3570/8832/2207/5788/114548/84695/8673/1524/942/972/84868/1794/3122/3123/3109/54209/7462/10875/5294/4067/6850/54518/6688/3606/64581/3071/3936/1880/6693/3683/29108/3684/5336/3394/3965/2896/284021/11314/6813/84106/3594/7305/7040/11027/10859/3689/3162/5880/4242/695/139818
blue	BP	GO:0002274	9.40932e-30	myeloid leukocyte activation	50/488	173/13762	4.90472e-32	1.21208e-29	9.40932e-30	50	5293/712/5724/8832/2207/5321/5788/8673/7048/1524/7096/10333/7097/7098/972/84868/1794/3937/199/54209/3459/7462/5294/4067/6850/6688/1075/3606/4055/29108/3684/5336/3965/113277/2896/406934/284021/11314/6813/84106/1050/7305/945/11027/11006/3689/3162/5880/11326/695
blue	BP	GO:0002521	1.70531e-29	leukocyte differentiation	72/488	393/13762	9.4447e-32	2.19673e-29	1.70531e-29	72	5293/714/6886/3570/2207/5788/114548/678/84695/841/3635/7048/112616/1230/3059/942/375387/7097/7098/1436/972/1794/3122/3123/3111/54209/860/84433/10320/10875/28959/4067/6850/64115/3087/29760/6688/10312/3606/4055/920/5777/3071/5925/1880/677/567/6693/5336/3394/146850/3965/2124/7409/4066/3594/1050/7305/7040/581/126014/10859/11006/861/7226/4242/150372/407008/695/139818/54440/139716
blue	BP	GO:0002263	2.37533e-29	cell activation involved in immune response	53/488	202/13762	1.39294e-31	3.05982e-29	2.37533e-29	53	5293/5724/3570/8832/2207/5788/114548/84695/8673/1524/942/972/84868/1794/3122/3123/3109/54209/7462/10875/5294/4067/6850/54518/6688/3606/64581/3071/3936/1880/6693/3683/29108/3684/5336/3394/3965/2896/284021/11314/6813/84106/3594/7305/7040/11027/10859/3689/3162/5880/4242/695/139818
blue	BP	GO:0002697	1.63921e-27	regulation of immune effector process	54/488	228/13762	1.01467e-29	2.11158e-27	1.63921e-27	54	7133/5724/7805/8832/5788/114548/84695/8673/1524/942/7098/972/84868/5272/3133/3122/3123/3109/54209/10875/4067/6850/6688/3606/5777/2/64581/3071/11213/55198/567/3684/5336/409/146850/3965/2896/11314/718/7409/6813/84106/3594/7305/7040/10859/11006/3689/3162/5880/7454/11326/695/54440
blue	BP	GO:0070661	2.06777e-26	leukocyte proliferation	52/488	220/13762	1.34731e-28	2.66363e-26	2.06777e-26	52	7133/4332/5788/3635/7048/942/1436/972/84868/1794/3133/7940/199/3123/3109/3113/3115/54209/84433/5294/4067/81704/6850/64115/3087/283234/10312/3606/5777/3071/1880/6693/29108/5699/3965/11314/10148/126259/64926/3594/7305/581/10859/11006/4773/5880/115650/4478/11326/695/54440/2000
blue	BP	GO:0050863	1.00017e-25	regulation of T cell activation	52/488	227/13762	6.84275e-28	1.28839e-25	1.00017e-25	52	7133/7805/79626/5788/114548/84695/7048/942/972/84868/3133/199/3122/3123/3117/3109/3108/3111/3113/3115/84433/10875/4067/55824/81704/6850/64115/283234/3606/920/5777/3071/567/1445/6693/29108/146850/3965/11314/9306/10148/126259/7409/64926/3594/10859/11006/861/5880/115650/11326/54440
blue	BP	GO:1903037	1.01009e-25	regulation of leukocyte cell-cell adhesion	53/488	237/13762	7.23969e-28	1.30117e-25	1.01009e-25	53	5724/7805/79626/5788/114548/84695/7048/942/972/84868/3133/199/3122/3123/3117/3109/3108/3111/3113/3115/84433/10875/4067/55824/81704/6850/240/64115/283234/3606/920/5777/3071/567/1445/6693/29108/146850/3965/11314/9306/10148/126259/7409/64926/3594/10859/11006/861/3689/115650/11326/54440
blue	BP	GO:0031347	1.76421e-25	regulation of defense response	71/488	442/13762	1.32194e-27	2.2726e-25	1.76421e-25	71	7133/79626/4332/5788/9641/114548/58484/8673/841/2876/54625/81793/7097/7098/340061/84868/5272/3133/63940/3123/54209/313/10875/5294/4067/6850/4814/80709/64170/240/118788/6688/1075/834/3606/5777/2/64581/11213/55198/4938/241/5925/3603/29108/5336/1535/409/146850/3965/84282/2896/406934/79651/718/7409/3594/1050/7305/89790/11027/10859/3055/25939/23765/60489/51284/80231/407008/11326/695
blue	BP	GO:0046651	4.31353e-25	lymphocyte proliferation	48/488	196/13762	3.37272e-27	5.55655e-25	4.31353e-25	48	7133/4332/5788/3635/7048/942/972/84868/1794/3133/7940/199/3123/3109/3113/3115/84433/5294/4067/81704/6850/64115/283234/3606/5777/3071/1880/6693/29108/5699/3965/11314/10148/126259/64926/3594/7305/581/10859/11006/4773/5880/115650/4478/11326/695/54440/2000
blue	BP	GO:0032943	6.55176e-25	mononuclear cell proliferation	48/488	198/13762	5.51898e-27	8.43977e-25	6.55176e-25	48	7133/4332/5788/3635/7048/942/972/84868/1794/3133/7940/199/3123/3109/3113/3115/84433/5294/4067/81704/6850/64115/283234/3606/5777/3071/1880/6693/29108/5699/3965/11314/10148/126259/64926/3594/7305/581/10859/11006/4773/5880/115650/4478/11326/695/54440/2000
blue	BP	GO:0002703	6.55176e-25	regulation of leukocyte mediated immunity	43/488	154/13762	5.54967e-27	8.43977e-25	6.55176e-25	43	7133/5724/8832/5788/114548/8673/1524/7098/84868/5272/3133/3122/3123/54209/4067/6850/6688/3606/5777/64581/3071/567/3684/5336/409/146850/3965/11314/718/7409/6813/84106/3594/7305/7040/10859/11006/3689/3162/5880/7454/695/54440
blue	BP	GO:0002253	8.12115e-25	activation of immune response	50/488	218/13762	7.1436e-27	1.04614e-24	8.12115e-25	50	5293/712/714/713/7805/114625/4332/2207/5788/58484/3635/89857/2533/340061/3937/717/3123/3115/54209/84433/7462/4067/6850/29760/9404/5777/719/2/64581/3071/55198/1240/1445/29108/123920/5336/11314/718/7409/84106/7305/581/2357/11027/11006/3055/4773/150372/11326/695
blue	BP	GO:0051251	1.12739e-24	positive regulation of lymphocyte activation	49/488	210/13762	1.02841e-26	1.45226e-24	1.12739e-24	49	5788/114548/3635/7048/942/972/84868/3133/199/3122/3123/3117/3109/3108/3111/3113/3115/84433/4067/81704/6850/64115/283234/3606/920/5777/64581/3071/1880/567/1445/29108/146850/3965/10148/126259/7409/64926/3594/7305/7040/10859/11006/4773/861/115650/30011/695/54440
blue	BP	GO:1903039	1.58729e-24	positive regulation of leukocyte cell-cell adhesion	44/488	166/13762	1.49966e-26	2.0447e-24	1.58729e-24	44	5724/5788/114548/7048/942/972/84868/3133/199/3122/3123/3117/3109/3108/3111/3113/3115/84433/4067/81704/6850/240/64115/283234/3606/920/5777/3071/567/1445/29108/146850/3965/10148/126259/7409/64926/3594/10859/11006/861/3689/115650/54440
blue	BP	GO:1903131	4.15129e-24	mononuclear cell differentiation	57/488	299/13762	4.05733e-26	5.34756e-24	4.15129e-24	57	5293/3570/2207/5788/114548/678/84695/3635/7048/112616/942/1436/972/1794/3122/3123/3111/54209/860/84433/10320/10875/28959/4067/6850/64115/3087/29760/6688/10312/3606/4055/920/5777/3071/1880/677/567/6693/5336/3394/146850/3965/7409/4066/3594/581/10859/11006/861/7226/4242/150372/407008/695/139818/54440
blue	BP	GO:0022407	5.35944e-24	regulation of cell-cell adhesion	59/488	323/13762	5.41274e-26	6.90386e-24	5.35944e-24	59	5724/7805/79626/5788/114548/84695/7048/942/972/84868/3133/199/3122/3123/3117/3109/3108/3111/3113/3115/84433/10875/4067/55824/81704/6850/80709/240/64115/6688/83706/283234/3606/920/5777/3071/10019/567/1445/6693/29108/146850/3965/11314/9306/10148/126259/7409/64926/3594/53827/7040/10859/11006/861/3689/115650/11326/54440
blue	BP	GO:0050870	2.16252e-23	positive regulation of T cell activation	41/488	150/13762	2.25448e-25	2.78569e-23	2.16252e-23	41	5788/114548/7048/942/972/84868/3133/199/3122/3123/3117/3109/3108/3111/3113/3115/84433/4067/81704/6850/64115/283234/3606/920/5777/3071/567/1445/29108/146850/3965/10148/126259/7409/64926/3594/10859/11006/861/115650/54440
blue	BP	GO:0070663	9.08382e-23	regulation of leukocyte proliferation	43/488	173/13762	9.76604e-25	1.17015e-22	9.08382e-23	43	7133/4332/5788/3635/7048/942/1436/972/84868/3133/7940/199/3123/3109/3113/3115/84433/4067/6850/64115/3087/283234/3606/5777/3071/1880/6693/29108/3965/11314/10148/126259/64926/3594/7305/10859/11006/4773/5880/115650/11326/695/54440
blue	BP	GO:0050670	1.81073e-22	regulation of lymphocyte proliferation	41/488	158/13762	2.05065e-24	2.33252e-22	1.81073e-22	41	7133/4332/5788/3635/7048/942/972/84868/3133/7940/199/3123/3109/3113/3115/84433/4067/6850/64115/283234/3606/5777/3071/1880/6693/29108/3965/11314/10148/126259/64926/3594/7305/10859/11006/4773/5880/115650/11326/695/54440
blue	BP	GO:0002768	1.81073e-22	immune response-regulating cell surface receptor signaling pathway	43/488	176/13762	2.0647e-24	2.33252e-22	1.81073e-22	43	5293/7805/114625/2210/4332/2207/5788/3635/89857/2533/4214/3937/3123/3115/84433/7462/4067/6850/29760/9404/5777/719/64581/3071/55198/1240/1445/123920/5336/11314/7409/84106/7305/581/2357/23547/11027/10859/11006/3055/4773/150372/695
blue	BP	GO:0032944	2.28059e-22	regulation of mononuclear cell proliferation	41/488	159/13762	2.67477e-24	2.93779e-22	2.28059e-22	41	7133/4332/5788/3635/7048/942/972/84868/3133/7940/199/3123/3109/3113/3115/84433/4067/6850/64115/283234/3606/5777/3071/1880/6693/29108/3965/11314/10148/126259/64926/3594/7305/10859/11006/4773/5880/115650/11326/695/54440
blue	BP	GO:0002275	2.28254e-21	myeloid cell activation involved in immune response	29/488	74/13762	2.75141e-23	2.94029e-21	2.28254e-21	29	5293/5724/8832/2207/8673/1524/84868/1794/54209/7462/5294/4067/6850/6688/29108/3684/5336/3965/2896/284021/11314/6813/84106/7305/11027/3689/3162/5880/695
blue	BP	GO:0002460	2.42738e-21	adaptive immune response based on somatic recombination of immune receptors built from immunoglobulin superfamily domains	44/488	197/13762	3.00509e-23	3.12687e-21	2.42738e-21	44	7133/712/714/713/3570/2207/5321/5788/114548/84695/3635/89857/972/84868/3133/717/3122/3123/3117/3109/3108/3111/3113/3115/54209/64170/10312/1075/3606/920/5777/64581/3071/567/6693/10148/718/3594/7040/10859/11006/7454/695/54440
blue	BP	GO:0022409	2.94387e-21	positive regulation of cell-cell adhesion	44/488	198/13762	3.74041e-23	3.7922e-21	2.94387e-21	44	5724/5788/114548/7048/942/972/84868/3133/199/3122/3123/3117/3109/3108/3111/3113/3115/84433/4067/81704/6850/240/64115/283234/3606/920/5777/3071/567/1445/29108/146850/3965/10148/126259/7409/64926/3594/10859/11006/861/3689/115650/54440
blue	BP	GO:0002683	3.46431e-21	negative regulation of immune system process	55/488	318/13762	4.51453e-23	4.46261e-21	3.46431e-21	55	714/7805/79626/4332/8832/5788/84695/3635/1524/2876/942/54625/7098/972/84868/5272/3133/7940/3123/3111/54209/10875/28959/4067/55824/6850/64115/6688/9404/5777/2/3071/11213/4938/79890/6693/409/3965/2896/284021/11314/79651/9306/7305/7040/10859/11006/3055/25939/64092/861/3162/407008/11326/695
blue	BP	GO:0042098	5.36977e-21	T cell proliferation	38/488	145/13762	7.17258e-23	6.91717e-21	5.36977e-21	38	7133/5788/7048/942/84868/1794/3133/199/3123/3109/3113/3115/84433/5294/81704/6850/64115/283234/3606/5777/3071/6693/29108/5699/3965/10148/126259/64926/3594/581/10859/11006/5880/115650/4478/11326/54440/2000
blue	BP	GO:0030098	9.06417e-21	lymphocyte differentiation	49/488	256/13762	1.24026e-22	1.16762e-20	9.06417e-21	49	5293/3570/2207/5788/114548/678/84695/3635/7048/112616/942/972/1794/3122/3123/3111/860/84433/10320/10875/6850/64115/3087/29760/6688/10312/3606/920/5777/3071/1880/677/567/6693/5336/3394/146850/3965/7409/4066/3594/581/11006/861/4242/150372/695/139818/54440
blue	BP	GO:0032103	1.67037e-20	positive regulation of response to external stimulus	53/488	305/13762	2.34e-22	2.15171e-20	1.67037e-20	53	3570/4332/9641/58484/8673/1524/1230/64805/81793/7097/7098/340061/1436/972/84868/9450/3133/199/63940/54209/5294/4067/6850/4814/64170/6688/1075/3606/719/64581/3071/1240/241/3603/29108/5336/1535/8578/3965/2896/406934/718/7409/1050/7305/7040/11027/3055/23765/5880/51284/80231/695
blue	BP	GO:0002449	1.98865e-20	lymphocyte mediated immunity	41/488	178/13762	2.85067e-22	2.56171e-20	1.98865e-20	41	7133/712/714/713/2207/5788/114548/3635/972/84868/5272/3133/717/3122/3123/3117/3109/3108/3111/3113/3115/54209/64170/10312/1075/3606/5777/3071/567/409/146850/3965/718/7409/3594/7040/10859/11006/7454/695/54440
blue	BP	GO:0002429	2.27449e-20	immune response-activating cell surface receptor signaling pathway	39/488	160/13762	3.40861e-22	2.92993e-20	2.27449e-20	39	5293/7805/114625/4332/2207/5788/3635/89857/2533/3937/3123/3115/84433/7462/4067/6850/29760/9404/5777/719/64581/3071/55198/1240/1445/123920/5336/11314/7409/84106/7305/581/2357/11027/11006/3055/4773/150372/695
blue	BP	GO:0002757	2.27449e-20	immune response-activating signal transduction	39/488	160/13762	3.40861e-22	2.92993e-20	2.27449e-20	39	5293/7805/114625/4332/2207/5788/3635/89857/2533/3937/3123/3115/84433/7462/4067/6850/29760/9404/5777/719/64581/3071/55198/1240/1445/123920/5336/11314/7409/84106/7305/581/2357/11027/11006/3055/4773/150372/695
blue	BP	GO:1902105	7.1328e-20	regulation of leukocyte differentiation	43/488	204/13762	1.09218e-21	9.18825e-20	7.1328e-20	43	714/6886/5788/114548/678/84695/841/3635/7048/1230/3059/942/7098/972/3122/3123/3111/54209/84433/10875/28959/4067/6850/64115/3606/920/5777/3071/5925/677/146850/3965/2124/3594/7305/7040/10859/11006/861/150372/407008/695/54440
blue	BP	GO:0050900	4.51433e-19	leukocyte migration	47/488	257/13762	7.05945e-21	5.81522e-19	4.51433e-19	47	5293/5724/1441/3570/2207/114548/1524/1230/64805/1436/972/6793/199/63940/54209/5294/4067/81704/2683/6850/4814/240/9023/6688/719/3695/3071/1240/6404/1880/79890/3603/6693/3683/29108/58191/3965/11314/7409/83483/3055/7226/3689/3162/5880/4478/407008
blue	BP	GO:0071706	1.60464e-18	tumor necrosis factor superfamily cytokine production	35/488	141/13762	2.61387e-20	2.06705e-18	1.60464e-18	35	5724/8832/5788/1524/942/7096/7097/7098/929/84868/3133/54209/3459/6850/64170/64115/5777/64581/11213/4938/4939/6693/29108/5336/1535/409/3965/113277/7305/945/23547/11027/10859/1536/54440
blue	BP	GO:1903555	1.60464e-18	regulation of tumor necrosis factor superfamily cytokine production	35/488	141/13762	2.61387e-20	2.06705e-18	1.60464e-18	35	5724/8832/5788/1524/942/7096/7097/7098/929/84868/3133/54209/3459/6850/64170/64115/5777/64581/11213/4938/4939/6693/29108/5336/1535/409/3965/113277/7305/945/23547/11027/10859/1536/54440
blue	BP	GO:1903706	4.34763e-18	regulation of hemopoiesis	48/488	283/13762	7.22368e-20	5.60048e-18	4.34763e-18	48	714/1441/6886/5788/114548/678/84695/841/3635/7048/1230/3059/942/7098/972/8368/3122/3123/3111/54209/84433/85477/10875/28959/4067/6850/64115/6688/3606/920/5777/3071/5925/677/567/146850/3965/2124/3594/7305/7040/10859/11006/861/150372/407008/695/54440
blue	BP	GO:0032635	4.80986e-18	interleukin-6 production	32/488	119/13762	8.30509e-20	6.19591e-18	4.80986e-18	32	5724/3570/8832/3635/7096/10333/7097/7098/972/84868/199/54209/6850/64170/5777/64581/3071/11213/1445/3603/29108/5336/1535/409/3965/113277/7305/5452/11027/11006/23765/51284
blue	BP	GO:0032675	4.80986e-18	regulation of interleukin-6 production	32/488	119/13762	8.30509e-20	6.19591e-18	4.80986e-18	32	5724/3570/8832/3635/7096/10333/7097/7098/972/84868/199/54209/6850/64170/5777/64581/3071/11213/1445/3603/29108/5336/1535/409/3965/113277/7305/5452/11027/11006/23765/51284
blue	BP	GO:0032640	5.18498e-18	tumor necrosis factor production	34/488	137/13762	9.29064e-20	6.67913e-18	5.18498e-18	34	5724/8832/5788/1524/7096/7097/7098/929/84868/3133/54209/3459/6850/64170/64115/5777/64581/11213/4938/4939/6693/29108/5336/1535/409/3965/113277/7305/945/23547/11027/10859/1536/54440
blue	BP	GO:0032680	5.18498e-18	regulation of tumor necrosis factor production	34/488	137/13762	9.29064e-20	6.67913e-18	5.18498e-18	34	5724/8832/5788/1524/7096/7097/7098/929/84868/3133/54209/3459/6850/64170/64115/5777/64581/11213/4938/4939/6693/29108/5336/1535/409/3965/113277/7305/945/23547/11027/10859/1536/54440
blue	BP	GO:0009617	9.24052e-18	response to bacterium	57/488	403/13762	1.68586e-19	1.19033e-17	9.24052e-18	57	7133/5724/3570/2207/5996/7100/114548/58484/841/1524/2876/23166/942/7096/10333/7097/7098/4671/929/84868/5272/9450/3133/3123/54209/3663/4067/79792/6850/64170/4360/6688/219972/834/3606/3587/920/11213/4938/4939/6039/567/6693/29108/5336/3394/1535/3965/2896/406934/718/7040/11027/10859/3055/1439/407008
blue	BP	GO:0002695	1.06944e-17	negative regulation of leukocyte activation	33/488	131/13762	1.98594e-19	1.37762e-17	1.06944e-17	33	7805/79626/4332/8832/5788/84695/3635/942/972/84868/7940/3123/10875/4067/55824/64115/6688/5777/3071/6693/3965/2896/284021/11314/9306/7305/10859/11006/64092/861/3162/11326/695
blue	BP	GO:0050866	1.53058e-17	negative regulation of cell activation	35/488	151/13762	2.89214e-19	1.97164e-17	1.53058e-17	35	7805/79626/4332/8832/5788/84695/3635/942/972/84868/7940/3123/54209/10875/4067/55824/64115/6688/5777/3071/10019/6693/3965/2896/284021/11314/9306/7305/10859/11006/64092/861/3162/11326/695
blue	BP	GO:0002699	2.0369e-17	positive regulation of immune effector process	36/488	162/13762	3.91523e-19	2.62387e-17	2.0369e-17	36	5724/7805/8832/5788/114548/8673/942/972/3133/3122/3123/3109/54209/4067/6850/6688/3606/64581/55198/567/3684/5336/3965/11314/718/7409/6813/3594/7305/7040/10859/3689/3162/5880/695/54440
blue	BP	GO:0042113	2.43222e-17	B cell activation	38/488	183/13762	4.75434e-19	3.13311e-17	2.43222e-17	38	5293/7805/4332/5788/678/841/3635/112616/942/972/84433/7462/4067/6850/3087/29760/6688/10312/5777/3071/1880/677/5336/3394/11314/4066/7305/7040/581/4773/64092/4242/115650/150372/30011/695/139818/54440
blue	BP	GO:0042129	4.40493e-17	regulation of T cell proliferation	31/488	119/13762	8.75396e-19	5.67429e-17	4.40493e-17	31	7133/5788/7048/942/84868/3133/199/3123/3109/3113/3115/84433/6850/64115/283234/3606/5777/3071/6693/29108/3965/10148/126259/64926/3594/10859/11006/5880/115650/11326/54440
blue	BP	GO:0045088	5.49485e-17	regulation of innate immune response	35/488	157/13762	1.1099e-18	7.07829e-17	5.49485e-17	35	4332/9641/58484/841/54625/340061/84868/5272/3133/54209/4067/6850/64170/6688/5777/2/64581/11213/55198/4938/29108/5336/409/146850/3965/84282/2896/7409/7305/11027/10859/3055/25939/80231/11326
blue	BP	GO:0019221	1.05845e-16	cytokine-mediated signaling pathway	49/488	319/13762	2.17243e-18	1.36346e-16	1.05845e-16	49	7133/7805/1441/3570/2207/5788/9641/1796/841/6672/1524/1238/1230/54625/1436/972/54209/3459/3663/6850/6688/834/3606/3587/920/5777/11213/55198/1240/10019/4938/4939/29108/6776/10148/83483/3594/1050/23547/11027/11024/10859/11006/3055/25939/23765/1439/115650/3597
blue	BP	GO:0006909	1.07498e-16	phagocytosis	38/488	191/13762	2.24139e-18	1.38476e-16	1.07498e-16	38	2209/2207/4688/5788/9938/9936/7097/929/1794/199/717/54209/4481/4067/6850/94134/4647/64581/51411/3071/55198/122618/1445/3683/29108/3684/5336/3394/1535/11314/718/7409/7305/3055/3689/4689/5880/23616
blue	BP	GO:0045785	1.57118e-16	positive regulation of cell adhesion	50/488	335/13762	3.32717e-18	2.02395e-16	1.57118e-16	50	5724/5788/27185/114548/7048/942/64805/972/84868/6239/3133/199/3122/3123/3117/3109/3108/3111/3113/3115/84433/4067/81704/6850/54518/240/64115/283234/3606/920/5777/3071/567/1445/29108/463/146850/3965/10148/126259/7409/64926/3594/10859/11006/57091/861/3689/115650/54440
blue	BP	GO:0002444	2.9454e-16	myeloid leukocyte mediated immunity	25/488	77/13762	6.33321e-18	3.79417e-16	2.9454e-16	25	5293/5724/8832/8673/1524/5272/3133/7462/5294/4067/6850/64170/6688/3684/3965/284021/11314/718/6813/84106/7305/3689/3162/5880/695
blue	BP	GO:0031349	3.11003e-16	positive regulation of defense response	38/488	197/13762	6.78854e-18	4.00625e-16	3.11003e-16	38	4332/9641/58484/8673/81793/7097/7098/340061/84868/3133/63940/54209/5294/4067/6850/4814/64170/6688/1075/3606/64581/241/3603/29108/5336/1535/2896/406934/718/7409/1050/7305/11027/3055/23765/51284/80231/695
blue	BP	GO:1903557	3.32338e-16	positive regulation of tumor necrosis factor superfamily cytokine production	26/488	85/13762	7.3625e-18	4.28108e-16	3.32338e-16	26	5724/8832/5788/942/7096/7097/7098/929/84868/3133/3459/6850/64170/64581/4938/4939/6693/29108/5336/1535/3965/113277/7305/11027/1536/54440
blue	BP	GO:0050777	8.91371e-16	negative regulation of immune response	32/488	141/13762	2.00375e-17	1.14824e-15	8.91371e-16	32	8832/5788/84695/3635/2876/54625/84868/5272/3133/3123/54209/10875/4067/6850/6688/5777/2/3071/11213/4938/409/3965/2896/11314/79651/10859/11006/3055/25939/64092/3162/11326
blue	BP	GO:0002831	1.00762e-15	regulation of response to biotic stimulus	41/488	238/13762	2.2979e-17	1.29798e-15	1.00762e-15	41	4332/9641/58484/841/54625/340061/84868/5272/9450/3133/3123/54209/10875/4067/6850/64170/6688/5777/2/64581/11213/55198/4938/29108/5336/1535/409/146850/3965/84282/2896/7409/3594/7305/11027/10859/3055/25939/60489/80231/11326
blue	BP	GO:1902107	1.32867e-15	positive regulation of leukocyte differentiation	29/488	115/13762	3.11664e-17	1.71155e-15	1.32867e-15	29	5788/114548/841/3635/7048/1230/3059/942/972/3122/3123/54209/6850/64115/3606/920/3071/5925/677/146850/3965/2124/3594/7305/7040/11006/861/695/54440
blue	BP	GO:1903708	1.32867e-15	positive regulation of hemopoiesis	29/488	115/13762	3.11664e-17	1.71155e-15	1.32867e-15	29	5788/114548/841/3635/7048/1230/3059/942/972/3122/3123/54209/6850/64115/3606/920/3071/5925/677/146850/3965/2124/3594/7305/7040/11006/861/695/54440
blue	BP	GO:0032760	1.47155e-15	positive regulation of tumor necrosis factor production	25/488	82/13762	3.49973e-17	1.8956e-15	1.47155e-15	25	5724/8832/5788/7096/7097/7098/929/84868/3133/3459/6850/64170/64581/4938/4939/6693/29108/5336/1535/3965/113277/7305/11027/1536/54440
blue	BP	GO:0046631	2.71637e-15	alpha-beta T cell activation	28/488	109/13762	6.54873e-17	3.49915e-15	2.71637e-15	28	3570/5788/114548/84695/7048/942/1794/3133/3122/3123/6850/57705/64115/10312/3606/3071/1880/6693/3965/11314/10148/64926/3594/10859/11006/861/54440/2000
blue	BP	GO:0042116	3.74469e-15	macrophage activation	25/488	85/13762	9.14984e-17	4.8238e-15	3.74469e-15	25	712/8832/5321/5788/1524/7096/10333/7097/7098/972/84868/199/54209/3459/6850/1075/3684/5336/113277/2896/406934/1050/7305/3689/11326
blue	BP	GO:0030217	5.31593e-15	T cell differentiation	35/488	181/13762	1.31622e-16	6.84781e-15	5.31593e-15	35	5293/3570/2207/5788/114548/678/84695/7048/942/972/1794/3122/3123/3111/860/84433/10875/6850/64115/6688/10312/3606/920/3071/1880/677/567/6693/146850/3965/7409/3594/11006/861/54440
blue	BP	GO:0050853	7.20269e-15	B cell receptor signaling pathway	18/488	39/13762	1.80685e-16	9.27828e-15	7.20269e-15	18	5293/4332/5788/89857/7462/4067/6850/29760/9404/5777/3071/123920/5336/11314/581/4773/150372/695
blue	BP	GO:0002886	8.05916e-15	regulation of myeloid leukocyte mediated immunity	19/488	45/13762	2.04795e-16	1.03816e-14	8.05916e-15	19	5724/8832/8673/1524/3133/4067/6850/6688/3684/3965/11314/718/6813/84106/7305/3689/3162/5880/695
blue	BP	GO:0050851	8.60879e-15	antigen receptor-mediated signaling pathway	29/488	123/13762	2.21567e-16	1.10896e-14	8.60879e-15	29	5293/7805/114625/4332/5788/3635/89857/2533/3937/3123/3115/84433/7462/4067/6850/29760/9404/5777/3071/1445/123920/5336/11314/84106/581/11006/4773/150372/695
blue	BP	GO:0070665	1.14968e-14	positive regulation of leukocyte proliferation	27/488	106/13762	2.99642e-16	1.48098e-14	1.14968e-14	27	5788/7048/942/1436/972/84868/3133/199/3109/3113/3115/84433/4067/6850/283234/3606/3071/1880/29108/3965/10148/126259/64926/3594/4773/115650/54440
blue	BP	GO:0002224	1.3774e-14	toll-like receptor signaling pathway	26/488	98/13762	3.63482e-16	1.77433e-14	1.3774e-14	26	1520/7100/81793/7096/10333/7097/7098/929/84868/54209/4067/4814/118788/81622/11213/55198/4938/5336/1535/409/11314/23547/11027/51284/80231/695
blue	BP	GO:0002573	1.58649e-14	myeloid leukocyte differentiation	33/488	166/13762	4.23826e-16	2.04367e-14	1.58649e-14	33	5293/714/6886/841/3635/7048/1230/3059/375387/7097/7098/1436/972/3123/54209/4067/6688/10312/4055/920/5925/1880/677/2124/1050/7305/7040/126014/10859/11006/861/407008/139716
blue	BP	GO:0043299	1.87607e-14	leukocyte degranulation	21/488	60/13762	5.07299e-16	2.4167e-14	1.87607e-14	21	5293/5724/8832/8673/7462/5294/4067/6850/6688/3071/3684/3965/284021/11314/6813/84106/3055/3689/3162/5880/695
blue	BP	GO:0016064	1.98883e-14	immunoglobulin mediated immune response	25/488	91/13762	5.50748e-16	2.56195e-14	1.98883e-14	25	712/714/713/2207/5788/3635/972/3133/717/3122/3123/3117/3109/3108/3111/3113/3115/54209/64170/10312/5777/567/718/7040/695
blue	BP	GO:0019724	1.98883e-14	B cell mediated immunity	25/488	91/13762	5.50748e-16	2.56195e-14	1.98883e-14	25	712/714/713/2207/5788/3635/972/3133/717/3122/3123/3117/3109/3108/3111/3113/3115/54209/64170/10312/5777/567/718/7040/695
blue	BP	GO:0051250	2.2965e-14	negative regulation of lymphocyte activation	27/488	109/13762	6.4343e-16	2.95828e-14	2.2965e-14	27	7805/79626/4332/84695/3635/942/972/84868/7940/3123/10875/4067/55824/64115/5777/3071/6693/3965/11314/9306/7305/10859/11006/64092/861/11326/695
blue	BP	GO:0031341	2.49551e-14	regulation of cell killing	20/488	54/13762	7.07318e-16	3.21464e-14	2.49551e-14	20	5788/1524/84868/5272/3133/3122/3123/6850/6688/64581/3071/567/3684/409/146850/3965/7409/3594/7305/10859
blue	BP	GO:0032755	3.36671e-14	positive regulation of interleukin-6 production	22/488	69/13762	9.76183e-16	4.33688e-14	3.36671e-14	22	5724/3570/7096/10333/7097/7098/972/199/6850/64170/64581/3603/29108/5336/1535/3965/113277/7305/5452/11027/23765/51284
blue	BP	GO:0042102	3.36671e-14	positive regulation of T cell proliferation	22/488	69/13762	9.76183e-16	4.33688e-14	3.36671e-14	22	5788/7048/942/84868/3133/199/3109/3113/3115/84433/6850/283234/3606/3071/29108/3965/10148/126259/64926/3594/115650/54440
blue	BP	GO:0050727	3.44333e-14	regulation of inflammatory response	41/488	264/13762	1.00962e-15	4.43559e-14	3.44333e-14	41	7133/79626/5788/114548/8673/2876/81793/7097/7098/340061/3133/63940/3123/54209/313/5294/4067/6850/4814/80709/240/118788/1075/834/3606/241/5925/3603/29108/5336/2896/406934/79651/718/1050/89790/3055/23765/51284/407008/695
blue	BP	GO:0001909	4.59558e-14	leukocyte mediated cytotoxicity	22/488	70/13762	1.37741e-15	5.91988e-14	4.59558e-14	22	5788/1524/84868/5272/3133/3122/3123/6688/1075/3606/5777/3071/567/3684/409/146850/3965/7409/6813/3594/7305/10859
blue	BP	GO:0002698	4.59558e-14	negative regulation of immune effector process	22/488	70/13762	1.37741e-15	5.91988e-14	4.59558e-14	22	8832/5788/84695/1524/84868/5272/3133/10875/6688/5777/2/3071/11213/409/3965/2896/11314/7040/10859/11006/3162/11326
blue	BP	GO:0001906	5.53135e-14	cell killing	25/488	95/13762	1.67591e-15	7.12531e-14	5.53135e-14	25	5788/1524/84868/5272/3133/3122/3123/6850/6688/1075/3606/5777/64581/3071/567/3684/409/146850/3965/718/7409/6813/3594/7305/10859
blue	BP	GO:0050671	7.15938e-14	positive regulation of lymphocyte proliferation	25/488	96/13762	2.1925e-15	9.22249e-14	7.15938e-14	25	5788/7048/942/972/84868/3133/199/3109/3113/3115/84433/6850/283234/3606/3071/1880/29108/3965/10148/126259/64926/3594/4773/115650/54440
blue	BP	GO:0032946	9.23411e-14	positive regulation of mononuclear cell proliferation	25/488	97/13762	2.85795e-15	1.18951e-13	9.23411e-14	25	5788/7048/942/972/84868/3133/199/3109/3113/3115/84433/6850/283234/3606/3071/1880/29108/3965/10148/126259/64926/3594/4773/115650/54440
blue	BP	GO:0001910	1.30479e-13	regulation of leukocyte mediated cytotoxicity	18/488	45/13762	4.08084e-15	1.6808e-13	1.30479e-13	18	5788/1524/84868/5272/3133/3122/3123/6688/3071/567/3684/409/146850/3965/7409/3594/7305/10859
blue	BP	GO:0002819	1.83819e-13	regulation of adaptive immune response	28/488	128/13762	5.80897e-15	2.36791e-13	1.83819e-13	28	7133/5321/5788/114548/84695/84868/3133/3122/3123/54209/64170/3606/920/5777/64581/3071/567/29108/113/718/3594/7040/10859/11006/64092/7454/695/54440
blue	BP	GO:0045619	2.13854e-13	regulation of lymphocyte differentiation	27/488	119/13762	6.82778e-15	2.7548e-13	2.13854e-13	27	5788/114548/678/84695/3635/7048/942/972/3122/3123/3111/84433/10875/6850/64115/3606/5777/3071/677/146850/3965/3594/11006/861/150372/695/54440
blue	BP	GO:0002221	3.26761e-13	pattern recognition receptor signaling pathway	29/488	141/13762	1.0539e-14	4.20923e-13	3.26761e-13	29	1520/7100/81793/7096/10333/80216/7097/7098/929/84868/54209/4067/4814/118788/51296/81622/11213/55198/4938/5336/1535/409/84282/11314/23547/11027/51284/80231/695
blue	BP	GO:0002495	3.9575e-13	antigen processing and presentation of peptide antigen via MHC class II	14/488	25/13762	1.28931e-14	5.09793e-13	3.9575e-13	14	1520/2207/972/3122/3123/3117/3109/3108/3111/3113/3115/54209/567/29108
blue	BP	GO:0002285	4.06604e-13	lymphocyte activation involved in immune response	28/488	132/13762	1.33792e-14	5.23775e-13	4.06604e-13	28	3570/2207/5788/114548/84695/942/972/84868/3122/3123/3109/10875/54518/6688/3606/3071/3936/1880/6693/3683/5336/3394/3965/3594/7040/10859/4242/139818
blue	BP	GO:0002706	5.00331e-13	regulation of lymphocyte mediated immunity	25/488	104/13762	1.66262e-14	6.44511e-13	5.00331e-13	25	7133/5788/114548/84868/5272/3133/3122/3123/54209/3606/5777/3071/567/409/146850/3965/718/7409/3594/7040/10859/11006/7454/695/54440
blue	BP	GO:0030595	7.25207e-13	leukocyte chemotaxis	30/488	156/13762	2.43352e-14	9.34189e-13	7.25207e-13	30	5293/1441/3570/2207/1524/1230/1436/972/199/63940/5294/4067/6850/4814/240/9023/6688/719/3071/1240/1880/79890/3603/58191/3965/7409/7226/3689/5880/407008
blue	BP	GO:0030099	9.23192e-13	myeloid cell differentiation	43/488	318/13762	3.12796e-14	1.18923e-12	9.23192e-13	43	5293/714/1441/6886/841/3635/7048/1230/3059/375387/7097/7098/1436/972/8368/3123/54209/85477/10320/4067/6688/10312/2313/4055/920/5777/3071/10019/5925/1880/677/567/3394/2124/1050/7305/7040/126014/10859/11006/861/407008/139716
blue	BP	GO:0002286	9.66196e-13	T cell activation involved in immune response	21/488	72/13762	3.30514e-14	1.24462e-12	9.66196e-13	21	3570/2207/114548/84695/942/972/84868/3122/3123/3109/10875/54518/3606/3071/3936/1880/6693/3683/3965/3594/10859
blue	BP	GO:0042742	1.09391e-12	defense response to bacterium	27/488	127/13762	3.77766e-14	1.40914e-12	1.09391e-12	27	3570/2207/7100/58484/23166/10333/7097/7098/4671/84868/3133/54209/79792/6850/64170/219972/834/920/4938/4939/6039/6693/29108/3394/1535/2896/407008
blue	BP	GO:0002440	1.1451e-12	production of molecular mediator of immune response	29/488	148/13762	3.99175e-14	1.47508e-12	1.1451e-12	29	7133/7805/5788/114548/942/7098/972/3133/3122/3123/3117/3109/3108/3111/3113/3115/3606/64581/11213/567/5336/126259/7040/10859/11006/25939/3162/695/54440
blue	BP	GO:0046634	1.27594e-12	regulation of alpha-beta T cell activation	21/488	73/13762	4.48943e-14	1.64363e-12	1.27594e-12	21	5788/114548/84695/7048/942/3133/3122/3123/6850/64115/3606/3071/3965/11314/10148/64926/3594/10859/11006/861/54440
blue	BP	GO:0001774	1.49528e-12	microglial cell activation	16/488	38/13762	5.30988e-14	1.92617e-12	1.49528e-12	16	712/5788/1524/7096/10333/7097/7098/199/54209/3459/1075/3684/2896/406934/7305/3689
blue	BP	GO:0002504	1.51656e-12	antigen processing and presentation of peptide or polysaccharide antigen via MHC class II	14/488	27/13762	5.43485e-14	1.95358e-12	1.51656e-12	14	1520/2207/972/3122/3123/3117/3109/3108/3111/3113/3115/54209/567/29108
blue	BP	GO:0032722	2.22902e-12	positive regulation of chemokine production	18/488	52/13762	8.06069e-14	2.87135e-12	2.22902e-12	18	3570/8832/7097/7098/1436/972/84868/199/6850/64170/3606/64581/4938/29108/3965/23765/3162/51284
blue	BP	GO:0050864	2.69652e-12	regulation of B cell activation	23/488	93/13762	9.83916e-14	3.47357e-12	2.69652e-12	23	7805/4332/5788/678/3635/972/84433/4067/6850/5777/3071/1880/677/11314/7305/7040/4773/64092/115650/150372/30011/695/54440
blue	BP	GO:0060326	3.71299e-12	cell chemotaxis	34/488	213/13762	1.3669e-13	4.78296e-12	3.71299e-12	34	5293/1441/3570/2207/1524/1238/1230/1436/972/199/63940/5294/9732/4067/6850/4814/240/9023/6688/719/51411/3071/1240/1880/79890/3603/409/58191/3965/7409/7226/3689/5880/407008
blue	BP	GO:0046635	6.96214e-12	positive regulation of alpha-beta T cell activation	17/488	48/13762	2.58573e-13	8.96841e-12	6.96214e-12	17	5788/114548/7048/942/3133/3122/3123/6850/3606/3071/3965/10148/64926/3594/11006/861/54440
blue	BP	GO:0002822	8.01281e-12	regulation of adaptive immune response based on somatic recombination of immune receptors built from immunoglobulin superfamily domains	25/488	117/13762	3.00205e-13	1.03218e-11	8.01281e-12	25	7133/5321/5788/114548/84695/84868/3133/3122/3123/54209/64170/3606/920/5777/64581/3071/567/718/3594/7040/10859/11006/7454/695/54440
blue	BP	GO:0031348	8.6642e-12	negative regulation of defense response	31/488	183/13762	3.27433e-13	1.1161e-11	8.6642e-12	31	7133/79626/5788/114548/2876/54625/84868/5272/3133/3123/54209/313/10875/4067/6850/240/2/11213/4938/5925/409/3965/2896/406934/79651/89790/10859/3055/25939/407008/11326
blue	BP	GO:0032602	1.74437e-11	chemokine production	20/488	74/13762	6.70588e-13	2.24704e-11	1.74437e-11	20	3570/8832/7097/7098/1436/972/84868/199/54209/6850/64170/3606/64581/4938/29108/3965/11006/23765/3162/51284
blue	BP	GO:0032642	1.74437e-11	regulation of chemokine production	20/488	74/13762	6.70588e-13	2.24704e-11	1.74437e-11	20	3570/8832/7097/7098/1436/972/84868/199/54209/6850/64170/3606/64581/4938/29108/3965/11006/23765/3162/51284
blue	BP	GO:0030183	1.85071e-11	B cell differentiation	22/488	92/13762	7.17501e-13	2.38403e-11	1.85071e-11	22	5788/678/3635/112616/84433/6850/3087/29760/6688/10312/5777/3071/1880/677/5336/3394/4066/581/4242/150372/695/139818
blue	BP	GO:0019886	1.94533e-11	antigen processing and presentation of exogenous peptide antigen via MHC class II	12/488	21/13762	7.60518e-13	2.50591e-11	1.94533e-11	12	1520/2207/972/3122/3123/3117/3109/3108/3111/3113/3115/567
blue	BP	GO:0042119	2.07209e-11	neutrophil activation	13/488	26/13762	8.16829e-13	2.66921e-11	2.07209e-11	13	5724/2207/6850/6688/3606/3684/2896/11314/6813/84106/7305/11027/3689
blue	BP	GO:0002704	2.59664e-11	negative regulation of leukocyte mediated immunity	15/488	38/13762	1.04053e-12	3.34491e-11	2.59664e-11	15	8832/5788/1524/84868/5272/3133/6688/5777/3071/409/3965/11314/10859/11006/3162
blue	BP	GO:0043300	2.59664e-11	regulation of leukocyte degranulation	15/488	38/13762	1.04053e-12	3.34491e-11	2.59664e-11	15	5724/8832/8673/4067/6850/6688/3071/3684/3965/11314/6813/84106/3689/3162/5880
blue	BP	GO:0032609	3.241e-11	interferon-gamma production	19/488	68/13762	1.31985e-12	4.17496e-11	3.241e-11	19	7805/7098/929/84868/3123/3113/3115/64115/3606/64581/29108/3394/3965/10148/3594/10859/11006/51284/54440
blue	BP	GO:0032649	3.241e-11	regulation of interferon-gamma production	19/488	68/13762	1.31985e-12	4.17496e-11	3.241e-11	19	7805/7098/929/84868/3123/3113/3115/64115/3606/64581/29108/3394/3965/10148/3594/10859/11006/51284/54440
blue	BP	GO:0006935	7.09363e-11	chemotaxis	49/488	454/13762	2.91189e-12	9.1378e-11	7.09363e-11	49	5293/5724/1441/3570/2207/112616/1524/1238/1230/64805/133418/1436/972/1794/199/63940/54209/5294/9732/4067/6850/4814/240/9023/6688/719/51411/3071/1240/1880/6036/79890/23191/3603/6693/123920/409/58191/3965/7409/7040/7408/2357/7226/3689/5880/23654/1890/407008
blue	BP	GO:0002705	7.57108e-11	positive regulation of leukocyte mediated immunity	21/488	89/13762	3.18188e-12	9.75283e-11	7.57108e-11	21	5724/5788/114548/3133/3122/3123/54209/6688/3606/64581/567/3684/5336/718/7409/3594/7305/7040/3689/695/54440
blue	BP	GO:0032612	7.57108e-11	interleukin-1 production	21/488	89/13762	3.18188e-12	9.75283e-11	7.57108e-11	21	4332/114548/58484/841/1524/10333/84868/54209/79792/834/64581/3603/29108/409/3965/113277/406934/7305/945/11027/11006
blue	BP	GO:0032652	7.57108e-11	regulation of interleukin-1 production	21/488	89/13762	3.18188e-12	9.75283e-11	7.57108e-11	21	4332/114548/58484/841/1524/10333/84868/54209/79792/834/64581/3603/29108/409/3965/113277/406934/7305/945/11027/11006
blue	BP	GO:0032945	7.74065e-11	negative regulation of mononuclear cell proliferation	17/488	55/13762	3.30358e-12	9.97126e-11	7.74065e-11	17	4332/3635/942/84868/7940/3123/4067/64115/5777/6693/3965/11314/7305/10859/11006/11326/695
blue	BP	GO:0050672	7.74065e-11	negative regulation of lymphocyte proliferation	17/488	55/13762	3.30358e-12	9.97126e-11	7.74065e-11	17	4332/3635/942/84868/7940/3123/4067/64115/5777/6693/3965/11314/7305/10859/11006/11326/695
blue	BP	GO:0042330	7.96544e-11	taxis	49/488	456/13762	3.42547e-12	1.02608e-10	7.96544e-11	49	5293/5724/1441/3570/2207/112616/1524/1238/1230/64805/133418/1436/972/1794/199/63940/54209/5294/9732/4067/6850/4814/240/9023/6688/719/51411/3071/1240/1880/6036/79890/23191/3603/6693/123920/409/58191/3965/7409/7040/7408/2357/7226/3689/5880/23654/1890/407008
blue	BP	GO:0006911	8.9498e-11	phagocytosis, engulfment	16/488	48/13762	3.87794e-12	1.15288e-10	8.9498e-11	16	2209/9938/199/54209/4481/94134/51411/3071/55198/3684/5336/11314/718/3689/5880/23616
blue	BP	GO:0002399	9.68253e-11	MHC class II protein complex assembly	9/488	11/13762	4.25852e-12	1.24727e-10	9.68253e-11	9	3122/3123/3117/3109/3108/3111/3113/3115/567
blue	BP	GO:0002503	9.68253e-11	peptide antigen assembly with MHC class II protein complex	9/488	11/13762	4.25852e-12	1.24727e-10	9.68253e-11	9	3122/3123/3117/3109/3108/3111/3113/3115/567
blue	BP	GO:0099024	1.03602e-10	plasma membrane invagination	17/488	56/13762	4.59033e-12	1.33457e-10	1.03602e-10	17	2209/9938/112574/199/54209/4481/94134/51411/3071/55198/3684/5336/11314/718/3689/5880/23616
blue	BP	GO:0006897	1.05698e-10	endocytosis	51/488	492/13762	4.71763e-12	1.36157e-10	1.05698e-10	51	55707/2209/2207/9938/84695/7048/1238/23166/55589/112574/929/154/1794/199/54209/5294/4481/6850/23307/4360/94134/3587/6653/283420/64581/4973/51411/3071/55198/79890/567/55911/29108/3684/5336/8578/409/58191/201176/9902/11314/79958/718/341/10859/11006/27131/3689/5880/23616/30011
blue	BP	GO:0002478	1.07517e-10	antigen processing and presentation of exogenous peptide antigen	13/488	29/13762	4.83386e-12	1.38501e-10	1.07517e-10	13	1520/2207/972/3133/3122/3123/3117/3109/3108/3111/3113/3115/567
blue	BP	GO:0045621	1.17419e-10	positive regulation of lymphocyte differentiation	19/488	73/13762	5.31727e-12	1.51255e-10	1.17419e-10	19	5788/114548/3635/7048/942/972/3122/3123/6850/64115/3606/3071/146850/3965/3594/11006/861/695/54440
blue	BP	GO:0050868	1.19076e-10	negative regulation of T cell activation	20/488	82/13762	5.43113e-12	1.53391e-10	1.19076e-10	20	7805/79626/84695/942/972/84868/3123/10875/55824/64115/5777/3071/6693/3965/11314/9306/10859/11006/861/11326
blue	BP	GO:0002448	1.26737e-10	mast cell mediated immunity	15/488	42/13762	5.82183e-12	1.63259e-10	1.26737e-10	15	5293/8832/8673/5272/7462/5294/4067/6850/3965/284021/11314/6813/3162/5880/695
blue	BP	GO:0002532	1.32624e-10	production of molecular mediator involved in inflammatory response	18/488	65/13762	6.13544e-12	1.70842e-10	1.32624e-10	18	8673/10333/63940/54209/4067/6850/64170/240/64581/55198/241/122618/29108/113/2896/11006/23765/695
blue	BP	GO:0002685	1.44965e-10	regulation of leukocyte migration	27/488	156/13762	6.75359e-12	1.86739e-10	1.44965e-10	27	5724/3570/1524/1230/64805/1436/972/6793/199/63940/54209/4067/81704/6688/719/3071/1240/79890/6693/29108/3965/11314/83483/3162/5880/4478/407008
blue	BP	GO:0002283	1.56695e-10	neutrophil activation involved in immune response	10/488	15/13762	7.35114e-12	2.0185e-10	1.56695e-10	10	5724/2207/6850/6688/3684/6813/84106/7305/11027/3689
blue	BP	GO:0071674	2.61235e-10	mononuclear cell migration	24/488	126/13762	1.23406e-11	3.36515e-10	2.61235e-10	24	5293/3570/1524/1230/1436/6793/199/5294/4067/81704/240/9023/6688/719/3695/1240/1880/6693/3683/29108/58191/3965/7226/4478
blue	BP	GO:0002761	3.18945e-10	regulation of myeloid leukocyte differentiation	21/488	96/13762	1.51707e-11	4.10856e-10	3.18945e-10	21	714/6886/841/3635/1230/3059/7098/972/3123/54209/4067/920/5925/677/2124/7305/7040/10859/11006/861/407008
blue	BP	GO:0070664	3.32111e-10	negative regulation of leukocyte proliferation	17/488	60/13762	1.59051e-11	4.27815e-10	3.32111e-10	17	4332/3635/942/84868/7940/3123/4067/64115/5777/6693/3965/11314/7305/10859/11006/11326/695
blue	BP	GO:0022408	3.56893e-10	negative regulation of cell-cell adhesion	25/488	139/13762	1.72082e-11	4.59738e-10	3.56893e-10	25	7805/79626/84695/942/972/84868/3123/10875/55824/80709/64115/6688/5777/3071/10019/6693/3965/11314/9306/53827/7040/10859/11006/861/11326
blue	BP	GO:0030225	3.76848e-10	macrophage differentiation	14/488	38/13762	1.82932e-11	4.85444e-10	3.76848e-10	14	714/841/3059/375387/7097/1436/3123/6688/920/5925/1050/7040/407008/139716
blue	BP	GO:0036230	4.59222e-10	granulocyte activation	13/488	32/13762	2.24414e-11	5.91555e-10	4.59222e-10	13	5724/2207/6850/6688/3606/3684/2896/11314/6813/84106/7305/11027/3689
blue	BP	GO:0071216	6.87917e-10	cellular response to biotic stimulus	28/488	179/13762	3.38414e-11	8.86153e-10	6.87917e-10	28	7133/5724/114548/1524/942/7096/10333/7097/929/84868/9450/54209/4067/6850/4360/6688/834/3606/64581/317/29108/5336/3394/7040/11027/10859/3055/695
blue	BP	GO:0045580	6.96197e-10	regulation of T cell differentiation	21/488	100/13762	3.47024e-11	8.96819e-10	6.96197e-10	21	5788/114548/84695/7048/942/972/3122/3123/3111/84433/10875/6850/64115/3606/3071/146850/3965/3594/11006/861/54440
blue	BP	GO:0050729	6.96197e-10	positive regulation of inflammatory response	21/488	100/13762	3.47024e-11	8.96819e-10	6.96197e-10	21	8673/81793/7097/7098/3133/63940/54209/5294/4814/1075/3606/241/3603/5336/2896/406934/718/1050/23765/51284/695
blue	BP	GO:0019884	7.14407e-10	antigen processing and presentation of exogenous antigen	13/488	33/13762	3.58429e-11	9.20277e-10	7.14407e-10	13	1520/2207/972/3133/3122/3123/3117/3109/3108/3111/3113/3115/567
blue	BP	GO:0045582	7.46668e-10	positive regulation of T cell differentiation	17/488	63/13762	3.77047e-11	9.61834e-10	7.46668e-10	17	5788/114548/7048/942/972/3122/3123/6850/64115/3606/3071/146850/3965/3594/11006/861/54440
blue	BP	GO:0032615	7.99022e-10	interleukin-12 production	14/488	40/13762	4.11294e-11	1.02928e-09	7.99022e-10	14	7805/7097/7098/3663/6850/64581/11213/1240/3603/5336/3394/409/3965/10859
blue	BP	GO:0032655	7.99022e-10	regulation of interleukin-12 production	14/488	40/13762	4.11294e-11	1.02928e-09	7.99022e-10	14	7805/7097/7098/3663/6850/64581/11213/1240/3603/5336/3394/409/3965/10859
blue	BP	GO:0043303	7.99022e-10	mast cell degranulation	14/488	40/13762	4.11294e-11	1.02928e-09	7.99022e-10	14	5293/8832/8673/7462/5294/4067/6850/3965/284021/11314/6813/3162/5880/695
blue	BP	GO:0019882	9.4515e-10	antigen processing and presentation	19/488	82/13762	4.89592e-11	1.21751e-09	9.4515e-10	19	1520/2207/972/3133/3122/3123/3117/3109/3108/3111/3113/3115/54209/10981/10875/57705/567/29108/7454
blue	BP	GO:0010324	9.53153e-10	membrane invagination	17/488	64/13762	4.96842e-11	1.22782e-09	9.53153e-10	17	2209/9938/112574/199/54209/4481/94134/51411/3071/55198/3684/5336/11314/718/3689/5880/23616
blue	BP	GO:0002501	9.90367e-10	peptide antigen assembly with MHC protein complex	9/488	13/13762	5.19467e-11	1.27576e-09	9.90367e-10	9	3122/3123/3117/3109/3108/3111/3113/3115/567
blue	BP	GO:0002833	1.08104e-09	positive regulation of response to biotic stimulus	22/488	113/13762	5.70548e-11	1.39256e-09	1.08104e-09	22	4332/9641/58484/340061/84868/9450/3133/3123/4067/6850/64170/6688/64581/29108/5336/1535/2896/7409/7305/11027/3055/80231
blue	BP	GO:0002279	1.13835e-09	mast cell activation involved in immune response	14/488	41/13762	6.04505e-11	1.46639e-09	1.13835e-09	14	5293/8832/8673/7462/5294/4067/6850/3965/284021/11314/6813/3162/5880/695
blue	BP	GO:0009611	1.35889e-09	response to wounding	45/488	431/13762	7.2925e-11	1.75048e-09	1.35889e-09	45	57413/140/2207/5321/678/5341/7048/1524/1230/2876/64805/10855/83478/22915/6239/199/340205/54209/5294/4067/2683/6850/7046/240/3087/953/10894/83706/5777/64581/2004/10019/677/22846/5265/5336/8578/2896/7409/7305/7040/581/89790/3162/7454
blue	BP	GO:0032729	1.35889e-09	positive regulation of interferon-gamma production	15/488	49/13762	7.39328e-11	1.75048e-09	1.35889e-09	15	7098/929/84868/3113/3115/3606/64581/29108/3394/3965/10148/3594/10859/51284/54440
blue	BP	GO:0045576	1.35889e-09	mast cell activation	15/488	49/13762	7.39328e-11	1.75048e-09	1.35889e-09	15	5293/8832/8673/3937/7462/5294/4067/6850/3965/284021/11314/6813/3162/5880/695
blue	BP	GO:0048002	1.35889e-09	antigen processing and presentation of peptide antigen	15/488	49/13762	7.39328e-11	1.75048e-09	1.35889e-09	15	1520/2207/972/3133/3122/3123/3117/3109/3108/3111/3113/3115/54209/567/29108
blue	BP	GO:0001818	1.61774e-09	negative regulation of cytokine production	32/488	239/13762	8.85429e-11	2.08392e-09	1.61774e-09	32	7805/8832/5788/114548/3635/1524/10333/84868/3123/54209/64115/5777/3071/11213/55198/1240/4938/1445/29108/113/409/3965/406934/7305/7040/945/23547/10859/11006/3162/11326/695
blue	BP	GO:0034121	1.79952e-09	regulation of toll-like receptor signaling pathway	16/488	58/13762	9.90784e-11	2.31808e-09	1.79952e-09	16	7100/7096/10333/7097/7098/54209/4067/4814/11213/55198/1535/409/11314/23547/11027/80231
blue	BP	GO:0007162	2.13868e-09	negative regulation of cell adhesion	31/488	228/13762	1.18449e-10	2.75498e-09	2.13868e-09	31	55920/7805/79626/5788/84695/942/972/84868/3123/10875/55824/80709/64115/6688/9404/6494/5777/397/3071/10019/6693/3965/11314/9306/53827/7040/10859/11006/861/23654/11326
blue	BP	GO:1903038	2.1405e-09	negative regulation of leukocyte cell-cell adhesion	20/488	96/13762	1.19247e-10	2.75732e-09	2.1405e-09	20	7805/79626/84695/942/972/84868/3123/10875/55824/64115/5777/3071/6693/3965/11314/9306/10859/11006/861/11326
blue	BP	GO:0002396	2.5144e-09	MHC protein complex assembly	9/488	14/13762	1.40896e-10	3.23898e-09	2.5144e-09	9	3122/3123/3117/3109/3108/3111/3113/3115/567
blue	BP	GO:0045637	2.79054e-09	regulation of myeloid cell differentiation	27/488	178/13762	1.57279e-10	3.59468e-09	2.79054e-09	27	714/1441/6886/841/3635/1230/3059/7098/972/8368/3123/54209/85477/4067/6688/920/3071/5925/677/567/2124/7305/7040/10859/11006/861/407008
blue	BP	GO:0032611	2.99527e-09	interleukin-1 beta production	18/488	78/13762	1.70769e-10	3.85841e-09	2.99527e-09	18	4332/114548/58484/841/1524/10333/54209/79792/834/64581/29108/409/3965/113277/7305/945/11027/11006
blue	BP	GO:0032651	2.99527e-09	regulation of interleukin-1 beta production	18/488	78/13762	1.70769e-10	3.85841e-09	2.99527e-09	18	4332/114548/58484/841/1524/10333/54209/79792/834/64581/29108/409/3965/113277/7305/945/11027/11006
blue	BP	GO:0002237	4.02452e-09	response to molecule of bacterial origin	33/488	262/13762	2.30761e-10	5.18426e-09	4.02452e-09	33	7133/5724/114548/841/1524/942/7096/10333/7097/929/84868/9450/54209/3663/4067/64170/4360/6688/834/3606/3587/11213/567/29108/5336/3394/3965/406934/7040/11027/10859/3055/1439
blue	BP	GO:0035710	4.04115e-09	CD4-positive, alpha-beta T cell activation	17/488	70/13762	2.33031e-10	5.20568e-09	4.04115e-09	17	3570/114548/84695/7048/942/3122/3123/64115/10312/3606/3071/1880/6693/3965/3594/861/54440
blue	BP	GO:0032732	4.43743e-09	positive regulation of interleukin-1 production	15/488	53/13762	2.57328e-10	5.71616e-09	4.43743e-09	15	4332/114548/58484/841/10333/84868/79792/834/64581/3603/29108/3965/113277/7305/11027
blue	BP	GO:0046638	4.93512e-09	positive regulation of alpha-beta T cell differentiation	13/488	38/13762	2.87798e-10	6.35727e-09	4.93512e-09	13	114548/7048/942/3122/3123/6850/3606/3071/3965/3594/11006/861/54440
blue	BP	GO:0002367	5.02818e-09	cytokine production involved in immune response	17/488	71/13762	2.96501e-10	6.47715e-09	5.02818e-09	17	7133/7805/114548/7098/972/3133/3606/64581/11213/567/5336/7040/10859/11006/3162/695/54440
blue	BP	GO:0002718	5.02818e-09	regulation of cytokine production involved in immune response	17/488	71/13762	2.96501e-10	6.47715e-09	5.02818e-09	17	7133/7805/114548/7098/972/3133/3606/64581/11213/567/5336/7040/10859/11006/3162/695/54440
blue	BP	GO:0002821	5.60693e-09	positive regulation of adaptive immune response	18/488	81/13762	3.32455e-10	7.22267e-09	5.60693e-09	18	5321/5788/114548/3133/3122/3123/54209/64170/3606/920/64581/567/29108/718/3594/7040/695/54440
blue	BP	GO:0001911	5.72321e-09	negative regulation of leukocyte mediated cytotoxicity	9/488	15/13762	3.41214e-10	7.37246e-09	5.72321e-09	9	5788/1524/84868/5272/3133/3071/409/3965/10859
blue	BP	GO:0030888	5.83122e-09	regulation of B cell proliferation	14/488	46/13762	3.49553e-10	7.51159e-09	5.83122e-09	14	4332/5788/3635/972/84433/4067/3071/1880/11314/7305/4773/115650/695/54440
blue	BP	GO:0009615	6.02587e-09	response to virus	34/488	281/13762	3.63184e-10	7.76233e-09	6.02587e-09	34	5788/9641/8673/7097/7098/340061/3459/10875/3663/64170/57705/10346/81622/11213/4938/4939/6039/6036/10577/29108/3687/3965/84282/91607/3594/5452/581/10859/25939/4600/23765/27350/60489/51284
blue	BP	GO:0002687	6.21082e-09	positive regulation of leukocyte migration	20/488	102/13762	3.76355e-10	8.00059e-09	6.21082e-09	20	5724/3570/1524/1230/64805/1436/972/199/63940/54209/81704/6688/719/3071/1240/6693/29108/3965/83483/5880
blue	BP	GO:0042100	7.53255e-09	B cell proliferation	15/488	55/13762	4.58902e-10	9.7032e-09	7.53255e-09	15	4332/5788/3635/972/84433/4067/3071/1880/11314/7305/581/4773/115650/695/54440
blue	BP	GO:0045730	7.72437e-09	respiratory burst	11/488	26/13762	4.75621e-10	9.9503e-09	7.72437e-09	11	5293/4688/54209/5294/64581/1535/2896/3055/4689/5880/1536
blue	BP	GO:0046633	7.72437e-09	alpha-beta T cell proliferation	11/488	26/13762	4.75621e-10	9.9503e-09	7.72437e-09	11	5788/7048/1794/3133/6850/64115/3606/3965/10148/64926/2000
blue	BP	GO:0051345	8.25882e-09	positive regulation of hydrolase activity	46/488	474/13762	5.1122e-10	1.06388e-08	8.25882e-09	46	55920/5724/7805/5996/5788/23380/114548/58484/5341/9938/843/841/141/942/64805/83478/112574/4067/81704/6850/64170/9712/64115/6001/6494/834/64581/317/9882/5330/29108/5216/3965/55803/2896/201176/11314/23526/7409/9170/51291/581/57333/945/23616/139818
blue	BP	GO:0050764	9.53107e-09	regulation of phagocytosis	17/488	74/13762	5.95295e-10	1.22776e-08	9.53107e-09	17	2207/5788/7097/1794/717/54209/6850/64581/3071/55198/1445/29108/5336/1535/11314/718/3055
blue	BP	GO:0032613	9.53107e-09	interleukin-10 production	13/488	40/13762	5.99287e-10	1.22776e-08	9.53107e-09	13	7097/3123/54209/6850/64115/64581/29108/5336/3965/7305/10859/11006/54440
blue	BP	GO:0032653	9.53107e-09	regulation of interleukin-10 production	13/488	40/13762	5.99287e-10	1.22776e-08	9.53107e-09	13	7097/3123/54209/6850/64115/64581/29108/5336/3965/7305/10859/11006/54440
blue	BP	GO:0097529	9.93426e-09	myeloid leukocyte migration	24/488	151/13762	6.27875e-10	1.2797e-08	9.93426e-09	24	5293/1441/3570/2207/1524/1230/64805/1436/972/199/54209/5294/4067/6850/6688/719/3071/1240/79890/11314/7409/3689/5880/407008
blue	BP	GO:0031342	1.18924e-08	negative regulation of cell killing	9/488	16/13762	7.55509e-10	1.53194e-08	1.18924e-08	9	5788/1524/84868/5272/3133/3071/409/3965/10859
blue	BP	GO:0046637	1.39736e-08	regulation of alpha-beta T cell differentiation	14/488	49/13762	8.9228e-10	1.80004e-08	1.39736e-08	14	114548/84695/7048/942/3122/3123/6850/3606/3071/3965/3594/11006/861/54440
blue	BP	GO:0031343	1.45059e-08	positive regulation of cell killing	12/488	34/13762	9.30994e-10	1.8686e-08	1.45059e-08	12	5788/3133/3122/3123/6850/6688/64581/567/3684/7409/3594/7305
blue	BP	GO:0071219	1.684e-08	cellular response to molecule of bacterial origin	24/488	155/13762	1.08629e-09	2.16928e-08	1.684e-08	24	7133/5724/114548/1524/942/7096/10333/7097/929/84868/9450/54209/4067/4360/6688/834/3606/29108/5336/3394/7040/11027/10859/3055
blue	BP	GO:0002824	1.77881e-08	positive regulation of adaptive immune response based on somatic recombination of immune receptors built from immunoglobulin superfamily domains	17/488	77/13762	1.15324e-09	2.29141e-08	1.77881e-08	17	5321/5788/114548/3133/3122/3123/54209/64170/3606/920/64581/567/718/3594/7040/695/54440
blue	BP	GO:0032102	2.39224e-08	negative regulation of response to external stimulus	35/488	312/13762	1.55873e-09	3.08161e-08	2.39224e-08	35	7133/79626/5788/114548/2876/54625/84868/5272/3133/199/3123/54209/313/10875/4067/6850/240/2/11213/10019/4938/5925/79890/409/3965/2896/406934/79651/89790/11027/10859/3055/25939/407008/11326
blue	BP	GO:0002763	2.52337e-08	positive regulation of myeloid leukocyte differentiation	13/488	43/13762	1.65239e-09	3.25053e-08	2.52337e-08	13	841/1230/3059/972/3123/54209/920/5925/677/2124/7305/7040/861
blue	BP	GO:0046632	2.67386e-08	alpha-beta T cell differentiation	17/488	79/13762	1.75965e-09	3.44438e-08	2.67386e-08	17	3570/114548/84695/7048/942/3122/3123/6850/3606/3071/1880/6693/3965/3594/11006/861/54440
blue	BP	GO:2000514	3.43289e-08	regulation of CD4-positive, alpha-beta T cell activation	13/488	44/13762	2.27035e-09	4.42214e-08	3.43289e-08	13	114548/84695/7048/942/3122/3123/64115/3606/3071/3965/3594/861/54440
blue	BP	GO:0045089	3.72536e-08	positive regulation of innate immune response	18/488	91/13762	2.47591e-09	4.79889e-08	3.72536e-08	18	4332/9641/58484/340061/84868/3133/4067/6850/64170/6688/64581/29108/5336/7409/7305/11027/3055/80231
blue	BP	GO:0046641	3.89269e-08	positive regulation of alpha-beta T cell proliferation	8/488	13/13762	2.5998e-09	5.01444e-08	3.89269e-08	8	5788/7048/3133/6850/3606/3965/10148/64926
blue	BP	GO:0006959	5.11783e-08	humoral immune response	20/488	115/13762	3.43471e-09	6.59263e-08	5.11783e-08	20	712/714/713/5788/6480/3133/717/3123/54209/240/29760/5777/2/1880/6039/5699/10148/718/5452/11326
blue	BP	GO:0002709	5.40275e-08	regulation of T cell mediated immunity	14/488	54/13762	3.64352e-09	6.95965e-08	5.40275e-08	14	7133/5788/114548/3133/3122/3123/3606/3071/567/3594/10859/11006/7454/54440
blue	BP	GO:0032623	6.09572e-08	interleukin-2 production	13/488	46/13762	4.17042e-09	7.85231e-08	6.09572e-08	13	7805/5788/942/84868/84433/64170/920/64581/5336/11006/861/11326/54440
blue	BP	GO:0032663	6.09572e-08	regulation of interleukin-2 production	13/488	46/13762	4.17042e-09	7.85231e-08	6.09572e-08	13	7805/5788/942/84868/84433/64170/920/64581/5336/11006/861/11326/54440
blue	BP	GO:0032731	6.09572e-08	positive regulation of interleukin-1 beta production	13/488	46/13762	4.17042e-09	7.85231e-08	6.09572e-08	13	4332/114548/58484/841/10333/79792/834/64581/29108/3965/113277/7305/11027
blue	BP	GO:0045639	6.9124e-08	positive regulation of myeloid cell differentiation	17/488	84/13762	4.7742e-09	8.90433e-08	6.9124e-08	17	6886/841/3635/1230/3059/972/3123/54209/85477/920/3071/5925/677/2124/7305/7040/861
blue	BP	GO:0062207	6.9124e-08	regulation of pattern recognition receptor signaling pathway	17/488	84/13762	4.7742e-09	8.90433e-08	6.9124e-08	17	7100/7096/10333/7097/7098/54209/4067/4814/51296/11213/55198/1535/409/11314/23547/11027/80231
blue	BP	GO:0045577	7.99214e-08	regulation of B cell differentiation	9/488	19/13762	5.54598e-09	1.02952e-07	7.99214e-08	9	678/3635/84433/6850/5777/3071/677/150372/695
blue	BP	GO:0032637	8.20691e-08	interleukin-8 production	15/488	65/13762	5.76788e-09	1.05719e-07	8.20691e-08	15	5788/7100/7096/10333/7097/7098/929/972/6850/64581/29108/3965/945/11027/51284
blue	BP	GO:0032677	8.20691e-08	regulation of interleukin-8 production	15/488	65/13762	5.76788e-09	1.05719e-07	8.20691e-08	15	5788/7100/7096/10333/7097/7098/929/972/6850/64581/29108/3965/945/11027/51284
blue	BP	GO:0002377	8.20691e-08	immunoglobulin production	17/488	85/13762	5.77523e-09	1.05719e-07	8.20691e-08	17	5788/942/3133/3122/3123/3117/3109/3108/3111/3113/3115/567/126259/7040/25939/695/54440
blue	BP	GO:0002291	1.04082e-07	T cell activation via T cell receptor contact with antigen bound to MHC molecule on antigen presenting cell	7/488	10/13762	7.39212e-09	1.34076e-07	1.04082e-07	7	84868/3109/10875/54518/3683/3965/10859
blue	BP	GO:0043312	1.04082e-07	neutrophil degranulation	7/488	10/13762	7.39212e-09	1.34076e-07	1.04082e-07	7	5724/6850/6688/3684/6813/84106/3689
blue	BP	GO:0043367	1.40102e-07	CD4-positive, alpha-beta T cell differentiation	14/488	58/13762	9.99594e-09	1.80475e-07	1.40102e-07	14	3570/114548/84695/942/3122/3123/3606/3071/1880/6693/3965/3594/861/54440
blue	BP	GO:0097028	1.89909e-07	dendritic cell differentiation	11/488	34/13762	1.36115e-08	2.44635e-07	1.89909e-07	11	7048/54209/28959/4067/6688/4055/3394/3965/10859/7226/407008
blue	BP	GO:0002861	1.93532e-07	regulation of inflammatory response to antigenic stimulus	10/488	27/13762	1.40603e-08	2.49302e-07	1.93532e-07	10	2876/3133/3123/54209/4067/6850/79651/718/3055/695
blue	BP	GO:0032735	1.93532e-07	positive regulation of interleukin-12 production	10/488	27/13762	1.40603e-08	2.49302e-07	1.93532e-07	10	7805/7097/7098/3663/6850/64581/3603/5336/3394/3965
blue	BP	GO:2000516	1.93532e-07	positive regulation of CD4-positive, alpha-beta T cell activation	10/488	27/13762	1.40603e-08	2.49302e-07	1.93532e-07	10	114548/7048/942/3122/3123/3606/3071/3965/3594/54440
blue	BP	GO:0043370	2.63391e-07	regulation of CD4-positive, alpha-beta T cell differentiation	11/488	35/13762	1.92214e-08	3.39292e-07	2.63391e-07	11	114548/84695/942/3122/3123/3606/3071/3965/3594/861/54440
blue	BP	GO:0098883	2.68847e-07	synapse pruning	7/488	11/13762	1.97072e-08	3.4632e-07	2.68847e-07	7	712/714/713/1524/54209/3684/718
blue	BP	GO:0002700	2.76341e-07	regulation of production of molecular mediator of immune response	19/488	115/13762	2.03465e-08	3.55973e-07	2.76341e-07	19	7133/7805/5788/114548/942/7098/972/3133/3606/64581/11213/567/5336/7040/10859/11006/3162/695/54440
blue	BP	GO:0002456	2.82814e-07	T cell mediated immunity	15/488	71/13762	2.09153e-08	3.64312e-07	2.82814e-07	15	7133/5788/114548/3133/3122/3123/1075/3606/3071/567/3594/10859/11006/7454/54440
blue	BP	GO:0002292	2.87063e-07	T cell differentiation involved in immune response	13/488	52/13762	2.14165e-08	3.69786e-07	2.87063e-07	13	3570/2207/114548/84695/942/3122/3123/10875/3606/1880/6693/3965/3594
blue	BP	GO:0045824	2.87063e-07	negative regulation of innate immune response	13/488	52/13762	2.14165e-08	3.69786e-07	2.87063e-07	13	54625/84868/5272/3133/2/11213/4938/409/3965/2896/10859/25939/11326
blue	BP	GO:0002888	3.12999e-07	positive regulation of myeloid leukocyte mediated immunity	8/488	16/13762	2.36574e-08	4.03196e-07	3.12999e-07	8	5724/3133/6688/3684/718/7305/3689/695
blue	BP	GO:0032753	3.12999e-07	positive regulation of interleukin-4 production	8/488	16/13762	2.36574e-08	4.03196e-07	3.12999e-07	8	2207/114548/942/84868/3133/6850/3965/54440
blue	BP	GO:0098581	3.12999e-07	detection of external biotic stimulus	8/488	16/13762	2.36574e-08	4.03196e-07	3.12999e-07	8	58484/7096/10333/7097/4671/3123/54209/64581
blue	BP	GO:0002707	4.10762e-07	negative regulation of lymphocyte mediated immunity	10/488	29/13762	3.13143e-08	5.29131e-07	4.10762e-07	10	5788/84868/5272/3133/5777/3071/409/3965/10859/11006
blue	BP	GO:0042554	4.10762e-07	superoxide anion generation	10/488	29/13762	3.13143e-08	5.29131e-07	4.10762e-07	10	4688/6850/64581/3684/1535/7305/7040/3689/4689/1536
blue	BP	GO:0030335	4.24673e-07	positive regulation of cell migration	41/488	452/13762	3.25131e-08	5.47051e-07	4.24673e-07	41	5293/5724/6282/3570/5788/7048/1524/1230/64805/1436/972/6239/199/63940/54209/5294/9732/4067/81704/7046/64115/6688/83706/719/64581/3071/1240/6693/29108/3687/5336/58191/5216/3965/6776/2896/83483/7040/57091/3162/5880
blue	BP	GO:0032757	4.44915e-07	positive regulation of interleukin-8 production	12/488	45/13762	3.42078e-08	5.73125e-07	4.44915e-07	12	7100/7096/7097/7098/929/972/6850/64581/29108/3965/11027/51284
blue	BP	GO:0032479	5.19457e-07	regulation of type I interferon production	16/488	85/13762	4.02775e-08	6.69148e-07	5.19457e-07	16	7097/7098/340061/929/84868/3663/6850/4938/4939/29108/5336/3394/84282/23547/10859/51284
blue	BP	GO:0032606	5.19457e-07	type I interferon production	16/488	85/13762	4.02775e-08	6.69148e-07	5.19457e-07	16	7097/7098/340061/929/84868/3663/6850/4938/4939/29108/5336/3394/84282/23547/10859/51284
blue	BP	GO:0032633	5.50338e-07	interleukin-4 production	9/488	23/13762	4.32098e-08	7.08928e-07	5.50338e-07	9	2207/114548/942/84868/3133/3123/6850/3965/54440
blue	BP	GO:0032673	5.50338e-07	regulation of interleukin-4 production	9/488	23/13762	4.32098e-08	7.08928e-07	5.50338e-07	9	2207/114548/942/84868/3133/3123/6850/3965/54440
blue	BP	GO:0043372	5.50338e-07	positive regulation of CD4-positive, alpha-beta T cell differentiation	9/488	23/13762	4.32098e-08	7.08928e-07	5.50338e-07	9	114548/942/3122/3123/3606/3071/3965/3594/54440
blue	BP	GO:0038093	5.6835e-07	Fc receptor signaling pathway	12/488	46/13762	4.48092e-08	7.32131e-07	5.6835e-07	12	2210/2207/5788/4214/4067/6850/55198/5336/7409/23547/3055/695
blue	BP	GO:0040017	5.7343e-07	positive regulation of locomotion	42/488	475/13762	4.53966e-08	7.38675e-07	5.7343e-07	42	5293/5724/6282/3570/5788/7048/1524/1230/64805/1436/972/6239/199/63940/54209/5294/9732/4067/81704/7046/64115/6688/83706/719/64581/3071/1240/3603/6693/29108/3687/5336/58191/5216/3965/6776/2896/83483/7040/57091/3162/5880
blue	BP	GO:0098543	5.76816e-07	detection of other organism	7/488	12/13762	4.58525e-08	7.43037e-07	5.76816e-07	7	58484/7096/10333/7097/4671/3123/64581
blue	BP	GO:0051607	6.49679e-07	defense response to virus	25/488	202/13762	5.20679e-08	8.36897e-07	6.49679e-07	25	5788/8673/7097/7098/340061/10875/3663/64170/10346/81622/4938/4939/6039/6036/29108/3687/84282/91607/3594/10859/25939/4600/27350/60489/51284
blue	BP	GO:0140546	6.49679e-07	defense response to symbiont	25/488	202/13762	5.20679e-08	8.36897e-07	6.49679e-07	25	5788/8673/7097/7098/340061/10875/3663/64170/10346/81622/4938/4939/6039/6036/29108/3687/84282/91607/3594/10859/25939/4600/27350/60489/51284
blue	BP	GO:0071222	7.21066e-07	cellular response to lipopolysaccharide	21/488	148/13762	5.8082e-08	9.28855e-07	7.21066e-07	21	7133/5724/114548/1524/942/7097/929/84868/9450/4067/4360/6688/834/3606/29108/5336/3394/7040/11027/10859/3055
blue	BP	GO:0050766	7.21066e-07	positive regulation of phagocytosis	12/488	47/13762	5.8259e-08	9.28855e-07	7.21066e-07	12	2207/5788/1794/717/54209/64581/3071/55198/29108/5336/1535/718
blue	BP	GO:0034341	7.77659e-07	response to interferon-gamma	17/488	99/13762	6.30848e-08	1.00176e-06	7.77659e-07	17	6672/54625/7097/7098/972/199/3113/3459/4360/834/4261/3394/58191/3965/3594/3055/7454
blue	BP	GO:0001912	7.95422e-07	positive regulation of leukocyte mediated cytotoxicity	10/488	31/13762	6.5044e-08	1.02464e-06	7.95422e-07	10	5788/3133/3122/3123/6688/567/3684/7409/3594/7305
blue	BP	GO:0045058	7.95422e-07	T cell selection	10/488	31/13762	6.5044e-08	1.02464e-06	7.95422e-07	10	3570/5788/84695/972/1794/84433/6850/920/6693/3594
blue	BP	GO:0007249	8.10486e-07	I-kappaB kinase/NF-kappaB signaling	28/488	249/13762	6.65399e-08	1.04404e-06	8.10486e-07	28	9641/843/841/1524/10333/80216/7097/7098/972/10475/3123/54209/84433/64170/10346/834/4055/920/64581/11214/29108/5336/3965/113277/11006/3162/51284/695
blue	BP	GO:0046640	8.12584e-07	regulation of alpha-beta T cell proliferation	9/488	24/13762	6.69769e-08	1.04675e-06	8.12584e-07	9	5788/7048/3133/6850/64115/3606/3965/10148/64926
blue	BP	GO:2000147	8.64431e-07	positive regulation of cell motility	41/488	465/13762	7.15319e-08	1.11353e-06	8.64431e-07	41	5293/5724/6282/3570/5788/7048/1524/1230/64805/1436/972/6239/199/63940/54209/5294/9732/4067/81704/7046/64115/6688/83706/719/64581/3071/1240/6693/29108/3687/5336/58191/5216/3965/6776/2896/83483/7040/57091/3162/5880
blue	BP	GO:0051090	8.69281e-07	regulation of DNA-binding transcription factor activity	35/488	362/13762	7.23097e-08	1.11978e-06	8.69281e-07	35	57413/140/9641/114548/58484/6672/1524/3059/54360/10333/7097/7098/340061/84868/10475/84433/84875/6850/64170/10346/6688/3606/57121/64581/11213/1240/5925/29108/5336/409/3965/3055/3162/150372/695
blue	BP	GO:0032496	8.69281e-07	response to lipopolysaccharide	28/488	250/13762	7.24997e-08	1.11978e-06	8.69281e-07	28	7133/5724/114548/841/1524/942/7097/929/84868/9450/54209/4067/4360/6688/834/3606/3587/11213/29108/5336/3394/3965/406934/7040/11027/10859/3055/1439
blue	BP	GO:0002534	8.9132e-07	cytokine production involved in inflammatory response	12/488	48/13762	7.52089e-08	1.14817e-06	8.9132e-07	12	10333/63940/54209/64170/240/64581/55198/122618/29108/113/11006/23765
blue	BP	GO:0043030	8.9132e-07	regulation of macrophage activation	12/488	48/13762	7.52089e-08	1.14817e-06	8.9132e-07	12	8832/5321/5788/10333/972/84868/54209/1075/2896/406934/1050/11326
blue	BP	GO:1900015	8.9132e-07	regulation of cytokine production involved in inflammatory response	12/488	48/13762	7.52089e-08	1.14817e-06	8.9132e-07	12	10333/63940/54209/64170/240/64581/55198/122618/29108/113/11006/23765
blue	BP	GO:0002688	1.10163e-06	regulation of leukocyte chemotaxis	16/488	90/13762	9.33135e-08	1.41908e-06	1.10163e-06	16	3570/1524/1230/1436/972/199/63940/4067/6688/719/3071/1240/79890/3965/5880/407008
blue	BP	GO:0007264	1.10842e-06	small GTPase mediated signal transduction	40/488	452/13762	9.425e-08	1.42783e-06	1.10842e-06	40	257106/23380/9938/1796/55843/83478/1794/79930/6239/199/50619/221472/117289/5294/9732/22898/81704/89846/2203/94134/6494/397/64333/5925/10161/23191/11214/201176/23526/7409/64926/51291/10287/3162/5880/27128/23616/7454/139818/393
blue	BP	GO:0032418	1.24776e-06	lysosome localization	14/488	69/13762	1.06504e-07	1.60732e-06	1.24776e-06	14	5293/8832/8673/7462/5294/4067/6850/3965/284021/11314/6813/3162/5880/695
blue	BP	GO:0002381	1.43384e-06	immunoglobulin production involved in immunoglobulin-mediated immune response	12/488	50/13762	1.22855e-07	1.84703e-06	1.43384e-06	12	5788/3122/3123/3117/3109/3108/3111/3113/3115/567/7040/695
blue	BP	GO:0051272	1.57662e-06	positive regulation of cellular component movement	41/488	476/13762	1.35602e-07	2.03095e-06	1.57662e-06	41	5293/5724/6282/3570/5788/7048/1524/1230/64805/1436/972/6239/199/63940/54209/5294/9732/4067/81704/7046/64115/6688/83706/719/64581/3071/1240/6693/29108/3687/5336/58191/5216/3965/6776/2896/83483/7040/57091/3162/5880
blue	BP	GO:0050728	1.71815e-06	negative regulation of inflammatory response	18/488	117/13762	1.48334e-07	2.21326e-06	1.71815e-06	18	7133/79626/5788/114548/2876/3123/54209/313/4067/6850/240/5925/2896/406934/79651/89790/3055/407008
blue	BP	GO:0009595	1.72695e-06	detection of biotic stimulus	9/488	26/13762	1.50219e-07	2.2246e-06	1.72695e-06	9	114548/58484/7096/10333/7097/4671/3123/54209/64581
blue	BP	GO:0043304	1.72695e-06	regulation of mast cell degranulation	9/488	26/13762	1.50219e-07	2.2246e-06	1.72695e-06	9	8832/8673/4067/6850/3965/11314/6813/3162/5880
blue	BP	GO:0050871	1.89419e-06	positive regulation of B cell activation	13/488	61/13762	1.65384e-07	2.44003e-06	1.89419e-06	13	5788/3635/972/84433/6850/3071/1880/7040/4773/115650/30011/695/54440
blue	BP	GO:0033003	1.99375e-06	regulation of mast cell activation	10/488	34/13762	1.74727e-07	2.56829e-06	1.99375e-06	10	8832/8673/4067/6850/3965/284021/11314/6813/3162/5880
blue	BP	GO:0002708	2.1227e-06	positive regulation of lymphocyte mediated immunity	14/488	72/13762	1.86719e-07	2.73439e-06	2.1227e-06	14	5788/114548/3133/3122/3123/54209/3606/567/718/7409/3594/7040/695/54440
blue	BP	GO:0050852	2.30367e-06	T cell receptor signaling pathway	16/488	95/13762	2.03725e-07	2.96751e-06	2.30367e-06	16	5293/7805/114625/5788/3635/2533/3937/3123/3115/84433/5777/1445/5336/11314/84106/11006
blue	BP	GO:0002755	2.30367e-06	MyD88-dependent toll-like receptor signaling pathway	8/488	20/13762	2.04218e-07	2.96751e-06	2.30367e-06	8	7100/81793/7096/10333/7097/11213/11314/695
blue	BP	GO:0002218	2.30367e-06	activation of innate immune response	11/488	43/13762	2.04889e-07	2.96751e-06	2.30367e-06	11	4332/58484/340061/4067/6850/64581/29108/5336/7305/11027/3055
blue	BP	GO:0045055	2.34665e-06	regulated exocytosis	24/488	202/13762	2.09476e-07	3.02288e-06	2.34665e-06	24	5293/5724/8832/5341/8673/85477/7462/5294/4067/6850/6688/3071/10257/3684/3965/284021/11314/6813/84106/3055/3689/3162/5880/695
blue	BP	GO:0033006	2.43659e-06	regulation of mast cell activation involved in immune response	9/488	27/13762	2.18299e-07	3.13874e-06	2.43659e-06	9	8832/8673/4067/6850/3965/11314/6813/3162/5880
blue	BP	GO:0002832	2.46436e-06	negative regulation of response to biotic stimulus	15/488	84/13762	2.21589e-07	3.17451e-06	2.46436e-06	15	54625/84868/5272/3133/10875/2/11213/4938/409/3965/2896/11027/10859/25939/11326
blue	BP	GO:0050921	2.59806e-06	positive regulation of chemotaxis	17/488	108/13762	2.34458e-07	3.34674e-06	2.59806e-06	17	3570/1524/1230/64805/1436/972/199/63940/54209/6688/719/3071/1240/3603/3965/7040/5880
blue	BP	GO:0001913	3.42889e-06	T cell mediated cytotoxicity	9/488	28/13762	3.1167e-07	4.417e-06	3.42889e-06	9	5788/3133/3122/3123/1075/3071/567/3594/10859
blue	BP	GO:0031295	3.42889e-06	T cell costimulation	9/488	28/13762	3.1167e-07	4.417e-06	3.42889e-06	9	942/84433/4067/5777/1445/126259/7409/11006/115650
blue	BP	GO:0150146	3.50468e-06	cell junction disassembly	8/488	21/13762	3.197e-07	4.51462e-06	3.50468e-06	8	712/714/713/1524/54209/7046/3684/718
blue	BP	GO:0002281	3.70822e-06	macrophage activation involved in immune response	7/488	15/13762	3.39475e-07	4.77681e-06	3.70822e-06	7	1524/84868/54209/6850/5336/2896/7305
blue	BP	GO:0016045	3.90491e-06	detection of bacterium	6/488	10/13762	3.58754e-07	5.03019e-06	3.90491e-06	6	58484/7096/10333/7097/4671/3123
blue	BP	GO:0051056	3.95547e-06	regulation of small GTPase mediated signal transduction	28/488	270/13762	3.64688e-07	5.09532e-06	3.95547e-06	28	257106/23380/9938/55843/83478/1794/50619/221472/117289/5294/22898/81704/89846/2203/94134/6494/397/64333/10161/11214/201176/23526/7409/64926/51291/27128/23616/393
blue	BP	GO:0072678	4.66423e-06	T cell migration	11/488	46/13762	4.31553e-07	6.00831e-06	4.66423e-06	11	5293/199/5294/81704/3695/1880/6693/3683/29108/58191/4478
blue	BP	GO:0031294	4.71546e-06	lymphocyte costimulation	9/488	29/13762	4.3783e-07	6.07431e-06	4.71546e-06	9	942/84433/4067/5777/1445/126259/7409/11006/115650
blue	BP	GO:0060627	4.72729e-06	regulation of vesicle-mediated transport	39/488	461/13762	4.40468e-07	6.08954e-06	4.72729e-06	39	5724/8832/2207/5788/8673/55589/7097/929/1794/717/54209/4067/6850/6688/6653/64581/3071/55198/9882/79890/567/1445/29108/3684/5336/1535/409/3965/11314/718/6813/84106/341/10859/3055/3689/3162/5880/4478
blue	BP	GO:0050730	5.02316e-06	regulation of peptidyl-tyrosine phosphorylation	23/488	196/13762	4.69672e-07	6.47067e-06	5.02316e-06	23	2209/3570/5788/3059/54625/1436/972/54209/4067/6850/3606/920/5777/64581/10019/5336/409/11314/7040/11006/57091/64092/3689
blue	BP	GO:0001914	5.18903e-06	regulation of T cell mediated cytotoxicity	8/488	22/13762	4.86872e-07	6.68435e-06	5.18903e-06	8	5788/3133/3122/3123/3071/567/3594/10859
blue	BP	GO:0043087	5.53839e-06	regulation of GTPase activity	29/488	291/13762	5.21456e-07	7.13438e-06	5.53839e-06	29	55920/5996/23380/9938/55843/141/83478/112574/221472/81704/89846/9712/94134/6001/6494/64333/9882/29108/409/55803/201176/23526/7409/64926/51291/23616/23654/407008/139818
blue	BP	GO:0034134	6.19305e-06	toll-like receptor 2 signaling pathway	7/488	16/13762	5.85111e-07	7.97769e-06	6.19305e-06	7	7096/10333/7097/54209/4067/118788/1535
blue	BP	GO:0071621	6.53164e-06	granulocyte chemotaxis	14/488	79/13762	6.19229e-07	8.41386e-06	6.53164e-06	14	5293/1441/2207/1436/972/5294/6850/719/3071/1240/7409/3689/5880/407008
blue	BP	GO:0072676	6.61997e-06	lymphocyte migration	13/488	68/13762	6.2976e-07	8.52764e-06	6.61997e-06	13	5293/6793/199/5294/81704/9023/3695/1880/6693/3683/29108/58191/4478
blue	BP	GO:0097530	6.8413e-06	granulocyte migration	15/488	91/13762	6.53044e-07	8.81275e-06	6.8413e-06	15	5293/1441/2207/1436/972/5294/6850/719/3071/1240/11314/7409/3689/5880/407008
blue	BP	GO:0002287	7.10817e-06	alpha-beta T cell activation involved in immune response	11/488	48/13762	6.85466e-07	9.15653e-06	7.10817e-06	11	3570/114548/84695/942/3122/3123/3606/1880/6693/3965/3594
blue	BP	GO:0002293	7.10817e-06	alpha-beta T cell differentiation involved in immune response	11/488	48/13762	6.85466e-07	9.15653e-06	7.10817e-06	11	3570/114548/84695/942/3122/3123/3606/1880/6693/3965/3594
blue	BP	GO:0002294	7.10817e-06	CD4-positive, alpha-beta T cell differentiation involved in immune response	11/488	48/13762	6.85466e-07	9.15653e-06	7.10817e-06	11	3570/114548/84695/942/3122/3123/3606/1880/6693/3965/3594
blue	BP	GO:0002446	7.40127e-06	neutrophil mediated immunity	8/488	23/13762	7.23492e-07	9.53408e-06	7.40127e-06	8	5724/6850/64170/6688/3684/6813/84106/3689
blue	BP	GO:0036336	7.40127e-06	dendritic cell migration	8/488	23/13762	7.23492e-07	9.53408e-06	7.40127e-06	8	1230/5294/81704/240/6688/1880/3965/7226
blue	BP	GO:0038095	7.40127e-06	Fc-epsilon receptor signaling pathway	8/488	23/13762	7.23492e-07	9.53408e-06	7.40127e-06	8	2207/4214/4067/6850/5336/7409/23547/695
blue	BP	GO:0042269	7.40127e-06	regulation of natural killer cell mediated cytotoxicity	8/488	23/13762	7.23492e-07	9.53408e-06	7.40127e-06	8	84868/5272/3133/409/146850/3965/7409/10859
blue	BP	GO:0006898	7.40127e-06	receptor-mediated endocytosis	24/488	216/13762	7.25786e-07	9.53408e-06	7.40127e-06	24	2207/7048/23166/55589/929/154/4481/6850/4360/6653/283420/79890/567/3684/5336/8578/409/58191/201176/718/341/10859/11006/3689
blue	BP	GO:0002690	7.63537e-06	positive regulation of leukocyte chemotaxis	13/488	69/13762	7.5123e-07	9.83564e-06	7.63537e-06	13	3570/1524/1230/1436/972/199/63940/6688/719/3071/1240/3965/5880
blue	BP	GO:0002716	7.73033e-06	negative regulation of natural killer cell mediated immunity	6/488	11/13762	7.6561e-07	9.95796e-06	7.73033e-06	6	84868/5272/3133/409/3965/10859
blue	BP	GO:0045953	7.73033e-06	negative regulation of natural killer cell mediated cytotoxicity	6/488	11/13762	7.6561e-07	9.95796e-06	7.73033e-06	6	84868/5272/3133/409/3965/10859
blue	BP	GO:0002437	9.35543e-06	inflammatory response to antigenic stimulus	10/488	40/13762	9.32655e-07	1.20514e-05	9.35543e-06	10	2876/3133/3123/54209/4067/6850/79651/718/3055/695
blue	BP	GO:0042267	9.35543e-06	natural killer cell mediated cytotoxicity	10/488	40/13762	9.32655e-07	1.20514e-05	9.35543e-06	10	84868/5272/3133/3606/5777/409/146850/3965/7409/10859
blue	BP	GO:0032930	9.64211e-06	positive regulation of superoxide anion generation	7/488	17/13762	9.64376e-07	1.24207e-05	9.64211e-06	7	6850/64581/3684/1535/7305/7040/3689
blue	BP	GO:0071346	9.89239e-06	cellular response to interferon-gamma	14/488	82/13762	9.92632e-07	1.27431e-05	9.89239e-06	14	6672/54625/7097/7098/199/3113/3459/4360/834/3394/3965/3594/3055/7454
blue	BP	GO:0002715	1.04476e-05	regulation of natural killer cell mediated immunity	8/488	24/13762	1.05175e-06	1.34583e-05	1.04476e-05	8	84868/5272/3133/409/146850/3965/7409/10859
blue	BP	GO:0050920	1.11489e-05	regulation of chemotaxis	21/488	176/13762	1.12597e-06	1.43616e-05	1.11489e-05	21	3570/1524/1230/64805/1436/972/199/63940/54209/4067/6688/719/3071/1240/1880/79890/3603/3965/7040/5880/407008
blue	BP	GO:0043122	1.17545e-05	regulation of I-kappaB kinase/NF-kappaB signaling	24/488	222/13762	1.19314e-06	1.51418e-05	1.17545e-05	24	9641/843/841/10333/80216/7098/972/10475/3123/54209/84433/64170/10346/834/4055/920/64581/11214/29108/5336/3965/113277/11006/3162
blue	BP	GO:0002228	1.17545e-05	natural killer cell mediated immunity	10/488	41/13762	1.1948e-06	1.51418e-05	1.17545e-05	10	84868/5272/3133/3606/5777/409/146850/3965/7409/10859
blue	BP	GO:0031663	1.28686e-05	lipopolysaccharide-mediated signaling pathway	11/488	51/13762	1.31223e-06	1.65769e-05	1.28686e-05	11	5724/7097/929/9450/4067/6688/3606/5336/7040/11027/3055
blue	BP	GO:0071675	1.31258e-05	regulation of mononuclear cell migration	14/488	84/13762	1.34274e-06	1.69082e-05	1.31258e-05	14	1524/1230/1436/6793/199/4067/81704/6688/719/1240/6693/29108/3965/4478
blue	BP	GO:0070269	1.4474e-05	pyroptosis	6/488	12/13762	1.48537e-06	1.86449e-05	1.4474e-05	6	58484/841/4671/54209/79792/834
blue	BP	GO:0050869	1.45604e-05	negative regulation of B cell activation	8/488	25/13762	1.49898e-06	1.87562e-05	1.45604e-05	8	7805/4332/3635/4067/11314/7305/64092/695
blue	BP	GO:0002507	1.47219e-05	tolerance induction	7/488	18/13762	1.53e-06	1.89644e-05	1.47219e-05	7	7048/84868/3133/4067/11213/3965/11006
blue	BP	GO:0002758	1.47219e-05	innate immune response-activating signal transduction	7/488	18/13762	1.53e-06	1.89644e-05	1.47219e-05	7	4067/6850/64581/5336/7305/11027/3055
blue	BP	GO:0036037	1.47219e-05	CD8-positive, alpha-beta T cell activation	7/488	18/13762	1.53e-06	1.89644e-05	1.47219e-05	7	3133/57705/64115/3071/10859/11006/861
blue	BP	GO:0030593	1.70298e-05	neutrophil chemotaxis	12/488	63/13762	1.77539e-06	2.19372e-05	1.70298e-05	12	5293/1441/2207/972/5294/6850/719/3071/7409/3689/5880/407008
blue	BP	GO:0032481	1.88348e-05	positive regulation of type I interferon production	11/488	53/13762	1.96971e-06	2.42624e-05	1.88348e-05	11	7097/7098/340061/929/3663/6850/4938/4939/5336/84282/51284
blue	BP	GO:0043123	2.00064e-05	positive regulation of I-kappaB kinase/NF-kappaB signaling	20/488	168/13762	2.09875e-06	2.57716e-05	2.00064e-05	20	9641/843/841/10333/80216/7098/972/10475/3123/84433/64170/10346/834/4055/920/64581/11214/3965/113277/3162
blue	BP	GO:0002862	2.23202e-05	negative regulation of inflammatory response to antigenic stimulus	7/488	19/13762	2.34875e-06	2.87522e-05	2.23202e-05	7	2876/3123/54209/4067/6850/79651/3055
blue	BP	GO:0006801	2.26279e-05	superoxide metabolic process	11/488	54/13762	2.39555e-06	2.91485e-05	2.26279e-05	11	4688/375387/6850/64581/3684/1535/7305/7040/3689/4689/1536
blue	BP	GO:0042130	2.26279e-05	negative regulation of T cell proliferation	10/488	44/13762	2.40324e-06	2.91485e-05	2.26279e-05	10	942/84868/3123/64115/5777/6693/3965/10859/11006/11326
blue	BP	GO:0050854	2.26279e-05	regulation of antigen receptor-mediated signaling pathway	10/488	44/13762	2.40324e-06	2.91485e-05	2.26279e-05	10	7805/5788/84433/4067/9404/5777/123920/11314/11006/150372
blue	BP	GO:0043410	2.29148e-05	positive regulation of MAPK cascade	32/488	366/13762	2.44118e-06	2.95182e-05	2.29148e-05	32	7805/5788/1230/10333/7098/154/1436/972/84868/3123/221472/54209/5294/26281/6850/7046/64170/6688/4055/920/64581/1880/1445/11214/29108/5336/409/146850/23533/3965/113277/7040
blue	BP	GO:0002577	2.48905e-05	regulation of antigen processing and presentation	6/488	13/13762	2.67598e-06	3.20632e-05	2.48905e-05	6	972/3111/54209/10875/29108/7454
blue	BP	GO:0030889	2.48905e-05	negative regulation of B cell proliferation	6/488	13/13762	2.67598e-06	3.20632e-05	2.48905e-05	6	4332/3635/4067/11314/7305/695
blue	BP	GO:0060099	2.48905e-05	regulation of phagocytosis, engulfment	6/488	13/13762	2.67598e-06	3.20632e-05	2.48905e-05	6	54209/3071/55198/5336/11314/718
blue	BP	GO:0030851	2.66396e-05	granulocyte differentiation	8/488	27/13762	2.89006e-06	3.43162e-05	2.66396e-05	8	714/6886/3635/3059/6688/2124/1050/861
blue	BP	GO:0032733	2.66396e-05	positive regulation of interleukin-10 production	8/488	27/13762	2.89006e-06	3.43162e-05	2.66396e-05	8	7097/54209/6850/64581/29108/5336/3965/54440
blue	BP	GO:0032743	2.66396e-05	positive regulation of interleukin-2 production	8/488	27/13762	2.89006e-06	3.43162e-05	2.66396e-05	8	5788/942/84433/920/64581/5336/861/54440
blue	BP	GO:0048872	3.00641e-05	homeostasis of number of cells	23/488	219/13762	3.27138e-06	3.87277e-05	3.00641e-05	23	5293/6886/3635/1524/3059/972/84433/10320/4067/64170/6688/10312/3071/10019/5925/1880/677/567/3965/581/3162/139818/54440
blue	BP	GO:0032928	3.21011e-05	regulation of superoxide anion generation	7/488	20/13762	3.50349e-06	4.13517e-05	3.21011e-05	7	6850/64581/3684/1535/7305/7040/3689
blue	BP	GO:0051091	3.22936e-05	positive regulation of DNA-binding transcription factor activity	23/488	220/13762	3.53502e-06	4.15997e-05	3.22936e-05	23	9641/114548/58484/1524/3059/54360/10333/7097/7098/340061/10475/84433/64170/10346/3606/57121/64581/11213/29108/5336/3965/150372/695
blue	BP	GO:0002455	3.57172e-05	humoral immune response mediated by circulating immunoglobulin	8/488	28/13762	3.92142e-06	4.60098e-05	3.57172e-05	8	712/714/713/5788/717/54209/5777/718
blue	BP	GO:1905153	4.11337e-05	regulation of membrane invagination	6/488	14/13762	4.54291e-06	5.29872e-05	4.11337e-05	6	54209/3071/55198/5336/11314/718
blue	BP	GO:2001185	4.11337e-05	regulation of CD8-positive, alpha-beta T cell activation	6/488	14/13762	4.54291e-06	5.29872e-05	4.11337e-05	6	3133/64115/3071/10859/11006/861
blue	BP	GO:0042093	4.11515e-05	T-helper cell differentiation	10/488	47/13762	4.55827e-06	5.301e-05	4.11515e-05	10	3570/114548/84695/942/3122/3123/3606/1880/6693/3594
blue	BP	GO:0042060	4.14248e-05	wound healing	29/488	324/13762	4.60204e-06	5.33621e-05	4.14248e-05	29	2207/5321/5341/7048/2876/64805/10855/83478/22915/6239/340205/5294/4067/2683/6850/7046/240/953/83706/5777/64581/2004/10019/5265/5336/7409/7040/3162/7454
blue	BP	GO:0051092	4.15612e-05	positive regulation of NF-kappaB transcription factor activity	17/488	133/13762	4.63074e-06	5.35378e-05	4.15612e-05	17	114548/58484/1524/10333/7097/7098/10475/84433/64170/10346/3606/64581/11213/29108/5336/3965/695
blue	BP	GO:0007599	4.61278e-05	hemostasis	19/488	163/13762	5.15458e-06	5.94204e-05	4.61278e-05	19	2207/5321/5341/64805/10855/22915/340205/5294/4067/6850/953/83706/2313/5777/10019/5265/5336/7409/7454
blue	BP	GO:0007229	4.75602e-05	integrin-mediated signaling pathway	14/488	94/13762	5.33013e-06	6.12655e-05	4.75602e-05	14	55920/5341/84695/2533/6850/83706/3695/3683/3684/3687/7409/84106/3055/3689
blue	BP	GO:0050731	5.05699e-05	positive regulation of peptidyl-tyrosine phosphorylation	17/488	135/13762	5.68391e-06	6.51425e-05	5.05699e-05	17	2209/3570/5788/3059/54625/1436/972/54209/4067/6850/3606/920/64581/5336/409/7040/57091
blue	BP	GO:0031529	6.0219e-05	ruffle organization	10/488	49/13762	6.78806e-06	7.75722e-05	6.0219e-05	10	55920/5341/64805/83478/1436/199/10312/23191/5216/51225
blue	BP	GO:0002431	6.10086e-05	Fc receptor mediated stimulatory signaling pathway	8/488	30/13762	6.93669e-06	7.85894e-05	6.10086e-05	8	2207/5788/4067/6850/55198/1445/7409/3055
blue	BP	GO:0034122	6.10086e-05	negative regulation of toll-like receptor signaling pathway	8/488	30/13762	6.93669e-06	7.85894e-05	6.10086e-05	8	10333/54209/4067/11213/409/11314/23547/11027
blue	BP	GO:0150077	6.10086e-05	regulation of neuroinflammatory response	8/488	30/13762	6.93669e-06	7.85894e-05	6.10086e-05	8	7133/5788/54209/1075/3606/5336/2896/406934
blue	BP	GO:0002335	6.33661e-05	mature B cell differentiation	7/488	22/13762	7.24603e-06	8.16262e-05	6.33661e-05	7	112616/6688/1880/5336/3394/4242/139818
blue	BP	GO:0032689	6.33661e-05	negative regulation of interferon-gamma production	7/488	22/13762	7.24603e-06	8.16262e-05	6.33661e-05	7	7805/84868/3123/64115/3965/10859/11006
blue	BP	GO:0002702	6.52966e-05	positive regulation of production of molecular mediator of immune response	13/488	84/13762	7.48806e-06	8.41131e-05	6.52966e-05	13	7805/5788/114548/942/972/3133/3606/64581/567/5336/7040/10859/54440
blue	BP	GO:0043254	6.90227e-05	regulation of protein-containing complex assembly	31/488	369/13762	7.93785e-06	8.89129e-05	6.90227e-05	31	832/6886/9641/5341/822/3059/64805/10333/54209/85477/10095/6850/6653/64581/3071/3936/5925/23191/29108/5336/23406/5216/85464/147138/9535/7040/7408/581/3055/7454/4478
blue	BP	GO:0032720	7.12689e-05	negative regulation of tumor necrosis factor production	10/488	50/13762	8.21939e-06	9.18064e-05	7.12689e-05	10	84868/54209/64115/5777/11213/409/3965/945/23547/10859
blue	BP	GO:0002711	7.29956e-05	positive regulation of T cell mediated immunity	9/488	40/13762	8.44231e-06	9.40307e-05	7.29956e-05	9	5788/114548/3133/3122/3123/3606/567/3594/54440
blue	BP	GO:1990266	7.64395e-05	neutrophil migration	12/488	73/13762	8.86552e-06	9.8467e-05	7.64395e-05	12	5293/1441/2207/972/5294/6850/719/3071/7409/3689/5880/407008
blue	BP	GO:0030890	7.79123e-05	positive regulation of B cell proliferation	8/488	31/13762	9.06171e-06	0.000100364	7.79123e-05	8	5788/972/84433/3071/1880/4773/115650/54440
blue	BP	GO:0002720	8.49169e-05	positive regulation of cytokine production involved in immune response	10/488	51/13762	9.90406e-06	0.000109387	8.49169e-05	10	7805/114548/972/3133/3606/64581/567/5336/10859/54440
blue	BP	GO:0034123	8.58742e-05	positive regulation of toll-like receptor signaling pathway	7/488	23/13762	1.00996e-05	0.00011062	8.58742e-05	7	7100/7096/7097/7098/4814/1535/80231
blue	BP	GO:0043032	8.58742e-05	positive regulation of macrophage activation	7/488	23/13762	1.00996e-05	0.00011062	8.58742e-05	7	5321/10333/84868/54209/1075/406934/1050
blue	BP	GO:0043368	8.58742e-05	positive T cell selection	7/488	23/13762	1.00996e-05	0.00011062	8.58742e-05	7	3570/5788/84695/972/1794/6693/3594
blue	BP	GO:0031334	8.65868e-05	positive regulation of protein-containing complex assembly	21/488	202/13762	1.02117e-05	0.000111538	8.65868e-05	21	6886/5341/64805/10333/85477/10095/6850/64581/3071/3936/23191/29108/5336/5216/9535/7040/7408/581/3055/7454/4478
blue	BP	GO:0018108	9.19861e-05	peptidyl-tyrosine phosphorylation	26/488	286/13762	1.08784e-05	0.000118494	9.19861e-05	26	2209/3570/5788/3059/54625/1436/972/54209/4067/6850/3606/920/5777/64581/10019/1445/5336/409/11314/7040/11006/3055/57091/64092/3689/695
blue	BP	GO:0010934	9.5879e-05	macrophage cytokine production	6/488	16/13762	1.14013e-05	0.000123508	9.5879e-05	6	7805/972/11213/5336/7040/10859
blue	BP	GO:0010935	9.5879e-05	regulation of macrophage cytokine production	6/488	16/13762	1.14013e-05	0.000123508	9.5879e-05	6	7805/972/11213/5336/7040/10859
blue	BP	GO:1903556	9.96142e-05	negative regulation of tumor necrosis factor superfamily cytokine production	10/488	52/13762	1.18784e-05	0.00012832	9.96142e-05	10	84868/54209/64115/5777/11213/409/3965/945/23547/10859
blue	BP	GO:0033004	9.96142e-05	negative regulation of mast cell activation	5/488	10/13762	1.19428e-05	0.00012832	9.96142e-05	5	8832/3965/284021/11314/3162
blue	BP	GO:0071639	9.96142e-05	positive regulation of monocyte chemotactic protein-1 production	5/488	10/13762	1.19428e-05	0.00012832	9.96142e-05	5	8832/6850/64581/4938/3965
blue	BP	GO:1901222	0.000105022	regulation of NIK/NF-kappaB signaling	13/488	88/13762	1.26254e-05	0.000135286	0.000105022	13	7805/114548/942/7097/7098/929/84868/54209/6688/3606/3965/51284/407008
blue	BP	GO:0032715	0.000107222	negative regulation of interleukin-6 production	9/488	42/13762	1.29248e-05	0.00013812	0.000107222	9	8832/3635/84868/5777/3071/11213/1445/409/11006
blue	BP	GO:0038061	0.000108	NIK/NF-kappaB signaling	15/488	115/13762	1.30743e-05	0.000139122	0.000108	15	7805/9641/114548/942/10333/7097/7098/929/84868/54209/6688/3606/3965/51284/407008
blue	BP	GO:0018212	0.000108	peptidyl-tyrosine modification	26/488	289/13762	1.30888e-05	0.000139122	0.000108	26	2209/3570/5788/3059/54625/1436/972/54209/4067/6850/3606/920/5777/64581/10019/1445/5336/409/11314/7040/11006/3055/57091/64092/3689/695
blue	BP	GO:0032608	0.0001164	interferon-beta production	10/488	53/13762	1.41828e-05	0.000149943	0.0001164	10	7097/7098/340061/3663/4938/4939/29108/84282/10859/51284
blue	BP	GO:0032648	0.0001164	regulation of interferon-beta production	10/488	53/13762	1.41828e-05	0.000149943	0.0001164	10	7097/7098/340061/3663/4938/4939/29108/84282/10859/51284
blue	BP	GO:0006956	0.000121986	complement activation	8/488	33/13762	1.49826e-05	0.000157138	0.000121986	8	712/714/713/717/54209/2/718/11326
blue	BP	GO:0009620	0.000121986	response to fungus	8/488	33/13762	1.49826e-05	0.000157138	0.000121986	8	1524/6850/64170/6688/64581/5336/23406/695
blue	BP	GO:0150076	0.000121986	neuroinflammatory response	8/488	33/13762	1.49826e-05	0.000157138	0.000121986	8	7133/5788/54209/1075/3606/5336/2896/406934
blue	BP	GO:0007596	0.000132015	blood coagulation	18/488	161/13762	1.62574e-05	0.000170057	0.000132015	18	2207/5321/5341/64805/10855/22915/340205/5294/4067/6850/953/83706/5777/10019/5265/5336/7409/7454
blue	BP	GO:2000106	0.000136561	regulation of leukocyte apoptotic process	10/488	54/13762	1.68617e-05	0.000175913	0.000136561	10	5293/3059/972/155038/4067/81704/3965/581/10859/695
blue	BP	GO:0001773	0.000137356	myeloid dendritic cell activation	6/488	17/13762	1.70941e-05	0.000176937	0.000137356	6	7048/84868/1794/6688/4055/29108
blue	BP	GO:0002220	0.000137356	innate immune response activating cell surface receptor signaling pathway	6/488	17/13762	1.70941e-05	0.000176937	0.000137356	6	4067/6850/64581/5336/7305/11027
blue	BP	GO:0002407	0.000137356	dendritic cell chemotaxis	6/488	17/13762	1.70941e-05	0.000176937	0.000137356	6	1230/5294/6688/1880/3965/7226
blue	BP	GO:0060759	0.000139384	regulation of response to cytokine stimulus	16/488	132/13762	1.73919e-05	0.00017955	0.000139384	16	7805/5788/9641/841/54625/7097/972/54209/6850/834/5777/11213/10019/4938/29108/25939
blue	BP	GO:0050878	0.000145131	regulation of body fluid levels	25/488	277/13762	1.81563e-05	0.000186954	0.000145131	25	2207/5321/5341/3099/8673/64805/10855/22915/340205/5294/231/4067/6850/953/83706/2313/5777/10019/4939/5265/5336/1535/6776/7409/7454
blue	BP	GO:0034142	0.000151403	toll-like receptor 4 signaling pathway	8/488	34/13762	1.89903e-05	0.000195033	0.000151403	8	929/54209/4067/4814/118788/55198/4938/11027
blue	BP	GO:0051046	0.000152751	regulation of secretion	37/488	500/13762	1.92303e-05	0.000196769	0.000152751	37	7133/5724/8832/5321/84976/8673/64805/7097/972/3123/54209/85477/26281/4067/6850/240/3784/6688/10312/7351/3071/4939/3684/1535/3965/11314/79651/6813/84106/7040/945/10859/27131/7226/3689/3162/5880
blue	BP	GO:0050817	0.000152751	coagulation	18/488	163/13762	1.92589e-05	0.000196769	0.000152751	18	2207/5321/5341/64805/10855/22915/340205/5294/4067/6850/953/83706/5777/10019/5265/5336/7409/7454
blue	BP	GO:0002679	0.000167303	respiratory burst involved in defense response	5/488	11/13762	2.12571e-05	0.000215514	0.000167303	5	5293/54209/5294/2896/3055
blue	BP	GO:0034135	0.000167303	regulation of toll-like receptor 2 signaling pathway	5/488	11/13762	2.12571e-05	0.000215514	0.000167303	5	7096/10333/54209/4067/1535
blue	BP	GO:0061760	0.000167303	antifungal innate immune response	5/488	11/13762	2.12571e-05	0.000215514	0.000167303	5	1524/64170/6688/64581/5336
blue	BP	GO:0001959	0.000172209	regulation of cytokine-mediated signaling pathway	15/488	120/13762	2.19366e-05	0.000221835	0.000172209	15	7805/5788/9641/841/54625/972/54209/6850/834/5777/11213/10019/4938/29108/25939
blue	BP	GO:1901224	0.000184361	positive regulation of NIK/NF-kappaB signaling	10/488	56/13762	2.35445e-05	0.000237488	0.000184361	10	7805/942/7097/7098/929/84868/54209/3606/3965/51284
blue	BP	GO:0002820	0.000185888	negative regulation of adaptive immune response	8/488	35/13762	2.38607e-05	0.000239454	0.000185888	8	5788/84695/84868/5777/3071/10859/11006/64092
blue	BP	GO:0062208	0.000185888	positive regulation of pattern recognition receptor signaling pathway	8/488	35/13762	2.38607e-05	0.000239454	0.000185888	8	7100/7096/7097/7098/4814/51296/1535/80231
blue	BP	GO:1903305	0.000188372	regulation of regulated secretory pathway	15/488	121/13762	2.4241e-05	0.000242655	0.000188372	15	5724/8832/8673/4067/6850/6688/3071/3684/3965/11314/6813/84106/3689/3162/5880
blue	BP	GO:0038094	0.000191495	Fc-gamma receptor signaling pathway	7/488	26/13762	2.47052e-05	0.000246678	0.000191495	7	2207/5788/4067/6850/55198/7409/3055
blue	BP	GO:0001916	0.000192334	positive regulation of T cell mediated cytotoxicity	6/488	18/13762	2.48761e-05	0.000247759	0.000192334	6	5788/3133/3122/3123/567/3594
blue	BP	GO:0072593	0.000195073	reactive oxygen species metabolic process	19/488	182/13762	2.5294e-05	0.000251287	0.000195073	19	4688/3099/7048/2876/375387/10333/6850/240/64581/3684/5336/1535/7409/7305/7040/3689/4689/5880/1536
blue	BP	GO:0030168	0.000225237	platelet activation	13/488	95/13762	2.92785e-05	0.000290143	0.000225237	13	2207/5321/5341/64805/340205/5294/4067/6850/83706/5777/10019/5336/7409
blue	BP	GO:0050829	0.000228182	defense response to Gram-negative bacterium	8/488	36/13762	2.97357e-05	0.000293937	0.000228182	8	3570/54209/79792/219972/834/920/6039/29108
blue	BP	GO:0046718	0.000230901	viral entry into host cell	14/488	109/13762	3.01652e-05	0.00029744	0.000230901	14	8673/942/972/10475/3123/1508/4360/10346/920/3695/6404/4261/3965/6510
blue	BP	GO:0045622	0.000246015	regulation of T-helper cell differentiation	7/488	27/13762	3.23406e-05	0.000316908	0.000246015	7	114548/84695/942/3122/3123/3606/3594
blue	BP	GO:0061082	0.000246015	myeloid leukocyte cytokine production	7/488	27/13762	3.23406e-05	0.000316908	0.000246015	7	7805/972/11213/5336/7040/10859/3162
blue	BP	GO:2000379	0.000246015	positive regulation of reactive oxygen species metabolic process	10/488	58/13762	3.23801e-05	0.000316908	0.000246015	10	7048/10333/6850/64581/3684/5336/1535/7305/7040/3689
blue	BP	GO:0001525	0.000249942	angiogenesis	34/488	454/13762	3.29785e-05	0.000321968	0.000249942	34	5293/1296/6886/3099/841/6672/7048/1524/2876/23166/10855/83478/7098/5294/2683/6850/4814/7046/240/3087/3606/719/91010/2004/22846/3687/146850/2896/126259/718/861/3162/1890/1536
blue	BP	GO:0002313	0.000263585	mature B cell differentiation involved in immune response	6/488	19/13762	3.52734e-05	0.000339542	0.000263585	6	6688/1880/5336/3394/4242/139818
blue	BP	GO:0007252	0.000263585	I-kappaB phosphorylation	6/488	19/13762	3.52734e-05	0.000339542	0.000263585	6	9641/1524/7097/7098/5336/51284
blue	BP	GO:1903306	0.000263585	negative regulation of regulated secretory pathway	6/488	19/13762	3.52734e-05	0.000339542	0.000263585	6	8832/6688/3071/3965/11314/3162
blue	BP	GO:0030852	0.000263585	regulation of granulocyte differentiation	5/488	12/13762	3.53797e-05	0.000339542	0.000263585	5	714/3635/3059/2124/861
blue	BP	GO:0060100	0.000263585	positive regulation of phagocytosis, engulfment	5/488	12/13762	3.53797e-05	0.000339542	0.000263585	5	54209/3071/55198/5336/718
blue	BP	GO:0090594	0.000263585	inflammatory response to wounding	5/488	12/13762	3.53797e-05	0.000339542	0.000263585	5	240/2896/7040/89790/3162
blue	BP	GO:1905155	0.000263585	positive regulation of membrane invagination	5/488	12/13762	3.53797e-05	0.000339542	0.000263585	5	54209/3071/55198/5336/718
blue	BP	GO:0051897	0.000272489	positive regulation of protein kinase B signaling	13/488	97/13762	3.66635e-05	0.000351011	0.000272489	13	5293/1524/2876/3059/64805/10855/5294/7046/3606/409/23533/7040/57091
blue	BP	GO:0032728	0.000272648	positive regulation of interferon-beta production	8/488	37/13762	3.67738e-05	0.000351216	0.000272648	8	7097/7098/340061/3663/4938/4939/84282/51284
blue	BP	GO:0006887	0.000276056	exocytosis	26/488	307/13762	3.73234e-05	0.000355606	0.000276056	26	5293/5724/8832/5341/8673/1230/85477/7462/5294/4067/6850/6688/5866/3071/10257/3684/3965/284021/11314/6813/84106/3055/3689/3162/5880/695
blue	BP	GO:0006968	0.000307784	cellular defense response	7/488	28/13762	4.18136e-05	0.000396477	0.000307784	7	4332/4688/1524/10312/6693/10871/7305
blue	BP	GO:0090322	0.000307784	regulation of superoxide metabolic process	7/488	28/13762	4.18136e-05	0.000396477	0.000307784	7	6850/64581/3684/1535/7305/7040/3689
blue	BP	GO:0061515	0.000373619	myeloid cell development	10/488	61/13762	5.08793e-05	0.000481284	0.000373619	10	6886/375387/7097/2313/5777/3071/10019/2124/7305/10859
blue	BP	GO:0044409	0.000404089	entry into host	14/488	115/13762	5.51604e-05	0.000520535	0.000404089	14	8673/942/972/10475/3123/1508/4360/10346/920/3695/6404/4261/3965/6510
blue	BP	GO:0071361	0.000406976	cellular response to ethanol	5/488	13/13762	5.58196e-05	0.000524253	0.000406976	5	94241/6688/3709/113/1536
blue	BP	GO:0150078	0.000406976	positive regulation of neuroinflammatory response	5/488	13/13762	5.58196e-05	0.000524253	0.000406976	5	54209/1075/3606/5336/406934
blue	BP	GO:0033627	0.000427476	cell adhesion mediated by integrin	10/488	62/13762	5.87706e-05	0.000550661	0.000427476	10	64805/5294/4067/6850/9404/83706/5777/3695/3071/3689
blue	BP	GO:0043281	0.000454647	regulation of cysteine-type endopeptidase activity involved in apoptotic process	18/488	178/13762	6.26543e-05	0.000585662	0.000454647	18	6195/7805/114548/58484/843/841/2876/4671/5272/6850/64170/834/64581/317/29108/409/3965/581
blue	BP	GO:0006958	0.000479052	complement activation, classical pathway	6/488	21/13762	6.64065e-05	0.000617099	0.000479052	6	712/714/713/717/54209/718
blue	BP	GO:0045649	0.000479052	regulation of macrophage differentiation	6/488	21/13762	6.64065e-05	0.000617099	0.000479052	6	714/841/3059/5925/7040/407008
blue	BP	GO:0033628	0.000479052	regulation of cell adhesion mediated by integrin	8/488	40/13762	6.6714e-05	0.000617099	0.000479052	8	64805/5294/4067/6850/9404/83706/5777/3071
blue	BP	GO:0046456	0.000479052	icosanoid biosynthetic process	8/488	40/13762	6.6714e-05	0.000617099	0.000479052	8	5321/27306/972/6916/6850/5742/240/241
blue	BP	GO:0097696	0.000479052	receptor signaling pathway via STAT	14/488	117/13762	6.67978e-05	0.000617099	0.000479052	14	3570/5788/3059/54625/1436/231/4067/3606/3587/10019/6776/11314/9306/7040
blue	BP	GO:0032692	0.000483477	negative regulation of interleukin-1 production	7/488	30/13762	6.76036e-05	0.0006228	0.000483477	7	114548/1524/54209/409/406934/945/11006
blue	BP	GO:0008064	0.000483477	regulation of actin polymerization or depolymerization	17/488	163/13762	6.77299e-05	0.0006228	0.000483477	17	832/5341/822/3059/85477/10095/3071/23191/29108/23406/5216/85464/9535/7408/3055/23616/7454
blue	BP	GO:0030316	0.000503984	osteoclast differentiation	11/488	76/13762	7.0931e-05	0.000649216	0.000503984	11	3635/1230/7098/1436/54209/10312/1880/7305/126014/10859/11006
blue	BP	GO:1902106	0.000503984	negative regulation of leukocyte differentiation	11/488	76/13762	7.0931e-05	0.000649216	0.000503984	11	714/84695/3635/7098/972/10875/28959/4067/10859/11006/861
blue	BP	GO:0030832	0.000518487	regulation of actin filament length	17/488	164/13762	7.31412e-05	0.000667899	0.000518487	17	832/5341/822/3059/85477/10095/3071/23191/29108/23406/5216/85464/9535/7408/3055/23616/7454
blue	BP	GO:1903900	0.000518982	regulation of viral life cycle	14/488	118/13762	7.33801e-05	0.000668537	0.000518982	14	972/10475/3123/26986/84875/10346/63901/920/4938/4939/4261/3965/27350/60489
blue	BP	GO:0001776	0.000548349	leukocyte homeostasis	10/488	64/13762	7.7711e-05	0.000706367	0.000548349	10	5293/972/4067/10312/3071/10019/1880/3965/581/139818
blue	BP	GO:0050855	0.000593525	regulation of B cell receptor signaling pathway	5/488	14/13762	8.43066e-05	0.000764561	0.000593525	5	4067/9404/123920/11314/150372
blue	BP	GO:0046596	0.000594777	regulation of viral entry into host cell	7/488	31/13762	8.46783e-05	0.000766174	0.000594777	7	972/10475/3123/10346/920/4261/3965
blue	BP	GO:0002920	0.000620845	regulation of humoral immune response	6/488	22/13762	8.85917e-05	0.000799753	0.000620845	6	5788/54209/5777/2/718/11326
blue	BP	GO:0010952	0.000640558	positive regulation of peptidase activity	17/488	167/13762	9.17291e-05	0.000825147	0.000640558	17	7805/114548/58484/843/841/4067/6850/64170/64115/834/64581/317/29108/3965/2896/581/57333
blue	BP	GO:0052547	0.000640558	regulation of peptidase activity	26/488	324/13762	9.18221e-05	0.000825147	0.000640558	26	6195/7805/114548/58484/843/841/2876/4671/5272/4067/6850/64170/64115/834/6653/2/64581/317/5265/29108/409/3965/2896/718/581/57333
blue	BP	GO:0019722	0.000686956	calcium-mediated signaling	16/488	152/13762	9.86969e-05	0.000884915	0.000686956	16	5788/5341/1524/1238/1230/64805/54209/7462/6850/920/64581/1240/5336/4773/7226/695
blue	BP	GO:0002823	0.000728284	negative regulation of adaptive immune response based on somatic recombination of immune receptors built from immunoglobulin superfamily domains	7/488	32/13762	0.000105109	0.000938153	0.000728284	7	5788/84695/84868/5777/3071/10859/11006
blue	BP	GO:0042088	0.000728284	T-helper 1 type immune response	7/488	32/13762	0.000105109	0.000938153	0.000728284	7	5321/84868/3123/3606/6693/10148/3594
blue	BP	GO:0045766	0.000777155	positive regulation of angiogenesis	15/488	138/13762	0.000112669	0.00100111	0.000777155	15	5293/3099/7048/1524/7098/4814/719/3687/146850/2896/126259/718/861/3162/1536
blue	BP	GO:1904018	0.000777155	positive regulation of vasculature development	15/488	138/13762	0.000112669	0.00100111	0.000777155	15	5293/3099/7048/1524/7098/4814/719/3687/146850/2896/126259/718/861/3162/1536
blue	BP	GO:0007259	0.000782329	receptor signaling pathway via JAK-STAT	13/488	108/13762	0.000113674	0.00100777	0.000782329	13	3570/5788/3059/54625/1436/231/4067/3606/3587/10019/6776/11314/9306
blue	BP	GO:1903707	0.000784419	negative regulation of hemopoiesis	11/488	80/13762	0.000114233	0.00101046	0.000784419	11	714/84695/3635/7098/972/10875/28959/4067/10859/11006/861
blue	BP	GO:0070371	0.00079502	ERK1 and ERK2 cascade	21/488	238/13762	0.00011612	0.00102412	0.00079502	21	5788/678/1230/1436/972/84868/3123/54209/26281/4067/6850/64170/920/5777/1880/677/1445/29108/409/3965/7040
blue	BP	GO:1905523	0.00079502	positive regulation of macrophage migration	6/488	23/13762	0.000116295	0.00102412	0.00079502	6	1524/64805/1436/54209/719/1240
blue	BP	GO:0045123	0.000831992	cellular extravasation	9/488	55/13762	0.000122417	0.00107175	0.000831992	9	5293/5724/1524/5294/3695/6404/6693/3683/83483
blue	BP	GO:0071605	0.000831992	monocyte chemotactic protein-1 production	5/488	15/13762	0.000122787	0.00107175	0.000831992	5	8832/6850/64581/4938/3965
blue	BP	GO:0071637	0.000831992	regulation of monocyte chemotactic protein-1 production	5/488	15/13762	0.000122787	0.00107175	0.000831992	5	8832/6850/64581/4938/3965
blue	BP	GO:1903978	0.000831992	regulation of microglial cell activation	5/488	15/13762	0.000122787	0.00107175	0.000831992	5	5788/54209/1075/2896/406934
blue	BP	GO:0043547	0.000863768	positive regulation of GTPase activity	19/488	205/13762	0.000128037	0.00111268	0.000863768	19	55920/5996/23380/9938/141/83478/112574/81704/9712/6001/6494/9882/55803/201176/23526/7409/51291/23616/139818
blue	BP	GO:0006690	0.000863768	icosanoid metabolic process	11/488	81/13762	0.00012804	0.00111268	0.000863768	11	5321/2876/27306/7097/972/231/6916/6850/5742/240/241
blue	BP	GO:0019058	0.000890509	viral life cycle	22/488	258/13762	0.000132515	0.00114713	0.000890509	22	8673/942/972/10475/3123/1508/26986/84875/9712/4360/10346/63901/920/3695/6404/4938/4939/4261/3965/6510/27350/60489
blue	BP	GO:0051896	0.000890509	regulation of protein kinase B signaling	15/488	140/13762	0.000132584	0.00114713	0.000890509	15	5293/1524/2876/3059/64805/10855/5294/7046/3606/10019/409/23533/7040/57333/57091
blue	BP	GO:0071677	0.000908523	positive regulation of mononuclear cell migration	8/488	44/13762	0.000135756	0.00117033	0.000908523	8	1524/1230/199/81704/6688/6693/29108/3965
blue	BP	GO:0008154	0.000908523	actin polymerization or depolymerization	18/488	189/13762	0.000135858	0.00117033	0.000908523	18	832/5341/822/3059/199/85477/10095/3071/23191/29108/23406/5216/85464/9535/7408/3055/23616/7454
blue	BP	GO:0051259	0.000910924	protein complex oligomerization	19/488	206/13762	0.000136514	0.00117342	0.000910924	19	84976/58484/340061/972/3123/84433/79792/4814/64170/55198/241/115207/567/29108/84282/7408/6510/25939/7226
blue	BP	GO:0051260	0.000963322	protein homooligomerization	16/488	157/13762	0.00014468	0.00124092	0.000963322	16	84976/58484/84433/79792/4814/64170/55198/241/115207/567/29108/84282/7408/6510/25939/7226
blue	BP	GO:0050832	0.000999581	defense response to fungus	6/488	24/13762	0.000150451	0.00128763	0.000999581	6	1524/64170/6688/64581/5336/23406
blue	BP	GO:0070228	0.00104741	regulation of lymphocyte apoptotic process	7/488	34/13762	0.000157992	0.00134925	0.00104741	7	972/155038/4067/81704/3965/581/695
blue	BP	GO:0002223	0.00113497	stimulatory C-type lectin receptor signaling pathway	5/488	16/13762	0.000173417	0.00146203	0.00113497	5	4067/6850/64581/5336/7305
blue	BP	GO:0002719	0.00113497	negative regulation of cytokine production involved in immune response	5/488	16/13762	0.000173417	0.00146203	0.00113497	5	11213/7040/10859/11006/3162
blue	BP	GO:0045589	0.00113497	regulation of regulatory T cell differentiation	5/488	16/13762	0.000173417	0.00146203	0.00113497	5	3122/3123/64115/3965/11006
blue	BP	GO:1900017	0.00113497	positive regulation of cytokine production involved in inflammatory response	5/488	16/13762	0.000173417	0.00146203	0.00113497	5	10333/63940/64170/64581/23765
blue	BP	GO:1990840	0.00113497	response to lectin	5/488	16/13762	0.000173417	0.00146203	0.00113497	5	4067/6850/64581/5336/7305
blue	BP	GO:1990858	0.00113497	cellular response to lectin	5/488	16/13762	0.000173417	0.00146203	0.00113497	5	4067/6850/64581/5336/7305
blue	BP	GO:0052548	0.00122151	regulation of endopeptidase activity	24/488	301/13762	0.000187038	0.00157351	0.00122151	24	6195/7805/114548/58484/843/841/2876/4671/5272/4067/6850/64170/64115/834/6653/2/64581/317/5265/29108/409/3965/718/581
blue	BP	GO:0050830	0.00122404	defense response to Gram-positive bacterium	8/488	46/13762	0.000187825	0.00157678	0.00122404	8	7097/84868/3133/79792/64170/219972/6039/29108
blue	BP	GO:0033674	0.00124125	positive regulation of kinase activity	29/488	397/13762	0.000191487	0.00159894	0.00124125	29	6886/2209/3570/5788/7048/942/64805/10333/7098/154/1436/972/3937/3123/221472/54209/5294/4067/6850/3606/920/3071/1445/11214/146850/23533/11314/7040/57091
blue	BP	GO:2000249	0.00124125	regulation of actin cytoskeleton reorganization	7/488	35/13762	0.000191525	0.00159894	0.00124125	7	3059/1436/397/51225/9535/3055/7226
blue	BP	GO:0002433	0.00124125	immune response-regulating cell surface receptor signaling pathway involved in phagocytosis	6/488	25/13762	0.000192083	0.00159894	0.00124125	6	5788/4067/6850/55198/7409/3055
blue	BP	GO:0038096	0.00124125	Fc-gamma receptor signaling pathway involved in phagocytosis	6/488	25/13762	0.000192083	0.00159894	0.00124125	6	5788/4067/6850/55198/7409/3055
blue	BP	GO:0043280	0.00127196	positive regulation of cysteine-type endopeptidase activity involved in apoptotic process	13/488	114/13762	0.000197249	0.00163849	0.00127196	13	7805/114548/58484/843/841/6850/64170/834/64581/317/29108/3965/581
blue	BP	GO:0007015	0.00131454	actin filament organization	28/488	379/13762	0.000204281	0.00169335	0.00131454	28	832/5341/9938/822/3059/199/4082/85477/10095/7046/94134/4647/3071/3936/23191/29108/23406/5216/85464/4542/9535/7408/3055/57091/5880/23616/30011/7454
blue	BP	GO:0032956	0.00139409	regulation of actin cytoskeleton organization	24/488	304/13762	0.000217097	0.00179582	0.00139409	24	832/5341/822/3059/1436/85477/10095/7046/397/3071/23191/11214/29108/23406/5216/85464/51225/9535/7408/3055/7226/5880/23616/7454
blue	BP	GO:0030833	0.00145903	regulation of actin filament polymerization	15/488	147/13762	0.000228352	0.00187948	0.00145903	15	832/822/3059/85477/10095/3071/23191/29108/23406/5216/85464/9535/7408/3055/7454
blue	BP	GO:0070374	0.00145903	positive regulation of ERK1 and ERK2 cascade	15/488	147/13762	0.000228352	0.00187948	0.00145903	15	5788/1230/1436/972/84868/3123/54209/26281/64170/920/1880/29108/409/3965/7040
blue	BP	GO:2000116	0.00145903	regulation of cysteine-type endopeptidase activity	18/488	197/13762	0.000228637	0.00187948	0.00145903	18	6195/7805/114548/58484/843/841/2876/4671/5272/6850/64170/834/64581/317/29108/409/3965/581
blue	BP	GO:0045066	0.00151915	regulatory T cell differentiation	5/488	17/13762	0.000238552	0.00195692	0.00151915	5	3122/3123/64115/3965/11006
blue	BP	GO:0030041	0.00152462	actin filament polymerization	16/488	164/13762	0.000239908	0.00196397	0.00152462	16	832/822/3059/199/85477/10095/3071/23191/29108/23406/5216/85464/9535/7408/3055/7454
blue	BP	GO:1900027	0.00153661	regulation of ruffle assembly	6/488	26/13762	0.000242296	0.00197942	0.00153661	6	55920/64805/83478/23191/5216/51225
blue	BP	GO:0030101	0.00161556	natural killer cell activation	8/488	48/13762	0.000255271	0.00208112	0.00161556	8	5293/5788/841/84868/3133/3606/7305/2000
blue	BP	GO:0043491	0.00162439	protein kinase B signaling	16/488	165/13762	0.000257195	0.00209249	0.00162439	16	5293/1524/2876/3059/64805/10855/5294/7046/3606/10019/677/409/23533/7040/57333/57091
blue	BP	GO:0050792	0.00167193	regulation of viral process	14/488	133/13762	0.000265267	0.00215373	0.00167193	14	972/10475/3123/26986/84875/10346/63901/920/4938/4939/4261/3965/27350/60489
blue	BP	GO:0052372	0.00172209	modulation by symbiont of entry into host	7/488	37/13762	0.000275798	0.00221835	0.00172209	7	972/10475/3123/10346/920/4261/3965
blue	BP	GO:0002295	0.00172209	T-helper cell lineage commitment	4/488	10/13762	0.000276592	0.00221835	0.00172209	4	3570/84695/6693/3594
blue	BP	GO:0032494	0.00172209	response to peptidoglycan	4/488	10/13762	0.000276592	0.00221835	0.00172209	4	54209/3663/64170/11213
blue	BP	GO:0045579	0.00172209	positive regulation of B cell differentiation	4/488	10/13762	0.000276592	0.00221835	0.00172209	4	3635/6850/3071/695
blue	BP	GO:0060368	0.00172209	regulation of Fc receptor mediated stimulatory signaling pathway	4/488	10/13762	0.000276592	0.00221835	0.00172209	4	5788/4067/55198/1445
blue	BP	GO:2001198	0.00172209	regulation of dendritic cell differentiation	4/488	10/13762	0.000276592	0.00221835	0.00172209	4	28959/3965/10859/407008
blue	BP	GO:0043405	0.00177038	regulation of MAP kinase activity	15/488	150/13762	0.000284925	0.00228055	0.00177038	15	10333/221472/5294/4067/6850/6653/5777/11213/10019/1445/11214/146850/23533/11314/7040
blue	BP	GO:0002262	0.00177857	myeloid cell homeostasis	14/488	134/13762	0.000286823	0.0022911	0.00177857	14	5293/6886/3635/3059/10320/4067/6688/3071/10019/5925/677/567/581/3162
blue	BP	GO:0002369	0.00186315	T cell cytokine production	6/488	27/13762	0.000302283	0.00240006	0.00186315	6	7133/114548/3606/567/11006/54440
blue	BP	GO:0002724	0.00186315	regulation of T cell cytokine production	6/488	27/13762	0.000302283	0.00240006	0.00186315	6	7133/114548/3606/567/11006/54440
blue	BP	GO:0032691	0.00186315	negative regulation of interleukin-1 beta production	6/488	27/13762	0.000302283	0.00240006	0.00186315	6	114548/1524/54209/409/945/11006
blue	BP	GO:0002675	0.00197292	positive regulation of acute inflammatory response	5/488	18/13762	0.000320735	0.00254146	0.00197292	5	3133/5294/241/718/695
blue	BP	GO:0010950	0.00201983	positive regulation of endopeptidase activity	15/488	152/13762	0.000329018	0.00260188	0.00201983	15	7805/114548/58484/843/841/4067/6850/64170/64115/834/64581/317/29108/3965/581
blue	BP	GO:0032088	0.00204869	negative regulation of NF-kappaB transcription factor activity	10/488	76/13762	0.000335054	0.00263905	0.00204869	10	57413/140/114548/84868/84875/6688/11213/1240/29108/409
blue	BP	GO:0071887	0.00204869	leukocyte apoptotic process	10/488	76/13762	0.000335054	0.00263905	0.00204869	10	5293/3059/972/155038/4067/81704/3965/581/10859/695
blue	BP	GO:0070372	0.00206077	regulation of ERK1 and ERK2 cascade	19/488	221/13762	0.000337702	0.00265462	0.00206077	19	5788/1230/1436/972/84868/3123/54209/26281/4067/6850/64170/920/5777/1880/1445/29108/409/3965/7040
blue	BP	GO:0043068	0.00206858	positive regulation of programmed cell death	31/488	451/13762	0.000339656	0.00266468	0.00206858	31	5293/7133/7805/4332/5788/58484/841/3635/7098/85477/3663/4067/94241/2683/6850/7046/1075/4055/64581/317/29108/3684/409/3965/2896/7305/581/10859/1522/11200/3162
blue	BP	GO:0052126	0.00219262	movement in host environment	14/488	137/13762	0.000360736	0.00282446	0.00219262	14	8673/942/972/10475/3123/1508/4360/10346/920/3695/6404/4261/3965/6510
blue	BP	GO:0002714	0.0022557	positive regulation of B cell mediated immunity	6/488	28/13762	0.00037332	0.00290572	0.0022557	6	5788/3133/54209/718/7040/695
blue	BP	GO:0002891	0.0022557	positive regulation of immunoglobulin mediated immune response	6/488	28/13762	0.00037332	0.00290572	0.0022557	6	5788/3133/54209/718/7040/695
blue	BP	GO:0045920	0.0022557	negative regulation of exocytosis	6/488	28/13762	0.00037332	0.00290572	0.0022557	6	8832/6688/3071/3965/11314/3162
blue	BP	GO:0071622	0.00233256	regulation of granulocyte chemotaxis	7/488	39/13762	0.00038756	0.00300473	0.00233256	7	1436/972/719/3071/1240/5880/407008
blue	BP	GO:0097178	0.00233256	ruffle assembly	7/488	39/13762	0.00038756	0.00300473	0.00233256	7	55920/64805/83478/199/23191/5216/51225
blue	BP	GO:1901342	0.00235208	regulation of vasculature development	21/488	260/13762	0.00039157	0.00302988	0.00235208	21	5293/3099/6672/7048/1524/23166/7098/4814/240/3087/719/22846/3687/146850/2896/126259/718/861/3162/1536/407008
blue	BP	GO:0002526	0.00239725	acute inflammatory response	9/488	64/13762	0.000399871	0.00308807	0.00239725	9	3570/114548/3133/5294/2683/241/5265/718/695
blue	BP	GO:2000377	0.00249025	regulation of reactive oxygen species metabolic process	13/488	123/13762	0.000418765	0.00320787	0.00249025	13	3099/7048/10333/6850/240/64581/3684/5336/1535/7305/7040/3689/5880
blue	BP	GO:0001771	0.00249025	immunological synapse formation	4/488	11/13762	0.000422498	0.00320787	0.00249025	4	84868/1794/81704/4478
blue	BP	GO:0002710	0.00249025	negative regulation of T cell mediated immunity	4/488	11/13762	0.000422498	0.00320787	0.00249025	4	5788/3071/10859/11006
blue	BP	GO:0045657	0.00249025	positive regulation of monocyte differentiation	4/488	11/13762	0.000422498	0.00320787	0.00249025	4	972/3123/920/677
blue	BP	GO:0060907	0.00249025	positive regulation of macrophage cytokine production	4/488	11/13762	0.000422498	0.00320787	0.00249025	4	7805/972/5336/10859
blue	BP	GO:0090713	0.00249025	immunological memory process	4/488	11/13762	0.000422498	0.00320787	0.00249025	4	3122/3123/10875/3594
blue	BP	GO:0019883	0.00249025	antigen processing and presentation of endogenous antigen	5/488	19/13762	0.000422686	0.00320787	0.00249025	5	972/3133/3122/3123/567
blue	BP	GO:0032703	0.00249025	negative regulation of interleukin-2 production	5/488	19/13762	0.000422686	0.00320787	0.00249025	5	7805/5788/84868/11006/11326
blue	BP	GO:0045655	0.00249025	regulation of monocyte differentiation	5/488	19/13762	0.000422686	0.00320787	0.00249025	5	3635/972/3123/920/677
blue	BP	GO:0002712	0.00267401	regulation of B cell mediated immunity	7/488	40/13762	0.000455618	0.00344458	0.00267401	7	5788/3133/54209/5777/718/7040/695
blue	BP	GO:0002889	0.00267401	regulation of immunoglobulin mediated immune response	7/488	40/13762	0.000455618	0.00344458	0.00267401	7	5788/3133/54209/5777/718/7040/695
blue	BP	GO:0046006	0.00267563	regulation of activated T cell proliferation	6/488	29/13762	0.000456765	0.00344666	0.00267563	6	3606/29108/3965/126259/3594/11006
blue	BP	GO:0045453	0.00299653	bone resorption	8/488	53/13762	0.0005135	0.00386004	0.00299653	8	3635/154/1436/6850/10312/338773/1445/5880
blue	BP	GO:0070527	0.00299653	platelet aggregation	8/488	53/13762	0.0005135	0.00386004	0.00299653	8	5341/64805/5294/4067/6850/83706/5777/10019
blue	BP	GO:0006691	0.00318158	leukotriene metabolic process	5/488	20/13762	0.000547285	0.00409842	0.00318158	5	5321/7097/6850/240/241
blue	BP	GO:0043302	0.00318158	positive regulation of leukocyte degranulation	5/488	20/13762	0.000547285	0.00409842	0.00318158	5	5724/8673/6850/3684/3689
blue	BP	GO:1903530	0.00319323	regulation of secretion by cell	31/488	464/13762	0.000550329	0.00411342	0.00319323	31	7133/5724/8832/5321/84976/8673/64805/7097/3123/54209/26281/4067/6850/240/6688/10312/7351/3071/3684/3965/11314/79651/6813/84106/7040/945/10859/7226/3689/3162/5880
blue	BP	GO:0002673	0.00319673	regulation of acute inflammatory response	6/488	30/13762	0.000554056	0.00411792	0.00319673	6	114548/3133/5294/241/718/695
blue	BP	GO:0046636	0.00319673	negative regulation of alpha-beta T cell activation	6/488	30/13762	0.000554056	0.00411792	0.00319673	6	84695/64115/3965/11314/10859/861
blue	BP	GO:0098751	0.00319673	bone cell development	6/488	30/13762	0.000554056	0.00411792	0.00319673	6	6886/2313/5777/10019/7305/10859
blue	BP	GO:0034101	0.00324193	erythrocyte homeostasis	12/488	111/13762	0.000562947	0.00417616	0.00324193	12	6886/3635/3059/10320/4067/6688/3071/10019/5925/677/567/3162
blue	BP	GO:0051701	0.00327111	biological process involved in interaction with host	15/488	160/13762	0.000569078	0.00421374	0.00327111	15	8673/942/972/5272/10475/3123/1508/4360/10346/920/3695/6404/4261/3965/6510
blue	BP	GO:0045860	0.00345183	positive regulation of protein kinase activity	24/488	326/13762	0.000601643	0.00444654	0.00345183	24	6886/2209/3570/5788/7048/942/10333/7098/154/1436/3937/221472/5294/6850/3606/920/3071/1445/11214/146850/23533/11314/7040/57091
blue	BP	GO:0002643	0.00348888	regulation of tolerance induction	4/488	12/13762	0.000616057	0.00449426	0.00348888	4	7048/84868/11213/11006
blue	BP	GO:0002830	0.00348888	positive regulation of type 2 immune response	4/488	12/13762	0.000616057	0.00449426	0.00348888	4	114548/942/972/3606
blue	BP	GO:0019370	0.00348888	leukotriene biosynthetic process	4/488	12/13762	0.000616057	0.00449426	0.00348888	4	5321/6850/240/241
blue	BP	GO:0032693	0.00348888	negative regulation of interleukin-10 production	4/488	12/13762	0.000616057	0.00449426	0.00348888	4	64115/7305/10859/11006
blue	BP	GO:0036005	0.00348888	response to macrophage colony-stimulating factor	4/488	12/13762	0.000616057	0.00449426	0.00348888	4	1796/7097/1436/54209
blue	BP	GO:0036006	0.00348888	cellular response to macrophage colony-stimulating factor stimulus	4/488	12/13762	0.000616057	0.00449426	0.00348888	4	1796/7097/1436/54209
blue	BP	GO:0043373	0.00348888	CD4-positive, alpha-beta T cell lineage commitment	4/488	12/13762	0.000616057	0.00449426	0.00348888	4	3570/84695/6693/3594
blue	BP	GO:2001056	0.00374417	positive regulation of cysteine-type endopeptidase activity	13/488	129/13762	0.000662357	0.00482313	0.00374417	13	7805/114548/58484/843/841/6850/64170/834/64581/317/29108/3965/581
blue	BP	GO:0010543	0.00375493	regulation of platelet activation	6/488	31/13762	0.000666706	0.00483698	0.00375493	6	2207/5321/5341/4067/6850/10019
blue	BP	GO:0030224	0.00375493	monocyte differentiation	6/488	31/13762	0.000666706	0.00483698	0.00375493	6	3635/1436/972/3123/920/677
blue	BP	GO:0051347	0.00383173	positive regulation of transferase activity	31/488	470/13762	0.000681591	0.00493592	0.00383173	31	6886/2209/3570/5788/7048/942/64805/10333/7098/154/1436/972/3937/3123/221472/54209/5558/5294/4067/6850/3606/6653/920/3071/1445/11214/146850/23533/11314/7040/57091
blue	BP	GO:0034143	0.00390719	regulation of toll-like receptor 4 signaling pathway	5/488	21/13762	0.000697559	0.00503312	0.00390719	5	54209/4067/4814/55198/11027
blue	BP	GO:0050858	0.00390719	negative regulation of antigen receptor-mediated signaling pathway	5/488	21/13762	0.000697559	0.00503312	0.00390719	5	7805/9404/5777/11314/11006
blue	BP	GO:0098586	0.00393464	cellular response to virus	9/488	69/13762	0.000703743	0.00506849	0.00393464	9	9641/7098/57705/4938/3965/84282/5452/581/51284
blue	BP	GO:0061756	0.00401002	leukocyte adhesion to vascular endothelial cell	7/488	43/13762	0.000718531	0.00516558	0.00401002	7	5724/1524/240/3695/6404/6693/3689
blue	BP	GO:0030838	0.00418783	positive regulation of actin filament polymerization	10/488	84/13762	0.00075312	0.00539463	0.00418783	10	85477/10095/3071/23191/29108/5216/9535/7408/3055/7454
blue	BP	GO:1901216	0.00418783	positive regulation of neuron death	10/488	84/13762	0.00075312	0.00539463	0.00418783	10	712/841/10333/3684/2896/7305/581/1522/7226/3689
blue	BP	GO:0045765	0.00429795	regulation of angiogenesis	20/488	255/13762	0.000774323	0.00553648	0.00429795	20	5293/3099/6672/7048/1524/23166/7098/4814/240/3087/719/22846/3687/146850/2896/126259/718/861/3162/1536
blue	BP	GO:0050798	0.00440403	activated T cell proliferation	6/488	32/13762	0.000796305	0.00567314	0.00440403	6	3606/29108/3965/126259/3594/11006
blue	BP	GO:0097242	0.00440403	amyloid-beta clearance	6/488	32/13762	0.000796305	0.00567314	0.00440403	6	54209/3459/4481/3684/718/3689
blue	BP	GO:0044403	0.0045064	biological process involved in symbiotic interaction	18/488	219/13762	0.000816283	0.00580501	0.0045064	18	8673/1524/2876/942/972/5272/10475/3123/1508/64170/4360/10346/920/3695/6404/4261/3965/6510
blue	BP	GO:0045646	0.00456721	regulation of erythrocyte differentiation	7/488	44/13762	0.000828786	0.00588334	0.00456721	7	6886/3635/4067/6688/3071/677/567
blue	BP	GO:0030449	0.00474152	regulation of complement activation	4/488	13/13762	0.000865052	0.00610788	0.00474152	4	54209/2/718/11326
blue	BP	GO:0046629	0.00474152	gamma-delta T cell activation	4/488	13/13762	0.000865052	0.00610788	0.00474152	4	5788/6850/3071/10859
blue	BP	GO:0070206	0.00474152	protein trimerization	4/488	13/13762	0.000865052	0.00610788	0.00474152	4	84976/972/241/6510
blue	BP	GO:0002230	0.00478809	positive regulation of defense response to virus by host	5/488	22/13762	0.000876667	0.00616787	0.00478809	5	340061/29108/3594/10859/60489
blue	BP	GO:0048143	0.00478809	astrocyte activation	5/488	22/13762	0.000876667	0.00616787	0.00478809	5	712/54209/3459/2896/406934
blue	BP	GO:0048017	0.00489833	inositol lipid-mediated signaling	14/488	150/13762	0.000898446	0.00630987	0.00489833	14	5293/5724/3059/1436/54209/5294/118788/3606/5777/677/5330/23533/55803/10870
blue	BP	GO:0048661	0.00493576	positive regulation of smooth muscle cell proliferation	10/488	86/13762	0.00090692	0.00635809	0.00493576	10	5724/3570/7048/199/231/3606/10257/1535/7040/3162
blue	BP	GO:0034381	0.00513125	plasma lipoprotein particle clearance	6/488	33/13762	0.000944512	0.00660992	0.00513125	6	6646/54209/4481/1445/341/3162
blue	BP	GO:0002260	0.00516264	lymphocyte homeostasis	7/488	45/13762	0.000951973	0.00665035	0.00516264	7	972/4067/10312/3071/3965/581/139818
blue	BP	GO:0032970	0.00540064	regulation of actin filament-based process	24/488	338/13762	0.000997618	0.00695693	0.00540064	24	832/5341/822/3059/1436/85477/10095/7046/397/3071/23191/11214/29108/23406/5216/85464/51225/9535/7408/3055/7226/5880/23616/7454
blue	BP	GO:0051048	0.00548973	negative regulation of secretion	13/488	135/13762	0.00101586	0.0070717	0.00548973	13	7133/8832/8673/64805/972/6688/7351/3071/3965/11314/79651/10859/3162
blue	BP	GO:0002312	0.00575691	B cell activation involved in immune response	8/488	59/13762	0.00106718	0.00741587	0.00575691	8	5788/6688/1880/5336/3394/7040/4242/139818
blue	BP	GO:0002701	0.00579726	negative regulation of production of molecular mediator of immune response	5/488	23/13762	0.00108788	0.00746785	0.00579726	5	11213/7040/10859/11006/3162
blue	BP	GO:0032607	0.00579726	interferon-alpha production	5/488	23/13762	0.00108788	0.00746785	0.00579726	5	7098/84868/3663/23547/51284
blue	BP	GO:0032647	0.00579726	regulation of interferon-alpha production	5/488	23/13762	0.00108788	0.00746785	0.00579726	5	7098/84868/3663/23547/51284
blue	BP	GO:0035456	0.00579726	response to interferon-beta	5/488	23/13762	0.00108788	0.00746785	0.00579726	5	4332/9641/7098/340061/4938
blue	BP	GO:0035590	0.00579726	purinergic nucleotide receptor signaling pathway	5/488	23/13762	0.00108788	0.00746785	0.00579726	5	5724/140/53829/64805/2857
blue	BP	GO:0050850	0.00579726	positive regulation of calcium-mediated signaling	5/488	23/13762	0.00108788	0.00746785	0.00579726	5	54209/6850/920/64581/5336
blue	BP	GO:0072538	0.00579726	T-helper 17 type immune response	5/488	23/13762	0.00108788	0.00746785	0.00579726	5	3570/84695/64170/64581/3594
blue	BP	GO:1903531	0.00601021	negative regulation of secretion by cell	12/488	120/13762	0.0011298	0.00774216	0.00601021	12	7133/8832/8673/64805/6688/7351/3071/3965/11314/79651/10859/3162
blue	BP	GO:0030218	0.00602668	erythrocyte differentiation	11/488	104/13762	0.00113486	0.00776338	0.00602668	11	6886/3635/3059/10320/4067/6688/3071/10019/5925/677/567
blue	BP	GO:0046849	0.00616697	bone remodeling	9/488	74/13762	0.00117417	0.0079441	0.00616697	9	3635/154/1436/6850/10312/338773/1445/7040/5880
blue	BP	GO:0048678	0.00616697	response to axon injury	9/488	74/13762	0.00117417	0.0079441	0.00616697	9	64805/199/54209/4067/5336/8578/2896/7305/581
blue	BP	GO:0002363	0.00616697	alpha-beta T cell lineage commitment	4/488	14/13762	0.00117735	0.0079441	0.00616697	4	3570/84695/6693/3594
blue	BP	GO:0002902	0.00616697	regulation of B cell apoptotic process	4/488	14/13762	0.00117735	0.0079441	0.00616697	4	972/4067/581/695
blue	BP	GO:0034138	0.00616697	toll-like receptor 3 signaling pathway	4/488	14/13762	0.00117735	0.0079441	0.00616697	4	7098/84868/81622/4938
blue	BP	GO:0043369	0.00616697	CD4-positive or CD8-positive, alpha-beta T cell lineage commitment	4/488	14/13762	0.00117735	0.0079441	0.00616697	4	3570/84695/6693/3594
blue	BP	GO:0045061	0.00616697	thymic T cell selection	4/488	14/13762	0.00117735	0.0079441	0.00616697	4	5788/972/1794/84433
blue	BP	GO:0045651	0.00616697	positive regulation of macrophage differentiation	4/488	14/13762	0.00117735	0.0079441	0.00616697	4	841/3059/5925/7040
blue	BP	GO:0043550	0.00624317	regulation of lipid kinase activity	8/488	60/13762	0.00119393	0.00804226	0.00624317	8	64805/4067/5925/124997/146850/23533/9306/7040
blue	BP	GO:0060760	0.00647995	positive regulation of response to cytokine stimulus	7/488	47/13762	0.00124132	0.00834727	0.00647995	7	7805/9641/54625/7097/972/54209/834
blue	BP	GO:1905521	0.00679408	regulation of macrophage migration	6/488	35/13762	0.00130371	0.00875192	0.00679408	6	1524/64805/1436/54209/719/1240
blue	BP	GO:0034103	0.00691966	regulation of tissue remodeling	8/488	61/13762	0.0013324	0.00891369	0.00691966	8	3635/1436/6850/3606/338773/1445/7040/861
blue	BP	GO:0050901	0.00691966	leukocyte tethering or rolling	5/488	24/13762	0.00133457	0.00891369	0.00691966	5	5724/1524/3695/6404/6693
blue	BP	GO:1901658	0.00691966	glycosyl compound catabolic process	5/488	24/13762	0.00133457	0.00891369	0.00691966	5	51071/51816/27350/60489/4668
blue	BP	GO:0051235	0.00704381	maintenance of location	20/488	267/13762	0.00136081	0.00907362	0.00704381	20	6646/5788/9641/3099/6672/375387/54209/85477/4481/4067/6653/920/5777/3709/5336/1535/2548/718/581/7226
blue	BP	GO:0045670	0.00728444	regulation of osteoclast differentiation	7/488	48/13762	0.00140967	0.00938359	0.00728444	7	3635/1230/7098/54209/7305/10859/11006
blue	BP	GO:0008360	0.0073238	regulation of cell shape	13/488	140/13762	0.00142003	0.00943429	0.0073238	13	55843/1436/7940/221472/89846/91010/23191/3055/3689/5880/23654/30011/4478
blue	BP	GO:0032963	0.0073238	collagen metabolic process	9/488	76/13762	0.00142206	0.00943429	0.0073238	9	1520/1508/64115/4261/409/9902/7040/57333/861
blue	BP	GO:0042531	0.00780654	positive regulation of tyrosine phosphorylation of STAT protein	6/488	36/13762	0.00151834	0.0100561	0.00780654	6	3570/3059/54625/1436/4067/3606
blue	BP	GO:0033630	0.00793198	positive regulation of cell adhesion mediated by integrin	4/488	15/13762	0.00156083	0.0102177	0.00793198	4	64805/6850/5777/3071
blue	BP	GO:0034162	0.00793198	toll-like receptor 9 signaling pathway	4/488	15/13762	0.00156083	0.0102177	0.00793198	4	84868/118788/81622/23547
blue	BP	GO:0035458	0.00793198	cellular response to interferon-beta	4/488	15/13762	0.00156083	0.0102177	0.00793198	4	4332/7098/340061/4938
blue	BP	GO:0051014	0.00793198	actin filament severing	4/488	15/13762	0.00156083	0.0102177	0.00793198	4	23380/822/85477/9535
blue	BP	GO:0071800	0.00793198	podosome assembly	4/488	15/13762	0.00156083	0.0102177	0.00793198	4	51411/3936/3055/4478
blue	BP	GO:0150079	0.00793198	negative regulation of neuroinflammatory response	4/488	15/13762	0.00156083	0.0102177	0.00793198	4	7133/5788/54209/2896
blue	BP	GO:2000316	0.00793198	regulation of T-helper 17 type immune response	4/488	15/13762	0.00156083	0.0102177	0.00793198	4	84695/64170/64581/3594
blue	BP	GO:0043551	0.00808055	regulation of phosphatidylinositol 3-kinase activity	7/488	49/13762	0.00159533	0.0104091	0.00808055	7	64805/4067/124997/146850/23533/9306/7040
blue	BP	GO:0070227	0.00808055	lymphocyte apoptotic process	7/488	49/13762	0.00159533	0.0104091	0.00808055	7	972/155038/4067/81704/3965/581/695
blue	BP	GO:1900016	0.008193	negative regulation of cytokine production involved in inflammatory response	5/488	25/13762	0.0016202	0.010554	0.008193	5	54209/55198/29108/113/11006
blue	BP	GO:0031532	0.00838419	actin cytoskeleton reorganization	10/488	93/13762	0.00166074	0.0108003	0.00838419	10	5341/3059/1436/397/51225/9535/3055/57091/7226/64098
blue	BP	GO:0042509	0.00903994	regulation of tyrosine phosphorylation of STAT protein	7/488	50/13762	0.00179946	0.011645	0.00903994	7	3570/3059/54625/1436/4067/3606/10019
blue	BP	GO:1990868	0.00903994	response to chemokine	7/488	50/13762	0.00179946	0.011645	0.00903994	7	1524/1238/1230/54209/81704/1240/10019
blue	BP	GO:1990869	0.00903994	cellular response to chemokine	7/488	50/13762	0.00179946	0.011645	0.00903994	7	1524/1238/1230/54209/81704/1240/10019
blue	BP	GO:0017157	0.00947484	regulation of exocytosis	15/488	180/13762	0.00188912	0.0122052	0.00947484	15	5724/8832/8673/4067/6850/6688/3071/3684/3965/11314/6813/84106/3689/3162/5880
blue	BP	GO:0032620	0.00969921	interleukin-17 production	5/488	26/13762	0.00194827	0.0124942	0.00969921	5	64170/64115/3606/3071/7040
blue	BP	GO:0032660	0.00969921	regulation of interleukin-17 production	5/488	26/13762	0.00194827	0.0124942	0.00969921	5	64170/64115/3606/3071/7040
blue	BP	GO:0090022	0.00969921	regulation of neutrophil chemotaxis	5/488	26/13762	0.00194827	0.0124942	0.00969921	5	972/719/3071/5880/407008
blue	BP	GO:1903902	0.00969921	positive regulation of viral life cycle	5/488	26/13762	0.00194827	0.0124942	0.00969921	5	972/10475/3123/920/3965
blue	BP	GO:0043433	0.00969921	negative regulation of DNA-binding transcription factor activity	13/488	145/13762	0.00194965	0.0124942	0.00969921	13	57413/140/114548/6672/84868/84875/6688/11213/1240/5925/29108/409/3162
blue	BP	GO:0048771	0.00979267	tissue remodeling	12/488	128/13762	0.00197163	0.0126146	0.00979267	12	3635/154/1436/6850/10312/3606/338773/1445/7040/581/861/5880
blue	BP	GO:1902905	0.009891	positive regulation of supramolecular fiber organization	15/488	181/13762	0.00199465	0.0127413	0.009891	15	5341/2876/85477/10095/7046/3071/5925/23191/29108/5216/79709/9535/7408/3055/7454
blue	BP	GO:0043065	0.00990505	positive regulation of apoptotic process	28/488	439/13762	0.00200491	0.0127594	0.00990505	28	5293/7133/4332/5788/58484/841/3635/7098/85477/3663/4067/94241/2683/7046/1075/4055/317/29108/3684/409/3965/2896/7305/581/10859/1522/11200/3162
blue	BP	GO:0030032	0.00990505	lamellipodium assembly	8/488	65/13762	0.00201886	0.0127594	0.00990505	8	832/23380/64805/23191/51225/5880/7454/9459
blue	BP	GO:0009164	0.00990505	nucleoside catabolic process	4/488	16/13762	0.0020233	0.0127594	0.00990505	4	51071/51816/27350/60489
blue	BP	GO:0010818	0.00990505	T cell chemotaxis	4/488	16/13762	0.0020233	0.0127594	0.00990505	4	5293/5294/1880/58191
blue	BP	GO:0035855	0.00990505	megakaryocyte development	4/488	16/13762	0.0020233	0.0127594	0.00990505	4	6886/2313/5777/10019
blue	BP	GO:0045624	0.00990505	positive regulation of T-helper cell differentiation	4/488	16/13762	0.0020233	0.0127594	0.00990505	4	114548/942/3606/3594
blue	BP	GO:0060143	0.00990505	positive regulation of syncytium formation by plasma membrane fusion	4/488	16/13762	0.0020233	0.0127594	0.00990505	4	963/54209/7305/4773
blue	BP	GO:0050732	0.00990505	negative regulation of peptidyl-tyrosine phosphorylation	7/488	51/13762	0.0020233	0.0127594	0.00990505	7	5788/54625/5777/10019/11314/11006/64092
blue	BP	GO:0009988	0.00990803	cell-cell recognition	6/488	38/13762	0.00202714	0.0127632	0.00990803	6	84868/1794/81704/2683/2350/4478
blue	BP	GO:0048015	0.0101162	phosphatidylinositol-mediated signaling	13/488	146/13762	0.00207302	0.0130314	0.0101162	13	5293/5724/3059/1436/54209/5294/118788/3606/5777/677/5330/23533/10870
blue	BP	GO:0001894	0.0105657	tissue homeostasis	16/488	201/13762	0.00216858	0.0136104	0.0105657	16	3635/54360/154/1436/231/6850/10312/338773/4938/5925/567/1445/581/57333/5880/54440
blue	BP	GO:1902903	0.0106663	regulation of supramolecular fiber organization	23/488	338/13762	0.00219269	0.01374	0.0106663	23	832/5341/822/2876/3059/54209/85477/10095/7046/3071/5925/23191/11214/29108/23406/5216/85464/79709/9535/7408/3055/23616/7454
blue	BP	GO:0007260	0.0110155	tyrosine phosphorylation of STAT protein	7/488	52/13762	0.00226808	0.0141899	0.0110155	7	3570/3059/54625/1436/4067/3606/10019
blue	BP	GO:0019932	0.0111021	second-messenger-mediated signaling	18/488	240/13762	0.00228953	0.0143014	0.0111021	18	5788/5341/1524/1238/1230/64805/54209/7462/6850/920/64581/3709/1240/5336/2357/4773/7226/695
blue	BP	GO:0001516	0.0111906	prostaglandin biosynthetic process	5/488	27/13762	0.00232236	0.0144154	0.0111906	5	5321/27306/972/6916/5742
blue	BP	GO:0001782	0.0111906	B cell homeostasis	5/488	27/13762	0.00232236	0.0144154	0.0111906	5	972/4067/3071/581/139818
blue	BP	GO:0046457	0.0111906	prostanoid biosynthetic process	5/488	27/13762	0.00232236	0.0144154	0.0111906	5	5321/27306/972/6916/5742
blue	BP	GO:0055094	0.0111906	response to lipoprotein particle	5/488	27/13762	0.00232236	0.0144154	0.0111906	5	2207/10333/54209/6850/3689
blue	BP	GO:0060249	0.0115248	anatomical structure homeostasis	18/488	241/13762	0.00239547	0.0148459	0.0115248	18	23498/3635/54360/154/1436/231/6850/10312/338773/4938/5925/567/1445/2548/581/57333/5880/54440
blue	BP	GO:0007204	0.0115886	positive regulation of cytosolic calcium ion concentration	17/488	222/13762	0.00241249	0.014928	0.0115886	17	5788/1524/1238/1230/5294/4067/5777/719/3709/1240/10161/5336/1535/9170/581/2357/7226
blue	BP	GO:0097581	0.0116402	lamellipodium organization	9/488	82/13762	0.00242703	0.0149945	0.0116402	9	832/23380/64805/6239/23191/51225/5880/7454/9459
blue	BP	GO:0110053	0.0119977	regulation of actin filament organization	18/488	242/13762	0.00250548	0.015455	0.0119977	18	832/5341/822/3059/85477/10095/7046/3071/23191/29108/23406/5216/85464/9535/7408/3055/23616/7454
blue	BP	GO:0051924	0.0120415	regulation of calcium ion transport	16/488	204/13762	0.00251856	0.0155115	0.0120415	16	8832/1230/64805/5294/4067/10008/920/5777/3603/5336/1535/409/581/945/11027/10859
blue	BP	GO:0002360	0.0122041	T cell lineage commitment	4/488	17/13762	0.00257245	0.015721	0.0122041	4	3570/84695/6693/3594
blue	BP	GO:0002483	0.0122041	antigen processing and presentation of endogenous peptide antigen	4/488	17/13762	0.00257245	0.015721	0.0122041	4	3133/3122/3123/567
blue	BP	GO:0002825	0.0122041	regulation of T-helper 1 type immune response	4/488	17/13762	0.00257245	0.015721	0.0122041	4	5321/84868/3606/3594
blue	BP	GO:1903975	0.0122041	regulation of glial cell migration	4/488	17/13762	0.00257245	0.015721	0.0122041	4	1524/64805/54209/1880
blue	BP	GO:2000108	0.0122041	positive regulation of leukocyte apoptotic process	4/488	17/13762	0.00257245	0.015721	0.0122041	4	5293/4067/3965/581
blue	BP	GO:0001961	0.0125384	positive regulation of cytokine-mediated signaling pathway	6/488	40/13762	0.00265517	0.0161516	0.0125384	6	7805/9641/54625/972/54209/834
blue	BP	GO:0006692	0.0125384	prostanoid metabolic process	6/488	40/13762	0.00265517	0.0161516	0.0125384	6	5321/27306/972/231/6916/5742
blue	BP	GO:0006693	0.0125384	prostaglandin metabolic process	6/488	40/13762	0.00265517	0.0161516	0.0125384	6	5321/27306/972/231/6916/5742
blue	BP	GO:0097191	0.0129007	extrinsic apoptotic signaling pathway	15/488	187/13762	0.00273608	0.0166182	0.0129007	15	7133/3570/5788/841/6672/2876/7098/7046/6688/4055/29108/147138/7040/581/3162
blue	BP	GO:1904894	0.0129278	positive regulation of receptor signaling pathway via STAT	5/488	28/13762	0.00274606	0.0166532	0.0129278	5	3570/231/3587/11314/7040
blue	BP	GO:0016032	0.0138408	viral process	23/488	346/13762	0.0029445	0.0178293	0.0138408	23	8673/942/6480/972/10475/3123/1508/26986/84875/9712/4360/10346/63901/920/3695/6404/4938/4939/4261/3965/6510/27350/60489
blue	BP	GO:0002762	0.0141477	negative regulation of myeloid leukocyte differentiation	6/488	41/13762	0.003019	0.0182246	0.0141477	6	714/3635/7098/4067/10859/11006
blue	BP	GO:0016601	0.0141477	Rac protein signal transduction	6/488	41/13762	0.003019	0.0182246	0.0141477	6	83478/199/5294/23191/5880/23616
blue	BP	GO:0033077	0.0146969	T cell differentiation in thymus	7/488	55/13762	0.00314098	0.018932	0.0146969	7	5788/678/972/1794/84433/677/567
blue	BP	GO:0033194	0.0149214	response to hydroperoxide	4/488	18/13762	0.0032158	0.0192213	0.0149214	4	2876/199/94241/7226
blue	BP	GO:0042104	0.0149214	positive regulation of activated T cell proliferation	4/488	18/13762	0.0032158	0.0192213	0.0149214	4	3606/29108/126259/3594
blue	BP	GO:0002347	0.0149214	response to tumor cell	5/488	29/13762	0.003223	0.0192213	0.0149214	5	7805/84868/3123/6688/51225
blue	BP	GO:0010863	0.0149214	positive regulation of phospholipase C activity	5/488	29/13762	0.003223	0.0192213	0.0149214	5	5724/942/64805/5330/9170
blue	BP	GO:0048247	0.0149214	lymphocyte chemotaxis	5/488	29/13762	0.003223	0.0192213	0.0149214	5	5293/5294/9023/1880/58191
blue	BP	GO:0050691	0.0149214	regulation of defense response to virus by host	5/488	29/13762	0.003223	0.0192213	0.0149214	5	340061/29108/3594/10859/60489
blue	BP	GO:0071402	0.0149214	cellular response to lipoprotein particle stimulus	5/488	29/13762	0.003223	0.0192213	0.0149214	5	2207/10333/54209/6850/3689
blue	BP	GO:0070098	0.0158041	chemokine-mediated signaling pathway	6/488	42/13762	0.00341879	0.0203583	0.0158041	6	1524/1238/1230/54209/1240/10019
blue	BP	GO:0045862	0.016029	positive regulation of proteolysis	22/488	330/13762	0.00347267	0.020648	0.016029	22	7133/7805/27185/114548/58484/843/841/54209/4067/6850/64170/64115/1075/834/64581/317/29108/3965/2896/1050/581/57333
blue	BP	GO:0043903	0.0160504	regulation of biological process involved in symbiotic interaction	7/488	56/13762	0.00348254	0.0206756	0.0160504	7	972/10475/3123/10346/920/4261/3965
blue	BP	GO:0034612	0.0161796	response to tumor necrosis factor	15/488	192/13762	0.00351584	0.020842	0.0161796	15	7133/7805/678/841/929/6850/834/677/29108/1535/58191/406934/83483/1050/115650
blue	BP	GO:1904892	0.0162605	regulation of receptor signaling pathway via STAT	8/488	71/13762	0.00353873	0.0209463	0.0162605	8	3570/5788/54625/231/3587/10019/11314/7040
blue	BP	GO:0071901	0.0162647	negative regulation of protein serine/threonine kinase activity	10/488	103/13762	0.00354493	0.0209517	0.0162647	10	4067/3087/6653/5777/11213/10019/5925/29108/11314/1050
blue	BP	GO:0045071	0.0175824	negative regulation of viral genome replication	6/488	43/13762	0.00385667	0.0226491	0.0175824	6	84875/63901/4938/4939/27350/60489
blue	BP	GO:0060337	0.0175824	type I interferon signaling pathway	6/488	43/13762	0.00385667	0.0226491	0.0175824	6	9641/6672/5777/4938/4939/25939
blue	BP	GO:2000401	0.0175824	regulation of lymphocyte migration	6/488	43/13762	0.00385667	0.0226491	0.0175824	6	6793/199/81704/6693/29108/4478
blue	BP	GO:0034109	0.0175824	homotypic cell-cell adhesion	8/488	72/13762	0.00386077	0.0226491	0.0175824	8	5341/64805/5294/4067/6850/83706/5777/10019
blue	BP	GO:0071260	0.0175824	cellular response to mechanical stimulus	8/488	72/13762	0.00386077	0.0226491	0.0175824	8	7100/841/7098/4214/834/4055/1535/51284
blue	BP	GO:0071900	0.0179043	regulation of protein serine/threonine kinase activity	21/488	313/13762	0.00394783	0.0230638	0.0179043	21	10333/154/1436/221472/5294/4067/6850/3087/6653/5777/11213/10019/5925/1445/11214/29108/146850/23533/11314/1050/7040
blue	BP	GO:0001783	0.0179043	B cell apoptotic process	4/488	19/13762	0.00396063	0.0230638	0.0179043	4	972/4067/581/695
blue	BP	GO:0060142	0.0179043	regulation of syncytium formation by plasma membrane fusion	4/488	19/13762	0.00396063	0.0230638	0.0179043	4	963/54209/7305/4773
blue	BP	GO:0071624	0.0179043	positive regulation of granulocyte chemotaxis	4/488	19/13762	0.00396063	0.0230638	0.0179043	4	972/719/3071/5880
blue	BP	GO:0090023	0.0179043	positive regulation of neutrophil chemotaxis	4/488	19/13762	0.00396063	0.0230638	0.0179043	4	972/719/3071/5880
blue	BP	GO:0051651	0.0181749	maintenance of location in cell	14/488	176/13762	0.00402639	0.0234123	0.0181749	14	5788/3099/6672/85477/4067/6653/920/5777/3709/5336/1535/2548/581/7226
blue	BP	GO:0008037	0.0183545	cell recognition	10/488	105/13762	0.00407218	0.0236437	0.0183545	10	133418/51294/84868/1794/54209/81704/2683/2350/64581/4478
blue	BP	GO:0071357	0.0194685	cellular response to type I interferon	6/488	44/13762	0.00433476	0.0250787	0.0194685	6	9641/6672/5777/4938/4939/25939
blue	BP	GO:1905517	0.0194685	macrophage migration	6/488	44/13762	0.00433476	0.0250787	0.0194685	6	1524/64805/1436/54209/719/1240
blue	BP	GO:0050856	0.0194685	regulation of T cell receptor signaling pathway	5/488	31/13762	0.00435103	0.0250787	0.0194685	5	7805/84433/5777/11314/11006
blue	BP	GO:1900274	0.0194685	regulation of phospholipase C activity	5/488	31/13762	0.00435103	0.0250787	0.0194685	5	5724/942/64805/5330/9170
blue	BP	GO:1902622	0.0194685	regulation of neutrophil migration	5/488	31/13762	0.00435103	0.0250787	0.0194685	5	972/719/3071/5880/407008
blue	BP	GO:0001821	0.0195212	histamine secretion	3/488	10/13762	0.0044137	0.0251466	0.0195212	3	8673/4067/695
blue	BP	GO:0002357	0.0195212	defense response to tumor cell	3/488	10/13762	0.0044137	0.0251466	0.0195212	3	7805/6688/51225
blue	BP	GO:0016553	0.0195212	base conversion or substitution editing	3/488	10/13762	0.0044137	0.0251466	0.0195212	3	54502/27350/60489
blue	BP	GO:0034144	0.0195212	negative regulation of toll-like receptor 4 signaling pathway	3/488	10/13762	0.0044137	0.0251466	0.0195212	3	54209/4067/11027
blue	BP	GO:0044351	0.0195212	macropinocytosis	3/488	10/13762	0.0044137	0.0251466	0.0195212	3	1794/55198/29108
blue	BP	GO:0045628	0.0195212	regulation of T-helper 2 cell differentiation	3/488	10/13762	0.0044137	0.0251466	0.0195212	3	114548/942/3606
blue	BP	GO:0048102	0.0195212	autophagic cell death	3/488	10/13762	0.0044137	0.0251466	0.0195212	3	7805/54209/94241
blue	BP	GO:0071801	0.0195212	regulation of podosome assembly	3/488	10/13762	0.0044137	0.0251466	0.0195212	3	3936/3055/4478
blue	BP	GO:0071396	0.0196608	cellular response to lipid	27/488	443/13762	0.00445166	0.0253264	0.0196608	27	7133/5724/114548/678/1524/942/7097/929/84868/9450/54209/4067/6850/4360/6688/834/3606/677/29108/5336/3394/11184/7040/11027/10859/3055/4478
blue	BP	GO:2000146	0.0199933	negative regulation of cell motility	19/488	276/13762	0.00453345	0.0257547	0.0199933	19	57413/140/647135/23380/6672/1524/972/199/94241/397/58516/22846/79890/11314/7040/3162/7454/407008/393
blue	BP	GO:0045807	0.0200977	positive regulation of endocytosis	9/488	90/13762	0.00456367	0.0258892	0.0200977	9	929/54209/6850/3071/55198/567/5336/409/718
blue	BP	GO:0051051	0.0202873	negative regulation of transport	24/488	380/13762	0.00461334	0.0261335	0.0202873	24	7133/55917/8832/8673/6672/64805/7097/972/6688/7351/10008/3071/55198/9882/79890/23191/1445/3965/11314/79651/341/945/10859/3162
blue	BP	GO:1901136	0.0203746	carbohydrate derivative catabolic process	12/488	142/13762	0.00463984	0.026246	0.0203746	12	55276/10855/313/10894/51071/7040/25939/51816/27350/60489/4668/1890
blue	BP	GO:0046847	0.0204843	filopodium assembly	7/488	59/13762	0.00467816	0.0263872	0.0204843	7	832/23380/221472/89846/7046/7226/139818
blue	BP	GO:0050848	0.0204843	regulation of calcium-mediated signaling	7/488	59/13762	0.00467816	0.0263872	0.0204843	7	5341/54209/6850/920/64581/1240/5336
blue	BP	GO:0002726	0.0208705	positive regulation of T cell cytokine production	4/488	20/13762	0.00481396	0.0268847	0.0208705	4	114548/3606/567/54440
blue	BP	GO:0007202	0.0208705	activation of phospholipase C activity	4/488	20/13762	0.00481396	0.0268847	0.0208705	4	942/64805/5330/9170
blue	BP	GO:0010575	0.0208705	positive regulation of vascular endothelial growth factor production	4/488	20/13762	0.00481396	0.0268847	0.0208705	4	10855/719/718/7040
blue	BP	GO:0050857	0.0208705	positive regulation of antigen receptor-mediated signaling pathway	4/488	20/13762	0.00481396	0.0268847	0.0208705	4	5788/84433/123920/150372
blue	BP	GO:0061081	0.0208705	positive regulation of myeloid leukocyte cytokine production involved in immune response	4/488	20/13762	0.00481396	0.0268847	0.0208705	4	7805/972/5336/10859
blue	BP	GO:0090025	0.0208705	regulation of monocyte chemotaxis	4/488	20/13762	0.00481396	0.0268847	0.0208705	4	1524/1230/199/4067
blue	BP	GO:2000406	0.0208705	positive regulation of T cell migration	4/488	20/13762	0.00481396	0.0268847	0.0208705	4	199/81704/6693/29108
blue	BP	GO:0090630	0.0228447	activation of GTPase activity	9/488	92/13762	0.00527676	0.0294278	0.0228447	9	55920/9938/141/83478/9712/6494/9882/23526/51291
blue	BP	GO:0006873	0.0231504	cellular ion homeostasis	29/488	493/13762	0.00535492	0.0298216	0.0231504	29	5788/27185/30061/1524/1238/1230/285195/5294/6916/4067/3784/220002/10312/10008/5777/719/3709/1240/10161/4682/5336/1535/2896/9170/581/2357/7226/3162/80231
blue	BP	GO:0045638	0.0232285	negative regulation of myeloid cell differentiation	8/488	76/13762	0.00538056	0.0299222	0.0232285	8	714/3635/7098/8368/4067/677/10859/11006
blue	BP	GO:0031638	0.0233664	zymogen activation	6/488	46/13762	0.0054201	0.0300998	0.0233664	6	58484/841/64115/29108/1522/861
blue	BP	GO:0032535	0.0235481	regulation of cellular component size	22/488	343/13762	0.00546993	0.0303339	0.0235481	22	832/27185/5341/822/3059/85477/10095/3071/79890/23191/29108/23406/5216/85464/7409/9535/7408/3055/23616/7454/4478/393
blue	BP	GO:0001960	0.0242106	negative regulation of cytokine-mediated signaling pathway	7/488	61/13762	0.00563171	0.0311874	0.0242106	7	5788/54625/54209/11213/10019/4938/25939
blue	BP	GO:0045581	0.0246176	negative regulation of T cell differentiation	5/488	33/13762	0.00573517	0.0317117	0.0246176	5	84695/972/10875/11006/861
blue	BP	GO:0002828	0.0246176	regulation of type 2 immune response	4/488	21/13762	0.00578253	0.0317117	0.0246176	4	114548/942/972/3606
blue	BP	GO:0006907	0.0246176	pinocytosis	4/488	21/13762	0.00578253	0.0317117	0.0246176	4	1794/55198/29108/27131
blue	BP	GO:0034656	0.0246176	nucleobase-containing small molecule catabolic process	4/488	21/13762	0.00578253	0.0317117	0.0246176	4	51071/51816/27350/60489
blue	BP	GO:0060333	0.0246176	interferon-gamma-mediated signaling pathway	4/488	21/13762	0.00578253	0.0317117	0.0246176	4	6672/54625/3459/3055
blue	BP	GO:0097066	0.0246176	response to thyroid hormone	4/488	21/13762	0.00578253	0.0317117	0.0246176	4	1520/231/1508/4005
blue	BP	GO:2000515	0.0246176	negative regulation of CD4-positive, alpha-beta T cell activation	4/488	21/13762	0.00578253	0.0317117	0.0246176	4	84695/64115/3965/861
blue	BP	GO:0097305	0.0248536	response to alcohol	15/488	203/13762	0.00588072	0.0320156	0.0248536	15	114548/841/7048/929/6916/94241/7046/6688/3709/113/1535/11184/7040/10287/1536
blue	BP	GO:0002523	0.0248536	leukocyte migration involved in inflammatory response	3/488	11/13762	0.0059104	0.0320156	0.0248536	3	114548/4814/240
blue	BP	GO:0032740	0.0248536	positive regulation of interleukin-17 production	3/488	11/13762	0.0059104	0.0320156	0.0248536	3	64170/3606/7040
blue	BP	GO:0033599	0.0248536	regulation of mammary gland epithelial cell proliferation	3/488	11/13762	0.0059104	0.0320156	0.0248536	3	2876/6239/581
blue	BP	GO:0045064	0.0248536	T-helper 2 cell differentiation	3/488	11/13762	0.0059104	0.0320156	0.0248536	3	114548/942/3606
blue	BP	GO:0045346	0.0248536	regulation of MHC class II biosynthetic process	3/488	11/13762	0.0059104	0.0320156	0.0248536	3	6688/4261/113277
blue	BP	GO:0070207	0.0248536	protein homotrimerization	3/488	11/13762	0.0059104	0.0320156	0.0248536	3	84976/241/6510
blue	BP	GO:1905245	0.0248536	regulation of aspartic-type peptidase activity	3/488	11/13762	0.0059104	0.0320156	0.0248536	3	4067/6653/2896
blue	BP	GO:0051271	0.0248536	negative regulation of cellular component movement	19/488	283/13762	0.00591083	0.0320156	0.0248536	19	57413/140/647135/23380/6672/1524/972/199/94241/397/58516/22846/79890/11314/7040/3162/7454/407008/393
blue	BP	GO:1902743	0.0252976	regulation of lamellipodium organization	6/488	47/13762	0.00603163	0.0325876	0.0252976	6	832/6239/23191/51225/5880/7454
blue	BP	GO:0032147	0.0252976	activation of protein kinase activity	10/488	111/13762	0.0060329	0.0325876	0.0252976	10	6886/3570/7048/942/10333/7098/154/3606/3071/11314
blue	BP	GO:0002244	0.0254319	hematopoietic progenitor cell differentiation	9/488	94/13762	0.00607323	0.0327606	0.0254319	9	6886/5788/5341/54502/1436/6688/5777/122618/7040
blue	BP	GO:0045471	0.0268279	response to ethanol	10/488	112/13762	0.00642107	0.0345588	0.0268279	10	114548/841/929/6916/94241/6688/3709/113/10287/1536
blue	BP	GO:0032271	0.0268279	regulation of protein polymerization	15/488	205/13762	0.00642406	0.0345588	0.0268279	15	832/822/3059/85477/10095/3071/23191/29108/23406/5216/85464/9535/7408/3055/7454
blue	BP	GO:0030336	0.0269707	negative regulation of cell migration	18/488	265/13762	0.00646705	0.0347428	0.0269707	18	57413/140/647135/23380/6672/1524/972/199/94241/397/58516/22846/79890/11314/7040/3162/407008/393
blue	BP	GO:0043406	0.0270907	positive regulation of MAP kinase activity	9/488	95/13762	0.00650465	0.0348974	0.0270907	9	10333/221472/5294/6850/1445/11214/146850/23533/7040
blue	BP	GO:0009311	0.0278328	oligosaccharide metabolic process	6/488	48/13762	0.00669191	0.0358534	0.0278328	6	7903/79690/2683/2203/2548/4668
blue	BP	GO:0046425	0.0279272	regulation of receptor signaling pathway via JAK-STAT	7/488	63/13762	0.0067237	0.035975	0.0279272	7	3570/5788/54625/231/3587/10019/11314
blue	BP	GO:0034383	0.0284691	low-density lipoprotein particle clearance	4/488	22/13762	0.00687272	0.036673	0.0284691	4	6646/54209/1445/3162
blue	BP	GO:1902624	0.0284691	positive regulation of neutrophil migration	4/488	22/13762	0.00687272	0.036673	0.0284691	4	972/719/3071/5880
blue	BP	GO:0010959	0.028622	regulation of metal ion transport	21/488	329/13762	0.00691894	0.0368699	0.028622	21	8832/1230/64805/154/54209/5294/4067/3784/10008/920/5777/567/3603/5336/1535/409/53827/581/945/11027/10859
blue	BP	GO:0030100	0.0295726	regulation of endocytosis	14/488	188/13762	0.00715838	0.0380945	0.0295726	14	55589/929/54209/6850/3071/55198/79890/567/5336/409/11314/718/341/10859
blue	BP	GO:0043407	0.0304622	negative regulation of MAP kinase activity	6/488	49/13762	0.00740306	0.0392404	0.0304622	6	4067/6653/5777/11213/10019/11314
blue	BP	GO:0002548	0.0304622	monocyte chemotaxis	5/488	35/13762	0.00740348	0.0392404	0.0304622	5	3570/1524/1230/199/4067
blue	BP	GO:0002639	0.0304622	positive regulation of immunoglobulin production	5/488	35/13762	0.00740348	0.0392404	0.0304622	5	5788/942/3133/7040/54440
blue	BP	GO:0070997	0.0310352	neuron death	20/488	311/13762	0.00765351	0.0399786	0.0310352	20	7133/712/841/1524/2876/10333/4671/54209/26281/6653/5925/3684/409/2896/7305/581/1522/7226/3689/3162
blue	BP	GO:0002551	0.0310352	mast cell chemotaxis	3/488	12/13762	0.00767518	0.0399786	0.0310352	3	5293/79890/5880
blue	BP	GO:0032616	0.0310352	interleukin-13 production	3/488	12/13762	0.00767518	0.0399786	0.0310352	3	3133/3606/3965
blue	BP	GO:0032656	0.0310352	regulation of interleukin-13 production	3/488	12/13762	0.00767518	0.0399786	0.0310352	3	3133/3606/3965
blue	BP	GO:0042454	0.0310352	ribonucleoside catabolic process	3/488	12/13762	0.00767518	0.0399786	0.0310352	3	51816/27350/60489
blue	BP	GO:0045342	0.0310352	MHC class II biosynthetic process	3/488	12/13762	0.00767518	0.0399786	0.0310352	3	6688/4261/113277
blue	BP	GO:0051608	0.0310352	histamine transport	3/488	12/13762	0.00767518	0.0399786	0.0310352	3	8673/4067/695
blue	BP	GO:0055064	0.0310352	chloride ion homeostasis	3/488	12/13762	0.00767518	0.0399786	0.0310352	3	6916/3784/10008
blue	BP	GO:0055083	0.0310352	monovalent inorganic anion homeostasis	3/488	12/13762	0.00767518	0.0399786	0.0310352	3	6916/3784/10008
blue	BP	GO:0070486	0.0310352	leukocyte aggregation	3/488	12/13762	0.00767518	0.0399786	0.0310352	3	6793/5880/4478
blue	BP	GO:1900424	0.0310352	regulation of defense response to bacterium	3/488	12/13762	0.00767518	0.0399786	0.0310352	3	84868/1535/2896
blue	BP	GO:1901503	0.0310352	ether biosynthetic process	3/488	12/13762	0.00767518	0.0399786	0.0310352	3	5321/240/54947
blue	BP	GO:1903977	0.0310352	positive regulation of glial cell migration	3/488	12/13762	0.00767518	0.0399786	0.0310352	3	1524/64805/54209
blue	BP	GO:0090066	0.0310352	regulation of anatomical structure size	26/488	440/13762	0.0076843	0.0399786	0.0310352	26	832/27185/5341/822/2876/3059/154/85477/10095/9732/6916/3071/79890/23191/29108/23406/5216/85464/7409/9535/7408/3055/23616/7454/4478/393
blue	BP	GO:0014065	0.0310693	phosphatidylinositol 3-kinase signaling	10/488	115/13762	0.00770287	0.0400225	0.0310693	10	5293/3059/54209/5294/118788/3606/5777/677/23533/10870
blue	BP	GO:0035821	0.0317307	modulation of process of other organism	8/488	81/13762	0.00787717	0.0408745	0.0317307	8	1524/5272/79792/6850/64170/219972/920/64581
blue	BP	GO:0010714	0.0325476	positive regulation of collagen metabolic process	4/488	23/13762	0.00809058	0.0419268	0.0325476	4	64115/409/7040/861
blue	BP	GO:0034340	0.0328128	response to type I interferon	6/488	50/13762	0.00816718	0.0422684	0.0328128	6	9641/6672/5777/4938/4939/25939
blue	BP	GO:0010591	0.0335142	regulation of lamellipodium assembly	5/488	36/13762	0.0083527	0.043172	0.0335142	5	832/23191/51225/5880/7454
blue	BP	GO:1901214	0.0335787	regulation of neuron death	18/488	272/13762	0.0083797	0.043255	0.0335787	18	7133/712/841/1524/10333/4671/54209/26281/6653/3684/409/2896/7305/581/1522/7226/3689/3162
blue	BP	GO:0001667	0.0337937	ameboidal-type cell migration	23/488	378/13762	0.00846359	0.0435319	0.0337937	23	5293/55920/23380/6672/7048/2876/64805/6239/5294/7046/9404/397/3695/55198/22846/5336/5216/6776/2896/7040/3162/23616/393
blue	BP	GO:0032091	0.0337937	negative regulation of protein binding	8/488	82/13762	0.00846638	0.0435319	0.0337937	8	27185/154/6653/567/409/147138/581/1522
blue	BP	GO:0033209	0.0337937	tumor necrosis factor-mediated signaling pathway	8/488	82/13762	0.00846638	0.0435319	0.0337937	8	7133/7805/841/6850/834/29108/83483/115650
blue	BP	GO:0051480	0.034054	regulation of cytosolic calcium ion concentration	17/488	252/13762	0.0085427	0.0438673	0.034054	17	5788/1524/1238/1230/5294/4067/5777/719/3709/1240/10161/5336/1535/9170/581/2357/7226
blue	BP	GO:0060761	0.0344227	negative regulation of response to cytokine stimulus	7/488	66/13762	0.0086464	0.0443422	0.0344227	7	5788/54625/54209/11213/10019/4938/25939
blue	BP	GO:0008347	0.0357298	glial cell migration	6/488	51/13762	0.00898637	0.046026	0.0357298	6	23380/27185/1524/64805/54209/1880
blue	BP	GO:0009395	0.0371555	phospholipid catabolic process	5/488	37/13762	0.00938299	0.0478625	0.0371555	5	5321/3417/79887/5336/341
blue	BP	GO:0045124	0.0371555	regulation of bone resorption	5/488	37/13762	0.00938299	0.0478625	0.0371555	5	3635/1436/6850/338773/1445
blue	BP	GO:0030574	0.0371555	collagen catabolic process	4/488	24/13762	0.00944178	0.0478625	0.0371555	4	1520/1508/64115/9902
blue	BP	GO:0032814	0.0371555	regulation of natural killer cell activation	4/488	24/13762	0.00944178	0.0478625	0.0371555	4	84868/3133/3606/7305
blue	BP	GO:0042092	0.0371555	type 2 immune response	4/488	24/13762	0.00944178	0.0478625	0.0371555	4	114548/942/972/3606
blue	BP	GO:0045671	0.0371555	negative regulation of osteoclast differentiation	4/488	24/13762	0.00944178	0.0478625	0.0371555	4	3635/7098/10859/11006
blue	BP	GO:1903055	0.0371555	positive regulation of extracellular matrix organization	4/488	24/13762	0.00944178	0.0478625	0.0371555	4	5925/79709/7040/861
blue	BP	GO:2000403	0.0371555	positive regulation of lymphocyte migration	4/488	24/13762	0.00944178	0.0478625	0.0371555	4	199/81704/6693/29108
blue	BP	GO:0007265	0.0376164	Ras protein signal transduction	19/488	297/13762	0.00969371	0.0484563	0.0376164	19	1796/83478/79930/6239/199/5294/22898/2203/397/5925/10161/23191/11214/64926/5880/27128/23616/7454/393
blue	BP	GO:0002371	0.0376164	dendritic cell cytokine production	3/488	13/13762	0.00971822	0.0484563	0.0376164	3	7098/64581/5336
blue	BP	GO:0002438	0.0376164	acute inflammatory response to antigenic stimulus	3/488	13/13762	0.00971822	0.0484563	0.0376164	3	3133/718/695
blue	BP	GO:0002730	0.0376164	regulation of dendritic cell cytokine production	3/488	13/13762	0.00971822	0.0484563	0.0376164	3	7098/64581/5336
blue	BP	GO:0016322	0.0376164	neuron remodeling	3/488	13/13762	0.00971822	0.0484563	0.0376164	3	712/8578/718
blue	BP	GO:0043011	0.0376164	myeloid dendritic cell differentiation	3/488	13/13762	0.00971822	0.0484563	0.0376164	3	7048/6688/4055
blue	BP	GO:0043031	0.0376164	negative regulation of macrophage activation	3/488	13/13762	0.00971822	0.0484563	0.0376164	3	5788/2896/11326
blue	BP	GO:0044546	0.0376164	NLRP3 inflammasome complex assembly	3/488	13/13762	0.00971822	0.0484563	0.0376164	3	10333/54209/5336
blue	BP	GO:0045779	0.0376164	negative regulation of bone resorption	3/488	13/13762	0.00971822	0.0484563	0.0376164	3	3635/338773/1445
blue	BP	GO:0051764	0.0376164	actin crosslink formation	3/488	13/13762	0.00971822	0.0484563	0.0376164	3	199/4082/3936
blue	BP	GO:0097531	0.0376164	mast cell migration	3/488	13/13762	0.00971822	0.0484563	0.0376164	3	5293/79890/5880
blue	BP	GO:1900029	0.0376164	positive regulation of ruffle assembly	3/488	13/13762	0.00971822	0.0484563	0.0376164	3	64805/23191/5216
blue	BP	GO:1900225	0.0376164	regulation of NLRP3 inflammasome complex assembly	3/488	13/13762	0.00971822	0.0484563	0.0376164	3	10333/54209/5336
blue	BP	GO:0030219	0.0380795	megakaryocyte differentiation	6/488	52/13762	0.00986267	0.0490528	0.0380795	6	6886/8368/85477/2313/5777/10019
blue	BP	GO:0051058	0.0380795	negative regulation of small GTPase mediated signal transduction	6/488	52/13762	0.00986267	0.0490528	0.0380795	6	9938/83478/2203/94134/64926/23616
blue	CC	GO:0009897	9.59996e-15	external side of plasma membrane	38/514	206/14269	5.79148e-17	1.2282e-14	9.59996e-15	38	1441/114625/3570/8832/2207/2214/5788/9936/7048/1524/1238/1230/942/64805/929/972/3133/3123/1508/4481/2683/2350/920/29121/969/10257/567/6693/3684/3687/10148/3594/2217/945/10859/3689/115650/3597
blue	CC	GO:0030667	9.59996e-15	secretory granule membrane	41/514	241/14269	6.65691e-17	1.2282e-14	9.59996e-15	41	6518/7133/5724/963/2207/2212/5788/8673/54918/7097/10184/340061/929/6793/79930/2683/221/10312/719/4973/3709/3071/11010/10257/79895/3683/3684/3687/1535/11314/2548/7305/27180/945/100049587/2357/3903/7226/3689/150372/1536
blue	CC	GO:0098552	2.67963e-14	side of membrane	52/514	393/14269	2.78721e-16	3.42826e-14	2.67963e-14	52	1441/114625/3570/8832/2207/2214/5996/5788/9936/7048/1524/1238/1230/942/64805/59345/112574/929/972/3133/3122/3123/3117/3113/3115/1508/4481/4067/6503/2683/6850/2350/920/29121/969/10257/567/6693/3684/3687/10148/64926/3594/2217/945/10859/11006/27131/3055/3689/115650/3597
blue	CC	GO:0070820	6.20266e-14	tertiary granule	29/514	127/14269	8.60222e-16	7.93555e-14	6.20266e-14	29	5724/963/1520/2207/8673/3417/79930/79792/10312/5777/4973/3071/23191/567/79895/3684/3687/1535/11314/2548/6813/945/100049587/2357/126014/3903/7226/3689/1536
blue	CC	GO:0042581	9.1625e-13	specific granule	27/514	121/14269	1.58839e-14	1.17223e-12	9.1625e-13	27	6518/7133/963/8673/54918/10855/1794/6793/79792/221/5777/719/4973/23191/567/79895/3683/3684/1535/6813/945/126014/3903/1522/7226/3689/1536
blue	CC	GO:0030139	1.8467e-12	endocytic vesicle	41/514	288/14269	3.84168e-14	2.36263e-12	1.8467e-12	41	1441/2210/2209/1520/4688/23380/8673/23166/7096/10333/7097/154/972/3133/3122/3123/3117/3113/3115/10981/4481/4067/6850/219972/81622/10312/920/55198/79890/122618/567/1535/8578/409/9170/4689/5880/51284/30011/1536/7454
blue	CC	GO:0042613	8.60825e-12	MHC class II protein complex	10/514	12/14269	2.08923e-13	1.10132e-11	8.60825e-12	10	972/3122/3123/3117/3109/3108/3111/3113/3115/567
blue	CC	GO:0042611	1.08882e-10	MHC protein complex	11/514	18/14269	3.02009e-12	1.39302e-10	1.08882e-10	11	972/3133/3122/3123/3117/3109/3108/3111/3113/3115/567
blue	CC	GO:0034774	1.52616e-10	secretory granule lumen	36/514	263/14269	4.76227e-12	1.95253e-10	1.52616e-10	36	6282/4332/8804/3417/55276/10855/22915/1794/8635/79792/54863/240/83706/1075/5777/2/51071/51411/64333/317/6036/10577/5265/23191/567/29108/23406/2896/23526/718/4125/9535/7040/126014/1522/51816
blue	CC	GO:0070821	1.56467e-10	tertiary granule membrane	17/514	56/14269	5.94471e-12	2.0018e-10	1.56467e-10	17	5724/963/2207/8673/4973/79895/3684/3687/1535/11314/2548/945/100049587/3903/7226/3689/1536
blue	CC	GO:0060205	1.56467e-10	cytoplasmic vesicle lumen	36/514	265/14269	5.96743e-12	2.0018e-10	1.56467e-10	36	6282/4332/8804/3417/55276/10855/22915/1794/8635/79792/54863/240/83706/1075/5777/2/51071/51411/64333/317/6036/10577/5265/23191/567/29108/23406/2896/23526/718/4125/9535/7040/126014/1522/51816
blue	CC	GO:0031983	1.60411e-10	vesicle lumen	36/514	266/14269	6.67402e-12	2.05226e-10	1.60411e-10	36	6282/4332/8804/3417/55276/10855/22915/1794/8635/79792/54863/240/83706/1075/5777/2/51071/51411/64333/317/6036/10577/5265/23191/567/29108/23406/2896/23526/718/4125/9535/7040/126014/1522/51816
blue	CC	GO:0030666	7.32091e-10	endocytic vesicle membrane	27/514	164/14269	3.29975e-11	9.36622e-10	7.32091e-10	27	1441/2210/2209/8673/23166/7096/10333/7097/154/972/3133/3122/3123/3117/3113/3115/10981/4481/4067/10312/920/55198/567/1535/8578/5880/1536
blue	CC	GO:0035579	1.09091e-09	specific granule membrane	18/514	72/14269	5.29532e-11	1.39569e-09	1.09091e-09	18	6518/7133/963/8673/54918/6793/221/719/4973/79895/3683/3684/1535/945/3903/7226/3689/1536
blue	CC	GO:0005774	2.54488e-09	vacuolar membrane	43/514	400/14269	1.32352e-10	3.25586e-09	2.54488e-09	43	7805/1441/80342/8673/54918/64747/59345/10855/7098/340061/972/3122/3123/3117/3109/3108/3111/3113/3115/54468/4067/2683/55315/51296/220002/10312/4647/719/11010/80183/53346/124997/2896/2548/4125/2357/6185/7226/162/150372/51284/80231/286410
blue	CC	GO:0101002	2.85372e-09	ficolin-1-rich granule	26/514	163/14269	1.58309e-10	3.65099e-09	2.85372e-09	26	1520/4332/2207/3417/55276/79930/10875/1508/79792/240/10312/51071/51411/3071/317/5265/3687/23406/11314/2548/9535/100049587/2357/1522/7226/3689
blue	CC	GO:0045335	5.32947e-09	phagocytic vesicle	22/514	121/14269	3.14127e-10	6.81841e-09	5.32947e-09	22	1520/4688/23380/8673/7096/10333/7097/3133/10981/6850/219972/81622/10312/55198/122618/567/1535/4689/5880/51284/1536/7454
blue	CC	GO:0005765	1.11223e-08	lysosomal membrane	39/514	359/14269	7.32694e-10	1.42297e-08	1.11223e-08	39	7805/1441/80342/8673/54918/64747/59345/10855/7098/972/3122/3123/3117/3109/3108/3111/3113/3115/54468/4067/2683/55315/51296/220002/10312/4647/719/11010/53346/124997/2896/2548/2357/7226/162/150372/51284/80231/286410
blue	CC	GO:0098852	1.11223e-08	lytic vacuole membrane	39/514	359/14269	7.32694e-10	1.42297e-08	1.11223e-08	39	7805/1441/80342/8673/54918/64747/59345/10855/7098/972/3122/3123/3117/3109/3108/3111/3113/3115/54468/4067/2683/55315/51296/220002/10312/4647/719/11010/53346/124997/2896/2548/2357/7226/162/150372/51284/80231/286410
blue	CC	GO:0045121	6.9537e-08	membrane raft	33/514	291/14269	5.31663e-09	8.89643e-08	6.9537e-08	33	7133/5788/841/3635/7048/64805/7096/10333/10855/7097/929/3937/54209/84433/7462/4067/55824/7046/3784/51338/10008/920/4973/6404/1445/3684/83483/3055/10287/3689/3162/150372/695
blue	CC	GO:0098857	6.9537e-08	membrane microdomain	33/514	291/14269	5.31663e-09	8.89643e-08	6.9537e-08	33	7133/5788/841/3635/7048/64805/7096/10333/10855/7097/929/3937/54209/84433/7462/4067/55824/7046/3784/51338/10008/920/4973/6404/1445/3684/83483/3055/10287/3689/3162/150372/695
blue	CC	GO:0005766	6.9537e-08	primary lysosome	21/514	128/14269	5.5452e-09	8.89643e-08	6.9537e-08	21	4332/8804/8673/54918/8635/2683/1075/719/11010/6036/10577/29108/2896/2548/23526/718/6813/4125/2357/51816/150372
blue	CC	GO:0042582	6.9537e-08	azurophil granule	21/514	128/14269	5.5452e-09	8.89643e-08	6.9537e-08	21	4332/8804/8673/54918/8635/2683/1075/719/11010/6036/10577/29108/2896/2548/23526/718/6813/4125/2357/51816/150372
blue	CC	GO:0043235	1.86224e-06	receptor complex	32/514	318/14269	1.5496e-07	2.38251e-06	1.86224e-06	32	7133/1441/3570/7048/26996/7096/10333/7097/929/154/1436/972/4067/6850/7046/54518/920/5777/4973/3709/3695/567/3683/3684/3687/10148/3594/3689/1439/23654/51284/3597
blue	CC	GO:0098797	4.68216e-06	plasma membrane protein complex	39/514	452/14269	4.05844e-07	5.99026e-06	4.68216e-06	39	3570/2207/4688/843/841/59345/7096/10333/7097/972/3133/3122/3123/3117/3109/3108/3111/3113/3115/4067/6850/7046/54518/3784/920/5777/3695/567/3683/3684/3687/1535/3594/23547/3689/4689/1439/1536/3597
blue	CC	GO:0101003	5.614e-06	ficolin-1-rich granule membrane	11/514	46/14269	5.0608e-07	7.18244e-06	5.614e-06	11	2207/79930/10312/3071/3687/11314/2548/100049587/2357/7226/3689
blue	CC	GO:0061702	8.97877e-06	inflammasome complex	6/514	11/14269	8.40531e-07	1.14873e-05	8.97877e-06	6	114548/58484/4671/79792/834/29108
blue	CC	GO:0098802	9.24919e-06	plasma membrane signaling receptor complex	19/514	143/14269	8.97914e-07	1.18332e-05	9.24919e-06	19	3570/7096/10333/7097/4067/6850/7046/54518/920/5777/3695/567/3683/3684/3687/3594/3689/1439/3597
blue	CC	GO:0030670	4.11391e-05	phagocytic vesicle membrane	12/514	67/14269	4.13643e-06	5.26326e-05	4.11391e-05	12	8673/7096/10333/7097/3133/10981/10312/55198/567/1535/5880/1536
blue	CC	GO:0030669	4.70052e-05	clathrin-coated endocytic vesicle membrane	11/514	57/14269	4.88923e-06	6.01375e-05	4.70052e-05	11	2210/2209/8673/154/972/3122/3123/3117/3113/3115/920
blue	CC	GO:0010008	5.89613e-05	endosome membrane	37/514	468/14269	6.33726e-06	7.54339e-05	5.89613e-05	37	55920/2210/2209/8673/54918/285195/7098/112574/929/154/3133/3122/3123/3117/3109/3108/3111/3113/3115/221472/4360/55315/51296/220002/10312/6653/55198/567/10066/124997/2217/27131/79953/4689/51284/80231/286410
blue	CC	GO:0030665	7.42483e-05	clathrin-coated vesicle membrane	14/514	96/14269	8.23777e-06	9.49918e-05	7.42483e-05	14	55707/2210/2209/8673/154/972/3122/3123/3117/3113/3115/2572/920/162
blue	CC	GO:0001891	9.23438e-05	phagocytic cup	7/514	23/14269	1.1206e-05	0.000118143	9.23438e-05	7	9938/199/94134/51411/3936/27131/23616
blue	CC	GO:0071556	9.23438e-05	integral component of lumenal side of endoplasmic reticulum membrane	7/514	23/14269	1.1206e-05	0.000118143	9.23438e-05	7	972/3133/3122/3123/3117/3113/3115
blue	CC	GO:0098553	9.23438e-05	lumenal side of endoplasmic reticulum membrane	7/514	23/14269	1.1206e-05	0.000118143	9.23438e-05	7	972/3133/3122/3123/3117/3113/3115
blue	CC	GO:0035578	9.64387e-05	azurophil granule lumen	12/514	74/14269	1.20372e-05	0.000123382	9.64387e-05	12	4332/8804/8635/1075/6036/10577/29108/2896/23526/718/4125/51816
blue	CC	GO:1904813	0.000151943	ficolin-1-rich granule lumen	15/514	117/14269	1.94919e-05	0.000194393	0.000151943	15	1520/4332/3417/55276/10875/1508/79792/240/51071/51411/317/5265/23406/9535/1522
blue	CC	GO:0005775	0.000166673	vacuolar lumen	17/514	147/14269	2.19595e-05	0.000213238	0.000166673	17	1520/4332/8804/10855/972/8635/1508/1075/6036/10577/29108/2896/2548/23526/718/4125/51816
blue	CC	GO:0045334	0.000363652	clathrin-coated endocytic vesicle	11/514	72/14269	4.91726e-05	0.000465249	0.000363652	11	2210/2209/8673/154/972/3122/3123/3117/3113/3115/920
blue	CC	GO:0098576	0.000426291	lumenal side of membrane	7/514	29/14269	5.91207e-05	0.000545389	0.000426291	7	972/3133/3122/3123/3117/3113/3115
blue	CC	GO:0005769	0.0005141	early endosome	28/514	351/14269	7.3081e-05	0.000657729	0.0005141	28	55920/2210/2209/8673/54918/1238/7098/154/84868/3133/3122/221472/10981/219285/23307/57705/3784/6653/920/23325/55198/79890/122618/567/124997/27131/79953/286410
blue	CC	GO:0001772	0.000642563	immunological synapse	7/514	31/14269	9.35703e-05	0.000822082	0.000642563	7	963/84868/3122/3123/84433/9306/951
blue	CC	GO:0035580	0.000720955	specific granule lumen	8/514	42/14269	0.000107485	0.000922375	0.000720955	8	10855/1794/79792/5777/23191/567/126014/1522
blue	CC	GO:0030136	0.000786654	clathrin-coated vesicle	17/514	168/14269	0.000120008	0.00100643	0.000786654	17	55707/2210/2209/8673/112574/154/972/3122/3123/3117/3113/3115/2572/920/79958/10287/162
blue	CC	GO:0030134	0.000944355	COPII-coated ER to Golgi transport vesicle	11/514	81/14269	0.00014734	0.00120819	0.000944355	11	972/3133/3122/3123/3117/3113/3115/1075/5265/567/1522
blue	CC	GO:0030662	0.00108997	coated vesicle membrane	16/514	157/14269	0.000173838	0.00139449	0.00108997	16	55707/2210/2209/8673/154/972/3133/3122/3123/3117/3113/3115/2572/920/567/162
blue	CC	GO:0030135	0.00127501	coated vesicle	22/514	262/14269	0.00020777	0.00163122	0.00127501	22	55707/2210/2209/8673/112574/154/972/3133/3122/3123/3117/3113/3115/2572/1075/920/5265/567/79958/1522/10287/162
blue	CC	GO:0008305	0.00193792	integrin complex	6/514	27/14269	0.000329215	0.00247934	0.00193792	6	4067/3695/3683/3684/3687/3689
blue	CC	GO:0035577	0.00193792	azurophil granule membrane	8/514	49/14269	0.000329235	0.00247934	0.00193792	8	8673/54918/2683/719/11010/2548/2357/150372
blue	CC	GO:0032009	0.00258851	early phagosome	4/514	11/14269	0.000448738	0.00331169	0.00258851	4	6850/81622/55198/51284
blue	CC	GO:0098636	0.00281052	protein complex involved in cell adhesion	6/514	29/14269	0.000496971	0.00359573	0.00281052	6	4067/3695/3683/3684/3687/3689
blue	CC	GO:0031901	0.00285219	early endosome membrane	15/514	156/14269	0.000514227	0.00364903	0.00285219	15	55920/2210/2209/8673/54918/3133/3122/221472/6653/55198/567/124997/27131/79953/286410
blue	CC	GO:0012507	0.00310435	ER to Golgi transport vesicle membrane	8/514	53/14269	0.000570452	0.00397164	0.00310435	8	972/3133/3122/3123/3117/3113/3115/567
blue	CC	GO:1904724	0.00364024	tertiary granule lumen	7/514	42/14269	0.000681548	0.00465725	0.00364024	7	1520/3417/79792/5777/23191/567/126014
blue	CC	GO:0005942	0.00393064	phosphatidylinositol 3-kinase complex	5/514	21/14269	0.000749548	0.00502878	0.00393064	5	5293/5294/146850/23533/9306
blue	CC	GO:0044853	0.00566034	plasma membrane raft	11/514	102/14269	0.00109901	0.00724172	0.00566034	11	7048/64805/3937/54209/51338/6404/3684/83483/3055/3689/3162
blue	CC	GO:0036019	0.00590932	endolysosome	5/514	23/14269	0.00116785	0.00756026	0.00590932	5	1520/7098/1508/51284/80231
blue	CC	GO:0030027	0.00672929	lamellipodium	16/514	189/14269	0.00135323	0.00860932	0.00672929	16	832/55917/23380/822/199/221472/26986/81704/89846/54518/23191/51225/7408/5880/23616/9459
blue	CC	GO:0032588	0.00774221	trans-Golgi network membrane	10/514	91/14269	0.00158376	0.00990523	0.00774221	10	972/3122/3123/3117/3113/3115/9712/122618/10066/162
blue	CC	GO:0002102	0.0141371	podosome	5/514	28/14269	0.00294093	0.0180867	0.0141371	5	85477/9404/83706/51411/3936
blue	CC	GO:0030055	0.0148799	cell-substrate junction	26/514	404/14269	0.00314704	0.019037	0.0148799	26	5788/83478/4082/10095/26986/6503/54518/9404/83706/3695/9815/3936/23191/567/3603/1535/5216/9902/7408/3055/57091/3689/5880/64098/30011/4478
blue	CC	GO:0015629	0.0220535	actin cytoskeleton	27/514	438/14269	0.00474069	0.0282147	0.0220535	27	832/55917/92241/822/1238/3059/2533/199/4082/85477/10095/23307/9404/83706/4647/51411/3936/11214/23406/1535/4542/7408/3055/57727/5880/64098/7454
blue	CC	GO:0005925	0.0240866	focal adhesion	25/514	399/14269	0.00526124	0.0308159	0.0240866	25	5788/83478/4082/10095/26986/6503/54518/9404/3695/9815/3936/23191/567/3603/1535/5216/9902/7408/3055/57091/3689/5880/64098/30011/4478
blue	CC	GO:0031091	0.0245785	platelet alpha granule	8/514	75/14269	0.00545391	0.0314452	0.0245785	8	22915/10184/340205/54863/83706/2/5265/7040
blue	CC	GO:0005802	0.030978	trans-Golgi network	17/514	243/14269	0.0070239	0.0396326	0.030978	17	972/3122/3123/3117/3113/3115/10981/9712/64231/58475/6653/122618/79895/10066/2896/162/286410
blue	CC	GO:0001726	0.030978	ruffle	13/514	166/14269	0.00708876	0.0396326	0.030978	13	6282/5341/822/199/221472/89846/55198/3936/23191/5336/23526/27131/64092
blue	CC	GO:0001931	0.0332038	uropod	3/514	12/14269	0.00801725	0.0424803	0.0332038	3	6404/6693/4478
blue	CC	GO:0031209	0.0332038	SCAR complex	3/514	12/14269	0.00801725	0.0424803	0.0332038	3	3071/23191/51225
blue	CC	GO:0031254	0.0332038	cell trailing edge	3/514	12/14269	0.00801725	0.0424803	0.0332038	3	6404/6693/4478
blue	CC	GO:0030176	0.0332038	integral component of endoplasmic reticulum membrane	12/514	150/14269	0.00805859	0.0424803	0.0332038	12	10170/340061/972/3133/3122/3123/3117/3113/3115/401494/219855/567
blue	CC	GO:0016605	0.0333692	PML body	9/514	97/14269	0.00821442	0.0426918	0.0333692	9	9641/11262/6672/94241/5925/4261/6693/11200/2000
blue	CC	GO:0031252	0.0341956	cell leading edge	24/514	394/14269	0.00863603	0.0437492	0.0341956	24	832/55917/6282/23380/5341/822/199/221472/26986/81704/89846/54518/55198/3936/23191/5336/51225/23526/7408/27131/64092/5880/23616/9459
blue	CC	GO:0005902	0.0341956	microvillus	7/514	65/14269	0.00865498	0.0437492	0.0341956	7	9936/231/4647/6693/4542/7040/4478
blue	CC	GO:0072562	0.0365989	blood microparticle	7/514	66/14269	0.00939015	0.0468239	0.0365989	7	714/713/2/5216/718/7040/4478
blue	MF	GO:0140375	1.55986e-18	immune receptor activity	28/505	76/13805	2.7544e-21	1.7518e-18	1.55986e-18	28	1441/2210/3570/2207/1524/1238/1230/972/3122/3123/3117/3111/3113/3459/3587/920/719/1240/10148/3594/2357/23547/11027/11024/10859/23765/1439/3597
blue	MF	GO:0023023	6.73625e-09	MHC protein complex binding	12/505	26/13805	3.05503e-11	7.56514e-09	6.73625e-09	12	972/3122/3123/3117/3109/3108/3111/3113/3115/920/567/10859
blue	MF	GO:0023026	6.73625e-09	MHC class II protein complex binding	11/505	21/13805	3.56846e-11	7.56514e-09	6.73625e-09	11	972/3122/3123/3117/3109/3108/3111/3113/3115/920/567
blue	MF	GO:0030695	1.17859e-08	GTPase regulator activity	46/505	438/13805	1.04057e-10	1.32361e-08	1.17859e-08	46	55920/257106/64407/5996/23380/9938/55843/141/64805/83478/1794/63940/50619/221472/117289/9732/22898/81704/89846/9712/94134/6001/5866/6494/397/3071/64333/9815/1102/9882/79890/11214/55803/201176/23526/79958/7409/64926/51291/27128/23616/6102/7454/139818/9459/393
blue	MF	GO:0060589	1.17859e-08	nucleoside-triphosphatase regulator activity	46/505	438/13805	1.04057e-10	1.32361e-08	1.17859e-08	46	55920/257106/64407/5996/23380/9938/55843/141/64805/83478/1794/63940/50619/221472/117289/9732/22898/81704/89846/9712/94134/6001/5866/6494/397/3071/64333/9815/1102/9882/79890/11214/55803/201176/23526/79958/7409/64926/51291/27128/23616/6102/7454/139818/9459/393
blue	MF	GO:0005096	1.61259e-08	GTPase activator activity	44/505	413/13805	1.7085e-10	1.81101e-08	1.61259e-08	44	55920/257106/64407/5996/23380/9938/55843/141/64805/83478/1794/50619/221472/117289/9732/22898/81704/89846/9712/94134/6001/5866/6494/397/3071/64333/9815/1102/9882/79890/11214/55803/201176/23526/79958/7409/64926/51291/27128/23616/6102/139818/9459/393
blue	MF	GO:0004896	7.54225e-08	cytokine receptor activity	15/505	56/13805	9.32267e-10	8.47031e-08	7.54225e-08	15	1441/3570/1524/1238/1230/972/3459/3587/920/1240/10148/3594/23765/1439/3597
blue	MF	GO:0019955	8.68253e-08	cytokine binding	19/505	95/13805	1.22653e-09	9.7509e-08	8.68253e-08	19	7133/1441/3570/7048/1524/1238/1230/375387/1436/972/3459/7046/3587/920/2/147138/10148/3594/3597
blue	MF	GO:0019865	5.77451e-07	immunoglobulin binding	7/505	10/13805	9.17696e-09	6.48505e-07	5.77451e-07	7	2210/2209/2207/2212/2214/2217/11027
blue	MF	GO:0030246	1.46832e-05	carbohydrate binding	23/505	184/13805	2.59275e-07	1.64899e-05	1.46832e-05	23	6518/3099/9936/80216/3122/3123/2203/4360/29121/969/283420/64581/4973/3965/9902/2548/4125/388512/27180/945/89790/27181/100049587
blue	MF	GO:0038024	2.20536e-05	cargo receptor activity	13/505	64/13805	4.28365e-07	2.47673e-05	2.20536e-05	13	84695/1238/23166/4481/4360/2350/6653/4973/55911/3684/8578/58191/3689
blue	MF	GO:0003953	4.32126e-05	NAD+ nucleosidase activity	8/505	23/13805	9.15658e-07	4.85299e-05	4.32126e-05	8	7100/81793/7096/10333/7097/7098/118788/51284
blue	MF	GO:0033691	7.76108e-05	sialic acid binding	6/505	12/13805	1.78159e-06	8.71607e-05	7.76108e-05	6	7903/27180/945/89790/27181/100049587
blue	MF	GO:0003823	0.000102354	antigen binding	9/505	34/13805	2.5303e-06	0.000114948	0.000102354	9	3133/3122/3123/3117/3113/3115/7040/11027/11024
blue	MF	GO:0016799	0.000932009	hydrolase activity, hydrolyzing N-glycosyl compounds	9/505	44/13805	2.46861e-05	0.00104669	0.000932009	9	7100/141/81793/7096/10333/7097/7098/118788/51284
blue	MF	GO:0030169	0.00136878	low-density lipoprotein particle binding	5/505	12/13805	4.10888e-05	0.0015372	0.00136878	5	23166/54209/4481/6653/8578
blue	MF	GO:0035325	0.00136878	Toll-like receptor binding	5/505	12/13805	4.10888e-05	0.0015372	0.00136878	5	7096/10333/7097/6850/81622
blue	MF	GO:0042605	0.00183049	peptide antigen binding	6/505	20/13805	5.81809e-05	0.00205572	0.00183049	6	3133/3122/3123/3117/3113/3115
blue	MF	GO:0038187	0.00291279	pattern recognition receptor activity	5/505	14/13805	9.77247e-05	0.00327121	0.00291279	5	5724/7097/929/64581/51284
blue	MF	GO:0005085	0.00516413	guanyl-nucleotide exchange factor activity	19/505	205/13805	0.000191192	0.00579956	0.00516413	19	55920/64805/1794/50619/221472/117289/9732/22898/81704/89846/5866/1102/79890/11214/79958/7409/27128/139818/9459
blue	MF	GO:0042169	0.00516413	SH2 domain binding	7/505	34/13805	0.000191495	0.00579956	0.00516413	7	7462/55824/6850/29760/5777/89790/10859
blue	MF	GO:0030228	0.00516474	lipoprotein particle receptor activity	5/505	16/13805	0.000200638	0.00580025	0.00516474	5	23166/6653/4973/55911/58191
blue	MF	GO:0016798	0.0060227	hydrolase activity, acting on glycosyl bonds	13/505	113/13805	0.000244602	0.00676378	0.0060227	13	7100/141/81793/7096/10333/10855/7097/7098/118788/2548/4125/4668/51284
blue	MF	GO:0001637	0.00683832	G protein-coupled chemoattractant receptor activity	4/505	10/13805	0.000311669	0.00767976	0.00683832	4	1524/1238/1230/1240
blue	MF	GO:0004950	0.00683832	chemokine receptor activity	4/505	10/13805	0.000311669	0.00767976	0.00683832	4	1524/1238/1230/1240
blue	MF	GO:0042277	0.00683832	peptide binding	21/505	248/13805	0.000313952	0.00767976	0.00683832	21	712/30061/7096/10333/7097/929/154/972/3133/3122/3123/3117/3113/3115/54209/4481/6653/1240/3684/10148/3689
blue	MF	GO:0017124	0.0078763	SH3 domain binding	13/505	118/13805	0.000375515	0.00884547	0.0078763	13	3635/2876/3059/9732/4067/5777/1535/201176/51225/7408/23616/30011/7454
blue	MF	GO:0001784	0.00800631	phosphotyrosine residue binding	7/505	38/13805	0.000395851	0.00899147	0.00800631	7	6850/5777/5336/5216/7409/3055/64092
blue	MF	GO:1901981	0.00870861	phosphatidylinositol phosphate binding	15/505	152/13805	0.000456644	0.00978019	0.00870861	15	5321/822/112574/221472/85477/79792/3784/64333/80183/5216/55803/79958/27131/4689/695
blue	MF	GO:0097153	0.00870861	cysteine-type endopeptidase activity involved in apoptotic process	4/505	11/13805	0.000475645	0.00978019	0.00870861	4	843/841/834/29108
blue	MF	GO:0001540	0.00870861	amyloid-beta binding	10/505	77/13805	0.000476707	0.00978019	0.00870861	10	712/10333/7097/154/972/54209/4481/6653/3684/3689
blue	MF	GO:0001530	0.0111636	lipopolysaccharide binding	5/505	20/13805	0.000630808	0.0125373	0.0111636	5	5724/7097/929/54209/4814
blue	MF	GO:0043028	0.0112064	cysteine-type endopeptidase regulator activity involved in apoptotic process	6/505	30/13805	0.000653015	0.0125854	0.0112064	6	6195/4671/5272/834/317/29108
blue	MF	GO:0033218	0.0114216	amide binding	24/505	319/13805	0.000685719	0.012827	0.0114216	24	712/6646/5321/30061/7096/10333/7097/929/154/972/3133/3122/3123/3117/3113/3115/54209/4481/2350/6653/1240/3684/10148/3689
blue	MF	GO:0043394	0.0127022	proteoglycan binding	6/505	31/13805	0.000785033	0.0142652	0.0127022	6	1520/5788/10855/1508/26281/51816
blue	MF	GO:0005126	0.0144873	cytokine receptor binding	14/505	146/13805	0.000929971	0.01627	0.0144873	14	3570/7100/841/7048/1524/6850/7046/3606/10019/29108/58191/3594/7040/3597
blue	MF	GO:0001614	0.0144873	purinergic nucleotide receptor activity	4/505	13/13805	0.000972105	0.01627	0.0144873	4	5724/53829/64805/2857
blue	MF	GO:0016502	0.0144873	nucleotide receptor activity	4/505	13/13805	0.000972105	0.01627	0.0144873	4	5724/53829/64805/2857
blue	MF	GO:0003779	0.014768	actin binding	26/505	367/13805	0.00101701	0.0165851	0.014768	26	832/92241/822/3059/170954/199/4082/85477/10095/23307/4647/91010/3936/22846/23191/23406/5216/85464/51225/4542/53827/9535/7408/64098/7454/4478
blue	MF	GO:0042287	0.01686	MHC protein binding	5/505	23/13805	0.00125039	0.0189345	0.01686	5	972/3133/920/64581/10859
blue	MF	GO:0071813	0.01686	lipoprotein particle binding	5/505	23/13805	0.00125039	0.0189345	0.01686	5	23166/54209/4481/6653/8578
blue	MF	GO:0071814	0.01686	protein-lipid complex binding	5/505	23/13805	0.00125039	0.0189345	0.01686	5	23166/54209/4481/6653/8578
blue	MF	GO:0005041	0.017409	low-density lipoprotein particle receptor activity	4/505	14/13805	0.00132186	0.0195512	0.017409	4	23166/6653/4973/58191
blue	MF	GO:0035014	0.0215548	phosphatidylinositol 3-kinase regulator activity	4/505	15/13805	0.00175082	0.0242071	0.0215548	4	124997/146850/23533/9306
blue	MF	GO:0050135	0.0215548	NAD(P)+ nucleosidase activity	4/505	15/13805	0.00175082	0.0242071	0.0215548	4	81793/7096/10333/7097
blue	MF	GO:0061809	0.0215548	NAD+ nucleotidase, cyclic ADP-ribose generating	4/505	15/13805	0.00175082	0.0242071	0.0215548	4	81793/7096/10333/7097
blue	MF	GO:0005044	0.0248117	scavenger receptor activity	6/505	37/13805	0.00205919	0.0278647	0.0248117	6	84695/1238/23166/4481/8578/58191
blue	MF	GO:0045309	0.0253347	protein phosphorylated amino acid binding	7/505	50/13805	0.00214733	0.0284521	0.0253347	7	6850/5777/5336/5216/7409/3055/64092
blue	MF	GO:0019956	0.0262072	chemokine binding	4/505	16/13805	0.00226755	0.0294319	0.0262072	4	1524/1238/1230/2
blue	MF	GO:0051219	0.02857	phosphoprotein binding	9/505	80/13805	0.00252245	0.0320855	0.02857	9	4067/6850/5777/5925/5336/5216/7409/3055/64092
blue	MF	GO:0051015	0.0314561	actin filament binding	15/505	182/13805	0.0028328	0.0353267	0.0314561	15	832/92241/822/3059/199/4082/85477/10095/4647/91010/3936/23191/23406/51225/4542
blue	MF	GO:0004197	0.0353667	cysteine-type endopeptidase activity	9/505	83/13805	0.00324742	0.0397185	0.0353667	9	1520/843/841/1508/1075/834/29108/84290/1522
blue	MF	GO:0016504	0.037625	peptidase activator activity	6/505	41/13805	0.00352122	0.0422546	0.037625	6	58484/64115/1075/834/317/29108
blue	MF	GO:0061134	0.0439927	peptidase regulator activity	12/505	136/13805	0.00419485	0.049406	0.0439927	12	6195/58484/4671/5272/64115/1075/834/2/317/5265/29108/718
brown	BP	GO:0050808	6.84734e-08	synapse organization	40/415	398/13762	2.0776e-11	7.73075e-08	6.84734e-08	40	5792/22854/80059/347730/2066/2043/57633/6529/7474/23129/66000/22871/2555/2895/1007/8321/5649/5764/575/6505/158038/783/53942/84623/23085/5800/120892/347902/23316/5100/10082/26037/4916/57622/729956/140689/7074/7477/57502/2239
brown	BP	GO:0007610	6.6185e-06	behavior	40/415	480/13762	5.56062e-09	7.47239e-06	6.6185e-06	40	1600/55283/54112/9293/4862/55515/2043/6529/22871/7466/3815/166379/10769/3350/10636/1268/55084/7101/2911/7432/5649/3751/5764/26047/793/7436/6505/7111/2834/84623/120892/338811/23316/123041/116/2922/729956/104/57502/2925
brown	BP	GO:0007416	6.6185e-06	synapse assembly	22/415	167/13762	6.0245e-09	7.47239e-06	6.6185e-06	22	347730/2066/57633/7474/23129/22871/2555/2895/1007/8321/575/158038/53942/84623/347902/23316/10082/4916/57622/140689/57502/2239
brown	BP	GO:0042391	8.04877e-06	regulation of membrane potential	34/415	376/13762	1.09888e-08	9.08719e-06	8.04877e-06	34	54112/3777/6331/66000/22871/10242/2555/2895/8001/3781/1268/2898/2911/781/5649/3751/5764/8973/783/30819/3359/5318/120892/23316/56659/123041/10021/1258/5026/116/1525/2897/57502/7224
brown	BP	GO:0050804	8.04877e-06	modulation of chemical synaptic transmission	35/415	399/13762	1.44604e-08	9.08719e-06	8.04877e-06	35	22854/2043/5270/6529/66000/22871/3815/2895/10769/5924/10636/84062/1268/2898/7101/2911/5649/5764/9228/793/575/6505/783/23085/120892/23316/9495/26037/10858/794/116/729956/2897/23467/57502
brown	BP	GO:0099177	8.04877e-06	regulation of trans-synaptic signaling	35/415	400/13762	1.54141e-08	9.08719e-06	8.04877e-06	35	22854/2043/5270/6529/66000/22871/3815/2895/10769/5924/10636/84062/1268/2898/7101/2911/5649/5764/9228/793/575/6505/783/23085/120892/23316/9495/26037/10858/794/116/729956/2897/23467/57502
brown	BP	GO:0050806	8.04877e-06	positive regulation of synaptic transmission	20/415	147/13762	1.7095e-08	9.08719e-06	8.04877e-06	20	2043/5270/22871/10769/5924/10636/84062/1268/2898/7101/5649/5764/793/6505/783/9495/10858/794/116/729956
brown	BP	GO:0060291	3.35307e-05	long-term synaptic potentiation	15/415	91/13762	8.13905e-08	3.78568e-05	3.35307e-05	15	2043/5270/22871/10769/5924/10636/7101/5649/5764/793/6505/9495/10858/794/729956
brown	BP	GO:0010975	5.48861e-05	regulation of neuron projection development	34/415	420/13762	1.64875e-07	6.19673e-05	5.48861e-05	34	374946/5792/1600/22854/285016/2043/7474/23129/5584/22871/9353/2895/79625/8507/1268/7101/8321/1523/5649/91584/5764/157285/114788/7436/5800/120892/23316/26037/4058/4916/9706/116/7074/7224
brown	BP	GO:0050803	5.48861e-05	regulation of synapse structure or activity	22/415	201/13762	1.78226e-07	6.19673e-05	5.48861e-05	22	347730/2043/57633/7474/22871/2895/5649/5764/575/158038/57084/5800/120892/347902/23316/5100/10082/26037/4916/57622/7074/2239
brown	BP	GO:0048167	5.48861e-05	regulation of synaptic plasticity	21/415	185/13762	1.83187e-07	6.19673e-05	5.48861e-05	21	2043/5270/22871/3815/2895/10769/5924/10636/2898/7101/5649/5764/793/575/6505/23085/9495/26037/10858/794/729956
brown	BP	GO:0007423	6.33454e-05	sensory organ development	34/415	426/13762	2.30641e-07	7.1518e-05	6.33454e-05	34	55283/204851/5087/10765/3777/51141/1745/4760/2043/7474/25945/55764/5357/5584/4487/3815/10252/55084/7101/7472/5764/793/6505/7111/57084/81029/7480/1735/4088/4916/27077/124842/7477/91851
brown	BP	GO:0050807	0.000103849	regulation of synapse organization	21/415	194/13762	4.09626e-07	0.000117247	0.000103849	21	347730/2043/57633/7474/22871/2895/5649/5764/575/158038/5800/120892/347902/23316/5100/10082/26037/4916/57622/7074/2239
brown	BP	GO:0060078	0.000182199	regulation of postsynaptic membrane potential	16/415	122/13762	7.73952e-07	0.000205705	0.000182199	16	66000/22871/2555/2895/8001/2898/2911/5649/3751/8973/120892/23316/5026/116/2897/57502
brown	BP	GO:0034329	0.000191593	cell junction assembly	30/415	370/13762	8.71988e-07	0.000216311	0.000191593	30	204851/347730/2066/57633/7474/23129/22871/2555/2895/1007/8321/26047/575/7010/158038/53942/84623/5800/5318/347902/23316/10082/4088/4916/5578/57622/64405/140689/57502/2239
brown	BP	GO:0006813	0.000405439	potassium ion transport	20/415	196/13762	1.96827e-06	0.000457747	0.000405439	20	3738/3777/170850/6549/84561/10242/3781/7432/3751/1804/30819/56659/123041/10021/81831/3773/116/57419/3755/84679
brown	BP	GO:0030900	0.000507808	forebrain development	27/415	330/13762	2.61933e-06	0.000573324	0.000507808	27	374946/1600/5455/1745/4760/2066/6331/7474/66000/4487/9353/79625/7101/5649/3912/91584/5764/26047/4781/84623/120892/6751/317762/116/22903/6754/7477
brown	BP	GO:0051963	0.000664155	regulation of synapse assembly	13/415	92/13762	3.62729e-06	0.000749842	0.000664155	13	347730/57633/7474/22871/2895/575/158038/347902/23316/10082/4916/57622/2239
brown	BP	GO:0051960	0.000747817	regulation of nervous system development	30/415	400/13762	4.31111e-06	0.000844297	0.000747817	30	374946/1600/1745/2043/5270/57633/7474/23129/5584/22871/9353/3815/2895/10636/7101/1523/5649/7472/91584/5764/23462/575/158038/347902/23316/4916/9706/116/7074/7224
brown	BP	GO:0048813	0.000884485	dendrite morphogenesis	16/415	141/13762	5.36736e-06	0.000998597	0.000884485	16	2043/22871/84062/7101/1523/5649/5764/7436/120892/23316/26037/50488/22903/7074/23543/7224
brown	BP	GO:0099560	0.00100645	synaptic membrane adhesion	7/415	25/13762	6.47283e-06	0.0011363	0.00100645	7	5792/22854/22871/1007/5100/10082/2239
brown	BP	GO:0071805	0.00100645	potassium ion transmembrane transport	18/415	177/13762	6.71823e-06	0.0011363	0.00100645	18	3738/3777/170850/6549/84561/10242/3781/3751/1804/30819/56659/123041/10021/81831/3773/57419/3755/84679
brown	BP	GO:0099175	0.0010963	regulation of postsynapse organization	12/415	84/13762	7.65065e-06	0.00123774	0.0010963	12	347730/2043/7474/22871/2895/5649/120892/23316/26037/4916/57622/7074
brown	BP	GO:0021952	0.001185	central nervous system projection neuron axonogenesis	7/415	26/13762	8.62923e-06	0.00133789	0.001185	7	374946/2043/9353/7101/91584/4781/104
brown	BP	GO:0033674	0.00136634	positive regulation of kinase activity	29/415	397/13762	1.03643e-05	0.00154262	0.00136634	29	1600/285016/142679/2066/2043/152110/5580/7474/285220/3815/92597/4217/5649/7436/6505/7010/3619/80310/120892/4254/3479/4058/4916/990/10040/5608/116/8792/7074
brown	BP	GO:0043405	0.00151029	regulation of MAP kinase activity	16/415	150/13762	1.19144e-05	0.00170514	0.00151029	16	142679/2043/152110/5580/7474/3815/10252/10636/84062/4217/80310/120892/4254/4916/8792/7074
brown	BP	GO:0021537	0.00151376	telencephalon development	20/415	222/13762	1.30641e-05	0.00170907	0.00151376	20	374946/1600/5455/1745/4760/2066/6331/7474/66000/9353/7101/5649/3912/91584/26047/4781/84623/120892/317762/22903
brown	BP	GO:0007215	0.00151376	glutamate receptor signaling pathway	9/415	49/13762	1.33198e-05	0.00170907	0.00151376	9	2895/2898/2911/6505/2893/6751/54550/2897/7074
brown	BP	GO:0099054	0.00151376	presynapse assembly	9/415	49/13762	1.33198e-05	0.00170907	0.00151376	9	347730/7474/22871/8321/53942/10082/4916/57502/2239
brown	BP	GO:0048880	0.0016936	sensory system development	24/415	302/13762	1.5416e-05	0.0019121	0.0016936	24	204851/5087/10765/1745/4760/7474/25945/55764/5584/10252/7101/7472/5764/793/6505/7111/57084/81029/1735/4088/27077/124842/7477/91851
brown	BP	GO:0043410	0.0018504	positive regulation of MAPK cascade	27/415	366/13762	1.76121e-05	0.00208914	0.0018504	27	285016/142679/2066/2043/152110/7474/3815/2651/4217/2911/7010/338557/80310/120892/4254/3479/4916/54550/50488/5578/5608/116/8792/6754/55816/7074/7477
brown	BP	GO:0044057	0.0018504	regulation of system process	31/415	452/13762	1.79662e-05	0.00208914	0.0018504	31	4760/6331/66000/22871/10242/3815/84525/3350/3781/2911/7432/781/5649/9228/157378/6505/783/30819/5800/5318/120892/3479/23316/4088/10021/1394/5578/729956/1525/23467/57502
brown	BP	GO:0099173	0.00195321	postsynapse organization	16/415	156/13762	1.9557e-05	0.0022052	0.00195321	16	347730/2043/7474/66000/22871/2895/5649/5764/120892/23316/26037/4916/57622/729956/7074/57502
brown	BP	GO:0060284	0.00196501	regulation of cell development	30/415	433/13762	2.02714e-05	0.00221853	0.00196501	30	374946/1600/1745/2043/5270/7474/23129/5584/9353/3815/10636/7101/9734/1523/5649/7472/91584/5764/23462/5991/5744/120892/3479/23316/10562/4916/9706/116/7074/7224
brown	BP	GO:0099172	0.00207343	presynapse organization	9/415	52/13762	2.2019e-05	0.00234094	0.00207343	9	347730/7474/22871/8321/53942/10082/4916/57502/2239
brown	BP	GO:0097106	0.0021275	postsynaptic density organization	7/415	30/13762	2.40597e-05	0.00240198	0.0021275	7	347730/66000/22871/2895/5649/4916/57622
brown	BP	GO:0099068	0.0021275	postsynapse assembly	7/415	30/13762	2.40597e-05	0.00240198	0.0021275	7	347730/7474/22871/2895/4916/57622/57502
brown	BP	GO:0051962	0.0021275	positive regulation of nervous system development	21/415	251/13762	2.45298e-05	0.00240198	0.0021275	21	2043/5270/57633/23129/5584/22871/9353/3815/2895/10636/1523/5649/7472/91584/5764/575/158038/347902/23316/7074/7224
brown	BP	GO:0002088	0.00219832	lens development in camera-type eye	10/415	66/13762	2.60133e-05	0.00248193	0.00219832	10	204851/10765/7474/25945/10252/7472/7111/81029/4088/7477
brown	BP	GO:0043406	0.00226179	positive regulation of MAP kinase activity	12/415	95/13762	2.74506e-05	0.00255359	0.00226179	12	142679/2043/152110/7474/3815/4217/80310/120892/4254/4916/8792/7074
brown	BP	GO:0086019	0.00243387	cell-cell signaling involved in cardiac conduction	7/415	31/13762	3.02776e-05	0.00274788	0.00243387	7	6331/3781/781/783/5318/10021/1525
brown	BP	GO:0001654	0.00254957	eye development	23/415	296/13762	3.30615e-05	0.0028785	0.00254957	23	204851/5087/10765/1745/4760/7474/25945/55764/5584/10252/7101/7472/5764/793/6505/7111/57084/81029/1735/4088/27077/7477/91851
brown	BP	GO:0048667	0.00254957	cell morphogenesis involved in neuron differentiation	32/415	489/13762	3.32641e-05	0.0028785	0.00254957	32	374946/1600/22854/3676/2043/7474/285220/23129/5357/22871/9353/84062/7101/1523/5649/91584/5764/137970/575/7436/4781/5800/120892/23316/26037/50488/9706/22903/7074/104/23543/7224
brown	BP	GO:1900271	0.00274846	regulation of long-term synaptic potentiation	8/415	43/13762	3.6693e-05	0.00310306	0.00274846	8	2043/5649/5764/793/9495/10858/794/729956
brown	BP	GO:0099084	0.00276544	postsynaptic specialization organization	7/415	32/13762	3.77588e-05	0.00312223	0.00276544	7	347730/66000/22871/2895/5649/4916/57622
brown	BP	GO:0150063	0.00292188	visual system development	23/415	300/13762	4.07812e-05	0.00329885	0.00292188	23	204851/5087/10765/1745/4760/7474/25945/55764/5584/10252/7101/7472/5764/793/6505/7111/57084/81029/1735/4088/27077/7477/91851
brown	BP	GO:0035249	0.00295514	synaptic transmission, glutamatergic	11/415	84/13762	4.21422e-05	0.0033364	0.00295514	11	5270/22871/2895/1268/2898/2911/5649/57084/120892/116/2897
brown	BP	GO:0099601	0.00323602	regulation of neurotransmitter receptor activity	9/415	57/13762	4.71295e-05	0.00365352	0.00323602	9	22871/5924/5649/9228/1612/81831/50488/729956/23467
brown	BP	GO:0031346	0.00325066	positive regulation of cell projection organization	24/415	324/13762	4.8329e-05	0.00367004	0.00325066	24	285016/2043/7474/23129/5584/22871/9353/3815/79625/8507/57451/1268/8321/1523/5649/91584/5764/7436/23316/4058/4916/116/7074/7224
brown	BP	GO:0045860	0.00351265	positive regulation of protein kinase activity	24/415	326/13762	5.329e-05	0.00396584	0.00351265	24	1600/285016/142679/2043/152110/5580/7474/3815/4217/5649/7436/6505/3619/80310/120892/4254/3479/4916/990/10040/5608/116/8792/7074
brown	BP	GO:0010976	0.00359227	positive regulation of neuron projection development	15/415	152/13762	5.55879e-05	0.00405574	0.00359227	15	285016/7474/5584/79625/8507/1268/8321/5649/5764/7436/23316/4058/4916/116/7074
brown	BP	GO:0021955	0.00363091	central nervous system neuron axonogenesis	7/415	34/13762	5.72874e-05	0.00409936	0.00363091	7	374946/2043/9353/7101/91584/4781/104
brown	BP	GO:0016358	0.00390346	dendrite development	19/415	228/13762	6.27721e-05	0.00440707	0.00390346	19	1600/2043/22871/10769/84062/7101/1523/5649/5764/114788/7436/120892/23316/26037/50488/22903/7074/23543/7224
brown	BP	GO:0050767	0.00390638	regulation of neurogenesis	24/415	330/13762	6.46049e-05	0.00441037	0.00390638	24	374946/1600/1745/2043/5270/7474/23129/5584/9353/3815/10636/7101/1523/5649/7472/91584/5764/23462/23316/4916/9706/116/7074/7224
brown	BP	GO:0060079	0.00390638	excitatory postsynaptic potential	11/415	88/13762	6.51896e-05	0.00441037	0.00390638	11	66000/22871/2895/8001/2898/5649/8973/120892/23316/5026/57502
brown	BP	GO:0023061	0.00421749	signal release	26/415	375/13762	7.16609e-05	0.00476161	0.00421749	26	55450/25874/10765/7260/130399/4760/22871/3350/84062/1268/117247/7432/80223/5991/9536/783/338557/143425/341359/120892/1394/5608/116/2922/8792/7074
brown	BP	GO:0007613	0.00432138	memory	12/415	105/13762	7.47374e-05	0.00487891	0.00432138	12	6529/10769/10636/1268/5649/5764/793/7436/6505/338811/23316/729956
brown	BP	GO:0009914	0.00505323	hormone transport	19/415	234/13762	8.89279e-05	0.00570518	0.00505323	19	55450/25874/10765/7260/130399/4760/3350/1268/117247/7432/80223/5991/338557/143425/1428/1394/116/2922/7074
brown	BP	GO:0001822	0.0054919	kidney development	19/415	236/13762	9.95739e-05	0.00620044	0.0054919	19	5087/6382/5455/2066/2043/7474/23129/7466/9353/10252/793/7010/80310/84623/5800/120892/4088/9244/7477
brown	BP	GO:1904861	0.0054919	excitatory synapse assembly	6/415	26/13762	9.99802e-05	0.00620044	0.0054919	6	347730/7474/22871/2895/4916/57622
brown	BP	GO:0043010	0.00598062	camera-type eye development	20/415	258/13762	0.000110692	0.00675222	0.00598062	20	204851/10765/1745/4760/7474/25945/55764/10252/7101/7472/5764/793/6505/7111/57084/81029/1735/4088/27077/7477
brown	BP	GO:0099565	0.00635931	chemical synaptic transmission, postsynaptic	11/415	94/13762	0.000119631	0.00717976	0.00635931	11	66000/22871/2895/8001/2898/5649/8973/120892/23316/5026/57502
brown	BP	GO:0098742	0.00644328	cell-cell adhesion via plasma-membrane adhesion molecules	18/415	220/13762	0.000123165	0.00727457	0.00644328	18	5792/1600/22854/25945/22871/2895/54510/1007/57451/137970/84623/347902/5100/10082/64405/1525/57526/2239
brown	BP	GO:0070372	0.00671751	regulation of ERK1 and ERK2 cascade	18/415	221/13762	0.000130445	0.00758417	0.00671751	18	55450/285016/2066/152110/10252/10636/2651/7010/338557/80310/3479/54550/5578/116/8792/6754/7074/27330
brown	BP	GO:1901888	0.00685797	regulation of cell junction assembly	16/415	183/13762	0.000135254	0.00774275	0.00685797	16	347730/57633/7474/22871/2895/26047/575/7010/158038/347902/23316/10082/4088/4916/57622/2239
brown	BP	GO:0072507	0.00707656	divalent inorganic cation homeostasis	25/415	369/13762	0.000141712	0.00798955	0.00707656	25	55450/5737/55283/3777/7474/7466/1729/1268/2911/781/793/6505/783/338557/540/123041/4088/4496/1258/794/5026/116/2280/57419/7224
brown	BP	GO:0050773	0.00708343	regulation of dendrite development	11/415	96/13762	0.000144794	0.00799731	0.00708343	11	2043/7101/1523/5649/5764/114788/7436/23316/26037/7074/7224
brown	BP	GO:0007611	0.00708343	learning or memory	18/415	223/13762	0.000146148	0.00799731	0.00708343	18	54112/6529/3815/10769/10636/1268/7432/5649/5764/26047/793/7436/6505/338811/23316/729956/57502/2925
brown	BP	GO:0072001	0.00736907	renal system development	19/415	244/13762	0.000154277	0.0083198	0.00736907	19	5087/6382/5455/2066/2043/7474/23129/7466/9353/10252/793/7010/80310/84623/5800/120892/4088/9244/7477
brown	BP	GO:0055074	0.00776282	calcium ion homeostasis	23/415	329/13762	0.000164876	0.00876435	0.00776282	23	55450/5737/55283/3777/7474/7466/1729/1268/2911/781/793/783/338557/540/123041/4088/1258/794/5026/116/2280/57419/7224
brown	BP	GO:0046879	0.00802187	hormone secretion	18/415	226/13762	0.000172812	0.00905682	0.00802187	18	55450/25874/10765/7260/130399/4760/3350/1268/117247/7432/80223/5991/338557/143425/1394/116/2922/7074
brown	BP	GO:0007189	0.00871293	adenylate cyclase-activating G protein-coupled receptor signaling pathway	11/415	99/13762	0.000190907	0.00983704	0.00871293	11	5737/1268/7432/575/2849/5744/1394/5578/116/2774/6754
brown	BP	GO:0001508	0.00871293	action potential	12/415	116/13762	0.000195572	0.00983704	0.00871293	12	54112/6331/10242/3781/1268/781/3751/783/30819/5318/10021/1525
brown	BP	GO:0007188	0.00871293	adenylate cyclase-modulating G protein-coupled receptor signaling pathway	15/415	170/13762	0.000196791	0.00983704	0.00871293	15	5737/3350/1268/2911/7432/575/2849/5744/9495/9340/1394/5578/116/2774/6754
brown	BP	GO:0072503	0.00871293	cellular divalent inorganic cation homeostasis	24/415	355/13762	0.000198274	0.00983704	0.00871293	24	5737/55283/3777/7474/7466/1729/1268/2911/781/793/6505/783/338557/540/123041/4088/4496/1258/794/5026/116/2280/57419/7224
brown	BP	GO:0051347	0.00932808	positive regulation of transferase activity	29/415	470/13762	0.000215103	0.0105316	0.00932808	29	1600/285016/142679/2066/2043/152110/5580/7474/285220/3815/92597/4217/5649/7436/6505/7010/3619/80310/120892/4254/3479/4058/4916/990/10040/5608/116/8792/7074
brown	BP	GO:0051047	0.0098198	positive regulation of secretion	19/415	252/13762	0.000233845	0.0110867	0.0098198	19	55450/25874/6382/6529/22871/84062/1268/7432/9536/783/338557/143425/341359/3479/5608/116/2922/8792/6754
brown	BP	GO:0051480	0.0098198	regulation of cytosolic calcium ion concentration	19/415	252/13762	0.000233845	0.0110867	0.0098198	19	5737/55283/3777/7474/1729/1268/2911/781/793/783/338557/123041/4088/1258/794/5026/116/2280/7224
brown	BP	GO:0046883	0.0098198	regulation of hormone secretion	16/415	192/13762	0.00023538	0.0110867	0.0098198	16	55450/25874/10765/7260/130399/4760/3350/1268/80223/5991/338557/143425/1394/116/2922/7074
brown	BP	GO:0072073	0.0102278	kidney epithelium development	11/415	102/13762	0.000248902	0.0115473	0.0102278	11	5087/6382/5455/2043/9353/10252/793/5800/4088/9244/7477
brown	BP	GO:0071902	0.0102278	positive regulation of protein serine/threonine kinase activity	15/415	174/13762	0.000253851	0.0115473	0.0102278	15	142679/2043/152110/7474/3815/4217/3619/80310/120892/4254/4916/990/5608/8792/7074
brown	BP	GO:0010817	0.0102278	regulation of hormone levels	24/415	361/13762	0.00025447	0.0115473	0.0102278	24	55450/25874/10765/7260/130399/4760/9718/3350/1268/117247/7432/80223/5991/338557/2834/143425/2488/10858/1735/1428/1394/116/2922/7074
brown	BP	GO:0051046	0.0106663	regulation of secretion	30/415	500/13762	0.000271453	0.0120425	0.0106663	30	55450/25874/10765/7260/6382/130399/4760/6529/22871/3350/84062/1268/7432/80223/5991/9536/783/338557/143425/341359/120892/3479/29091/1394/5608/116/2922/8792/6754/7074
brown	BP	GO:0050890	0.0106663	cognition	19/415	255/13762	0.000271854	0.0120425	0.0106663	19	54112/6529/3815/10769/10636/1268/55084/7432/5649/5764/26047/793/7436/6505/338811/23316/729956/57502/2925
brown	BP	GO:0070306	0.0109124	lens fiber cell differentiation	6/415	31/13762	0.000281435	0.0123202	0.0109124	6	10765/10252/7111/81029/4088/7477
brown	BP	GO:1905114	0.0117158	cell surface receptor signaling pathway involved in cell-cell signaling	29/415	480/13762	0.00030571	0.0132273	0.0117158	29	374946/6382/7474/84100/66000/22871/2895/8001/2898/8321/5649/7472/8973/7088/80351/81029/5800/120892/7480/11197/23316/10082/440193/4088/5026/7074/7477/57502/2239
brown	BP	GO:0070371	0.0121879	ERK1 and ERK2 cascade	18/415	238/13762	0.000326801	0.0137603	0.0121879	18	55450/285016/2066/152110/10252/10636/2651/7010/338557/80310/3479/54550/5578/116/8792/6754/7074/27330
brown	BP	GO:0098698	0.0121879	postsynaptic specialization assembly	5/415	21/13762	0.000332155	0.0137603	0.0121879	5	347730/22871/2895/4916/57622
brown	BP	GO:0032305	0.0121879	positive regulation of icosanoid secretion	4/415	12/13762	0.000332822	0.0137603	0.0121879	4	9536/5608/8792/6754
brown	BP	GO:0099151	0.0121879	regulation of postsynaptic density assembly	4/415	12/13762	0.000332822	0.0137603	0.0121879	4	347730/2895/4916/57622
brown	BP	GO:0001662	0.0122295	behavioral fear response	6/415	32/13762	0.000337668	0.0138073	0.0122295	6	4862/55515/3350/7101/6505/116
brown	BP	GO:0006874	0.0122432	cellular calcium ion homeostasis	22/415	324/13762	0.000341763	0.0138228	0.0122432	22	5737/55283/3777/7474/7466/1729/1268/2911/781/793/783/338557/540/123041/4088/1258/794/5026/116/2280/57419/7224
brown	BP	GO:0048738	0.0129716	cardiac muscle tissue development	15/415	180/13762	0.000366031	0.0146452	0.0129716	15	2066/6331/7474/4487/84525/6444/7472/23462/5318/3479/51676/10021/80206/2280/1525
brown	BP	GO:1903530	0.0137889	regulation of secretion by cell	28/415	464/13762	0.00039479	0.0155679	0.0137889	28	55450/25874/10765/7260/6382/130399/4760/22871/3350/84062/1268/7432/80223/5991/9536/783/338557/143425/341359/120892/3479/29091/1394/5608/116/2922/8792/7074
brown	BP	GO:0002209	0.0137889	behavioral defense response	6/415	33/13762	0.000402329	0.0155679	0.0137889	6	4862/55515/3350/7101/6505/116
brown	BP	GO:0007157	0.0137889	heterophilic cell-cell adhesion via plasma membrane cell adhesion molecules	6/415	33/13762	0.000402329	0.0155679	0.0137889	6	25945/22871/2895/57451/347902/1525
brown	BP	GO:1901890	0.0137889	positive regulation of cell junction assembly	10/415	91/13762	0.000405828	0.0155679	0.0137889	10	57633/22871/2895/26047/575/7010/158038/347902/23316/4088
brown	BP	GO:0061001	0.0140386	regulation of dendritic spine morphogenesis	7/415	46/13762	0.000417435	0.0158498	0.0140386	7	2043/22871/5649/120892/23316/26037/7074
brown	BP	GO:0061744	0.0154686	motor behavior	4/415	13/13762	0.000469344	0.0174643	0.0154686	4	6505/2922/104/2925
brown	BP	GO:0099150	0.0154686	regulation of postsynaptic specialization assembly	4/415	13/13762	0.000469344	0.0174643	0.0154686	4	347730/2895/4916/57622
brown	BP	GO:0030072	0.0159817	peptide hormone secretion	15/415	185/13762	0.000489762	0.0180436	0.0159817	15	55450/25874/7260/130399/4760/1268/117247/7432/5991/338557/143425/1394/116/2922/7074
brown	BP	GO:0051966	0.0167759	regulation of synaptic transmission, glutamatergic	8/415	62/13762	0.000519191	0.0189403	0.0167759	8	5270/22871/1268/2911/5649/120892/116/2897
brown	BP	GO:0001655	0.0169439	urogenital system development	19/415	269/13762	0.000529531	0.01913	0.0169439	19	5087/6382/5455/2066/2043/7474/23129/7466/9353/10252/793/7010/80310/84623/5800/120892/4088/9244/7477
brown	BP	GO:0003013	0.0169537	circulatory system process	28/415	473/13762	0.000535166	0.0191409	0.0169537	28	55450/6529/80852/6331/10242/9353/84525/2983/3350/3781/6444/1268/222962/781/157378/6505/7010/783/30819/5800/5318/114134/4088/10021/5608/116/57419/1525
brown	BP	GO:0071900	0.0169537	regulation of protein serine/threonine kinase activity	21/415	313/13762	0.000542526	0.0191409	0.0169537	21	142679/2043/152110/5580/7474/3815/10252/10309/10636/84062/4217/3619/80310/120892/4254/4916/990/5608/8792/11142/7074
brown	BP	GO:0071300	0.0169537	cellular response to retinoic acid	7/415	48/13762	0.000545268	0.0191409	0.0169537	7	7474/7472/81029/7480/4058/4916/7477
brown	BP	GO:0042596	0.0172604	fear response	6/415	35/13762	0.000560369	0.0194872	0.0172604	6	4862/55515/3350/7101/6505/116
brown	BP	GO:0035637	0.0183613	multicellular organismal signaling	12/415	131/13762	0.000601682	0.0207302	0.0183613	12	54112/6331/10242/3781/781/3751/26047/157378/783/5318/10021/1525
brown	BP	GO:0021543	0.018378	pallium development	13/415	150/13762	0.00061389	0.020749	0.018378	13	1600/5455/1745/4760/66000/9353/7101/5649/3912/26047/84623/317762/22903
brown	BP	GO:0043506	0.018378	regulation of JUN kinase activity	7/415	49/13762	0.000619907	0.020749	0.018378	7	142679/2043/7474/84062/4217/8792/7074
brown	BP	GO:0032303	0.018378	regulation of icosanoid secretion	4/415	14/13762	0.000641516	0.020749	0.018378	4	9536/5608/8792/6754
brown	BP	GO:0098719	0.018378	sodium ion import across plasma membrane	4/415	14/13762	0.000641516	0.020749	0.018378	4	6549/6529/10021/84679
brown	BP	GO:0099509	0.018378	regulation of presynaptic cytosolic calcium ion concentration	4/415	14/13762	0.000641516	0.020749	0.018378	4	1268/793/783/794
brown	BP	GO:0035235	0.018378	ionotropic glutamate receptor signaling pathway	5/415	24/13762	0.000643952	0.020749	0.018378	5	2895/2898/2893/2897/7074
brown	BP	GO:0048814	0.018378	regulation of dendrite morphogenesis	8/415	64/13762	0.000644987	0.020749	0.018378	8	2043/7101/1523/5649/23316/26037/7074/7224
brown	BP	GO:0014014	0.018378	negative regulation of gliogenesis	6/415	36/13762	0.000655566	0.020749	0.018378	6	1600/1745/7101/5764/4916/116
brown	BP	GO:0043507	0.018378	positive regulation of JUN kinase activity	6/415	36/13762	0.000655566	0.020749	0.018378	6	142679/2043/7474/4217/8792/7074
brown	BP	GO:0030855	0.018378	epithelial cell differentiation	26/415	432/13762	0.000657992	0.020749	0.018378	26	55966/55283/10765/29841/6382/4760/2066/7474/5357/10252/10309/5764/23462/5991/4781/7111/81029/5800/7480/196383/440193/4088/27077/124842/9480/7477
brown	BP	GO:0002790	0.0189318	peptide secretion	15/415	191/13762	0.000683947	0.0213743	0.0189318	15	55450/25874/7260/130399/4760/1268/117247/7432/5991/338557/143425/1394/116/2922/7074
brown	BP	GO:0010469	0.0189318	regulation of signaling receptor activity	12/415	133/13762	0.000689308	0.0213743	0.0189318	12	5580/22871/5924/5649/9228/1612/2488/123041/81831/50488/729956/23467
brown	BP	GO:0007626	0.0189431	locomotory behavior	13/415	152/13762	0.000695828	0.0213871	0.0189431	13	1600/55283/54112/9293/2043/55084/2911/5649/3751/793/6505/7111/120892
brown	BP	GO:0014065	0.0189431	phosphatidylinositol 3-kinase signaling	11/415	115/13762	0.000701217	0.0213871	0.0189431	11	2066/5270/57624/3815/5649/7010/8395/80310/3479/4058/4916
brown	BP	GO:0021772	0.0207448	olfactory bulb development	5/415	25/13762	0.000785216	0.0234212	0.0207448	5	2066/7474/9353/7101/120892
brown	BP	GO:1903532	0.0207448	positive regulation of secretion by cell	17/415	235/13762	0.000786411	0.0234212	0.0207448	17	55450/25874/6382/22871/84062/1268/7432/9536/783/338557/143425/341359/3479/5608/116/2922/8792
brown	BP	GO:2001257	0.0207448	regulation of cation channel activity	13/415	154/13762	0.000786793	0.0234212	0.0207448	13	22871/5924/781/5649/1612/783/30819/81831/50488/1394/729956/2280/3755
brown	BP	GO:1904889	0.0221081	regulation of excitatory synapse assembly	4/415	15/13762	0.000854095	0.0249604	0.0221081	4	347730/2895/4916/57622
brown	BP	GO:1905874	0.0221081	regulation of postsynaptic density organization	4/415	15/13762	0.000854095	0.0249604	0.0221081	4	347730/2895/4916/57622
brown	BP	GO:0014706	0.0221081	striated muscle tissue development	20/415	302/13762	0.000858622	0.0249604	0.0221081	20	10472/2066/6331/7474/4487/84525/6444/221662/9734/7472/23462/5318/7480/3479/51676/4088/10021/80206/2280/1525
brown	BP	GO:0007507	0.0221731	heart development	28/415	488/13762	0.000867873	0.0250338	0.0221731	28	2066/6331/7474/55764/23129/7029/4487/9353/84525/10252/6444/221662/9734/7472/5764/23462/157378/7010/5318/3479/4522/51676/4088/10021/4916/80206/2280/1525
brown	BP	GO:0086001	0.0222187	cardiac muscle cell action potential	8/415	67/13762	0.000878702	0.0250853	0.0222187	8	6331/3781/781/783/30819/5318/10021/1525
brown	BP	GO:0090102	0.0222187	cochlea development	6/415	38/13762	0.000883142	0.0250853	0.0222187	6	3777/2043/7474/55084/793/4916
brown	BP	GO:0086065	0.0223082	cell communication involved in cardiac conduction	7/415	52/13762	0.000893469	0.0251863	0.0223082	7	6331/3781/781/783/5318/10021/1525
brown	BP	GO:0008015	0.0228543	blood circulation	24/415	395/13762	0.000922274	0.0258029	0.0228543	24	55450/80852/6331/10242/9353/84525/2983/3350/3781/6444/1268/781/157378/6505/7010/783/30819/5800/5318/4088/10021/5608/116/1525
brown	BP	GO:0003161	0.0233255	cardiac conduction system development	5/415	26/13762	0.000948367	0.0263349	0.0233255	5	6331/4487/84525/23462/10021
brown	BP	GO:0022029	0.0244915	telencephalon cell migration	7/415	53/13762	0.0010032	0.0276512	0.0244915	7	1600/5455/9353/7101/5649/3912/120892
brown	BP	GO:0006873	0.024555	cellular ion homeostasis	28/415	493/13762	0.00101326	0.027723	0.024555	28	5737/55283/9213/3777/6549/7474/7466/1729/1268/2911/781/793/6505/783/338557/120892/540/123041/4088/4496/1258/794/5026/116/2280/57419/84679/7224
brown	BP	GO:0034765	0.0254823	regulation of ion transmembrane transport	24/415	399/13762	0.00105925	0.0287699	0.0254823	24	3738/170850/6331/22871/5924/3781/1729/781/5649/3751/1804/1612/783/30819/3359/56659/10021/81831/50488/1394/3773/729956/2280/3755
brown	BP	GO:0007218	0.0255327	neuropeptide signaling pathway	8/415	69/13762	0.0010691	0.0288268	0.0255327	8	8001/2834/10888/6751/116/2922/6754/2925
brown	BP	GO:0001956	0.0261091	positive regulation of neurotransmitter secretion	4/415	16/13762	0.00111187	0.0294776	0.0261091	4	22871/84062/1268/783
brown	BP	GO:2000193	0.0261091	positive regulation of fatty acid transport	4/415	16/13762	0.00111187	0.0294776	0.0261091	4	9536/5608/8792/6754
brown	BP	GO:0032526	0.0261091	response to retinoic acid	9/415	86/13762	0.001117	0.0294776	0.0261091	9	6258/7474/7472/9536/81029/7480/4058/4916/7477
brown	BP	GO:0021988	0.0261687	olfactory lobe development	5/415	27/13762	0.00113543	0.0295449	0.0261687	5	2066/7474/9353/7101/120892
brown	BP	GO:0140058	0.0261687	neuron projection arborization	5/415	27/13762	0.00113543	0.0295449	0.0261687	5	22854/7474/22871/5764/120892
brown	BP	GO:0021795	0.0267132	cerebral cortex cell migration	6/415	40/13762	0.00116716	0.0301596	0.0267132	6	1600/5455/9353/7101/5649/3912
brown	BP	GO:0098656	0.0289382	anion transmembrane transport	15/415	203/13762	0.00127315	0.0326716	0.0289382	15	25874/9213/6549/6529/84561/2555/8001/2911/6505/57084/63982/123041/57419/54020/84679
brown	BP	GO:0034762	0.0300287	regulation of transmembrane transport	27/415	478/13762	0.00134377	0.0339029	0.0300287	27	3738/170850/6331/5584/22871/5924/3781/1729/781/5649/3751/1804/1612/783/338557/30819/3359/3479/56659/10021/81831/50488/1394/3773/729956/2280/3755
brown	BP	GO:0010463	0.0300287	mesenchymal cell proliferation	5/415	28/13762	0.00134846	0.0339029	0.0300287	5	7474/4487/7472/5764/4781
brown	BP	GO:0048710	0.0300287	regulation of astrocyte differentiation	5/415	28/13762	0.00134846	0.0339029	0.0300287	5	1600/2043/5270/7101/4916
brown	BP	GO:0051098	0.0300784	regulation of binding	20/415	314/13762	0.00137955	0.033959	0.0300784	20	5792/3676/4760/2043/5580/7474/23129/4487/84525/10769/84062/23462/114991/120892/3479/4088/79822/2280/65992/7074
brown	BP	GO:0098657	0.0300784	import into cell	14/415	184/13762	0.00138566	0.033959	0.0300784	14	6549/3676/6529/84561/54492/2911/222962/781/6505/123041/11001/10021/3773/84679
brown	BP	GO:0021885	0.0300784	forebrain cell migration	7/415	56/13762	0.00139703	0.033959	0.0300784	7	1600/5455/9353/7101/5649/3912/120892
brown	BP	GO:0051965	0.0300784	positive regulation of synapse assembly	7/415	56/13762	0.00139703	0.033959	0.0300784	7	57633/22871/2895/575/158038/347902/23316
brown	BP	GO:0051592	0.0300784	response to calcium ion	11/415	125/13762	0.00139817	0.033959	0.0300784	11	6382/6529/6331/7474/22871/10242/9536/30819/143425/341359/144402
brown	BP	GO:0045216	0.0300784	cell-cell junction organization	13/415	164/13762	0.00140545	0.033959	0.0300784	13	204851/29841/2043/5584/1007/26047/5800/5318/4088/5578/64405/1525/57502
brown	BP	GO:0098661	0.0300885	inorganic anion transmembrane transport	8/415	72/13762	0.00141505	0.0339704	0.0300885	8	9213/6529/84561/2555/8001/6505/63982/54020
brown	BP	GO:0014066	0.0301377	regulation of phosphatidylinositol 3-kinase signaling	9/415	89/13762	0.00142651	0.034026	0.0301377	9	2066/5270/3815/5649/7010/8395/80310/3479/4916
brown	BP	GO:0098815	0.0318306	modulation of excitatory postsynaptic potential	6/415	42/13762	0.0015163	0.0359372	0.0318306	6	66000/22871/5649/120892/23316/57502
brown	BP	GO:0050769	0.0321096	positive regulation of neurogenesis	15/415	207/13762	0.00154631	0.0362523	0.0321096	15	2043/5270/23129/5584/9353/3815/10636/1523/5649/7472/91584/5764/23316/7074/7224
brown	BP	GO:0003407	0.0321096	neural retina development	7/415	57/13762	0.00155211	0.0362523	0.0321096	7	204851/1745/4760/5764/793/6505/1735
brown	BP	GO:0048015	0.0321096	phosphatidylinositol-mediated signaling	12/415	146/13762	0.00155882	0.0362523	0.0321096	12	9651/2066/5270/57624/3815/5649/7010/8395/80310/3479/4058/4916
brown	BP	GO:0060537	0.0327295	muscle tissue development	20/415	318/13762	0.00160458	0.0369522	0.0327295	20	10472/2066/6331/7474/4487/84525/6444/221662/9734/7472/23462/5318/7480/3479/51676/4088/10021/80206/2280/1525
brown	BP	GO:0030003	0.0327295	cellular cation homeostasis	27/415	484/13762	0.00160878	0.0369522	0.0327295	27	5737/55283/3777/6549/7474/7466/1729/1268/2911/781/793/6505/783/338557/120892/540/123041/4088/4496/1258/794/5026/116/2280/57419/84679/7224
brown	BP	GO:0015833	0.0327917	peptide transport	15/415	208/13762	0.00162178	0.0370223	0.0327917	15	55450/25874/7260/130399/4760/1268/117247/7432/5991/338557/143425/1394/116/2922/7074
brown	BP	GO:0070374	0.0332065	positive regulation of ERK1 and ERK2 cascade	12/415	147/13762	0.00165237	0.0374907	0.0332065	12	285016/2066/2651/7010/338557/80310/3479/54550/5578/116/8792/6754
brown	BP	GO:0097107	0.0355729	postsynaptic density assembly	4/415	18/13762	0.00178221	0.0401624	0.0355729	4	347730/2895/4916/57622
brown	BP	GO:0021761	0.0355729	limbic system development	9/415	92/13762	0.00180156	0.0401624	0.0355729	9	1600/1745/4760/66000/79625/7101/5649/26047/84623
brown	BP	GO:0031644	0.0355729	regulation of nervous system process	11/415	129/13762	0.00180251	0.0401624	0.0355729	11	66000/22871/2911/7432/5649/9228/120892/23316/729956/23467/57502
brown	BP	GO:0021954	0.036185	central nervous system neuron development	8/415	75/13762	0.0018445	0.0408534	0.036185	8	374946/2043/9353/79625/7101/91584/4781/104
brown	BP	GO:0061564	0.0373582	axon development	24/415	417/13762	0.00191564	0.0421781	0.0373582	24	374946/5792/1600/22854/3676/2043/7474/285220/23129/9353/1268/7101/5649/91584/5764/137970/575/4781/5800/26037/9706/7074/104/7224
brown	BP	GO:0031532	0.0376643	actin cytoskeleton reorganization	9/415	93/13762	0.00194276	0.0425237	0.0376643	9	3815/84062/221981/7010/26037/51676/4916/50488/1525
brown	BP	GO:0048017	0.037757	inositol lipid-mediated signaling	12/415	150/13762	0.00196115	0.0426283	0.037757	12	9651/2066/5270/57624/3815/5649/7010/8395/80310/3479/4058/4916
brown	BP	GO:0090596	0.037757	sensory organ morphogenesis	14/415	191/13762	0.00197045	0.0426283	0.037757	14	204851/51141/7474/25945/55764/5357/5584/4487/55084/7472/5764/793/6505/1735
brown	BP	GO:0060997	0.0399843	dendritic spine morphogenesis	7/415	60/13762	0.00209883	0.045143	0.0399843	7	2043/22871/5649/120892/23316/26037/7074
brown	BP	GO:0021799	0.0410021	cerebral cortex radially oriented cell migration	5/415	31/13762	0.00216469	0.046292	0.0410021	5	1600/5455/7101/5649/3912
brown	BP	GO:0007600	0.0436232	sensory perception	23/415	399/13762	0.00231631	0.0492513	0.0436232	23	5270/84100/7466/3815/1729/1268/2898/55084/7101/2911/7432/3751/9536/783/338557/53942/341359/7480/123041/1428/1258/116/2774
brown	CC	GO:0097060	5.50619e-09	synaptic membrane	37/427	351/14269	2.53729e-11	6.34962e-09	5.50619e-09	37	22854/3738/80059/347730/2066/2043/6529/80852/25945/22871/2555/2895/8001/1007/57451/84062/1268/2898/2911/23345/1607/3751/8973/53942/2893/3359/23085/5800/5100/4916/794/57622/729956/2897/7074/57502/2239
brown	CC	GO:0045211	5.50619e-09	postsynaptic membrane	31/427	255/14269	3.02363e-11	6.34962e-09	5.50619e-09	31	3738/80059/347730/2066/2043/6529/80852/25945/22871/2555/2895/8001/1007/57451/84062/2898/2911/23345/1607/3751/8973/2893/3359/5800/5100/4916/57622/729956/2897/7074/57502
brown	CC	GO:0099240	1.32792e-08	intrinsic component of synaptic membrane	23/427	150/14269	1.0938e-10	1.53132e-08	1.32792e-08	23	22854/3738/80059/347730/2066/2043/6529/25945/22871/2555/2895/1007/1268/3751/53942/3359/5800/5100/4916/57622/729956/57502/2239
brown	CC	GO:0099055	5.3471e-08	integral component of postsynaptic membrane	19/427	110/14269	5.87254e-10	6.16616e-08	5.3471e-08	19	3738/80059/347730/2066/2043/6529/25945/22871/2555/2895/1007/3751/3359/5800/5100/4916/57622/729956/57502
brown	CC	GO:0098936	9.35897e-08	intrinsic component of postsynaptic membrane	19/427	115/14269	1.28483e-09	1.07926e-07	9.35897e-08	19	3738/80059/347730/2066/2043/6529/25945/22871/2555/2895/1007/3751/3359/5800/5100/4916/57622/729956/57502
brown	CC	GO:0099699	3.04445e-07	integral component of synaptic membrane	20/427	138/14269	5.01542e-09	3.51079e-07	3.04445e-07	20	3738/80059/347730/2066/2043/6529/25945/22871/2555/2895/1007/1268/3751/3359/5800/5100/4916/57622/729956/57502
brown	CC	GO:0098978	2.87438e-06	glutamatergic synapse	30/427	328/14269	5.52445e-08	3.31467e-06	2.87438e-06	30	22854/3738/80059/347730/2066/2043/80852/7474/5584/22871/2895/2983/10636/84062/1268/2911/3751/9228/793/3359/5800/120892/5100/10082/4916/729956/7074/23467/57502/2239
brown	CC	GO:0034702	4.86639e-06	ion channel complex	24/427	230/14269	1.06892e-07	5.61182e-06	4.86639e-06	24	3738/170850/6331/10242/2555/2895/8001/2898/781/3751/26047/1804/8973/783/30819/2893/3359/10021/1258/3773/729956/2280/3755/7224
brown	CC	GO:0034703	1.64151e-05	cation channel complex	20/427	179/14269	4.15873e-07	1.89296e-05	1.64151e-05	20	3738/170850/6331/10242/2898/781/3751/26047/1804/783/30819/2893/3359/10021/1258/3773/729956/2280/3755/7224
brown	CC	GO:0098793	1.64151e-05	presynapse	35/427	462/14269	4.50704e-07	1.89296e-05	1.64151e-05	35	22854/3738/2066/2043/6529/132204/22871/7466/2555/8492/2983/1007/84062/1268/2898/222962/5764/793/6505/783/143425/57084/53942/3359/84623/23085/120892/5100/10858/1258/794/116/24141/57502/2239
brown	CC	GO:0098984	3.34777e-05	neuron to neuron synapse	29/427	357/14269	1.11602e-06	3.86058e-05	3.34777e-05	29	55450/1600/1838/80059/2066/2043/80852/25945/66000/22871/2895/10636/84062/2911/3751/9228/793/575/6505/143425/5800/9495/26037/81831/50488/57622/729956/7074/57502
brown	CC	GO:0099060	3.34777e-05	integral component of postsynaptic specialization membrane	12/427	71/14269	1.14386e-06	3.86058e-05	3.34777e-05	12	80059/347730/2066/25945/22871/2555/2895/3751/5800/57622/729956/57502
brown	CC	GO:0099634	3.34777e-05	postsynaptic specialization membrane	15/427	112/14269	1.19494e-06	3.86058e-05	3.34777e-05	15	80059/347730/2066/2043/25945/22871/2555/2895/2911/3751/5800/57622/729956/7074/57502
brown	CC	GO:0043197	4.11519e-05	dendritic spine	19/427	178/14269	1.62845e-06	4.74555e-05	4.11519e-05	19	26232/54873/2043/22871/2895/3781/57451/10636/84062/3751/793/575/6505/2893/5800/9495/26037/729956/7074
brown	CC	GO:0044309	4.11519e-05	neuron spine	19/427	179/14269	1.77244e-06	4.74555e-05	4.11519e-05	19	26232/54873/2043/22871/2895/3781/57451/10636/84062/3751/793/575/6505/2893/5800/9495/26037/729956/7074
brown	CC	GO:0098948	4.11519e-05	intrinsic component of postsynaptic specialization membrane	12/427	74/14269	1.80783e-06	4.74555e-05	4.11519e-05	12	80059/347730/2066/25945/22871/2555/2895/3751/5800/57622/729956/57502
brown	CC	GO:0099572	4.95339e-05	postsynaptic specialization	28/427	350/14269	2.31206e-06	5.71215e-05	4.95339e-05	28	55450/1600/1838/80059/347730/2066/2043/80852/25945/66000/22871/2555/2895/10636/84062/2911/3751/9228/575/5800/9495/26037/81831/50488/57622/729956/7074/57502
brown	CC	GO:0032279	5.518e-05	asymmetric synapse	27/427	333/14269	2.7271e-06	6.36324e-05	5.518e-05	27	55450/1600/1838/80059/2066/2043/80852/25945/66000/22871/2895/10636/84062/2911/3751/9228/575/6505/5800/9495/26037/81831/50488/57622/729956/7074/57502
brown	CC	GO:0098982	7.08361e-05	GABA-ergic synapse	11/427	66/14269	3.69535e-06	8.16867e-05	7.08361e-05	11	347730/2066/6529/2555/1268/3751/793/53942/5800/140689/57502
brown	CC	GO:0014069	0.000114634	postsynaptic density	26/427	328/14269	6.29496e-06	0.000132194	0.000114634	26	55450/1600/1838/80059/2066/2043/80852/25945/66000/22871/2895/10636/84062/2911/3751/9228/575/5800/9495/26037/81831/50488/57622/729956/7074/57502
brown	CC	GO:0043235	0.000189899	receptor complex	25/427	318/14269	1.09494e-05	0.000218987	0.000189899	25	130399/3676/2066/2043/285220/23129/22871/2555/3815/2895/4306/2898/2911/91584/8973/7436/7010/2893/3359/4058/4088/9915/4916/9244/729956
brown	CC	GO:1902495	0.000282552	transmembrane transporter complex	24/427	306/14269	1.70675e-05	0.000325833	0.000282552	24	3738/170850/6331/10242/2555/2895/8001/2898/781/3751/26047/1804/8973/783/30819/2893/3359/10021/1258/3773/729956/2280/3755/7224
brown	CC	GO:0034705	0.000307032	potassium channel complex	11/427	78/14269	1.93892e-05	0.000354063	0.000307032	11	3738/170850/10242/2898/3751/26047/1804/30819/10021/3773/3755
brown	CC	GO:0098889	0.000424215	intrinsic component of presynaptic membrane	10/427	67/14269	2.7954e-05	0.000489195	0.000424215	10	22854/3738/2066/2043/6529/1007/1268/53942/3359/2239
brown	CC	GO:0008076	0.000521319	voltage-gated potassium channel complex	10/427	69/14269	3.63396e-05	0.000601175	0.000521319	10	3738/170850/10242/3751/26047/1804/30819/10021/3773/3755
brown	CC	GO:1990351	0.000521319	transporter complex	24/427	321/14269	3.72156e-05	0.000601175	0.000521319	24	3738/170850/6331/10242/2555/2895/8001/2898/781/3751/26047/1804/8973/783/30819/2893/3359/10021/1258/3773/729956/2280/3755/7224
brown	CC	GO:0098797	0.000537168	plasma membrane protein complex	30/427	452/14269	3.98218e-05	0.000619451	0.000537168	30	3738/170850/130399/3676/6331/10242/2895/8001/1007/6444/2898/2911/781/3751/26047/1804/8973/783/30819/2893/3359/3479/10021/5578/3773/2774/729956/2280/64405/3755
brown	CC	GO:0098839	0.000793751	postsynaptic density membrane	11/427	88/14269	6.10225e-05	0.000915337	0.000793751	11	80059/2066/2043/25945/2895/2911/5800/57622/729956/7074/57502
brown	CC	GO:0060076	0.00116193	excitatory synapse	8/427	49/14269	9.25182e-05	0.00133992	0.00116193	8	347730/22871/2895/57084/9495/794/729956/57502
brown	CC	GO:0089717	0.00130751	spanning component of membrane	5/427	17/14269	0.000107699	0.00150779	0.00130751	5	55966/22871/123041/57419/57502
brown	CC	GO:0042734	0.00207629	presynaptic membrane	13/427	133/14269	0.000176725	0.00239433	0.00207629	13	22854/3738/2066/2043/6529/1007/1268/2898/53942/3359/23085/5100/2239
brown	CC	GO:0150034	0.00211364	distal axon	20/427	270/14269	0.000185707	0.00243741	0.00211364	20	3738/347730/3676/2043/8492/57451/84062/1268/793/6505/5800/114134/120892/1258/794/116/24141/1525/7074/7224
brown	CC	GO:0030427	0.00829246	site of polarized growth	14/427	174/14269	0.000751355	0.0095627	0.00829246	14	347730/3676/2043/57451/84062/1268/5800/114134/120892/10129/24141/1525/7074/7224
brown	CC	GO:0043195	0.017716	terminal bouton	6/427	43/14269	0.00165383	0.0204297	0.017716	6	8492/793/120892/1258/794/116
brown	CC	GO:0030426	0.0179569	growth cone	13/427	169/14269	0.00172563	0.0207075	0.0179569	13	347730/3676/2043/57451/84062/1268/5800/114134/120892/24141/1525/7074/7224
brown	CC	GO:0099056	0.0184439	integral component of presynaptic membrane	7/427	59/14269	0.00182306	0.0212691	0.0184439	7	3738/2066/2043/6529/1007/1268/3359
brown	CC	GO:0099061	0.0259348	integral component of postsynaptic density membrane	6/427	47/14269	0.00263471	0.0299075	0.0259348	6	80059/2066/25945/2895/5800/57622
brown	CC	GO:0005911	0.0260204	cell-cell junction	23/427	407/14269	0.00271484	0.0300061	0.0260204	23	55966/84033/2043/6331/5580/9223/25945/5584/3815/1007/26047/157378/575/7010/84623/5318/29091/317762/794/64405/1525/7074/83604
brown	CC	GO:0099146	0.0326045	intrinsic component of postsynaptic density membrane	6/427	50/14269	0.003617	0.0375989	0.0326045	6	80059/2066/25945/2895/5800/57622
brown	CC	GO:0030285	0.0326045	integral component of synaptic vesicle membrane	5/427	35/14269	0.00362877	0.0375989	0.0326045	5	132204/7466/2555/143425/57084
brown	CC	GO:0044214	0.0326045	spanning component of plasma membrane	3/427	11/14269	0.00367036	0.0375989	0.0326045	3	55966/123041/57419
brown	CC	GO:0030658	0.0377702	transport vesicle membrane	13/427	188/14269	0.00435558	0.0435558	0.0377702	13	132204/9718/7466/2555/84062/57221/1174/143425/57084/341359/120892/24141/8905
brown	CC	GO:0043679	0.0380498	axon terminus	9/427	106/14269	0.0044923	0.0438782	0.0380498	9	3738/2043/8492/793/6505/120892/1258/794/116
brown	CC	GO:0099144	0.0387361	anchored component of synaptic membrane	3/427	12/14269	0.00478603	0.0446697	0.0387361	3	22854/53942/2239
brown	CC	GO:1990909	0.0387361	Wnt signalosome	3/427	12/14269	0.00478603	0.0446697	0.0387361	3	8321/7472/120892
brown	MF	GO:0005216	3.05283e-06	ion channel activity	32/424	331/13805	9.44551e-09	3.41296e-06	3.05283e-06	32	55283/3738/3777/170850/55515/6331/10242/2555/2895/8001/3781/1268/2898/781/3751/8973/6505/783/30819/63982/2893/3359/56659/123041/10021/1258/5026/3773/57419/3755/2897/7224
brown	MF	GO:0022836	3.05283e-06	gated channel activity	28/424	264/13805	1.10273e-08	3.41296e-06	3.05283e-06	28	55283/3738/3777/170850/55515/6331/10242/2555/2895/8001/3781/1268/2898/781/3751/8973/783/30819/63982/2893/3359/56659/10021/1258/5026/3773/3755/2897
brown	MF	GO:0005261	5.27474e-06	cation channel activity	27/424	262/13805	3.72725e-08	5.89698e-06	5.27474e-06	27	55283/3738/3777/170850/55515/6331/10242/3781/1268/2898/781/3751/8973/783/30819/2893/3359/56659/123041/10021/1258/5026/3773/57419/3755/2897/7224
brown	MF	GO:0015079	5.27474e-06	potassium ion transmembrane transporter activity	18/424	125/13805	4.83222e-08	5.89698e-06	5.27474e-06	18	3738/3777/170850/6549/84561/10242/3781/2898/3751/30819/56659/123041/10021/3773/57419/3755/2897/84679
brown	MF	GO:0015267	5.27474e-06	channel activity	32/424	356/13805	5.35302e-08	5.89698e-06	5.27474e-06	32	55283/3738/3777/170850/55515/6331/10242/2555/2895/8001/3781/1268/2898/781/3751/8973/6505/783/30819/63982/2893/3359/56659/123041/10021/1258/5026/3773/57419/3755/2897/7224
brown	MF	GO:0022803	5.27474e-06	passive transmembrane transporter activity	32/424	357/13805	5.71598e-08	5.89698e-06	5.27474e-06	32	55283/3738/3777/170850/55515/6331/10242/2555/2895/8001/3781/1268/2898/781/3751/8973/6505/783/30819/63982/2893/3359/56659/123041/10021/1258/5026/3773/57419/3755/2897/7224
brown	MF	GO:0015276	7.09593e-05	ligand-gated ion channel activity	15/424	108/13805	1.02527e-06	7.933e-05	7.09593e-05	15	55283/55515/2555/2895/8001/3781/2898/8973/2893/3359/10021/1258/5026/3773/2897
brown	MF	GO:0022834	7.09593e-05	ligand-gated channel activity	15/424	108/13805	1.02527e-06	7.933e-05	7.09593e-05	15	55283/55515/2555/2895/8001/3781/2898/8973/2893/3359/10021/1258/5026/3773/2897
brown	MF	GO:0046873	0.000104787	metal ion transmembrane transporter activity	28/424	336/13805	1.70328e-06	0.000117148	0.000104787	28	55283/3738/3777/170850/6549/55515/6529/6331/84561/10242/3781/1268/2898/781/3751/6505/783/30819/540/56659/123041/10021/3773/57419/3755/2897/84679/7224
brown	MF	GO:0022890	0.000158215	inorganic cation transmembrane transporter activity	34/424	467/13805	2.8575e-06	0.000176879	0.000158215	34	55283/3738/3777/170850/6549/55515/6529/6331/84561/10242/3781/1268/2898/781/3751/8973/6505/783/30819/2893/3359/114134/540/56659/123041/10021/1258/5026/3773/57419/3755/2897/84679/7224
brown	MF	GO:0005267	0.000544091	potassium channel activity	13/424	100/13805	1.12998e-05	0.000608276	0.000544091	13	3738/3777/170850/10242/3781/2898/3751/30819/56659/10021/3773/3755/2897
brown	MF	GO:0099094	0.000544091	ligand-gated cation channel activity	12/424	86/13805	1.17921e-05	0.000608276	0.000544091	12	55283/55515/3781/2898/8973/2893/3359/10021/1258/5026/3773/2897
brown	MF	GO:0005109	0.000907793	frizzled binding	7/424	29/13805	2.13141e-05	0.00101488	0.000907793	7	7474/8321/7472/81029/7480/440193/7477
brown	MF	GO:0005230	0.00137805	extracellular ligand-gated ion channel activity	9/424	54/13805	3.48442e-05	0.00154061	0.00137805	9	2555/2895/8001/2898/8973/2893/3359/5026/2897
brown	MF	GO:0022824	0.00240167	transmitter-gated ion channel activity	8/424	46/13805	6.94018e-05	0.00268498	0.00240167	8	2555/2895/8001/2898/8973/2893/3359/2897
brown	MF	GO:0022835	0.00240167	transmitter-gated channel activity	8/424	46/13805	6.94018e-05	0.00268498	0.00240167	8	2555/2895/8001/2898/8973/2893/3359/2897
brown	MF	GO:0030594	0.00425858	neurotransmitter receptor activity	10/424	78/13805	0.000130753	0.00476094	0.00425858	10	2555/2895/8001/3350/2898/2911/8973/2893/3359/2897
brown	MF	GO:0022821	0.0109801	potassium ion antiporter activity	4/424	12/13805	0.000356957	0.0122754	0.0109801	4	6549/123041/57419/84679
brown	MF	GO:0022843	0.0116402	voltage-gated cation channel activity	12/424	123/13805	0.00039944	0.0130134	0.0116402	12	3738/3777/170850/3781/1268/781/3751/783/30819/10021/3773/3755
brown	MF	GO:0015081	0.0134979	sodium ion transmembrane transporter activity	11/424	109/13805	0.000518049	0.0150902	0.0134979	11	6549/55515/6529/6331/2898/6505/123041/10021/57419/2897/84679
brown	MF	GO:0005244	0.0134979	voltage-gated ion channel activity	14/424	164/13805	0.000536323	0.0150902	0.0134979	14	3738/3777/170850/6331/3781/1268/781/3751/783/30819/56659/10021/3773/3755
brown	MF	GO:0022832	0.0134979	voltage-gated channel activity	14/424	164/13805	0.000536323	0.0150902	0.0134979	14	3738/3777/170850/6331/3781/1268/781/3751/783/30819/56659/10021/3773/3755
brown	MF	GO:0005249	0.0136587	voltage-gated potassium channel activity	9/424	77/13805	0.000567383	0.01527	0.0136587	9	3738/3777/170850/3781/3751/30819/10021/3773/3755
brown	MF	GO:0048018	0.016805	receptor ligand activity	18/424	250/13805	0.000728431	0.0187874	0.016805	18	7474/9547/7432/7472/5764/2488/80310/81029/5744/7480/338811/4254/3479/116/2922/9244/7477/25817
brown	MF	GO:0008066	0.018891	glutamate receptor activity	5/424	25/13805	0.00085297	0.0211195	0.018891	5	2895/2898/2911/2893/2897
brown	MF	GO:0030546	0.0213359	signaling receptor activator activity	18/424	257/13805	0.00100189	0.0238528	0.0213359	18	7474/9547/7432/7472/5764/2488/80310/81029/5744/7480/338811/4254/3479/116/2922/9244/7477/25817
brown	MF	GO:0004930	0.0219079	G protein-coupled receptor activity	19/424	280/13805	0.00106832	0.0244923	0.0219079	19	5737/54112/9293/9213/3350/1268/2911/8321/575/338557/2834/2849/10888/27199/6751/9340/1394/6754/2925
brown	MF	GO:0004672	0.0315763	protein kinase activity	28/424	499/13805	0.00159682	0.0353012	0.0315763	28	204851/84033/130399/9874/2066/2043/152110/85443/5580/285220/5584/3815/5593/10769/375449/4217/157285/7010/1612/120892/5891/4058/4916/50488/9706/5578/5608/27330
brown	MF	GO:0008188	0.0329072	neuropeptide receptor activity	5/424	29/13805	0.00172356	0.0367891	0.0329072	5	2834/10888/6751/6754/2925
brown	MF	GO:0004970	0.0351833	ionotropic glutamate receptor activity	4/424	18/13805	0.00190632	0.0393337	0.0351833	4	2895/2898/2893/2897
brown	MF	GO:0030165	0.040214	PDZ domain binding	8/424	76/13805	0.00225153	0.0449579	0.040214	8	22871/2895/8321/59339/575/23085/440193/1525
brown	MF	GO:0030545	0.0432016	signaling receptor regulator activity	18/424	279/13805	0.00249683	0.048298	0.0432016	18	7474/9547/7432/7472/5764/2488/80310/81029/5744/7480/338811/4254/3479/116/2922/9244/7477/25817
yellow	BP	GO:0050804	1.7965e-06	modulation of chemical synaptic transmission	40/472	399/13762	1.09345e-09	2.01093e-06	1.7965e-06	40	127262/22883/2475/23154/1141/375/80863/8831/816/6804/23349/6812/1759/2902/774/9066/2915/84866/9746/2904/3845/2903/729993/112476/57555/84961/4137/5566/5864/2901/6543/8541/5582/59283/5621/3745/9145/23542/6853/23096
yellow	BP	GO:0099177	1.7965e-06	regulation of trans-synaptic signaling	40/472	400/13762	1.17702e-09	2.01093e-06	1.7965e-06	40	127262/22883/2475/23154/1141/375/80863/8831/816/6804/23349/6812/1759/2902/774/9066/2915/84866/9746/2904/3845/2903/729993/112476/57555/84961/4137/5566/5864/2901/6543/8541/5582/59283/5621/3745/9145/23542/6853/23096
yellow	BP	GO:0050808	3.48042e-06	synapse organization	39/472	398/13762	3.42041e-09	3.89585e-06	3.48042e-06	39	22883/57463/1141/375/119/1639/547/375323/8927/22865/1981/56097/203068/80863/8831/816/7415/9806/9379/2915/9746/2904/2562/57555/4628/9912/8851/4137/26115/22859/5864/79414/6543/8541/5621/400916/6853/1741/3897
yellow	BP	GO:0045956	4.45359e-05	positive regulation of calcium ion-dependent exocytosis	8/472	18/13762	5.83574e-08	4.98518e-05	4.45359e-05	8	375/8941/6804/6812/9066/192683/3745/8911
yellow	BP	GO:0099003	4.50242e-05	vesicle-mediated transport in synapse	23/472	183/13762	7.37465e-08	5.03984e-05	4.50242e-05	23	22883/9900/8927/1173/6804/6812/1759/50632/9066/112476/57555/8851/163/84961/8943/5864/2901/8541/57030/5582/6861/80331/6853
yellow	BP	GO:1901214	0.000101801	regulation of neuron death	28/472	272/13762	2.15333e-07	0.000113952	0.000101801	28	2475/23400/1718/1981/8831/3326/135112/155061/6812/10525/2904/3845/23017/16/6416/8851/163/4137/2821/2901/2931/5536/5582/5621/9962/128434/3745/80331
yellow	BP	GO:0017158	0.000101801	regulation of calcium ion-dependent exocytosis	10/472	36/13762	2.3344e-07	0.000113952	0.000101801	10	375/8941/6804/6812/9066/192683/84258/6861/3745/8911
yellow	BP	GO:0070997	0.000125334	neuron death	30/472	311/13762	3.28461e-07	0.000140294	0.000125334	30	2475/23400/6548/1718/1981/8831/3326/27242/135112/155061/6812/10525/2904/3845/23017/16/6416/8851/163/4137/2821/2901/2931/5536/5582/5621/9962/128434/3745/80331
yellow	BP	GO:0048167	0.000128021	regulation of synaptic plasticity	22/472	185/13762	3.77441e-07	0.000143302	0.000128021	22	23154/375/80863/8831/816/6812/2902/9066/2915/2904/3845/2903/729993/112476/4137/5864/6543/8541/5582/5621/3745/9145
yellow	BP	GO:0016241	0.000197998	regulation of macroautophagy	18/472	133/13762	6.48614e-07	0.000221632	0.000197998	18	2475/23400/57535/5768/23367/155066/51606/90678/823/112936/9114/140775/8851/535/5566/826/4943/29978
yellow	BP	GO:0042391	0.000206625	regulation of membrane potential	33/472	376/13762	7.44563e-07	0.000231288	0.000206625	33	6548/1141/30845/11334/287/348980/6804/7415/2902/3746/1128/2915/6327/84866/55800/775/2904/6334/2562/2903/57555/8506/4137/478/2901/2931/6543/3745/1137/79680/400916/8911/23542
yellow	BP	GO:0099504	0.000264275	synaptic vesicle cycle	20/472	166/13762	1.03887e-06	0.000295819	0.000264275	20	9900/8927/1173/6804/6812/1759/9066/112476/57555/8851/84961/8943/5864/2901/8541/57030/5582/6861/80331/6853
yellow	BP	GO:0050803	0.000368115	regulation of synapse structure or activity	22/472	201/13762	1.56766e-06	0.000412054	0.000368115	22	22883/57463/1141/1639/547/375323/22865/1981/203068/8831/816/7415/9746/2904/57555/9912/8851/26115/22859/79414/57030/5621
yellow	BP	GO:0045055	0.000371605	regulated exocytosis	22/472	202/13762	1.70426e-06	0.00041596	0.000371605	22	9900/375/26056/8941/6804/6812/55361/9066/192683/112476/84961/5864/2901/8541/84258/5582/6861/3745/80331/9145/8911/6853
yellow	BP	GO:0048168	0.000828147	regulation of neuronal synaptic plasticity	10/472	48/13762	4.15067e-06	0.000926996	0.000828147	10	23154/8831/816/2915/3845/729993/5864/6543/8541/9145
yellow	BP	GO:0017156	0.000828147	calcium-ion regulated exocytosis	11/472	59/13762	4.34063e-06	0.000926996	0.000828147	11	375/8941/6804/6812/9066/192683/5864/84258/6861/3745/8911
yellow	BP	GO:0006887	0.00122656	exocytosis	27/472	307/13762	7.39148e-06	0.00137296	0.00122656	27	23400/9900/375/26056/23332/8941/6804/6812/55361/9066/192683/112476/9912/84961/5864/2901/8541/84258/5582/6861/3745/10079/80331/9145/8911/6853/537
yellow	BP	GO:0034765	0.00122656	regulation of ion transmembrane transport	32/472	399/13762	7.44677e-06	0.00137296	0.00122656	32	2475/6548/57463/3765/375/1131/3754/30845/287/348980/80863/65268/774/6786/3746/823/2915/53826/6327/55800/775/6334/729993/57555/5566/59283/5621/3745/3763/3761/8911/23542
yellow	BP	GO:0050890	0.00122656	cognition	24/472	255/13762	7.63425e-06	0.00137296	0.00122656	24	2475/1141/152789/80863/8831/7991/84197/2902/60626/1128/9379/2915/2904/3845/2903/4137/2821/6543/5582/5621/57468/1137/9993/23542
yellow	BP	GO:0048499	0.00123938	synaptic vesicle membrane organization	7/472	23/13762	8.12007e-06	0.00138731	0.00123938	7	6804/6812/112476/8943/5864/2901/9145
yellow	BP	GO:0060627	0.00134945	regulation of vesicle-mediated transport	35/472	461/13762	9.28327e-06	0.00151052	0.00134945	35	23400/375/23332/8941/8927/1173/4043/6804/90678/6812/1759/50632/9066/192683/112476/9912/8851/163/84961/5864/25999/2901/57030/160/84258/5582/6861/140885/3745/10079/80331/8911/6853/29978/537
yellow	BP	GO:0045921	0.0014957	positive regulation of exocytosis	12/472	77/13762	1.11631e-05	0.00167423	0.0014957	12	23400/375/23332/8941/6804/6812/9066/192683/5864/3745/8911/537
yellow	BP	GO:0050807	0.0014957	regulation of synapse organization	20/472	194/13762	1.15466e-05	0.00167423	0.0014957	20	22883/57463/1141/1639/547/375323/22865/1981/203068/816/7415/9746/2904/57555/9912/8851/26115/22859/79414/5621
yellow	BP	GO:0034331	0.0014957	cell junction maintenance	8/472	33/13762	1.17593e-05	0.00167423	0.0014957	8	1639/8927/8831/57555/57662/5864/400916/1741
yellow	BP	GO:0007409	0.00157916	axonogenesis	30/472	372/13762	1.29327e-05	0.00176765	0.00157916	30	9890/57463/1141/5362/10752/22865/1400/90249/8831/3326/3984/22853/6812/118813/4684/51761/23077/8851/4137/682/55201/5864/57731/9253/1954/4858/128434/9334/3897/2664
yellow	BP	GO:0048667	0.00159671	cell morphogenesis involved in neuron differentiation	36/472	489/13762	1.35996e-05	0.0017873	0.00159671	36	9890/1952/57463/1141/5362/547/10752/22865/1400/90249/8831/3326/816/3984/22853/6812/118813/4684/51761/23077/9912/8851/4137/26115/682/55201/5864/57731/9253/1954/4858/128434/9334/23542/3897/2664
yellow	BP	GO:0043954	0.00169235	cellular component maintenance	10/472	55/13762	1.49685e-05	0.00189435	0.00169235	10	1639/8927/8831/2904/57555/57662/5864/5621/400916/1741
yellow	BP	GO:0061564	0.0019868	axon development	32/472	417/13762	1.82237e-05	0.00222395	0.0019868	32	9890/57463/1141/5362/10752/22865/1400/90249/8831/3326/27242/3984/22853/6812/118813/4684/51761/23077/23162/8851/4137/682/55201/5864/57731/9253/1954/4858/128434/9334/3897/2664
yellow	BP	GO:0099558	0.00216797	maintenance of synapse structure	6/472	18/13762	2.05957e-05	0.00242674	0.00216797	6	1639/8927/8831/5864/400916/1741
yellow	BP	GO:0016079	0.00235694	synaptic vesicle exocytosis	13/472	96/13762	2.3163e-05	0.00263827	0.00235694	13	9900/6804/6812/9066/112476/84961/5864/2901/8541/5582/6861/80331/6853
yellow	BP	GO:1903307	0.0025566	positive regulation of regulated secretory pathway	9/472	47/13762	2.59627e-05	0.00286176	0.0025566	9	375/8941/6804/6812/9066/192683/5864/3745/8911
yellow	BP	GO:0099072	0.00271298	regulation of postsynaptic membrane neurotransmitter receptor levels	10/472	59/13762	2.84395e-05	0.00303681	0.00271298	10	22883/1173/50632/9912/163/126129/59283/64840/23096/1741
yellow	BP	GO:0016236	0.00280248	macroautophagy	24/472	277/13762	3.02958e-05	0.00313699	0.00280248	24	2475/23400/57535/5768/79065/23367/26100/155066/51606/7415/90678/823/81876/112936/192111/9114/140775/8851/535/162427/5566/826/4943/29978
yellow	BP	GO:1901215	0.00291216	negative regulation of neuron death	18/472	175/13762	3.24354e-05	0.00325976	0.00291216	18	23400/1981/8831/3326/135112/6812/10525/3845/23017/16/6416/163/2821/5536/5582/9962/128434/80331
yellow	BP	GO:0035637	0.00354301	multicellular organismal signaling	15/472	131/13762	4.24292e-05	0.00396591	0.00354301	15	6548/30845/287/6327/55800/775/6334/8506/5566/57731/478/6543/59283/8911/492
yellow	BP	GO:0060079	0.00354301	excitatory postsynaptic potential	12/472	88/13762	4.43466e-05	0.00396591	0.00354301	12	1141/6804/2902/84866/2904/2903/57555/2901/2931/6543/1137/23542
yellow	BP	GO:0035418	0.00354301	protein localization to synapse	10/472	62/13762	4.43926e-05	0.00396591	0.00354301	10	22883/8927/9379/9746/23162/2903/57555/9912/4137/23096
yellow	BP	GO:0007269	0.00354301	neurotransmitter secretion	15/472	132/13762	4.63925e-05	0.00396591	0.00354301	15	9900/6804/5799/6812/9066/9379/112476/84961/5864/2901/8541/5582/6861/80331/6853
yellow	BP	GO:0099643	0.00354301	signal release from synapse	15/472	132/13762	4.63925e-05	0.00396591	0.00354301	15	9900/6804/5799/6812/9066/9379/112476/84961/5864/2901/8541/5582/6861/80331/6853
yellow	BP	GO:0017157	0.00354301	regulation of exocytosis	18/472	180/13762	4.72116e-05	0.00396591	0.00354301	18	23400/375/23332/8941/6804/6812/9066/192683/84961/5864/84258/5582/6861/3745/10079/8911/6853/537
yellow	BP	GO:0034762	0.00354301	regulation of transmembrane transport	34/472	478/13762	4.75863e-05	0.00396591	0.00354301	34	2475/6548/57463/3765/375/1131/3754/30845/287/348980/80863/65268/774/6786/3746/823/2915/53826/6327/55800/775/6334/729993/57555/5566/25999/2931/59283/5621/3745/3763/3761/8911/23542
yellow	BP	GO:0010506	0.00434869	regulation of autophagy	24/472	289/13762	5.9832e-05	0.00486776	0.00434869	24	80772/2475/23400/57535/5768/1981/23367/155066/51606/90678/5660/823/112936/9114/140775/8851/535/4137/3607/5566/826/2931/4943/29978
yellow	BP	GO:0021700	0.00443545	developmental maturation	20/472	218/13762	6.24787e-05	0.00496488	0.00443545	20	22883/2475/8941/5798/11334/23787/816/51412/6812/51286/84530/11057/8851/8943/5566/22859/8907/5864/57731/9334
yellow	BP	GO:1903305	0.00470059	regulation of regulated secretory pathway	14/472	121/13762	6.77534e-05	0.00526167	0.00470059	14	375/8941/6804/6812/9066/192683/84961/5864/84258/5582/6861/3745/8911/6853
yellow	BP	GO:0048172	0.00488095	regulation of short-term neuronal synaptic plasticity	5/472	14/13762	7.1952e-05	0.00546355	0.00488095	5	729993/5864/6543/8541/9145
yellow	BP	GO:0060078	0.004923	regulation of postsynaptic membrane potential	14/472	122/13762	7.41845e-05	0.00551062	0.004923	14	1141/6804/2902/1128/2915/84866/2904/2903/57555/2901/2931/6543/1137/23542
yellow	BP	GO:0099565	0.0055616	chemical synaptic transmission, postsynaptic	12/472	94/13762	8.56294e-05	0.00622544	0.0055616	12	1141/6804/2902/84866/2904/2903/57555/2901/2931/6543/1137/23542
yellow	BP	GO:0061337	0.00604153	cardiac conduction	11/472	81/13762	9.53513e-05	0.00676266	0.00604153	11	6548/30845/287/6327/55800/775/5566/57731/478/6543/492
yellow	BP	GO:0032412	0.00604153	regulation of ion transmembrane transporter activity	20/472	225/13762	9.69769e-05	0.00676266	0.00604153	20	6548/57463/1131/30845/287/80863/65268/6786/3746/823/2915/53826/6327/55800/729993/57555/5566/59283/5621/23542
yellow	BP	GO:0006096	0.00691802	glycolytic process	10/472	69/13762	0.000113312	0.00774377	0.00691802	10	4967/3098/3939/7167/2026/5213/5315/226/3607/2821
yellow	BP	GO:0031109	0.0070075	microtubule polymerization or depolymerization	13/472	112/13762	0.000118522	0.00784393	0.0070075	13	22924/1639/23332/89927/8851/7283/4137/1453/10382/57662/55201/25999/50861
yellow	BP	GO:0031110	0.0070075	regulation of microtubule polymerization or depolymerization	11/472	83/13762	0.000119369	0.00784393	0.0070075	11	22924/1639/23332/89927/8851/4137/10382/57662/55201/25999/50861
yellow	BP	GO:0006757	0.00738487	ATP generation from ADP	10/472	70/13762	0.000128217	0.00826634	0.00738487	10	4967/3098/3939/7167/2026/5213/5315/226/3607/2821
yellow	BP	GO:0006836	0.00761057	neurotransmitter transport	17/472	178/13762	0.000134628	0.00851898	0.00761057	17	388662/9900/6804/5799/6812/9066/9379/112476/84961/5864/2901/8541/57030/5582/6861/80331/6853
yellow	BP	GO:0043523	0.00800091	regulation of neuron apoptotic process	17/472	179/13762	0.000144154	0.00895592	0.00800091	17	8831/3326/6812/10525/3845/23017/16/6416/8851/2821/2901/2931/5582/5621/128434/3745/80331
yellow	BP	GO:0022898	0.00803438	regulation of transmembrane transporter activity	20/472	232/13762	0.000147389	0.00899339	0.00803438	20	6548/57463/1131/30845/287/80863/65268/6786/3746/823/2915/53826/6327/55800/729993/57555/5566/59283/5621/23542
yellow	BP	GO:0006734	0.00857713	NADH metabolic process	6/472	25/13762	0.000160156	0.00960091	0.00857713	6	4967/4191/7415/3098/5213/3607
yellow	BP	GO:0006814	0.010588	sodium ion transport	17/472	184/13762	0.000201172	0.0118518	0.010588	17	6548/388662/375/348980/154215/65268/53826/6327/55800/6334/55238/57731/478/6543/57030/9962/8911
yellow	BP	GO:0098742	0.0108429	cell-cell adhesion via plasma-membrane adhesion molecules	19/472	220/13762	0.000209567	0.0121372	0.0108429	19	22883/1952/57463/57863/1951/22865/5099/56134/56097/60626/26011/9746/682/22859/79414/91663/128434/11122/3897
yellow	BP	GO:0019722	0.0116204	calcium-mediated signaling	15/472	152/13762	0.000230467	0.0130075	0.0116204	15	2475/6548/1131/287/2902/2915/775/2904/2903/4137/5566/22859/10523/6543/5621
yellow	BP	GO:0007215	0.0116204	glutamate receptor signaling pathway	8/472	49/13762	0.000236015	0.0130075	0.0116204	8	2902/2915/2904/2903/8851/2901/5621/3745
yellow	BP	GO:0050433	0.0116204	regulation of catecholamine secretion	8/472	49/13762	0.000236015	0.0130075	0.0116204	8	1141/6804/9066/5864/84258/6861/3745/1137
yellow	BP	GO:1902414	0.011894	protein localization to cell junction	11/472	90/13762	0.000248091	0.0133137	0.011894	11	22883/8927/9379/9746/23162/2903/55625/57555/9912/4137/23096
yellow	BP	GO:0007611	0.011894	learning or memory	19/472	223/13762	0.000249364	0.0133137	0.011894	19	2475/1141/80863/8831/84197/2902/60626/9379/2915/2904/3845/2903/4137/2821/6543/5582/5621/57468/23542
yellow	BP	GO:0008542	0.0125207	visual learning	7/472	38/13762	0.000267695	0.0140152	0.0125207	7	2475/1141/8831/2902/60626/3845/2903
yellow	BP	GO:0031629	0.0125207	synaptic vesicle fusion to presynaptic active zone membrane	5/472	18/13762	0.000274808	0.0140152	0.0125207	5	6804/6812/112476/5864/2901
yellow	BP	GO:0099500	0.0125207	vesicle fusion to plasma membrane	5/472	18/13762	0.000274808	0.0140152	0.0125207	5	6804/6812/112476/5864/2901
yellow	BP	GO:0006914	0.0128595	autophagy	32/472	483/13762	0.00029067	0.0143945	0.0128595	32	80772/2475/23400/57535/5768/79065/1981/23367/26100/155066/51606/7415/90678/5660/823/81876/112936/10193/192111/9114/140775/8851/535/162427/4137/3607/5566/55201/826/2931/4943/29978
yellow	BP	GO:0061919	0.0128595	process utilizing autophagic mechanism	32/472	483/13762	0.00029067	0.0143945	0.0128595	32	80772/2475/23400/57535/5768/79065/1981/23367/26100/155066/51606/7415/90678/5660/823/81876/112936/10193/192111/9114/140775/8851/535/162427/4137/3607/5566/55201/826/2931/4943/29978
yellow	BP	GO:0050432	0.0135403	catecholamine secretion	8/472	51/13762	0.000313851	0.0151565	0.0135403	8	1141/6804/9066/5864/84258/6861/3745/1137
yellow	BP	GO:0046031	0.0135403	ADP metabolic process	10/472	78/13762	0.000318541	0.0151565	0.0135403	10	4967/3098/3939/7167/2026/5213/5315/226/3607/2821
yellow	BP	GO:1990778	0.0135403	protein localization to cell periphery	23/472	303/13762	0.000319365	0.0151565	0.0135403	23	22883/30845/1173/287/9530/6812/118813/55690/55800/283576/2903/80262/55625/9912/23163/682/5864/25999/57731/91663/5621/3745/23096
yellow	BP	GO:0051402	0.0140069	neuron apoptotic process	18/472	210/13762	0.000334957	0.0156788	0.0140069	18	8831/3326/27242/6812/10525/3845/23017/16/6416/8851/2821/2901/2931/5582/5621/128434/3745/80331
yellow	BP	GO:0046785	0.0143983	microtubule polymerization	10/472	79/13762	0.000353752	0.0161169	0.0143983	10	22924/1639/23332/8851/7283/4137/1453/10382/57662/25999
yellow	BP	GO:0051952	0.0143983	regulation of amine transport	10/472	79/13762	0.000353752	0.0161169	0.0143983	10	9900/1141/6804/6812/9066/5864/84258/6861/3745/1137
yellow	BP	GO:1903779	0.0145608	regulation of cardiac conduction	5/472	19/13762	0.000362513	0.0162988	0.0145608	5	30845/287/5566/6543/492
yellow	BP	GO:0031113	0.016312	regulation of microtubule polymerization	8/472	53/13762	0.000411455	0.018259	0.016312	8	22924/1639/23332/8851/4137/10382/57662/25999
yellow	BP	GO:0043254	0.0166283	regulation of protein-containing complex assembly	26/472	369/13762	0.000424883	0.0186131	0.0166283	26	80772/2475/375/22924/119/1639/23332/1981/6804/10552/9530/7415/6812/50632/21/112476/146206/8851/4137/2885/10382/57662/5864/25999/57731/91663
yellow	BP	GO:0015837	0.0167682	amine transport	10/472	81/13762	0.00043395	0.0187697	0.0167682	10	9900/1141/6804/6812/9066/5864/84258/6861/3745/1137
yellow	BP	GO:1902473	0.0179278	regulation of protein localization to synapse	5/472	20/13762	0.000469831	0.0200677	0.0179278	5	9746/57555/9912/4137/23096
yellow	BP	GO:0098659	0.0196823	inorganic cation import across plasma membrane	10/472	83/13762	0.000528707	0.0220316	0.0196823	10	6548/3765/65268/728215/478/6543/5621/57468/3763/3761
yellow	BP	GO:0099587	0.0196823	inorganic ion import across plasma membrane	10/472	83/13762	0.000528707	0.0220316	0.0196823	10	6548/3765/65268/728215/478/6543/5621/57468/3763/3761
yellow	BP	GO:0032409	0.0197445	regulation of transporter activity	20/472	256/13762	0.000536847	0.0221013	0.0197445	20	6548/57463/1131/30845/287/80863/65268/6786/3746/823/2915/53826/6327/55800/729993/57555/5566/59283/5621/23542
yellow	BP	GO:0030705	0.0206571	cytoskeleton-dependent intracellular transport	16/472	183/13762	0.000568426	0.0231228	0.0206571	16	5195/57576/127829/3797/547/22820/203068/50632/8120/23162/4137/26115/8943/57662/55201/25999
yellow	BP	GO:0007632	0.0210318	visual behavior	7/472	43/13762	0.000589612	0.0235422	0.0210318	7	2475/1141/8831/2902/60626/3845/2903
yellow	BP	GO:0072659	0.0210318	protein localization to plasma membrane	20/472	258/13762	0.000592518	0.0235422	0.0210318	20	30845/1173/287/9530/6812/118813/55690/55800/283576/80262/55625/9912/23163/682/5864/25999/57731/91663/5621/3745
yellow	BP	GO:0010970	0.0213248	transport along microtubule	14/472	149/13762	0.000607758	0.0238702	0.0213248	14	5195/57576/127829/3797/547/22820/50632/8120/23162/4137/8943/57662/55201/25999
yellow	BP	GO:0001508	0.0216884	action potential	12/472	116/13762	0.000625223	0.0242771	0.0216884	12	6548/1141/287/6327/55800/775/6334/8506/6543/3745/1137/8911
yellow	BP	GO:0030307	0.0221845	positive regulation of cell growth	14/472	150/13762	0.00064982	0.0248325	0.0221845	14	2475/6548/1981/57699/3984/2137/118813/4137/84717/1954/84258/9962/3897/2664
yellow	BP	GO:0014046	0.0221845	dopamine secretion	6/472	32/13762	0.000668595	0.0248325	0.0221845	6	1141/9066/5864/84258/6861/1137
yellow	BP	GO:0014059	0.0221845	regulation of dopamine secretion	6/472	32/13762	0.000668595	0.0248325	0.0221845	6	1141/9066/5864/84258/6861/1137
yellow	BP	GO:0086010	0.0221845	membrane depolarization during action potential	6/472	32/13762	0.000668595	0.0248325	0.0221845	6	287/6327/55800/775/6334/8911
yellow	BP	GO:0051258	0.0222606	protein polymerization	20/472	261/13762	0.000685384	0.0249176	0.0222606	20	2475/375/22924/119/1639/23332/10552/9530/146206/8522/8851/7283/4137/2885/1453/10382/57662/25999/57731/91663
yellow	BP	GO:0036465	0.0222606	synaptic vesicle recycling	9/472	71/13762	0.000685472	0.0249176	0.0222606	9	1173/6804/1759/9066/57555/8943/5864/57030/6861
yellow	BP	GO:0035725	0.0222955	sodium ion transmembrane transport	13/472	134/13762	0.000697363	0.0249568	0.0222955	13	6548/388662/375/348980/65268/53826/6327/55800/6334/478/6543/57030/8911
yellow	BP	GO:0006165	0.0222955	nucleoside diphosphate phosphorylation	10/472	86/13762	0.000702498	0.0249568	0.0222955	10	4967/3098/3939/7167/2026/5213/5315/226/3607/2821
yellow	BP	GO:0032271	0.0222955	regulation of protein polymerization	17/472	205/13762	0.00070846	0.0249568	0.0222955	17	2475/375/22924/119/1639/23332/10552/9530/146206/8851/4137/2885/10382/57662/25999/57731/91663
yellow	BP	GO:0051640	0.0226198	organelle localization	30/472	467/13762	0.000741054	0.0253198	0.0226198	30	5195/2475/375/3797/1639/23332/547/22820/54732/6804/6812/1759/79803/8729/64837/10540/8120/23277/57555/4137/26115/1453/8943/85300/55201/5864/8541/3745/6853/537
yellow	BP	GO:0007035	0.0226198	vacuolar acidification	5/472	22/13762	0.00075406	0.0253198	0.0226198	5	252839/155066/51606/9114/535
yellow	BP	GO:0048169	0.0226198	regulation of long-term neuronal synaptic plasticity	5/472	22/13762	0.00075406	0.0253198	0.0226198	5	8831/816/2915/3845/9145
yellow	BP	GO:0021819	0.0226198	layer formation in cerebral cortex	4/472	13/13762	0.000763225	0.0253198	0.0226198	4	8941/89927/8851/79143
yellow	BP	GO:0098840	0.0226198	protein transport along microtubule	4/472	13/13762	0.000763225	0.0253198	0.0226198	4	547/23162/57662/25999
yellow	BP	GO:0099118	0.0226198	microtubule-based protein transport	4/472	13/13762	0.000763225	0.0253198	0.0226198	4	547/23162/57662/25999
yellow	BP	GO:0046939	0.0247334	nucleotide phosphorylation	10/472	88/13762	0.000842641	0.0276856	0.0247334	10	4967/3098/3939/7167/2026/5213/5315/226/3607/2821
yellow	BP	GO:0006873	0.0251181	cellular ion homeostasis	31/472	493/13762	0.000863975	0.0281162	0.0251181	31	23400/6548/9900/252839/375/287/155066/51606/2907/2902/6786/2785/2915/775/2904/728215/51310/2903/9114/535/1534/8943/5566/10523/478/6543/5621/9777/57468/492/537
yellow	BP	GO:0033157	0.0253387	regulation of intracellular protein transport	17/472	209/13762	0.000879864	0.0283632	0.0253387	17	23400/3326/9530/9221/1128/9912/8851/4836/5566/2931/10055/4924/5621/9777/3745/5905/2664
yellow	BP	GO:0008038	0.0255742	neuron recognition	7/472	46/13762	0.000896418	0.0286267	0.0255742	7	57463/27242/4978/8851/682/1954/128434
yellow	BP	GO:0006090	0.0257899	pyruvate metabolic process	10/472	89/13762	0.000920879	0.0288683	0.0257899	10	4967/3098/3939/7167/2026/5213/5315/226/3607/2821
yellow	BP	GO:0106027	0.0257899	neuron projection organization	10/472	89/13762	0.000920879	0.0288683	0.0257899	10	375/1639/547/816/2904/9912/8851/26115/478/5621
yellow	BP	GO:0043524	0.0272227	negative regulation of neuron apoptotic process	12/472	122/13762	0.000980954	0.030472	0.0272227	12	8831/3326/6812/10525/3845/23017/16/6416/2821/5582/128434/80331
yellow	BP	GO:0009135	0.0298521	purine nucleoside diphosphate metabolic process	10/472	91/13762	0.00109526	0.0334153	0.0298521	10	4967/3098/3939/7167/2026/5213/5315/226/3607/2821
yellow	BP	GO:0009179	0.0298521	purine ribonucleoside diphosphate metabolic process	10/472	91/13762	0.00109526	0.0334153	0.0298521	10	4967/3098/3939/7167/2026/5213/5315/226/3607/2821
yellow	BP	GO:0035235	0.0310706	ionotropic glutamate receptor signaling pathway	5/472	24/13762	0.00115015	0.0347792	0.0310706	5	2902/2904/2903/8851/2901
yellow	BP	GO:0051937	0.0319455	catecholamine transport	8/472	62/13762	0.00119951	0.0357586	0.0319455	8	1141/6804/9066/5864/84258/6861/3745/1137
yellow	BP	GO:0023061	0.0319455	signal release	25/472	375/13762	0.00120346	0.0357586	0.0319455	25	9900/55585/1141/26056/5798/6804/5799/6812/9066/9379/5213/112476/57555/84961/5864/2901/8541/84258/5582/6861/3745/1137/80331/6853/64840
yellow	BP	GO:0007156	0.0336382	homophilic cell adhesion via plasma membrane adhesion molecules	13/472	143/13762	0.00127825	0.0376534	0.0336382	13	22883/1952/57463/57863/1951/5099/56134/56097/9746/682/128434/11122/3897
yellow	BP	GO:0030003	0.034063	cellular cation homeostasis	30/472	484/13762	0.00130555	0.0381288	0.034063	30	23400/6548/9900/252839/375/287/155066/51606/2907/2902/6786/2785/2915/775/2904/728215/51310/2903/9114/535/1534/8943/5566/10523/478/6543/5621/9777/492/537
yellow	BP	GO:0007041	0.0351968	lysosomal transport	11/472	110/13762	0.0013776	0.039398	0.0351968	11	23400/375/30845/7415/5660/79158/55275/23163/8943/59283/9737
yellow	BP	GO:0009132	0.0351968	nucleoside diphosphate metabolic process	11/472	110/13762	0.0013776	0.039398	0.0351968	11	4967/3098/3939/7167/2026/5213/5315/226/3607/2821/955
yellow	BP	GO:0095500	0.0351968	acetylcholine receptor signaling pathway	5/472	25/13762	0.00139764	0.039398	0.0351968	5	1141/1131/4062/1128/8851
yellow	BP	GO:2000311	0.0351968	regulation of AMPA receptor activity	5/472	25/13762	0.00139764	0.039398	0.0351968	5	80863/729993/57555/59283/23542
yellow	BP	GO:0009185	0.0351968	ribonucleoside diphosphate metabolic process	10/472	94/13762	0.00140666	0.039398	0.0351968	10	4967/3098/3939/7167/2026/5213/5315/226/3607/2821
yellow	BP	GO:0001505	0.0421123	regulation of neurotransmitter levels	15/472	184/13762	0.00169684	0.0471389	0.0421123	15	9900/6804/5799/6812/9066/9379/112476/84961/5864/2901/8541/5582/6861/80331/6853
yellow	BP	GO:0051648	0.0428294	vesicle localization	14/472	166/13762	0.00173976	0.0479416	0.0428294	14	375/23332/547/54732/1759/8729/10540/8120/57555/26115/1453/8943/5864/6853
yellow	BP	GO:0019233	0.043387	sensory perception of pain	9/472	81/13762	0.00177662	0.0485658	0.043387	9	2475/6548/1141/84197/23349/55800/2903/57555/1137
yellow	BP	GO:0007416	0.0445935	synapse assembly	14/472	167/13762	0.00184107	0.0499162	0.0445935	14	22883/57463/1141/119/375323/8927/22865/1981/9806/9379/9746/2562/57555/79414
yellow	BP	GO:0043112	0.0445935	receptor metabolic process	13/472	149/13762	0.00185524	0.0499162	0.0445935	13	375/30845/1173/4043/22853/1759/50632/823/163/2885/59283/29978/9737
yellow	CC	GO:0098793	3.14214e-12	presynapse	53/490	462/14269	8.20063e-15	4.12492e-12	3.14214e-12	53	127262/388662/9900/1141/5798/547/8927/51560/1173/1212/54732/80863/6804/5799/6812/1759/2902/55361/3746/9066/1128/9379/53826/55530/11021/192683/2903/112476/80262/9114/57555/9513/9912/8851/84961/8506/23335/8943/85300/22859/5864/79414/2901/6543/8541/57030/5582/6861/5621/80331/9145/6853/492
yellow	CC	GO:0097060	2.75018e-09	synaptic membrane	40/490	351/14269	2.39086e-11	3.61036e-09	2.75018e-09	40	22883/9890/1141/1131/375323/22865/287/1212/80863/6804/9568/6812/1759/2902/55361/3746/9066/1128/2915/53826/775/9746/2904/23017/2562/2903/729993/112476/57555/8506/22859/79414/2901/5582/59283/3745/1137/3761/57692/492
yellow	CC	GO:0030672	2.75018e-09	synaptic vesicle membrane	21/490	102/14269	2.87106e-11	3.61036e-09	2.75018e-09	21	127262/388662/9900/8927/1212/80863/6804/5799/55361/9066/55530/11021/192683/112476/80262/5864/57030/6861/80331/9145/6853
yellow	CC	GO:0099501	2.75018e-09	exocytic vesicle membrane	21/490	102/14269	2.87106e-11	3.61036e-09	2.75018e-09	21	127262/388662/9900/8927/1212/80863/6804/5799/55361/9066/55530/11021/192683/112476/80262/5864/57030/6861/80331/9145/6853
yellow	CC	GO:0008021	6.03145e-09	synaptic vesicle	28/490	191/14269	7.87071e-11	7.91793e-09	6.03145e-09	28	127262/388662/9900/547/8927/1212/54732/80863/6804/5799/1759/2902/55361/9066/55530/11021/192683/2903/112476/80262/9114/23335/5864/57030/6861/80331/9145/6853
yellow	CC	GO:0070382	7.23731e-09	exocytic vesicle	29/490	208/14269	1.24146e-10	9.50095e-09	7.23731e-09	29	127262/388662/9900/547/8927/1212/54732/80863/6804/5799/1759/2902/55361/9066/55530/11021/192683/2903/112476/80262/9114/23335/5864/57030/84258/6861/80331/9145/6853
yellow	CC	GO:0030133	7.23731e-09	transport vesicle	40/490	371/14269	1.3222e-10	9.50095e-09	7.23731e-09	40	127262/23400/388662/9900/26056/10618/5798/547/8927/22820/1212/54732/80863/25844/6804/5799/1759/6836/2902/55361/9066/81876/55530/11021/192683/2903/112476/80262/9114/23335/5864/57030/160/84258/6861/80023/5126/80331/9145/6853
yellow	CC	GO:0043025	1.2469e-08	neuronal cell body	45/490	462/14269	2.60343e-10	1.6369e-08	1.2469e-08	45	2475/23400/23154/57463/9900/460/57795/1639/5798/547/1400/90249/57699/3326/22853/55361/3746/775/2026/5153/55238/9513/6416/8851/4137/146713/10382/22983/55201/57731/478/2901/2931/5536/6543/6861/80023/5126/57468/3745/1137/23542/1741/3897/2664
yellow	CC	GO:0045211	1.62399e-07	postsynaptic membrane	30/490	255/14269	3.81458e-09	2.13193e-07	1.62399e-07	30	22883/9890/1141/1131/375323/22865/287/80863/9568/2902/3746/1128/2915/53826/775/9746/2904/23017/2562/2903/729993/112476/57555/79414/2901/59283/3745/1137/3761/57692
yellow	CC	GO:0030658	2.38866e-07	transport vesicle membrane	25/490	188/14269	6.48377e-09	3.13578e-07	2.38866e-07	25	127262/388662/9900/26056/5798/8927/1212/80863/6804/5799/55361/9066/55530/11021/192683/112476/80262/5864/57030/160/84258/6861/80331/9145/6853
yellow	CC	GO:0098984	2.38866e-07	neuron to neuron synapse	36/490	357/14269	6.99054e-09	3.13578e-07	2.38866e-07	36	22883/9890/23623/375/119/8927/22865/80863/8831/6804/2902/9066/2785/1128/2915/775/9746/2904/2903/729993/112476/57555/9513/9912/8851/22859/79414/478/2901/6543/5582/59283/5621/23542/6853/1741
yellow	CC	GO:0005765	2.38866e-07	lysosomal membrane	36/490	359/14269	8.1044e-09	3.13578e-07	2.38866e-07	36	2475/1185/23400/1650/57535/252839/127829/54978/1173/3326/2783/155066/51606/6836/5660/55361/79803/161/1509/53/9066/64837/10970/21/29965/9114/163/535/1534/8943/8907/23646/160/80331/9145/7317
yellow	CC	GO:0098852	2.38866e-07	lytic vacuole membrane	36/490	359/14269	8.1044e-09	3.13578e-07	2.38866e-07	36	2475/1185/23400/1650/57535/252839/127829/54978/1173/3326/2783/155066/51606/6836/5660/55361/79803/161/1509/53/9066/64837/10970/21/29965/9114/163/535/1534/8943/8907/23646/160/80331/9145/7317
yellow	CC	GO:0005774	3.6101e-07	vacuolar membrane	38/490	400/14269	1.35857e-08	4.73925e-07	3.6101e-07	38	2475/1185/23400/1650/57535/252839/127829/54978/1173/23324/3326/2783/155066/51606/6836/5660/55361/79803/161/1509/53/9066/64837/10970/51310/21/29965/9114/163/535/1534/8943/8907/23646/160/80331/9145/7317
yellow	CC	GO:0099572	3.6101e-07	postsynaptic specialization	35/490	350/14269	1.41329e-08	4.73925e-07	3.6101e-07	35	22883/9890/1141/23623/375/119/8927/22865/80863/8831/6804/2902/2785/1128/2915/775/9746/2904/2903/729993/112476/57555/9513/9912/8851/22859/79414/2901/6543/5582/59283/5621/23542/6853/1741
yellow	CC	GO:0014069	7.20485e-07	postsynaptic density	33/490	328/14269	3.19666e-08	9.45835e-07	7.20485e-07	33	22883/9890/23623/375/119/8927/22865/80863/8831/6804/2902/2785/1128/2915/775/9746/2904/2903/729993/112476/9513/9912/8851/22859/79414/2901/6543/5582/59283/5621/23542/6853/1741
yellow	CC	GO:0098978	7.20485e-07	glutamatergic synapse	33/490	328/14269	3.19666e-08	9.45835e-07	7.20485e-07	33	22883/2475/9890/388662/9900/375/8927/1173/80863/8831/6804/7415/6812/1759/50632/1128/53826/9746/2903/729993/112476/9912/163/84961/8943/1994/79414/2901/8541/126129/64840/1741/492
yellow	CC	GO:0032279	9.80644e-07	asymmetric synapse	33/490	333/14269	4.60687e-08	1.28736e-06	9.80644e-07	33	22883/9890/23623/375/119/8927/22865/80863/8831/6804/2902/2785/1128/2915/775/9746/2904/2903/729993/112476/9513/9912/8851/22859/79414/2901/6543/5582/59283/5621/23542/6853/1741
yellow	CC	GO:0150034	1.08689e-06	distal axon	29/490	270/14269	5.38964e-08	1.42684e-06	1.08689e-06	29	127262/8941/5798/1400/3326/22853/5799/2902/118813/3746/1128/10540/23162/112476/9114/9513/8851/4137/8943/85300/22859/5864/2901/6543/5582/5621/50861/1741/3897
yellow	CC	GO:0034703	4.17693e-06	cation channel complex	22/490	179/14269	2.18027e-07	5.48337e-06	4.17693e-06	22	3754/348980/2902/774/3746/6327/55800/775/2904/6334/2903/729993/5566/2901/126129/59283/3745/3763/3761/8911/64840/1741
yellow	CC	GO:0099634	4.69083e-06	postsynaptic specialization membrane	17/490	112/14269	2.57094e-07	6.15801e-06	4.69083e-06	17	22883/9890/1141/22865/80863/1128/2915/775/9746/2904/2903/729993/112476/57555/79414/2901/59283
yellow	CC	GO:0098839	4.84272e-06	postsynaptic density membrane	15/490	88/14269	2.78057e-07	6.3574e-06	4.84272e-06	15	22883/9890/22865/80863/1128/2915/775/9746/2904/2903/729993/112476/79414/2901/59283
yellow	CC	GO:0034702	5.99604e-06	ion channel complex	25/490	230/14269	3.59927e-07	7.87146e-06	5.99604e-06	25	1141/3754/348980/2902/774/3746/6327/55800/775/2904/6334/2562/2903/729993/5566/2901/126129/59283/3745/1137/3763/3761/8911/64840/1741
yellow	CC	GO:0042734	1.06171e-05	presynaptic membrane	18/490	133/14269	6.6503e-07	1.39379e-05	1.06171e-05	18	1141/1212/6804/6812/1759/55361/3746/9066/1128/53826/2903/112476/57555/8506/22859/79414/2901/492
yellow	CC	GO:0099699	1.76901e-05	integral component of synaptic membrane	18/490	138/14269	1.15423e-06	2.32232e-05	1.76901e-05	18	22883/9890/1141/22865/80863/6804/3746/9066/1128/53826/9746/2903/729993/112476/57555/79414/2901/492
yellow	CC	GO:0010008	3.0912e-05	endosome membrane	37/490	468/14269	2.0976e-06	4.05805e-05	3.0912e-05	37	80772/1185/23400/23154/57535/10067/252839/127829/30845/26056/79065/1173/155066/55361/118813/79803/161/1509/64137/11021/9399/192683/21/29965/9114/55275/163/535/23163/8943/25999/23646/160/6861/10079/7317/537
yellow	CC	GO:0098797	3.45781e-05	plasma membrane protein complex	36/490	452/14269	2.43964e-06	4.53933e-05	3.45781e-05	36	1141/3754/1173/348980/1212/2783/9568/2902/774/161/3746/2785/6327/55800/775/2904/6334/91/2903/729993/9114/163/2885/478/2901/126129/160/59283/3745/1137/3763/3761/8911/64840/1741/537
yellow	CC	GO:0048786	3.45781e-05	presynaptic active zone	12/490	67/14269	2.52686e-06	4.53933e-05	3.45781e-05	12	127262/9900/8927/6804/6812/9912/8506/5864/79414/8541/57030/6853
yellow	CC	GO:0098563	3.68479e-05	intrinsic component of synaptic vesicle membrane	10/490	46/14269	2.7889e-06	4.8373e-05	3.68479e-05	10	388662/9900/6804/5799/11021/5864/57030/80331/9145/6853
yellow	CC	GO:0099240	4.97899e-05	intrinsic component of synaptic membrane	18/490	150/14269	3.89838e-06	6.53629e-05	4.97899e-05	18	22883/9890/1141/22865/80863/6804/3746/9066/1128/53826/9746/2903/729993/112476/57555/79414/2901/492
yellow	CC	GO:0008328	6.44666e-05	ionotropic glutamate receptor complex	9/490	39/14269	5.21578e-06	8.46302e-05	6.44666e-05	9	2902/2904/2903/729993/2901/126129/59283/64840/1741
yellow	CC	GO:0044306	6.94392e-05	neuron projection terminus	16/490	125/14269	5.79932e-06	9.1158e-05	6.94392e-05	16	127262/5798/8927/5799/2902/3746/1128/112476/9114/8943/85300/5864/2901/6543/5582/5621
yellow	CC	GO:1990351	7.04584e-05	transporter complex	28/490	321/14269	6.06833e-06	9.2496e-05	7.04584e-05	28	5195/6548/1141/3754/348980/2902/774/3746/6327/55800/775/2904/6334/2562/2903/729993/5566/478/2901/126129/59283/3745/1137/3763/3761/8911/64840/1741
yellow	CC	GO:1902495	8.11252e-05	transmembrane transporter complex	27/490	306/14269	7.19875e-06	0.000106499	8.11252e-05	27	6548/1141/3754/348980/2902/774/3746/6327/55800/775/2904/6334/2562/2903/729993/5566/478/2901/126129/59283/3745/1137/3763/3761/8911/64840/1741
yellow	CC	GO:0098878	8.88002e-05	neurotransmitter receptor complex	9/490	41/14269	8.11156e-06	0.000116575	8.88002e-05	9	2902/2904/2903/729993/2901/126129/59283/64840/1741
yellow	CC	GO:0043204	0.000115301	perikaryon	17/490	146/14269	1.08332e-05	0.000151364	0.000115301	17	23154/57463/460/5798/1400/57699/55361/775/2026/6416/8851/146713/2901/5536/6543/5126/3745
yellow	CC	GO:0043679	0.000159399	axon terminus	14/490	106/14269	1.53926e-05	0.000209256	0.000159399	14	127262/5798/5799/2902/3746/1128/112476/9114/8943/5864/2901/6543/5582/5621
yellow	CC	GO:0099055	0.00023795	integral component of postsynaptic membrane	14/490	110/14269	2.35989e-05	0.000312375	0.00023795	14	22883/9890/1141/22865/80863/3746/1128/53826/9746/2903/729993/57555/79414/2901
yellow	CC	GO:0099061	0.000258087	integral component of postsynaptic density membrane	9/490	47/14269	2.62696e-05	0.00033881	0.000258087	9	22883/9890/22865/1128/9746/2903/729993/79414/2901
yellow	CC	GO:0099060	0.000266275	integral component of postsynaptic specialization membrane	11/490	71/14269	2.77979e-05	0.000349559	0.000266275	11	22883/9890/1141/22865/1128/9746/2903/729993/57555/79414/2901
yellow	CC	GO:0099056	0.000269234	integral component of presynaptic membrane	10/490	59/14269	2.88095e-05	0.000353443	0.000269234	10	1141/6804/3746/9066/1128/53826/112476/79414/2901/492
yellow	CC	GO:0055037	0.000302459	recycling endosome	18/490	175/14269	3.31541e-05	0.00039706	0.000302459	18	10067/30845/26056/79065/287/23080/22853/118813/11021/192683/55275/9912/7283/23163/25999/6861/10079/414918
yellow	CC	GO:0098936	0.000348389	intrinsic component of postsynaptic membrane	14/490	115/14269	3.90981e-05	0.000457357	0.000348389	14	22883/9890/1141/22865/80863/3746/1128/53826/9746/2903/729993/57555/79414/2901
yellow	CC	GO:0098948	0.000360156	intrinsic component of postsynaptic specialization membrane	11/490	74/14269	4.13585e-05	0.000472803	0.000360156	11	22883/9890/1141/22865/1128/9746/2903/729993/57555/79414/2901
yellow	CC	GO:0099146	0.000375323	intrinsic component of postsynaptic density membrane	9/490	50/14269	4.40798e-05	0.000492714	0.000375323	9	22883/9890/22865/1128/9746/2903/729993/79414/2901
yellow	CC	GO:0030132	0.000399058	clathrin coat of coated pit	5/490	13/14269	4.79089e-05	0.000523874	0.000399058	5	1173/1212/161/163/160
yellow	CC	GO:0098889	0.000710683	intrinsic component of presynaptic membrane	10/490	67/14269	8.89577e-05	0.000932967	0.000710683	10	1141/6804/3746/9066/1128/53826/112476/79414/2901/492
yellow	CC	GO:0030667	0.000710683	secretory granule membrane	21/490	241/14269	8.90307e-05	0.000932967	0.000710683	21	1650/127829/547/5099/5799/6836/5660/161/10970/9761/21/3163/535/1534/682/8907/5864/6861/140885/80331/9145
yellow	CC	GO:0030119	0.00081867	AP-type membrane coat adaptor complex	7/490	33/14269	0.000106036	0.00107473	0.00081867	7	1173/161/8120/163/8943/8907/160
yellow	CC	GO:0030665	0.00081867	clathrin-coated vesicle membrane	12/490	96/14269	0.000106832	0.00107473	0.00081867	12	10618/1173/1212/161/11021/8120/163/8907/5864/57030/160/80331
yellow	CC	GO:0030117	0.000994623	membrane coat	11/490	84/14269	0.000134984	0.00130572	0.000994623	11	22820/1173/1212/1759/161/57410/8120/163/8943/8907/160
yellow	CC	GO:0048475	0.000994623	coated membrane	11/490	84/14269	0.000134984	0.00130572	0.000994623	11	22820/1173/1212/1759/161/57410/8120/163/8943/8907/160
yellow	CC	GO:0005798	0.00164479	Golgi-associated vesicle	11/490	89/14269	0.000227515	0.00215925	0.00164479	11	375/10618/22820/1212/54732/10121/57410/55690/4924/160/5297
yellow	CC	GO:0030427	0.00234167	site of polarized growth	16/490	174/14269	0.000330021	0.00307408	0.00234167	16	8941/1400/3326/22853/55361/118813/10540/23162/9513/8851/4137/85300/22859/50861/1741/3897
yellow	CC	GO:0098993	0.00260537	anchored component of synaptic vesicle membrane	4/490	11/14269	0.000373985	0.00342026	0.00260537	4	11021/5864/80331/6853
yellow	CC	GO:0055038	0.00300398	recycling endosome membrane	10/490	81/14269	0.000439043	0.00394354	0.00300398	10	10067/30845/26056/118813/11021/192683/23163/25999/6861/10079
yellow	CC	GO:0005874	0.00389119	microtubule	26/490	376/14269	0.000578869	0.00510826	0.00389119	26	57576/23623/3797/22924/1639/65055/23332/7277/547/152789/51308/7280/203068/1759/10383/6786/64837/10540/7283/4137/1453/10382/57662/55201/25999/2931
yellow	CC	GO:0030131	0.00391719	clathrin adaptor complex	5/490	21/14269	0.000603182	0.00514238	0.00391719	5	1173/161/163/8907/160
yellow	CC	GO:0034706	0.00391719	sodium channel complex	5/490	21/14269	0.000603182	0.00514238	0.00391719	5	6327/55800/6334/2901/8911
yellow	CC	GO:0030426	0.00464764	growth cone	15/490	169/14269	0.000727789	0.0061013	0.00464764	15	8941/1400/3326/22853/118813/10540/23162/9513/8851/4137/85300/22859/50861/1741/3897
yellow	CC	GO:0005802	0.00465094	trans-Golgi network	19/490	243/14269	0.000740446	0.00610564	0.00465094	19	57535/10067/23057/375/10618/79065/1212/55361/8729/8534/192683/80262/55275/23163/8907/25999/4924/10079/200312
yellow	CC	GO:0033176	0.0046891	proton-transporting V-type ATPase complex	5/490	22/14269	0.000758758	0.00615573	0.0046891	5	155066/51606/9114/535/537
yellow	CC	GO:0031225	0.0053305	anchored component of membrane	11/490	104/14269	0.000876457	0.00699775	0.0053305	11	66004/4062/503542/4684/4978/11021/83546/5864/5621/80331/6853
yellow	CC	GO:0071782	0.00562946	endoplasmic reticulum tubular network	5/490	23/14269	0.000942434	0.00739021	0.00562946	5	65055/51308/118813/6786/10193
yellow	CC	GO:0031300	0.00562946	intrinsic component of organelle membrane	26/490	389/14269	0.000954997	0.00739021	0.00562946	26	22883/23400/388662/9900/5768/6804/57414/84912/5799/54332/118813/6786/11041/11021/51310/5864/57030/126129/6861/80331/400916/9215/9145/6853/64840/7355
yellow	CC	GO:0099568	0.00575777	cytoplasmic region	19/490	249/14269	0.000991791	0.00755865	0.00575777	19	57576/127829/1639/23332/547/8927/1212/10121/50632/8120/23162/6416/4137/8943/10382/57662/5566/8541/5905
yellow	CC	GO:0030662	0.00591484	coated vesicle membrane	14/490	157/14269	0.00103429	0.00776486	0.00591484	14	10618/22820/1173/1212/161/57410/11021/8120/163/8907/5864/57030/160/80331
yellow	CC	GO:0030285	0.00623088	integral component of synaptic vesicle membrane	6/490	35/14269	0.00110581	0.00817974	0.00623088	6	388662/9900/6804/5799/57030/9145
yellow	CC	GO:0030125	0.00642599	clathrin vesicle coat	5/490	24/14269	0.00115721	0.00843588	0.00642599	5	1173/1212/161/163/160
yellow	CC	GO:0120111	0.00653291	neuron projection cytoplasm	10/490	92/14269	0.00120533	0.00857623	0.00653291	10	57576/127829/547/50632/8120/23162/6416/4137/8943/5905
yellow	CC	GO:1904115	0.00653291	axon cytoplasm	8/490	62/14269	0.00121056	0.00857623	0.00653291	8	127829/547/50632/8120/23162/4137/8943/5905
yellow	CC	GO:0098802	0.00689599	plasma membrane signaling receptor complex	13/490	143/14269	0.00129584	0.00905288	0.00689599	13	1141/9568/2902/2904/91/2903/729993/2901/126129/59283/1137/64840/1741
yellow	CC	GO:0035577	0.00696921	azurophil granule membrane	7/490	49/14269	0.00132779	0.00914901	0.00696921	7	1650/127829/6836/5660/10970/80331/9145
yellow	CC	GO:0001518	0.00708362	voltage-gated sodium channel complex	4/490	15/14269	0.00138656	0.00929919	0.00708362	4	6327/55800/6334/8911
yellow	CC	GO:0036020	0.00708362	endolysosome membrane	4/490	15/14269	0.00138656	0.00929919	0.00708362	4	1173/161/163/160
yellow	CC	GO:0032809	0.00708924	neuronal cell body membrane	5/490	25/14269	0.00140616	0.00930658	0.00708924	5	57463/90249/3746/478/3745
yellow	CC	GO:0101002	0.00738667	ficolin-1-rich granule	14/490	163/14269	0.00148444	0.00969703	0.00738667	14	127829/3326/5799/7415/161/1509/823/5315/226/5709/535/124583/2821/140885
yellow	CC	GO:0030120	0.00820853	vesicle coat	7/490	51/14269	0.00168719	0.010776	0.00820853	7	22820/1173/1212/161/57410/163/160
yellow	CC	GO:0032281	0.00820853	AMPA glutamate receptor complex	5/490	26/14269	0.00169245	0.010776	0.00820853	5	729993/126129/59283/64840/1741
yellow	CC	GO:0030135	0.0086004	coated vesicle	19/490	262/14269	0.00179569	0.0112904	0.0086004	19	460/375/10618/22820/1173/1212/54732/10121/161/57410/55690/11021/8120/163/8907/5864/57030/160/80331
yellow	CC	GO:0098982	0.00863306	GABA-ergic synapse	8/490	66/14269	0.00182504	0.0113333	0.00863306	8	22883/388662/9900/8927/22865/9746/57555/492
yellow	CC	GO:0030136	0.00913885	clathrin-coated vesicle	14/490	168/14269	0.00197483	0.0119973	0.00913885	14	460/10618/1173/1212/54732/161/11021/8120/163/8907/5864/57030/160/80331
yellow	CC	GO:0030118	0.00913885	clathrin coat	6/490	39/14269	0.00197967	0.0119973	0.00913885	6	1173/1212/161/163/8907/160
yellow	CC	GO:0098791	0.00970077	Golgi apparatus subcompartment	23/490	348/14269	0.00212671	0.0127349	0.00970077	23	57535/10067/23057/375/10618/79065/11070/1212/55361/8729/8534/2802/192683/80262/55275/23163/124583/8907/25999/4924/9334/10079/200312
yellow	CC	GO:0099738	0.0101995	cell cortex region	6/490	40/14269	0.00226267	0.0133897	0.0101995	6	1639/23332/8927/1212/10121/8541
yellow	CC	GO:0030137	0.0105252	COPI-coated vesicle	5/490	28/14269	0.00238985	0.0138172	0.0105252	5	375/22820/10121/57410/55690
yellow	CC	GO:0044298	0.0105252	cell body membrane	5/490	28/14269	0.00238985	0.0138172	0.0105252	5	57463/90249/3746/478/3745
yellow	CC	GO:0005793	0.0113999	endoplasmic reticulum-Golgi intermediate compartment	11/490	119/14269	0.00261821	0.0149654	0.0113999	11	22820/51560/4043/54732/6836/8729/57410/81876/1453/4924/537
yellow	CC	GO:1990752	0.0120866	microtubule end	5/490	29/14269	0.00280747	0.0158669	0.0120866	5	22924/1639/23332/57662/25999
yellow	CC	GO:0001917	0.0124264	photoreceptor inner segment	6/490	42/14269	0.00291883	0.016313	0.0124264	6	1759/2026/51761/23035/682/478
yellow	CC	GO:0043195	0.0138768	terminal bouton	6/490	43/14269	0.00329573	0.0182171	0.0138768	6	5799/2902/8943/5864/2901/5621
yellow	CC	GO:0030139	0.0212262	endocytic vesicle	19/490	288/14269	0.00509662	0.0278652	0.0212262	19	2475/30845/26056/10618/1173/1212/816/155066/6812/161/9066/10525/112936/11021/9114/163/535/160/59283
yellow	CC	GO:0035371	0.0212763	microtubule plus-end	4/490	21/14269	0.00516419	0.0279311	0.0212763	4	22924/1639/23332/25999
yellow	CC	GO:0045121	0.02293	membrane raft	19/490	291/14269	0.00568525	0.0301019	0.02293	19	6548/1141/119/287/90249/203068/3098/55361/1509/6786/3845/23017/9399/4137/682/5566/25999/91663/5621
yellow	CC	GO:0098857	0.02293	membrane microdomain	19/490	291/14269	0.00568525	0.0301019	0.02293	19	6548/1141/119/287/90249/203068/3098/55361/1509/6786/3845/23017/9399/4137/682/5566/25999/91663/5621
yellow	CC	GO:0044304	0.0246793	main axon	7/490	64/14269	0.00618339	0.0323984	0.0246793	7	1759/3746/6334/8506/4137/10382/57731
yellow	CC	GO:0031301	0.0270008	integral component of organelle membrane	22/490	361/14269	0.00683552	0.035446	0.0270008	22	22883/23400/388662/9900/5768/6804/57414/84912/5799/54332/118813/6786/11041/51310/57030/126129/6861/400916/9215/9145/64840/7355
yellow	CC	GO:0036019	0.0280134	endolysosome	4/490	23/14269	0.00723807	0.0367752	0.0280134	4	1173/161/163/160
yellow	CC	GO:0048787	0.0280134	presynaptic active zone membrane	4/490	23/14269	0.00723807	0.0367752	0.0280134	4	6804/6812/8506/79414
yellow	CC	GO:0032585	0.0341055	multivesicular body membrane	3/490	13/14269	0.00890117	0.0447729	0.0341055	3	23400/252839/21
yellow	MF	GO:0022890	0.00104136	inorganic cation transmembrane transporter activity	37/473	467/13805	1.85957e-06	0.00119384	0.00104136	37	50651/23400/6548/1141/3765/3754/348980/55362/155066/7991/51606/2902/774/3746/6327/55800/775/2904/6334/728215/57156/2903/9114/535/478/2901/6543/57030/59283/9962/57468/3745/1137/3763/3761/8911/492
yellow	MF	GO:0022836	0.00121928	gated channel activity	25/473	264/13805	4.35456e-06	0.00139781	0.00121928	25	1185/1141/3765/3754/348980/55362/2902/774/3746/6327/55800/775/2904/6334/728215/57156/2562/2903/2901/59283/3745/1137/3763/3761/8911
yellow	MF	GO:0005200	0.00135239	structural constituent of cytoskeleton	12/473	74/13805	7.24497e-06	0.00155042	0.00135239	12	119/7277/287/7280/203068/51412/10383/83660/5493/7283/10382/57731
yellow	MF	GO:0005244	0.00148079	voltage-gated ion channel activity	18/473	164/13805	1.32214e-05	0.00169762	0.00148079	18	1185/3765/3754/348980/2902/774/3746/6327/55800/775/2904/6334/2903/59283/3745/3763/3761/8911
yellow	MF	GO:0022832	0.00148079	voltage-gated channel activity	18/473	164/13805	1.32214e-05	0.00169762	0.00148079	18	1185/3765/3754/348980/2902/774/3746/6327/55800/775/2904/6334/2903/59283/3745/3763/3761/8911
yellow	MF	GO:0005261	0.00293491	cation channel activity	23/473	262/13805	3.54931e-05	0.00336467	0.00293491	23	1141/3765/3754/348980/55362/2902/774/3746/6327/55800/775/2904/6334/728215/57156/2903/2901/59283/3745/1137/3763/3761/8911
yellow	MF	GO:0046873	0.00293491	metal ion transmembrane transporter activity	27/473	336/13805	3.66864e-05	0.00336467	0.00293491	27	6548/3765/3754/348980/7991/2902/774/3746/6327/55800/775/2904/6334/728215/2903/478/2901/6543/57030/59283/9962/57468/3745/3763/3761/8911/492
yellow	MF	GO:0022843	0.00542232	voltage-gated cation channel activity	14/473	123/13805	8.03037e-05	0.00621631	0.00542232	14	3765/3754/348980/2902/774/3746/775/2904/2903/59283/3745/3763/3761/8911
yellow	MF	GO:0030276	0.00542232	clathrin binding	10/473	67/13805	8.71445e-05	0.00621631	0.00542232	10	1173/1212/50632/161/9066/163/8907/160/84258/6861
yellow	MF	GO:0030507	0.0069798	spectrin binding	6/473	24/13805	0.000124639	0.00800184	0.0069798	6	119/5798/287/10540/57662/57731
yellow	MF	GO:0005216	0.00962096	ion channel activity	25/473	331/13805	0.000188983	0.0110297	0.00962096	25	1185/1141/3765/3754/348980/55362/2902/774/3746/6327/55800/775/2904/6334/728215/57156/2562/2903/2901/59283/3745/1137/3763/3761/8911
yellow	MF	GO:0035615	0.0112267	clathrin adaptor activity	5/473	18/13805	0.000273545	0.0128706	0.0112267	5	1173/161/163/8907/160
yellow	MF	GO:0001540	0.0112267	amyloid-beta binding	10/473	77/13805	0.000284069	0.0128706	0.0112267	10	22883/4043/2902/774/2904/2903/478/5621/23542/114928
yellow	MF	GO:0015631	0.0112267	tubulin binding	25/473	341/13805	0.000297864	0.0128706	0.0112267	25	5195/57576/127829/3797/22924/26056/1639/65055/23332/547/152789/51308/1759/6786/226/8851/4137/57662/22983/55201/25999/57787/5536/5621/50861
yellow	MF	GO:0030594	0.0112267	neurotransmitter receptor activity	10/473	78/13805	0.000316063	0.0128706	0.0112267	10	1141/1131/2902/1128/2915/2904/2562/2903/2901/1137
yellow	MF	GO:0008017	0.0112267	microtubule binding	20/473	248/13805	0.000352593	0.0128706	0.0112267	20	5195/57576/3797/22924/1639/65055/23332/547/152789/51308/1759/6786/4137/57662/22983/55201/25999/57787/5536/5621
yellow	MF	GO:0051010	0.0112267	microtubule plus-end binding	5/473	19/13805	0.000360857	0.0128706	0.0112267	5	22924/1639/23332/6786/25999
yellow	MF	GO:0140312	0.0112267	cargo adaptor activity	5/473	19/13805	0.000360857	0.0128706	0.0112267	5	1173/161/163/8907/160
yellow	MF	GO:0042165	0.0151891	neurotransmitter binding	4/473	12/13805	0.000540988	0.0174133	0.0151891	4	1141/1131/2902/1137
yellow	MF	GO:0015267	0.0151891	channel activity	25/473	356/13805	0.000564779	0.0174133	0.0151891	25	1185/1141/3765/3754/348980/55362/2902/774/3746/6327/55800/775/2904/6334/728215/57156/2562/2903/2901/59283/3745/1137/3763/3761/8911
yellow	MF	GO:0022803	0.0151891	passive transmembrane transporter activity	25/473	357/13805	0.000588373	0.0174133	0.0151891	25	1185/1141/3765/3754/348980/55362/2902/774/3746/6327/55800/775/2904/6334/728215/57156/2562/2903/2901/59283/3745/1137/3763/3761/8911
yellow	MF	GO:0005248	0.0151891	voltage-gated sodium channel activity	5/473	21/13805	0.000596716	0.0174133	0.0151891	5	348980/6327/55800/6334/8911
yellow	MF	GO:0099094	0.0169752	ligand-gated cation channel activity	10/473	86/13805	0.000697198	0.0194609	0.0169752	10	1141/3765/348980/2902/2904/2903/2901/1137/3763/3761
yellow	MF	GO:0042626	0.0178305	ATPase-coupled transmembrane transporter activity	10/473	87/13805	0.000764162	0.0204413	0.0178305	10	1185/23400/155066/51606/64137/21/9114/478/57468/492
yellow	MF	GO:0022824	0.0191959	transmitter-gated ion channel activity	7/473	46/13805	0.000891239	0.0220067	0.0191959	7	1141/2902/2904/2562/2903/2901/1137
yellow	MF	GO:0022835	0.0191959	transmitter-gated channel activity	7/473	46/13805	0.000891239	0.0220067	0.0191959	7	1141/2902/2904/2562/2903/2901/1137
yellow	MF	GO:0015276	0.0235129	ligand-gated ion channel activity	11/473	108/13805	0.00117565	0.0269559	0.0235129	11	1141/3765/348980/2902/2904/2562/2903/2901/1137/3763/3761
yellow	MF	GO:0022834	0.0235129	ligand-gated channel activity	11/473	108/13805	0.00117565	0.0269559	0.0235129	11	1141/3765/348980/2902/2904/2562/2903/2901/1137/3763/3761
yellow	MF	GO:0015081	0.024491	sodium ion transmembrane transporter activity	11/473	109/13805	0.00126828	0.0280771	0.024491	11	6548/348980/6327/55800/6334/478/2901/6543/57030/9962/8911
yellow	MF	GO:0015464	0.0251366	acetylcholine receptor activity	4/473	15/13805	0.0013746	0.0288174	0.0251366	4	1141/1131/1128/1137
yellow	MF	GO:0008066	0.0251366	glutamate receptor activity	5/473	25/13805	0.00139149	0.0288174	0.0251366	5	2902/2915/2904/2903/2901
yellow	MF	GO:0033218	0.0262431	amide binding	22/473	319/13805	0.00149961	0.0300859	0.0262431	22	80772/11332/22883/23633/1718/1173/4043/1212/3326/2902/774/5660/9221/2904/2903/29928/163/25999/478/5621/23542/114928
yellow	MF	GO:0099106	0.0288628	ion channel regulator activity	11/473	113/13805	0.00170085	0.0330892	0.0288628	11	57463/6804/2783/66004/65268/6786/9379/53826/6327/55800/59283
yellow	MF	GO:0005272	0.0322166	sodium channel activity	6/473	39/13805	0.00195601	0.0369341	0.0322166	6	348980/6327/55800/6334/2901/8911
yellow	MF	GO:0019894	0.0351506	kinesin binding	6/473	40/13805	0.0022358	0.0402977	0.0351506	6	22883/3746/64837/23162/85300/23542
yellow	MF	GO:0042277	0.0351506	peptide binding	18/473	248/13805	0.00225968	0.0402977	0.0351506	18	22883/23633/1718/1173/4043/1212/3326/2902/774/9221/2904/2903/29928/163/478/5621/23542/114928
yellow	MF	GO:0005230	0.0352843	extracellular ligand-gated ion channel activity	7/473	54/13805	0.00233128	0.0404509	0.0352843	7	1141/2902/2904/2562/2903/2901/1137
yellow	MF	GO:0016247	0.03786	channel regulator activity	11/473	119/13805	0.00256907	0.0434038	0.03786	11	57463/6804/2783/66004/65268/6786/9379/53826/6327/55800/59283
yellow	MF	GO:0004970	0.039985	ionotropic glutamate receptor activity	4/473	18/13805	0.00284023	0.0458399	0.039985	4	2902/2904/2903/2901
yellow	MF	GO:0019829	0.039985	ATPase-coupled cation transmembrane transporter activity	6/473	42/13805	0.0028846	0.0458399	0.039985	6	23400/155066/51606/9114/478/492
yellow	MF	GO:0044325	0.039985	transmembrane transporter binding	11/473	121/13805	0.00292747	0.0458399	0.039985	11	1173/287/3326/6804/2907/3746/55690/55800/10523/5621/3745
yellow	MF	GO:0008374	0.0434309	O-acyltransferase activity	6/473	43/13805	0.00325732	0.0497904	0.0434309	6	10554/1384/254531/23659/126129/79143
green	BP	GO:0050804	6.39432e-09	modulation of chemical synaptic transmission	43/445	399/13762	3.46323e-12	6.71879e-09	6.39432e-09	43	1855/5590/58512/11188/815/10814/1627/114781/6722/107/11178/320/23413/26012/9148/8525/254263/22941/784/54434/84502/57596/3706/4130/112755/57338/29/1742/28964/4355/84687/6455/23373/50944/59284/84446/22839/6714/140730/5413/613/85358/4204
green	BP	GO:0099177	6.39432e-09	regulation of trans-synaptic signaling	43/445	400/13762	3.76719e-12	6.71879e-09	6.39432e-09	43	1855/5590/58512/11188/815/10814/1627/114781/6722/107/11178/320/23413/26012/9148/8525/254263/22941/784/54434/84502/57596/3706/4130/112755/57338/29/1742/28964/4355/84687/6455/23373/50944/59284/84446/22839/6714/140730/5413/613/85358/4204
green	BP	GO:0016358	3.09972e-07	dendrite development	29/445	228/13762	2.73929e-10	3.25702e-07	3.09972e-07	29	1855/1496/4133/9922/815/1627/221692/29993/9820/11178/153090/26012/9148/85442/3706/4130/9344/1742/84687/6794/10498/23373/115703/50944/9762/6453/85358/10084/4204
green	BP	GO:0007612	4.21437e-05	learning	19/445	133/13762	5.28949e-08	4.42823e-05	4.21437e-05	19	8704/109/3064/6310/6722/64478/22941/84502/56924/4130/57338/1742/28964/84687/23152/50944/84446/85358/4204
green	BP	GO:0007611	4.21437e-05	learning or memory	25/445	223/13762	6.20722e-08	4.42823e-05	4.21437e-05	25	5590/8704/109/3064/6310/114781/6722/84630/107/64478/22941/84502/56924/4130/57338/1742/28964/7067/84687/23373/23152/50944/84446/85358/4204
green	BP	GO:0050890	0.000129002	cognition	26/445	255/13762	2.28004e-07	0.000135548	0.000129002	26	5590/8704/109/3064/6310/114781/6722/84630/107/64478/22941/84502/56924/4130/57338/1742/28964/7067/84687/23373/23152/50944/84446/4248/85358/4204
green	BP	GO:0048167	0.00028102	regulation of synaptic plasticity	21/445	185/13762	5.79467e-07	0.00029528	0.00028102	21	5590/815/10814/1627/6722/107/11178/26012/9148/22941/54434/84502/3706/4130/57338/1742/4355/23373/84446/85358/4204
green	BP	GO:0048813	0.000281697	dendrite morphogenesis	18/445	141/13762	6.63843e-07	0.000295991	0.000281697	18	1855/1496/4133/1627/221692/9820/11178/26012/85442/3706/9344/1742/6794/115703/50944/9762/85358/10084
green	BP	GO:2000463	0.000396086	positive regulation of excitatory postsynaptic potential	8/445	26/13762	1.05009e-06	0.000416185	0.000396086	8	1855/5590/784/54434/112755/1742/50944/85358
green	BP	GO:0007613	0.000458388	memory	15/445	105/13762	1.35029e-06	0.000481649	0.000458388	15	5590/8704/6310/114781/6722/107/64478/56924/4130/57338/23373/23152/50944/85358/4204
green	BP	GO:0035176	0.000617102	social behavior	10/445	47/13762	1.9996e-06	0.000648416	0.000617102	10	1855/6310/22941/1742/57521/23152/50944/5413/85358/4204
green	BP	GO:0051703	0.000694145	biological process involved in intraspecies interaction between organisms	10/445	48/13762	2.45372e-06	0.000729368	0.000694145	10	1855/6310/22941/1742/57521/23152/50944/5413/85358/4204
green	BP	GO:0098815	0.001342	modulation of excitatory postsynaptic potential	9/445	42/13762	6.15046e-06	0.0014101	0.001342	9	1855/5590/784/54434/112755/1742/6455/50944/85358
green	BP	GO:0018107	0.001342	peptidyl-threonine phosphorylation	14/445	104/13762	6.20407e-06	0.0014101	0.001342	14	815/84630/2039/85456/2011/156/8408/9578/207/5170/57521/5585/9149/4294
green	BP	GO:0010975	0.001342	regulation of neuron projection development	32/445	420/13762	6.38385e-06	0.0014101	0.001342	32	1855/1496/4133/5361/1627/29993/9820/6722/11178/153090/23413/2889/26012/85442/2011/112/8408/207/3706/112755/10300/6794/10501/10498/23373/115703/2909/84446/9762/1002/85358/10084
green	BP	GO:0018105	0.001342	peptidyl-serine phosphorylation	24/445	268/13762	6.61165e-06	0.0014101	0.001342	24	5590/23139/815/84630/2039/79109/282974/85456/2011/8986/156/8408/207/5170/5595/57521/1455/5585/23031/9149/4294/84446/6714/9647
green	BP	GO:0018209	0.001342	peptidyl-serine modification	25/445	287/13762	6.92699e-06	0.0014101	0.001342	25	5590/23139/815/84630/2039/79109/282974/85456/2011/8986/156/8408/207/5170/5595/146664/57521/1455/5585/23031/9149/4294/84446/6714/9647
green	BP	GO:0099504	0.001342	synaptic vesicle cycle	18/445	166/13762	7.11571e-06	0.0014101	0.001342	18	1855/116841/10814/29993/114781/107/320/57706/23413/112755/8447/28964/6455/84446/9751/140730/6453/5413
green	BP	GO:0099565	0.00175838	chemical synaptic transmission, postsynaptic	13/445	94/13762	9.8415e-06	0.00184761	0.00175838	13	1855/5590/784/54434/207/388135/112755/1742/4355/6455/50944/85358/4204
green	BP	GO:0018210	0.00251208	peptidyl-threonine modification	14/445	112/13762	1.48128e-05	0.00263955	0.00251208	14	815/84630/2039/85456/2011/156/8408/9578/207/5170/57521/5585/9149/4294
green	BP	GO:0007610	0.00251208	behavior	34/445	480/13762	1.55398e-05	0.00263955	0.00251208	34	1855/5590/8704/8648/109/111/3064/6310/114781/6722/84630/107/64478/320/6712/22941/84502/56924/4130/57338/1742/28964/7067/84687/57521/23373/23152/50944/84446/5413/29801/23551/85358/4204
green	BP	GO:0031644	0.0027556	regulation of nervous system process	15/445	129/13762	1.7858e-05	0.00289544	0.0027556	15	1855/5590/58512/152/254263/784/54434/57596/112755/1742/6455/50944/22839/6714/85358
green	BP	GO:0060079	0.00368145	excitatory postsynaptic potential	12/445	88/13762	2.49426e-05	0.00386827	0.00368145	12	1855/5590/784/54434/207/112755/1742/4355/6455/50944/85358/4204
green	BP	GO:0099003	0.00385206	vesicle-mediated transport in synapse	18/445	183/13762	2.72332e-05	0.00404753	0.00385206	18	1855/116841/10814/29993/114781/107/320/57706/23413/112755/8447/28964/6455/84446/9751/140730/6453/5413
green	BP	GO:0045936	0.00723066	negative regulation of phosphate metabolic process	28/445	384/13762	5.3249e-05	0.00759757	0.00723066	28	1855/5590/80851/94032/9711/2887/2039/78986/7016/153090/5524/9858/9479/408/207/5170/50855/79007/28964/8396/84687/4298/1032/5585/23770/26051/9647/4771
green	BP	GO:0010563	0.00727692	negative regulation of phosphorus metabolic process	28/445	385/13762	5.57333e-05	0.00764618	0.00727692	28	1855/5590/80851/94032/9711/2887/2039/78986/7016/153090/5524/9858/9479/408/207/5170/50855/79007/28964/8396/84687/4298/1032/5585/23770/26051/9647/4771
green	BP	GO:0016079	0.00728426	synaptic vesicle exocytosis	12/445	96/13762	6.0081e-05	0.00765389	0.00728426	12	1855/116841/10814/107/320/23413/112755/8447/28964/9751/140730/5413
green	BP	GO:0050773	0.00728426	regulation of dendrite development	12/445	96/13762	6.0081e-05	0.00765389	0.00728426	12	1627/29993/9820/11178/153090/26012/85442/3706/6794/10498/23373/10084
green	BP	GO:0060996	0.00779552	dendritic spine development	12/445	97/13762	6.65943e-05	0.00819109	0.00779552	12	1855/9922/815/1627/9148/3706/1742/115703/50944/9762/6453/85358
green	BP	GO:0099601	0.00913804	regulation of neurotransmitter receptor activity	9/445	57/13762	8.07548e-05	0.00960174	0.00913804	9	58512/254263/57596/1742/50944/59284/22839/6714/85358
green	BP	GO:0007269	0.00995105	neurotransmitter secretion	14/445	132/13762	9.38022e-05	0.010456	0.00995105	14	1855/116841/815/10814/107/320/23413/112755/8447/28964/84446/9751/140730/5413
green	BP	GO:0099643	0.00995105	signal release from synapse	14/445	132/13762	9.38022e-05	0.010456	0.00995105	14	1855/116841/815/10814/107/320/23413/112755/8447/28964/84446/9751/140730/5413
green	BP	GO:0098962	0.0154822	regulation of postsynaptic neurotransmitter receptor activity	5/445	17/13762	0.000154973	0.0162679	0.0154822	5	58512/254263/57596/22839/6714
green	BP	GO:0060078	0.0154822	regulation of postsynaptic membrane potential	13/445	122/13762	0.000158101	0.0162679	0.0154822	13	1855/5590/784/54434/207/388135/112755/1742/4355/6455/50944/85358/4204
green	BP	GO:0046928	0.0154822	regulation of neurotransmitter secretion	10/445	76/13762	0.000159623	0.0162679	0.0154822	10	1855/815/10814/107/320/23413/112755/28964/140730/5413
green	BP	GO:0006171	0.0173285	cAMP biosynthetic process	4/445	10/13762	0.000193972	0.0182078	0.0173285	4	109/111/107/112
green	BP	GO:1904321	0.0173285	response to forskolin	4/445	10/13762	0.000193972	0.0182078	0.0173285	4	109/111/107/112
green	BP	GO:1904322	0.0173285	cellular response to forskolin	4/445	10/13762	0.000193972	0.0182078	0.0173285	4	109/111/107/112
green	BP	GO:0046777	0.0198081	protein autophosphorylation	17/445	197/13762	0.000227563	0.0208132	0.0198081	17	815/7016/2869/85456/2011/8408/207/84206/5170/9344/5595/6794/1455/9149/4294/6714/613
green	BP	GO:0042326	0.0218382	negative regulation of phosphorylation	24/445	337/13762	0.000257319	0.0229464	0.0218382	24	1855/5590/80851/94032/9711/2887/2039/78986/7016/153090/9479/408/207/5170/50855/79007/28964/8396/4298/1032/5585/23770/9647/4771
green	BP	GO:0048667	0.02311	cell morphogenesis involved in neuron differentiation	31/445	489/13762	0.000279111	0.0242827	0.02311	31	1855/11313/1496/4133/5361/7204/1627/221692/9820/6722/107/11178/9355/26012/85442/2011/8408/3706/4130/9344/1742/6794/10501/115703/2909/50944/84446/9762/1002/85358/10084
green	BP	GO:0072584	0.0240093	caveolin-mediated endocytosis	4/445	11/13762	0.000297046	0.0252277	0.0240093	4	5595/9094/6714/6453
green	BP	GO:1905114	0.0349599	cell surface receptor signaling pathway involved in cell-cell signaling	30/445	480/13762	0.000442826	0.036734	0.0349599	30	1855/5590/6497/607/2870/2887/8629/153090/2869/2011/283149/784/54434/64897/207/388135/112755/1742/54475/4355/6794/1455/166/6455/5300/147906/50944/6714/85358/4204
green	BP	GO:0033673	0.0361505	negative regulation of kinase activity	17/445	210/13762	0.000480781	0.0379849	0.0361505	17	1855/80851/94032/9711/78986/7016/153090/9479/207/5170/79007/8396/4298/1032/5585/9647/4771
green	BP	GO:0051588	0.0361505	regulation of neurotransmitter transport	10/445	87/13762	0.000487871	0.0379849	0.0361505	10	1855/815/10814/107/320/23413/112755/28964/140730/5413
green	BP	GO:0007616	0.0361505	long-term memory	6/445	32/13762	0.000489853	0.0379849	0.0361505	6	5590/114781/6722/107/50944/4204
green	BP	GO:0042391	0.0389987	regulation of membrane potential	25/445	376/13762	0.000539935	0.0409776	0.0389987	25	1855/5590/8514/56660/3757/254263/6330/784/23416/54434/207/388135/112755/1742/4355/8913/610/2767/6455/23373/50944/6714/140730/85358/4204
green	BP	GO:0018393	0.040366	internal peptidyl-lysine acetylation	13/445	139/13762	0.000570757	0.0424144	0.040366	13	26038/8648/55689/1487/23338/7917/8986/408/5595/339287/53615/3054/4204
green	BP	GO:0006475	0.0445873	internal protein amino acid acetylation	13/445	141/13762	0.000653882	0.0468499	0.0445873	13	26038/8648/55689/1487/23338/7917/8986/408/5595/339287/53615/3054/4204
green	BP	GO:0060997	0.0445873	dendritic spine morphogenesis	8/445	60/13762	0.000656713	0.0468499	0.0445873	8	1855/1627/3706/1742/115703/50944/9762/85358
green	CC	GO:0014069	9.30392e-13	postsynaptic density	43/461	328/14269	3.6913e-15	1.07366e-12	9.30392e-13	43	1855/5590/400745/58512/6711/3631/9922/152/815/11346/1627/107/23362/11178/2039/23413/26012/5662/9148/8525/254263/78999/22941/408/1740/440073/388135/5170/1742/28964/4355/84687/5064/6455/23373/57479/94030/50944/59284/9762/6714/613/85358
green	CC	GO:0032279	9.30392e-13	asymmetric synapse	43/461	333/14269	6.38514e-15	1.07366e-12	9.30392e-13	43	1855/5590/400745/58512/6711/3631/9922/152/815/11346/1627/107/23362/11178/2039/23413/26012/5662/9148/8525/254263/78999/22941/408/1740/440073/388135/5170/1742/28964/4355/84687/5064/6455/23373/57479/94030/50944/59284/9762/6714/613/85358
green	CC	GO:0099572	9.30392e-13	postsynaptic specialization	44/461	350/14269	8.13379e-15	1.07366e-12	9.30392e-13	44	1855/5590/400745/58512/6711/3631/9922/152/815/11346/1627/107/23362/11178/2039/23413/26012/5662/9148/8525/254263/78999/22941/408/1740/440073/388135/5170/1742/28964/4355/84687/5064/6455/23373/57479/94030/50944/59284/9762/22839/6714/613/85358
green	CC	GO:0098984	6.55019e-12	neuron to neuron synapse	43/461	357/14269	7.63519e-14	7.55884e-12	6.55019e-12	43	1855/5590/400745/58512/6711/3631/9922/152/815/11346/1627/107/23362/11178/2039/23413/26012/5662/9148/8525/254263/78999/22941/408/1740/440073/388135/5170/1742/28964/4355/84687/5064/6455/23373/57479/94030/50944/59284/9762/6714/613/85358
green	CC	GO:0043197	1.92828e-07	dendritic spine	24/461	178/14269	3.00819e-09	2.22521e-07	1.92828e-07	24	1855/815/11346/11178/320/5662/9148/254263/22941/408/23109/3706/29/1742/4355/84687/5064/115703/29888/50944/9762/6453/613/85358
green	CC	GO:0044309	1.92828e-07	neuron spine	24/461	179/14269	3.37154e-09	2.22521e-07	1.92828e-07	24	1855/815/11346/11178/320/5662/9148/254263/22941/408/23109/3706/29/1742/4355/84687/5064/115703/29888/50944/9762/6453/613/85358
green	CC	GO:0098978	0.000416116	glutamatergic synapse	27/461	328/14269	8.48826e-06	0.000480193	0.000416116	27	1855/5590/58512/6711/1487/152/10814/1627/107/320/23413/8525/254263/6712/78999/29/1742/6455/5300/23373/94030/50944/59284/22839/6714/6453/613
green	CC	GO:0032153	0.00114872	cell division site	10/461	62/14269	2.678e-05	0.00132561	0.00114872	10	90120/5662/9600/54434/9727/10801/5585/5413/4771/55964
green	CC	GO:0005938	0.00286405	cell cortex	22/461	272/14269	7.51153e-05	0.00330507	0.00286405	22	5590/642273/6711/1487/1627/2039/23221/90120/26086/26012/6712/1397/50855/1742/3927/84687/10801/1455/5413/4771/55964/57595
green	CC	GO:0043025	0.00347137	neuronal cell body	31/461	462/14269	0.000101159	0.00400592	0.00347137	31	1855/5590/3749/4133/152/11346/10814/84630/153090/57706/26012/9148/85442/6712/22941/1740/23109/4130/5170/10300/84687/114757/57521/3780/23373/1762/59284/9751/6453/2002/3054
green	CC	GO:0005940	0.0084702	septin ring	4/461	11/14269	0.000296197	0.00977451	0.0084702	4	90120/10801/5413/55964
green	CC	GO:0031105	0.0084702	septin complex	4/461	11/14269	0.000296197	0.00977451	0.0084702	4	90120/10801/5413/55964
green	CC	GO:0032156	0.0113623	septin cytoskeleton	4/461	12/14269	0.000432993	0.0131119	0.0113623	4	90120/10801/5413/55964
green	CC	GO:0097060	0.0113623	synaptic membrane	24/461	351/14269	0.000463552	0.0131119	0.0113623	24	152/1627/107/11178/320/57706/254263/78999/22941/5138/408/1740/23109/112755/1742/84687/5064/94030/50944/59284/9751/140730/6453/85358
green	CC	GO:0043198	0.0215176	dendritic shaft	6/461	36/14269	0.000940572	0.0248311	0.0215176	6	4133/11178/254263/84502/4130/4355
green	CC	GO:0098793	0.0232968	presynapse	28/461	462/14269	0.00108623	0.0268842	0.0232968	28	1855/116841/9922/1487/3064/152/10814/29993/320/57706/23413/6712/5138/57465/112755/8447/1742/28964/6455/94030/84446/9751/140730/6453/5413/55964/5127/2002
green	CC	GO:0150034	0.0254913	distal axon	19/461	270/14269	0.00126283	0.0294166	0.0254913	19	1855/23046/4133/152/10814/114787/1627/29993/23413/9479/22941/54434/57465/9344/10300/28964/84687/84446/2002
green	CC	GO:0031234	0.0330692	extrinsic component of cytoplasmic side of plasma membrane	9/461	86/14269	0.0018015	0.0381615	0.0330692	9	8514/83850/207/1742/2767/6714/2781/85358/5127
green	CC	GO:0099524	0.0330692	postsynaptic cytosol	4/461	17/14269	0.00183098	0.0381615	0.0330692	4	3064/1627/23413/5300
green	CC	GO:0034703	0.0349382	cation channel complex	14/461	179/14269	0.00203628	0.0403183	0.0349382	14	8514/3749/285175/3757/5524/254263/6330/784/1742/8913/610/3780/59284/3785
green	CC	GO:0031252	0.0357918	cell leading edge	24/461	394/14269	0.00225869	0.0413033	0.0357918	24	5590/57449/3749/6711/1627/29993/23362/7016/5662/8525/23109/54434/9578/207/50855/28964/4355/84687/5064/6714/6453/4771/4810/2245
green	CC	GO:0097440	0.0357918	apical dendrite	4/461	18/14269	0.00229463	0.0413033	0.0357918	4	4133/26012/9148/6453
green	CC	GO:0098685	0.0405093	Schaffer collateral - CA1 synapse	8/461	75/14269	0.0028319	0.0467472	0.0405093	8	1855/5590/107/320/29/6455/50944/613
green	CC	GO:0099091	0.0405093	postsynaptic specialization, intracellular component	4/461	19/14269	0.00283317	0.0467472	0.0405093	4	5662/6455/6714/613
green	MF	GO:0030695	2.81026e-06	GTPase regulator activity	39/449	438/13805	1.13849e-08	3.20484e-06	2.81026e-06	39	57449/9909/80851/116987/9922/9779/84315/23101/57533/7204/116988/23362/9827/153090/57706/54662/2889/26086/221002/5662/85442/9610/408/440073/116986/57465/29/9905/28964/51195/10900/125058/115703/23094/2909/6453/613/6305/2245
green	MF	GO:0060589	2.81026e-06	nucleoside-triphosphatase regulator activity	39/449	438/13805	1.13849e-08	3.20484e-06	2.81026e-06	39	57449/9909/80851/116987/9922/9779/84315/23101/57533/7204/116988/23362/9827/153090/57706/54662/2889/26086/221002/5662/85442/9610/408/440073/116986/57465/29/9905/28964/51195/10900/125058/115703/23094/2909/6453/613/6305/2245
green	MF	GO:0005096	3.85685e-06	GTPase activator activity	37/449	413/13805	2.34371e-08	4.39837e-06	3.85685e-06	37	57449/9909/80851/116987/9922/9779/84315/23101/57533/7204/116988/23362/9827/153090/57706/54662/2889/221002/5662/85442/9610/408/440073/116986/57465/29/9905/28964/51195/125058/115703/23094/2909/6453/613/6305/2245
green	MF	GO:0004674	2.02913e-05	protein serine/threonine kinase activity	32/449	353/13805	1.64407e-07	2.31403e-05	2.02913e-05	32	5590/23139/7204/815/2870/84630/10922/7016/23552/2869/282974/2011/8986/156/8408/9578/207/56924/3706/5170/9344/5595/6794/1455/5585/23031/9149/4294/84446/140901/613/5127
green	MF	GO:0005085	8.96867e-05	guanyl-nucleotide exchange factor activity	22/449	205/13805	9.08341e-07	0.000102279	8.96867e-05	22	57449/9909/80851/9922/84315/23101/7204/23362/9827/57706/2889/221002/5662/85442/9610/440073/29/51195/6453/613/6305/2245
green	MF	GO:0106310	0.000182907	protein serine kinase activity	28/449	324/13805	2.54608e-06	0.000208588	0.000182907	28	5590/23139/7204/815/84630/7016/23552/282974/2011/8986/283455/8408/9578/207/56924/5170/9344/5595/6794/1455/5585/23031/9149/4294/84446/140901/613/5127
green	MF	GO:0004672	0.000182907	protein kinase activity	37/449	499/13805	2.59346e-06	0.000208588	0.000182907	37	5590/23139/7204/815/2870/84630/10922/7016/23552/2869/282974/2011/8986/156/283455/8408/9578/207/56924/3706/5170/9344/5595/5164/84687/6794/1455/4145/5585/23031/9149/4294/84446/140901/6714/613/5127
green	MF	GO:0005080	0.00177537	protein kinase C binding	9/449	50/13805	2.87694e-05	0.00202465	0.00177537	9	3667/2869/112/207/50855/10014/5585/147906/6714
green	MF	GO:0060090	0.00437394	molecular adaptor activity	25/449	330/13805	7.97382e-05	0.00498807	0.00437394	25	58512/116841/3667/10817/116138/2887/23299/153090/90120/9479/22941/408/4130/25970/112755/10801/57521/50944/22839/6453/5413/10634/55964/85358/3054
green	MF	GO:0019208	0.0121158	phosphatase regulator activity	11/449	96/13805	0.000278812	0.0138169	0.0121158	11	221692/84988/5524/9858/84687/54776/22870/26051/23523/114794/6305
green	MF	GO:0004016	0.0121158	adenylate cyclase activity	4/449	11/13805	0.00030376	0.0138169	0.0121158	4	109/111/107/112
green	MF	GO:0031434	0.0121158	mitogen-activated protein kinase kinase binding	4/449	11/13805	0.00030376	0.0138169	0.0121158	4	153090/9479/9344/5300
green	MF	GO:0051020	0.0121158	GTPase binding	21/449	279/13805	0.000320078	0.0138169	0.0121158	21	1855/6711/26999/9853/9827/23299/57706/79109/54662/8408/9578/3706/9727/50855/9905/6455/30000/5585/22870/140730/2245
green	MF	GO:0071889	0.0121158	14-3-3 protein binding	6/449	30/13805	0.000349797	0.0138169	0.0121158	6	5590/221937/153090/207/57521/84861
green	MF	GO:0031690	0.0121158	adrenergic receptor binding	5/449	20/13805	0.000368123	0.0138169	0.0121158	5	152/156/408/1742/6455
green	MF	GO:0035591	0.0136151	signaling adaptor activity	9/449	71/13805	0.000467919	0.0155267	0.0136151	9	3667/10817/2887/153090/9479/22941/25970/50944/85358
green	MF	GO:0031267	0.0136151	small GTPase binding	19/449	248/13805	0.000490335	0.0155267	0.0136151	19	1855/26999/9853/9827/23299/57706/79109/54662/8408/9578/3706/9727/50855/9905/30000/5585/22870/140730/2245
green	MF	GO:0030159	0.0136151	signaling receptor complex adaptor activity	7/449	44/13805	0.000496414	0.0155267	0.0136151	7	3667/10817/2887/22941/25970/50944/85358
green	MF	GO:0003682	0.0140521	chromatin binding	30/449	483/13805	0.000540813	0.0160251	0.0140521	30	22955/8648/8314/1487/51780/5089/3159/116138/6722/84629/10361/3297/9355/56981/9612/22893/23125/4302/7067/339287/57597/53615/5585/5976/56917/23523/2002/64743/3054/4204
green	MF	GO:0048156	0.0141107	tau protein binding	7/449	45/13805	0.000571649	0.0160919	0.0141107	7	4133/84630/2011/4130/9344/5300/84446
green	MF	GO:0097110	0.020032	scaffold protein binding	8/449	62/13805	0.000852107	0.0228446	0.020032	8	111/3757/5595/1742/8913/50944/6714/85358
green	MF	GO:0019888	0.0210498	protein phosphatase regulator activity	9/449	78/13805	0.000938042	0.0240053	0.0210498	9	221692/84988/5524/9858/84687/22870/26051/23523/114794
green	MF	GO:0008157	0.0285434	protein phosphatase 1 binding	5/449	26/13805	0.0013298	0.0325511	0.0285434	5	221692/84988/84687/26051/89801
green	MF	GO:0019902	0.0379411	phosphatase binding	14/449	176/13805	0.00184447	0.0432683	0.0379411	14	23139/221692/84988/153090/5524/207/5595/1742/84687/6455/29888/22870/26051/89801
green	MF	GO:0030374	0.0423174	nuclear receptor coactivator activity	7/449	56/13805	0.00215002	0.0482589	0.0423174	7	8648/3159/83637/56970/10498/5585/2002
green	MF	GO:0022843	0.0423174	voltage-gated cation channel activity	11/449	123/13805	0.00222865	0.0482589	0.0423174	11	8514/3749/3757/23413/784/23416/8913/610/3780/59284/3785
green	MF	GO:0009975	0.0429773	cyclase activity	4/449	18/13805	0.00235047	0.0490116	0.0429773	4	109/111/107/112
red	BP	GO:0008380	4.8907e-11	RNA splicing	43/383	398/13762	1.78424e-14	5.10114e-11	4.8907e-11	43	9295/55599/64783/1196/7072/23451/10180/10181/23398/140890/10915/57396/8899/8449/7919/79706/9169/25766/9904/55596/56339/22985/55015/6430/58517/1198/55692/54496/9785/1659/51747/283989/5725/1153/56949/10212/26993/3191/6625/9584/54960/57187/27316
red	BP	GO:0006397	6.1155e-10	mRNA processing	44/383	455/13762	4.46215e-13	6.37865e-10	6.1155e-10	44	9295/55599/64783/7072/23451/10180/10181/23398/140890/10915/8899/8449/7919/79706/9169/25766/9904/55596/56339/22985/8106/55015/6430/58517/55692/54496/9785/1659/51747/283989/5725/1153/9667/6294/56949/10212/26993/3191/8189/6625/9584/54960/57187/27316
red	BP	GO:0000377	2.46785e-08	RNA splicing, via transesterification reactions with bulged adenosine as nucleophile	32/383	293/13762	3.60131e-11	2.57404e-08	2.46785e-08	32	55599/64783/7072/23451/10180/10181/23398/8899/8449/7919/9169/25766/9904/55596/56339/55015/6430/58517/55692/54496/9785/1659/51747/5725/1153/56949/10212/3191/6625/9584/54960/27316
red	BP	GO:0000398	2.46785e-08	mRNA splicing, via spliceosome	32/383	293/13762	3.60131e-11	2.57404e-08	2.46785e-08	32	55599/64783/7072/23451/10180/10181/23398/8899/8449/7919/9169/25766/9904/55596/56339/55015/6430/58517/55692/54496/9785/1659/51747/5725/1153/56949/10212/3191/6625/9584/54960/27316
red	BP	GO:0000375	2.82117e-08	RNA splicing, via transesterification reactions	32/383	297/13762	5.14614e-11	2.94256e-08	2.82117e-08	32	55599/64783/7072/23451/10180/10181/23398/8899/8449/7919/9169/25766/9904/55596/56339/55015/6430/58517/55692/54496/9785/1659/51747/5725/1153/56949/10212/3191/6625/9584/54960/27316
red	BP	GO:0034660	0.00063179	ncRNA metabolic process	32/383	454/13762	1.38295e-06	0.000658976	0.00063179	32	54973/5394/23318/65123/4931/129563/11180/5859/23438/57176/23195/54606/155400/55174/55035/23404/23053/92105/4839/6895/55596/56339/55813/283989/64118/81890/55621/55661/54487/91695/55687/81887
red	BP	GO:0034470	0.00263252	ncRNA processing	27/383	376/13762	6.72285e-06	0.0027458	0.00263252	27	54973/5394/23318/65123/4931/11180/23195/54606/155400/55174/55035/23404/92105/4839/6895/55596/56339/55813/283989/64118/81890/55621/55661/54487/91695/55687/81887
red	BP	GO:1903311	0.00575524	regulation of mRNA metabolic process	21/383	265/13762	1.67972e-05	0.00600289	0.00575524	21	23318/64783/4343/7072/129563/4292/10181/23404/56339/58517/27327/5725/1153/9667/6294/3191/9704/6625/4849/9584/27316
red	BP	GO:0071826	0.00679862	ribonucleoprotein complex subunit organization	18/383	209/13762	2.23227e-05	0.00709117	0.00679862	18	1939/23451/10181/7919/23195/472/4839/9169/6895/55015/6430/55692/54496/1659/51747/56949/91695/54960
red	BP	GO:0043484	0.00832588	regulation of RNA splicing	14/383	138/13762	3.03748e-05	0.00868414	0.00832588	14	64783/1196/7072/10181/57396/6430/58517/1198/5725/1153/3191/6625/9584/27316
red	BP	GO:0022613	0.0103891	ribonucleoprotein complex biogenesis	28/383	440/13762	4.16922e-05	0.0108362	0.0103891	28	5394/1939/4931/23451/10181/7919/23195/54606/155400/55035/23404/220064/472/4839/9169/6895/64745/55015/6430/55692/54496/55813/51747/56949/55661/91695/54960/81887
red	BP	GO:0000956	0.0106292	nuclear-transcribed mRNA catabolic process	12/383	109/13762	5.00669e-05	0.0110865	0.0106292	12	5394/23318/23381/129563/4292/6499/23404/472/65110/27327/9704/4849
red	BP	GO:0022618	0.0106292	ribonucleoprotein complex assembly	17/383	202/13762	5.0411e-05	0.0110865	0.0106292	17	1939/23451/10181/7919/23195/472/4839/9169/6895/55015/6430/55692/54496/51747/56949/91695/54960
red	BP	GO:0016073	0.0119931	snRNA metabolic process	7/383	37/13762	6.12553e-05	0.0125092	0.0119931	7	54973/5394/65123/55174/23404/92105/55596
red	BP	GO:0006406	0.0169751	mRNA export from nucleus	8/383	53/13762	9.90864e-05	0.0177055	0.0169751	8	23381/7919/23279/8106/10212/26993/8888/57187
red	BP	GO:0071427	0.0169751	mRNA-containing ribonucleoprotein complex export from nucleus	8/383	53/13762	9.90864e-05	0.0177055	0.0169751	8	23381/7919/23279/8106/10212/26993/8888/57187
red	BP	GO:0016570	0.0400512	histone modification	25/383	416/13762	0.0002609	0.0417746	0.0400512	25	3065/9869/27005/84289/55209/4485/55100/10902/6015/10629/472/51564/9112/54496/2648/2145/29115/30827/1786/26993/9757/171023/8888/23774/10013
red	BP	GO:0006281	0.0400512	DNA repair	27/383	466/13762	0.000268245	0.0417746	0.0400512	27	65123/2071/7508/4292/55100/257218/2189/80198/472/22897/5893/9985/23503/9112/3835/283899/84268/11232/9400/80233/84939/56949/3978/11284/79913/51750/8243
red	BP	GO:1903313	0.0400512	positive regulation of mRNA metabolic process	11/383	112/13762	0.000284779	0.0417746	0.0400512	11	23318/4343/129563/4292/23404/56339/27327/1153/6625/4849/27316
red	BP	GO:0050684	0.0400512	regulation of mRNA processing	12/383	132/13762	0.000314496	0.0417746	0.0400512	12	64783/7072/10181/58517/5725/1153/9667/6294/3191/6625/9584/27316
red	BP	GO:0040029	0.0400512	regulation of gene expression, epigenetic	10/383	96/13762	0.000332458	0.0417746	0.0400512	10	5394/3065/64783/9869/56339/9112/54496/2145/1786/10013
red	BP	GO:0048024	0.0400512	regulation of mRNA splicing, via spliceosome	10/383	96/13762	0.000332458	0.0417746	0.0400512	10	64783/7072/10181/58517/5725/1153/3191/6625/9584/27316
red	BP	GO:0051304	0.0400512	chromosome separation	9/383	79/13762	0.000336067	0.0417746	0.0400512	9	129563/4292/8379/80198/472/55743/7156/7756/9400
red	BP	GO:0044782	0.04337	cilium organization	21/383	330/13762	0.000379737	0.0452362	0.04337	21	49856/9696/26160/26140/25981/57728/55112/4957/10807/55761/582/22897/84260/197335/79874/1874/54903/85302/22994/755/10013
red	CC	GO:0016607	2.00634e-07	nuclear speck	35/398	379/14269	4.9636e-10	2.15917e-07	2.00634e-07	35	81669/64766/9295/64783/1196/23451/140890/10915/54540/80230/8899/7919/8859/6015/25957/25766/9904/56339/22985/8106/6430/58517/1198/11273/3835/51747/146705/30827/10212/26993/6625/9584/10454/23774/57187
red	CC	GO:0005681	3.27655e-05	spliceosomal complex	20/398	181/14269	1.62121e-07	3.52613e-05	3.27655e-05	20	55599/23451/10181/23398/140890/8899/8449/7919/79706/25766/55596/55015/55692/9785/1659/51747/1153/56949/6625/27316
red	CC	GO:0071004	0.000289534	U2-type prespliceosome	6/398	16/14269	2.86518e-06	0.000311589	0.000289534	6	23451/25766/55015/55692/51747/6625
red	CC	GO:0071010	0.000289534	prespliceosome	6/398	16/14269	2.86518e-06	0.000311589	0.000289534	6	23451/25766/55015/55692/51747/6625
red	MF	GO:0140098	0.000243674	catalytic activity, acting on RNA	29/399	359/13805	6.06073e-07	0.00025527	0.000243674	29	54973/5394/23318/4343/129563/5859/23438/8449/57176/7919/6499/54606/23404/4839/56339/55718/9785/1973/1659/64118/5442/81890/55621/10212/9704/63935/55661/27037/55687
red	MF	GO:0004386	0.000243674	helicase activity	17/399	145/13805	9.70608e-07	0.00025527	0.000243674	17	4343/2071/8449/7919/6499/257218/54606/63922/9785/1973/1659/9400/10212/9704/84181/55661/51750
red	MF	GO:0003724	0.000637614	RNA helicase activity	11/399	71/13805	5.52049e-06	0.000667957	0.000637614	11	4343/8449/7919/6499/54606/9785/1973/1659/10212/9704/55661
red	MF	GO:0016887	0.000637614	ATP hydrolysis activity	21/399	238/13805	5.73258e-06	0.000667957	0.000637614	21	4343/4931/2071/4292/8449/7919/54606/5189/22985/3835/9785/1973/80179/1659/9400/10212/57130/9704/84181/55661/51750
red	MF	GO:0008186	0.000637614	ATP-dependent activity, acting on RNA	11/399	72/13805	6.3494e-06	0.000667957	0.000637614	11	4343/8449/7919/6499/54606/9785/1973/1659/10212/9704/55661
red	MF	GO:0016741	0.000708916	transferase activity, transferring one-carbon groups	19/399	206/13805	8.47132e-06	0.000742653	0.000708916	19	9869/4548/790/55209/51409/155400/51490/4839/64745/56339/79091/54496/2145/30827/1786/55621/9757/63935/27037
red	MF	GO:0008168	0.00111138	methyltransferase activity	18/399	196/13805	1.54941e-05	0.00116427	0.00111138	18	9869/4548/55209/51409/155400/51490/4839/64745/56339/79091/54496/2145/30827/1786/55621/9757/63935/27037
red	MF	GO:0140657	0.00115498	ATP-dependent activity	29/399	427/13805	1.84021e-05	0.00120994	0.00115498	29	4343/4931/2071/4292/65010/25981/8449/7919/6499/257218/54606/5189/11194/22985/63922/3835/9785/197322/6687/1973/80179/1659/9400/10212/57130/9704/84181/55661/51750
red	MF	GO:0140097	0.0358872	catalytic activity, acting on DNA	15/399	198/13805	0.000643261	0.0375951	0.0358872	15	2071/257218/80198/7011/63922/1775/1773/7156/11232/9400/1786/3978/84181/51750/8940
black	BP	GO:0030198	2.95707e-30	extracellular matrix organization	52/365	235/13762	2.17658e-33	3.82039e-30	2.95707e-30	52	4921/3915/2331/4811/11117/1545/84168/1281/1286/1285/2199/3913/1295/90102/255743/4015/7045/2296/7148/64094/165/2006/1278/858/857/7373/1842/1306/169611/2022/1289/3688/170689/4060/59277/10631/1282/1284/4323/22795/10516/302/79875/4629/4313/4239/10266/1277/9510/11096/80781/2192
black	BP	GO:0043062	2.95707e-30	extracellular structure organization	52/365	236/13762	2.72844e-33	3.82039e-30	2.95707e-30	52	4921/3915/2331/4811/11117/1545/84168/1281/1286/1285/2199/3913/1295/90102/255743/4015/7045/2296/7148/64094/165/2006/1278/858/857/7373/1842/1306/169611/2022/1289/3688/170689/4060/59277/10631/1282/1284/4323/22795/10516/302/79875/4629/4313/4239/10266/1277/9510/11096/80781/2192
black	BP	GO:0045229	2.95707e-30	external encapsulating structure organization	52/365	237/13762	3.41615e-33	3.82039e-30	2.95707e-30	52	4921/3915/2331/4811/11117/1545/84168/1281/1286/1285/2199/3913/1295/90102/255743/4015/7045/2296/7148/64094/165/2006/1278/858/857/7373/1842/1306/169611/2022/1289/3688/170689/4060/59277/10631/1282/1284/4323/22795/10516/302/79875/4629/4313/4239/10266/1277/9510/11096/80781/2192
black	BP	GO:0031589	8.25189e-25	cell-substrate adhesion	52/365	304/13762	1.27107e-27	1.06611e-24	8.25189e-25	52	7412/8515/3915/947/4811/11117/84168/55679/1281/2335/2199/3913/1295/90102/3791/255743/3672/7148/7402/284/3717/158326/1842/10319/8516/6251/3688/5328/7414/3611/29984/3678/59277/10631/9358/4323/22795/87/10516/7057/4091/2013/3675/1277/6093/81/4059/6237/182/3911/2192/2316
black	BP	GO:0042060	9.63523e-22	wound healing	50/365	324/13762	1.85518e-24	1.24483e-21	9.63523e-22	50	375033/947/7035/1281/2335/5627/90102/4638/3791/2149/4015/5159/2162/1832/64094/3315/857/4846/3717/7094/1289/3688/5592/58529/5328/7414/26509/977/3611/710/10413/4162/196527/3678/1634/10631/7057/302/7168/1277/114897/10627/1265/7056/10544/10398/4627/2192/7076/2316
black	BP	GO:0001525	9.08571e-20	angiogenesis	56/365	454/13762	2.09925e-22	1.17383e-19	9.08571e-20	56	3339/3953/2702/947/11117/1545/2034/2335/1285/57007/1295/3791/1909/7424/7045/406935/406937/5159/2296/64094/3315/857/800/4846/25960/284/4856/1306/2022/3688/79812/4162/3678/5787/1634/1282/1284/4323/161198/5228/7057/302/4240/2013/4313/10266/6093/10365/6237/182/5740/9510/80781/4627/27286/2316
black	BP	GO:0003013	3.26734e-18	circulatory system process	55/365	473/13762	8.80739e-21	4.22125e-18	3.26734e-18	55	27129/3953/845/2702/947/2034/1674/1285/54716/57493/6649/1909/7424/4883/3672/2149/2296/1832/654/9096/5350/23493/6581/2006/1278/857/4846/284/11156/3717/6387/5592/59/387700/26509/710/4041/10413/6540/3741/5139/552/10631/70/7168/7026/2013/489/10266/6909/6093/10365/6528/3270/2316
black	BP	GO:0009611	3.97171e-17	response to wounding	51/365	431/13762	1.22355e-19	5.13127e-17	3.97171e-17	51	375033/947/7035/1281/2335/3913/5627/90102/4638/3791/2149/4015/5159/2162/1832/64094/3315/857/4846/3717/7094/1289/3688/5592/58529/5328/7414/26509/977/3611/710/10413/4162/196527/3678/1634/10631/7057/302/7168/1277/114897/10627/1265/7056/10544/10398/4627/2192/7076/2316
black	BP	GO:0007160	1.66765e-16	cell-matrix adhesion	34/365	190/13762	5.77964e-19	2.15452e-16	1.66765e-16	34	7412/8515/947/4811/11117/1281/2335/90102/3791/255743/3672/7148/7402/158326/1842/8516/3688/5328/7414/3611/29984/10631/9358/4323/22795/87/10516/7057/2013/3675/6093/4059/6237/182
black	BP	GO:0008015	7.85598e-16	blood circulation	47/365	395/13762	3.02521e-18	1.01496e-15	7.85598e-16	47	27129/845/2702/947/2034/1674/1285/6649/1909/7424/4883/3672/2149/2296/1832/654/9096/5350/23493/2006/1278/857/4846/284/11156/3717/6387/5592/59/26509/710/4041/3741/5139/552/10631/70/7168/7026/2013/489/10266/6909/6093/10365/3270/2316
black	BP	GO:0003012	7.37707e-15	muscle system process	43/365	351/13762	3.12486e-17	9.53083e-15	7.37707e-15	43	845/2702/25802/4660/1674/29995/7871/4638/10611/255743/1909/8470/2149/406935/406937/1832/5350/23493/7402/857/800/4846/7169/5592/58529/59/26509/51196/3741/4637/70/29766/7168/4629/6909/8736/6093/1264/7171/3270/10398/6525/2316
black	BP	GO:0006936	4.08488e-14	muscle contraction	37/365	272/13762	1.91571e-16	5.27748e-14	4.08488e-14	37	845/2702/25802/4660/1674/7871/4638/255743/1909/2149/406935/406937/1832/5350/7402/857/800/7169/5592/59/26509/51196/3741/4637/70/29766/7168/4629/6909/8736/6093/1264/7171/3270/10398/6525/2316
black	BP	GO:0007596	4.08488e-14	blood coagulation	29/365	161/13762	2.04492e-16	5.27748e-14	4.08488e-14	29	375033/947/7035/1281/2335/5627/2149/2162/3315/857/4846/3717/7094/5592/5328/7414/3611/710/196527/7057/302/114897/10627/7056/10544/10398/4627/2192/2316
black	BP	GO:0007599	4.99891e-14	hemostasis	29/365	163/13762	2.88749e-16	6.45836e-14	4.99891e-14	29	375033/947/7035/1281/2335/5627/2149/2162/3315/857/4846/3717/7094/5592/5328/7414/3611/710/196527/7057/302/114897/10627/7056/10544/10398/4627/2192/2316
black	BP	GO:0050817	4.99891e-14	coagulation	29/365	163/13762	2.88749e-16	6.45836e-14	4.99891e-14	29	375033/947/7035/1281/2335/5627/2149/2162/3315/857/4846/3717/7094/5592/5328/7414/3611/710/196527/7057/302/114897/10627/7056/10544/10398/4627/2192/2316
black	BP	GO:0048729	2.53814e-12	tissue morphogenesis	46/365	472/13762	1.56383e-14	3.27916e-12	2.53814e-12	46	4919/72/2487/90102/4638/57493/9948/3791/255743/1909/7424/406935/406937/2296/1832/9096/23493/3624/4846/2022/1289/8516/3688/7414/59/977/3611/4041/10413/3678/59277/1282/4323/51339/70/7168/7041/2535/3675/6909/57045/8463/182/7052/3911/2316
black	BP	GO:2000147	6.1231e-12	positive regulation of cell motility	45/365	465/13762	4.00843e-14	7.91076e-12	6.1231e-12	45	4921/3554/2335/57007/56920/4638/3791/7424/2149/406935/406937/5159/64094/3315/857/4846/25960/284/3717/6363/3688/6387/5328/977/3611/29984/4162/196527/10631/4323/23224/5228/7057/57214/4641/284119/3675/1277/5175/85360/81/6237/9510/27286/2316
black	BP	GO:0030335	9.24799e-12	positive regulation of cell migration	44/365	452/13762	6.41024e-14	1.1948e-11	9.24799e-12	44	4921/3554/2335/57007/56920/4638/3791/7424/2149/406935/406937/5159/64094/3315/857/4846/25960/284/3717/6363/3688/6387/5328/977/3611/29984/4162/196527/10631/4323/23224/5228/7057/57214/4641/3675/1277/5175/85360/81/6237/9510/27286/2316
black	BP	GO:0040017	1.15318e-11	positive regulation of locomotion	45/365	475/13762	8.64609e-14	1.48985e-11	1.15318e-11	45	4921/3554/2335/57007/56920/4638/3791/7424/2149/406935/406937/5159/64094/3315/857/4846/25960/284/3717/6363/3688/6387/5328/977/3611/29984/4162/196527/10631/4323/23224/5228/7057/57214/4641/284119/3675/1277/5175/85360/81/6237/9510/27286/2316
black	BP	GO:0010810	1.15318e-11	regulation of cell-substrate adhesion	28/365	187/13762	8.99086e-14	1.48985e-11	1.15318e-11	28	4811/11117/55679/2335/2199/1295/90102/3791/255743/7402/3717/1842/6251/5328/7414/3611/10631/4323/7057/2013/3675/1277/6093/81/6237/182/2192/2316
black	BP	GO:0051272	1.15318e-11	positive regulation of cellular component movement	45/365	476/13762	9.32543e-14	1.48985e-11	1.15318e-11	45	4921/3554/2335/57007/56920/4638/3791/7424/2149/406935/406937/5159/64094/3315/857/4846/25960/284/3717/6363/3688/6387/5328/977/3611/29984/4162/196527/10631/4323/23224/5228/7057/57214/4641/284119/3675/1277/5175/85360/81/6237/9510/27286/2316
black	BP	GO:0050878	4.89207e-11	regulation of body fluid levels	33/365	277/13762	4.14447e-13	6.32032e-11	4.89207e-11	33	2702/375033/947/7035/1281/2335/5627/57493/4883/2149/2162/3315/857/4846/3717/7094/5592/5328/7414/3611/710/196527/7057/302/2013/114897/10627/7056/10544/10398/4627/2192/2316
black	BP	GO:0007507	1.05841e-10	heart development	44/365	488/13762	9.37425e-13	1.36742e-10	1.05841e-10	44	27129/7412/2702/11117/1281/2335/57493/10611/1909/27295/8470/4015/406937/5159/9260/2296/1832/9096/5350/23493/57211/2006/4846/2022/1289/3688/51196/9124/3611/10413/70/7168/4091/57538/4629/10266/2535/3675/6909/6093/8463/182/9510/2316
black	BP	GO:0042692	1.60442e-10	muscle cell differentiation	34/365	307/13762	1.48281e-12	2.07284e-10	1.60442e-10	34	25802/9948/10611/255743/8470/4015/406937/5159/9096/23493/858/4856/5239/2022/3688/58529/26509/3481/170689/552/4323/87/70/29766/7168/348093/57538/4629/10266/6909/81/30846/11096/4627
black	BP	GO:0050818	1.7088e-10	regulation of coagulation	15/365	50/13762	1.64507e-12	2.20768e-10	1.7088e-10	15	947/7035/5627/2149/857/4846/5592/5328/710/196527/7057/302/114897/7056/10544
black	BP	GO:0030199	3.11721e-10	collagen fibril organization	15/365	52/13762	3.12101e-12	4.0273e-10	3.11721e-10	15	4921/2331/11117/1545/1281/4015/2296/7148/165/1278/7373/1289/4060/302/1277
black	BP	GO:0030193	6.65161e-10	regulation of blood coagulation	14/365	46/13762	7.39345e-12	8.59357e-10	6.65161e-10	14	947/7035/5627/2149/857/4846/5592/5328/710/196527/7057/302/114897/7056
black	BP	GO:1900046	6.65161e-10	regulation of hemostasis	14/365	46/13762	7.39345e-12	8.59357e-10	6.65161e-10	14	947/7035/5627/2149/857/4846/5592/5328/710/196527/7057/302/114897/7056
black	BP	GO:0061041	6.65161e-10	regulation of wound healing	19/365	97/13762	7.42813e-12	8.59357e-10	6.65161e-10	19	947/7035/5627/90102/4638/2149/64094/857/4846/3688/5592/58529/5328/710/196527/7057/302/114897/7056
black	BP	GO:0007178	9.61457e-10	transmembrane receptor protein serine/threonine kinase signaling pathway	32/365	294/13762	1.11072e-11	1.24216e-09	9.61457e-10	32	2331/11117/4052/51232/1281/11167/255743/4015/654/6424/3624/1278/858/857/11030/4856/3717/54829/2022/7431/3611/2615/26524/4053/7057/348093/4091/7041/3675/57045/10272/8425
black	BP	GO:0090287	1.03532e-09	regulation of cellular response to growth factor stimulus	29/365	244/13762	1.23593e-11	1.33759e-09	1.03532e-09	29	11117/4052/51232/11167/255743/7424/4015/64094/6424/858/857/25960/11156/54829/2022/79812/3611/3678/1634/26524/7057/348093/4091/7041/4641/3675/57045/10272/8425
black	BP	GO:0060537	1.55676e-09	muscle tissue development	33/365	318/13762	1.91834e-11	2.01126e-09	1.55676e-09	33	2702/4638/57493/10611/8470/4015/406935/406937/5159/2296/1832/9096/5350/23493/2006/858/857/5239/2022/6840/3688/58529/3481/10413/4637/1634/70/7168/57538/7026/4629/6909/8736
black	BP	GO:0003018	1.56761e-09	vascular process in circulatory system	27/365	216/13762	1.99208e-11	2.02528e-09	1.56761e-09	27	3953/2702/54716/6649/1909/4883/3672/2149/2296/654/6581/857/4846/284/11156/5592/59/387700/6540/3741/5139/552/489/10266/6093/10365/6528
black	BP	GO:0055001	1.92666e-09	muscle cell development	22/365	143/13762	2.52254e-11	2.48915e-09	1.92666e-09	22	25802/9948/10611/8470/4015/5159/9096/23493/858/5239/2022/3688/58529/26509/87/70/29766/7168/57538/4629/10266/81
black	BP	GO:0001667	2.00012e-09	ameboidal-type cell migration	36/365	378/13762	2.69575e-11	2.58406e-09	2.00012e-09	36	4921/1545/2335/56920/11167/3791/7424/406935/406937/64094/3315/4846/25960/284/4856/11156/29941/3688/79812/9124/3611/4041/1634/161198/7057/7026/2013/3675/6093/25959/85360/6237/3911/4627/7076/27286
black	BP	GO:0085029	2.38648e-09	extracellular matrix assembly	13/365	42/13762	3.30837e-11	3.08322e-09	2.38648e-09	13	11117/84168/3913/90102/4015/7148/1278/59277/10516/79875/4629/4239/10266
black	BP	GO:0071559	2.65836e-09	response to transforming growth factor beta	27/365	222/13762	3.78765e-11	3.43447e-09	2.65836e-09	27	2331/11117/4052/1281/7123/255743/4015/1278/858/857/54829/2022/2615/5139/26524/10631/1284/4053/7057/4091/7041/3675/1277/57045/6093/8425/25878
black	BP	GO:0007229	2.72346e-09	integrin-mediated signaling pathway	18/365	94/13762	3.98529e-11	3.51859e-09	2.72346e-09	18	8515/55679/1281/2335/3672/7094/8516/3688/3611/3678/9358/2013/3675/3911/9510/4627/7076/2316
black	BP	GO:0050819	4.74836e-09	negative regulation of coagulation	12/365	36/13762	7.14167e-11	6.13466e-09	4.74836e-09	12	947/7035/5627/4846/5592/5328/710/7057/302/114897/7056/10544
black	BP	GO:0090092	4.74836e-09	regulation of transmembrane receptor protein serine/threonine kinase signaling pathway	26/365	212/13762	7.31405e-11	6.13466e-09	4.74836e-09	26	11117/4052/51232/11167/255743/4015/654/6424/3624/858/857/11030/4856/3717/54829/2022/3611/26524/7057/348093/4091/7041/3675/57045/10272/8425
black	BP	GO:1903034	8.48605e-09	regulation of response to wounding	20/365	127/13762	1.33981e-10	1.09636e-08	8.48605e-09	20	947/7035/5627/90102/4638/2149/64094/857/4846/3688/5592/58529/5328/710/196527/7057/302/114897/7056/2316
black	BP	GO:0045765	1.14718e-08	regulation of angiogenesis	28/365	255/13762	1.85539e-10	1.4821e-08	1.14718e-08	28	3339/947/11117/1545/1285/3791/7424/406935/406937/2296/64094/3315/4846/25960/2022/3688/3678/1634/1284/5228/7057/2013/10266/6093/10365/6237/5740/9510
black	BP	GO:1901342	1.76357e-08	regulation of vasculature development	28/365	260/13762	2.92023e-10	2.27846e-08	1.76357e-08	28	3339/947/11117/1545/1285/3791/7424/406935/406937/2296/64094/3315/4846/25960/2022/3688/3678/1634/1284/5228/7057/2013/10266/6093/10365/6237/5740/9510
black	BP	GO:0010811	1.88534e-08	positive regulation of cell-substrate adhesion	18/365	106/13762	3.19445e-10	2.43577e-08	1.88534e-08	18	4811/11117/55679/2335/2199/1295/3791/255743/7402/3717/1842/6251/3611/2013/3675/6093/6237/2316
black	BP	GO:0090130	2.41336e-08	tissue migration	29/365	282/13762	4.18298e-10	3.11795e-08	2.41336e-08	29	1545/72/11167/3791/7424/406935/64094/3315/4846/25960/284/4856/11156/29941/3688/79812/59/1634/161198/70/7057/7026/2013/3675/6093/25959/6237/4627/27286
black	BP	GO:0030168	2.41336e-08	platelet activation	17/365	95/13762	4.27498e-10	3.11795e-08	2.41336e-08	17	375033/1281/2335/2149/3315/4846/3717/7094/5592/7414/3611/114897/10627/7056/10398/4627/2316
black	BP	GO:0030195	2.44025e-08	negative regulation of blood coagulation	11/365	33/13762	4.51056e-10	3.15269e-08	2.44025e-08	11	947/7035/5627/4846/5592/5328/710/7057/302/114897/7056
black	BP	GO:1900047	2.44025e-08	negative regulation of hemostasis	11/365	33/13762	4.51056e-10	3.15269e-08	2.44025e-08	11	947/7035/5627/4846/5592/5328/710/7057/302/114897/7056
black	BP	GO:0014706	2.54383e-08	striated muscle tissue development	30/365	302/13762	4.79997e-10	3.28651e-08	2.54383e-08	30	2702/57493/10611/8470/4015/5159/2296/1832/9096/5350/23493/2006/858/857/5239/2022/6840/3688/58529/3481/10413/4637/1634/70/7168/57538/7026/4629/6909/8736
black	BP	GO:0007517	2.99134e-08	muscle organ development	27/365	250/13762	5.75958e-10	3.86468e-08	2.99134e-08	27	4638/57493/4015/406935/406937/2296/1832/23493/7402/2006/858/857/2022/6840/58529/3481/6876/4637/1634/70/7168/7026/2535/8736/3911/6525/2273
black	BP	GO:0051146	3.2761e-08	striated muscle cell differentiation	25/365	217/13762	6.56017e-10	4.23257e-08	3.2761e-08	25	25802/9948/10611/8470/5159/9096/23493/858/4856/5239/3688/58529/26509/3481/170689/552/4323/70/29766/7168/57538/4629/30846/11096/4627
black	BP	GO:0071560	3.2761e-08	cellular response to transforming growth factor beta stimulus	25/365	217/13762	6.56017e-10	4.23257e-08	3.2761e-08	25	2331/11117/4052/1281/7123/255743/4015/1278/858/857/54829/2022/2615/5139/26524/10631/1284/4053/7057/4091/7041/3675/1277/57045/8425
black	BP	GO:0070527	4.10426e-08	platelet aggregation	13/365	53/13762	8.37655e-10	5.30252e-08	4.10426e-08	13	375033/2335/3315/3717/7094/5592/7414/3611/114897/10627/10398/4627/2316
black	BP	GO:0048251	4.6993e-08	elastic fiber assembly	7/365	10/13762	9.77196e-10	6.07128e-08	4.6993e-08	7	11117/4015/7148/10516/79875/4629/4239
black	BP	GO:0061045	5.08553e-08	negative regulation of wound healing	13/365	54/13762	1.07709e-09	6.57027e-08	5.08553e-08	13	947/7035/5627/90102/4846/5592/58529/5328/710/7057/302/114897/7056
black	BP	GO:0032963	5.14262e-08	collagen metabolic process	15/365	76/13762	1.10899e-09	6.64402e-08	5.14262e-08	15	11117/2149/406937/5159/7148/9697/1278/2022/1289/7431/3688/4323/4313/4239/1277
black	BP	GO:0071711	5.9526e-08	basement membrane organization	10/365	28/13762	1.30658e-09	7.69048e-08	5.9526e-08	10	4811/3913/90102/858/857/3688/59277/1282/22795/10266
black	BP	GO:0072001	7.25705e-08	renal system development	26/365	244/13762	1.62085e-09	9.37577e-08	7.25705e-08	26	947/4811/1286/1285/3913/255743/5159/2296/654/9096/284/8516/59/51196/3611/10413/1634/1282/4091/3675/5175/10272/25959/182/3911/9510
black	BP	GO:0033002	1.20853e-07	muscle cell proliferation	23/365	198/13762	2.74576e-09	1.56136e-07	1.20853e-07	23	4883/406935/406937/5159/2296/23493/3486/2006/284/4856/3717/4969/5592/3611/10413/7057/7168/348093/4313/6909/1264/7052/9510
black	BP	GO:0072006	1.67861e-07	nephron development	17/365	109/13762	3.87842e-09	2.16868e-07	1.67861e-07	17	947/4811/1286/1285/3913/255743/5159/2296/284/59/51196/3611/10413/3675/5175/182/3911
black	BP	GO:0018149	1.90536e-07	peptide cross-linking	8/365	17/13762	4.47571e-09	2.46164e-07	1.90536e-07	8	1281/2335/2162/1832/1634/7057/7052/633
black	BP	GO:0034109	2.06346e-07	homotypic cell-cell adhesion	14/365	72/13762	4.92655e-09	2.6659e-07	2.06346e-07	14	375033/2335/1832/3315/3717/7094/5592/7414/3611/114897/10627/10398/4627/2316
black	BP	GO:0035924	2.224e-07	cellular response to vascular endothelial growth factor stimulus	13/365	61/13762	5.39548e-09	2.87331e-07	2.224e-07	13	7412/3791/7424/5159/2296/64094/3315/25960/11156/1634/5228/4641/10266
black	BP	GO:0038084	2.4695e-07	vascular endothelial growth factor signaling pathway	11/365	41/13762	6.08615e-09	3.19048e-07	2.4695e-07	11	3791/7424/5159/2296/64094/3315/25960/11156/1634/5228/4641
black	BP	GO:0032835	2.52779e-07	glomerulus development	12/365	51/13762	6.32715e-09	3.26578e-07	2.52779e-07	12	947/4811/1286/1285/3913/5159/2296/284/59/51196/5175/182
black	BP	GO:0006939	4.2855e-07	smooth muscle contraction	15/365	89/13762	1.08918e-08	5.53667e-07	4.2855e-07	15	4638/255743/1909/2149/406935/406937/857/5592/59/51196/4629/6909/6093/1264/6525
black	BP	GO:0001655	4.94642e-07	urogenital system development	26/365	269/13762	1.27621e-08	6.39055e-07	4.94642e-07	26	947/4811/1286/1285/3913/255743/5159/2296/654/9096/284/8516/59/51196/3611/10413/1634/1282/4091/3675/5175/10272/25959/182/3911/9510
black	BP	GO:0044057	4.9633e-07	regulation of system process	35/365	452/13762	1.30578e-08	6.41236e-07	4.9633e-07	35	27129/845/2702/4660/2034/1674/29995/255743/2149/406935/406937/1832/654/9096/5350/23493/3624/857/4846/4856/3717/5592/51196/3741/552/7168/2013/489/6909/114897/6093/1264/3270/10398/2316
black	BP	GO:0045216	4.9633e-07	cell-cell junction organization	20/365	164/13762	1.31879e-08	6.41236e-07	4.9633e-07	20	2701/2702/55679/57493/9948/2149/1832/654/64065/857/7094/143098/7414/90952/2706/4641/10266/5175/6093/2316
black	BP	GO:0001822	6.51978e-07	kidney development	24/365	236/13762	1.75746e-08	8.42326e-07	6.51978e-07	24	947/4811/1286/1285/3913/255743/5159/2296/654/284/8516/59/51196/3611/10413/1634/4091/3675/5175/10272/25959/182/3911/9510
black	BP	GO:0001570	6.60348e-07	vasculogenesis	13/365	67/13762	1.80545e-08	8.5314e-07	6.60348e-07	13	947/57007/57493/3791/5159/23493/857/2022/10413/2013/10266/8463/6237
black	BP	GO:0045785	7.88265e-07	positive regulation of cell adhesion	29/365	335/13762	2.18554e-08	1.0184e-06	7.88265e-07	29	7412/4811/11117/55679/2335/3485/2199/1295/3791/255743/7402/857/284/3717/6363/1842/6251/6387/3481/3611/29984/7168/2013/3675/6093/10272/6237/7052/2316
black	BP	GO:0010631	8.20497e-07	epithelial cell migration	26/365	277/13762	2.3381e-08	1.06004e-06	8.20497e-07	26	1545/11167/3791/7424/406935/64094/3315/4846/25960/284/4856/11156/29941/3688/79812/1634/161198/7057/7026/2013/3675/6093/25959/6237/4627/27286
black	BP	GO:0090132	8.20497e-07	epithelium migration	26/365	277/13762	2.3381e-08	1.06004e-06	8.20497e-07	26	1545/11167/3791/7424/406935/64094/3315/4846/25960/284/4856/11156/29941/3688/79812/1634/161198/7057/7026/2013/3675/6093/25959/6237/4627/27286
black	BP	GO:1903035	9.07732e-07	negative regulation of response to wounding	13/365	69/13762	2.62164e-08	1.17275e-06	9.07732e-07	13	947/7035/5627/90102/4846/5592/58529/5328/710/7057/302/114897/7056
black	BP	GO:0007179	1.0204e-06	transforming growth factor beta receptor signaling pathway	20/365	172/13762	2.98632e-08	1.3183e-06	1.0204e-06	20	2331/11117/4052/1281/255743/4015/1278/858/857/54829/2022/2615/26524/4053/7057/4091/7041/3675/57045/8425
black	BP	GO:0051271	1.22232e-06	negative regulation of cellular component movement	26/365	283/13762	3.62436e-08	1.57918e-06	1.22232e-06	26	127435/11117/1545/1281/90102/5734/406937/3486/4856/2022/6387/5592/7414/79812/3611/1634/23143/87/7057/7168/7026/1265/6237/182/2192/7076
black	BP	GO:0048771	1.52518e-06	tissue remodeling	17/365	128/13762	4.61823e-08	1.97046e-06	1.52518e-06	17	3953/4921/2034/2149/406935/2296/857/4846/4041/4323/4313/6093/182/7052/7076/633/2316
black	BP	GO:0060415	1.52518e-06	muscle tissue morphogenesis	11/365	49/13762	4.63983e-08	1.97046e-06	1.52518e-06	11	4638/57493/406935/406937/2296/1832/23493/2022/70/7168/2535
black	BP	GO:0003007	1.54154e-06	heart morphogenesis	21/365	194/13762	4.74898e-08	1.9916e-06	1.54154e-06	21	2702/57493/2296/1832/23493/57211/2006/4846/2022/1289/3611/10413/70/7168/4091/2535/6909/8463/182/9510/2316
black	BP	GO:0060485	1.66929e-06	mesenchyme development	23/365	231/13762	5.2068e-08	2.15664e-06	1.66929e-06	23	6275/72/2487/2335/56920/90102/1909/5159/2296/23493/4846/2022/59/10413/70/7041/1277/6909/6093/8463/182/3911/2316
black	BP	GO:0043542	1.67867e-06	endothelial cell migration	22/365	213/13762	5.3007e-08	2.16876e-06	1.67867e-06	22	1545/11167/3791/7424/406935/64094/3315/4846/25960/284/4856/11156/3688/79812/1634/161198/7057/7026/2013/6237/4627/27286
black	BP	GO:0048659	2.57031e-06	smooth muscle cell proliferation	18/365	149/13762	8.21521e-08	3.32073e-06	2.57031e-06	18	4883/406935/406937/5159/3486/2006/4856/3717/4969/5592/3611/7057/7168/348093/4313/1264/7052/9510
black	BP	GO:2000146	2.72523e-06	negative regulation of cell motility	25/365	276/13762	8.81531e-08	3.52088e-06	2.72523e-06	25	127435/11117/1545/1281/90102/5734/406937/3486/4856/2022/6387/5592/7414/79812/3611/1634/23143/7057/7168/7026/1265/6237/182/2192/7076
black	BP	GO:0048644	2.73646e-06	muscle organ morphogenesis	11/365	52/13762	8.95699e-08	3.53538e-06	2.73646e-06	11	4638/57493/406935/406937/2296/1832/23493/2022/70/7168/2535
black	BP	GO:0035150	3.62627e-06	regulation of tube size	15/365	106/13762	1.22885e-07	4.68498e-06	3.62627e-06	15	2702/6649/1909/4883/3672/2149/2296/857/4846/5592/59/3741/552/6093/10365
black	BP	GO:0035296	3.62627e-06	regulation of tube diameter	15/365	106/13762	1.22885e-07	4.68498e-06	3.62627e-06	15	2702/6649/1909/4883/3672/2149/2296/857/4846/5592/59/3741/552/6093/10365
black	BP	GO:0097746	3.62627e-06	blood vessel diameter maintenance	15/365	106/13762	1.22885e-07	4.68498e-06	3.62627e-06	15	2702/6649/1909/4883/3672/2149/2296/857/4846/5592/59/3741/552/6093/10365
black	BP	GO:0001704	3.74802e-06	formation of primary germ layer	14/365	92/13762	1.28454e-07	4.84227e-06	3.74802e-06	14	2335/1295/406937/2296/3624/1289/8516/3688/3678/1284/4323/4313/3675/57045
black	BP	GO:0040013	4.399e-06	negative regulation of locomotion	26/365	304/13762	1.52458e-07	5.6833e-06	4.399e-06	26	127435/11117/1545/1281/56920/90102/5734/406937/3486/4856/2022/6387/5592/7414/79812/3611/1634/23143/7057/7168/7026/1265/6237/182/2192/7076
black	BP	GO:0030336	4.59714e-06	negative regulation of cell migration	24/365	265/13762	1.61096e-07	5.93929e-06	4.59714e-06	24	127435/11117/1545/1281/90102/5734/406937/3486/4856/2022/6387/5592/7414/79812/3611/1634/23143/7057/7168/7026/1265/6237/182/7076
black	BP	GO:0001503	5.70919e-06	ossification	27/365	329/13762	2.02263e-07	7.37602e-06	5.70919e-06	27	4921/51232/7123/255743/7424/5734/4015/9260/2296/654/1278/4958/54829/3481/3611/4041/10413/4256/196527/4323/4091/4313/1277/57045/10272/7171/182
black	BP	GO:0034446	7.06082e-06	substrate adhesion-dependent cell spreading	14/365	97/13762	2.52867e-07	9.12226e-06	7.06082e-06	14	3915/84168/55679/2335/3913/10319/8516/3611/59277/10631/81/3911/2192/2316
black	BP	GO:0003158	7.11402e-06	endothelium development	15/365	112/13762	2.57512e-07	9.19098e-06	7.11402e-06	15	2701/2702/947/11167/57493/3791/654/23493/1306/7414/7026/5175/6093/182/80781
black	BP	GO:0048660	7.99013e-06	regulation of smooth muscle cell proliferation	17/365	145/13762	2.92302e-07	1.03229e-05	7.99013e-06	17	4883/406935/406937/5159/3486/2006/3717/4969/5592/3611/7057/7168/348093/4313/1264/7052/9510
black	BP	GO:0007015	8.4721e-06	actin filament organization	29/365	379/13762	3.13196e-07	1.09456e-05	8.4721e-06	29	25802/90102/9948/171024/8470/5734/2006/800/3717/7169/6840/6387/9124/29984/90952/2059/5074/87/70/29766/7168/2013/4641/6093/7171/64857/11034/5358/2316
black	BP	GO:0035909	8.67107e-06	aorta morphogenesis	8/365	27/13762	3.23891e-07	1.12026e-05	8.67107e-06	8	4638/406935/406937/5159/23493/2022/6909/182
black	BP	GO:0030239	1.07524e-05	myofibril assembly	10/365	48/13762	4.05775e-07	1.38916e-05	1.07524e-05	10	25802/9948/5159/5239/3688/58529/70/29766/7168/4629
black	BP	GO:0006937	1.08708e-05	regulation of muscle contraction	16/365	132/13762	4.14432e-07	1.40446e-05	1.08708e-05	16	845/2702/4660/255743/2149/406935/406937/1832/5350/857/5592/51196/7168/1264/3270/10398
black	BP	GO:0007219	1.12485e-05	Notch signaling pathway	17/365	149/13762	4.33159e-07	1.45325e-05	1.12485e-05	17	26032/8470/2296/2762/5350/23493/64065/4846/4856/11156/10413/3741/10631/4323/6909/4854/182
black	BP	GO:0042730	1.25937e-05	fibrinolysis	6/365	13/13762	4.89814e-07	1.62705e-05	1.25937e-05	6	5627/5328/710/7057/302/7056
black	BP	GO:0055002	1.26767e-05	striated muscle cell development	10/365	49/13762	4.97923e-07	1.63778e-05	1.26767e-05	10	25802/9948/5159/5239/3688/58529/70/29766/7168/4629
black	BP	GO:0008016	1.39239e-05	regulation of heart contraction	18/365	169/13762	5.57633e-07	1.7989e-05	1.39239e-05	18	27129/845/2702/2034/1674/1832/9096/5350/23493/857/3717/3741/552/7168/489/6909/3270/2316
black	BP	GO:0031032	1.39239e-05	actomyosin structure organization	18/365	169/13762	5.57633e-07	1.7989e-05	1.39239e-05	18	25802/90102/9948/5734/5159/2006/5239/3688/58529/9124/70/29766/7168/4629/6093/1265/1264/4627
black	BP	GO:0003015	1.45514e-05	heart process	20/365	206/13762	5.88368e-07	1.87998e-05	1.45514e-05	20	27129/845/2702/2034/1674/1832/9096/5350/23493/857/3717/10413/3741/552/70/7168/489/6909/3270/2316
black	BP	GO:0035904	1.48922e-05	aorta development	10/365	50/13762	6.07882e-07	1.924e-05	1.48922e-05	10	4638/4015/406935/406937/5159/23493/2022/4091/6909/182
black	BP	GO:0048598	1.7043e-05	embryonic morphogenesis	31/365	439/13762	7.02239e-07	2.20188e-05	1.7043e-05	31	51776/2487/2335/1295/90102/7424/406937/2296/9096/3624/2022/1289/8516/3688/3481/4041/10413/3678/1284/4323/51339/348093/7041/4313/2535/3675/6909/57045/6093/8463/3911
black	BP	GO:0008217	1.79975e-05	regulation of blood pressure	16/365	138/13762	7.62359e-07	2.32519e-05	1.79975e-05	16	2702/947/1909/7424/4883/2149/1278/4846/59/4041/552/10631/7168/7026/2013/10266
black	BP	GO:0045766	1.79975e-05	positive regulation of angiogenesis	16/365	138/13762	7.62359e-07	2.32519e-05	1.79975e-05	16	947/1545/3791/7424/406935/64094/3315/4846/2022/3688/3678/5228/7057/10266/6237/5740
black	BP	GO:1904018	1.79975e-05	positive regulation of vasculature development	16/365	138/13762	7.62359e-07	2.32519e-05	1.79975e-05	16	947/1545/3791/7424/406935/64094/3315/4846/2022/3688/3678/5228/7057/10266/6237/5740
black	BP	GO:0002009	1.81864e-05	morphogenesis of an epithelium	29/365	396/13762	7.77362e-07	2.34959e-05	1.81864e-05	29	4919/2487/90102/9948/3791/255743/1909/7424/9096/2022/1289/7414/977/3611/4041/10413/3678/59277/1282/4323/51339/7041/2535/6909/8463/182/7052/3911/2316
black	BP	GO:0038065	1.92593e-05	collagen-activated signaling pathway	6/365	14/13762	8.38056e-07	2.48821e-05	1.92593e-05	6	4921/1285/3717/1282/1284/1277
black	BP	GO:2001212	1.92593e-05	regulation of vasculogenesis	6/365	14/13762	8.38056e-07	2.48821e-05	1.92593e-05	6	947/3791/23493/2013/10266/6237
black	BP	GO:0030048	1.97064e-05	actin filament-based movement	14/365	107/13762	8.65099e-07	2.54597e-05	1.97064e-05	14	2702/1832/5350/857/3741/4637/23224/70/7168/2013/4641/81/4627/2316
black	BP	GO:0090257	2.06296e-05	regulation of muscle system process	19/365	193/13762	9.13573e-07	2.66525e-05	2.06296e-05	19	845/2702/4660/29995/255743/2149/406935/406937/1832/5350/857/4846/5592/51196/7168/6093/1264/3270/10398
black	BP	GO:0007369	2.07511e-05	gastrulation	16/365	140/13762	9.26942e-07	2.68094e-05	2.07511e-05	16	2335/1295/90102/406937/2296/3624/1289/8516/3688/4041/3678/1284/4323/4313/3675/57045
black	BP	GO:0032970	2.61851e-05	regulation of actin filament-based process	26/365	338/13762	1.17976e-06	3.38299e-05	2.61851e-05	26	2702/25802/90102/9948/171024/5734/5159/1832/5350/2006/857/6840/6387/3611/29984/90952/2059/29766/7168/4641/6093/1265/64857/11034/4627/2316
black	BP	GO:0060840	2.63149e-05	artery development	12/365	80/13762	1.20179e-06	3.39976e-05	2.63149e-05	12	2702/4638/4015/406935/406937/5159/2296/23493/2022/4091/6909/182
black	BP	GO:0032964	2.63149e-05	collagen biosynthetic process	9/365	42/13762	1.21025e-06	3.39976e-05	2.63149e-05	9	11117/2149/406937/5159/9697/2022/1289/7431/1277
black	BP	GO:0017015	2.63149e-05	regulation of transforming growth factor beta receptor signaling pathway	14/365	110/13762	1.21601e-06	3.39976e-05	2.63149e-05	14	11117/4052/255743/4015/858/857/54829/2022/26524/7057/4091/7041/3675/8425
black	BP	GO:0060047	2.6793e-05	heart contraction	19/365	197/13762	1.24842e-06	3.46153e-05	2.6793e-05	19	27129/845/2702/2034/1674/1832/9096/5350/23493/857/3717/3741/552/70/7168/489/6909/3270/2316
black	BP	GO:0010927	2.93227e-05	cellular component assembly involved in morphogenesis	12/365	81/13762	1.37758e-06	3.78835e-05	2.93227e-05	12	25802/90102/9948/5159/5239/3688/58529/3611/70/29766/7168/4629
black	BP	GO:0048738	2.97999e-05	cardiac muscle tissue development	18/365	180/13762	1.41148e-06	3.85e-05	2.97999e-05	18	2702/57493/10611/8470/5159/2296/1832/9096/5350/23493/2022/3688/10413/70/7168/57538/4629/6909
black	BP	GO:0030855	3.1491e-05	epithelial cell differentiation	30/365	432/13762	1.51084e-06	4.06849e-05	3.1491e-05	30	947/3664/2487/3913/11167/57493/3791/23022/2296/1832/654/23493/6424/857/1306/7431/7414/59/10413/6876/1282/7026/7041/2535/5175/6093/10365/182/80781/2316
black	BP	GO:1903844	3.1491e-05	regulation of cellular response to transforming growth factor beta stimulus	14/365	112/13762	1.51583e-06	4.06849e-05	3.1491e-05	14	11117/4052/255743/4015/858/857/54829/2022/26524/7057/4091/7041/3675/8425
black	BP	GO:0048844	3.17025e-05	artery morphogenesis	10/365	55/13762	1.53822e-06	4.09582e-05	3.17025e-05	10	2702/4638/406935/406937/5159/2296/23493/2022/6909/182
black	BP	GO:1905314	3.60321e-05	semi-lunar valve development	8/365	33/13762	1.76217e-06	4.65517e-05	3.60321e-05	8	2702/11117/23493/2006/4846/4091/6093/182
black	BP	GO:1903522	3.69722e-05	regulation of blood circulation	19/365	202/13762	1.82238e-06	4.77664e-05	3.69722e-05	19	27129/845/2702/2034/1674/2149/1832/9096/5350/23493/857/3717/3741/552/7168/489/6909/3270/2316
black	BP	GO:0007043	3.78468e-05	cell-cell junction assembly	14/365	114/13762	1.88007e-06	4.88964e-05	3.78468e-05	14	2701/2702/57493/9948/857/7094/143098/7414/90952/2706/4641/10266/5175/6093
black	BP	GO:0090066	4.39485e-05	regulation of anatomical structure size	30/365	440/13762	2.2001e-06	5.67794e-05	4.39485e-05	30	2702/25802/2335/56920/9948/6649/1909/4883/3672/2149/2296/2006/857/4846/6840/6387/5592/59/3611/90952/3741/2059/196527/552/29766/4641/6093/10365/64857/11034
black	BP	GO:0001974	4.46326e-05	blood vessel remodeling	8/365	34/13762	2.25153e-06	5.76633e-05	4.46326e-05	8	2034/406935/2296/4846/182/7052/633/2316
black	BP	GO:0003151	5.02994e-05	outflow tract morphogenesis	10/365	58/13762	2.55677e-06	6.49844e-05	5.02994e-05	10	2702/2296/23493/2006/2022/3611/4091/2535/6909/182
black	BP	GO:0003180	5.41594e-05	aortic valve morphogenesis	7/365	25/13762	2.77383e-06	6.99715e-05	5.41594e-05	7	11117/23493/2006/4846/4091/6093/182
black	BP	GO:0001501	6.81175e-05	skeletal system development	27/365	381/13762	3.51494e-06	8.80046e-05	6.81175e-05	27	5549/2487/1281/4883/5734/4015/7045/2296/654/6424/1278/4856/158326/2022/3481/4041/4256/4060/4323/302/176/4313/1277/7052/7076/5358/633
black	BP	GO:0035987	6.89124e-05	endodermal cell differentiation	8/365	36/13762	3.58249e-06	8.90316e-05	6.89124e-05	8	2335/1295/3624/1289/3678/1284/4323/4313
black	BP	GO:0048010	9.03835e-05	vascular endothelial growth factor receptor signaling pathway	9/365	49/13762	4.7335e-06	0.000116771	9.03835e-05	9	11117/3791/7424/2296/3315/79812/3678/161198/5228
black	BP	GO:0050900	9.54055e-05	leukocyte migration	21/365	257/13762	5.03325e-06	0.00012326	9.54055e-05	21	7412/947/11117/3554/9948/7424/5734/3672/4856/6363/3688/6387/2059/196527/23143/4323/5228/7057/5175/6093/4627
black	BP	GO:0003206	0.000102345	cardiac chamber morphogenesis	12/365	92/13762	5.43878e-06	0.000132225	0.000102345	12	57493/2296/1832/23493/57211/2022/7168/4091/2535/6909/182/9510
black	BP	GO:0001952	0.00010264	regulation of cell-matrix adhesion	13/365	108/13762	5.49395e-06	0.000132606	0.00010264	13	90102/3791/7402/5328/7414/3611/10631/4323/7057/2013/6093/6237/182
black	BP	GO:0010712	0.000126032	regulation of collagen metabolic process	8/365	39/13762	6.79459e-06	0.000162827	0.000126032	8	11117/2149/406937/5159/2022/7431/3688/4239
black	BP	GO:0003176	0.000192961	aortic valve development	7/365	30/13762	1.04771e-05	0.000249296	0.000192961	7	11117/23493/2006/4846/4091/6093/182
black	BP	GO:0045446	0.000193067	endothelial cell differentiation	12/365	98/13762	1.05573e-05	0.000249434	0.000193067	12	11167/57493/3791/654/23493/1306/7414/7026/5175/6093/182/80781
black	BP	GO:0007162	0.00019522	negative regulation of cell adhesion	19/365	228/13762	1.07502e-05	0.000252216	0.00019522	19	1545/90102/7045/654/284/3717/6387/5592/2615/5074/10631/4323/7057/1277/114897/57045/81/182/2192
black	BP	GO:0007266	0.000216291	Rho protein signal transduction	13/365	116/13762	1.21278e-05	0.000279438	0.000216291	13	9411/1281/57493/2149/5159/1278/3688/29984/2059/83892/3675/6093/25959
black	BP	GO:0035051	0.000216291	cardiocyte differentiation	13/365	116/13762	1.21278e-05	0.000279438	0.000216291	13	7412/10611/8470/406937/5159/9096/23493/3688/70/57538/4629/6909/182
black	BP	GO:0072132	0.000216291	mesenchyme morphogenesis	8/365	42/13762	1.21604e-05	0.000279438	0.000216291	8	72/2296/23493/4846/2022/59/70/6909
black	BP	GO:0001706	0.000257884	endoderm formation	8/365	43/13762	1.45981e-05	0.000333175	0.000257884	8	2335/1295/3624/1289/3678/1284/4323/4313
black	BP	GO:0048662	0.00026005	negative regulation of smooth muscle cell proliferation	9/365	56/13762	1.48208e-05	0.000335972	0.00026005	9	4883/406935/406937/3486/4969/5592/3611/7168/1264
black	BP	GO:0031214	0.000279284	biomineral tissue development	13/365	119/13762	1.60246e-05	0.000360822	0.000279284	13	4921/7123/4015/654/23493/1278/4846/4958/54829/4256/196527/1277/6093
black	BP	GO:0044706	0.000297038	multi-multicellular organism process	15/365	156/13762	1.71576e-05	0.000383759	0.000297038	15	3485/3490/7005/552/2706/5228/7026/2013/4313/10266/3675/85360/7056/2192/7076
black	BP	GO:0097205	0.00029908	renal filtration	6/365	22/13762	1.73908e-05	0.000386398	0.00029908	6	2702/947/2149/4162/2013/3675
black	BP	GO:0016525	0.00030148	negative regulation of angiogenesis	12/365	103/13762	1.76464e-05	0.000389498	0.00030148	12	3339/11117/1285/406935/406937/2296/1634/1284/7057/6093/10365/9510
black	BP	GO:0007565	0.000302665	female pregnancy	14/365	138/13762	1.78323e-05	0.000391029	0.000302665	14	3485/3490/7005/2706/5228/7026/2013/4313/10266/3675/85360/7056/2192/7076
black	BP	GO:0052547	0.000308416	regulation of peptidase activity	23/365	324/13762	1.82899e-05	0.00039846	0.000308416	23	51232/84168/7035/2335/1285/5627/2149/64065/5118/857/3717/80760/3698/710/7057/302/55075/489/6093/6590/7078/2192/7076
black	BP	GO:0110148	0.00032162	biomineralization	13/365	121/13762	1.91968e-05	0.000415518	0.00032162	13	4921/7123/4015/654/23493/1278/4846/4958/54829/4256/196527/1277/6093
black	BP	GO:0007492	0.000330963	endoderm development	9/365	58/13762	1.98819e-05	0.000427589	0.000330963	9	3915/2335/1295/3624/1289/3678/1284/4323/4313
black	BP	GO:0006956	0.000339556	complement activation	7/365	33/13762	2.05289e-05	0.00043869	0.000339556	7	3075/3426/730/710/716/715/4239
black	BP	GO:0003184	0.000343036	pulmonary valve morphogenesis	5/365	14/13762	2.09851e-05	0.000443187	0.000343036	5	2702/23493/4846/4091/182
black	BP	GO:0051017	0.000343036	actin filament bundle assembly	14/365	140/13762	2.10035e-05	0.000443187	0.000343036	14	90102/171024/5734/2006/800/9124/29984/2059/5074/87/7168/6093/5358/2316
black	BP	GO:1901343	0.000346411	negative regulation of vasculature development	12/365	105/13762	2.14769e-05	0.000447547	0.000346411	12	3339/11117/1285/406935/406937/2296/1634/1284/7057/6093/10365/9510
black	BP	GO:2000181	0.000346411	negative regulation of blood vessel morphogenesis	12/365	105/13762	2.14769e-05	0.000447547	0.000346411	12	3339/11117/1285/406935/406937/2296/1634/1284/7057/6093/10365/9510
black	BP	GO:0003179	0.000392852	heart valve morphogenesis	8/365	46/13762	2.45075e-05	0.000507547	0.000392852	8	2702/11117/23493/2006/4846/4091/6093/182
black	BP	GO:0007044	0.000399265	cell-substrate junction assembly	11/365	90/13762	2.50613e-05	0.000515832	0.000399265	11	3915/2335/90102/3791/7094/7414/29984/4323/87/7057/6093
black	BP	GO:0061572	0.000422643	actin filament bundle organization	14/365	143/13762	2.66914e-05	0.000546035	0.000422643	14	90102/171024/5734/2006/800/9124/29984/2059/5074/87/7168/6093/5358/2316
black	BP	GO:0003205	0.000428556	cardiac chamber development	13/365	125/13762	2.72299e-05	0.000553675	0.000428556	13	2702/57493/2296/1832/23493/57211/2022/7168/4091/2535/6909/182/9510
black	BP	GO:0043534	0.000463793	blood vessel endothelial cell migration	13/365	126/13762	2.96474e-05	0.000599199	0.000463793	13	3791/7424/406935/3315/4846/284/3688/79812/161198/7057/2013/4627/27286
black	BP	GO:0043491	0.000518601	protein kinase B signaling	15/365	165/13762	3.33506e-05	0.000670008	0.000518601	15	375033/3791/4015/406935/406937/284/6363/2022/3688/3481/112464/3611/7057/114897/6237
black	BP	GO:0014812	0.000528775	muscle cell migration	11/365	93/13762	3.42085e-05	0.000683153	0.000528775	11	406935/5159/3486/4856/5592/5328/3611/10631/7168/6093/9510
black	BP	GO:0045667	0.000574901	regulation of osteoblast differentiation	12/365	111/13762	3.76354e-05	0.000742746	0.000574901	12	4921/51232/255743/7424/9260/654/3611/4041/10413/4091/57045/182
black	BP	GO:0090101	0.000574901	negative regulation of transmembrane receptor protein serine/threonine kinase signaling pathway	12/365	111/13762	3.76354e-05	0.000742746	0.000574901	12	11117/4052/51232/858/857/4856/54829/348093/4091/7041/57045/10272
black	BP	GO:0030510	0.000584844	regulation of BMP signaling pathway	10/365	78/13762	3.85115e-05	0.000755591	0.000584844	10	51232/11167/6424/2022/3611/348093/4091/3675/57045/10272
black	BP	GO:0150115	0.000696018	cell-substrate junction organization	11/365	96/13762	4.61003e-05	0.000899223	0.000696018	11	3915/2335/90102/3791/7094/7414/29984/4323/87/7057/6093
black	BP	GO:0010594	0.000708879	regulation of endothelial cell migration	15/365	170/13762	4.72251e-05	0.000915839	0.000708879	15	3791/7424/406935/64094/3315/4846/25960/284/79812/1634/7057/7026/2013/6237/27286
black	BP	GO:0002040	0.000723624	sprouting angiogenesis	13/365	132/13762	4.8486e-05	0.000934889	0.000723624	13	3791/7424/25960/284/3688/79812/3678/161198/5228/7057/10266/10365/27286
black	BP	GO:0097529	0.000726623	myeloid leukocyte migration	14/365	151/13762	4.89668e-05	0.000938763	0.000726623	14	11117/3554/9948/7424/5734/3672/4856/6363/6387/196527/4323/5228/7057/5175
black	BP	GO:0070482	0.000763622	response to oxygen levels	21/365	300/13762	5.18367e-05	0.000986564	0.000763622	21	7412/947/2034/6649/1909/7424/5159/857/6387/5328/9124/3741/10631/4323/5228/7057/4313/10266/1277/126374/5740
black	BP	GO:0034329	0.000763622	cell junction assembly	24/365	370/13762	5.20483e-05	0.000986564	0.000763622	24	2701/2702/3915/2335/90102/57493/9948/3791/10611/857/7094/143098/7414/29984/90952/2706/4323/87/7057/4641/10266/5175/6093/27286
black	BP	GO:0014909	0.00077298	smooth muscle cell migration	10/365	81/13762	5.3579e-05	0.000998654	0.00077298	10	406935/5159/3486/4856/5592/5328/3611/10631/7168/9510
black	BP	GO:0061337	0.00077298	cardiac conduction	10/365	81/13762	5.3579e-05	0.000998654	0.00077298	10	845/2702/1832/9096/5350/857/3741/489/3270/2316
black	BP	GO:0070252	0.00077298	actin-mediated cell contraction	10/365	81/13762	5.3579e-05	0.000998654	0.00077298	10	2702/1832/5350/857/3741/4637/70/7168/2013/2316
black	BP	GO:0001649	0.000809074	osteoblast differentiation	16/365	193/13762	5.6704e-05	0.00104529	0.000809074	16	4921/51232/255743/7424/4015/9260/654/3481/3611/4041/10413/4091/1277/57045/7171/182
black	BP	GO:0061448	0.000809074	connective tissue development	16/365	193/13762	5.6704e-05	0.00104529	0.000809074	16	947/2487/4015/7045/5159/654/4856/1289/59/4041/4256/4060/1277/140606/7076/633
black	BP	GO:0055006	0.000813751	cardiac cell development	9/365	66/13762	5.73452e-05	0.00105133	0.000813751	9	10611/8470/5159/9096/23493/70/57538/4629/182
black	BP	GO:0006940	0.000863741	regulation of smooth muscle contraction	8/365	52/13762	6.15332e-05	0.00111591	0.000863741	8	255743/2149/406935/406937/857/5592/51196/1264
black	BP	GO:0086065	0.000863741	cell communication involved in cardiac conduction	8/365	52/13762	6.15332e-05	0.00111591	0.000863741	8	845/2702/1832/9096/857/3741/3270/2316
black	BP	GO:0061383	0.000899879	trabecula morphogenesis	7/365	39/13762	6.44542e-05	0.0011626	0.000899879	7	57493/23493/57211/2022/4313/1277/9510
black	BP	GO:0090288	0.00101932	negative regulation of cellular response to growth factor stimulus	10/365	84/13762	7.34016e-05	0.00131691	0.00101932	10	11117/51232/25960/79812/1634/7057/348093/4091/57045/10272
black	BP	GO:0072073	0.00110091	kidney epithelium development	11/365	102/13762	8.08303e-05	0.00142232	0.00110091	11	947/3913/255743/2296/3611/10413/4091/5175/25959/182/3911
black	BP	GO:0010812	0.00110091	negative regulation of cell-substrate adhesion	8/365	54/13762	8.12399e-05	0.00142232	0.00110091	8	90102/10631/4323/7057/1277/81/182/2192
black	BP	GO:0043297	0.00110091	apical junction assembly	8/365	54/13762	8.12399e-05	0.00142232	0.00110091	8	9948/143098/7414/90952/4641/10266/5175/6093
black	BP	GO:0007498	0.00110091	mesoderm development	10/365	85/13762	8.12598e-05	0.00142232	0.00110091	10	406937/2296/3624/3717/8516/3688/10413/3675/57045/8463
black	BP	GO:0001666	0.00110091	response to hypoxia	19/365	264/13762	8.13968e-05	0.00142232	0.00110091	19	7412/947/2034/6649/1909/7424/857/6387/5328/9124/3741/10631/4323/5228/7057/4313/10266/126374/5740
black	BP	GO:0003177	0.00110131	pulmonary valve development	5/365	18/13762	8.22745e-05	0.00142284	0.00110131	5	2702/23493/4846/4091/182
black	BP	GO:0072010	0.00110131	glomerular epithelium development	5/365	18/13762	8.22745e-05	0.00142284	0.00110131	5	947/3913/2296/5175/182
black	BP	GO:0001935	0.00118891	endothelial cell proliferation	13/365	140/13762	8.92766e-05	0.00153601	0.00118891	13	947/1285/3791/7424/654/858/857/6387/3481/4323/5228/7057/7026
black	BP	GO:0001765	0.00119321	membrane raft assembly	4/365	10/13762	9.00592e-05	0.00154157	0.00119321	4	858/857/302/2013
black	BP	GO:0035023	0.00120024	regulation of Rho protein signal transduction	9/365	70/13762	9.17935e-05	0.00155066	0.00120024	9	1281/57493/2149/5159/3688/2059/83892/3675/25959
black	BP	GO:0070167	0.00120024	regulation of biomineral tissue development	9/365	70/13762	9.17935e-05	0.00155066	0.00120024	9	4921/654/23493/4846/4958/54829/4256/196527/6093
black	BP	GO:0003170	0.00120024	heart valve development	8/365	55/13762	9.29007e-05	0.00155066	0.00120024	8	2702/11117/23493/2006/4846/4091/6093/182
black	BP	GO:0045123	0.00120024	cellular extravasation	8/365	55/13762	9.29007e-05	0.00155066	0.00120024	8	7412/3554/5734/3672/3688/6387/5175/6093
black	BP	GO:1903036	0.00120024	positive regulation of response to wounding	8/365	55/13762	9.29007e-05	0.00155066	0.00120024	8	4638/2149/64094/3688/196527/7057/7056/2316
black	BP	GO:0060348	0.00134727	bone development	14/365	162/13762	0.000105249	0.00174061	0.00134727	14	5734/4015/2296/654/6424/158326/2022/4041/4323/302/1277/7052/5358/633
black	BP	GO:0010595	0.00134727	positive regulation of endothelial cell migration	11/365	105/13762	0.000105318	0.00174061	0.00134727	11	3791/7424/406935/64094/3315/4846/25960/284/7057/6237/27286
black	BP	GO:0033622	0.00137723	integrin activation	5/365	19/13762	0.000109242	0.00177932	0.00137723	5	54751/2335/5734/7094/6387
black	BP	GO:0072012	0.00137723	glomerulus vasculature development	5/365	19/13762	0.000109242	0.00177932	0.00137723	5	947/5159/284/59/5175
black	BP	GO:0002027	0.00137723	regulation of heart rate	10/365	88/13762	0.000109252	0.00177932	0.00137723	10	845/2034/1832/5350/23493/857/3741/552/7168/3270
black	BP	GO:0110149	0.00143166	regulation of biomineralization	9/365	72/13762	0.000114672	0.00184964	0.00143166	9	4921/654/23493/4846/4958/54829/4256/196527/6093
black	BP	GO:1904035	0.00143166	regulation of epithelial cell apoptotic process	9/365	72/13762	0.000114672	0.00184964	0.00143166	9	22925/3791/6424/284/3717/10413/196527/7057/10266
black	BP	GO:0060306	0.00143713	regulation of membrane repolarization	6/365	30/13762	0.000115664	0.00185671	0.00143713	6	845/2702/9948/857/3741/2316
black	BP	GO:0055008	0.00151721	cardiac muscle tissue morphogenesis	7/365	43/13762	0.000123277	0.00196016	0.00151721	7	57493/2296/1832/23493/2022/70/7168
black	BP	GO:0090303	0.00151721	positive regulation of wound healing	7/365	43/13762	0.000123277	0.00196016	0.00151721	7	4638/2149/64094/3688/196527/7057/7056
black	BP	GO:0043536	0.00166646	positive regulation of blood vessel endothelial cell migration	8/365	58/13762	0.000136482	0.002153	0.00166646	8	3791/7424/406935/3315/4846/284/7057/27286
black	BP	GO:0010951	0.00166646	negative regulation of endopeptidase activity	13/365	146/13762	0.000136849	0.002153	0.00166646	13	51232/7035/1285/5627/80760/3698/710/7057/302/6093/6590/7078/7076
black	BP	GO:0051480	0.00166646	regulation of cytosolic calcium ion concentration	18/365	252/13762	0.00013733	0.002153	0.00166646	18	845/57007/1909/5734/2149/3710/5350/858/857/3717/6363/51196/3741/552/57214/114897/3270/7052
black	BP	GO:2001214	0.00167365	positive regulation of vasculogenesis	4/365	11/13762	0.000138566	0.00216227	0.00167365	4	947/3791/10266/6237
black	BP	GO:0014910	0.0016898	regulation of smooth muscle cell migration	9/365	74/13762	0.00014214	0.00218314	0.0016898	9	406935/5159/3486/5592/5328/3611/10631/7168/9510
black	BP	GO:0048333	0.0016898	mesodermal cell differentiation	5/365	20/13762	0.000142506	0.00218314	0.0016898	5	406937/3624/8516/3688/3675
black	BP	GO:0060343	0.0016898	trabecula formation	5/365	20/13762	0.000142506	0.00218314	0.0016898	5	23493/57211/4313/1277/9510
black	BP	GO:1900746	0.0016898	regulation of vascular endothelial growth factor signaling pathway	5/365	20/13762	0.000142506	0.00218314	0.0016898	5	64094/25960/11156/1634/4641
black	BP	GO:0043588	0.00171783	skin development	14/365	167/13762	0.000145531	0.00221935	0.00171783	14	3664/1281/23022/2296/1832/3624/1278/1289/10413/3675/1277/6093/182/3911
black	BP	GO:0045669	0.00180487	positive regulation of osteoblast differentiation	8/365	59/13762	0.000154295	0.00233181	0.00180487	8	4921/255743/9260/654/3611/4041/10413/182
black	BP	GO:0051145	0.00180487	smooth muscle cell differentiation	8/365	59/13762	0.000154295	0.00233181	0.00180487	8	255743/406937/9096/23493/2022/348093/10266/6909
black	BP	GO:0090100	0.00185059	positive regulation of transmembrane receptor protein serine/threonine kinase signaling pathway	10/365	92/13762	0.000158917	0.00239088	0.00185059	10	255743/654/3624/11030/3717/2022/3611/7057/7041/57045
black	BP	GO:0036293	0.00185978	response to decreased oxygen levels	19/365	278/13762	0.000160422	0.00240275	0.00185978	19	7412/947/2034/6649/1909/7424/857/6387/5328/9124/3741/10631/4323/5228/7057/4313/10266/126374/5740
black	BP	GO:0003231	0.00199868	cardiac ventricle development	10/365	93/13762	0.000173942	0.0025822	0.00199868	10	2702/57493/2296/1832/23493/2022/7168/4091/2535/182
black	BP	GO:1904019	0.00199868	epithelial cell apoptotic process	10/365	93/13762	0.000173942	0.0025822	0.00199868	10	22925/1285/3791/6424/284/3717/10413/196527/7057/10266
black	BP	GO:0032956	0.00203955	regulation of actin cytoskeleton organization	20/365	304/13762	0.000180983	0.002635	0.00203955	20	25802/90102/9948/171024/5734/5159/2006/6840/6387/3611/29984/90952/2059/29766/7168/4641/6093/64857/11034/2316
black	BP	GO:0003094	0.00203955	glomerular filtration	5/365	21/13762	0.000182997	0.002635	0.00203955	5	2702/947/2149/4162/2013
black	BP	GO:0006958	0.00203955	complement activation, classical pathway	5/365	21/13762	0.000182997	0.002635	0.00203955	5	3426/730/710/716/715
black	BP	GO:0061437	0.00203955	renal system vasculature development	5/365	21/13762	0.000182997	0.002635	0.00203955	5	947/5159/284/59/5175
black	BP	GO:0061440	0.00203955	kidney vasculature development	5/365	21/13762	0.000182997	0.002635	0.00203955	5	947/5159/284/59/5175
black	BP	GO:0150105	0.00203955	protein localization to cell-cell junction	5/365	21/13762	0.000182997	0.002635	0.00203955	5	1832/143098/7414/5175/2316
black	BP	GO:1902547	0.00203955	regulation of cellular response to vascular endothelial growth factor stimulus	5/365	21/13762	0.000182997	0.002635	0.00203955	5	64094/25960/11156/1634/4641
black	BP	GO:0072009	0.00214733	nephron epithelium development	9/365	77/13762	0.000193495	0.00277425	0.00214733	9	947/3913/255743/2296/3611/10413/5175/182/3911
black	BP	GO:0055013	0.0021624	cardiac muscle cell development	8/365	61/13762	0.000195685	0.00279371	0.0021624	8	10611/8470/5159/9096/23493/70/57538/4629
black	BP	GO:0055010	0.00221845	ventricular cardiac muscle tissue morphogenesis	6/365	33/13762	0.000201743	0.00286613	0.00221845	6	57493/2296/1832/23493/2022/7168
black	BP	GO:0061138	0.00221845	morphogenesis of a branching epithelium	12/365	132/13762	0.000202466	0.00286613	0.00221845	12	3791/255743/1909/2022/3611/4041/10413/59277/1282/4323/7052/3911
black	BP	GO:0038166	0.00222054	angiotensin-activated signaling pathway	4/365	12/13762	0.000203512	0.00286883	0.00222054	4	406935/406937/857/6093
black	BP	GO:0010466	0.00237513	negative regulation of peptidase activity	13/365	153/13762	0.000218595	0.00306856	0.00237513	13	51232/7035/1285/5627/80760/3698/710/7057/302/6093/6590/7078/7076
black	BP	GO:0010761	0.00237694	fibroblast migration	7/365	47/13762	0.000219677	0.0030709	0.00237694	7	4921/406937/4856/3688/9124/3611/7057
black	BP	GO:0002064	0.00241329	epithelial cell development	14/365	174/13762	0.000223966	0.00311786	0.00241329	14	3913/57493/23022/654/1306/7431/7414/59/10413/5175/6093/182/80781/2316
black	BP	GO:0032965	0.00254958	regulation of collagen biosynthetic process	6/365	34/13762	0.000239559	0.00329394	0.00254958	6	11117/2149/406937/5159/2022/7431
black	BP	GO:0035633	0.00254958	maintenance of blood-brain barrier	6/365	34/13762	0.000239559	0.00329394	0.00254958	6	3915/284/3688/7414/90952/5175
black	BP	GO:0071634	0.00254958	regulation of transforming growth factor beta production	6/365	34/13762	0.000239559	0.00329394	0.00254958	6	947/4052/2335/2615/4060/7057
black	BP	GO:0048762	0.00261789	mesenchymal cell differentiation	15/365	197/13762	0.000246986	0.0033822	0.00261789	15	6275/2487/2335/56920/90102/1909/2296/23493/2022/7041/1277/6093/182/3911/2316
black	BP	GO:0010632	0.0026199	regulation of epithelial cell migration	16/365	219/13762	0.000248184	0.00338478	0.0026199	16	3791/7424/406935/64094/3315/4846/25960/284/79812/1634/7057/7026/2013/3675/6237/27286
black	BP	GO:0060393	0.00264315	regulation of pathway-restricted SMAD protein phosphorylation	7/365	48/13762	0.000251405	0.00341483	0.00264315	7	11117/654/3624/11030/2022/4091/57045
black	BP	GO:0110053	0.00267339	regulation of actin filament organization	17/365	242/13762	0.00025531	0.00345389	0.00267339	17	25802/90102/9948/171024/5734/2006/6840/6387/90952/2059/29766/7168/4641/6093/64857/11034/2316
black	BP	GO:0060070	0.00292961	canonical Wnt signaling pathway	18/365	267/13762	0.000280908	0.00378493	0.00292961	18	2487/3485/27303/27123/406937/9096/6424/857/25960/3611/4041/10413/3489/26524/51339/3487/2535/1277
black	BP	GO:0003014	0.00296203	renal system process	9/365	81/13762	0.000285157	0.0038268	0.00296203	9	2702/947/4883/2149/9356/4162/552/2013/3675
[truncated: 1,381 more rows]

## Sheet: GO_enrichment_amygdala_modules
Module	ONTOLOGY	ID	p.adjust	Description	GeneRatio	BgRatio	pvalue	p.adjust	qvalue	Count	geneID
[truncated: 2,942 more rows]

## Sheet: Genes_in_WGCNA_modules
gencodeID	ensemblID	gene_type	Symbol	EntrezID	sACC_WGCNA_module	Amygdala_WGCNA_module
[truncated: 25,212 more rows]
