# Supplementary material for: Large-scale transcriptomic analyses of major depressive disorder reveal convergent dysregulation of synaptic pathways in excitatory neurons
Source: Nat Commun. 2025 Apr 28;16:3981. doi: 10.1038/s41467-025-59115-4 (PMC12037741; doi:10.1038/s41467-025-59115-4)
Supplement: Supplementary file 12 — Supplementary Dataset 11 [file 41467_2025_59115_MOESM12_ESM.xlsx]

## Sheet: KEY
Ontology	Synaptic Ontology based on https://www.syngoportal.org/
Gene count	Number of genes in each categort
P.value	Enrichment analysis based on fischer exact test
FDR corrected p	FDR corrected p-value
GO_subontology	Cellular component (CC) or Biological Process (BP)
enrichment analyses were performed in https://www.syngoportal.org/

## Sheet: DE_all_enrichment_sACC
Ontology term	Gene count	p-value	FDR corrected p	Ontology Type
synapse	104	4.33e-24	1.04e-22	Cellular Component
postsynapse	66	5.35e-16	6.42e-15	Cellular Component
presynapse	49	4.63e-12	3.71e-11	Cellular Component
postsynaptic density	31	3.81e-10	2.29e-09	Cellular Component
postsynaptic specialization	33	1.06e-09	5.09e-09	Cellular Component
presynaptic active zone	12	1.07e-05	4.26e-05	Cellular Component
presynaptic membrane	13	7.24e-05	0.000226	Cellular Component
integral component of postsynaptic density membrane	11	7.53e-05	0.000226	Cellular Component
postsynaptic density membrane	12	0.000141	0.000376	Cellular Component
postsynaptic endosome	5	0.000383	0.000918	Cellular Component
integral component of presynaptic membrane	10	0.000572	0.00125	Cellular Component
presynaptic active zone membrane	7	0.0011	0.0022	Cellular Component
synaptic vesicle membrane	9	0.00169	0.00312	Cellular Component
postsynaptic membrane	10	0.0023	0.00395	Cellular Component
integral component of postsynaptic membrane	8	0.00555	0.00888	Cellular Component
presynaptic active zone cytoplasmic component	3	0.015	0.0201	Cellular Component
postsynaptic actin cytoskeleton	3	0.015	0.0201	Cellular Component
anchored component of synaptic vesicle membrane	3	0.0134	0.0201	Cellular Component
postsynaptic ribosome	5	0.0245	0.0309	Cellular Component
integral component of presynaptic active zone membrane	4	0.027	0.0324	Cellular Component
postsynaptic cytosol	4	0.0323	0.0353	Cellular Component
integral component of synaptic vesicle membrane	4	0.0323	0.0353	Cellular Component
postsynaptic density, intracellular component	3	0.1009	0.1053	Cellular Component
presynaptic cytosol	3	0.1292	0.1292	Cellular Component
process in the synapse	75	1.52e-16	5.02e-15	Biological Process
synapse organization	33	3.24e-09	5.34e-08	Biological Process
process in the presynapse	22	2.5e-06	2.75e-05	Biological Process
regulation of postsynaptic membrane neurotransmitter receptor levels	14	3.29e-05	0.000271	Biological Process
process in the postsynapse	18	4.52e-05	0.000298	Biological Process
synaptic vesicle cycle	16	5.5e-05	0.000302	Biological Process
synaptic vesicle exocytosis	9	0.000136	0.000642	Biological Process
calcium-dependent activation of synaptic vesicle fusion	4	0.000433	0.00179	Biological Process
synapse assembly	12	0.000599	0.0022	Biological Process
regulation of synapse organization	5	0.000711	0.00235	Biological Process
chemical synaptic transmission	12	0.00106	0.00318	Biological Process
synaptic vesicle priming	4	0.00145	0.00399	Biological Process
postsynapse organization	7	0.00202	0.00476	Biological Process
regulation of postsynapse organization	6	0.00199	0.00476	Biological Process
presynaptic dense core vesicle exocytosis	4	0.00308	0.00598	Biological Process
postsynaptic specialization assembly	5	0.00295	0.00598	Biological Process
regulation of postsynaptic neurotransmitter receptor endocytosis	5	0.00295	0.00598	Biological Process
synapse adhesion between pre- and post-synapse	5	0.00468	0.00858	Biological Process
regulation of synapse assembly	8	0.00611	0.0106	Biological Process
synaptic vesicle endocytosis	6	0.0069	0.0114	Biological Process
modulation of chemical synaptic transmission	7	0.00763	0.012	Biological Process
modification of postsynaptic structure	5	0.00942	0.0141	Biological Process
neurotransmitter receptor localization to postsynaptic specialization membrane	5	0.0101	0.0145	Biological Process
postsynaptic density assembly	3	0.0251	0.0345	Biological Process
modification of postsynaptic actin cytoskeleton	3	0.0299	0.0394	Biological Process
transport	4	0.0362	0.0443	Biological Process
regulation of neurotransmitter receptor localization to postsynaptic specialization membrane	3	0.0351	0.0443	Biological Process
postsynaptic modulation of chemical synaptic transmission	3	0.0438	0.0516	Biological Process
structural constituent of synapse	3	0.0604	0.0687	Biological Process
regulation of presynaptic membrane potential	3	0.0836	0.092	Biological Process
metabolism	5	0.1001	0.1066	Biological Process
presynaptic modulation of chemical synaptic transmission	3	0.1054	0.1087	Biological Process
translation at postsynapse	3	0.1391	0.1391	Biological Process

## Sheet: DE_all_enrichment_Amyg
Ontology term	Gene count	p-value	FDR corrected p	Ontology Type
synapse	123	2.32e-40	6.26e-39	Cellular Component
postsynapse	83	1.77e-29	2.4e-28	Cellular Component
presynapse	61	1.68e-21	1.51e-20	Cellular Component
postsynaptic specialization	39	5.35e-15	3.61e-14	Cellular Component
postsynaptic density	32	3.67e-12	1.98e-11	Cellular Component
synaptic vesicle	15	6.66e-07	3e-06	Cellular Component
synaptic vesicle membrane	13	1.29e-06	4.98e-06	Cellular Component
presynaptic active zone membrane	10	2.05e-06	6.14e-06	Cellular Component
postsynaptic density membrane	14	1.94e-06	6.14e-06	Cellular Component
presynaptic active zone	12	2.96e-06	7.99e-06	Cellular Component
presynaptic membrane	12	8.38e-05	0.000198	Cellular Component
integral component of presynaptic active zone membrane	7	8.79e-05	0.000198	Cellular Component
postsynaptic cytosol	7	0.000124	0.000239	Cellular Component
integral component of postsynaptic density membrane	10	0.000116	0.000239	Cellular Component
presynaptic ribosome	7	0.000138	0.000249	Cellular Component
presynaptic cytosol	7	0.000171	0.000288	Cellular Component
postsynaptic membrane	11	0.000239	0.000379	Cellular Component
presynaptic cytoskeleton	3	0.00055	0.000825	Cellular Component
integral component of postsynaptic membrane	9	0.000659	0.000937	Cellular Component
postsynaptic ribosome	7	0.000722	0.000975	Cellular Component
integral component of presynaptic membrane	9	0.000878	0.00113	Cellular Component
postsynaptic specialization membrane	5	0.00207	0.00254	Cellular Component
extrinsic component of synaptic vesicle membrane	4	0.00222	0.00261	Cellular Component
postsynaptic cytoskeleton	4	0.00321	0.00362	Cellular Component
integral component of synaptic vesicle membrane	5	0.00447	0.00483	Cellular Component
anchored component of synaptic vesicle membrane	3	0.00949	0.00949	Cellular Component
integral component of postsynaptic specialization membrane	4	0.00934	0.00949	Cellular Component
process in the synapse	90	1.52e-28	4.86e-27	Biological Process
process in the presynapse	34	2.78e-15	4.44e-14	Biological Process
synapse organization	36	1.95e-12	2.09e-11	Biological Process
synaptic vesicle cycle	20	3.7e-08	2.96e-07	Biological Process
synapse assembly	17	1.16e-07	7.44e-07	Biological Process
synaptic vesicle endocytosis	10	3.69e-06	1.97e-05	Biological Process
process in the postsynapse	18	8.51e-06	3.89e-05	Biological Process
regulation of synapse assembly	11	3.77e-05	0.000151	Biological Process
regulation of postsynapse assembly	8	6.09e-05	0.000217	Biological Process
metabolism	10	9.42e-05	0.000301	Biological Process
translation at presynapse	7	0.000124	0.00036	Biological Process
translation at postsynapse	7	0.00021	0.000559	Biological Process
regulation of presynaptic membrane potential	6	0.00039	0.00096	Biological Process
regulation of postsynaptic membrane neurotransmitter receptor levels	11	0.000522	0.00119	Biological Process
synaptic vesicle proton loading	4	0.000762	0.00162	Biological Process
regulation of synaptic vesicle endocytosis	4	0.00194	0.00389	Biological Process
structural constituent of postsynapse	4	0.00321	0.00605	Biological Process
modulation of chemical synaptic transmission	7	0.00388	0.00689	Biological Process
postsynapse organization	6	0.00454	0.00751	Biological Process
neurotransmitter receptor transport to plasma membrane	3	0.0047	0.00751	Biological Process
regulation of postsynapse organization	5	0.00559	0.00852	Biological Process
postsynaptic specialization assembly	4	0.0101	0.0147	Biological Process
regulation of presynaptic cytosolic calcium levels	3	0.018	0.025	Biological Process
regulation of synapse maturation	3	0.0197	0.0263	Biological Process
regulation of postsynaptic membrane potential	4	0.0242	0.031	Biological Process
trans-synaptic signaling	9	0.0278	0.0315	Biological Process
neurotransmitter receptor localization to postsynaptic specialization membrane	4	0.0271	0.0315	Biological Process
chemical synaptic transmission	8	0.0286	0.0315	Biological Process
modification of postsynaptic structure	4	0.0256	0.0315	Biological Process
regulation of postsynaptic neurotransmitter receptor endocytosis	3	0.0499	0.0532	Biological Process
synapse adhesion between pre- and post-synapse	3	0.0652	0.0673	Biological Process
synaptic vesicle exocytosis	4	0.0768	0.0768	Biological Process

## Sheet: eQTL_enrichment_sACC
Ontology term	Gene count	p-value	FDR corrected p	Ontology Type
synapse	36	3.43e-12	4.46e-11	Cellular Component
postsynapse	26	2.06e-10	1.34e-09	Cellular Component
postsynaptic specialization	13	2.59e-06	1.12e-05	Cellular Component
presynapse	15	3.15e-05	0.000102	Cellular Component
integral component of postsynaptic membrane	6	0.00011	0.000287	Cellular Component
integral component of postsynaptic specialization membrane	4	0.000149	0.000323	Cellular Component
postsynaptic cytosol	4	0.000388	0.000709	Cellular Component
postsynaptic actin cytoskeleton	3	0.000436	0.000709	Cellular Component
integral component of presynaptic membrane	5	0.0011	0.00159	Cellular Component
postsynaptic density	8	0.00174	0.00226	Cellular Component
presynaptic active zone	4	0.00488	0.00576	Cellular Component
synaptic vesicle membrane	4	0.00663	0.00719	Cellular Component
integral component of postsynaptic density membrane	3	0.0337	0.0337	Cellular Component
process in the synapse	31	5.43e-12	1.03e-10	Biological Process
synapse organization	15	1.37e-07	1.3e-06	Biological Process
process in the presynapse	11	4.03e-06	2.55e-05	Biological Process
synapse adhesion between pre- and post-synapse	5	1.51e-05	7.17e-05	Biological Process
process in the postsynapse	9	5.01e-05	0.000191	Biological Process
synaptic vesicle cycle	8	8.26e-05	0.000224	Biological Process
trans-synaptic signaling	8	7.52e-05	0.000224	Biological Process
regulation of postsynaptic density assembly	3	0.000384	0.000911	Biological Process
synapse assembly	6	0.000761	0.00161	Biological Process
chemical synaptic transmission	6	0.00108	0.00205	Biological Process
structural constituent of synapse	3	0.00213	0.00367	Biological Process
regulation of presynaptic membrane potential	3	0.00315	0.00498	Biological Process
regulation of postsynaptic membrane potential	3	0.00516	0.00754	Biological Process
synaptic vesicle endocytosis	3	0.0111	0.0151	Biological Process
postsynapse organization	3	0.0124	0.0157	Biological Process
synaptic vesicle exocytosis	3	0.0147	0.0174	Biological Process
regulation of postsynaptic membrane neurotransmitter receptor levels	4	0.0196	0.0219	Biological Process
modulation of chemical synaptic transmission	3	0.0241	0.0254	Biological Process
regulation of synapse assembly	3	0.0384	0.0384	Biological Process

## Sheet: eQTL_enrichment_Amyg
Ontology term	Gene count	p-value	FDR corrected p	Ontology Type
synapse	29	4.56e-10	5.93e-09	Cellular Component
postsynapse	20	5.47e-08	3.56e-07	Cellular Component
postsynaptic specialization	11	9.9e-06	4.29e-05	Cellular Component
presynapse	13	5.24e-05	0.00017	Cellular Component
integral component of postsynaptic specialization membrane	4	6.68e-05	0.000174	Cellular Component
postsynaptic actin cytoskeleton	3	0.000237	0.000514	Cellular Component
synaptic vesicle	5	0.00109	0.00202	Cellular Component
postsynaptic cytosol	3	0.0026	0.00423	Cellular Component
synaptic vesicle membrane	4	0.00319	0.00461	Cellular Component
integral component of presynaptic membrane	4	0.00359	0.00467	Cellular Component
postsynaptic density	6	0.00903	0.0107	Cellular Component
presynaptic active zone	3	0.0176	0.019	Cellular Component
integral component of postsynaptic membrane	3	0.0217	0.0217	Cellular Component
process in the synapse	26	1.22e-10	1.71e-09	Biological Process
synapse organization	13	4.26e-07	2.98e-06	Biological Process
process in the postsynapse	8	6.83e-05	0.000319	Biological Process
trans-synaptic signaling	7	0.00013	0.000456	Biological Process
modification of postsynaptic structure	4	0.000216	0.000505	Biological Process
regulation of postsynaptic density assembly	3	0.000208	0.000505	Biological Process
synapse assembly	6	0.000254	0.000508	Biological Process
chemical synaptic transmission	6	0.000364	0.000637	Biological Process
process in the presynapse	7	0.000918	0.00143	Biological Process
synapse adhesion between pre- and post-synapse	3	0.00186	0.0026	Biological Process
synaptic vesicle cycle	5	0.00525	0.00668	Biological Process
regulation of postsynaptic membrane neurotransmitter receptor levels	4	0.00979	0.0114	Biological Process
modulation of chemical synaptic transmission	3	0.0139	0.015	Biological Process
regulation of synapse assembly	3	0.0226	0.0226	Biological Process
